# Supplementary material for: Free‐Standing Supramolecular Pyridine N‐Oxide‐Silver(I) Metallogels
Source: Adv Mater. 2025 Jul 1;37(37):2502818. doi: 10.1002/adma.202502818 (PMC12447065; doi:10.1002/adma.202502818)
Supplement: Supplementary file 2 — Supporting Data [file ADMA-37-2502818-s001.zip › (13Ag)Tol.cif]

data_13Ag_Tol
_audit_creation_date               2024-11-09
_audit_creation_method
;
Olex2 1.5-ac5-024
(compiled 2022.04.12 svn.rca3783a0 for Rigaku Oxford Diffraction, GUI svn.r6498)
;
_shelx_SHELXL_version_number       '2018/3'
_audit_contact_author_address      ?
_audit_contact_author_email        ?
_audit_contact_author_name         ''
_audit_contact_author_phone        ?
_publ_contact_author_id_orcid      ?
_publ_section_references
;
Dolomanov, O.V., Bourhis, L.J., Gildea, R.J, Howard, J.A.K. & Puschmann, H.
 (2009), J. Appl. Cryst. 42, 339-341.

Sheldrick, G.M. (2015). Acta Cryst. A71, 3-8.

Sheldrick, G.M. (2015). Acta Cryst. C71, 3-8.
;
_chemical_name_common              ?
_chemical_name_systematic          ?
_chemical_formula_moiety           'C48 H42 Ag6 F18 N6 O24'
_chemical_formula_sum              'C48 H42 Ag6 F18 N6 O24'
_chemical_formula_weight           2076.09
_chemical_melting_point            ?
_chemical_oxdiff_formula           'C25 H13 N2 O2 Ag1 F3'
_chemical_oxdiff_usercomment       'colouless needle, 2.5mg, toluene'
loop_
  _atom_type_symbol
  _atom_type_description
  _atom_type_scat_dispersion_real
  _atom_type_scat_dispersion_imag
  _atom_type_scat_source
 'C' 'C' 0.0181 0.0091 'International Tables Vol C Tables 4.2.6.8 and 6.1.1.4'
 'H' 'H' 0.0000 0.0000 'International Tables Vol C Tables 4.2.6.8 and 6.1.1.4'
 'Ag' 'Ag' 0.1306 4.2820 'International Tables Vol C Tables 4.2.6.8 and 6.1.1.4'
 'F' 'F' 0.0727 0.0534 'International Tables Vol C Tables 4.2.6.8 and 6.1.1.4'
 'N' 'N' 0.0311 0.0180 'International Tables Vol C Tables 4.2.6.8 and 6.1.1.4'
 'O' 'O' 0.0492 0.0322 'International Tables Vol C Tables 4.2.6.8 and 6.1.1.4'

_shelx_space_group_comment
;
The symmetry employed for this shelxl refinement is uniquely defined
by the following loop, which should always be used as a source of
symmetry information in preference to the above space-group names.
They are only intended as comments.
;
_space_group_crystal_system        'triclinic'
_space_group_IT_number             2
_space_group_name_H-M_alt          'P -1'
_space_group_name_Hall             '-P 1'
loop_
  _space_group_symop_operation_xyz
 'x, y, z'
 '-x, -y, -z'

_cell_length_a                     10.8842(5)
_cell_length_b                     11.6686(4)
_cell_length_c                     12.5143(3)
_cell_angle_alpha                  94.055(2)
_cell_angle_beta                   103.880(3)
_cell_angle_gamma                  98.997(3)
_cell_volume                       1514.23(10)
_cell_formula_units_Z              1
_cell_measurement_reflns_used      12352
_cell_measurement_temperature      120
_cell_measurement_theta_max        75.8720
_cell_measurement_theta_min        3.6160
_shelx_estimated_absorpt_T_max     0.436
_shelx_estimated_absorpt_T_min     0.104
_exptl_absorpt_coefficient_mu      16.566
_exptl_absorpt_correction_T_max    1.000
_exptl_absorpt_correction_T_min    0.633
_exptl_absorpt_correction_type     gaussian
_exptl_absorpt_process_details
;
CrysAlisPro 1.171.42.90a (Rigaku Oxford Diffraction, 2023)
Numerical absorption correction based on gaussian integration over
a multifaceted crystal model
Empirical absorption correction using spherical harmonics,
implemented in SCALE3 ABSPACK scaling algorithm.
;
_exptl_absorpt_special_details     ?
_exptl_crystal_colour              colourless
_exptl_crystal_colour_primary      colourless
_exptl_crystal_density_diffrn      2.277
_exptl_crystal_density_meas        ?
_exptl_crystal_density_method      ?
_exptl_crystal_description         needle
_exptl_crystal_F_000               1008
loop_
  _exptl_crystal_face_index_h
  _exptl_crystal_face_index_k
  _exptl_crystal_face_index_l
  _exptl_crystal_face_perp_dist
 -2 0 -7 0.0335
 2 0 7 0.0184
 0 -7 2 0.1047
 0 7 -1 0.1228
 7 0 -1 0.0284
 -7 0 1 0.0347
 -6 4 0 0.0952
 4 6 -2 0.0939
 -4 0 7 0.0206
 4 0 -7 0.0383

_exptl_crystal_size_max            0.25
_exptl_crystal_size_mid            0.08
_exptl_crystal_size_min            0.06
loop_
  _exptl_oxdiff_crystal_face_indexfrac_h
  _exptl_oxdiff_crystal_face_indexfrac_k
  _exptl_oxdiff_crystal_face_indexfrac_l
  _exptl_oxdiff_crystal_face_x
  _exptl_oxdiff_crystal_face_y
  _exptl_oxdiff_crystal_face_z
 -1.8879 0.4115 -7.0406 -0.8710 -0.4730 0.1330
 1.8994 -0.1617 7.0028 0.8744 0.4748 -0.0996
 -0.1071 -7.3925 1.9785 0.0055 0.0042 -1.0000
 0.3318 7.4151 -1.1636 0.0977 0.0518 0.9939
 6.9709 -0.4440 -0.9846 -0.0781 0.9922 0.0969
 -6.8754 -0.3393 1.1733 0.0770 -0.9767 -0.2003
 -6.1353 4.4601 -0.1922 0.0690 -0.8834 0.4635
 3.6447 5.7906 -2.0818 -0.0405 0.5038 0.8629
 -4.2607 -0.3295 7.4533 0.8737 -0.4165 -0.2513
 4.2850 0.1306 -7.4490 -0.8794 0.4193 0.2258

_exptl_transmission_factor_max     ?
_exptl_transmission_factor_min     ?
_diffrn_reflns_av_R_equivalents    0.0660
_diffrn_reflns_av_unetI/netI       0.0540
_diffrn_reflns_Laue_measured_fraction_full  0.999
_diffrn_reflns_Laue_measured_fraction_max  0.999
_diffrn_reflns_limit_h_max         12
_diffrn_reflns_limit_h_min         -12
_diffrn_reflns_limit_k_max         13
_diffrn_reflns_limit_k_min         -10
_diffrn_reflns_limit_l_max         14
_diffrn_reflns_limit_l_min         -14
_diffrn_reflns_number              18939
_diffrn_reflns_point_group_measured_fraction_full  0.999
_diffrn_reflns_point_group_measured_fraction_max  0.999
_diffrn_reflns_theta_full          66.744
_diffrn_reflns_theta_max           66.744
_diffrn_reflns_theta_min           3.662
_diffrn_ambient_temperature        120
_diffrn_detector                   'Hybrid Pixel Array Detector'
_diffrn_detector_area_resol_mean   10.0000
_diffrn_detector_type              'HyPix-Arc 100'
_diffrn_measured_fraction_theta_full  0.999
_diffrn_measured_fraction_theta_max  0.999
_diffrn_measurement_details
;
List of Runs (angles in degrees, time in seconds):

  # Type    Start    End  Width  t~exp~   \w     \q     \k     \f   Frames
--------------------------------------------------------------------------
  1  \w     85.00 120.00   0.50    0.29    --   52.83-158.00 176.00   70
  2  \w     48.00  94.00   0.50    0.29    --   53.18-118.00 -30.00   92
  3  \w     62.00  87.00   0.50    0.29    --   53.18-158.00 176.00   50
  4  \w     67.00 134.00   0.50    0.29    --  101.85-158.00 176.00  134
  5  \w     64.00 110.00   0.50    0.29    --  101.85-118.00 -30.00   92
  6  \w    129.00 154.00   0.50    0.29    --  101.85 118.00  55.00   50
  7  \w     81.00 117.00   0.50    0.29    --  101.85 158.00-150.00   72
  8  \w     38.00 112.00   0.50    0.29    --   53.18  77.00-180.00  148
  9  \w     76.00 121.00   0.50    0.29    --   53.18  57.00  30.00   90
 10  \w     -8.00  69.00   0.50    0.29    --   53.18 -77.00   0.00  154
 11  \w     35.00  61.00   0.50    0.29    --   53.18-125.00 -60.00   52
 12  \w     67.00 100.00   0.50    0.29    --   53.18  77.00 120.00   66
 13  \w    -12.00  63.00   0.50    0.29    --   53.18 -57.00  60.00  150
 14  \w    -14.00  33.00   0.50    0.29    --   53.18 -37.00 120.00   94
 15  \w     49.00 124.00   0.50    0.29    --   53.18  37.00 -60.00  150
 16  \w     50.00  97.00   0.50    0.29    --   53.18-125.00-120.00   94
 17  \w     67.00 106.00   0.50    0.29    --  101.85 -99.00 150.00   78
 18  \w    139.00 164.00   0.50    0.29    --  101.85 125.00  30.00   50
 19  \w     76.00 106.00   0.50    0.29    --  101.85 -99.00-120.00   60
 20  \w     42.00  73.00   0.50    0.29    --  101.85 -77.00-150.00   62
 21  \w     89.00 115.00   0.50    0.29    --  101.85 -77.00-150.00   52
 22  \w    109.00 135.00   0.50    0.29    --  101.85 125.00  30.00   52
 23  \w     30.00  60.00   0.50    0.29    --  101.85 -37.00 -30.00   60
 24  \w     38.00  72.00   0.50    0.29    --  101.85-125.00   0.00   68
 25  \w     74.00 106.00   0.50    0.29    --  101.85 -99.00   0.00   64
 26  \w     85.00 163.00   0.50    0.29    --  101.85  77.00 120.00  156
 27  \w     38.00 119.00   0.50    0.29    --  101.85 -19.00 -30.00  162
 28  \w     79.00 104.00   0.50    0.29    --  101.85 -99.00-150.00   50
 29  \w     48.00  74.00   0.50    0.29    --  101.85 -99.00-150.00   52
 30  \w     45.00  71.00   0.50    0.29    --  101.85 -99.00   0.00   52
 31  \w    102.00 169.00   0.50    0.29    --  101.85  57.00 -90.00  134
 32  \w     54.00  81.00   0.50    0.29    --  101.85 -99.00  30.00   54
 33  \w     46.00  82.00   0.50    0.29    --  101.85 -99.00  90.00   72
 34  \w     49.00  92.00   0.50    0.29    --  101.85 -99.00  60.00   86
 35  \w     66.00 106.00   0.50    0.29    --  101.85 -99.00 120.00   80
 36  \w     97.00 145.00   0.50    0.29    --  101.85 125.00   0.00   96
 37  \w     93.00 162.00   0.50    0.29    --  101.85  57.00-180.00  138
 38  \w     42.00  73.00   0.50    0.29    --  101.85 -77.00 150.00   62
 39  \w     94.00 119.00   0.50    0.29    --  101.85 -19.00  90.00   50
 40  \w     53.00  78.00   0.50    0.29    --  101.85 -99.00 -30.00   50
 41  \w    100.00 126.00   0.50    0.29    --  101.85 125.00 -60.00   52
 42  \w     45.00  70.00   0.50    0.29    --  101.85-125.00 -60.00   50
 43  \w     34.00  59.00   0.50    0.29    --  101.85 -19.00  90.00   50
;
_diffrn_measurement_device         'four-circle diffractometer'
_diffrn_measurement_device_type    'SuperNova, Dualflex, HyPix-Arc 100'
_diffrn_measurement_method         '\w scans'
_diffrn_orient_matrix_type        
 'CrysAlisPro convention (1999,Acta A55,543-557)'
_diffrn_orient_matrix_UB_11        0.0082672000
_diffrn_orient_matrix_UB_12        0.0321597000
_diffrn_orient_matrix_UB_13        0.1233696000
_diffrn_orient_matrix_UB_21        0.1466217000
_diffrn_orient_matrix_UB_22        0.0048393000
_diffrn_orient_matrix_UB_23        0.0281462000
_diffrn_orient_matrix_UB_31        0.0198667000
_diffrn_orient_matrix_UB_32        0.1305409000
_diffrn_orient_matrix_UB_33        -0.0165917000
_diffrn_radiation_monochromator    mirror
_diffrn_radiation_probe            x-ray
_diffrn_radiation_type             'Cu K\a'
_diffrn_radiation_wavelength       1.54184
_diffrn_source                     'micro-focus sealed X-ray tube'
_diffrn_source_type                'SuperNova (Cu) X-ray Source'
_reflns_Friedel_coverage           0.000
_reflns_Friedel_fraction_full      .
_reflns_Friedel_fraction_max       .
_reflns_number_gt                  4819
_reflns_number_total               5349
_reflns_special_details
;
 Reflections were merged by SHELXL according to the crystal
 class for the calculation of statistics and refinement.
 
 _reflns_Friedel_fraction is defined as the number of unique
 Friedel pairs measured divided by the number that would be
 possible theoretically, ignoring centric projections and
 systematic absences.
;
_reflns_threshold_expression       'I > 2\s(I)'
_computing_cell_refinement         'CrysAlisPro 1.171.42.90a (Rigaku OD, 2023)'
_computing_data_collection         'CrysAlisPro 1.171.42.90a (Rigaku OD, 2023)'
_computing_data_reduction          'CrysAlisPro 1.171.42.90a (Rigaku OD, 2023)'
_computing_molecular_graphics      'Olex2 1.5-ac5-024 (Dolomanov et al., 2009)'
_computing_publication_material    'Olex2 1.5-ac5-024 (Dolomanov et al., 2009)'
_computing_structure_refinement    'SHELXL 2018/3 (Sheldrick, 2015)'
_computing_structure_solution      'SHELXT 2018/2 (Sheldrick, 2018)'
_refine_diff_density_max           1.198
_refine_diff_density_min           -1.217
_refine_diff_density_rms           0.172
_refine_ls_extinction_coef         .
_refine_ls_extinction_method       none
_refine_ls_goodness_of_fit_ref     1.047
_refine_ls_hydrogen_treatment      constr
_refine_ls_matrix_type             full
_refine_ls_number_parameters       463
_refine_ls_number_reflns           5349
_refine_ls_number_restraints       0
_refine_ls_R_factor_all            0.0445
_refine_ls_R_factor_gt             0.0411
_refine_ls_restrained_S_all        1.047
_refine_ls_shift/su_max            0.001
_refine_ls_shift/su_mean           0.000
_refine_ls_structure_factor_coef   Fsqd
_refine_ls_weighting_details      
 'w=1/[\s^2^(Fo^2^)+(0.0693P)^2^] where P=(Fo^2^+2Fc^2^)/3'
_refine_ls_weighting_scheme        calc
_refine_ls_wR_factor_gt            0.1085
_refine_ls_wR_factor_ref           0.1124
_refine_special_details            ?
_olex2_refinement_description
;
1. Fixed Uiso
 At 1.2 times of:
  All C(H) groups
 At 1.5 times of:
  All C(H,H,H) groups
2.a Aromatic/amide H refined with riding coordinates:
 C1(H1), C2(H2), C3(H3), C5(H5), C7(H7), C9(H9), C10(H10), C11(H11), C13(H13),
 C14(H14), C15(H15), C17(H17)
2.b Idealised Me refined as rotating group:
 C6(H6A,H6B,H6C), C12(H12A,H12B,H12C), C18(H18A,H18B,H18C)
;
_atom_sites_solution_hydrogens     geom
_atom_sites_solution_primary       dual
_atom_sites_solution_secondary     ?
loop_
  _atom_site_label
  _atom_site_type_symbol
  _atom_site_fract_x
  _atom_site_fract_y
  _atom_site_fract_z
  _atom_site_U_iso_or_equiv
  _atom_site_adp_type
  _atom_site_occupancy
  _atom_site_site_symmetry_order
  _atom_site_calc_flag
  _atom_site_refinement_flags_posn
  _atom_site_refinement_flags_adp
  _atom_site_refinement_flags_occupancy
  _atom_site_disorder_assembly
  _atom_site_disorder_group
 Ag1 Ag 0.76585(3) 0.59801(3) 0.55173(3) 0.02393(13) Uani 1 1 d . . . . .
 Ag2 Ag 0.46477(3) 0.61390(2) 0.51711(2) 0.02248(13) Uani 1 1 d . . . . .
 Ag3 Ag 0.72576(3) 0.83616(3) 0.59633(3) 0.02637(13) Uani 1 1 d . . . . .
 F1 F 0.9708(4) 0.9226(2) 0.3255(3) 0.0591(11) Uani 1 1 d . . . . .
 F2 F 0.8208(3) 0.7994(4) 0.2140(3) 0.0761(13) Uani 1 1 d . . . . .
 F3 F 0.9977(3) 0.7512(3) 0.2927(3) 0.0474(9) Uani 1 1 d . . . . .
 F4 F 0.5686(3) 0.6885(2) 0.1718(2) 0.0345(7) Uani 1 1 d . . . . .
 F5 F 0.4508(3) 0.5209(2) 0.1098(2) 0.0328(6) Uani 1 1 d . . . . .
 F6 F 0.6564(3) 0.5372(2) 0.1617(2) 0.0349(7) Uani 1 1 d . . . . .
 F7 F 0.8229(3) 0.5520(2) 0.9362(2) 0.0328(6) Uani 1 1 d . . . . .
 F8 F 0.7264(3) 0.6948(2) 0.9639(2) 0.0312(6) Uani 1 1 d . . . . .
 F9 F 0.9265(3) 0.7280(2) 0.9643(2) 0.0342(6) Uani 1 1 d . . . . .
 O1 O 0.7838(3) 0.3949(3) 0.5297(3) 0.0249(7) Uani 1 1 d . . . . .
 O2 O 0.7190(3) 1.0386(3) 0.6246(3) 0.0255(7) Uani 1 1 d . . . . .
 O3 O 0.4890(3) 0.8220(3) 0.5550(3) 0.0242(7) Uani 1 1 d . . . . .
 O4 O 0.9500(3) 0.3786(3) 0.2132(3) 0.0275(7) Uani 1 1 d . . . . .
 O5 O 0.4350(4) 0.8557(3) 0.9188(3) 0.0348(8) Uani 1 1 d . . . . .
 O6 O 0.8393(4) 1.0965(3) 1.0157(3) 0.0342(8) Uani 1 1 d . . . . .
 O7 O 0.8170(3) 0.8569(3) 0.4536(3) 0.0295(7) Uani 1 1 d . . . . .
 O8 O 0.8378(3) 0.6704(3) 0.4144(3) 0.0271(7) Uani 1 1 d . . . . .
 O9 O 0.5191(3) 0.6329(3) 0.3589(3) 0.0252(7) Uani 1 1 d . . . . .
 O10 O 0.5581(3) 0.4513(3) 0.3249(3) 0.0273(7) Uani 1 1 d . . . . .
 O11 O 0.7746(4) 0.7763(3) 0.7691(3) 0.0336(8) Uani 1 1 d . . . . .
 O12 O 0.7530(3) 0.5825(3) 0.7237(3) 0.0260(7) Uani 1 1 d . . . . .
 N1 N 0.8254(3) 0.3364(3) 0.4556(3) 0.0210(8) Uani 1 1 d . . . . .
 N2 N 0.7387(3) 1.1049(3) 0.7184(3) 0.0204(8) Uani 1 1 d . . . . .
 N3 N 0.4660(3) 0.8832(3) 0.6388(3) 0.0207(8) Uani 1 1 d . . . . .
 C1 C 0.8280(4) 0.2214(4) 0.4613(4) 0.0236(10) Uani 1 1 d . . . . .
 H1 H 0.799360 0.183833 0.518102 0.028 Uiso 1 1 calc R U . . .
 C2 C 0.8714(5) 0.1589(4) 0.3859(4) 0.0277(10) Uani 1 1 d . . . . .
 H2 H 0.873132 0.078321 0.391365 0.033 Uiso 1 1 calc R U . . .
 C3 C 0.9126(4) 0.2108(4) 0.3019(4) 0.0252(10) Uani 1 1 d . . . . .
 H3 H 0.941023 0.166898 0.248656 0.030 Uiso 1 1 calc R U . . .
 C4 C 0.9115(4) 0.3298(4) 0.2976(4) 0.0245(10) Uani 1 1 d . . . . .
 C5 C 0.8679(4) 0.3922(4) 0.3757(4) 0.0216(9) Uani 1 1 d . . . . .
 H5 H 0.867945 0.473431 0.373408 0.026 Uiso 1 1 calc R U . . .
 C6 C 0.9687(5) 0.5037(4) 0.2173(4) 0.0295(11) Uani 1 1 d . . . . .
 H6A H 1.000099 0.527946 0.153823 0.044 Uiso 1 1 calc R U . . .
 H6B H 1.031959 0.538656 0.286182 0.044 Uiso 1 1 calc R U . . .
 H6C H 0.886853 0.529773 0.214869 0.044 Uiso 1 1 calc R U . . .
 C7 C 0.7772(4) 1.0620(4) 0.8168(4) 0.0235(9) Uani 1 1 d . . . . .
 H7 H 0.787058 0.982647 0.817848 0.028 Uiso 1 1 calc R U . . .
 C8 C 0.8019(4) 1.1332(4) 0.9150(4) 0.0243(9) Uani 1 1 d . . . . .
 C9 C 0.7906(4) 1.2511(4) 0.9133(4) 0.0256(10) Uani 1 1 d . . . . .
 H9 H 0.812870 1.302629 0.979924 0.031 Uiso 1 1 calc R U . . .
 C10 C 0.7463(4) 1.2899(4) 0.8125(4) 0.0255(10) Uani 1 1 d . . . . .
 H10 H 0.734970 1.368832 0.809536 0.031 Uiso 1 1 calc R U . . .
 C11 C 0.7182(4) 1.2159(4) 0.7157(4) 0.0239(10) Uani 1 1 d . . . . .
 H11 H 0.684372 1.243114 0.646791 0.029 Uiso 1 1 calc R U . . .
 C12 C 0.8322(6) 0.9733(4) 1.0186(4) 0.0434(14) Uani 1 1 d . . . . .
 H12A H 0.890014 0.945719 0.977365 0.065 Uiso 1 1 calc R U . . .
 H12B H 0.743802 0.933277 0.984642 0.065 Uiso 1 1 calc R U . . .
 H12C H 0.858055 0.956645 1.095609 0.065 Uiso 1 1 calc R U . . .
 C13 C 0.4453(4) 0.9934(4) 0.6278(4) 0.0206(9) Uani 1 1 d . . . . .
 H13 H 0.442230 1.024547 0.559331 0.025 Uiso 1 1 calc R U . . .
 C14 C 0.4285(4) 1.0605(4) 0.7170(4) 0.0251(10) Uani 1 1 d . . . . .
 H14 H 0.417941 1.139150 0.710262 0.030 Uiso 1 1 calc R U . . .
 C15 C 0.4269(5) 1.0155(4) 0.8148(4) 0.0291(10) Uani 1 1 d . . . . .
 H15 H 0.416927 1.062401 0.876209 0.035 Uiso 1 1 calc R U . . .
 C16 C 0.4404(4) 0.8986(4) 0.8223(4) 0.0249(9) Uani 1 1 d . . . . .
 C17 C 0.4604(4) 0.8343(4) 0.7330(4) 0.0226(9) Uani 1 1 d . . . . .
 H17 H 0.470361 0.755168 0.737638 0.027 Uiso 1 1 calc R U . . .
 C18 C 0.4217(5) 0.7311(4) 0.9179(4) 0.0329(11) Uani 1 1 d . . . . .
 H18A H 0.349194 0.693096 0.856602 0.049 Uiso 1 1 calc R U . . .
 H18B H 0.406153 0.708752 0.988174 0.049 Uiso 1 1 calc R U . . .
 H18C H 0.500869 0.706482 0.908324 0.049 Uiso 1 1 calc R U . . .
 C19 C 0.8495(4) 0.7762(4) 0.4036(4) 0.0213(9) Uani 1 1 d . . . . .
 C20 C 0.9108(5) 0.8137(4) 0.3085(4) 0.0270(10) Uani 1 1 d . . . . .
 C21 C 0.5440(4) 0.5512(4) 0.3033(4) 0.0205(9) Uani 1 1 d . . . . .
 C22 C 0.5561(4) 0.5760(4) 0.1861(4) 0.0209(9) Uani 1 1 d . . . . .
 C23 C 0.7763(4) 0.6740(4) 0.7881(4) 0.0234(9) Uani 1 1 d . . . . .
 C24 C 0.8132(4) 0.6613(4) 0.9147(4) 0.0240(9) Uani 1 1 d . . . . .

loop_
  _atom_site_aniso_label
  _atom_site_aniso_U_11
  _atom_site_aniso_U_22
  _atom_site_aniso_U_33
  _atom_site_aniso_U_23
  _atom_site_aniso_U_13
  _atom_site_aniso_U_12
 Ag1 0.0280(2) 0.0235(2) 0.0210(2) 0.00273(14) 0.00682(14) 0.00584(14)
 Ag2 0.0270(2) 0.0221(2) 0.0209(2) 0.00372(14) 0.00904(15) 0.00691(14)
 Ag3 0.0316(2) 0.0264(2) 0.0247(2) 0.00400(14) 0.00991(15) 0.01075(15)
 F1 0.077(3) 0.0231(15) 0.094(3) -0.0005(16) 0.063(2) -0.0006(15)
 F2 0.0325(19) 0.152(4) 0.0346(19) 0.043(2) -0.0017(15) -0.009(2)
 F3 0.061(2) 0.0363(16) 0.064(2) 0.0131(15) 0.0440(19) 0.0189(15)
 F4 0.0515(19) 0.0261(13) 0.0295(15) 0.0066(11) 0.0159(14) 0.0071(12)
 F5 0.0288(16) 0.0431(15) 0.0198(13) 0.0001(11) -0.0004(11) -0.0022(12)
 F6 0.0327(16) 0.0479(16) 0.0328(16) 0.0119(13) 0.0180(13) 0.0147(13)
 F7 0.0417(17) 0.0271(13) 0.0278(14) 0.0068(11) 0.0033(12) 0.0081(12)
 F8 0.0302(15) 0.0372(14) 0.0276(14) -0.0006(12) 0.0109(12) 0.0071(12)
 F9 0.0232(15) 0.0408(15) 0.0306(15) 0.0006(12) -0.0016(12) -0.0034(12)
 O1 0.0298(18) 0.0253(16) 0.0232(16) 0.0015(13) 0.0124(14) 0.0072(13)
 O2 0.0304(18) 0.0252(16) 0.0205(17) 0.0012(13) 0.0066(14) 0.0042(14)
 O3 0.0325(19) 0.0224(16) 0.0187(16) -0.0011(13) 0.0093(14) 0.0048(13)
 O4 0.0301(18) 0.0295(16) 0.0274(17) 0.0013(13) 0.0162(14) 0.0056(14)
 O5 0.044(2) 0.0413(19) 0.0208(17) 0.0047(14) 0.0096(15) 0.0114(16)
 O6 0.043(2) 0.0325(17) 0.0228(17) 0.0027(14) 0.0041(15) 0.0009(15)
 O7 0.0331(19) 0.0311(17) 0.0273(17) 0.0027(14) 0.0099(15) 0.0112(15)
 O8 0.0326(19) 0.0245(17) 0.0272(17) 0.0049(13) 0.0125(14) 0.0053(14)
 O9 0.0296(18) 0.0283(17) 0.0197(16) 0.0014(13) 0.0091(13) 0.0070(14)
 O10 0.036(2) 0.0251(17) 0.0227(17) 0.0048(13) 0.0089(14) 0.0097(14)
 O11 0.052(2) 0.0270(17) 0.0228(17) 0.0048(13) 0.0059(16) 0.0133(15)
 O12 0.0243(17) 0.0285(16) 0.0238(16) 0.0014(14) 0.0050(13) 0.0033(13)
 N1 0.0189(19) 0.0225(18) 0.0198(19) -0.0010(15) 0.0027(15) 0.0028(15)
 N2 0.0142(18) 0.0231(18) 0.023(2) 0.0013(15) 0.0061(15) 0.0007(14)
 N3 0.0181(19) 0.0237(19) 0.0213(19) 0.0018(15) 0.0064(15) 0.0052(15)
 C1 0.020(2) 0.026(2) 0.023(2) 0.0038(18) 0.0033(18) 0.0039(18)
 C2 0.031(3) 0.020(2) 0.030(3) -0.0013(19) 0.003(2) 0.0075(19)
 C3 0.017(2) 0.033(2) 0.023(2) -0.0032(19) 0.0043(18) 0.0036(18)
 C4 0.014(2) 0.032(2) 0.024(2) 0.0007(19) 0.0015(18) 0.0011(18)
 C5 0.019(2) 0.025(2) 0.022(2) 0.0029(18) 0.0065(18) 0.0039(17)
 C6 0.033(3) 0.028(2) 0.031(3) 0.010(2) 0.010(2) 0.007(2)
 C7 0.021(2) 0.023(2) 0.025(2) 0.0036(18) 0.0055(19) 0.0011(17)
 C8 0.021(2) 0.029(2) 0.021(2) 0.0016(18) 0.0052(18) 0.0007(18)
 C9 0.018(2) 0.028(2) 0.029(2) -0.0027(19) 0.0080(19) 0.0000(18)
 C10 0.022(2) 0.024(2) 0.032(3) -0.0006(19) 0.010(2) 0.0051(18)
 C11 0.022(2) 0.024(2) 0.027(2) 0.0063(19) 0.0076(19) 0.0047(18)
 C12 0.066(4) 0.032(3) 0.026(3) 0.009(2) 0.005(3) 0.000(3)
 C13 0.017(2) 0.021(2) 0.021(2) 0.0017(18) 0.0009(17) 0.0012(17)
 C14 0.022(2) 0.021(2) 0.030(3) -0.0025(19) 0.006(2) 0.0038(18)
 C15 0.028(3) 0.033(3) 0.024(2) -0.0052(19) 0.002(2) 0.009(2)
 C16 0.018(2) 0.039(3) 0.016(2) 0.0008(18) 0.0015(17) 0.0057(19)
 C17 0.017(2) 0.026(2) 0.023(2) 0.0013(18) 0.0010(18) 0.0042(17)
 C18 0.035(3) 0.045(3) 0.024(2) 0.013(2) 0.010(2) 0.014(2)
 C19 0.012(2) 0.029(2) 0.022(2) 0.0004(18) 0.0041(17) 0.0036(17)
 C20 0.025(2) 0.027(2) 0.030(3) 0.0042(19) 0.008(2) 0.0059(19)
 C21 0.012(2) 0.026(2) 0.020(2) -0.0008(18) 0.0011(17) 0.0022(17)
 C22 0.020(2) 0.024(2) 0.021(2) 0.0020(18) 0.0074(18) 0.0044(17)
 C23 0.016(2) 0.029(2) 0.024(2) -0.0012(19) 0.0042(18) 0.0024(17)
 C24 0.022(2) 0.023(2) 0.025(2) -0.0007(18) 0.0051(19) 0.0022(18)

_geom_special_details
;
 All esds (except the esd in the dihedral angle between two l.s. planes)
 are estimated using the full covariance matrix.  The cell esds are taken
 into account individually in the estimation of esds in distances, angles
 and torsion angles; correlations between esds in cell parameters are only
 used when they are defined by crystal symmetry.  An approximate (isotropic)
 treatment of cell esds is used for estimating esds involving l.s. planes.
;
loop_
  _geom_bond_atom_site_label_1
  _geom_bond_atom_site_label_2
  _geom_bond_distance
  _geom_bond_site_symmetry_2
  _geom_bond_publ_flag
 Ag1 Ag2 3.1428(5) 2_666 ?
 Ag1 Ag2 3.2375(5) . ?
 Ag1 Ag3 2.9157(5) . ?
 Ag1 O1 2.410(3) . ?
 Ag1 O8 2.219(3) . ?
 Ag1 O12 2.208(3) . ?
 Ag2 Ag2 2.9106(6) 2_666 ?
 Ag2 O3 2.402(3) . ?
 Ag2 O9 2.215(3) . ?
 Ag2 O10 2.223(3) 2_666 ?
 Ag3 O2 2.379(3) . ?
 Ag3 O3 2.480(3) . ?
 Ag3 O7 2.252(3) . ?
 Ag3 O11 2.285(3) . ?
 F1 C20 1.312(5) . ?
 F2 C20 1.323(6) . ?
 F3 C20 1.323(5) . ?
 F4 C22 1.328(5) . ?
 F5 C22 1.340(5) . ?
 F6 C22 1.336(5) . ?
 F7 C24 1.338(5) . ?
 F8 C24 1.336(5) . ?
 F9 C24 1.333(5) . ?
 O1 N1 1.319(5) . ?
 O2 N2 1.312(5) . ?
 O3 N3 1.321(5) . ?
 O4 C4 1.356(5) . ?
 O4 C6 1.437(5) . ?
 O5 C16 1.350(5) . ?
 O5 C18 1.437(6) . ?
 O6 C8 1.349(5) . ?
 O6 C12 1.431(6) . ?
 O7 C19 1.237(5) . ?
 O8 C19 1.242(5) . ?
 O9 C21 1.242(5) . ?
 O10 C21 1.240(5) . ?
 O11 C23 1.236(5) . ?
 O12 C23 1.245(5) . ?
 N1 C1 1.353(6) . ?
 N1 C5 1.362(5) . ?
 N2 C7 1.358(6) . ?
 N2 C11 1.350(6) . ?
 N3 C13 1.350(6) . ?
 N3 C17 1.356(5) . ?
 C1 C2 1.368(7) . ?
 C2 C3 1.380(6) . ?
 C3 C4 1.395(6) . ?
 C4 C5 1.394(6) . ?
 C7 C8 1.379(6) . ?
 C8 C9 1.401(6) . ?
 C9 C10 1.373(6) . ?
 C10 C11 1.379(6) . ?
 C13 C14 1.382(6) . ?
 C14 C15 1.368(7) . ?
 C15 C16 1.402(7) . ?
 C16 C17 1.381(6) . ?
 C19 C20 1.554(6) . ?
 C21 C22 1.546(6) . ?
 C23 C24 1.562(6) . ?

loop_
  _geom_angle_atom_site_label_1
  _geom_angle_atom_site_label_2
  _geom_angle_atom_site_label_3
  _geom_angle
  _geom_angle_site_symmetry_1
  _geom_angle_site_symmetry_3
  _geom_angle_publ_flag
 Ag2 Ag1 Ag2 54.257(11) 2_666 . ?
 Ag3 Ag1 Ag2 67.506(12) . . ?
 Ag3 Ag1 Ag2 121.752(14) . 2_666 ?
 O1 Ag1 Ag2 54.17(8) . 2_666 ?
 O1 Ag1 Ag2 108.27(8) . . ?
 O1 Ag1 Ag3 173.29(7) . . ?
 O8 Ag1 Ag2 110.17(9) . . ?
 O8 Ag1 Ag2 116.03(9) . 2_666 ?
 O8 Ag1 Ag3 83.06(8) . . ?
 O8 Ag1 O1 103.49(11) . . ?
 O12 Ag1 Ag2 86.27(8) . 2_666 ?
 O12 Ag1 Ag2 81.58(8) . . ?
 O12 Ag1 Ag3 84.33(8) . . ?
 O12 Ag1 O1 89.92(11) . . ?
 O12 Ag1 O8 157.68(12) . . ?
 Ag1 Ag2 Ag1 125.744(11) 2_666 . ?
 Ag2 Ag2 Ag1 64.532(13) 2_666 2_666 ?
 Ag2 Ag2 Ag1 61.212(13) 2_666 . ?
 O3 Ag2 Ag1 136.21(8) . 2_666 ?
 O3 Ag2 Ag1 98.03(8) . . ?
 O3 Ag2 Ag2 159.20(9) . 2_666 ?
 O9 Ag2 Ag1 70.39(9) . . ?
 O9 Ag2 Ag1 101.74(8) . 2_666 ?
 O9 Ag2 Ag2 81.16(8) . 2_666 ?
 O9 Ag2 O3 90.94(11) . . ?
 O9 Ag2 O10 162.32(12) . 2_666 ?
 O10 Ag2 Ag1 74.67(9) 2_666 2_666 ?
 O10 Ag2 Ag1 97.31(9) 2_666 . ?
 O10 Ag2 Ag2 81.73(8) 2_666 2_666 ?
 O10 Ag2 O3 103.64(11) 2_666 . ?
 O2 Ag3 Ag1 172.14(8) . . ?
 O2 Ag3 O3 81.56(11) . . ?
 O3 Ag3 Ag1 105.12(7) . . ?
 O7 Ag3 Ag1 79.89(8) . . ?
 O7 Ag3 O2 93.43(11) . . ?
 O7 Ag3 O3 117.13(11) . . ?
 O7 Ag3 O11 138.01(12) . . ?
 O11 Ag3 Ag1 77.09(8) . . ?
 O11 Ag3 O2 105.80(11) . . ?
 O11 Ag3 O3 102.62(12) . . ?
 N1 O1 Ag1 130.3(2) . . ?
 N2 O2 Ag3 128.5(2) . . ?
 Ag2 O3 Ag3 89.22(11) . . ?
 N3 O3 Ag2 128.8(2) . . ?
 N3 O3 Ag3 106.4(2) . . ?
 C4 O4 C6 117.5(3) . . ?
 C16 O5 C18 116.4(4) . . ?
 C8 O6 C12 116.6(4) . . ?
 C19 O7 Ag3 124.2(3) . . ?
 C19 O8 Ag1 121.6(3) . . ?
 C21 O9 Ag2 123.3(3) . . ?
 C21 O10 Ag2 122.4(3) . 2_666 ?
 C23 O11 Ag3 124.9(3) . . ?
 C23 O12 Ag1 117.8(3) . . ?
 O1 N1 C1 119.3(3) . . ?
 O1 N1 C5 120.0(3) . . ?
 C1 N1 C5 120.6(4) . . ?
 O2 N2 C7 120.6(3) . . ?
 O2 N2 C11 118.9(4) . . ?
 C11 N2 C7 120.5(4) . . ?
 O3 N3 C13 119.0(3) . . ?
 O3 N3 C17 120.0(3) . . ?
 C13 N3 C17 120.9(4) . . ?
 N1 C1 C2 120.5(4) . . ?
 C1 C2 C3 121.1(4) . . ?
 C2 C3 C4 118.0(4) . . ?
 O4 C4 C3 117.1(4) . . ?
 O4 C4 C5 122.9(4) . . ?
 C5 C4 C3 120.0(4) . . ?
 N1 C5 C4 119.7(4) . . ?
 N2 C7 C8 120.3(4) . . ?
 O6 C8 C7 123.6(4) . . ?
 O6 C8 C9 116.6(4) . . ?
 C7 C8 C9 119.8(4) . . ?
 C10 C9 C8 118.1(4) . . ?
 C9 C10 C11 120.8(4) . . ?
 N2 C11 C10 120.2(4) . . ?
 N3 C13 C14 119.5(4) . . ?
 C15 C14 C13 121.1(4) . . ?
 C14 C15 C16 118.5(4) . . ?
 O5 C16 C15 117.2(4) . . ?
 O5 C16 C17 123.5(4) . . ?
 C17 C16 C15 119.2(4) . . ?
 N3 C17 C16 120.5(4) . . ?
 O7 C19 O8 130.9(4) . . ?
 O7 C19 C20 114.1(4) . . ?
 O8 C19 C20 115.0(4) . . ?
 F1 C20 F2 108.4(4) . . ?
 F1 C20 F3 105.1(4) . . ?
 F1 C20 C19 113.5(4) . . ?
 F2 C20 C19 109.8(4) . . ?
 F3 C20 F2 106.6(4) . . ?
 F3 C20 C19 113.1(4) . . ?
 O9 C21 C22 115.2(4) . . ?
 O10 C21 O9 130.8(4) . . ?
 O10 C21 C22 113.9(4) . . ?
 F4 C22 F5 106.9(3) . . ?
 F4 C22 F6 107.2(3) . . ?
 F4 C22 C21 113.6(4) . . ?
 F5 C22 C21 110.0(3) . . ?
 F6 C22 F5 106.8(4) . . ?
 F6 C22 C21 112.0(3) . . ?
 O11 C23 O12 130.6(4) . . ?
 O11 C23 C24 112.6(4) . . ?
 O12 C23 C24 116.8(4) . . ?
 F7 C24 C23 113.1(4) . . ?
 F8 C24 F7 107.4(3) . . ?
 F8 C24 C23 111.2(4) . . ?
 F9 C24 F7 106.9(4) . . ?
 F9 C24 F8 107.4(4) . . ?
 F9 C24 C23 110.6(3) . . ?

loop_
  _diffrn_refln_index_h
  _diffrn_refln_index_k
  _diffrn_refln_index_l
  _diffrn_refln_intensity_net
  _diffrn_refln_intensity_u
 0 0 -1 4047.98 174.66
 0 0 1 3584.86 174.35
 0 0 -2 1099.51 47.57
 0 0 2 926.57 46.87
 0 0 -3 333.03 17.81
 0 0 -4 211.28 12.98
 0 0 4 212.66 13.09
 0 0 -5 43.97 4.97
 0 0 5 41.56 5
 0 0 -6 46.95 5.88
 0 0 6 55.55 6.26
 0 0 -7 5.03 1.91
 0 0 -7 4.99 2.47
 0 0 -8 168.21 16.01
 0 0 -8 157.42 13.22
 0 0 8 190.54 14.76
 0 0 9 52.49 8.03
 0 0 -9 51.28 6.65
 0 0 9 48.97 7.28
 0 0 10 97.33 12.34
 0 0 -10 116.28 10.9
 0 0 10 108.68 12.04
 0 0 11 47.98 8.02
 0 0 11 48.42 8.33
 0 0 12 30.6 6.21
 0 0 13 47.32 7.33
 0 0 -13 45.08 6.54
 0 0 14 25.07 4.46
 0 0 -14 23.14 3.65
 0 0 15 2.31 1.2
 0 0 -15 3.37 1.48
 0 -1 15 14.29 2.75
 0 1 -15 16.58 3.19
 0 -1 14 12.05 3.27
 0 1 -13 13.04 3.66
 0 -1 13 22.84 4.97
 0 -1 12 7.38 3.15
 0 -1 11 3.81 2.54
 0 1 -11 6.71 3.47
 0 -1 11 11.08 4.17
 0 -1 10 133.07 13.69
 0 -1 10 147.19 14.7
 0 -1 9 8.21 3.09
 0 1 -8 41 7.3
 0 1 -8 35.16 4.95
 0 -1 8 35.96 5.82
 0 1 -7 113.13 9.89
 0 1 -7 89.16 10.44
 0 -1 6 225.87 14.91
 0 1 -6 191.08 14.51
 0 1 -6 201.05 14.79
 0 1 -5 4125.64 193.54
 0 -1 5 3939.54 192.96
 0 -1 5 3972.45 191.1
 0 1 -5 4418.8 194.13
 0 1 -4 2161.17 95.31
 0 -1 4 1942.99 93.11
 0 1 -4 1809.05 95.13
 0 -1 4 2013.54 94.93
 0 1 -3 7462.4 315.66
 0 1 -3 6491.06 316.06
 0 -1 3 6500.39 315.96
 0 1 -3 6293.91 317.65
 0 1 -2 2668.88 116.09
 0 1 -2 2523.75 115.72
 0 1 -1 1265.03 56.44
 0 1 -1 1281.5 56.59
 0 1 -1 1310.61 56.71
 0 1 -1 1433.33 56.54
 0 1 -1 1294 56.89
 0 1 0 717.81 31.53
 0 1 0 601.3 31.79
 0 1 1 55.07 3.71
 0 1 1 54.62 3.2
 0 1 1 47.14 3.33
 0 1 1 43.74 3.05
 0 -1 -1 42.97 2.67
 0 1 2 0.65 0.61
 0 1 2 0.36 0.42
 0 1 2 0.35 0.59
 0 -1 -2 0.2 0.45
 0 1 3 0.57 0.56
 0 1 3 0.67 0.4
 0 -1 -3 0.65 0.63
 0 1 3 0.55 1.02
 0 -1 -4 41.13 4.16
 0 1 4 42.28 4.56
 0 -1 -5 62.93 6.21
 0 1 5 73.58 6.86
 0 1 6 121.29 10.52
 0 -1 -7 16.12 4.15
 0 1 7 18.29 4.33
 0 1 7 13.5 3.85
 0 1 7 17.29 3.85
 0 1 8 104.09 11.21
 0 1 8 100.69 10
 0 -1 -8 96.3 9.83
 0 1 8 120.59 11.42
 0 1 8 97.79 10.94
 0 1 9 332.44 23.28
 0 1 9 323.6 23.89
 0 -1 -9 328.65 22.02
 0 1 9 271.79 22.19
 0 1 10 161.12 15.1
 0 1 10 138.65 14.95
 0 1 10 132.48 13.61
 0 -1 -10 163.23 13.8
 0 1 11 113.13 13.02
 0 1 11 132.77 14.32
 0 -1 -11 141.69 12.49
 0 1 12 199.36 17.04
 0 1 12 236.21 18.86
 0 1 13 53.84 7.66
 0 1 13 45.09 5.94
 0 -1 -13 44.53 6.28
 0 1 14 2.78 1.73
 0 -1 -14 1.23 1.3
 0 1 15 0.77 0.81
 0 2 -15 4.7 1.87
 0 -2 15 3.65 1.39
 0 -2 14 8.21 2.68
 0 -2 13 99.41 10.58
 0 2 -13 91.8 10.02
 0 -2 12 19.11 4.77
 0 -2 11 8.42 3.73
 0 2 -11 20.01 5
 0 -2 11 10.22 3.88
 0 2 -10 -0.37 1.47
 0 -2 10 0.51 1.43
 0 2 -9 150.37 12.83
 0 -2 9 163.74 14.49
 0 2 -8 1233.86 66.59
 0 2 -8 1148.97 61.77
 0 -2 8 1222.37 63.68
 0 2 -7 1471.42 80.99
 0 2 -7 1633.43 81.18
 0 2 -6 3000.89 139.65
 0 2 -6 3150.51 141.95
 0 -2 6 2876.52 138.53
 0 2 -6 2735.27 136.26
 0 -2 6 2809.03 135.19
 0 -2 5 1898.92 89.48
 0 -2 5 1854.24 92.27
 0 -2 4 27.95 3.71
 0 2 -4 30.52 3.82
 0 2 -4 21.37 3.53
 0 2 -4 26.62 3.13
 0 2 -4 30.12 2.8
 0 -2 4 30.56 2.67
 0 2 -3 18.56 2.72
 0 2 -3 17.96 2.13
 0 2 -3 20.08 2.77
 0 2 -3 25.04 2.6
 0 2 -3 25.13 2.86
 0 2 -2 1.51 0.86
 0 2 -2 1.13 0.85
 0 2 -2 1.79 1.06
 0 2 -2 3.01 1.18
 0 2 -1 30.89 2.59
 0 2 -1 37.04 2.61
 0 2 -1 26.93 2.51
 0 2 -1 24.61 3.2
 0 2 -1 30.14 2.95
 0 2 -1 28.69 2.78
 0 2 0 118.76 6.74
 0 2 0 110.74 5.91
 0 2 1 81.6 6.18
 0 2 1 92.72 6.07
 0 2 2 2.17 0.97
 0 2 2 1.17 0.93
 0 2 2 2.2 0.96
 0 -2 -2 1.33 0.57
 0 2 3 139.92 9.94
 0 2 3 148.95 8.83
 0 2 3 144.67 9.34
 0 -2 -3 139.28 8.77
 0 2 4 2.94 1.5
 0 2 4 2.76 1.41
 0 2 4 1.23 0.92
 0 2 4 2.02 0.74
 0 -2 -4 3.44 1.11
 0 2 5 849.81 43.6
 0 2 5 757.8 42.86
 0 2 6 285.73 20.2
 0 2 6 285.43 20.64
 0 2 7 866.35 48.29
 0 -2 -7 878.51 49.28
 0 2 7 770.47 46.5
 0 2 8 756.58 44.4
 0 2 8 812.89 46.27
 0 2 8 855.61 46.97
 0 2 8 742.31 45.7
 0 2 9 459.32 31.07
 0 2 9 531.68 33.6
 0 2 9 489.7 32.85
 0 2 9 509.44 33.13
 0 -2 -9 526.9 32.3
 0 -2 -10 296.98 20.99
 0 2 10 263.7 21.33
 0 2 10 268.64 21.99
 0 2 10 235.55 20.69
 0 -2 -11 219.96 17.41
 0 2 11 211.75 18.96
 0 2 11 200.74 18.2
 0 2 12 3.15 2.33
 0 2 12 2.33 1.96
 0 2 13 90.65 9.91
 0 -2 -13 80.92 8.29
 0 2 13 90.89 8.94
 0 -2 -14 25.72 4.36
 0 2 14 24.02 4.2
 0 3 -15 28.04 4.25
 0 -3 15 32.74 3.63
 0 -3 14 3.8 1.84
 0 -3 13 8.71 3.21
 0 -3 12 57.44 8.4
 0 3 -11 185.94 14.99
 0 -3 11 159.86 15.89
 0 3 -11 185.33 17.18
 0 -3 11 207.38 17.52
 0 3 -10 329.15 23.91
 0 3 -10 380.07 27.56
 0 -3 10 399.99 26.64
 0 3 -9 74.35 8.81
 0 3 -9 81.9 11.24
 0 -3 9 69.67 9.1
 0 -3 8 118.02 12.12
 0 3 -8 149.77 12.97
 0 3 -8 137.94 10.76
 0 3 -8 153.06 14.95
 0 3 -8 128.18 11.04
 0 3 -7 2.43 1.32
 0 3 -7 0.33 1.95
 0 3 -7 1.43 1.49
 0 3 -7 5.59 4.15
 0 -3 7 6.57 2.51
 0 3 -6 134.53 12.4
 0 -3 6 135.34 8.99
 0 3 -6 147.22 10.77
 0 3 -5 164.97 12.06
 0 3 -5 173.7 12.99
 0 -3 5 139.44 11.67
 0 3 -5 160.68 11.39
 0 3 -5 176.2 10.64
 0 3 -5 138.52 10.99
 0 3 -4 0.45 1.05
 0 3 -4 0.55 1.15
 0 3 -4 1.38 1.07
 0 3 -4 0.87 1.13
 0 3 -3 5.63 1.68
 0 3 -3 7.79 1.98
 0 3 -3 6.49 2.03
 0 3 -3 6.52 1.72
 0 3 -2 9.25 1.79
 0 3 -2 11.61 1.97
 0 3 -2 8.86 1.96
 0 3 -2 12.62 2.63
 0 3 -2 10.53 1.74
 0 3 -2 10.33 2.04
 0 3 -1 166.55 8.6
 0 3 -1 171.53 10.06
 0 3 0 66.73 4.98
 0 3 0 71.31 4.04
 0 3 1 15.8 2.64
 0 3 1 14.98 2.9
 0 3 1 15.45 2.5
 0 3 1 15.08 1.81
 0 3 2 1189.33 62.23
 0 3 2 1360.87 63.44
 0 3 2 1299.29 63.07
 0 3 3 1294.71 63.44
 0 3 3 1179.42 62.44
 0 3 3 1280.28 63.65
 0 3 4 2044.94 93.51
 0 3 4 1714.42 89.56
 0 3 4 1845.96 91.04
 0 3 4 2193.02 93.85
 0 3 5 960.23 52.58
 0 3 5 1012.65 53.59
 0 3 6 1800.17 85.64
 0 3 6 1555.92 83.87
 0 3 7 701.11 40.02
 0 3 7 642.1 39
 0 3 7 714.76 41.74
 0 3 7 597.64 37.93
 0 3 8 190.21 17.3
 0 3 8 164.84 15.58
 0 3 8 194.13 16.99
 0 3 9 4.68 2.85
 0 -3 -9 4.59 2.68
 0 3 9 6.33 3.44
 0 3 9 6.26 3.2
 0 3 9 8.03 3.45
 0 3 10 6.36 3.04
 0 3 10 13.64 4.68
 0 -3 -10 3.04 2.47
 0 3 10 5.3 3.09
 0 3 10 3.96 2.6
 0 3 11 51.45 8.2
 0 -3 -11 75.98 9.13
 0 3 12 25.39 5.46
 0 3 12 18.59 4.66
 0 3 13 7.18 2.77
 0 -3 -13 7.11 2.27
 0 3 13 6.05 2.25
 0 3 14 14.08 2.85
 0 -4 14 13.85 3.13
 0 -4 13 26.38 5.33
 0 4 -12 6.57 2.39
 0 -4 12 11.82 3.93
 0 -4 12 3.78 2.58
 0 4 -11 5.51 3.84
 0 4 -11 4.79 2.37
 0 -4 11 2.57 2.17
 0 -4 11 4.07 2.57
 0 -4 10 27.32 5.99
 0 4 -10 31.98 6.06
 0 4 -10 36.16 7.8
 0 -4 9 21.19 5.13
 0 4 -9 33.9 8.03
 0 4 -9 32.16 6.1
 0 4 -8 52.18 9.95
 0 4 -8 45.84 5.68
 0 4 -8 36.62 5.79
 0 4 -8 32.52 5.88
 0 -4 8 46.78 6.93
 0 4 -8 36.38 6.43
 0 4 -7 32.81 4.78
 0 4 -7 27.98 5.45
 0 4 -7 38.16 8.67
 0 4 -7 46.09 7.15
 0 4 -7 39.51 5.98
 0 -4 7 41.51 6.15
 0 4 -6 42.67 5.43
 0 -4 6 31.68 3.39
 0 4 -6 43.94 8.59
 0 4 -6 47.23 5.43
 0 4 -5 47 5.93
 0 4 -5 57.8 5.68
 0 4 -5 52.87 5.98
 0 4 -4 114.77 9.85
 0 4 -4 114.68 8.91
 0 4 -4 102.67 8.81
 0 4 -3 5.99 2.28
 0 4 -3 8.26 2.14
 0 4 -3 6.57 2.1
 0 4 -2 9.09 2.68
 0 4 -2 8.46 2.38
 0 4 -2 9.95 1.97
 0 4 -2 12.43 2.59
 0 4 -2 15.51 2.35
 0 4 -2 9.8 2.33
 0 4 -1 1104.81 59.7
 0 4 -1 1318.78 62.56
 0 4 -1 1247.94 63.32
 0 4 -1 1376.59 61.36
 0 4 -1 1300.24 61.07
 0 4 0 2543.3 102.16
 0 4 0 2384.09 103.59
 0 -4 0 1988.03 100.52
 0 4 0 2609.18 107.03
 0 4 0 2282.89 105.24
 0 4 0 2197.07 103.87
 0 4 1 7154.43 299.59
 0 4 1 7103.66 301.27
 0 4 1 5762.23 299.35
 0 4 1 6067.76 296.59
 0 4 1 6485.29 298.06
 0 4 2 5011.77 251.91
 0 4 2 5675.73 254.53
 0 4 2 5790.85 255.62
 0 4 2 5550.39 254.69
 0 4 3 2225.37 102.39
 0 4 3 2220.11 103.82
 0 4 4 965.37 52.8
 0 4 4 1138.22 55.32
 0 4 4 1131.44 56.33
 0 4 5 223.68 15.95
 0 4 5 177.66 15.14
 0 4 5 209.48 14.62
 0 4 6 22.55 5.08
 0 4 6 22.75 6.37
 0 4 6 25.39 5.1
 0 4 6 21.54 4.74
 0 4 7 9.13 3.71
 0 4 7 10.79 4.6
 0 4 7 7.19 3.45
 0 4 7 10.85 3.92
 0 4 8 11.36 4.14
 0 4 8 11.13 4.04
 0 4 8 13.78 4.37
 0 4 9 9.99 4.22
 0 4 9 11.98 4.22
 0 4 9 9.44 3.68
 0 4 10 10.92 4.12
 0 -4 -10 17.08 4.57
 0 4 10 17.01 4.76
 0 4 10 10.1 3.84
 0 4 11 29.35 6.17
 0 -4 -11 39.34 6.4
 0 4 12 7.16 2.96
 0 4 12 7.1 2.82
 0 4 13 0.58 0.99
 0 4 13 0.86 1.33
 0 -4 -13 -0.32 0.99
 0 4 14 8.21 2.05
 0 5 -14 18.03 3.58
 0 -5 14 9.74 2.36
 0 -5 13 15.32 3.74
 0 5 -12 7.4 2.6
 0 -5 12 1.3 2.2
 0 -5 11 82.78 10.58
 0 -5 11 113.28 11.87
 0 5 -11 114.95 11.66
 0 5 -10 23.73 5.39
 0 5 -10 8.57 5.72
 0 -5 10 16.89 4.65
 0 -5 9 95.4 11.27
 0 5 -9 113.25 12.3
 0 5 -9 112.08 11.2
 0 5 -9 107.79 16.41
 0 5 -9 117.7 10.41
 0 5 -8 96.4 14.79
 0 -5 8 75.25 9.16
 0 5 -8 73.18 9.15
 0 5 -8 68.03 9.36
 0 5 -8 68.71 8.82
 0 5 -8 66.97 7.67
 0 5 -7 76.3 8.1
 0 -5 7 77.97 8.97
 0 5 -7 80.84 9.33
 0 5 -7 63.17 8.94
 0 5 -7 87.12 13.48
 0 5 -6 23.37 6.6
 0 5 -6 25.7 4.85
 0 -5 6 22.21 4.35
 0 5 -6 28.13 4.13
 0 5 -6 26.44 4.91
 0 5 -6 27.23 4.45
 0 5 -6 21.26 4.73
 0 5 -5 16.64 4.2
 0 5 -5 16.3 3.52
 0 5 -5 17.61 4.13
 0 5 -5 17.09 3.48
 0 5 -4 1163.83 64.08
 0 5 -4 1254.14 62.4
 0 5 -3 1788.98 84.38
 0 5 -3 1710.51 81.72
 0 5 -2 1843.8 91.1
 0 5 -2 1928.32 90.1
 0 5 -2 1829.21 92.24
 0 5 -2 1809.86 93.95
 0 5 -2 1865.92 90.46
 0 5 -1 8219.29 388.72
 0 5 -1 8820.21 392.62
 0 5 -1 8945.2 391.17
 0 5 -1 8050.02 388.78
 0 5 -1 8124.9 387.14
 0 5 0 1632.42 79.53
 0 5 0 1838.73 80.95
 0 5 0 1676.34 83.17
 0 5 0 1687.26 77.8
 0 5 1 1347.27 60.49
 0 5 1 1126.64 61.4
 0 5 1 1372.38 61.7
 0 5 1 1075.32 56.22
 0 5 2 196.09 11.35
 0 5 2 175.38 14.63
 0 5 2 169.82 13.76
 0 5 2 190.19 13.92
 0 5 3 119.73 10.53
 0 5 3 102.86 10.44
 0 5 3 126.22 10.09
 0 5 4 3.67 1.82
 0 5 4 7.02 2.79
 0 5 4 1.15 2.08
 0 5 4 4.85 1.65
 0 5 5 33.03 5.91
 0 5 5 31.01 6.08
 0 5 5 30.82 5.68
 0 5 5 34.58 5.71
 0 5 5 33.91 5.91
 0 5 6 5.89 3.11
 0 5 6 8.81 3.1
 0 5 6 5.88 3.24
 0 5 6 8.18 3.43
 0 5 7 72.33 10.53
 0 5 7 77.67 10.3
 0 5 7 89.86 11.44
 0 5 8 58.08 9.47
 0 5 8 47.43 8.49
 0 5 8 53.71 9.1
 0 5 9 17.04 5.21
 0 5 9 22.22 6.2
 0 5 9 29.75 6.85
 0 -5 -10 41.81 7.33
 0 5 10 45.02 8.07
 0 5 11 164.23 15.06
 0 5 11 168.24 15.96
 0 5 12 150.04 13.22
 0 5 12 124.4 11.54
 0 5 13 162 11.7
 0 5 13 145.97 10.52
 0 6 -14 8.42 2.11
 0 -6 13 1.02 1.42
 0 6 -12 11.19 3.24
 0 -6 12 6.69 2.68
 0 -6 11 98.92 10.66
 0 -6 11 57.84 8.61
 0 6 -10 46.22 6.52
 0 6 -10 42.19 7.36
 0 -6 10 42.83 7.21
 0 6 -9 2.24 1.88
 0 6 -9 2.2 1.71
 0 6 -9 0.53 1.65
 0 -6 9 0.5 1.23
 0 -6 8 42.03 7.06
 0 6 -8 55.26 7.92
 0 6 -8 44.56 6.66
 0 6 -8 60.71 8.5
 0 -6 7 182.59 15.22
 0 6 -7 174.71 14.43
 0 6 -7 178.41 15.49
 0 6 -7 171.93 15.39
 0 6 -7 167.39 15.89
 0 6 -6 1770.83 88.82
 0 -6 6 1465.84 86.4
 0 6 -6 1732.25 90.74
 0 6 -6 1624.63 87.89
 0 6 -6 1812.46 87.59
 0 6 -6 1596.23 88.49
 0 6 -5 1175.76 74.25
 0 6 -5 1374.61 76.66
 0 6 -5 1439.95 75.02
 0 6 -5 1427.5 77.27
 0 6 -5 1442.66 77.64
 0 6 -5 1478.91 74.24
 0 6 -5 1475.23 75.32
 0 6 -4 3131.58 142.1
 0 6 -4 3052.2 143.63
 0 6 -4 3453.75 146.32
 0 6 -4 3144 147.22
 0 6 -4 3039.71 140.84
 0 6 -4 2941.08 141.93
 0 6 -4 2905.32 142.59
 0 6 -4 2905.79 145.7
 0 6 -3 111.04 9.41
 0 6 -3 107.42 11.56
 0 6 -3 88.54 8.12
 0 6 -3 98.31 9.01
 0 6 -3 102.81 8.63
 0 6 -3 78.92 9.89
 0 6 -3 121.57 10.72
 0 6 -3 106.7 10.13
 0 6 -3 112.88 11.75
 0 6 -2 49.34 5.94
 0 6 -2 48.54 5.59
 0 6 -2 38.28 6.11
 0 6 -2 33.59 6.36
 0 6 -1 45.09 5.36
 0 6 -1 31.58 4.76
 0 6 -1 30.77 3.71
 0 6 -1 32.2 5.51
 0 6 -1 24.9 5.37
 0 6 0 11.91 3.03
 0 6 0 11.73 3.58
 0 6 0 14.22 4.38
 0 6 0 11.45 2.76
 0 6 1 1.23 1.72
 0 6 1 0.46 1.58
 0 6 1 1.96 1.94
 0 6 1 0.41 1.63
 0 6 1 1.21 1.22
 0 6 1 1.71 1.85
 0 6 2 26.05 4
 0 6 2 28.8 5.75
 0 6 2 28.77 6.05
 0 6 2 38.01 6.75
 0 6 2 22.17 5.44
 0 6 2 33.12 6.44
 0 6 2 24.81 3.45
 0 6 2 19.8 5.29
 0 6 3 23.67 5.76
 0 6 3 46.24 7.18
 0 6 3 34.72 6.36
 0 6 3 24.08 5.6
 0 6 3 27.31 5.68
 0 6 3 43.22 6.4
 0 6 3 32.24 3.96
 0 6 3 37.44 5.06
 0 6 4 2.1 2.09
 0 6 4 3.34 1.42
 0 6 4 2.77 2.5
 0 6 4 6.6 2.85
 0 6 4 3.94 2.75
 0 6 4 0.96 1.65
 0 6 5 59.19 8.84
 0 6 5 54.14 8.34
 0 6 5 69.46 9.49
 0 6 5 56.3 8.97
 0 6 5 61.83 9.01
 0 6 6 56.78 9.11
 0 6 6 60.27 9.29
 0 6 6 50.91 9.26
 0 6 6 46.58 7.69
 0 6 7 81.14 12.51
 0 6 7 89.55 12.01
 0 6 7 77.51 11.08
 0 6 8 352.74 27.31
 0 6 8 298.76 25.9
 0 6 8 378.47 29.36
 0 6 8 330.13 25.91
 0 6 9 227.46 21.55
 0 6 9 235.86 21.26
 0 6 10 343.5 25.7
 0 6 10 353.87 26.83
 0 6 11 266.83 19.44
 0 6 11 184.66 16.62
 0 6 12 104.6 9.9
 0 6 12 86.02 7.97
 0 6 13 6.69 1.78
 0 6 13 3.85 1.58
 0 7 -14 73.54 5.9
 0 7 -13 8.68 2.26
 0 7 -13 7.36 2.35
 0 7 -12 6.33 3.13
 0 -7 12 4.02 1.73
 0 -7 11 -1.11 1.72
 0 7 -11 1.81 2.2
 0 7 -11 3.05 1.55
 0 -7 10 30.87 6
 0 7 -10 34.02 6.52
 0 7 -10 42.97 11.54
 0 7 -9 368.45 42.88
 0 7 -9 446.6 30.16
 0 7 -9 460.87 29.26
 0 7 -9 469.97 31.69
 0 -7 9 544.28 32.22
 0 7 -8 107.35 11.72
 0 7 -8 92.75 19.34
 0 7 -8 102.41 13
 0 7 -8 113.83 11.37
 0 7 -8 105.68 12.08
 0 -7 8 96.11 11.23
 0 7 -7 266.45 20.79
 0 -7 7 223.19 19.22
 0 7 -7 276.08 29.16
 0 7 -7 249.58 22.32
 0 7 -7 308.4 22.08
 0 7 -7 266.37 19.71
 0 -7 6 11.19 3.43
 0 7 -6 17.13 5.74
 0 7 -6 9.88 3.18
 0 7 -6 12.53 4.62
 0 7 -6 12.8 4.43
 0 7 -6 9.75 3.4
 0 7 -6 12.32 3.52
 0 7 -6 22.87 5.56
 0 7 -6 19.22 4.89
 0 7 -5 5.83 3.17
 0 7 -5 4.45 3.09
 0 7 -5 2.39 2.23
 0 7 -5 3 2.23
 0 7 -5 11.13 3.22
 0 7 -5 8.15 2.92
 0 7 -5 6.2 3.14
 0 7 -5 4.99 2.78
 0 7 -5 10.45 3.65
 0 7 -4 80.63 8.31
 0 7 -4 77.47 11.12
 0 7 -4 69.23 8.51
 0 7 -4 77.32 8.79
 0 7 -4 96.98 11.58
 0 7 -4 95.65 10.09
 0 7 -4 91.56 11.8
 0 7 -4 75.29 8.74
 0 7 -4 86.13 9.9
 0 7 -4 89.05 11.7
 0 7 -4 84.85 9.66
 0 7 -4 72.01 7.79
 0 7 -3 2.91 2.25
 0 7 -3 0.38 1.08
 0 7 -3 0.64 1.99
 0 7 -3 0.46 1.59
 0 7 -3 3.62 3.04
 0 7 -3 1.03 1.35
 0 7 -3 1.28 1.19
 0 7 -3 0.67 1.04
 0 7 -3 1.11 1.27
 0 7 -3 0.38 1.31
 0 7 -3 -0.57 1.79
 0 7 -3 -0.66 2.07
 0 7 -3 1.62 1.58
 0 7 -3 0.26 0.89
 0 7 -3 0.37 1.04
 0 7 -2 35.26 5.14
 0 7 -2 43.5 5.86
 0 7 -2 59.18 6.92
 0 7 -2 47.02 8.52
 0 7 -2 35.54 6.41
 0 7 -2 34.53 5.89
 0 7 -2 38.41 7.48
 0 7 -2 35.96 5.48
 0 7 -2 34.74 5.34
 0 7 -2 39.95 4.82
 0 7 -2 36.3 7.44
 0 7 -2 34.77 7.02
 0 7 -2 30.5 5.01
 0 7 -2 46.8 6.39
 0 7 -2 53.23 7.93
 0 7 -2 43.14 6.7
 0 7 -1 14.33 4.32
 0 7 -1 8.07 3.84
 0 7 -1 14.18 4.16
 0 7 -1 13.08 4.71
 0 7 -1 20.18 5.29
 0 7 -1 19.48 4.39
 0 7 -1 12.33 3.13
 0 7 -1 15.01 3.67
 0 7 -1 14.04 3.46
 0 7 -1 14 3.46
 0 7 -1 12.22 3.34
 0 7 -1 10.59 2.96
 0 7 -1 13.94 4.5
 0 7 -1 15.37 2.84
 0 7 0 100.52 11.72
 0 7 0 100.04 8.51
 0 7 0 104.28 12.88
 0 7 0 91.18 9.45
 0 7 0 99.16 9.62
 0 7 0 124.22 13.1
 0 7 0 93.83 8.92
 0 7 0 85.67 9.3
 0 7 0 100.68 9.27
 0 7 0 87.12 8.89
 0 7 0 107.88 11.78
 0 7 0 86.67 11.66
 0 7 0 110.33 11.29
 0 7 0 97.87 12.22
 0 7 1 4.59 3.65
 0 7 1 4.76 2.02
 0 7 1 7.22 2.8
 0 7 1 6.2 1.91
 0 7 1 5.47 2.62
 0 7 1 7.67 3.05
 0 7 1 4.97 3.38
 0 7 1 3.38 2.51
 0 7 1 6.56 2.38
 0 7 1 2.5 2.64
 0 7 1 9.15 4
 0 7 2 132.24 18.21
 0 7 2 215.98 14.44
 0 7 2 219.39 15.89
 0 7 2 251.85 20.61
 0 7 2 276.32 22.07
 0 7 2 305.13 23.01
 0 7 2 270.45 19.9
 0 7 2 209.29 19.71
 0 7 2 233.27 15.15
 0 7 2 278.54 20.38
 0 7 2 264.35 19.11
 0 7 3 24.52 6.64
 0 7 3 33.74 6.85
 0 7 3 35.37 7.19
 0 7 3 39.56 7.24
 0 7 3 37.8 7.74
 0 7 3 50.51 8.6
 0 7 3 47.32 7.37
 0 7 3 46.07 8.32
 0 7 3 45.24 7.12
 0 7 3 47.62 5.21
 0 7 3 41.15 5.95
 0 7 4 618.03 40.31
 0 7 4 643.88 40.58
 0 7 4 657.06 41.05
 0 7 4 607.81 37.24
 0 7 4 569.84 39.46
 0 7 4 681.33 41.7
 0 7 4 650.74 40.33
 0 7 5 364.82 26.8
 0 7 5 288.89 24.66
 0 7 5 324.02 25.73
 0 7 5 328.12 25.69
 0 7 6 517.56 36.12
 0 7 6 554.72 35.93
 0 7 6 544.11 36.91
 0 7 6 485.23 36.38
 0 7 7 684.36 44.32
 0 7 7 745.27 45.9
 0 7 7 649.05 44.09
 0 7 8 431.73 31.38
 0 7 8 460.99 33.03
 0 7 9 123.31 13.02
 0 -7 -9 119.23 12.99
 0 7 9 146.8 15.18
 0 7 9 138.59 15.42
 0 7 10 86.67 10.7
 0 7 11 24.56 4.87
 0 7 12 20.87 3.64
 0 7 12 18.92 3.25
 0 8 -13 10.03 2.34
 0 8 -13 6.16 1.54
 0 8 -12 29.32 5.17
 0 8 -12 26.09 4.44
 0 8 -11 58.73 6.28
 0 8 -11 50.96 8.68
 0 8 -11 50.43 8.08
 0 8 -11 60.03 7.81
 0 8 -10 12.15 5.18
 0 8 -10 8.48 2.95
 0 8 -10 11.24 3.72
 0 8 -10 23.49 8.49
 0 8 -9 3.15 6.97
 0 8 -9 8.05 6.02
 0 8 -9 0.47 1.31
 0 8 -9 3.32 2.18
 0 -8 9 2.02 1.73
 0 8 -9 1.08 1.7
 0 8 -8 248.44 32.57
 0 8 -8 280.05 30.68
 0 8 -8 329.79 23.77
 0 8 -8 336.54 23.19
 0 -8 8 317.84 23.65
 0 8 -8 322.35 24.36
 0 -8 7 278.76 22.31
 0 8 -7 325.96 31.61
 0 8 -7 303.25 26.5
 0 8 -7 292.99 22.26
 0 8 -7 316.2 23.66
 0 8 -7 325.25 30.25
 0 8 -7 341.24 24.87
 0 8 -6 11.03 3.96
 0 8 -6 20.33 5.17
 0 8 -6 15.6 5.11
 0 8 -6 18.29 4.87
 0 8 -6 15.24 5.97
 0 8 -6 22.25 6.24
 0 8 -6 10.88 3.64
 0 8 -6 11.34 5.02
 0 -8 6 20.24 4.74
 0 8 -5 1.91 2.67
 0 8 -5 2.22 2.06
 0 8 -5 1.84 1.82
 0 8 -5 3.78 2.12
 0 8 -5 0.56 2.36
 0 8 -5 0.72 2.67
 0 8 -5 2.14 2.37
 0 8 -5 2.2 2.72
 0 8 -5 0.7 1.97
 0 8 -5 3.16 2.34
 0 8 -5 2.96 2.75
 0 8 -4 27.44 4.98
 0 8 -4 30.32 6.13
 0 8 -4 28.89 5.75
 0 8 -4 27.2 5.28
 0 8 -4 28.64 5.41
 0 8 -4 33.71 6.51
 0 8 -4 24.93 6.58
 0 8 -4 32.45 5.8
 0 8 -4 26.49 6.79
 0 8 -4 31.55 6.13
 0 8 -4 36.68 7.57
 0 8 -4 34.23 7.58
 0 8 -4 28.09 4.75
 0 8 -3 111.04 14.62
 0 8 -3 129.54 11.54
 0 8 -3 117.48 11.67
 0 8 -3 146.25 12.56
 0 8 -3 146.97 14.28
 0 8 -3 131.94 15.76
 0 8 -3 112.26 12.52
 0 8 -3 115.29 14.47
 0 8 -3 110.37 11.27
 0 8 -3 139.32 15.53
 0 8 -3 109.26 9.94
 0 8 -3 117.96 11.44
 0 8 -3 118.38 11.75
 0 8 -3 122.34 13.57
 0 8 -3 123.79 12.09
 0 8 -3 133.68 12.53
 0 8 -2 50.36 8.24
 0 8 -2 40.7 8.86
 0 8 -2 53.6 6.74
 0 8 -2 40.9 6.53
 0 8 -2 64.17 7.5
 0 8 -2 38.67 6.34
 0 8 -2 46.54 5.62
 0 8 -2 42.75 6.13
 0 8 -2 54.81 8.82
 0 8 -2 51.93 7.04
 0 8 -2 59.8 7.6
 0 8 -2 45.35 7.17
 0 8 -2 60.1 9.94
 0 8 -2 47.12 9.45
 0 8 -2 42.52 8.71
 0 8 -2 52.78 7.4
 0 8 -1 12.6 4.47
 0 8 -1 12.77 3.6
 0 8 -1 21.05 4.23
 0 8 -1 18.47 5.65
 0 8 -1 18.15 5.71
 0 8 -1 20.33 4.28
 0 8 -1 14.49 4.89
 0 8 -1 15.9 3.91
 0 8 -1 14.9 3.87
 0 8 -1 19.6 4.46
 0 8 -1 18.18 4.07
 0 8 -1 9.76 4.64
 0 8 -1 13.03 4.29
 0 8 -1 15.74 3.96
 0 8 -1 14.82 4.45
 0 8 0 37.88 7.22
 0 8 0 42.86 8.73
 0 8 0 34.17 5.33
 0 8 0 39.88 5.88
 0 8 0 37.58 6.32
 0 8 0 42.32 7.36
 0 8 0 34.62 5.66
 0 8 0 37.78 8.41
 0 8 0 34.8 8.05
 0 8 0 36.3 7.53
 0 8 0 41.51 5.41
 0 8 0 35.34 5.85
 0 8 0 42.35 6.63
 0 8 0 41.69 6.22
 0 8 1 652.82 36.5
 0 8 1 528.23 30.25
 0 8 1 548.36 32.68
 0 8 1 493.03 32.71
 0 8 1 556.73 33.75
 0 8 1 580.57 36.8
 0 8 1 581.85 39.95
 0 8 1 646.06 40.62
 0 8 1 653.56 40.93
 0 8 1 535.27 36.76
 0 8 1 526.21 31
 0 8 1 565.22 37.82
 0 8 2 1251.72 68.27
 0 8 2 1433.82 72.76
 0 8 2 1275.88 67.3
 0 8 2 1150.18 67.04
 0 8 2 1202.98 70.37
 0 8 2 1190.9 63.08
 0 8 2 1118.22 60.37
 0 8 2 1160.82 68.67
 0 8 2 1267 71.18
 0 8 3 1122.94 70.66
 0 8 3 1179.18 70.47
 0 8 3 1262.55 73.64
 0 8 3 1349.41 70.76
 0 8 3 1288.64 73.96
 0 8 3 1260.43 64.58
 0 8 3 1267.95 72.86
 0 8 4 581.47 41.58
 0 8 4 703.92 40.64
 0 8 4 669.65 43.64
 0 8 4 698.23 44.51
 0 8 4 627.81 42.19
 0 8 4 619.17 42.7
 0 8 5 602.07 40.72
 0 8 5 609.13 38.92
 0 8 5 587.67 40.88
 0 8 5 615.59 41.41
 0 8 6 243.82 22.63
 0 8 6 219.61 20.98
 0 8 6 228.68 20.17
 0 8 7 79.12 11.97
 0 8 7 86.18 11.48
 0 8 7 82.22 11.71
 0 8 8 19.78 5.37
 0 8 8 19.39 5.8
 0 8 8 16.05 4.82
 0 8 9 7.34 2.82
 0 8 9 9.46 3.39
 0 8 10 0.41 1.4
 0 8 11 0.55 0.94
 0 8 11 1.18 0.96
 0 9 -13 37.82 3.78
 0 9 -12 77.95 7.58
 0 9 -12 53.34 5.26
 0 9 -11 32.8 5.41
 0 9 -11 39.54 6.94
 0 9 -11 30.76 4.26
 0 9 -10 49.18 8.32
 0 9 -10 51.59 6.53
 0 9 -10 54.18 10.42
 0 9 -9 2.41 1.78
 0 9 -9 3.46 1.92
 0 9 -9 5.81 4.61
 0 9 -9 0.83 3.28
 0 9 -9 7.16 6.02
 0 9 -9 3.16 2.22
 0 9 -8 15.87 4.05
 0 9 -8 20.51 4.83
 0 9 -8 10.42 6.85
 0 9 -8 11.74 7.98
 0 -9 8 7.82 3.19
 0 9 -8 10.68 4.11
 0 -9 7 8.63 3.38
 0 9 -7 11.53 3.72
 0 9 -7 12.5 4.34
 0 9 -7 17.33 6.63
 0 9 -7 15.59 5.37
 0 9 -7 13.2 7.15
 0 9 -7 12.15 4.24
 0 9 -6 150.69 15.8
 0 9 -6 137.23 14.4
 0 -9 6 67.58 10.67
 0 9 -6 230.07 21.23
 0 9 -6 149.29 16.93
 0 9 -6 144.17 14.14
 0 9 -6 165.38 18.77
 0 9 -6 141.38 13.48
 0 9 -5 112.74 12.3
 0 9 -5 123.24 13.85
 0 9 -5 121.59 14.1
 0 9 -5 124.94 15.98
 0 9 -5 136.78 15.55
 0 9 -5 128.33 14.33
 0 9 -5 118.33 11.87
 0 9 -5 158.45 17.86
 0 9 -5 156.67 17.49
 0 9 -4 7.9 3.09
 0 9 -4 0.61 1.91
 0 9 -4 0.86 2.96
 0 9 -4 1.7 2.38
 0 9 -4 0.44 1.74
 0 9 -4 3.4 2.63
 0 9 -4 2.24 2.17
 0 9 -4 0.48 0.96
 0 9 -4 0.59 1.85
 0 9 -4 0.57 2.27
 0 9 -4 0.36 1.44
 0 9 -4 1.61 2.53
 0 9 -3 54.16 8.73
 0 9 -3 69.73 8.62
 0 9 -3 64.89 8.63
 0 9 -3 67.56 11.4
 0 9 -3 49.12 8.89
 0 9 -3 52.3 10.6
 0 9 -3 57.84 8.19
 0 9 -3 79.68 9.74
 0 9 -3 55.07 7.95
 0 9 -3 71.71 11.71
 0 9 -2 466.7 34.7
 0 9 -2 520.23 38.8
 0 9 -2 589.75 39.9
 0 9 -2 430.4 31.49
 0 9 -2 467.09 37.33
 0 9 -2 525.36 32.22
 0 9 -2 568.69 33
 0 9 -2 512.44 31.77
 0 9 -2 508.01 32.1
 0 9 -2 507.07 31.74
 0 9 -2 495.1 32.95
 0 9 -2 516.49 36.09
 0 9 -2 529.77 32.55
 0 9 -1 657.84 46.47
 0 9 -1 680.73 44.28
 0 9 -1 795.63 49.07
 0 9 -1 692.72 39.87
 0 9 -1 668.13 39.77
 0 9 -1 689.1 38.12
 0 9 -1 752.45 48.16
 0 9 -1 670.87 39.89
 0 9 -1 726.59 39.99
 0 9 -1 682.8 44.65
 0 9 -1 741.21 41.41
 0 9 -1 695.02 40.13
 0 9 -1 748.01 43.47
 0 9 0 943.22 52.43
 0 9 0 727.18 40.95
 0 9 0 551.18 39.91
 0 9 0 715.92 40.15
 0 9 0 692.73 38.24
 0 9 0 725.25 48.36
 0 9 0 834.46 45.64
 0 9 0 669.23 41.59
 0 9 0 597.15 39.44
 0 9 0 622.78 44
 0 9 0 731.18 48.69
 0 9 0 685.57 45.56
 0 9 1 789.53 53.63
 0 9 1 981.17 52.59
 0 9 1 907.59 50.19
 0 9 1 987.23 57.64
 0 9 1 969.45 53.93
 0 9 1 929.56 54.93
 0 9 1 929.58 58.43
 0 9 1 1016.52 61.45
 0 9 1 904.31 56.97
 0 9 1 957.45 60.61
 0 9 2 769.09 47.04
 0 9 2 809.53 51.51
 0 9 2 725.28 45.21
 0 9 2 763.11 47.94
 0 9 2 746.06 43.48
 0 9 2 685.06 48.12
 0 9 2 753.13 50.82
 0 9 2 666.83 46.19
 0 9 3 435.77 33.34
 0 9 3 487.32 36.52
 0 9 3 397.19 32.9
 0 9 3 473.25 33.44
 0 9 3 465.44 35.21
 0 9 3 471.53 36.77
 0 9 4 65.67 11.03
 0 9 4 54.36 9.99
 0 9 4 64.58 11.12
 0 9 4 53.06 10.41
 0 9 5 30.37 7.83
 0 9 5 40.5 8.4
 0 9 5 32.35 6.74
 0 9 6 25.19 6.71
 0 9 7 17.94 5.01
 0 9 7 20.65 5.58
 0 9 8 39.93 6.9
 0 9 8 30.62 6.11
 0 9 9 18.3 3.49
 0 9 9 43 6.23
 0 9 10 1.9 1.37
 0 10 -11 1.1 1.91
 0 10 -10 26.27 4.18
 0 10 -10 31.71 7.1
 0 10 -9 80.18 8.63
 0 10 -9 60.27 12.37
 0 10 -8 43.17 11.82
 0 10 -8 58.43 7.49
 0 10 -8 45.78 7.1
 0 10 -7 2.35 4.66
 0 -10 7 4.53 2.54
 0 10 -6 64.58 8.57
 0 -10 6 47.62 7.48
 0 10 -6 55.85 11.12
 0 10 -6 61.42 11.02
 0 10 -6 64.31 9.4
 0 10 -6 64.54 11.2
 0 10 -5 147.29 13.58
 0 10 -5 140.36 14.96
 0 10 -5 136.66 16.86
 0 10 -5 169.47 17.29
 0 10 -5 131.41 14.38
 0 10 -5 187.04 19.97
 0 10 -4 745.84 47.99
 0 10 -4 689.43 45.31
 0 10 -4 820.17 46.48
 0 10 -4 706.49 51.39
 0 10 -4 868 49.49
 0 10 -4 761.31 53.39
 0 10 -3 770.65 48.57
 0 10 -3 729.7 46.09
 0 10 -3 781.02 46.95
 0 10 -3 918.91 47.57
 0 10 -3 760.54 46.96
 0 10 -3 714.21 45.1
 0 10 -3 842.75 55.07
 0 10 -3 895.01 48.9
 0 10 -3 803.79 50.42
 0 10 -3 835.86 55.11
 0 10 -2 456.59 26.77
 0 10 -2 366.33 26.02
 0 10 -2 347.79 25.1
 0 10 -2 362.29 26.61
 0 10 -2 421.58 27.1
 0 10 -2 346.32 24.05
 0 10 -2 392.32 30.33
 0 10 -2 353.03 32.38
 0 10 -2 447.02 34.61
 0 10 -2 333.23 31.26
 0 10 -2 333.08 25.85
 0 10 -1 155.79 15.13
 0 10 -1 210.49 17.31
 0 10 -1 169.61 15.31
 0 10 -1 197.08 16.1
 0 10 -1 208.26 20.57
 0 10 -1 201.33 22.42
 0 10 -1 218.65 16.86
 0 10 -1 175.95 15.78
 0 10 -1 157.66 13.9
 0 10 -1 189.84 21.09
 0 10 0 86.54 8.88
 0 10 0 43.36 8.46
 0 10 0 93.43 10.24
 0 10 0 133.88 18.16
 0 10 0 108.88 11.9
 0 10 0 88.22 13.39
 0 10 0 85.82 12.89
 0 10 0 83.54 14.03
 0 10 0 99.98 10.7
 0 10 0 92.6 14.73
 0 10 1 52.31 9.17
 0 10 1 78.96 11.89
 0 10 1 92.75 14.54
 0 10 1 79.31 10.92
 0 10 1 70.57 9.22
 0 10 1 77.56 12.45
 0 10 1 62.74 10.43
 0 10 1 70.49 9.63
 0 10 1 70.26 12.63
 0 10 1 99.92 15.3
 0 10 2 9.17 4.54
 0 10 2 6.33 3.84
 0 10 2 15.27 6.39
 0 10 2 14.03 6.02
 0 10 2 9.74 4.35
 0 10 2 11.98 4.65
 0 10 2 6.2 3.71
 0 10 2 10.79 5.68
 0 10 3 11.72 5.23
 0 10 3 22.86 7.45
 0 10 3 13.71 5.26
 0 10 3 7.76 4.38
 0 10 3 11.34 5.1
 0 10 3 12.55 4.66
 0 10 4 24.7 6.9
 0 10 4 29.61 7.65
 0 10 5 2.46 3.24
 0 10 5 3.2 3.66
 0 10 6 93.67 16.14
 0 10 6 168.59 16.17
 0 10 7 4.57 3.21
 0 10 7 4.39 2.47
 0 10 8 12.38 4.21
 0 10 8 9.76 3.09
 0 10 8 5.85 2.13
 0 10 8 6.28 2.93
 0 10 9 33.53 4.47
 0 10 9 25.49 4.72
 0 11 -11 17.98 2.93
 0 11 -10 1.98 1.11
 0 11 -9 21.13 4.03
 0 11 -9 22.59 3.87
 0 11 -8 84.89 9.95
 0 11 -8 98.35 9.91
 0 11 -8 96.04 9.41
 0 11 -7 167.44 15.6
 0 11 -7 157.14 14.67
 0 11 -7 174.44 14.23
 0 11 -6 32.92 6.73
 0 11 -6 54.06 8.33
 0 11 -6 53.05 9.95
 0 11 -6 49.38 7.12
 0 11 -5 55.09 10.35
 0 11 -5 43.11 7.46
 0 11 -5 40.98 8.85
 0 11 -4 62.33 9.8
 0 11 -3 58.91 11.97
 0 11 -3 43.9 6.89
 0 11 -3 34.82 6.55
 0 11 -3 56.29 10.88
 0 11 -3 53.69 7.81
 0 11 -3 43.87 7.32
 0 11 -3 46.96 6.85
 0 11 -3 46.56 8.23
 0 11 -2 19.33 4.64
 0 11 -2 20.99 4.78
 0 11 -2 20.46 4.87
 0 11 -2 21.27 7.09
 0 11 -2 21.13 4.53
 0 11 -2 14.34 4.55
 0 11 -2 16.17 3.79
 0 11 -2 32.17 9.1
 0 11 -1 25.77 8.71
 0 11 -1 18.55 4.74
 0 11 -1 16.96 4.33
 0 11 -1 14.68 6.02
 0 11 -1 18.72 4.96
 0 11 -1 15.49 3.67
 0 11 -1 14.93 4.08
 0 11 0 43.72 7.15
 0 11 0 42.88 10.06
 0 11 0 46.64 7.06
 0 11 0 35.92 7.31
 0 11 0 68.36 13.67
 0 11 0 48.49 7.96
 0 11 1 46.59 9.08
 0 11 2 18.42 6.1
 0 11 3 117.94 16.62
 0 11 3 130.75 15.84
 0 11 3 130.48 16.44
 0 11 4 14.75 5.76
 0 11 4 9.91 4.65
 0 11 4 9.01 4.57
 0 11 5 27.11 7.74
 0 11 5 13.78 5.39
 0 11 6 170.28 18.84
 0 11 7 226.41 16.43
 0 11 7 299.09 21.7
 0 11 8 253.26 17.46
 0 12 -9 11.97 2.48
 0 12 -9 11.7 3.13
 0 12 -8 1.2 1.33
 0 12 -8 -1.7 2.97
 0 12 -7 25.99 4.69
 0 12 -7 39.72 6.04
 0 12 -7 34.32 7.59
 0 12 -6 50.2 6.78
 0 12 -6 50.05 8.93
 0 12 -6 57.35 8.31
 0 12 -6 49.45 7.09
 0 12 -5 2.02 2.13
 0 12 -5 4.64 2.37
 0 12 -5 2.1 1.86
 0 12 -5 3.42 2.52
 0 12 -5 0.79 2.95
 0 12 -4 1.98 2.78
 0 12 -4 2.57 2.94
 0 12 -4 1.37 1.69
 0 12 -4 1.27 1.68
 0 12 -4 1.17 2.16
 0 12 -4 0.43 1.69
 0 12 -4 2.41 2.45
 0 12 -3 6.72 4.96
 0 12 -3 3.8 2.31
 0 12 -3 5.44 3.81
 0 12 -3 1.48 1.47
 0 12 -3 2.62 2.44
 0 12 -3 4.64 2.51
 0 12 -3 3.93 2.29
 0 12 -2 58.8 8.66
 0 12 -2 67.6 8.59
 0 12 -2 70.63 12.87
 0 12 -2 68.15 7.87
 0 12 -2 79.25 9.23
 0 12 -1 67.07 9.21
 0 12 -1 56.34 11.68
 0 12 -1 63.07 8.37
 0 12 -1 65.83 8.34
 0 12 0 41.59 9.62
 0 12 0 55.36 12.46
 0 12 0 31.61 6.55
 0 12 0 36.17 6.8
 0 12 0 40.41 6.62
 0 12 1 3.52 2.62
 0 12 1 7.42 3.03
 0 12 1 7.62 3.49
 0 12 1 17.54 6.95
 0 12 1 6.43 4.27
 0 12 2 65.51 11.88
 0 12 2 65.04 9.44
 0 12 2 51.79 9.21
 0 12 3 89.21 11.74
 0 12 3 117.5 14.43
 0 12 4 246.39 20.12
 0 12 4 280.86 24.98
 0 12 5 304.33 21.94
 0 12 5 376.05 28.11
 0 12 6 289.66 19.09
 0 12 6 353.72 23.7
 0 12 7 189.93 13.26
 0 13 -7 1.65 1.46
 0 13 -6 0.67 1.13
 0 13 -6 0.89 2.08
 0 13 -6 4.64 2.42
 0 13 -5 36.45 5.85
 0 13 -5 37.29 6.96
 0 13 -5 38.28 5.41
 0 13 -4 90 8.98
 0 13 -4 88.35 9.07
 0 13 -4 79.15 10.69
 0 13 -3 10.09 3.49
 0 13 -3 13.34 5.3
 0 13 -3 7.54 2.96
 0 13 -2 2.79 4.12
 0 13 -2 5.7 3.02
 0 13 -1 55.44 11.62
 0 13 -1 67.69 8.74
 0 13 0 311.22 28.43
 0 13 0 288.38 22.21
 0 13 1 424.97 29.17
 0 13 2 407.94 28.19
 0 13 3 304.95 22.2
 0 13 4 200.24 15.41
 0 13 5 47.68 5.35
 0 14 -1 302.83 22.06
 0 14 0 288.71 22.31
 0 14 1 119.94 13.21
 0 14 2 110.6 11.77
 -1 14 3 54.42 8.26
 -1 14 2 76.9 10.79
 -1 14 1 37.82 7.64
 -1 14 0 67.49 9.19
 -1 14 -1 14.49 4.09
 -1 13 5 210.1 18.48
 -1 13 5 254.98 17.16
 -1 13 4 61.46 11.42
 -1 13 4 165.59 14.01
 -1 13 3 35.82 7.06
 -1 13 3 24.84 6.55
 -1 13 2 60.07 9.51
 -1 13 2 68.28 11
 -1 13 1 1.75 2.46
 -1 13 1 3.37 2.64
 -1 13 0 9.26 3.64
 -1 13 0 14.61 6.15
 -1 13 -1 51.63 11.07
 -1 13 -1 58.37 8.11
 -1 13 -2 17.45 6.23
 -1 13 -2 16.3 4.03
 -1 13 -2 23.34 4.92
 -1 13 -3 0.85 2.66
 -1 13 -3 0.86 2.26
 -1 13 -3 0.75 1.5
 -1 13 -4 55.95 9.86
 -1 13 -4 38.88 6.63
 -1 13 -4 45.96 7.06
 -1 13 -5 84.45 10.6
 -1 13 -5 90.89 10.28
 -1 13 -6 143.28 15.28
 -1 13 -6 180.99 14.42
 -1 13 -7 72.87 9.81
 -1 13 -7 117.13 9.08
 -1 13 -8 220.51 14.92
 -1 12 7 275.15 18.18
 -1 12 7 195.54 13.69
 -1 12 6 93.46 13.21
 -1 12 6 80.81 9.07
 -1 12 5 85.57 14.4
 -1 12 4 10.99 5.6
 -1 12 4 7.62 4.28
 -1 12 3 61.26 10.63
 -1 12 3 51.57 9.65
 -1 12 2 58 9.48
 -1 12 2 59.78 10.89
 -1 12 1 41.27 7.97
 -1 12 1 55.19 8.55
 -1 12 1 51.49 10.78
 -1 12 0 1.16 2.29
 -1 12 0 0.96 2.69
 -1 12 0 -0.44 2.23
 -1 12 0 -1.28 5.06
 -1 12 -1 28.37 5.55
 -1 12 -1 31.22 8.42
 -1 12 -1 24.16 5.65
 -1 12 -1 31.94 5.25
 -1 12 -1 48.75 12.33
 -1 12 -2 72.69 9.16
 -1 12 -2 65.77 12.35
 -1 12 -2 55.13 8.11
 -1 12 -2 73.74 8.44
 -1 12 -2 66.75 8.86
 -1 12 -3 56.84 7.75
 -1 12 -3 64.96 8.87
 -1 12 -3 53.5 8.22
 -1 12 -3 62.38 8.07
 -1 12 -3 46.46 10.13
 -1 12 -4 130.75 13.6
 -1 12 -4 134.7 13.91
 -1 12 -4 132.81 16.84
 -1 12 -4 138.41 13.95
 -1 12 -4 156.5 13.41
 -1 12 -5 150.17 17.1
 -1 12 -5 170.85 14.08
 -1 12 -5 162.36 15.05
 -1 12 -5 184.55 16.66
 -1 12 -5 143.56 15.74
 -1 12 -6 182.72 17.56
 -1 12 -6 153.03 17.5
 -1 12 -6 180.47 17.25
 -1 12 -6 186.11 15.29
 -1 12 -7 24.19 5.29
 -1 12 -7 17.57 3.88
 -1 12 -8 -0.6 2.23
 -1 12 -8 0.35 1.37
 -1 12 -8 4.86 1.85
 -1 12 -9 1.03 1.59
 -1 11 9 78.26 7.17
 -1 11 8 12.05 2.77
 -1 11 8 13.32 4.11
 -1 11 7 5.55 3.85
 -1 11 6 68.09 9.98
 -1 11 6 64.08 13.27
 -1 11 5 36.65 10.04
 -1 11 5 39.1 8.6
 -1 11 4 49.02 10.82
 -1 11 4 46.14 9.52
 -1 11 4 43.72 9.14
 -1 11 3 4.18 3.71
 -1 11 2 -0.98 3.87
 -1 11 2 0.72 2.25
 -1 11 1 57.31 9.03
 -1 11 1 51.81 11.3
 -1 11 1 56.24 10.06
 -1 11 1 72.53 12.98
 -1 11 1 65.14 8.62
 -1 11 1 56.29 10.89
 -1 11 0 179.51 15.81
 -1 11 0 205.42 22.66
 -1 11 0 177.47 14.52
 -1 11 0 165.38 21.2
 -1 11 0 197.85 17.03
 -1 11 0 162.84 19.39
 -1 11 -1 422.59 26.8
 -1 11 -1 321.51 24.73
 -1 11 -1 381.02 33.24
 -1 11 -1 385.88 25.39
 -1 11 -1 346.76 23.76
 -1 11 -1 344.88 29.62
 -1 11 -1 381.25 33.3
 -1 11 -1 332.2 26.03
 -1 11 -2 4.06 2.57
 -1 11 -2 3.2 2.03
 -1 11 -2 3.38 4.73
 -1 11 -2 7.37 3.23
 -1 11 -2 2.51 1.87
 -1 11 -2 2.02 3.47
 -1 11 -2 6.65 2.67
 -1 11 -2 0.99 3.09
 -1 11 -3 6.96 2.93
 -1 11 -3 17.89 7.52
 -1 11 -3 7.05 2.89
 -1 11 -3 6.81 4.92
 -1 11 -3 7.5 4.16
 -1 11 -3 7.96 3.42
 -1 11 -3 5.49 3.19
 -1 11 -4 24.8 7.27
 -1 11 -4 29.27 6.79
 -1 11 -5 3.97 3.16
 -1 11 -5 10.76 4.93
 -1 11 -6 8.78 2.94
 -1 11 -6 8.17 3.17
 -1 11 -6 2.31 2.82
 -1 11 -7 1.25 1.84
 -1 11 -7 0.64 2.36
 -1 11 -8 20.99 4.25
 -1 11 -8 18.56 5.22
 -1 11 -9 17.79 3.35
 -1 11 -9 10.72 3.37
 -1 11 -10 7.79 2.18
 -1 11 -11 3.64 1.27
 -1 10 10 5.2 1.78
 -1 10 9 172.43 13.24
 -1 10 8 38.56 6.51
 -1 10 8 37.27 6.37
 -1 10 7 28.56 6.02
 -1 10 7 18.9 5.65
 -1 10 6 43.1 8.59
 -1 10 5 33.02 9.28
 -1 10 4 0.84 3.33
 -1 10 4 5.42 3.8
 -1 10 4 11.51 5.15
 -1 10 4 8.22 4.15
 -1 10 3 6.81 3.95
 -1 10 3 1.86 2.61
 -1 10 3 7.21 4.37
 -1 10 3 5.24 4.15
 -1 10 3 1.66 2.6
 -1 10 3 1.7 1.58
 -1 10 3 -0.81 2.78
 -1 10 2 40.75 8.58
 -1 10 2 53.47 9.38
 -1 10 2 58.2 10.77
 -1 10 2 54.31 6.68
 -1 10 2 66.2 8.71
 -1 10 2 54.74 10.56
 -1 10 2 80.74 14.46
 -1 10 2 61.79 11.76
 -1 10 2 61.97 11.7
 -1 10 1 46.3 9.51
 -1 10 1 50.09 6.58
 -1 10 1 44.63 9
 -1 10 1 57.78 11.33
 -1 10 1 61.21 12.7
 -1 10 1 46.2 10.6
 -1 10 1 51.63 8.31
 -1 10 1 51.4 7.37
 -1 10 1 40.08 5.57
 -1 10 1 29.46 6.63
 -1 10 0 25.79 6.35
 -1 10 0 30.2 5.12
 -1 10 0 24.19 5.21
 -1 10 0 31.83 6.15
 -1 10 0 26.67 5.08
 -1 10 0 33.47 8.8
 -1 10 0 21.71 4.12
 -1 10 0 46.63 10.67
 -1 10 0 21.79 7.44
 -1 10 0 19.59 6.68
 -1 10 -1 148.66 13.08
 -1 10 -1 152.6 14.1
 -1 10 -1 146.28 14.03
 -1 10 -1 135.02 18.4
 -1 10 -1 141.71 18.64
 -1 10 -1 179.09 15.15
 -1 10 -1 142.85 17.14
 -1 10 -1 139.31 13.32
 -1 10 -1 174.71 14.27
 -1 10 -2 71.84 8.74
 -1 10 -2 78.17 9.47
 -1 10 -2 92.53 10.08
 -1 10 -2 98.43 15.29
 -1 10 -2 82.12 14.02
 -1 10 -2 67 9.39
 -1 10 -2 85.74 10.24
 -1 10 -2 84.82 10.34
 -1 10 -2 74.42 9.86
 -1 10 -2 83.42 12.39
 -1 10 -2 74.12 13.17
 -1 10 -3 4.25 2.49
 -1 10 -3 10.33 5.1
 -1 10 -3 7.48 3.01
 -1 10 -3 10.3 4.17
 -1 10 -3 4.84 4.3
 -1 10 -3 7.48 4.54
 -1 10 -3 2.77 2.7
 -1 10 -4 19.9 6.8
 -1 10 -4 23.07 4.97
 -1 10 -4 31.91 6.87
 -1 10 -4 17.97 5.04
 -1 10 -4 23.86 6.98
 -1 10 -4 43.26 10.27
 -1 10 -4 26.52 5.34
 -1 10 -5 19.72 6.33
 -1 10 -5 27.3 5.42
 -1 10 -5 15.57 5.73
 -1 10 -5 24.28 5.61
 -1 10 -5 24.54 6.3
 -1 10 -5 21.34 5.42
 -1 10 -5 30.14 7.64
 -1 10 -5 35.65 9.6
 -1 10 -6 59.31 12.02
 -1 10 -6 45.51 7.54
 -1 10 -6 40.36 6.73
 -1 10 -6 44.48 8.45
 -1 10 -6 48.35 9.92
 -1 10 -7 22.34 9.44
 -1 10 -8 3.28 2.23
 -1 10 -8 4.61 4.66
 -1 10 -8 6.32 4.9
 -1 10 -9 45.68 5.97
 -1 10 -9 29.46 7.41
 -1 10 -9 26.18 7.52
 -1 10 -10 184.24 12.86
 -1 10 -10 164.13 15.05
 -1 10 -10 189.8 16.84
 -1 10 -11 147.96 10.85
 -1 10 -11 165.57 12.61
 -1 9 11 39.39 4.38
 -1 9 10 9.99 3.03
 -1 9 9 19.88 4.76
 -1 9 9 35.05 5.99
 -1 9 8 12.01 4.29
 -1 9 8 16.05 4.69
 -1 9 7 12.94 5.1
 -1 9 7 13.04 4.64
 -1 9 6 29.35 7.1
 -1 9 6 19.96 6.52
 -1 9 6 17.83 6.04
 -1 9 6 26.97 6.38
 -1 9 5 107.62 14.65
 -1 9 5 103.42 13.62
 -1 9 5 123.57 15.36
 -1 9 5 98.22 14.37
 -1 9 4 710.64 49.72
 -1 9 4 670.94 49.01
 -1 9 4 767.13 50.5
 -1 9 4 800.03 51.04
 -1 9 4 684.89 48.98
 -1 9 3 617.43 47.19
 -1 9 3 763.45 46.27
 -1 9 3 713.29 51.44
 -1 9 3 790.55 50.59
 -1 9 3 813.5 43.03
 -1 9 3 839.21 46.11
 -1 9 3 805.89 52.81
 -1 9 3 749.95 51.02
 -1 9 2 674.67 47.66
 -1 9 2 848.79 46.45
 -1 9 2 782.61 43.55
 -1 9 2 779.68 46.38
 -1 9 2 847.32 54.52
 -1 9 2 779.7 50.86
 -1 9 2 845.37 52.94
 -1 9 2 857.37 54.83
 -1 9 1 228.21 22.02
 -1 9 1 200.52 18.34
 -1 9 1 241.73 19.58
 -1 9 1 195.98 22.42
 -1 9 1 245.7 21.09
 -1 9 1 294.22 26.19
 -1 9 1 233.76 15.95
 -1 9 1 230.47 17.58
 -1 9 1 209.06 17.13
 -1 9 1 238.45 23.79
 -1 9 1 221.6 16.24
 -1 9 0 8.92 4.04
 -1 9 0 3.7 3
 -1 9 0 5.54 2.24
 -1 9 0 7.41 2.71
 -1 9 0 5.09 2.73
 -1 9 0 8.59 2.93
 -1 9 0 8.82 3.23
 -1 9 0 2.42 2.27
 -1 9 0 6.29 4.37
 -1 9 0 5.47 3.84
 -1 9 0 1.77 2.78
 -1 9 0 9.23 3.93
 -1 9 -1 1.99 1.85
 -1 9 -1 3.17 2
 -1 9 -1 2.69 2.08
 -1 9 -1 2.88 1.73
 -1 9 -1 -0.87 3.66
 -1 9 -1 0.91 2.55
 -1 9 -1 0.88 2.46
 -1 9 -1 3.2 2.69
 -1 9 -1 0.82 2.56
 -1 9 -1 1.31 1.74
 -1 9 -1 1.74 1.61
 -1 9 -1 3.56 2.82
 -1 9 -1 3.58 2.51
 -1 9 -1 -0.58 2.3
 -1 9 -1 1.83 1.7
 -1 9 -2 61.46 7.9
 -1 9 -2 51.34 6.55
 -1 9 -2 44.8 9.4
 -1 9 -2 58.04 8.23
 -1 9 -2 56.46 8.02
 -1 9 -2 57.46 9.24
 -1 9 -2 58.33 10.84
 -1 9 -2 68.64 8.09
 -1 9 -2 39.53 6.56
 -1 9 -2 45.46 8.64
 -1 9 -2 76.58 12.66
 -1 9 -2 41.22 9.95
 -1 9 -3 148.94 14.05
 -1 9 -3 180.06 16.13
 -1 9 -3 155.71 18.38
 -1 9 -3 171.98 13.77
 -1 9 -3 175.23 17.16
 -1 9 -3 154.36 18.58
 -1 9 -3 165.64 14.42
 -1 9 -3 163.16 14.54
 -1 9 -3 236.56 21.84
 -1 9 -3 151.6 18.39
 -1 9 -3 172.74 15.77
 -1 9 -3 175.18 14.97
 -1 9 -4 132.86 14.03
 -1 9 -4 98.61 14.45
 -1 9 -4 124.37 13.03
 -1 9 -4 156.98 17.76
 -1 9 -4 119.63 15.71
 -1 9 -4 110.1 15.08
 -1 9 -4 119.26 12.71
 -1 9 -4 113.67 11.43
 -1 9 -4 119.63 12.04
 1 -9 4 105.14 11.12
 -1 9 -5 52.44 9.82
 -1 9 -5 43.54 7.57
 -1 9 -5 49.22 9.71
 -1 9 -5 35.62 7.18
 -1 9 -5 76.74 13.22
 -1 9 -5 51.95 10.05
 -1 9 -5 50.52 7.55
 -1 9 -5 69.29 10.93
 -1 9 -5 62.47 9.63
 -1 9 -5 47.75 7.82
 1 -9 5 32.25 6
 -1 9 -6 30.89 6.09
 -1 9 -6 27.3 7.2
 -1 9 -6 25.37 6.06
 -1 9 -6 29.4 8.56
 -1 9 -6 27.07 6.74
 -1 9 -6 33.25 8.17
 -1 9 -6 29.87 5.7
 -1 9 -6 40.32 9.86
 1 -9 6 22.39 5
 1 -9 7 26.07 5.25
 -1 9 -7 25.83 5.92
 -1 9 -7 23.86 7.4
 -1 9 -7 28.47 5.58
 -1 9 -7 26.29 8.21
 -1 9 -7 18.96 4.87
 -1 9 -7 20.01 9.03
 -1 9 -8 291.27 35.7
 -1 9 -8 319.64 25.93
 -1 9 -9 285.32 19.29
 -1 9 -9 283.27 26.06
 -1 9 -10 368.86 28.74
 -1 9 -10 379.82 23.31
 -1 9 -10 388.34 28.78
 -1 9 -11 92.88 9.68
 -1 9 -11 88.14 9.75
 -1 9 -12 83.4 6.99
 -1 9 -12 84.61 7.62
 -1 8 12 43.55 4.67
 -1 8 11 26.04 4.51
 -1 8 10 55 6.99
 -1 8 10 74.12 9.07
 -1 8 9 131.62 13.94
 -1 8 9 154.09 14.91
 -1 8 8 497.52 36.32
 -1 8 7 1056.44 60.68
 -1 8 7 996.66 60.72
 -1 8 7 962.78 57.25
 -1 8 7 933.98 58.86
 -1 8 6 1107.21 67.26
 -1 8 6 1158.79 67.64
 -1 8 6 1145.34 68.18
 -1 8 6 1161.86 67.05
 -1 8 5 571.77 38.64
 -1 8 5 513.49 37.54
 -1 8 5 574.64 38.58
 -1 8 5 531.52 37.81
 -1 8 5 414.84 34.65
 -1 8 5 579.98 37.67
 -1 8 5 568.46 37.22
 -1 8 4 6.39 4.12
 -1 8 4 7.08 4.04
 -1 8 4 6.83 3.46
 -1 8 4 6 3.5
 -1 8 4 9.01 4.47
 -1 8 4 4.31 3.35
 -1 8 4 3.78 3.36
 -1 8 4 9.06 4.11
 -1 8 4 9.26 2.61
 -1 8 3 55.11 10.24
 -1 8 3 34.91 8.36
 -1 8 3 60.74 7.52
 -1 8 3 58.06 6.37
 -1 8 3 50.96 9.91
 -1 8 3 81.83 11.99
 -1 8 3 50.96 8.99
 -1 8 3 39.58 9.06
 -1 8 3 65.63 10.7
 -1 8 3 43.22 8.04
 -1 8 2 16.1 5.23
 -1 8 2 16.93 3.28
 -1 8 2 13.07 5.27
 -1 8 2 16.1 3.33
 -1 8 2 14.83 5.02
 -1 8 2 16.58 3.75
 -1 8 2 15.39 5.71
 -1 8 2 19.2 6.21
 -1 8 2 11.76 3.38
 -1 8 2 18.34 4.75
 -1 8 2 9.53 3.83
 -1 8 2 13.93 5.35
 -1 8 1 81.19 11.38
 -1 8 1 52.67 9.94
 -1 8 1 73.99 7.64
 -1 8 1 63.84 9.84
 -1 8 1 99.51 13.05
 -1 8 1 75.83 8.56
 -1 8 1 79.62 11.37
 -1 8 1 73.77 8.42
 -1 8 1 86.48 10.87
 -1 8 1 105.17 13.4
 -1 8 1 84.3 12.61
 -1 8 1 64.13 8.87
 -1 8 0 215.26 21.51
 -1 8 0 254.38 21.83
 -1 8 0 226.84 15.96
 -1 8 0 212.99 16.69
 -1 8 0 193.53 18.96
 -1 8 0 147.6 17.45
 -1 8 0 239.6 18.87
 -1 8 0 191.17 19.95
 -1 8 0 219.56 18.65
 -1 8 0 215.09 15.62
 -1 8 0 237.62 20.99
 -1 8 0 204.25 15.82
 -1 8 0 227 16.21
 -1 8 0 189.55 15
 -1 8 0 192.63 14.62
 -1 8 0 199.06 16.23
 -1 8 -1 93.69 9.64
 -1 8 -1 98.06 9.41
 -1 8 -1 85.35 10.7
 -1 8 -1 79.4 11.83
 -1 8 -1 63.05 11.33
 -1 8 -1 87.55 11.49
 -1 8 -1 60.7 7.96
 -1 8 -1 107.18 13.38
 -1 8 -1 96.28 9.75
 -1 8 -1 81.07 11.79
 -1 8 -1 72 8.37
 -1 8 -1 92.36 9.1
 -1 8 -1 87.35 9.36
 -1 8 -1 86.93 8.13
 -1 8 -1 77.95 10.25
 -1 8 -2 4.58 2.15
 -1 8 -2 4.78 3.53
 -1 8 -2 9.22 4.22
 -1 8 -2 2.9 2.5
 -1 8 -2 6.65 2.79
 -1 8 -2 11.12 3.12
 -1 8 -2 6.94 2.49
 -1 8 -2 3.59 2.15
 -1 8 -2 6.66 3.06
 -1 8 -2 2.22 2.75
 -1 8 -2 4.77 2.69
 -1 8 -2 8.26 3.18
 -1 8 -2 3.3 1.85
 -1 8 -2 2.97 2.51
 -1 8 -3 39.89 7.31
 -1 8 -3 40.74 6.12
 -1 8 -3 51.34 6.55
 -1 8 -3 43.41 6.49
 -1 8 -3 34.74 8.06
 -1 8 -3 55.5 9.71
 -1 8 -3 39.2 5.6
 -1 8 -3 46.95 6.61
 -1 8 -3 40.99 6.77
 -1 8 -3 46.82 7.25
 -1 8 -3 39.11 8.5
 -1 8 -3 40.28 8.39
 -1 8 -3 37.34 6.94
 -1 8 -3 46.17 7
 -1 8 -4 24.66 4.82
 -1 8 -4 24.45 5.34
 -1 8 -4 27.69 7.05
 -1 8 -4 32.63 6.3
 -1 8 -4 21.3 5.05
 -1 8 -4 29.29 5.99
 -1 8 -4 19.3 4.36
 -1 8 -4 28.99 7.08
 -1 8 -4 31.72 7.44
 -1 8 -4 21.54 6.29
 -1 8 -5 171.16 18.03
 -1 8 -5 194.7 18.52
 -1 8 -5 170.24 18.28
 -1 8 -5 175.31 15.8
 1 -8 5 120.79 13.18
 -1 8 -5 181.21 15.87
 -1 8 -5 193.94 15.41
 -1 8 -5 179.7 16.35
 -1 8 -5 156.97 17.4
 -1 8 -5 178.27 16.96
 -1 8 -5 252.86 21.42
 -1 8 -6 11.07 3.62
 -1 8 -6 9.68 4.32
 -1 8 -6 11.86 5.41
 -1 8 -6 8.12 2.86
 -1 8 -6 6.39 4.63
 -1 8 -6 9.34 3.55
 -1 8 -6 10.43 5.8
 -1 8 -6 4.49 3.8
 1 -8 6 10.88 3.5
 -1 8 -6 11.14 4.27
 -1 8 -7 781.68 44.55
 -1 8 -7 621.13 49.17
 -1 8 -7 817.2 52.74
 -1 8 -7 839.93 45.73
 -1 8 -7 769.85 57.75
 -1 8 -7 762.97 45.81
 1 -8 7 723.9 44.09
 1 -8 8 73.71 9.71
 -1 8 -8 100.03 15.32
 -1 8 -8 102.76 11.03
 -1 8 -8 73.9 17.43
 -1 8 -8 96.15 11.51
 -1 8 -8 109.84 11.03
 -1 8 -9 46.48 13.08
 1 -8 9 42.06 6.88
 -1 8 -9 44.25 7.5
 -1 8 -9 33.68 8.68
 -1 8 -10 3.65 1.93
 -1 8 -10 8.63 3.95
 -1 8 -11 12.6 4.02
 -1 8 -11 12.26 4.15
 -1 8 -12 29.81 4.73
 -1 8 -12 26.72 4.46
 -1 8 -13 1.69 1.03
 -1 8 -13 1.17 0.77
 -1 7 12 176.83 13.47
 -1 7 11 302.52 21.86
 -1 7 10 540.55 35.92
 -1 7 10 721.47 40.24
 -1 7 9 517.86 36.51
 -1 7 8 648.95 42.66
 -1 7 8 645.61 43.53
 -1 7 7 156.24 16.78
 -1 7 7 163.12 15.87
 -1 7 7 136.89 16.36
 -1 7 6 61.32 9.65
 -1 7 6 81.62 11.45
 -1 7 6 68.3 10.45
 -1 7 6 63.6 10.12
 -1 7 5 128.06 13.84
 -1 7 5 109.5 13.09
 -1 7 5 128.1 14.52
 -1 7 5 126.05 14.62
 -1 7 5 110.76 13.24
 -1 7 5 117.23 13.35
 -1 7 4 53.66 9.06
 -1 7 4 58.11 9.58
 -1 7 4 54.32 8.82
 -1 7 4 44.46 8.43
 -1 7 4 55.33 9.17
 -1 7 4 51.22 8.44
 -1 7 4 63.15 9.92
 -1 7 4 57.94 6.26
 -1 7 3 197.8 17.59
 -1 7 3 208.27 17.35
 -1 7 3 165.09 17.28
 -1 7 3 194.43 13.51
 -1 7 3 208.56 15.15
 -1 7 3 230.99 20.05
 -1 7 3 221.54 17.12
 -1 7 3 202.27 18.78
 -1 7 3 230.77 19.85
 -1 7 3 179.8 18.72
 -1 7 2 25.76 6.07
 -1 7 2 26.29 5.34
 -1 7 2 28.39 6.28
 -1 7 2 36.29 6.2
 -1 7 2 36.85 6.39
 -1 7 2 35.27 7.14
 -1 7 2 36.11 7.46
 -1 7 2 19.35 6.28
 -1 7 2 36.38 5.22
 -1 7 2 26.03 3.82
 -1 7 2 35.61 4.58
 -1 7 1 79.81 9.32
 -1 7 1 60.31 6.23
 -1 7 1 48.5 9.04
 -1 7 1 76.89 10.37
 -1 7 1 56.86 6.66
 -1 7 1 56.12 6
 -1 7 1 64.58 9.34
 -1 7 1 59.19 6.88
 -1 7 1 50.49 8.01
 -1 7 1 70.19 8.84
 -1 7 1 50.94 8.95
 -1 7 1 64.61 9.29
 -1 7 1 59.7 8.09
 -1 7 0 18.46 5.04
 -1 7 0 35.16 5.11
 -1 7 0 34.77 6.85
 -1 7 0 27.72 5.46
 -1 7 0 31.04 4.38
 -1 7 0 31.49 4.69
 -1 7 0 39 7.35
 -1 7 0 25.45 5.52
 -1 7 0 34.82 7.22
 -1 7 0 33.92 7.11
 -1 7 0 33.11 7.16
 -1 7 0 29.9 4.47
 -1 7 0 30.49 4.91
 -1 7 -1 18.47 4.5
 -1 7 -1 4.19 3.19
 -1 7 -1 13.49 3.37
 -1 7 -1 13.83 4.8
 -1 7 -1 15.46 3.28
 -1 7 -1 13.46 3.91
 -1 7 -1 16.21 4.73
 -1 7 -1 10.84 2.51
 -1 7 -1 10.96 4.17
 -1 7 -1 9.86 2.77
 -1 7 -1 10.94 3.97
 -1 7 -1 18.26 3.77
 -1 7 -1 12.46 3
 -1 7 -1 12.29 3.01
 -1 7 -1 13.59 3.17
 -1 7 -1 11.45 4.36
 -1 7 -1 16.8 4.83
 -1 7 -1 14.51 3.47
 -1 7 -2 788.91 46.08
 -1 7 -2 789.31 51.16
 -1 7 -2 802.86 48.59
 -1 7 -2 836.68 46.84
 -1 7 -2 970.04 46.97
 -1 7 -2 874.08 51.47
 -1 7 -2 801.19 52.44
 -1 7 -2 899.6 49.89
 -1 7 -2 948.71 51.08
 -1 7 -2 1021.72 52.98
 -1 7 -2 868.37 52.28
 -1 7 -2 901.43 48.42
 -1 7 -2 882.98 48.42
 -1 7 -2 878.28 47.06
 -1 7 -2 960.82 47.34
 -1 7 -2 903.86 47.49
 -1 7 -2 805.11 45.35
 -1 7 -2 876.16 47.48
 -1 7 -3 150.26 15.68
 -1 7 -3 146.29 13.51
 -1 7 -3 146.74 11.79
 -1 7 -3 164.71 12.92
 -1 7 -3 145.64 13.89
 -1 7 -3 164.23 14.6
 -1 7 -3 178.33 13.87
 -1 7 -3 193.97 16.89
 -1 7 -3 161.49 12.69
 -1 7 -3 183.71 14.09
 -1 7 -3 150.63 16.41
 -1 7 -3 169.75 16.55
 -1 7 -3 150.2 13.37
 -1 7 -3 141.43 11.51
 -1 7 -4 36.62 6.55
 -1 7 -4 22.38 4.88
 -1 7 -4 15.41 5.02
 -1 7 -4 23.11 4.85
 -1 7 -4 18.34 4.41
 -1 7 -4 25.14 5.98
 -1 7 -4 13.7 4.24
 -1 7 -4 25.45 6.22
 -1 7 -4 27.69 6.19
 -1 7 -4 22.85 4.63
 -1 7 -4 23.06 4.39
 -1 7 -4 8.63 4.81
 -1 7 -4 21.12 4.2
 -1 7 -5 42.63 6.23
 -1 7 -5 45.37 7.49
 -1 7 -5 52.52 7.67
 1 -7 5 28.1 5.23
 -1 7 -5 46.11 9.19
 -1 7 -5 36.97 7.51
 -1 7 -5 49.56 8.53
 -1 7 -5 47.17 7.68
 -1 7 -5 48.29 8.17
 -1 7 -5 41.67 8.26
 -1 7 -5 45.92 7.03
 -1 7 -5 48.42 9.27
 -1 7 -6 60.83 9.37
 -1 7 -6 85.89 11.74
 -1 7 -6 89.88 10.07
 1 -7 6 92.41 9.77
 -1 7 -6 68.4 11.28
 -1 7 -6 85.16 10.23
 -1 7 -6 65.86 8.62
 -1 7 -6 99.71 14.91
 -1 7 -6 88.78 11.9
 1 -7 7 4.56 2.48
 -1 7 -7 1.54 1.62
 -1 7 -7 2.71 2.15
 -1 7 -7 2.67 5.28
 -1 7 -7 4.68 2.28
 -1 7 -7 4.72 3.41
 -1 7 -7 5.88 2.43
 -1 7 -8 -0.68 2.86
 -1 7 -8 0.41 1.16
 -1 7 -8 -3.37 7.47
 1 -7 8 0.96 1.65
 -1 7 -8 0.46 1.11
 -1 7 -8 4.23 2.87
 -1 7 -9 114.26 13.4
 1 -7 9 80.15 10.06
 -1 7 -9 76.79 10.52
 -1 7 -9 91.31 9.8
 -1 7 -9 84.18 18.58
 -1 7 -10 5.88 5.21
 1 -7 10 0.46 1.71
 -1 7 -11 60.41 8.72
 -1 7 -12 18.33 4.01
 -1 7 -13 2.71 1.48
 -1 7 -13 0.22 0.88
 -1 6 13 474.82 26.72
 -1 6 12 355.5 23.71
 -1 6 11 304.09 21.84
 -1 6 11 313.15 23.46
 -1 6 10 4.1 3.49
 -1 6 10 5.15 3.26
 1 -6 -10 5.43 2.94
 -1 6 9 54.99 9.56
 -1 6 9 57.94 9.73
 -1 6 8 70.83 10.65
 -1 6 8 76.85 11.25
 -1 6 7 101.58 12.6
 -1 6 7 96.77 12.7
 -1 6 6 115.4 12.08
 -1 6 6 109.08 12.53
 -1 6 6 97.17 12.43
 -1 6 6 102.81 12.36
 -1 6 5 127.49 12.93
 -1 6 5 154.43 14.33
 -1 6 5 146.94 14.8
 -1 6 5 124.24 13.93
 -1 6 4 39.92 7.1
 -1 6 4 49.54 5.23
 -1 6 4 40.8 6.74
 -1 6 4 39.94 7.2
 -1 6 4 34.5 6.51
 -1 6 4 33.67 6.32
 -1 6 3 1.14 2.26
 -1 6 3 1.46 2.46
 -1 6 3 1.73 2.27
 -1 6 3 1.79 1.12
 -1 6 3 2.14 1.55
 -1 6 3 0.79 1.75
 -1 6 2 0.49 1.55
 -1 6 2 0.37 1.28
 -1 6 2 4.92 1.55
 -1 6 2 0.35 1.62
 -1 6 2 -0.25 1.21
 -1 6 2 0.42 2.26
 -1 6 2 -0.35 1.62
 -1 6 1 139.66 11.37
 -1 6 1 119.28 11.41
 -1 6 1 131.25 13
 -1 6 0 61.33 6.47
 1 -6 0 52.56 3.91
 -1 6 0 59.4 6.2
 -1 6 0 53.66 7.81
 -1 6 -1 10.79 2.8
 1 -6 1 7.77 1.71
 -1 6 -1 10.32 2.53
 -1 6 -1 12.95 4.05
 -1 6 -1 6.8 2.64
 -1 6 -2 11.09 2.47
 -1 6 -2 14.07 4.18
 -1 6 -2 10.76 2.86
 -1 6 -3 365.17 22.49
 -1 6 -3 326.62 20.08
 -1 6 -3 304.24 20.97
 -1 6 -3 359.3 24.3
 -1 6 -3 301.08 19.52
 -1 6 -3 315.11 20.93
 -1 6 -3 335.2 23.4
 -1 6 -3 339.58 20.81
 -1 6 -4 116.39 11.54
 -1 6 -4 106.11 11.1
 -1 6 -4 102.96 11.02
 -1 6 -4 101.03 12.17
 -1 6 -4 120.22 10.33
 -1 6 -4 155.63 14.58
 -1 6 -4 125.62 11.31
 -1 6 -4 111.16 11.64
 -1 6 -4 109.94 11.98
 -1 6 -5 10.58 3.73
 -1 6 -5 12.9 3.9
 -1 6 -5 8.44 3.02
 1 -6 5 12.18 3.21
 -1 6 -5 12.88 3.8
 -1 6 -5 12.16 4.17
 -1 6 -5 14.02 3.24
 -1 6 -5 7.15 4.36
 -1 6 -5 11.26 4.12
 -1 6 -5 4.23 2.62
 -1 6 -6 137.21 13.04
 -1 6 -6 136.08 13.27
 -1 6 -6 162.48 15.64
 -1 6 -6 129.62 13.15
 -1 6 -6 147.49 13.31
 -1 6 -6 138.01 12.16
 1 -6 6 145.62 12.69
 -1 6 -6 175.61 15.55
 -1 6 -7 70.86 8.62
 -1 6 -7 55.52 8.24
 -1 6 -7 83.85 9.59
 -1 6 -7 59.47 7.64
 -1 6 -7 68.04 10
 1 -6 7 79.98 9.05
 -1 6 -8 198.41 15.89
 -1 6 -8 203.71 16.96
 -1 6 -8 221.05 15.99
 -1 6 -8 219.43 18.82
 1 -6 9 119.03 12.95
 -1 6 -9 143.12 14.05
 -1 6 -9 148.9 12.67
 -1 6 -9 161.07 15.62
 -1 6 -10 14.82 4.16
 1 -6 10 12.88 3.95
 1 -6 10 21.72 4.93
 1 -6 11 136.2 13.29
 1 -6 11 231.17 16.68
 1 -6 12 285.51 18.96
 -1 6 -13 379.44 22.64
 -1 6 -13 373.81 23.38
 -1 6 -14 293.3 15.72
 -1 6 -14 257.03 15.58
 -1 5 13 14.92 2.96
 -1 5 13 21.42 4.13
 -1 5 12 2.54 1.76
 -1 5 12 1.82 1.92
 -1 5 11 1.99 2.09
 -1 5 11 1 2.22
 -1 5 10 38.29 7.74
 -1 5 10 36.3 7.4
 -1 5 10 46.74 8.35
 -1 5 9 32.65 7.28
 -1 5 9 30.49 6.91
 -1 5 9 33.26 7.41
 -1 5 8 66.22 10.48
 -1 5 8 67.25 10.62
 -1 5 8 61.74 9.52
 -1 5 7 16.64 5
 -1 5 7 13.94 4.79
 -1 5 7 12.66 4.2
 -1 5 6 65.01 9.39
 -1 5 6 56.69 8.14
 -1 5 6 70.37 9.13
 -1 5 6 61.76 9.17
 -1 5 5 11.28 3.51
 -1 5 5 10.1 3.58
 -1 5 5 6.12 2.6
 -1 5 4 145.53 12.92
 -1 5 4 144.74 10.32
 -1 5 4 151.99 12.97
 -1 5 3 133.86 11.84
 -1 5 3 118.8 10.11
 -1 5 3 117.1 10.89
 -1 5 2 2285.45 111.04
 -1 5 2 2211.56 113.12
 -1 5 2 2296.69 111.56
 -1 5 1 2120.28 95.97
 1 -5 -1 1825.23 93.18
 -1 5 1 1987.97 97.85
 -1 5 1 1991.17 99.46
 1 -5 0 631.93 31.89
 -1 5 0 629.06 33.59
 -1 5 0 701.04 37.48
 -1 5 0 643.05 35.26
 -1 5 0 632.56 33.8
 -1 5 -1 974.63 49.3
 -1 5 -1 1012.28 48.94
 -1 5 -1 967.6 50.36
 -1 5 -1 929.28 52.22
 -1 5 -1 937.4 50.38
 -1 5 -2 6.31 2.13
 -1 5 -2 1.9 1.43
 -1 5 -2 6.13 2.63
 -1 5 -2 2.17 1.58
 -1 5 -2 3.39 1.98
 -1 5 -3 17.15 4.1
 -1 5 -3 18.86 3.58
 -1 5 -3 17.37 3.68
 -1 5 -3 20.65 3.96
 -1 5 -4 282.53 19.15
 -1 5 -4 280.16 18.45
 -1 5 -4 323.02 20.98
 -1 5 -5 135.6 10.83
 -1 5 -5 151.27 12.06
 -1 5 -5 127.39 11.51
 -1 5 -5 138.15 12.46
 -1 5 -5 120.1 11.5
 -1 5 -5 131.47 12
 -1 5 -6 142.6 13.49
 -1 5 -6 131.81 11.06
 -1 5 -6 143.08 12.73
 1 -5 6 126.99 11.54
 -1 5 -6 133.79 12.61
 -1 5 -6 140.95 12.26
 -1 5 -7 8.14 2.49
 -1 5 -7 5.63 3.31
 -1 5 -7 8.18 4.39
 -1 5 -7 8.33 2.91
 1 -5 7 10.83 3.2
 -1 5 -7 8.34 2.76
 -1 5 -7 10.9 3.59
 -1 5 -8 98.7 10
 -1 5 -8 104.79 11.33
 -1 5 -8 105.77 9.97
 -1 5 -8 114.21 12.27
 -1 5 -8 84.65 14.29
 1 -5 8 105.06 11.16
 -1 5 -9 186.2 17.1
 -1 5 -9 187.1 14.44
 1 -5 9 196.3 16.86
 -1 5 -9 211.13 17.07
 1 -5 10 435.43 28.76
 1 -5 10 417.55 28.73
 -1 5 -10 436.72 28.63
 1 -5 11 431.57 28.71
 1 -5 12 165.88 14.13
 1 -5 13 88.9 8.35
 -1 5 -14 37.33 4.96
 -1 5 -14 38.79 4.29
 -1 4 14 16.15 2.72
 -1 4 14 21.77 3.05
 -1 4 13 53.15 6.54
 1 -4 -13 44.39 5.84
 -1 4 13 47.65 6.36
 -1 4 12 20.05 4.62
 1 -4 -11 25.45 5.17
 -1 4 11 13 4.61
 -1 4 10 17.69 4.99
 -1 4 10 12.62 4.5
 1 -4 -10 13.41 4.07
 -1 4 10 10.89 4.14
 -1 4 9 41.81 8.06
 -1 4 9 47.16 8.05
 -1 4 9 36.25 7.28
 -1 4 8 141.02 16.87
 -1 4 8 125.97 13.93
 -1 4 8 109.31 12.45
 -1 4 8 116.34 13.17
 -1 4 7 737.8 49.74
 -1 4 7 798.41 45.61
 -1 4 7 731.98 43.47
 -1 4 7 696.73 43.82
 -1 4 6 1653.62 88.87
 -1 4 6 1675.13 89.44
 -1 4 5 2350.77 110.12
 -1 4 5 2159.1 106.54
 -1 4 5 2024.06 104.48
 1 -4 -4 2011.89 101.21
 -1 4 4 2112.04 105.13
 -1 4 3 369.26 21.58
 -1 4 3 343.76 19.89
 1 -4 -3 320.43 16.93
 -1 4 2 1021.57 42.93
 -1 4 2 1013.86 44.76
 -1 4 2 951.92 43.36
 1 -4 -2 1062.54 39.94
 -1 4 1 43.32 2.78
 -1 4 1 47.21 4.37
 1 -4 -1 43.14 3.34
 -1 4 1 39.71 4.82
 -1 4 1 46.7 4.81
 -1 4 0 152.16 8.77
 -1 4 0 174.98 11.36
 1 -4 0 157.67 9.58
 -1 4 0 181.21 10.74
 -1 4 0 178.51 10.75
 -1 4 0 198.7 11.98
 -1 4 -1 369.75 21.39
 -1 4 -1 361.66 20.6
 -1 4 -1 381.63 20.06
 -1 4 -1 389.16 21.54
 -1 4 -2 117.25 8.88
 -1 4 -2 106.61 7.37
 -1 4 -2 105.91 8.55
 -1 4 -2 118.9 10.11
 -1 4 -2 100.86 8.36
 -1 4 -3 187.88 12.57
 -1 4 -3 175.57 12.9
 1 -4 4 14.15 2.84
 -1 4 -4 10.57 2.85
 -1 4 -4 13.4 3.1
 1 -4 5 150.16 11.74
 -1 4 -5 173.46 12.34
 -1 4 -5 143.76 11.79
 -1 4 -6 125.28 13.06
 -1 4 -6 129.56 10.33
 -1 4 -6 135.63 11.74
 -1 4 -6 125.87 10.69
 -1 4 -6 132.9 11.13
 -1 4 -6 122.39 12.01
 -1 4 -7 271.41 18.88
 -1 4 -7 265.25 21.18
 -1 4 -7 275.7 20.39
 -1 4 -7 298.47 18.93
 1 -4 7 340.44 21.25
 -1 4 -7 322.2 23.97
 -1 4 -8 398.9 27.54
 -1 4 -8 358.24 23.68
 -1 4 -8 322.23 21.5
 -1 4 -8 310.86 24.2
 1 -4 8 380.79 24.55
 -1 4 -9 193.57 16.84
 -1 4 -9 232.73 16.85
 -1 4 -9 222.66 18.98
 1 -4 10 15.52 4.38
 1 -4 10 13.15 4.01
 -1 4 -10 14.23 3.89
 -1 4 -10 22.52 5.76
 1 -4 11 44.11 7.18
 1 -4 11 35.2 6.62
 1 -4 12 9.18 3.32
 1 -4 13 42.99 6.14
 1 -4 14 21.37 3.18
 -1 4 -14 13.37 2.71
 -1 4 -14 22.63 4.31
 1 -3 -14 0.35 1.02
 -1 3 14 0.39 0.78
 1 -3 -14 0.94 1.15
 -1 3 14 -0.25 1.42
 -1 3 13 8.38 2.94
 -1 3 13 5.89 2.6
 -1 3 12 18.63 4.78
 -1 3 11 216.18 18.78
 1 -3 -11 229 17.73
 -1 3 11 187.03 18.16
 -1 3 11 195.38 17.22
 -1 3 11 233.82 19.32
 -1 3 10 513.79 33.06
 1 -3 -10 400.42 29.4
 -1 3 10 524.98 33.8
 -1 3 10 421.42 30.3
 -1 3 10 464 31.51
 -1 3 9 1569.84 84.67
 -1 3 9 1653.65 85.13
 -1 3 9 1569.72 82.86
 -1 3 9 1446.99 82.37
 -1 3 8 2842.83 126.29
 -1 3 8 2693.38 126.88
 1 -3 -8 2238.33 123.71
 -1 3 8 2372.21 122.73
 -1 3 8 2233.12 122.33
 -1 3 7 4189.04 186.29
 -1 3 7 3998.11 187.42
 1 -3 -7 3613.59 184.17
 -1 3 7 3454.37 183.1
 -1 3 7 3807 183.75
 -1 3 6 1263.96 67.97
 1 -3 -6 1267.08 65.89
 -1 3 6 1295.97 68.24
 -1 3 5 11.25 3.2
 1 -3 -5 11.09 2.2
 -1 3 5 8.89 2.11
 -1 3 5 7.26 2.97
 -1 3 4 73.75 7.5
 1 -3 -4 63.46 5.21
 -1 3 4 64.54 6.21
 -1 3 4 73.44 7.18
 1 -3 -3 50.6 3.92
 -1 3 3 48.83 4.67
 -1 3 3 51.7 4.88
 -1 3 2 362.85 20.3
 1 -3 -2 348.7 18.45
 1 -3 -2 364.55 19.07
 -1 3 1 172.57 9.88
 -1 3 1 131.35 7
 1 -3 -1 142.77 8.09
 -1 3 1 174.11 9.03
 -1 3 1 147.03 9.42
 -1 3 0 87.52 5.87
 -1 3 0 97.29 6.59
 -1 3 -1 49.83 3.81
 -1 3 -1 61.83 4.99
 -1 3 -1 48.63 4.49
 -1 3 -2 35.25 3.73
 -1 3 -3 186.81 11.49
 -1 3 -4 124.43 8.68
 1 -3 4 106.69 5.66
 1 -3 4 70.37 7.32
 -1 3 -4 90.81 8.88
 1 -3 5 69.53 6.95
 -1 3 -5 70 8.57
 -1 3 -6 62.89 9.42
 -1 3 -7 25.79 3.93
 -1 3 -7 17.23 4.51
 1 -3 7 23.92 4.59
 -1 3 -7 16.67 5.03
 -1 3 -7 18.17 4.92
 -1 3 -7 23.47 4.24
 -1 3 -8 0.44 2.15
 1 -3 8 3.47 2.01
 -1 3 -8 1.08 2.27
 -1 3 -8 2.15 1.67
 -1 3 -9 17.87 4.58
 -1 3 -9 21.21 5.3
 -1 3 -9 18.44 4.02
 1 -3 9 23.71 5.2
 -1 3 -10 38.49 7.09
 1 -3 10 40.09 7.18
 -1 3 -10 35.65 5.78
 1 -3 10 42 7.26
 1 -3 11 135.63 13.49
 1 -3 11 117.94 12.63
 -1 3 -11 101.99 11.83
 1 -3 12 34.86 6.51
 1 -3 12 39.25 6.75
 -1 3 -12 34.68 6.25
 1 -3 13 21.11 4.51
 -1 3 -14 10 3.21
 1 -3 14 9.08 2.31
 -1 2 15 8.43 1.84
 -1 2 14 111.91 9.85
 1 -2 -14 120.08 9.02
 -1 2 13 336.28 23.09
 -1 2 13 390.26 24.92
 1 -2 -13 345.36 23.21
 -1 2 12 777.62 45.72
 1 -2 -11 991.62 56.61
 -1 2 11 1004.43 59.24
 -1 2 11 1113.34 60.42
 -1 2 11 1097.15 59.45
 -1 2 10 294.83 22.81
 1 -2 -10 313.54 21.77
 -1 2 10 289.72 22.35
 -1 2 10 244.69 22.15
 -1 2 10 280.96 21.69
 1 -2 -9 435.98 31.52
 -1 2 9 432.87 29.53
 -1 2 9 438.13 29.43
 -1 2 9 446.92 30.76
 -1 2 9 430.92 29
 1 -2 -8 111.82 12.8
 -1 2 8 113.08 11.88
 -1 2 8 124.05 12.44
 -1 2 8 120.26 13.25
 -1 2 8 114.33 11.66
 -1 2 7 77.06 8.57
 1 -2 -7 96.63 10.41
 1 -2 -7 79.3 8.37
 -1 2 7 76.48 8.77
 -1 2 6 73.7 8.18
 1 -2 -6 66.85 6.84
 -1 2 5 250.38 15.84
 1 -2 -5 226.34 13.59
 -1 2 4 155.78 10.95
 -1 2 4 146.88 9.41
 1 -2 -4 147.89 9.49
 -1 2 3 15.63 2.56
 1 -2 -3 15.45 2.16
 1 -2 -3 12.38 1.79
 1 -2 -2 0.09 0.63
 -1 2 2 0.88 0.6
 -1 2 2 1.02 0.82
 -1 2 1 108.99 6.47
 1 -2 -1 85.55 5.58
 -1 2 1 89.82 5.79
 -1 2 1 104.81 6.1
 -1 2 0 1138.2 55.69
 -1 2 0 1123.11 55.64
 -1 2 -1 1087.82 50
 -1 2 -1 1009.34 48.35
 -1 2 -2 65.39 5.02
 1 -2 2 88.05 5.64
 -1 2 -3 61.01 5.22
 1 -2 3 52.87 4.75
 1 -2 3 53.54 3.16
 1 -2 4 63.9 5.7
 -1 2 -4 60.39 6.36
 -1 2 -4 51.87 4.68
 -1 2 -5 449.69 29.39
 1 -2 5 543.79 28.44
 -1 2 -6 45.85 6.59
 1 -2 6 22.9 4.19
 1 -2 7 83.11 8.66
 -1 2 -7 67.73 7.1
 -1 2 -8 486.68 26.57
 1 -2 8 325.55 23.99
 -1 2 -8 422.67 26.31
 -1 2 -8 370.24 22.95
 -1 2 -8 291.87 24.08
 -1 2 -9 3.42 2.17
 -1 2 -9 3.35 2
 -1 2 -9 4.39 2.9
 1 -2 9 2.98 2.2
 1 -2 9 6.27 2.95
 -1 2 -10 158.84 15.34
 1 -2 10 181.48 16.79
 -1 2 -11 20.5 4.95
 1 -2 11 17.54 4.86
 1 -2 11 16.33 4.89
 -1 2 -12 12.95 3.86
 1 -2 12 10.96 3.73
 1 -2 12 11.21 3.81
 1 -2 13 256.45 18.83
 1 -2 14 217.92 14.64
 -1 2 -14 196.47 16.15
 -1 2 -15 350.7 20.13
 -1 1 15 197.25 12.42
 1 -1 -15 167.54 12.46
 -1 1 14 526.15 31.01
 1 -1 -14 523.45 29.79
 -1 1 13 338.66 23.81
 -1 1 13 317.38 21.67
 1 -1 -13 335.09 22.84
 -1 1 12 191.94 16.84
 -1 1 11 41.43 7.64
 -1 1 11 56.94 8.18
 1 -1 -10 10.83 3.27
 -1 1 10 13.44 3.98
 -1 1 10 16.35 4.25
 -1 1 10 10.22 3.77
 -1 1 10 8.51 3.59
 -1 1 9 33.33 5.85
 -1 1 9 28.47 5.95
 -1 1 9 12.54 5.04
 1 -1 -9 31.01 6.74
 -1 1 9 29.4 5.65
 1 -1 -9 28.3 5
 1 -1 -8 18.41 4.23
 -1 1 8 22.39 4.57
 -1 1 8 27.64 5.03
 1 -1 -8 26.04 5.83
 1 -1 -7 80.53 8.52
 1 -1 -7 94.5 10.31
 -1 1 6 23.08 3.92
 1 -1 -6 18.2 3.43
 -1 1 5 38.1 4.67
 1 -1 -5 31.08 3.89
 -1 1 4 0.93 1.16
 1 -1 -4 2.23 1.04
 -1 1 3 29.74 3.32
 -1 1 3 24.56 2.89
 1 -1 -3 30.88 2.98
 -1 1 2 102.21 6.63
 1 -1 -2 120.51 6.9
 1 -1 -1 522.54 19.31
 -1 1 1 510.06 19.3
 -1 1 0 1864.14 86.47
 -1 1 0 1848.75 86.34
 1 -1 1 1277.37 59.32
 -1 1 -1 1240.32 59.44
 1 -1 2 2599.45 98.52
 -1 1 -2 1673.31 97.97
 1 -1 3 172.45 10.16
 -1 1 -3 150.48 10.67
 1 -1 4 36.62 3.87
 -1 1 -4 30 4.03
 -1 1 -5 671.2 36.64
 1 -1 5 655.19 35.39
 -1 1 -6 31.15 4.76
 1 -1 6 24.49 4.06
 1 -1 7 410.8 26.02
 1 -1 7 551.43 29.02
 -1 1 -8 38.25 5.63
 1 -1 8 25.6 5.16
 1 -1 8 23.18 5.05
 -1 1 -9 72.75 8.09
 1 -1 9 43.96 7.49
 1 -1 9 61.65 8.38
 1 -1 10 264.96 20.24
 1 -1 10 225 18.87
 1 -1 11 617.63 38.01
 1 -1 11 628.15 37.92
 -1 1 -11 522.75 35.03
 1 -1 12 477.51 32.63
 1 -1 12 523.62 33.37
 -1 1 -12 502.05 31.19
 1 -1 13 359.94 24.23
 -1 1 -13 361.45 22.53
 1 -1 14 64.88 7.12
 -1 1 -14 70.82 8.41
 -1 0 15 18.36 3.18
 -1 0 14 2.18 1.77
 1 0 -14 4.38 2.15
 -1 0 13 15.17 4.12
 1 0 -13 3.06 2.54
 -1 0 12 39.38 7.35
 -1 0 12 42.64 7.26
 -1 0 11 46.84 8.04
 -1 0 11 40.53 7.07
 -1 0 10 3.93 2.61
 -1 0 10 3.88 2.46
 1 0 -10 7.69 3.79
 -1 0 10 2.64 2.1
 -1 0 9 31.86 5.51
 -1 0 9 29.59 5.47
 1 0 -9 34.54 7.18
 -1 0 8 24.43 4.47
 1 0 -8 21.92 5.45
 1 0 -8 24.91 4.88
 -1 0 8 20.66 4.31
 1 0 -7 9.25 3.18
 -1 0 6 365.93 22.33
 1 0 -6 375.65 22.43
 1 0 -5 2075.56 99.87
 -1 0 5 2265.53 102.66
 -1 0 5 2108.3 103.39
 1 0 -5 2374.11 103.83
 -1 0 4 86.89 6.26
 -1 0 4 79.45 6.59
 1 0 -4 93.15 6.81
 -1 0 3 3830.51 185.84
 -1 0 3 3720.03 186.36
 -1 0 2 953.81 48.13
 1 0 -2 1078.91 48.45
 1 0 -1 1384.18 64.71
 1 0 0 762.68 36.21
 -1 0 0 767.96 36.06
 1 0 1 1.87 0.54
 1 0 1 1.23 0.59
 1 0 2 1.77 0.93
 1 0 3 15.41 2.53
 1 0 3 13.24 2.18
 1 0 4 202.14 16.42
 1 0 4 333.98 16.59
 1 0 5 94.84 8.79
 -1 0 -5 126.16 9.4
 1 0 5 113.53 9.04
 -1 0 -6 212.93 14.85
 1 0 6 215.99 14.62
 1 0 6 208.88 14.99
 1 0 7 392.71 26.34
 1 0 7 467.73 25.69
 1 0 7 391.01 25.71
 1 0 8 339.54 23.79
 -1 0 -8 353.75 22.64
 1 0 8 319.79 23.05
 1 0 9 407.17 28.98
 1 0 9 373.98 27.59
 1 0 10 37.58 7.37
 -1 0 -10 46.9 6.71
 1 0 10 38.59 7.17
 1 0 11 2.27 1.95
 1 0 11 2.95 2.49
 -1 0 -11 5.05 2.73
 1 0 12 114.12 12.39
 -1 0 -12 103.74 10.49
 1 0 12 96.15 11.66
 1 0 13 71.46 8.71
 1 0 14 0.42 0.84
 1 0 14 0.27 1.27
 -1 0 -14 -0.36 1.67
 -1 -1 15 13.01 2.7
 -1 -1 14 1.46 1.53
 1 1 -14 1.66 1.8
 -1 -1 13 -0.49 2.04
 1 1 -13 1.36 1.9
 -1 -1 12 3.94 3.25
 1 1 -12 1.05 2.44
 -1 -1 12 1.04 1.78
 -1 -1 11 37.18 7.36
 -1 -1 11 32.41 6.33
 1 1 -10 86.42 8.35
 -1 -1 10 106.01 10.59
 1 1 -10 101.16 12.67
 -1 -1 9 207.59 16.19
 1 1 -9 160.17 16.99
 1 1 -8 1546.41 82.58
 -1 -1 8 1607.31 81.65
 1 1 -8 1634.36 85.23
 1 1 -7 1382.88 77.25
 1 1 -7 1557.41 75.18
 -1 -1 6 5236.41 270.77
 1 1 -6 6283.18 271.68
 1 1 -6 5865.59 271.74
 -1 -1 6 5696.76 269.59
 1 1 -5 7231.23 345.94
 -1 -1 5 7669.92 350.13
 1 1 -5 7536.55 350.05
 1 1 -5 7741.79 346.89
 -1 -1 5 7772.66 348.13
 1 1 -4 438.6 20.15
 1 1 -4 403.09 19.97
 1 1 -4 423.63 22.16
 -1 -1 4 421.12 22.16
 1 1 -3 845.55 40.34
 1 1 -2 133.59 8.07
 1 1 -1 67.09 4.14
 1 1 0 315.24 16.25
 1 1 0 353.6 16.17
 1 1 0 328.03 16.89
 1 1 1 125.41 7.57
 1 1 2 2.04 1.06
 1 1 3 104.3 8.15
 1 1 3 119.4 6.66
 1 1 3 94.28 7.52
 1 1 4 167.12 8.99
 1 1 4 160.61 11.52
 1 1 5 223 14.22
 1 1 5 179.48 13.69
 1 1 6 171.41 14.15
 1 1 6 224.44 14.79
 1 1 7 2.03 1.9
 -1 -1 -7 7.07 2.58
 1 1 7 3.1 2.11
 1 1 8 21.28 5.3
 1 1 8 19.66 4.42
 1 1 8 21.54 4.78
 -1 -1 -8 25.29 4.81
 1 1 9 18.9 4.91
 1 1 9 16.5 3.99
 1 1 9 8.36 3.58
 -1 -1 -9 23.83 4.92
 1 1 10 9.64 3.83
 -1 -1 -10 6.75 3.11
 1 1 10 6.61 3.59
 1 1 11 5.53 2.74
 1 1 11 2.29 2.41
 -1 -1 -11 6.61 2.66
 1 1 11 5.34 3.01
 1 1 12 62.56 8.91
 -1 -1 -12 63.95 7.82
 1 1 12 62.44 7.96
 1 1 13 26.49 5.02
 1 1 14 12.34 2.88
 -1 -1 -14 12.23 3.04
 1 1 14 8.94 2.52
 -1 -2 15 2.81 1.63
 -1 -2 14 0.71 1.31
 1 2 -14 -0.34 1.64
 -1 -2 13 16.88 4.53
 1 2 -13 17.92 4.66
 -1 -2 12 166.95 16.24
 -1 -2 12 175.52 15.92
 -1 -2 11 1098.94 56.92
 1 2 -11 980.37 57.24
 1 2 -11 923.29 53.01
 -1 -2 10 1390.5 73.14
 1 2 -10 1407.92 75.36
 1 2 -10 1305.32 76.67
 1 2 -10 1322.98 70.9
 1 2 -9 1014.15 60.12
 -1 -2 9 1039.18 56.86
 1 2 -8 1232.12 68.85
 1 2 -8 1211.1 67.13
 -1 -2 8 1291.66 66.15
 -1 -2 7 311.99 18.92
 1 2 -7 349.64 23.52
 1 2 -6 1134.6 51.86
 1 2 -6 1311.33 58.03
 -1 -2 6 1187.72 54.13
 -1 -2 6 1393.24 58.08
 1 2 -5 238.96 12.71
 -1 -2 5 237.72 12.79
 1 2 -5 216.49 12.52
 -1 -2 5 228.31 14.6
 1 2 -5 250.66 14.93
 1 2 -4 6.32 1.49
 1 2 -4 7.48 1.53
 1 2 -4 6.63 1.28
 1 2 -4 6.59 1.75
 1 2 -3 15.99 2.4
 1 2 -3 13.31 2.49
 1 2 -3 18.24 2.45
 1 2 -3 18.81 3.14
 1 2 -2 1.12 0.78
 1 2 -2 1.99 1.46
 1 2 -1 33.43 2.94
 1 2 -1 27.51 2.53
 1 2 0 94.44 5.75
 1 2 0 80.09 5.37
 1 2 1 3244.39 153.4
 1 2 2 403.2 22.27
 1 2 2 465.44 22.4
 1 2 2 379.25 22.47
 1 2 2 423.95 22.79
 1 2 3 22.41 3.29
 1 2 3 27.53 2.97
 1 2 3 22.68 3.54
 1 2 4 282.71 17.67
 1 2 4 262.09 15.07
 1 2 4 320.49 18.08
 1 2 5 296.12 18.19
 1 2 5 236.47 17.5
 1 2 6 348.12 24.31
 1 2 6 427.79 25.08
 1 2 7 39.27 6.28
 1 2 7 36.98 6.11
 1 2 7 23.9 4.86
 1 2 7 36.98 5.93
 1 2 8 3.55 2.35
 -1 -2 -8 0.45 1.68
 1 2 8 1.03 1.25
 1 2 8 0.39 1.43
 1 2 8 2.71 1.9
 -1 -2 -9 1.46 1.8
 1 2 9 1.71 1.95
 1 2 9 2.28 2.4
 1 2 9 1.9 1.76
 1 2 10 163.33 16.34
 1 2 10 165.08 16.58
 -1 -2 -10 201.38 16.58
 1 2 11 155.89 16.36
 -1 -2 -11 224.69 16.92
 1 2 12 7.13 2.83
 -1 -2 -12 4.19 2.27
 1 2 12 3.47 2.42
 1 2 13 2.3 1.52
 1 2 13 0.37 1.72
 -1 -2 -13 0.85 1.58
 1 2 14 98.29 8.07
 -1 -2 -14 95.45 7.98
 1 2 14 99.37 8.34
 -1 -3 15 82.1 7.01
 -1 -3 14 213.5 15.78
 -1 -3 13 603.6 37.64
 1 3 -13 672.74 38.73
 -1 -3 12 562.98 35.42
 -1 -3 11 543.92 32.97
 1 3 -11 472.6 33.57
 1 3 -11 443.48 30.01
 -1 -3 10 406.25 26.94
 1 3 -10 391.6 29.61
 1 3 -10 331.93 24.84
 -1 -3 9 22.45 5.02
 1 3 -9 40.82 8.62
 1 3 -9 26.15 6.59
 -1 -3 8 33.31 5.63
 1 3 -8 24.88 3.86
 1 3 -8 33.23 6.56
 1 3 -8 18.62 8.41
 1 3 -8 19.36 4.81
 -1 -3 7 8.53 1.9
 -1 -3 7 4.75 2.25
 1 3 -7 1.88 4.75
 1 3 -7 8.45 3.1
 1 3 -7 4.95 2.47
 1 3 -6 2.68 1.56
 -1 -3 6 3.64 1.37
 1 3 -6 1.38 0.84
 -1 -3 6 2.5 1.7
 1 3 -5 78.33 7.61
 1 3 -5 81.3 6.75
 1 3 -4 5.54 1.7
 1 3 -4 4.73 1.67
 1 3 -4 7.27 2.31
 1 3 -3 2.16 1.06
 1 3 -3 1.53 1.51
 1 3 -3 0.7 0.95
 1 3 -3 -0.16 0.59
 1 3 -2 81.57 6.11
 1 3 -2 83.35 5.94
 1 3 -2 85.22 6.6
 1 3 -2 84.92 6.84
 1 3 -2 99.21 8.2
 1 3 -1 759.67 32.66
 1 3 -1 646.35 31.26
 1 3 -1 766.35 32.17
 1 3 -1 723.46 33.11
 1 3 -1 748.44 33.83
 1 3 0 235.82 14.59
 1 3 0 240.56 11.75
 1 3 0 234.49 13.27
 1 3 0 216.47 13.87
 1 3 0 229.01 13.11
 1 3 1 599.67 30.46
 1 3 1 603.26 31.29
 1 3 1 575.98 31.3
 1 3 1 598.01 32.33
 1 3 2 1564.85 73.98
 1 3 2 1584.98 73.48
 1 3 2 1346.89 73.77
 1 3 3 1447.3 69.27
 1 3 3 1360.34 67.28
 1 3 3 1327.06 68.48
 1 3 4 279.19 17.34
 1 3 4 223.82 14.5
 1 3 4 263.92 17.32
 1 3 5 122.69 10.74
 1 3 5 114.81 10.73
 1 3 6 8.7 3.06
 1 3 6 19.44 4.31
 1 3 6 12.6 3.88
 1 3 7 97.25 10.74
 1 3 7 104.59 11.1
 1 3 7 67.27 8.95
 1 3 7 109.1 12.21
 1 3 8 240.09 19
 1 3 8 255.54 20.83
 -1 -3 -8 261.56 19.46
 1 3 8 233.83 19.12
 1 3 9 -0.47 2.61
 1 3 9 3.72 2.58
 1 3 9 6.38 3.58
 -1 -3 -9 6.28 3.11
 1 3 9 5.83 3.27
 1 3 10 24.7 5.49
 1 3 10 20.69 5.47
 -1 -3 -10 22.97 5.26
 -1 -3 -11 0.89 1.87
 1 3 11 2.66 2.1
 1 3 12 110.62 11.56
 -1 -3 -12 110.1 12.03
 1 3 12 104.65 10.95
 1 3 13 173.22 13.12
 -1 -3 -13 154.17 12.34
 1 3 13 152.8 11.66
 1 3 14 179.05 10.78
 1 3 14 127.55 9.65
 -1 -4 15 67.46 6.03
 1 4 -15 98.23 7.76
 -1 -4 14 36.9 5.33
 -1 -4 13 36.25 6.18
 1 4 -13 43.73 5.37
 1 4 -12 3.22 1.96
 -1 -4 12 3.36 2.43
 1 4 -11 3.85 2.24
 -1 -4 11 5.2 2.92
 1 4 -11 6.41 4.24
 1 4 -10 0.5 1.22
 -1 -4 10 -1.05 2.09
 1 4 -10 0.84 3.55
 1 4 -9 4.8 2.43
 -1 -4 9 2.91 2.04
 1 4 -9 6.92 4.99
 1 4 -9 1.93 2.39
 1 4 -9 2.66 1.56
 -1 -4 8 22.45 4.83
 1 4 -8 24.56 4.14
 1 4 -8 27.01 5.9
 1 4 -8 27.64 8.97
 1 4 -7 1.09 5.09
 1 4 -7 11.85 3.77
 -1 -4 7 8.75 2.01
 -1 -4 7 5.41 2.32
 1 4 -7 6.6 2.97
 1 4 -7 6.78 2.21
 1 4 -6 27.34 7.52
 1 4 -6 17.66 3.14
 1 4 -6 18.96 3.52
 1 4 -5 2.97 1.62
 1 4 -5 5.92 2.14
 1 4 -4 617.98 34.46
 1 4 -4 618.23 34.52
 1 4 -4 722.99 37.42
 1 4 -4 660 35.33
 1 4 -3 1047.95 56.65
 1 4 -3 1211.77 59.43
 1 4 -3 1139.8 55.97
 1 4 -3 1137.56 56.36
 1 4 -2 971.53 50.57
 1 4 -2 956.21 52.03
 1 4 -2 1111.54 49.37
 1 4 -2 853.8 48.18
 1 4 -2 1072.89 50.08
 1 4 -2 1039.83 49.82
 1 4 -1 2465.06 107.04
 1 4 -1 2175.69 105.74
 1 4 -1 2234.5 107.53
 1 4 -1 2141.28 108.9
 1 4 -1 2268.34 110.92
 1 4 -1 2250.33 108.29
 1 4 0 3060.51 139.55
 1 4 0 2716.59 141.77
 1 4 0 2977.35 143.23
 1 4 0 3024.03 141.52
 1 4 0 2944.24 140.01
 1 4 1 1487.04 77.7
 1 4 1 1449.14 78.4
 1 4 1 1475.36 77.31
 1 4 2 93 8.16
 1 4 2 78.46 8.24
 1 4 2 86.86 8.06
 1 4 2 71.67 6.86
 1 4 3 1.07 1.25
 1 4 3 2.61 1.83
 1 4 3 0.31 1.44
 1 4 4 15.52 3.01
 1 4 4 15.64 3.79
 1 4 5 78.36 8.87
 1 4 5 73.82 8.3
 1 4 6 84.74 9.9
 1 4 6 102.23 10.53
 1 4 7 5.74 3.02
 1 4 7 1.92 2.34
 1 4 7 5.75 3.11
 1 4 8 22.17 5.41
 1 4 8 15.01 4.72
 1 4 8 22.5 5.67
 1 4 9 248.25 20.72
 -1 -4 -9 297.5 21.47
 1 4 9 300.58 22.28
 1 4 10 46.12 8.1
 1 4 10 50.28 8.69
 1 4 10 50.45 8.15
 -1 -4 -10 59.74 8.42
 -1 -4 -11 46.07 7.78
 1 4 11 62.54 8.8
 1 4 11 66.37 9.13
 -1 -4 -12 28.71 4.91
 1 4 12 37.62 5.87
 1 4 12 30.38 5.34
 1 4 13 10.35 2.88
 1 4 13 13.07 2.73
 1 5 -15 0.92 0.69
 -1 -5 14 3.2 1.59
 1 5 -13 1.16 1.22
 -1 -5 13 2.96 1.94
 1 5 -12 7.13 2.7
 -1 -5 12 3.21 2.33
 1 5 -11 30.34 8.56
 -1 -5 11 26.44 5.61
 1 5 -11 37.11 6.55
 1 5 -10 13.11 3.05
 1 5 -10 10.55 3.81
 1 5 -10 12.38 3.52
 -1 -5 10 13.11 4.06
 1 5 -10 19.56 7.27
 1 5 -9 35.39 6.56
 1 5 -9 31.17 4.96
 -1 -5 9 35.7 6.43
 1 5 -9 28.38 9.49
 1 5 -8 29.77 5.06
 -1 -5 8 42.08 6.73
 1 5 -8 38.08 6.88
 1 5 -8 27.38 10.45
 1 5 -7 336.02 22.57
 -1 -5 7 386.09 24.46
 1 5 -7 327.64 32.07
 1 5 -6 1758.6 93.54
 1 5 -6 2016.88 93.85
 1 5 -6 1975.67 103.07
 1 5 -6 1814.14 94.38
 1 5 -5 2698.68 134.81
 1 5 -5 2691.49 136.75
 1 5 -5 2467.84 137.77
 1 5 -5 2692.61 133.56
 1 5 -5 2853.41 134.26
 1 5 -4 3607.23 188.42
 1 5 -4 3852.32 188.52
 1 5 -4 3946.91 187.54
 1 5 -3 1959.42 99.71
 1 5 -3 2260.9 98.55
 1 5 -3 1759.39 97.23
 1 5 -3 1969.41 98.62
 1 5 -3 2194.19 102.79
 1 5 -3 2151.86 100.6
 1 5 -2 1067.31 52.17
 1 5 -2 1040.4 52.89
 1 5 -2 1120.34 53.07
 1 5 -2 1061.81 56.56
 1 5 -1 170.19 12.46
 1 5 -1 175.4 11.79
 1 5 -1 160.42 13.05
 1 5 -1 150.05 13.7
 1 5 -1 179.43 11.07
 1 5 0 22.18 3.9
 1 5 0 17.45 2.52
 1 5 0 13.99 3.88
 1 5 0 11.98 3.54
 1 5 0 17.71 3.03
 1 5 1 39.79 5.75
 1 5 1 34.3 5.96
 1 5 1 24.53 4.79
 1 5 1 31.37 3.69
 1 5 1 35.04 5.31
 1 5 2 12.71 3.49
 1 5 2 8.5 3.34
 1 5 2 13.71 2.69
 1 5 2 8.87 2.83
 1 5 3 232.92 16.98
 1 5 3 223.36 15.59
 1 5 3 217.75 14.82
 1 5 4 29.19 5.04
 1 5 4 23.89 4.17
 1 5 4 26.55 5.05
 1 5 4 31.16 5.58
 1 5 5 0.46 1.92
 1 5 5 4.09 2.39
 1 5 5 3.06 2.12
 1 5 5 1.44 2.23
 1 5 6 2.04 2.14
 1 5 6 2.15 2
 1 5 6 2.16 2.27
 1 5 6 1.49 1.98
 1 5 7 31.48 7.03
 1 5 7 44.31 8.02
 1 5 7 46.56 8.11
 1 5 7 40.53 7.21
 1 5 8 28.6 6.61
 1 5 8 40.29 7.64
 1 5 8 20.6 6.03
 1 5 9 -1.3 2.57
 1 5 9 1.87 2.14
 1 5 9 1.85 1.94
 -1 -5 -10 53.72 7.9
 1 5 10 44.94 7.93
 1 5 11 3.92 2.75
 1 5 11 2.17 2.28
 1 5 12 -0.34 1.17
 1 5 12 -0.3 1.26
 1 5 13 5.32 1.53
 1 5 13 7.08 2.14
 -1 -6 14 3.16 1.52
 1 6 -14 19.74 3.19
 -1 -6 13 8.79 2.84
 1 6 -12 5.34 2.38
 -1 -6 12 2.45 1.9
 -1 -6 11 75.5 9.64
 1 6 -10 244.11 20.27
 1 6 -10 257.26 19.43
 1 6 -10 258.3 17.82
 -1 -6 10 228.57 19.41
 1 6 -9 1054.68 60.1
 1 6 -9 1035.78 59.29
 -1 -6 9 1216.66 61.03
 1 6 -9 1019.55 56.96
 -1 -6 8 461.86 32.17
 1 6 -8 523.05 31.8
 1 6 -8 580.64 34.64
 1 6 -7 1685.34 80.54
 1 6 -7 1613.06 78.24
 1 6 -7 1512.81 79.04
 1 6 -6 1736.23 99.33
 1 6 -6 2032.08 95.99
 1 6 -6 1951.99 97.59
 1 6 -6 1832.3 96.48
 1 6 -6 1822.3 95.31
 1 6 -5 993.09 49.27
 1 6 -5 856.57 50.18
 1 6 -5 904.28 47.81
 1 6 -5 934.07 51.69
 1 6 -5 844.33 50.91
 1 6 -5 805.02 50.91
 1 6 -5 931.13 48.01
 1 6 -5 854.23 48.7
 1 6 -4 378.53 23.24
 1 6 -4 392.53 26.62
 1 6 -4 373.67 27.16
 1 6 -4 335.07 23.94
 1 6 -4 353.82 22.79
 1 6 -4 401.33 24.67
 1 6 -4 442.66 24.91
 1 6 -4 356.42 25.83
 1 6 -3 105.5 9.26
 1 6 -3 107.19 11.46
 1 6 -3 83.01 8.06
 1 6 -3 101.83 11.11
 1 6 -3 103.3 11.88
 1 6 -3 82.06 9.04
 1 6 -3 116.16 10.33
 1 6 -3 97.89 9.07
 1 6 -3 85.87 8.55
 1 6 -2 2.87 1.43
 1 6 -2 6.02 3.22
 1 6 -2 2.7 2.27
 1 6 -2 5.1 2.15
 1 6 -2 1.8 1.58
 1 6 -2 3.04 1.84
 1 6 -2 2.8 1.69
 1 6 -2 2.35 2.08
 1 6 -1 50.47 6.52
 1 6 -1 38.8 5.98
 1 6 -1 45.11 7.42
 1 6 -1 42.34 5.51
 1 6 -1 51.58 5.12
 1 6 -1 39.7 6.63
 1 6 -1 40.16 7.15
 1 6 -1 46.85 6.05
 1 6 -1 33.03 5.46
 1 6 0 14.09 4.33
 1 6 0 23.04 5.41
 1 6 0 17.39 2.74
 1 6 0 14.26 3.99
 1 6 0 13.92 3.74
 1 6 0 15.19 3.76
 1 6 1 31.47 6.1
 1 6 1 30.95 4.38
 1 6 1 36.97 6.06
 1 6 1 35.75 4.1
 1 6 1 37.62 7.1
 1 6 1 38.88 6.92
 1 6 2 119.83 11.71
 1 6 2 86.41 11.13
 1 6 2 121.61 10.37
 1 6 2 91.15 8.55
 1 6 2 89.36 10.63
 1 6 2 93.76 11.17
 1 6 2 99.68 10.38
 1 6 3 49.01 7.33
 1 6 3 39.07 6.05
 1 6 3 54.88 8.3
 1 6 3 61.05 8.29
 1 6 3 41.98 7.23
 1 6 3 46.04 7.5
 1 6 4 11.18 3.64
 1 6 4 16.61 4.51
 1 6 4 12.94 3.94
 1 6 4 7.82 4.52
 1 6 4 11.21 3.7
 1 6 4 9.16 3.6
 1 6 5 163.61 15.53
 1 6 5 191.12 16.7
 1 6 5 195.14 16.77
 1 6 6 196.94 17.97
 1 6 6 245.75 20.88
 1 6 6 213.23 18.89
 1 6 7 221.7 20.23
 1 6 7 225.74 21.02
 1 6 7 220.58 19.25
 1 6 8 55.26 9.57
 -1 -6 -8 56.97 8.75
 1 6 8 50.73 9.72
 1 6 8 46.86 8.83
 -1 -6 -9 6.66 3.07
 1 6 9 10.14 3.99
 1 6 10 2.23 2.07
 1 6 10 1.97 2.49
 1 6 11 39.14 6.44
 1 6 11 37.22 5.75
 1 6 12 14.62 3.23
 1 6 12 16.23 3.38
 1 6 12 15.47 2.77
 1 7 -14 42.31 4.42
 -1 -7 13 21.95 3.54
 1 7 -13 34.26 4.54
 -1 -7 12 195.76 17.04
 1 7 -12 502.98 23.42
 1 7 -11 576.08 33.93
 1 7 -11 616.82 36.68
 1 7 -10 1318.23 79.31
 -1 -7 10 1130.41 64.8
 1 7 -10 1191.17 65.48
 1 7 -9 313.15 23.48
 -1 -7 9 330.98 24.14
 1 7 -9 295.63 21.56
 1 7 -9 302.34 32.79
 1 7 -9 317.66 24.11
 1 7 -8 19.32 4.77
 -1 -7 8 12.63 4.19
 1 7 -8 19.37 4.99
 1 7 -8 23.09 8.72
 1 7 -8 25.16 5.11
 1 7 -7 177.63 15.86
 1 7 -7 165.35 18.99
 1 7 -7 151.82 13.75
 1 7 -6 88.99 11.13
 1 7 -6 61.31 10.08
 1 7 -6 68.5 9.58
 1 7 -6 65.33 8.82
 1 7 -6 71.23 8.93
 1 7 -5 8.73 3.06
 1 7 -5 10.03 3.06
 1 7 -5 8.36 3.17
 1 7 -5 6.6 3.49
 1 7 -5 7.12 3.42
 1 7 -5 9.35 3.44
 1 7 -5 10.08 3.12
 1 7 -5 13.37 3.68
 1 7 -5 9.36 3.26
 1 7 -5 10.01 4.1
 1 7 -5 12.33 4.16
 1 7 -4 1.5 1.72
 1 7 -4 0.67 2.29
 1 7 -4 0.72 1.24
 1 7 -4 1.64 1.62
 1 7 -4 0.35 1.11
 1 7 -4 1.66 1.53
 1 7 -4 0.6 1.88
 1 7 -4 -0.66 2.26
 1 7 -4 -0.36 1.59
 1 7 -4 0.42 2.06
 1 7 -4 -0.47 1.48
 1 7 -3 52.81 6.97
 1 7 -3 51.43 7.19
 1 7 -3 63.76 7.35
 1 7 -3 48.22 6.73
 1 7 -3 51.1 6.28
 1 7 -3 53.34 9.42
 1 7 -3 54.83 8.25
 1 7 -3 55.96 7.34
 1 7 -3 54.63 7.07
 1 7 -3 57.6 9.29
 1 7 -3 63.68 9.52
 1 7 -2 10.38 3.14
 1 7 -2 10.19 3.02
 1 7 -2 13.01 3.31
 1 7 -2 5.64 3.07
 1 7 -2 6.54 3.57
 1 7 -2 9.24 3.18
 1 7 -2 9.48 3.14
 1 7 -2 10.69 2.71
 1 7 -2 9.15 3.56
 1 7 -2 10.58 3.58
 1 7 -2 9.05 3.97
 1 7 -1 3.3 2.67
 1 7 -1 3.81 3.21
 1 7 -1 3.86 2.45
 1 7 -1 2.82 2.33
 1 7 -1 5.2 2.81
 1 7 -1 5.2 2.15
 1 7 -1 2.6 2.58
 1 7 -1 5.15 2.99
 1 7 -1 6.83 2.64
 1 7 -1 3.94 2
 1 7 -1 1.48 1.38
 1 7 -1 3.36 2
 1 7 0 338.44 25.7
 1 7 0 345.49 26.73
 1 7 0 325.54 22.95
 1 7 0 404.96 24.17
 1 7 0 405.24 25.25
 1 7 0 369.32 21.8
 1 7 0 470.48 30.32
 1 7 0 389.66 25.58
 1 7 0 310.79 25.76
 1 7 0 315.82 24.91
 1 7 0 280.95 21.23
 1 7 0 322.36 20.2
 1 7 1 456.25 27.9
 1 7 1 396.69 23.81
 1 7 1 355.18 25.01
 1 7 1 435.89 28.19
 1 7 1 384.01 28.97
 1 7 1 412.48 29.47
 1 7 1 327.9 26.7
 1 7 1 348.51 21.92
 1 7 1 436.17 29
 1 7 1 497.07 31.92
 1 7 2 326.64 20.67
 1 7 2 359.12 26.3
 1 7 2 265.44 23.68
 1 7 2 327.09 21.62
 1 7 2 293.96 23.9
 1 7 2 321.75 23.35
 1 7 2 318.42 23.8
 1 7 2 297.98 24.72
 1 7 2 281.82 23.01
 1 7 3 657.59 39.4
 1 7 3 520.05 36.43
 1 7 3 607.31 37.33
 1 7 3 559.98 38.41
 1 7 3 532.62 35.55
 1 7 3 620.97 35.62
 1 7 3 576.08 38.21
 1 7 3 541.17 37.27
 1 7 4 355.51 25.67
 1 7 4 353.49 25.55
 1 7 4 372.13 24.47
 1 7 4 337.24 25.77
 1 7 4 334.79 25.45
 1 7 5 398.39 29.07
 1 7 5 387.32 29.82
 1 7 5 382.5 28.96
 1 7 5 383.49 27.71
 1 7 6 144.49 15.63
 1 7 6 170.28 16.45
 1 7 6 136.86 15.79
 1 7 6 167.32 18.68
 1 7 7 7.19 3.58
 1 7 7 6.75 4.6
 1 7 7 9.12 4.19
 1 7 7 13.47 4.68
 1 7 8 2.03 2.33
 -1 -7 -8 1.08 1.85
 1 7 9 96.37 12.28
 1 7 9 106.98 12.37
 1 7 10 48.75 7.07
 1 7 10 64.14 8.62
 1 7 11 11.25 3.13
 1 7 11 7.46 2.4
 1 8 -13 52.14 5.79
 1 8 -12 66.2 7.1
 1 8 -12 83.33 6.46
 1 8 -11 94.51 8.39
 1 8 -11 85.92 9.36
 1 8 -11 90.57 9.58
 1 8 -10 62.96 12.11
 1 8 -10 60.07 7.75
 -1 -8 10 35.74 6.79
 1 8 -10 57.99 7.12
 1 8 -10 56.47 12.19
 1 8 -10 39.87 7.05
 1 8 -9 14.33 7.38
 1 8 -9 23.97 5.36
 -1 -8 9 15.84 4.57
 1 8 -9 30.44 5.45
 1 8 -9 31.35 10.3
 1 8 -9 35.06 6.73
 1 8 -8 3.82 5.35
 1 8 -8 1.66 2.06
 -1 -8 8 3.26 2.29
 1 8 -8 2.84 1.99
 1 8 -8 8.13 5.87
 1 8 -8 1.86 2.3
 1 8 -7 44.54 8.22
 1 8 -7 51.15 8.48
 1 8 -7 55.93 9.11
 1 8 -7 33.47 8.76
 -1 -8 7 31.52 6.58
 1 8 -7 47.07 10.43
 1 8 -7 44.61 7.25
 1 8 -6 4.53 3.01
 1 8 -6 5.74 3.34
 1 8 -6 9.02 3.94
 1 8 -6 3.47 3.08
 1 8 -6 6.16 3.84
 1 8 -6 4.47 2.31
 1 8 -6 1.08 1.7
 1 8 -5 21.42 4.93
 1 8 -5 16.01 4.94
 1 8 -5 17.16 4.32
 1 8 -5 9.97 4.62
 1 8 -5 16.06 5.32
 1 8 -5 22.66 4.87
 1 8 -5 12.7 4.1
 1 8 -5 17.59 4.96
 1 8 -5 19.04 5.41
 1 8 -4 13.5 4.46
 1 8 -4 10.43 4.66
 1 8 -4 11.68 3.63
 1 8 -4 11.91 3.98
 1 8 -4 12.47 5.03
 1 8 -4 8.52 4.37
 1 8 -4 18.44 4.54
 1 8 -4 11.33 3.6
 1 8 -4 9.39 3.02
 1 8 -4 10.75 3.56
 1 8 -4 18.65 4.46
 1 8 -3 37.36 6.26
 1 8 -3 37.27 8.45
 1 8 -3 28.11 6.53
 1 8 -3 36.33 5.87
 1 8 -3 35.17 6.09
 1 8 -3 34.51 5.85
 1 8 -3 35.98 6.02
 1 8 -3 31.83 5.8
 1 8 -3 37.18 6.26
 1 8 -3 27.99 4.83
 1 8 -3 33.45 7.78
 1 8 -3 27.9 7.14
 1 8 -2 704.56 41.14
 1 8 -2 590.33 40.15
 1 8 -2 705.59 46.91
 1 8 -2 583.66 39.88
 1 8 -2 775.63 41.37
 1 8 -2 697.66 44.46
 1 8 -2 692.73 46.89
 1 8 -2 765.66 42.16
 1 8 -2 743.59 41.64
 1 8 -2 764.9 41.23
 1 8 -2 860.74 48.89
 1 8 -2 725.56 40.02
 1 8 -2 634.16 41.7
 1 8 -1 785.62 43.55
 1 8 -1 691.26 47.57
 1 8 -1 720.06 40.34
 1 8 -1 702.84 41.82
 1 8 -1 768.05 41.53
 1 8 -1 765.26 44.62
 1 8 -1 690.36 46.79
 1 8 -1 719.18 41.73
 1 8 -1 726.59 45.64
 1 8 -1 757.35 47.99
 1 8 -1 674.8 45.43
 1 8 -1 669.55 38.73
 1 8 -1 736.04 42.4
 1 8 -1 691.54 41.88
 1 8 0 866.1 46.89
 1 8 0 842.4 43.45
 1 8 0 756.16 45.27
 1 8 0 716.17 44.48
 1 8 0 756.91 44.45
 1 8 0 816.62 47.77
 1 8 0 831.72 50.59
 1 8 0 869.9 50.01
 1 8 0 790.18 50.36
 1 8 0 750.14 50.44
 1 8 0 698.43 40.82
 1 8 0 738.55 47.99
 1 8 1 1201.53 60.64
 1 8 1 1043.53 55.71
 1 8 1 1212.88 61.82
 1 8 1 1117.63 63.95
 1 8 1 984.58 57.37
 1 8 1 1083.71 58.52
 1 8 1 1011.08 61.23
 1 8 1 1052.3 63.41
 1 8 1 928.08 60.32
 1 8 1 936.35 53.25
 1 8 1 1204.77 65.87
 1 8 2 667.52 43.41
 1 8 2 611.9 41.12
 1 8 2 773.03 44.24
 1 8 2 672 44.48
 1 8 2 674.78 45.67
 1 8 2 682.98 46.28
 1 8 2 731.79 44.33
 1 8 2 707.04 46.39
 1 8 3 144.89 15.32
 1 8 3 164.29 14.89
 1 8 3 158.51 17.78
 1 8 3 163.13 16.78
 1 8 3 171.07 17.1
 1 8 3 153.02 17.01
 1 8 3 175.2 18.1
 1 8 4 29.53 7.06
 1 8 4 34.11 6.77
 1 8 4 30.24 7.51
 1 8 4 33.09 7.25
 1 8 5 73.63 11.15
 1 8 5 75.78 10.37
 1 8 5 64.7 10.39
 1 8 6 8.77 4.1
 1 8 6 6.75 3.34
 1 8 6 1.95 2.41
 1 8 7 94.4 12.85
 1 8 8 -0.56 2.35
 1 8 9 3.23 2.19
 1 8 9 3.75 2.71
 1 8 10 14.16 3.14
 1 8 10 22.69 4.39
 1 8 11 21.24 3.43
 1 9 -13 18.43 2.62
 1 9 -12 0.31 1.23
 1 9 -11 1.79 1.19
 1 9 -11 2.23 2.21
 1 9 -10 1.33 1.23
 1 9 -10 0.47 1.63
 1 9 -10 1.49 1.47
 1 9 -10 5.38 4.53
 1 9 -9 20.03 4.87
 1 9 -9 29.35 5.25
 1 9 -9 23.58 5.86
 1 9 -9 22.79 8.36
 1 9 -9 21.59 8.47
 1 9 -8 49.2 12.04
 1 9 -8 42.66 7.5
 -1 -9 8 34.04 6.72
 1 9 -8 54.6 7.74
 1 9 -8 52.47 11.65
 1 9 -8 31.33 7.48
 1 9 -7 32.96 7.63
 1 9 -7 28.13 6.41
 1 9 -7 36 9.33
 1 9 -7 57.72 9.78
 1 9 -7 33.15 6.17
 1 9 -7 36.1 9.06
 -1 -9 7 30.47 6.48
 1 9 -6 2.28 2.81
 1 9 -6 2.55 2.15
 1 9 -6 1.53 2.84
 1 9 -6 7.43 3.3
 1 9 -6 3.01 2.79
 1 9 -6 0.71 2.62
 1 9 -6 3.85 2.85
 1 9 -6 1.71 2.68
 1 9 -5 607.31 38.4
 1 9 -5 565.29 35.98
 1 9 -5 596.57 40.52
 1 9 -5 521.66 36.91
 1 9 -5 555.72 36.3
 1 9 -5 549.39 38.63
 1 9 -5 630.24 36.71
 1 9 -5 548.65 38.4
 1 9 -5 556.65 41.25
 1 9 -4 896.52 59.36
 1 9 -4 944.65 56.14
 1 9 -4 1129.62 60.33
 1 9 -4 1040.94 57.79
 1 9 -4 1018.19 61.01
 1 9 -4 1071.12 58.97
 1 9 -4 1068 65.1
 1 9 -4 995.42 57.8
 1 9 -4 1228.98 58.82
 1 9 -4 926.73 57.3
 1 9 -4 1263.46 66.37
 1 9 -3 1095.78 60.64
 1 9 -3 1154.39 69.07
 1 9 -3 1042.03 63.89
 1 9 -3 1207.88 61.59
 1 9 -3 1060.39 59.05
 1 9 -3 1026.98 62.8
 1 9 -3 1010.51 60.4
 1 9 -3 1107.48 60.06
 1 9 -3 1055.9 66.61
 1 9 -3 1160.77 67.85
 1 9 -3 1148.03 60.85
 1 9 -2 1127.09 65.6
 1 9 -2 1299.49 76.59
 1 9 -2 1375.07 70.19
 1 9 -2 1450.21 70.56
 1 9 -2 1249.66 67.61
 1 9 -2 1246.51 70.37
 1 9 -2 1321.96 68.96
 1 9 -2 1408.4 69.58
 1 9 -2 1168.58 68.95
 1 9 -2 1229.97 69.6
 1 9 -2 1340.54 77.79
 1 9 -2 1394.51 75.51
 1 9 -2 1303.58 77.15
 1 9 -1 647.31 46.38
 1 9 -1 732.2 45.91
 1 9 -1 636.28 45.76
 1 9 -1 636.18 36.58
 1 9 -1 659.11 38.33
 1 9 -1 658.94 40.14
 1 9 -1 693.69 40.62
 1 9 -1 636.23 39.12
 1 9 -1 655.96 47.11
 1 9 -1 666.46 40.48
 1 9 -1 577.38 39.03
 1 9 -1 723.88 40.36
 1 9 0 362.19 23.87
 1 9 0 312.27 21.45
 1 9 0 330.91 24.98
 1 9 0 426.13 33.52
 1 9 0 342.41 30.38
 1 9 0 369.81 29.64
 1 9 0 312.96 29.04
 1 9 0 367.21 26.43
 1 9 0 372.99 27.98
 1 9 0 388.43 26.4
 1 9 0 360.46 26.03
 1 9 1 77.79 10.87
 1 9 1 94.62 14.56
 1 9 1 77.53 10.61
 1 9 1 70.23 10.08
 1 9 1 80.41 10.58
 1 9 1 73.72 12.55
 1 9 1 80.78 9.45
 1 9 1 83.55 12.47
 1 9 1 89.57 12.09
 1 9 2 5.9 3.45
 1 9 2 9.13 3.99
 1 9 2 6.23 4.15
 1 9 2 9.27 4.36
 1 9 2 4.88 3.4
 1 9 2 7.16 4.53
 1 9 2 10.69 4.09
 1 9 3 25 7.59
 1 9 3 31.04 7.45
 1 9 3 43.8 7.92
 1 9 3 40.73 8.42
 1 9 3 47.47 9.46
 1 9 4 57.21 11.28
 1 9 4 60.37 10.3
 1 9 4 66.6 10.45
 1 9 5 29.63 6.93
 1 9 5 26.99 6.85
 1 9 5 29.85 6.37
 1 9 6 39.72 7.75
 1 9 6 42.39 8.57
 1 9 6 42.11 7.46
 1 9 7 5.25 2.76
 1 9 8 37.86 5.51
 1 9 8 67 8.28
 1 9 9 8.46 3.24
 1 9 9 5.13 2.84
 1 9 9 14.04 3.4
 1 9 10 1.37 0.99
 1 10 -11 26.55 3.54
 1 10 -11 29.95 5.13
 1 10 -10 8.84 2.56
 1 10 -10 2.62 3.32
 1 10 -9 71.29 10.15
 1 10 -9 78.45 8.84
 1 10 -9 83.22 8.56
 1 10 -8 202.08 20.01
 1 10 -8 225.5 17.03
 1 10 -8 214.83 17.73
 1 10 -8 173.12 21.78
 -1 -10 7 851.38 54.55
 1 10 -7 982.23 62.9
 1 10 -6 1334.91 69.94
 1 10 -6 1121.29 62.7
 1 10 -6 1178.19 69.36
 1 10 -6 1163.04 66.38
 1 10 -6 1260.35 72.42
 1 10 -6 1173.87 66.58
 1 10 -5 645.26 40.39
 1 10 -5 773.75 46.12
 1 10 -5 511.66 37.99
 1 10 -5 628.06 44.4
 1 10 -5 679.84 38.54
 1 10 -5 533.94 35.63
 1 10 -5 545.26 39.83
 1 10 -5 573.78 37.16
 1 10 -5 608.31 41.11
 1 10 -4 514.56 39.04
 1 10 -4 552.58 35.35
 1 10 -4 648.58 37.89
 1 10 -4 476.79 35.75
 1 10 -4 716.56 37.98
 1 10 -4 607.24 38.25
 1 10 -4 728.11 45.98
 1 10 -4 548.98 39.33
 1 10 -4 611.46 44.37
 1 10 -3 223.8 17.13
 1 10 -3 277.49 19.75
 1 10 -3 194.33 18.56
 1 10 -3 230.07 21.04
 1 10 -3 230.19 19.27
 1 10 -3 236.4 18.23
 1 10 -3 221.48 23.73
 1 10 -3 231.67 19.08
 1 10 -3 240.42 22.59
 1 10 -3 242.65 19.62
 1 10 -3 225.77 24.18
 1 10 -2 117.57 11.1
 1 10 -2 128.55 13.96
 1 10 -2 167.68 14.36
 1 10 -2 125.64 13.75
 1 10 -2 121.61 17.26
 1 10 -2 108.89 12.64
 1 10 -2 156.71 14.45
 1 10 -2 152.29 17.66
 1 10 -2 128.91 12.54
 1 10 -2 122.56 13.44
 1 10 -2 154.4 19.92
 1 10 -1 8.92 4.51
 1 10 -1 7 2.82
 1 10 -1 5.63 2.29
 1 10 -1 6.04 3.08
 1 10 -1 5.62 2.69
 1 10 -1 4.33 2.95
 1 10 -1 6.95 3.45
 1 10 -1 8.94 5.86
 1 10 -1 3.84 2.44
 1 10 -1 2.91 3.33
 1 10 0 17.78 7.17
 1 10 0 17.79 4.79
 1 10 0 14.4 4.55
 1 10 0 16.21 4.85
 1 10 0 14.27 4.77
 1 10 0 19.57 4.61
 1 10 0 15.5 4.71
 1 10 0 14.65 6.16
 1 10 0 12.44 5.88
 1 10 1 11.27 4.15
 1 10 1 16.91 4.91
 1 10 1 9.83 4.99
 1 10 1 8.38 4.07
 1 10 1 15.78 6.45
 1 10 1 11.56 5.2
 1 10 2 -0.69 3.04
 1 10 2 0.74 2.07
 1 10 2 1.39 2.38
 1 10 2 -1.97 3.38
 1 10 2 3.87 4.07
 1 10 2 -0.73 2.27
 1 10 3 209.94 20.6
 1 10 3 274.11 24.66
 1 10 3 227.09 21.02
 1 10 3 220.6 23.78
 1 10 3 196.3 20.21
 1 10 3 198.2 22.4
 1 10 4 0.74 2.07
 1 10 5 65.85 11.2
 1 10 5 35.08 11.16
 1 10 6 81.12 16.78
 1 10 6 117.68 14.38
 1 10 6 128.09 12.98
 1 10 7 54.92 7.22
 1 10 7 68.9 9.92
 1 10 7 71.98 11.84
 1 10 7 74.45 8.91
 1 10 8 30.33 5.26
 1 10 8 29.93 5.51
 1 10 9 17.86 3.03
 1 11 -10 350.48 20.41
 1 11 -9 569.38 32.59
 1 11 -8 388.56 24.28
 1 11 -8 383.14 25.66
 1 11 -7 214.6 17.03
 1 11 -7 229.94 19.22
 1 11 -6 53.72 9.26
 1 11 -6 50.75 8.49
 1 11 -6 41.36 6.86
 1 11 -5 28.53 6.02
 1 11 -5 46.33 10.01
 1 11 -5 47.22 7.67
 1 11 -5 39.28 8.13
 1 11 -5 44.7 7.16
 1 11 -5 43.63 8.3
 1 11 -3 0.82 2.55
 1 11 -2 7.96 5.04
 1 11 -2 14.37 6.72
 1 11 -2 6.3 4.38
 1 11 -1 7.03 5.08
 1 11 -1 1.88 2.64
 1 11 -1 6.26 5.26
 1 11 0 18.14 6.28
 1 11 1 1.88 2.16
 1 11 2 10.69 4.31
 1 11 2 7.68 4.05
 1 11 2 16.27 6.54
 1 11 2 16.47 6.09
 1 11 2 7.58 3.59
 1 11 3 41.81 9.84
 1 11 3 40.53 8.32
 1 11 3 32.63 6.94
 1 11 4 74.63 14.03
 1 11 4 71.44 9.79
 1 11 4 109.45 13.48
 1 11 5 119.03 11.69
 1 11 5 142.39 15.05
 1 11 6 142.89 15.22
 1 11 6 104.03 10.18
 1 11 6 132.33 13.62
 1 11 7 84.86 8.95
 1 11 7 72.2 7.4
 1 11 8 16.12 2.73
 1 12 -9 16.15 3.25
 1 12 -9 32.45 4.09
 1 12 -8 13.14 3.55
 1 12 -8 12.74 3.34
 1 12 -7 18.53 4.39
 1 12 -7 28.07 5.51
 1 12 -7 25.2 4.48
 1 12 -6 6.89 2.73
 1 12 -6 3 2.67
 1 12 -6 5.9 2.6
 1 12 -5 22.6 4.53
 1 12 -5 34.28 6.04
 1 12 -5 17.55 5.65
 1 12 -4 22.89 5.86
 1 12 -4 23.52 4.38
 1 12 -4 21.1 5.15
 1 12 -4 18.58 4.85
 1 12 -4 19.16 3.83
 1 12 -4 24.38 7.38
 1 12 -3 40.84 7.02
 1 12 -3 45.47 10.21
 1 12 -3 40.63 5.48
 1 12 -3 38.98 7.06
 1 12 -3 33.14 5.62
 1 12 -3 36.91 6.66
 1 12 -2 -1.3 4.08
 1 12 -2 1.3 1.61
 1 12 -2 0.99 3.66
 1 12 -2 0.96 2.01
 1 12 -1 121.17 19.89
 1 12 -1 97.96 15.62
 1 12 -1 80.9 10.38
 1 12 -1 98.72 10.9
 1 12 0 244.64 25.16
 1 12 0 185.23 17.75
 1 12 0 236.68 19.39
 1 12 1 322.52 24.27
 1 12 1 257.25 22.15
 1 12 1 321.12 24.95
 1 12 2 265.11 21.75
 1 12 2 216.69 21.57
 1 12 2 210.06 19.14
 1 12 3 200.94 18.24
 1 12 3 174.9 15.14
 1 12 4 162.96 15.32
 1 12 4 138.45 12.38
 1 12 5 60.31 8.11
 1 12 5 79.21 7.97
 1 12 6 11.6 2.96
 1 13 -7 25.76 5.07
 1 13 -6 10.21 3.88
 1 13 -5 2.28 1.96
 1 13 -5 4.21 2.29
 1 13 -4 41.09 7.5
 1 13 -4 62.56 8.24
 1 13 -3 216.63 18.48
 1 13 -3 262.82 19.03
 1 13 -2 174.13 15.43
 1 13 -2 276.68 31.07
 1 13 -1 241.72 19.33
 1 13 -1 374.47 36.36
 1 13 0 398.69 25.95
 1 13 0 341.8 25.31
 1 13 1 287.65 19.45
 1 13 1 174.62 17.42
 1 13 2 114.88 10.61
 1 13 2 39.15 7.33
 1 13 3 27.29 4.89
 1 13 4 0.67 1.29
 1 14 0 50.53 7.98
 1 14 1 44.89 7.02
 -2 14 3 16.02 5.57
 -2 14 2 0.66 2.61
 -2 14 1 0.56 1.57
 -2 14 1 -0.9 3.08
 -2 14 0 2.93 2.42
 -2 14 0 2.17 3.39
 -2 14 -1 1.16 4.3
 -2 14 -2 4.37 5.08
 -2 14 -3 6.38 4.24
 -2 14 -4 66.22 9.39
 -2 14 -5 78.58 9.13
 -2 13 6 3.72 1.74
 -2 13 5 50.58 7.62
 -2 13 5 33.44 6.19
 -2 13 4 0.65 2.04
 -2 13 4 1.61 2.25
 -2 13 3 1.19 1.67
 -2 13 3 0.75 2.56
 -2 13 2 11.92 5.36
 -2 13 2 17.04 5.49
 -2 13 1 8.81 4.8
 -2 13 1 8.55 3.75
 -2 13 0 3.89 4.09
 -2 13 0 4.48 2.71
 -2 13 -1 102.38 10.75
 -2 13 -1 129.59 17.55
 -2 13 -1 108.81 11.3
 -2 13 -2 62.75 12.25
 -2 13 -2 52.64 7.85
 -2 13 -3 216.71 18.53
 -2 13 -3 250.88 23.56
 -2 13 -3 216.87 17.43
 -2 13 -4 452.93 31.65
 -2 13 -4 459.43 33.89
 -2 13 -4 472.57 30.55
 -2 13 -5 414.96 30.61
 -2 13 -5 484.16 31.1
 -2 13 -5 412.76 29.71
 -2 13 -6 180.98 17.42
 -2 13 -6 238.72 19.22
 -2 13 -7 106.42 11
 -2 13 -7 104.47 10.33
 -2 13 -8 35.6 4.39
 -2 12 7 0.48 1.63
 -2 12 7 1.17 1.23
 -2 12 6 15.09 5.91
 -2 12 5 7.56 5.33
 -2 12 5 24.14 6.95
 -2 12 4 3.36 4.41
 -2 12 4 4.5 4.18
 -2 12 4 6.06 3.51
 -2 12 3 0.68 2.53
 -2 12 3 1.5 2.34
 -2 12 3 3.73 3.46
 -2 12 2 54.34 10.6
 -2 12 2 41.25 5.67
 -2 12 2 61.06 11.35
 -2 12 2 56.02 8.52
 -2 12 1 183.79 20.8
 -2 12 1 194.94 16.28
 -2 12 1 170.69 20.8
 -2 12 1 177.74 15.45
 -2 12 1 172.06 13.31
 -2 12 0 218.35 24.72
 -2 12 0 244.48 18.29
 -2 12 0 207.19 15.43
 -2 12 0 227.08 19.37
 -2 12 -1 617.47 39.03
 -2 12 -1 677.08 36.52
 -2 12 -1 627.27 38.78
 -2 12 -1 615.97 47.61
 -2 12 -1 669.94 37.78
 -2 12 -2 529.89 34.12
 -2 12 -2 500.33 31.1
 -2 12 -2 577.64 42.81
 -2 12 -2 569.11 33.18
 -2 12 -3 319.52 29.59
 -2 12 -3 368.21 25.22
 -2 12 -3 340.46 25.66
 -2 12 -3 345.49 24.4
 -2 12 -4 82.31 12.78
 -2 12 -4 92.28 12.08
 -2 12 -4 90.87 10.44
 -2 12 -4 91.17 11.03
 -2 12 -5 25.87 6.38
 -2 12 -5 18.84 4.5
 -2 12 -5 18.53 6.39
 -2 12 -5 27.72 6.5
 -2 12 -6 3.19 3.71
 -2 12 -6 1.52 1.51
 -2 12 -6 2.76 3.06
 -2 12 -7 4.99 3.87
 -2 12 -7 -0.64 1.78
 -2 12 -8 1.86 2.53
 -2 12 -8 1.36 2.1
 -2 12 -9 5.15 1.9
 -2 12 -9 8.51 2.34
 -2 11 9 38.42 5.18
 -2 11 8 20.8 4.42
 -2 11 8 24.37 6.29
 -2 11 7 22.32 5.68
 -2 11 7 17.79 7.24
 -2 11 6 0.74 2.72
 -2 11 6 -2.61 4.48
 -2 11 5 14.56 4.63
 -2 11 5 12.16 6.64
 -2 11 5 16.03 5.31
 -2 11 5 25.89 7.54
 -2 11 4 124.48 16.12
 -2 11 4 133.83 16.09
 -2 11 4 149.95 18.89
 -2 11 4 123.75 17.32
 -2 11 3 33.4 8.87
 -2 11 3 94.03 13.9
 -2 11 2 398.07 26.6
 -2 11 2 388.63 33.76
 -2 11 2 330.28 31.61
 -2 11 2 391.87 32.85
 -2 11 2 381.98 31.8
 -2 11 1 577.53 36.5
 -2 11 1 589.34 34.25
 -2 11 1 600.91 46.09
 -2 11 1 641.27 38.28
 -2 11 1 561.29 43.16
 -2 11 1 664.12 47.23
 -2 11 1 617.37 42.4
 -2 11 0 395.01 27.09
 -2 11 0 365.3 24.47
 -2 11 0 407.85 33.81
 -2 11 0 418.89 36.28
 -2 11 0 368.47 34.76
 -2 11 0 388.82 30.05
 -2 11 0 422.59 26.2
 -2 11 -1 112.96 17.14
 -2 11 -1 104.32 16.81
 -2 11 -1 121.61 12.17
 -2 11 -1 105.35 14.72
 -2 11 -1 103.56 10.82
 -2 11 -1 111.77 12.08
 -2 11 -2 1 1.4
 -2 11 -2 2.11 1.81
 -2 11 -2 0.75 2.1
 -2 11 -2 3.99 2.33
 -2 11 -2 4.33 2.19
 -2 11 -2 4.16 3.57
 -2 11 -2 2.1 2.94
 -2 11 -3 11.27 4.25
 -2 11 -3 8.32 3.36
 -2 11 -3 12.03 3.86
 -2 11 -3 6.18 2.58
 -2 11 -3 5.89 3.91
 -2 11 -3 7.7 4.49
 -2 11 -4 2.08 2.91
 -2 11 -4 0.9 2.17
 -2 11 -5 1.51 2.59
 -2 11 -5 1.26 2.5
 -2 11 -5 0.82 2.58
 -2 11 -6 -0.44 1.06
 -2 11 -6 -0.78 3.08
 -2 11 -7 1.14 1.3
 -2 11 -7 0.88 3.02
 -2 11 -8 0.63 1.25
 -2 11 -8 -1.5 3.31
 -2 11 -9 30.81 6.1
 -2 11 -10 104.18 8.79
 -2 10 10 14.38 3.45
 -2 10 9 1.75 1.63
 -2 10 9 1.72 1.74
 -2 10 8 0.51 1.73
 -2 10 8 0.53 2.21
 -2 10 7 54.65 9.69
 -2 10 6 167.68 19.38
 -2 10 6 172.14 18.05
 -2 10 6 186 22.43
 -2 10 5 512.98 41.72
 -2 10 4 903.73 48.16
 -2 10 4 948.8 57.77
 -2 10 4 844.29 55.88
 -2 10 4 969.88 59.87
 -2 10 4 948.12 57.8
 -2 10 3 2.84 3.25
 -2 10 3 2 2.43
 -2 10 3 3.68 3.41
 -2 10 3 2.83 2.96
 -2 10 3 13.55 5.66
 -2 10 3 3.83 2.02
 -2 10 3 3.3 3.27
 -2 10 2 8.11 3.97
 -2 10 2 30.92 10.29
 -2 10 2 15.14 6.2
 -2 10 2 16.97 6.44
 -2 10 2 13.67 5.75
 -2 10 2 18.33 6.21
 -2 10 2 17.2 3.66
 -2 10 2 20.68 5.38
 -2 10 2 13.58 3.94
 -2 10 1 28.48 9.43
 -2 10 1 12.59 5.93
 -2 10 1 13.34 6.47
 -2 10 1 18.76 6.66
 -2 10 1 17.47 4.05
 -2 10 1 17.08 5.65
 -2 10 1 17.8 3.73
 -2 10 1 14.24 4.04
 -2 10 1 19.15 4.89
 -2 10 0 1.03 2.5
 -2 10 0 2 2.28
 -2 10 0 3.86 1.95
 -2 10 0 3.29 2.46
 -2 10 0 1.86 1.96
 -2 10 0 2.41 1.78
 -2 10 0 2.67 2.79
 -2 10 0 3.39 4.19
 -2 10 0 1.07 2.59
 -2 10 0 2.56 2.93
 -2 10 -1 0.45 1.42
 -2 10 -1 0.94 2.28
 -2 10 -1 1.46 1.8
 -2 10 -1 1.02 2.48
 -2 10 -1 0.8 1.93
 -2 10 -1 -0.41 1
 -2 10 -1 -1.09 3.43
 -2 10 -1 4.23 3.91
 -2 10 -1 0.6 1.89
 -2 10 -1 0.41 1.61
 -2 10 -2 17.31 4.19
 -2 10 -2 12.25 5.58
 -2 10 -2 14.17 7.03
 -2 10 -2 15.41 5.29
 -2 10 -2 16.97 6.6
 -2 10 -2 16.22 4.69
 -2 10 -2 14.22 3.99
 -2 10 -2 17.52 4.22
 -2 10 -2 14.48 4.37
 -2 10 -2 20.42 6.98
 -2 10 -3 9.93 4.04
 -2 10 -3 7.87 4.8
 -2 10 -3 16.62 4.63
 -2 10 -3 14.31 5.53
 -2 10 -3 8 3.65
 -2 10 -3 9.71 5.87
 -2 10 -3 12.55 5.92
 -2 10 -3 12.06 3.68
 -2 10 -3 13.17 3.73
 -2 10 -4 15.13 4.34
 -2 10 -4 12.52 5.41
 -2 10 -4 8.06 4.36
 -2 10 -4 8.84 3.44
 -2 10 -4 12.26 4.69
 -2 10 -4 1.79 2.83
 -2 10 -4 13.65 3.68
 -2 10 -5 15.16 4.17
 -2 10 -5 15.38 5.83
 -2 10 -5 10.48 4.55
 -2 10 -5 10.44 4.13
 -2 10 -5 16.79 5.4
 -2 10 -5 19.71 6.43
 -2 10 -5 10.49 3.49
 -2 10 -5 9.87 5.05
 -2 10 -6 36.2 9.74
 -2 10 -6 47.08 7.12
 -2 10 -6 38.73 8.74
 -2 10 -6 53.77 10.1
 -2 10 -6 38.9 6.79
 -2 10 -6 36.32 8.75
 -2 10 -7 545.09 43.58
 -2 10 -7 475.27 39.84
 -2 10 -8 714.92 41.56
 -2 10 -8 685.23 33.79
 -2 10 -9 709.16 43.33
 -2 10 -9 726.11 38.56
 -2 10 -9 616.07 44.72
 -2 10 -10 507.2 30.93
 -2 10 -10 519.92 32.03
 -2 10 -11 198.43 13.12
 -2 9 11 1.32 1.16
 -2 9 10 2.44 1.77
 -2 9 10 4.32 2.26
 -2 9 9 48.51 7.51
 -2 9 9 41.1 7.1
 -2 9 8 2.36 2.75
 -2 9 8 1.32 2.45
 -2 9 7 6.48 4.31
 -2 9 6 30.79 9.01
 -2 9 6 32.58 7.55
 -2 9 6 22.27 8.16
 -2 9 6 33.53 8.22
 -2 9 5 0.85 3.16
 -2 9 5 0.92 2.87
 -2 9 5 0.96 3.01
 -2 9 5 5.77 4.32
 -2 9 5 4.61 3.4
 -2 9 5 0.73 2.52
 -2 9 5 0.76 2.38
 -2 9 4 104.7 15.53
 -2 9 4 139.2 11.69
 -2 9 4 126.15 17.07
 -2 9 4 162.35 18.36
 -2 9 4 123.41 16.12
 -2 9 4 132.39 16.35
 -2 9 4 114.6 15.79
 -2 9 3 2.34 3.63
 -2 9 3 0.93 3.2
 -2 9 3 -1.03 4.09
 -2 9 3 3.95 2.06
 -2 9 3 7.44 4.63
 -2 9 3 0.45 1.78
 -2 9 3 7.66 4.46
 -2 9 3 0.9 2.52
 -2 9 3 3.57 3
 -2 9 2 35.88 7.03
 -2 9 2 32.09 8.61
 -2 9 2 32.53 8.2
 -2 9 2 37.12 8.18
 -2 9 2 41.16 5.86
 -2 9 2 44.41 5.73
 -2 9 2 39.81 6.4
 -2 9 2 33.84 8.6
 -2 9 2 31.8 8.51
 -2 9 2 55.98 11.89
 -2 9 1 41.09 9.05
 -2 9 1 40.38 8.76
 -2 9 1 37.56 5.58
 -2 9 1 31.51 5.86
 -2 9 1 32.9 8.76
 -2 9 1 28.18 7.6
 -2 9 1 42.99 6.01
 -2 9 1 46.72 7.21
 -2 9 1 31.77 6.13
 -2 9 1 41.22 7.82
 -2 9 1 50.75 11.37
 -2 9 1 41.98 9.73
 -2 9 0 29.31 8.62
 -2 9 0 26.37 8.05
 -2 9 0 25.16 6.99
 -2 9 0 19.27 5.58
 -2 9 0 26.34 4.74
 -2 9 0 29.79 5.05
 -2 9 0 25.29 5.01
 -2 9 0 22.44 6.78
 -2 9 0 23.61 4.96
 -2 9 0 18.01 6.41
 -2 9 0 23.05 6.64
 -2 9 -1 25.92 4.82
 -2 9 -1 28.01 8.13
 -2 9 -1 33.21 9.03
 -2 9 -1 35.47 7.72
 -2 9 -1 31.03 6.56
 -2 9 -1 32.94 5.42
 -2 9 -1 37.56 6.06
 -2 9 -1 30.24 8.06
 -2 9 -1 29.52 5.33
 -2 9 -1 37.41 8.76
 -2 9 -1 30.27 5.66
 -2 9 -2 1.23 1.72
 -2 9 -2 5.14 3.06
 -2 9 -2 0.74 1.26
 -2 9 -2 0.92 2.89
 -2 9 -2 1.89 2.65
 -2 9 -2 0.89 3.74
 -2 9 -2 0.94 1.98
 -2 9 -2 2.87 2.42
 -2 9 -2 2.03 2.12
 -2 9 -2 -0.88 2.77
 -2 9 -3 297.54 27.6
 -2 9 -3 244.54 22.33
 -2 9 -3 310.8 21.08
 -2 9 -3 300.92 27.66
 -2 9 -3 298 22.04
 -2 9 -3 309.79 28.13
 -2 9 -3 305.7 22.63
 -2 9 -3 314.8 22.24
 -2 9 -3 291.25 20.98
 -2 9 -3 235.22 24.82
 -2 9 -4 551.68 41.45
 -2 9 -4 584.56 36.36
 -2 9 -4 615.96 36.95
 -2 9 -4 542.79 41.96
 -2 9 -4 550.54 45.94
 -2 9 -4 676.73 38.59
 -2 9 -4 619.15 38.99
 -2 9 -4 549.94 35.09
 -2 9 -4 546.51 41.1
 -2 9 -5 1331.91 73.43
 -2 9 -5 1304.36 80
 -2 9 -5 1384.54 73.03
 -2 9 -5 1400.33 76.48
 -2 9 -5 1598.67 78.52
 -2 9 -5 1514.78 80.31
 -2 9 -5 1205.74 78.1
 -2 9 -5 1315.06 78.6
 -2 9 -6 651.27 39.64
 -2 9 -6 688.9 39.95
 -2 9 -6 643.47 44.76
 -2 9 -6 758.55 49.67
 -2 9 -6 710.44 45.31
 -2 9 -7 835.87 57.01
 -2 9 -7 866.26 47.85
 -2 9 -7 720.13 50.79
 -2 9 -7 911.16 61.21
 -2 9 -7 871.15 54.5
 -2 9 -8 219.39 26.95
 -2 9 -9 158.25 12.83
 -2 9 -9 150.52 16
 -2 9 -9 126.93 17.01
 -2 9 -10 20.12 4.74
 -2 9 -10 27.39 6.09
 -2 9 -11 17.67 3.6
 -2 9 -11 21.5 4.21
 -2 9 -12 5.78 1.65
 -2 8 12 0.44 0.97
 -2 8 11 13.6 3.55
 -2 8 11 11.09 2.51
 -2 8 10 31.68 6
 -2 8 10 26.05 5.37
 -2 8 9 162.07 16.49
 -2 8 9 164.02 17.03
 -2 8 8 377.78 30.75
 -2 8 7 161.86 17.47
 -2 8 7 130.94 17.13
 -2 8 7 140.65 15.71
 -2 8 6 18.52 6.48
 -2 8 6 17.15 5.91
 -2 8 6 17.34 5.8
 -2 8 6 23.53 6.52
 -2 8 5 9.07 4.49
 -2 8 5 7.07 4.13
 -2 8 5 9.44 4.21
 -2 8 5 7.99 2.78
 -2 8 5 9.6 4.42
 -2 8 5 5.93 3.47
 -2 8 5 11.97 5.25
 -2 8 4 5.01 3.33
 -2 8 4 5.63 2.11
 -2 8 4 6.22 3.45
 -2 8 4 6.81 3.94
 -2 8 4 1.7 2.92
 -2 8 4 2.47 2.83
 -2 8 4 4.12 3.48
 -2 8 4 3.11 2.45
 -2 8 3 68.7 10.13
 -2 8 3 88.09 13.45
 -2 8 3 75.93 12.62
 -2 8 3 74.91 11.25
 -2 8 3 76.3 7.71
 -2 8 3 79.45 8.8
 -2 8 3 83.83 12.56
 -2 8 3 61.44 11.09
 -2 8 2 64.47 10.83
 -2 8 2 62.54 7.56
 -2 8 2 59.36 9.67
 -2 8 2 79.6 11.03
 -2 8 2 66.12 10.8
 -2 8 2 59.21 11.1
 -2 8 2 48.19 10.08
 -2 8 2 66.59 7.13
 -2 8 2 54.2 8
 -2 8 2 43.76 8.61
 -2 8 1 -0.43 1.21
 -2 8 1 2.12 2.43
 -2 8 1 0.88 1.29
 -2 8 1 0.71 2.61
 -2 8 1 1.88 1.97
 -2 8 1 8.52 3.56
 -2 8 1 0.61 1.21
 -2 8 1 2.51 2.92
 -2 8 1 0.76 2.6
 -2 8 1 -0.82 3.24
 -2 8 0 415.31 31.07
 -2 8 0 389.25 23.77
 -2 8 0 305.98 26.68
 -2 8 0 388.41 27.08
 -2 8 0 346.58 28.84
 -2 8 0 375.89 23.99
 -2 8 0 421.16 30.99
 -2 8 0 402.92 25.04
 -2 8 0 411.27 25.46
 -2 8 0 385 23.91
 -2 8 0 415.37 31.47
 -2 8 -1 203.73 19.94
 -2 8 -1 223.03 15.94
 -2 8 -1 221.09 15.48
 -2 8 -1 208.55 20.65
 -2 8 -1 163.57 17.79
 -2 8 -1 160.61 18.98
 -2 8 -1 233.28 16.78
 -2 8 -1 255.65 22.39
 -2 8 -1 253.75 16.85
 -2 8 -1 212.83 19.44
 -2 8 -1 228.6 16.81
 -2 8 -1 204.08 17.52
 -2 8 -2 1870.42 95.89
 -2 8 -2 1855.26 88.63
 -2 8 -2 1764.71 88.14
 -2 8 -2 1573.17 93.12
 -2 8 -2 1700.65 86.1
 -2 8 -2 1761.48 88.98
 -2 8 -2 1717.11 87.26
 -2 8 -2 1460.46 92.47
 -2 8 -2 1875.69 97.6
 -2 8 -2 1608.4 92.56
 -2 8 -2 1600.66 90.75
 -2 8 -2 1620.17 90.7
 -2 8 -2 1822 87.19
 -2 8 -3 673.34 43.89
 -2 8 -3 692.65 45.1
 -2 8 -3 645.97 46.2
 -2 8 -3 811.08 42.19
 -2 8 -3 747.26 42.26
 -2 8 -3 753.23 43.14
 -2 8 -3 716.01 42.54
 -2 8 -3 739.01 48.92
 -2 8 -3 834.06 48.16
 -2 8 -3 793.97 49.82
 -2 8 -3 733.25 41.37
 -2 8 -3 665.48 48.01
 -2 8 -4 851.68 53.56
 -2 8 -4 957.54 56.28
 -2 8 -4 936.68 50.03
 -2 8 -4 922.65 50.81
 -2 8 -4 899.64 56.44
 -2 8 -4 871.72 55.5
 -2 8 -4 871.26 56.01
 -2 8 -4 970.26 53.13
 -2 8 -4 939.12 51.67
 -2 8 -4 706.39 57.97
 -2 8 -4 873.6 50.34
 -2 8 -5 217.8 18.37
 -2 8 -5 188.43 18.73
 -2 8 -5 206.19 21.24
 -2 8 -5 253.13 21.25
 2 -8 5 155.33 14.34
 -2 8 -5 215.51 18.4
 -2 8 -5 187.48 15.79
 -2 8 -5 220.45 18.66
 -2 8 -5 212.82 20.57
 -2 8 -5 201.75 20.73
 -2 8 -5 192.71 16.41
 -2 8 -5 204.47 19.72
 -2 8 -6 322.68 28.39
 -2 8 -6 298.14 25.61
 -2 8 -6 292.57 21.35
 -2 8 -6 253.59 24.55
 -2 8 -6 282.13 20.83
 -2 8 -6 311.55 29.12
 -2 8 -6 209.6 21.78
 -2 8 -6 309.21 23.16
 -2 8 -6 314.45 24.9
 2 -8 6 316.04 20.89
 -2 8 -7 33.79 6.08
 -2 8 -7 26.43 7.23
 2 -8 7 34.08 5.89
 -2 8 -7 32.96 7.34
 -2 8 -7 36.85 7.14
 -2 8 -7 30.83 9.82
 -2 8 -7 38.08 6.38
 -2 8 -7 50.49 10.76
 -2 8 -7 38.42 8.13
 2 -8 8 7.77 2.98
 -2 8 -8 8.59 5.25
 -2 8 -8 8.82 4.73
 -2 8 -8 5.19 5.46
 -2 8 -8 6.84 2.83
 2 -8 9 5.74 2.58
 -2 8 -9 8.96 5.66
 -2 8 -10 0.65 2.39
 -2 8 -10 3.51 2.43
 -2 8 -11 -0.43 1.69
 -2 8 -11 1.44 1.6
 -2 8 -12 1.54 1.35
 -2 8 -12 3.26 1.53
 -2 8 -13 0.36 0.56
 -2 7 13 183.33 11.91
 -2 7 12 183.75 14.25
 -2 7 11 195.87 15.07
 -2 7 10 83.41 10.85
 -2 7 10 86.84 11.44
 -2 7 9 2.18 2.49
 -2 7 8 5.49 3.81
 -2 7 8 7.78 3.98
 -2 7 7 74.86 10.74
 -2 7 7 67.95 10.84
 -2 7 7 88.45 12.87
 -2 7 6 75.3 11.75
 -2 7 6 95.79 12.61
 -2 7 6 81.88 11.26
 -2 7 6 94.87 13.22
 -2 7 5 6.1 3.43
 -2 7 5 2.86 3.01
 -2 7 5 6.62 3.68
 -2 7 5 3.2 2.98
 -2 7 5 5.53 2.16
 -2 7 5 5.1 3.22
 -2 7 4 5.11 3.1
 -2 7 4 7.86 3.8
 -2 7 4 11.49 3.17
 -2 7 4 10.91 4.22
 -2 7 4 12.27 5.07
 -2 7 4 10.32 4.01
 -2 7 4 9.73 2.54
 -2 7 4 5.27 3.2
 -2 7 3 335.72 25.75
 -2 7 3 305.51 24.13
 -2 7 3 385.96 27.94
 -2 7 3 388.94 27.44
 -2 7 3 235.87 25.54
 -2 7 3 416.46 26.97
 -2 7 3 429.45 26.58
 -2 7 3 381.31 22.78
 -2 7 3 348.44 21.18
 -2 7 2 57.58 7.59
 -2 7 2 61.39 9.23
 -2 7 2 56.89 6.67
 -2 7 2 61.16 6.3
 -2 7 2 46.66 9.03
 -2 7 2 58.82 9.4
 -2 7 2 58.71 9.46
 -2 7 2 55.37 8.54
 -2 7 2 62.35 8.11
 -2 7 1 1682.71 79.19
 -2 7 1 1579.81 77.3
 -2 7 1 1852.49 86.28
 -2 7 1 1462.72 77.15
 -2 7 1 1244.07 83.66
 -2 7 1 1601.16 84.7
 -2 7 1 1605.84 84.32
 -2 7 1 1514.36 79.73
 -2 7 1 1565.26 82.33
 -2 7 0 755.64 40.15
 -2 7 0 702.04 42.62
 -2 7 0 698.1 45.09
 -2 7 0 808.76 40.82
 -2 7 0 908.04 48.47
 -2 7 0 676.76 45.42
 -2 7 0 842.61 44.36
 -2 7 0 753.27 44.21
 -2 7 0 745.66 40.82
 -2 7 0 823.31 41.38
 -2 7 0 715.99 39.78
 -2 7 0 760.95 40
 -2 7 0 552.58 43.52
 -2 7 -1 245.63 17.02
 -2 7 -1 252.38 21.52
 -2 7 -1 278.31 16.94
 -2 7 -1 265.06 19.55
 -2 7 -1 240.75 19.25
 -2 7 -1 279.65 21.82
 -2 7 -1 249.45 18.26
 -2 7 -1 209.71 19.6
 -2 7 -1 253.46 17.17
 2 -7 1 227.59 14.99
 -2 7 -1 190.31 19.1
 -2 7 -1 235.35 16.54
 -2 7 -1 233.99 15.89
 -2 7 -2 582.77 34.15
 -2 7 -2 590.05 33.23
 -2 7 -2 588.52 36.31
 -2 7 -2 512.36 37.18
 -2 7 -2 607.71 34.14
 -2 7 -2 568.86 36.04
 -2 7 -2 597.88 33.06
 -2 7 -2 684.55 32.88
 -2 7 -2 595.98 32.71
 -2 7 -2 687.36 39.09
 -2 7 -2 625.64 34.16
 -2 7 -2 525.32 37.18
 -2 7 -3 26.79 4.81
 -2 7 -3 30.23 5.68
 -2 7 -3 26.69 5.91
 -2 7 -3 34.18 6.37
 -2 7 -3 32.1 5.29
 -2 7 -3 30.2 5.71
 -2 7 -3 4.4 5.29
 -2 7 -3 25.75 6.14
 -2 7 -3 32.77 6.78
 -2 7 -3 29.35 4.69
 -2 7 -3 26.86 4.53
 -2 7 -3 33.87 5.67
 2 -7 3 25.49 4.21
 -2 7 -3 33.66 6.67
 -2 7 -4 38.97 7.16
 -2 7 -4 43.66 7.91
 -2 7 -4 49.27 6.37
 -2 7 -4 39.22 7.81
 -2 7 -4 43.86 7.44
 -2 7 -4 47.61 6.71
 -2 7 -4 37.87 6.93
 -2 7 -4 45.69 6.71
 -2 7 -4 41.26 7.38
 -2 7 -4 29.66 8.09
 -2 7 -4 44.49 7.8
 -2 7 -4 49.14 9
 -2 7 -5 0.42 1.64
 -2 7 -5 2.11 2.41
 -2 7 -5 -0.58 2.83
 -2 7 -5 0.47 1.46
 -2 7 -5 0.38 1.05
 -2 7 -5 -0.61 1.72
 2 -7 5 1.73 1.53
 -2 7 -5 0.55 2.05
 -2 7 -5 0.66 2.25
 -2 7 -5 -0.51 2
 -2 7 -6 78.21 9.14
 -2 7 -6 86.11 11.02
 -2 7 -6 86.12 9.57
 -2 7 -6 79.26 11.81
 -2 7 -6 85.09 12.67
 -2 7 -6 72.5 10.14
 -2 7 -6 87.6 10.43
 -2 7 -6 61.91 9.77
 -2 7 -6 90.36 14.28
 2 -7 6 68.61 8.29
 -2 7 -7 4.16 4.22
 -2 7 -7 12.84 3.6
 -2 7 -7 6.65 3.46
 -2 7 -7 13.64 3.71
 -2 7 -7 5.88 3.8
 -2 7 -7 17.89 7.84
 2 -7 7 10.74 3.27
 -2 7 -8 3.15 3.66
 2 -7 8 0.9 1.66
 -2 7 -8 3.12 2.18
 -2 7 -8 1.68 2.22
 -2 7 -8 1.32 5.22
 -2 7 -8 0.82 1.4
 2 -7 9 128.44 12.81
 -2 7 -9 149.82 16.45
 -2 7 -9 163.93 21.24
 -2 7 -9 146 12.36
 -2 7 -9 139.96 15.08
 -2 7 -10 25.6 5.91
 -2 7 -10 43.62 9.62
 -2 7 -10 43.44 7.92
 -2 7 -11 88.19 9.56
 -2 7 -11 95.25 10.72
 -2 7 -12 183.59 13.52
 -2 7 -13 162.79 10.72
 -2 7 -13 147.66 10.04
 -2 6 13 48.42 5.98
 -2 6 12 37.49 6.33
 -2 6 11 0.51 2.15
 -2 6 11 1.3 1.82
 -2 6 10 105.31 13.57
 -2 6 9 86.5 12.45
 -2 6 9 90.12 12.07
 -2 6 8 42.24 8.42
 -2 6 8 32.68 7.31
 -2 6 7 13.1 4.47
 -2 6 7 18.62 5.52
 -2 6 7 16.9 5.49
 -2 6 7 16.48 4.99
 -2 6 6 58.42 9.95
 -2 6 6 58.01 8.63
 -2 6 6 59.68 9.26
 -2 6 5 404.1 26.61
 -2 6 5 352.53 25.13
 -2 6 5 326.67 21
 -2 6 5 345.46 26.44
 -2 6 5 352.17 26.18
 -2 6 4 578.61 32.98
 -2 6 4 480.11 31.57
 -2 6 4 477.6 27.21
 -2 6 4 502.54 28.81
 -2 6 4 527.59 33.11
 -2 6 4 527.84 32.51
 -2 6 3 745.77 38.57
 -2 6 3 698.02 39.53
 -2 6 3 656.41 33.75
 -2 6 3 676.57 34.96
 -2 6 2 62.04 8.67
 -2 6 2 58.61 6.15
 2 -6 -2 48.66 4.61
 -2 6 2 59.91 8.36
 -2 6 2 47.13 6.54
 -2 6 2 69.25 8.39
 -2 6 2 68.65 6.04
 -2 6 1 29.62 4.84
 -2 6 1 17.23 5.01
 -2 6 1 27.76 4.1
 -2 6 1 27.4 3.8
 -2 6 1 27.76 5.74
 2 -6 -1 41.1 3.74
 -2 6 0 1.99 2.2
 -2 6 0 -0.34 1.28
 -2 6 0 0.24 0.96
 -2 6 0 3.02 1.62
 2 -6 0 0.54 0.76
 2 -6 1 27.22 3.8
 -2 6 -1 26.45 4.14
 -2 6 -1 23.28 5.42
 -2 6 -1 25.74 4.75
 -2 6 -1 27.26 3.91
 -2 6 -2 11.23 2.9
 -2 6 -2 9.42 2.69
 -2 6 -2 7.48 3.3
 -2 6 -2 8.87 2.38
 -2 6 -2 4.46 2.57
 -2 6 -2 5.93 2.96
 -2 6 -2 8.33 2.66
 -2 6 -2 7.42 2.16
 -2 6 -2 8.99 3.08
 -2 6 -2 5.32 2.79
 -2 6 -2 8.2 2.21
 -2 6 -3 40.73 6.26
 -2 6 -3 47.47 5.73
 -2 6 -3 53.6 7.55
 -2 6 -3 52.88 7.56
 -2 6 -3 44.59 6.17
 -2 6 -3 60.52 8.16
 -2 6 -3 49.54 7.27
 -2 6 -3 54.17 6.24
 -2 6 -3 22.5 6.28
 2 -6 3 48.33 5.36
 -2 6 -4 65.08 7.5
 -2 6 -4 54.51 7.18
 -2 6 -4 53.32 7.65
 -2 6 -4 53.96 6.36
 -2 6 -4 61.57 8.27
 -2 6 -4 72.66 8.83
 -2 6 -4 30.93 7.2
 -2 6 -4 59.97 8.57
 -2 6 -4 45.89 7.34
 2 -6 4 58.86 6.39
 -2 6 -4 43.58 6.4
 -2 6 -4 56.21 8.06
 -2 6 -5 8.05 3.6
 -2 6 -5 11.45 3.79
 -2 6 -5 6.44 2.37
 -2 6 -5 9.24 5.18
 -2 6 -5 5.71 2.38
 -2 6 -5 6.29 2.97
 -2 6 -5 4.27 3.32
 -2 6 -5 6.19 2.26
 -2 6 -6 13.08 4.27
 -2 6 -6 18.61 4.04
 2 -6 6 19.2 4.13
 -2 6 -6 21.92 4.65
 -2 6 -6 10.93 3.76
 -2 6 -6 15.12 3.53
 -2 6 -6 18.27 5.87
 -2 6 -7 101.1 10.05
 -2 6 -7 100.71 10.79
 -2 6 -7 104.41 13.43
 -2 6 -7 89.31 9.4
 2 -6 7 64.32 8.59
 -2 6 -7 75.33 10.26
 -2 6 -7 89.3 10.66
 -2 6 -8 19.49 4.17
 2 -6 8 30.81 5.66
 -2 6 -8 25.24 6.4
 -2 6 -8 23.37 5.26
 -2 6 -9 291.64 21.92
 -2 6 -9 275.21 19.26
 2 -6 9 286.7 21.45
 2 -6 10 421.21 27.89
 -2 6 -11 866.79 55.87
 -2 6 -11 1151.93 57.13
 -2 6 -12 418.31 24.84
 -2 6 -12 379.93 26.14
 -2 6 -13 169.84 11.37
 -2 6 -13 156.97 11.78
 -2 5 14 0.17 0.72
 -2 5 13 91.52 8.97
 -2 5 13 68.92 6.91
 -2 5 12 47.71 6.54
 -2 5 12 42.6 6.85
 -2 5 11 82.45 9.99
 -2 5 11 70.56 9.89
 -2 5 11 76.69 10.67
 2 -5 -11 56.59 8.38
 -2 5 10 33.58 7.34
 -2 5 10 29.59 6.61
 -2 5 10 30.15 6.79
 -2 5 9 1.44 2.03
 -2 5 9 5.75 3.49
 -2 5 9 3.18 3.09
 -2 5 8 71.75 10.95
 -2 5 8 86.01 11.37
 -2 5 7 3.78 2.48
 -2 5 7 1.31 2.26
 -2 5 7 1.72 1.97
 -2 5 6 211.88 17.25
 -2 5 6 215.79 19.1
 -2 5 6 202.56 17.64
 -2 5 5 308.49 21.82
 -2 5 5 287.66 21.08
 -2 5 5 303.96 21.1
 -2 5 5 271.79 17.9
 -2 5 5 342.63 23.65
 -2 5 4 111.82 11.14
 -2 5 4 95.44 10.17
 -2 5 4 96.21 8.5
 -2 5 4 97.87 7.81
 2 -5 -3 21.98 2.92
 -2 5 3 28.52 5.37
 -2 5 3 23.71 4.52
 2 -5 -3 17.88 2.08
 -2 5 2 128.61 10.47
 2 -5 -2 109.91 7.84
 -2 5 1 24.82 3.44
 2 -5 -1 25.34 3.07
 -2 5 1 28.97 4.07
 -2 5 0 50.09 5.88
 -2 5 0 43.64 5.48
 -2 5 0 47.19 4.81
 -2 5 0 48.08 5
 2 -5 0 43.67 4.47
 -2 5 -1 303.52 20.51
 -2 5 -1 332.36 18.53
 -2 5 -1 364.35 19.93
 -2 5 -2 18.33 3.75
 -2 5 -2 18.54 3.46
 -2 5 -3 464.12 30.71
 -2 5 -3 458.99 29.12
 -2 5 -3 467.9 29.96
 -2 5 -4 18.31 4.26
 -2 5 -4 16.83 3.23
 -2 5 -4 16.75 4.42
 -2 5 -4 13.08 3.19
 2 -5 4 16.79 3.13
 -2 5 -4 22.71 3.91
 -2 5 -5 606.32 37.2
 -2 5 -5 592.03 34.82
 -2 5 -5 671.89 36.88
 -2 5 -5 639.03 35.82
 -2 5 -6 1657.32 85.66
 -2 5 -6 1700.47 87.17
 -2 5 -6 1624.7 87.7
 2 -5 6 1785.39 86.67
 -2 5 -6 1635.81 87.85
 -2 5 -6 1787.05 92.78
 -2 5 -6 1820.41 86.13
 -2 5 -7 1170.11 61.94
 -2 5 -7 1157.18 64.73
 -2 5 -7 1055.78 63.44
 -2 5 -7 1225.32 64.17
 -2 5 -7 1236.3 68.9
 2 -5 8 1165.5 58.63
 -2 5 -8 1271.25 64.43
 -2 5 -8 1247.1 59.99
 -2 5 -8 1137.61 56.74
 -2 5 -9 880.41 49.09
 2 -5 9 901.82 46.2
 -2 5 -9 759.51 45.09
 2 -5 10 320.65 22.08
 -2 5 -10 337.55 24.23
 2 -5 10 261.67 21.42
 2 -5 11 126.53 12.73
 2 -5 11 197.71 15.72
 -2 5 -12 4.3 2.82
 2 -5 12 2.53 1.77
 -2 5 -13 2.5 1.39
 -2 5 -13 0.38 1.67
 2 -5 13 0.18 0.81
 -2 4 14 16.53 2.74
 -2 4 14 14.95 2.93
 2 -4 -14 15.82 3.01
 -2 4 13 12.72 3.14
 -2 4 12 12.33 3.86
 -2 4 12 15.83 4.09
 2 -4 -11 0.46 1.45
 -2 4 11 2.6 2.41
 -2 4 10 7.69 3.8
 -2 4 10 7.9 3.52
 -2 4 10 3.54 2.63
 -2 4 9 145.34 14.95
 -2 4 9 137.4 15.67
 -2 4 9 130.49 14.34
 -2 4 8 196.65 18.32
 -2 4 8 220.53 22.41
 -2 4 8 220.38 18.82
 -2 4 8 216.38 19.72
 2 -4 -8 203.69 18.22
 -2 4 7 1518.27 74.67
 -2 4 7 1331.43 72.1
 -2 4 7 1482.1 75.49
 2 -4 -7 1406.09 72.4
 2 -4 -6 420.29 23.38
 -2 4 6 463.79 27.47
 -2 4 6 386.91 26.81
 -2 4 6 510.06 29.85
 -2 4 5 138.3 11.59
 -2 4 5 130.4 9.83
 2 -4 -5 118.96 9.28
 -2 4 5 164.49 12.97
 -2 4 5 150.61 12.96
 2 -4 -4 22.89 3.02
 2 -4 -4 35.56 3.99
 -2 4 4 35.1 5.75
 2 -4 -3 62.9 5.5
 -2 4 3 79.69 8.03
 2 -4 -2 434.31 21.23
 -2 4 2 332 22.86
 2 -4 -1 341.37 17.75
 -2 4 1 321.39 17.74
 -2 4 1 348.28 18.94
 -2 4 0 46.78 4.25
 -2 4 0 42.53 4.21
 2 -4 0 41.75 4.2
 -2 4 0 43.89 4.87
 -2 4 -1 3.31 1.01
 -2 4 -1 2.85 1.67
 -2 4 -1 4.93 1.68
 2 -4 2 152.53 9.64
 -2 4 -2 152.18 10.72
 2 -4 3 983.16 49.17
 2 -4 4 1532.35 80.52
 -2 4 -4 1846.46 83.62
 -2 4 -5 969.01 52.19
 -2 4 -5 967.56 51.25
 -2 4 -5 979.7 56.86
 2 -4 5 1090.04 52.38
 -2 4 -6 1082.62 58.94
 -2 4 -6 1093.22 65.37
 2 -4 6 1257.95 61.08
 -2 4 -6 1146.63 60.62
 -2 4 -6 1234.47 60.04
 -2 4 -6 1179.35 62.63
 -2 4 -7 459.24 29.03
 -2 4 -7 437.65 26.86
 -2 4 -7 395.83 27.17
 -2 4 -7 377.08 24.69
 -2 4 -7 400.17 30.19
 -2 4 -8 131.41 11.81
 2 -4 8 93.38 10.81
 -2 4 -8 143.18 14.5
 2 -4 8 123.5 11.88
 -2 4 -8 126.67 12.98
 -2 4 -9 0.51 1.89
 2 -4 9 4.3 2.51
 2 -4 9 3.66 2.31
 -2 4 -9 3.98 2.88
 -2 4 -9 2.04 1.62
 2 -4 10 10.55 3.76
 -2 4 -10 15.92 4.67
 2 -4 10 10.07 3.66
 2 -4 11 21.79 5.04
 2 -4 12 12.51 3.45
 2 -4 13 28.61 4.2
 -2 4 -13 15.18 4.2
 -2 4 -14 51.05 5.95
 -2 3 14 34.7 4.75
 2 -3 -14 29.41 4.45
 -2 3 14 31.51 4.42
 -2 3 13 92.19 9.79
 -2 3 12 449.65 29.06
 -2 3 12 405.06 27.67
 -2 3 11 281.2 23.74
 -2 3 11 287.1 22.62
 -2 3 11 300.98 22.82
 -2 3 11 331.85 23.63
 2 -3 -11 257.67 20.7
 -2 3 10 409.43 30.46
 -2 3 10 417.76 29.53
 -2 3 10 448.18 30.2
 -2 3 10 372.54 28.09
 -2 3 9 671.59 42.81
 -2 3 9 672.98 43.55
 -2 3 9 790.26 46.43
 2 -3 -9 658.78 44.46
 -2 3 9 824.48 46.3
 -2 3 8 161.34 15.31
 -2 3 8 189.65 16.25
 -2 3 8 204.32 18.3
 -2 3 8 198.06 18.03
 2 -3 -8 165.5 14.28
 2 -3 -8 168.56 16.35
 -2 3 7 60.12 7.98
 2 -3 -7 68.82 8.78
 2 -3 -7 63.38 7.11
 -2 3 7 45.96 7.1
 2 -3 -6 42.53 5.28
 -2 3 6 55.45 7
 -2 3 6 51.88 8.26
 -2 3 5 44.93 6.83
 2 -3 -5 44.71 4.85
 -2 3 4 199.94 14.42
 2 -3 -4 231.9 13.91
 2 -3 -4 231.26 13.37
 2 -3 -3 84.15 6.46
 -2 3 3 84.63 6
 2 -3 -2 38 3.75
 -2 3 2 55.38 4.42
 -2 3 1 559.47 28.62
 2 -3 -1 576.78 29.09
 -2 3 1 587.16 29.56
 -2 3 0 330.13 16.96
 -2 3 0 305.91 16.86
 -2 3 -1 2297.78 115.04
 -2 3 -1 2475.24 116.85
 2 -3 2 1222.25 58.92
 2 -3 3 988.62 49.01
 2 -3 4 140.6 9.62
 -2 3 -4 102.79 10.51
 2 -3 5 205.7 14.28
 -2 3 -5 212.48 17.53
 -2 3 -6 41.84 5.32
 -2 3 -6 31.63 6.99
 -2 3 -7 29.31 5.38
 2 -3 7 26.01 4.82
 -2 3 -7 25.54 4.55
 -2 3 -7 27.26 6.16
 -2 3 -7 27.1 6.17
 2 -3 7 48.53 6.38
 2 -3 8 31.34 5.44
 -2 3 -8 30.88 6.34
 -2 3 -8 25.15 5.05
 -2 3 -8 25.21 5.81
 2 -3 8 21.08 4.76
 -2 3 -8 13.8 3.5
 -2 3 -9 55.2 7.78
 2 -3 9 50.72 7.8
 -2 3 -9 60 8.51
 2 -3 9 62 8.41
 -2 3 -9 40.17 6.33
 2 -3 10 9.99 3.78
 2 -3 10 12.62 3.84
 -2 3 -10 10.13 3.78
 -2 3 -10 9.33 3.55
 2 -3 11 49.43 7.77
 2 -3 12 4.19 2.35
 2 -3 13 73.56 7.83
 -2 3 -13 81.65 10.24
 2 -3 14 56.65 5.36
 -2 3 -14 73.32 7.78
 -2 2 15 148.81 10.08
 -2 2 14 624.62 33.15
 2 -2 -14 596.81 32.56
 -2 2 14 514.85 30.9
 -2 2 13 588.67 35.8
 -2 2 12 922.39 48.7
 -2 2 12 958.27 49.84
 -2 2 11 148.02 16.58
 -2 2 11 200.96 16.82
 -2 2 11 186.87 16.86
 -2 2 11 192 17.4
 2 -2 -10 15.53 4.16
 -2 2 10 22.15 5.1
 -2 2 10 15.94 4.68
 2 -2 -10 20.34 5.94
 -2 2 10 7.22 4.18
 -2 2 10 20.92 5.31
 2 -2 -9 19.2 4.49
 -2 2 9 20.14 4.8
 -2 2 9 17.53 4.58
 2 -2 -9 19.15 5.44
 -2 2 9 20.38 5.54
 -2 2 9 20.88 5.05
 2 -2 -8 170.49 16.28
 -2 2 8 192.78 15.72
 -2 2 8 189.93 15.4
 2 -2 -8 158.76 14.1
 2 -2 -7 204.1 16.8
 2 -2 -7 193.31 14.69
 -2 2 7 220.82 16.08
 -2 2 6 40.48 6
 2 -2 -6 41.33 5.05
 -2 2 5 3.44 1.96
 2 -2 -5 1.41 1.06
 -2 2 4 711.93 36.9
 2 -2 -4 684.67 35.65
 2 -2 -4 678.82 35.2
 -2 2 3 14.12 2.25
 2 -2 -3 9.47 1.87
 2 -2 -2 3450.08 144.01
 -2 2 2 3643.1 143.36
 -2 2 2 3559.9 144.83
 2 -2 -1 75.06 4
 -2 2 1 76.4 5.47
 2 -2 0 75.19 3.98
 -2 2 0 85.86 4.99
 2 -2 1 15.81 1.7
 2 -2 2 10.77 1.73
 -2 2 -2 6.98 1.71
 2 -2 3 4.36 1.4
 -2 2 -3 5.85 1.84
 2 -2 4 10.01 2.2
 -2 2 -4 11.47 2.91
 2 -2 4 5.34 0.65
 2 -2 5 420.19 22.38
 -2 2 -5 511.51 28.41
 2 -2 6 36.76 5.33
 -2 2 -6 47.85 6.61
 -2 2 -7 6.81 2.14
 2 -2 7 9.63 3.06
 -2 2 -7 14.48 3.85
 2 -2 7 12.27 3.28
 -2 2 -7 14.58 3.9
 -2 2 -8 94.34 10.24
 -2 2 -8 81.91 8.53
 -2 2 -8 86.81 9.62
 2 -2 8 122.74 11.5
 2 -2 8 90.57 10.2
 -2 2 -9 34.89 6
 -2 2 -9 37.68 6.12
 2 -2 9 29.45 5.99
 2 -2 9 27.43 5.97
 -2 2 -9 42.35 6.89
 2 -2 10 95.34 11.42
 2 -2 10 102 11.54
 -2 2 -10 88.79 10.49
 -2 2 -10 86.45 9.95
 2 -2 11 378.57 27.56
 2 -2 11 402.32 27.57
 2 -2 12 631.03 37.97
 2 -2 12 711.99 39.84
 2 -2 13 490.88 28.76
 -2 2 -13 463.94 31.59
 2 -2 14 273.48 16.98
 -2 2 -14 317.12 19.9
 2 -1 -15 134.73 9.74
 -2 1 15 139.16 10.27
 2 -1 -14 83.63 8.66
 -2 1 14 92.36 9.19
 -2 1 14 66.66 6.76
 -2 1 13 27.1 5.69
 -2 1 12 -0.53 1.98
 -2 1 12 1.94 1.92
 -2 1 11 52.4 9.36
 -2 1 11 86.43 10.98
 -2 1 11 96.47 10.59
 2 -1 -11 73.97 11.71
 -2 1 11 81.22 10.11
 -2 1 10 106.65 13.62
 -2 1 10 149.3 14.56
 -2 1 10 155.48 13.82
 2 -1 -10 120.13 14.96
 -2 1 10 145.79 13.96
 -2 1 9 23.44 4.78
 2 -1 -9 13.1 4.75
 2 -1 -9 25.69 5.27
 -2 1 9 34.98 5.88
 -2 1 8 33.42 5.29
 2 -1 -8 30.32 6.24
 -2 1 8 28.69 5.21
 2 -1 -8 23.59 4.8
 -2 1 7 187.2 14.61
 -2 1 7 213.74 14.91
 2 -1 -6 2.05 1.35
 -2 1 6 4.48 1.88
 2 -1 -5 269.31 16.34
 -2 1 5 259.13 16.27
 -2 1 5 277.41 16.83
 2 -1 -4 6.92 1.79
 2 -1 -4 7.77 1.78
 -2 1 4 6.19 1.71
 -2 1 4 3.84 1.53
 2 -1 -3 2.57 1.14
 -2 1 3 2.94 1.09
 2 -1 -2 53.26 3.9
 -2 1 2 66.63 4.18
 -2 1 1 39.56 3.56
 2 -1 -1 39.93 2.66
 -2 1 0 9.81 1.02
 2 -1 1 2.4 0.74
 2 -1 2 592.41 29.72
 2 -1 2 751.84 31.54
 -2 1 -3 78.67 6.79
 2 -1 3 66.45 4.6
 2 -1 3 89.36 6.18
 2 -1 4 341.11 18.34
 -2 1 -4 383.82 21.61
 2 -1 4 346.97 19.96
 -2 1 -5 24.95 4.22
 2 -1 5 21.11 2.75
 2 -1 5 17.61 3.39
 2 -1 6 366.09 23.23
 2 -1 6 373.69 20.53
 -2 1 -7 612.46 36.84
 2 -1 7 627.51 37.39
 -2 1 -8 1196.14 58.42
 2 -1 8 1008.88 57.01
 2 -1 8 983.41 58.39
 2 -1 8 1133.74 59.24
 -2 1 -9 785.49 43.86
 2 -1 9 798.91 46.32
 -2 1 -9 736 43.69
 2 -1 9 800.79 46.47
 2 -1 10 1273.45 68.04
 -2 1 -10 1261.51 64.69
 -2 1 -10 1230.92 65.05
 -2 1 -10 1142.03 65.23
 2 -1 10 1165.77 66.99
 2 -1 11 391.75 28.22
 2 -1 11 393.07 27.9
 2 -1 12 151.71 14.26
 2 -1 13 70.14 7.91
 2 -1 13 55.79 6.66
 -2 1 -13 60.64 8.84
 -2 1 -14 2.46 1.78
 2 -1 14 3.3 1.45
 -2 0 15 36.42 5
 2 0 -15 47.43 5.12
 -2 0 14 24.61 4.84
 2 0 -14 25.57 4.83
 -2 0 13 29.09 6.03
 2 0 -13 28.88 5.86
 -2 0 12 45.09 7.94
 -2 0 12 51.26 7.73
 -2 0 11 159.54 14.74
 2 0 -11 155.51 16.41
 -2 0 11 160.72 13.58
 -2 0 10 61.37 8.17
 2 0 -10 59.28 9.92
 -2 0 10 61.3 8.23
 -2 0 9 3.32 2.1
 2 0 -9 5.87 2.66
 2 0 -9 6.18 3.13
 -2 0 9 3.14 2.14
 -2 0 8 24.17 4.52
 -2 0 8 27.48 4.61
 2 0 -8 18.9 4.22
 2 0 -8 30.95 6.07
 -2 0 7 111.71 9.53
 2 0 -6 1439.89 66.97
 -2 0 6 1247.14 65.72
 -2 0 6 1356.17 65.6
 2 0 -6 1302.64 61.56
 2 0 -5 2016.54 89.14
 -2 0 5 1762.48 88.1
 -2 0 5 1727.26 87.44
 -2 0 4 238.76 15.05
 2 0 -4 283.97 15.88
 2 0 -4 284.44 16.07
 -2 0 4 254.49 14.86
 2 0 -3 3.67 1.14
 2 0 -2 58.93 4.12
 2 0 -1 248.01 13.16
 2 0 -1 267.21 13.86
 -2 0 0 646.7 31.23
 -2 0 -1 190.65 11.13
 2 0 1 180.15 10.47
 2 0 2 2971.81 139.69
 -2 0 -2 3011.5 141.07
 2 0 2 2971.97 140.19
 2 0 3 3.5 1.18
 -2 0 -3 2.16 1.32
 2 0 3 3.32 1.24
 -2 0 -4 53.16 5.71
 2 0 4 52.92 4.86
 2 0 4 46.85 5.14
 2 0 5 1521.56 75.21
 2 0 5 1348.06 75.82
 2 0 6 1959.94 103.38
 2 0 6 2524.21 107.42
 2 0 7 1715.51 90.04
 -2 0 -7 1633.59 88.59
 2 0 8 681.67 40.15
 2 0 8 590.62 38.68
 -2 0 -8 698.67 38.54
 2 0 9 143.78 13.82
 2 0 9 159.41 15.22
 2 0 9 132.37 14.29
 -2 0 -9 170.55 14.28
 2 0 10 320.05 23.6
 -2 0 -10 362.57 23.47
 2 0 10 376.35 26.23
 -2 0 -11 5.48 2.2
 2 0 11 1.73 2.43
 2 0 12 13.81 4.16
 2 0 13 68.23 7.91
 -2 0 -13 61.86 8.67
 2 0 13 63.3 7.37
 -2 0 -14 21.98 3.82
 2 0 14 13.92 2.97
 -2 -1 15 8.53 2.54
 2 1 -14 30.95 5.45
 -2 -1 14 26.74 5.23
 2 1 -13 14.57 4.23
 -2 -1 13 11.51 4.07
 -2 -1 12 35.3 6.45
 2 1 -12 38.65 7.02
 -2 -1 12 32.79 6.78
 2 1 -11 432.22 28.52
 -2 -1 11 527.23 31.89
 2 1 -11 465.32 34.42
 -2 -1 10 1108.48 58.2
 -2 -1 10 1009.87 58.88
 2 1 -10 1136.44 64.44
 -2 -1 9 225.46 17.77
 -2 -1 9 291.93 20.21
 2 1 -9 287.63 23.04
 2 1 -9 293.19 21.53
 -2 -1 8 1468.64 76.27
 2 1 -8 1542.73 79.21
 -2 -1 8 1473.31 77.66
 2 1 -8 1666.48 82.29
 2 1 -7 346.1 21.96
 -2 -1 7 351.8 20.93
 2 1 -6 59.23 6.79
 -2 -1 6 62.26 6.71
 -2 -1 6 61.82 5.87
 2 1 -6 75.14 4.87
 2 1 -5 1.41 1.36
 -2 -1 5 0.76 0.88
 2 1 -4 31.66 3.94
 2 1 -4 35.3 3.95
 2 1 -3 376.3 21.22
 2 1 -3 415.76 21.23
 2 1 -2 744.11 36.77
 -2 -1 1 173.5 8.73
 2 1 -1 148.31 8.85
 2 1 0 454.68 21.21
 2 1 0 415.38 20.42
 2 1 1 267.41 13.67
 -2 -1 -1 213.26 13.43
 2 1 2 1267.85 59.04
 2 1 2 1154.76 58.81
 2 1 3 896.75 45.22
 2 1 3 894.36 45.55
 2 1 4 505.55 27.8
 2 1 4 475.73 28.26
 2 1 5 229.96 14.69
 2 1 5 222.69 15.4
 -2 -1 -5 203.16 14.94
 2 1 6 34.93 5.72
 2 1 6 45.29 5.47
 -2 -1 -6 38.91 5.74
 2 1 6 40.15 5.84
 2 1 7 392.8 25.98
 -2 -1 -7 348.71 24.56
 -2 -1 -8 14.73 4.03
 2 1 8 16.02 4.48
 2 1 8 10.19 3.83
 -2 -1 -9 26.44 5.57
 2 1 9 33.87 6.71
 2 1 9 39.93 7.19
 2 1 9 26.17 5.65
 2 1 10 75.09 10.02
 2 1 10 88.52 11.27
 -2 -1 -10 113.69 11.25
 2 1 10 76.61 10.74
 2 1 11 152.78 14.13
 2 1 11 132.18 15
 -2 -1 -11 163.33 13.86
 2 1 12 125.53 11.37
 2 1 12 150.38 13.98
 2 1 13 32.3 5.22
 2 1 13 36.86 5.73
 -2 -1 -13 48.53 7.02
 2 1 14 0.19 1.24
 -2 -1 -14 3.41 1.49
 -2 -2 15 87.84 8.02
 -2 -2 14 263.07 19.38
 2 2 -14 304.05 20.27
 -2 -2 13 858.1 49.79
 2 2 -13 889.3 50.34
 -2 -2 12 1076.25 57.06
 2 2 -12 922.45 56.67
 -2 -2 11 1270.49 68.75
 2 2 -11 1249.08 67.11
 2 2 -11 1265.54 70.78
 2 2 -11 1248.49 73.22
 2 2 -10 316.8 26.3
 -2 -2 10 300.1 22.56
 2 2 -9 49.67 8.09
 2 2 -9 54.75 9.26
 -2 -2 9 52.23 6.43
 -2 -2 9 54.93 7.65
 2 2 -8 52.09 7.52
 -2 -2 8 50.54 6.91
 2 2 -8 39.01 7.33
 -2 -2 8 37.56 5.19
 2 2 -7 76.31 8.44
 -2 -2 7 81.66 7.07
 2 2 -6 715.17 40.02
 -2 -2 6 719.61 38.03
 2 2 -6 777.23 37.37
 -2 -2 6 714.26 39.87
 2 2 -5 319.3 17.66
 2 2 -5 294.33 18.77
 2 2 -4 138.18 9.33
 2 2 -4 113.54 9.05
 2 2 -3 25.66 3.11
 2 2 -3 27.92 3.38
 2 2 -2 31.71 3.81
 2 2 -2 117.57 6.13
 2 2 -1 187.25 9.82
 -2 -2 1 194.95 9.36
 2 2 0 589.61 27.08
 2 2 0 520.58 25.62
 2 2 0 570.71 27.34
 2 2 1 1550.95 75.15
 2 2 2 471.19 25.61
 2 2 3 22.58 3.52
 2 2 3 33.97 4.38
 2 2 4 5.9 1.62
 2 2 4 8.86 2.43
 2 2 4 6.65 2.28
 2 2 5 31.91 4.8
 2 2 5 34.36 5.15
 2 2 6 47.85 6.8
 2 2 6 35.82 6.08
 -2 -2 -6 48.79 6.56
 2 2 7 476.88 26
 2 2 7 437.45 25.31
 -2 -2 -7 530.8 25.68
 2 2 8 158.82 15.37
 2 2 8 143.17 13.3
 -2 -2 -8 193.55 15.71
 2 2 8 141.88 14.49
 2 2 9 2.33 2.45
 -2 -2 -9 4.03 2.34
 2 2 9 3 2.79
 2 2 9 2.75 2.19
 2 2 10 294.83 22.97
 2 2 10 320.58 24.2
 -2 -2 -10 276.32 21.58
 2 2 11 1.44 1.91
 2 2 11 2.2 2.31
 2 2 12 130.65 11.65
 2 2 12 134.17 12.95
 -2 -2 -12 135.26 14.01
 -2 -2 -13 286.31 19.66
 2 2 13 308.75 19.75
 2 2 13 285.97 19.28
 2 2 14 108.16 7.85
 -2 -3 15 292.35 17.86
 -2 -3 14 243.34 17.62
 2 3 -13 311.47 22.05
 2 3 -13 285.8 18.43
 -2 -3 12 105.93 11.75
 -2 -3 11 22.79 5.3
 2 3 -11 21.11 6.24
 2 3 -11 20.65 6.15
 2 3 -11 23.17 5.2
 -2 -3 10 42.65 7.22
 2 3 -10 45.6 9.41
 2 3 -10 24.72 6.95
 2 3 -9 102.83 12.56
 2 3 -9 106.15 13.23
 2 3 -9 105.64 15.3
 -2 -3 9 109.04 11.67
 -2 -3 9 113.24 9.74
 -2 -3 8 50.21 5.83
 2 3 -8 53.87 12.74
 2 3 -8 54.7 8.52
 2 3 -8 41.7 5.25
 -2 -3 8 45.05 6.76
 2 3 -8 43.86 7.09
 2 3 -7 -1.06 4.91
 2 3 -7 0.47 1.31
 -2 -3 7 0.22 0.86
 -2 -3 7 1.48 1.46
 2 3 -7 0.81 0.98
 2 3 -7 1.15 1.52
 2 3 -6 0.32 1.01
 2 3 -6 0.84 1.06
 2 3 -6 0.84 4.27
 2 3 -6 1.3 1.29
 2 3 -5 254.98 16.87
 2 3 -5 270.64 16.4
 2 3 -4 418.16 22.94
 2 3 -4 395.82 22.64
 2 3 -4 383.68 22.72
 2 3 -3 18.71 2.81
 2 3 -3 15.85 2.55
 2 3 -2 21.58 2.64
 2 3 -2 27.23 2.96
 2 3 -2 21.43 2.87
 -2 -3 2 15.47 1.08
 2 3 -1 32.55 4.07
 2 3 -1 31.92 3.31
 2 3 -1 36.45 3.62
 2 3 0 161.11 10.7
 2 3 0 158.67 9.87
 2 3 0 135.2 8.94
 2 3 1 115.99 8.04
 2 3 1 116.96 8.33
 2 3 2 53.59 6.09
 2 3 2 60.83 6.25
 2 3 3 189.13 12.7
 2 3 3 176.26 13.22
 2 3 4 3.65 2.1
 2 3 4 5.38 2.14
 2 3 5 881.68 29.67
 2 3 5 196.16 19.13
 2 3 6 141.05 11.63
 2 3 6 146.48 13.03
 2 3 6 141.81 12.13
 2 3 7 0.82 1.72
 2 3 7 1.35 1.42
 -2 -3 -7 4.76 2.5
 2 3 7 5.47 2.7
 2 3 8 235.1 19.12
 2 3 8 215.47 18.62
 -2 -3 -8 198.12 17.5
 2 3 8 193.38 17
 2 3 9 564.83 36.38
 2 3 9 562.93 36.18
 2 3 9 479.69 33.31
 -2 -3 -9 586.69 35.7
 2 3 10 528.91 35.58
 -2 -3 -10 545.37 34.45
 2 3 10 537.04 35.59
 -2 -3 -11 649.05 41.25
 2 3 11 673.36 40.57
 2 3 11 654.72 39.73
 -2 -3 -12 437.1 27.39
 2 3 12 438.31 27.35
 2 3 12 395.21 25.77
 2 3 13 201.77 14.37
 2 3 13 218.56 14.84
 -2 -4 15 19.62 3.23
 -2 -4 14 0.32 1.35
 -2 -4 13 3.42 2.25
 2 4 -13 5.48 3.28
 2 4 -13 4.86 2.04
 -2 -4 12 48.48 7.53
 2 4 -11 24.03 6.89
 -2 -4 11 17.57 4.81
 2 4 -11 22.02 5.21
 2 4 -10 2.12 2.8
 2 4 -10 2.93 3.87
 -2 -4 10 3.15 2.21
 2 4 -9 1.29 2.03
 2 4 -9 2.33 4.61
 2 4 -9 1.22 1.13
 -2 -4 9 0.99 1.55
 2 4 -8 1.27 1.09
 2 4 -8 0.51 1.02
 2 4 -8 0.57 1.58
 2 4 -8 2.56 5.95
 -2 -4 8 0.89 1.25
 -2 -4 8 0.98 0.91
 2 4 -7 112.88 10.94
 2 4 -7 91.93 10.64
 2 4 -7 72.27 14.56
 -2 -4 7 92.91 9.77
 2 4 -7 89.35 8.89
 2 4 -6 59.31 10.95
 2 4 -6 78.57 8.44
 2 4 -6 73.66 7.69
 2 4 -5 28.12 4.5
 2 4 -5 35.83 4.86
 2 4 -4 189.55 13.83
 2 4 -4 240.79 14.91
 2 4 -4 227.95 15.17
 2 4 -3 536.22 30.34
 2 4 -3 526.34 31.99
 2 4 -3 574.17 31.39
 2 4 -2 209.84 14.32
 2 4 -2 263.15 15.52
 2 4 -2 295.95 16.86
 2 4 -2 296.54 19.8
 2 4 -2 239.7 17.07
 2 4 -2 308.97 16.16
 2 4 -1 129.85 8.17
 2 4 -1 101.15 7.51
 2 4 -1 84.33 6.37
 2 4 -1 106.69 8.79
 2 4 -1 104.1 9.54
 2 4 -1 117.27 10.91
 2 4 0 210.75 14.59
 2 4 0 219.94 12.88
 2 4 0 209.44 15.41
 2 4 0 203.2 16.44
 2 4 0 201.21 12.87
 2 4 1 224.4 16.61
 2 4 1 267.96 16.91
 2 4 1 241.65 15.21
 2 4 2 433.36 24.94
 2 4 2 455.84 25.39
 2 4 3 141.58 11.76
 2 4 3 172.31 13.27
 2 4 4 135.49 10.18
 2 4 4 24.39 6.2
 2 4 5 1.22 1.89
 2 4 5 8.27 2.9
 2 4 5 3.02 1.82
 2 4 5 3.38 1.97
 2 4 6 829 46.27
 2 4 6 750.91 45.45
 -2 -4 -7 1184.48 63.5
 2 4 7 1176.07 63.98
 2 4 7 1079.2 62.86
 2 4 8 1216.39 67.84
 2 4 8 1074.7 65.6
 2 4 8 1214.03 68.02
 -2 -4 -9 554.74 36.88
 2 4 9 578.17 37.09
 2 4 9 543.95 35.58
 -2 -4 -9 494.1 34.61
 2 4 9 623.5 38.23
 -2 -4 -10 190.02 16.19
 -2 -4 -10 168.68 16.46
 2 4 11 92.17 10.43
 2 4 11 92.53 10.38
 -2 -4 -11 74.33 9.1
 2 4 12 59.56 7.6
 2 4 12 60.82 7.04
 2 4 12 55.08 7.17
 2 4 13 17.59 3.08
 2 4 13 17.84 3.21
 2 5 -15 3.69 1.24
 -2 -5 14 -0.55 1.38
 2 5 -13 0.33 1.13
 -2 -5 13 1.55 1.88
 -2 -5 12 34.84 6.2
 2 5 -12 26.62 5.43
 2 5 -11 3.55 4.48
 -2 -5 11 2.64 2.1
 2 5 -11 5.75 2.64
 2 5 -10 152.23 12.28
 2 5 -10 181.74 22.81
 -2 -5 10 131.59 14.07
 2 5 -10 164.03 15.45
 -2 -5 9 230.11 18.46
 2 5 -9 205.53 15.65
 2 5 -9 197.77 18.9
 2 5 -9 218.79 27.3
 -2 -5 8 395.14 26.82
 2 5 -8 361.33 24.64
 2 5 -8 413.52 28.23
 2 5 -8 460.29 28.89
 2 5 -7 535.55 31.94
 2 5 -7 556.65 33.7
 2 5 -7 454.53 40.73
 2 5 -6 1199.97 65.77
 2 5 -6 1304.95 67.45
 2 5 -6 1272.36 72.64
 2 5 -5 674 34.7
 2 5 -5 602.62 33.51
 2 5 -5 499.58 32.55
 2 5 -5 555.09 32.43
 2 5 -5 615.86 33.64
 2 5 -4 65.49 6.67
 2 5 -4 60.85 7.06
 2 5 -4 59.41 6.9
 2 5 -4 48.17 6.38
 2 5 -4 51.77 6.15
 2 5 -4 67.2 7.54
 2 5 -3 13.3 3.02
 2 5 -3 12.08 2.69
 2 5 -3 11.11 2.5
 2 5 -3 16.45 3.83
 2 5 -3 14.76 4.56
 2 5 -2 218.75 14.44
 2 5 -2 216.01 15.18
 2 5 -2 233.59 14.47
 2 5 -2 202.2 16.1
 2 5 -2 216.89 18.1
 2 5 -1 16.7 3.66
 2 5 -1 12.28 2.46
 2 5 -1 19.27 3.23
 2 5 -1 15.3 3.95
 2 5 -1 15.59 4.64
 2 5 0 323.79 20.96
 2 5 0 290.66 17.98
 2 5 0 319.15 22.8
 2 5 0 288.17 20.92
 2 5 0 322.15 18.35
 2 5 1 138.9 12.18
 2 5 1 143.12 10.4
 2 5 1 125.83 13.02
 2 5 1 141.42 12.7
 2 5 2 163.69 13.46
 2 5 2 118.97 11.18
 2 5 2 162.79 13.5
 2 5 2 137.59 13.15
 2 5 2 162.89 12.81
 2 5 2 162.53 12.11
 2 5 3 903.25 50.95
 2 5 3 1059.8 52.39
 2 5 3 938.16 49.73
 2 5 3 901.02 50.58
 2 5 3 811.31 50.84
 2 5 3 953.28 51
 2 5 4 746.42 43.74
 2 5 4 706.84 43.64
 2 5 4 802.89 44.92
 2 5 4 795.2 47.65
 2 5 4 765 45.55
 2 5 4 826.63 45.43
 2 5 5 247.36 19.96
 2 5 5 237.94 18.92
 2 5 5 267.9 20.59
 2 5 5 240.99 19.24
 2 5 6 197.18 17.8
 2 5 6 187.97 17.44
 2 5 6 190.92 16.26
 2 5 6 196.16 17.54
 2 5 7 80.39 10.95
 -2 -5 -7 89.58 10.82
 2 5 7 75.38 10.6
 2 5 7 79.58 11.01
 2 5 8 25.24 6.18
 -2 -5 -8 15.07 4.63
 2 5 8 30.64 6.76
 2 5 8 22.45 5.66
 -2 -5 -9 74.77 9.98
 2 5 9 90.34 11.27
 2 5 10 25.6 5.57
 2 5 10 26.02 5.8
 2 5 11 16.04 4.06
 2 5 11 23.53 4.85
 2 5 12 57.33 6.78
 2 5 12 55.54 6.2
 2 5 12 49.81 6.02
 -2 -6 14 13.41 2.87
 2 6 -14 26.79 3.79
 2 6 -13 136.65 10.18
 -2 -6 13 55.58 7.67
 2 6 -12 480.74 30.34
 2 6 -11 1130.45 68.33
 -2 -6 11 1134.76 62.58
 2 6 -10 995.98 56.68
 2 6 -10 1060.63 65.87
 2 6 -10 984.76 57.68
 2 6 -10 900.32 53.18
 -2 -6 9 727.82 44.69
 2 6 -9 840.55 54.46
 2 6 -9 698.82 44.8
 2 6 -9 767.51 42.68
 2 6 -8 216.65 17.05
 -2 -6 8 206.69 17.72
 2 6 -8 201.08 22.66
 2 6 -7 16.88 5.82
 2 6 -7 23.51 4.8
 2 6 -7 19.87 4.64
 2 6 -6 2.14 2.13
 2 6 -6 3.24 2.73
 2 6 -6 2.71 2.28
 2 6 -5 264.43 20.76
 2 6 -5 269.6 20.27
 2 6 -5 298.64 20.29
 2 6 -5 285.78 19.76
 2 6 -5 331.18 23.92
 2 6 -5 267.76 22.82
 2 6 -5 291.51 19.39
 2 6 -4 105.4 11.38
 2 6 -4 79.33 8.92
 2 6 -4 83.12 8.82
 2 6 -4 89.68 8.9
 2 6 -4 118.64 13.06
 2 6 -4 113.47 12.81
 2 6 -4 94.91 10.39
 2 6 -4 92.91 9.72
 2 6 -3 192.88 16.9
 2 6 -3 154.56 12.92
 2 6 -3 198.95 14.07
 2 6 -3 147.41 11.58
 2 6 -3 175.17 16.81
 2 6 -3 178.27 14.38
 2 6 -3 168.83 13.37
 2 6 -2 17.92 4.84
 2 6 -2 29.07 6.52
 2 6 -2 26.64 6.13
 2 6 -2 37.53 4.76
 2 6 -2 30.7 4.91
 2 6 -2 27.17 4.94
 2 6 -2 29 4.89
 2 6 -2 33.99 5.15
 2 6 -1 17.78 4.72
 2 6 -1 10.64 4.07
 2 6 -1 19.84 5.25
 2 6 -1 14.54 2.84
 2 6 -1 11.99 3.36
 2 6 -1 17.31 3.74
 2 6 0 70.04 6.44
 2 6 0 69.67 8.64
 2 6 0 48.11 8.6
 2 6 0 54.07 8.67
 2 6 0 50.29 5.74
 2 6 1 304.34 23.76
 2 6 1 377.13 23.72
 2 6 1 300.04 19.34
 2 6 1 316.64 19.61
 2 6 1 230.38 21.65
 2 6 1 380.8 26.85
 2 6 1 332.02 24.43
 2 6 1 320.19 20.88
 2 6 1 351.48 23.61
 2 6 2 289.25 20.41
 2 6 2 279.88 22.7
 2 6 2 284.37 21.75
 2 6 2 232.11 18.56
 2 6 2 382.16 25.69
 2 6 2 336.38 23.31
 2 6 2 330.78 22.61
 2 6 3 57.72 7.9
 2 6 3 44.64 7.94
 2 6 3 42.63 7.3
 2 6 3 52.75 7.2
 2 6 3 60.01 8.43
 2 6 3 50.79 8.94
 2 6 3 46.9 7.38
 2 6 3 51.44 7.09
 2 6 4 1.56 2.3
 2 6 4 1.67 2.21
 2 6 4 1.51 2.11
 2 6 4 2.43 1.93
 2 6 4 2.82 2.79
 2 6 5 7.24 3.42
 2 6 5 5.72 3.6
 2 6 5 8.99 3.58
 2 6 5 7.43 3.17
 2 6 6 120.08 13.43
 2 6 6 100.6 12.83
 2 6 6 91.96 11.16
 2 6 6 86.88 11.86
 2 6 7 17.68 5.37
 -2 -6 -7 22.15 5.34
 2 6 7 22.06 6.08
 2 6 7 29.47 6.73
 2 6 8 82.79 11.56
 -2 -6 -8 70.18 9.72
 2 6 8 81.86 12.24
 2 6 8 103.95 12.61
 2 6 9 92.17 12.15
 2 6 9 124.17 13.52
 2 6 10 122.91 12.7
 2 6 10 153.67 14.26
 2 6 11 54.87 6.84
 2 6 11 71.12 7.99
 2 6 11 67.03 7.86
 2 6 12 6.97 1.94
 2 7 -14 266.35 15.71
 2 7 -13 380.2 18.97
 2 7 -13 383.12 18.34
 2 7 -12 412.85 24.37
 2 7 -12 463.41 27.76
 2 7 -11 193.72 16.41
 2 7 -11 181.55 13.46
 2 7 -11 173.14 14.73
 -2 -7 10 49.39 8.18
 2 7 -10 54.59 8.51
 2 7 -10 51.56 10.93
 2 7 -9 62.66 12.37
 -2 -7 9 72.85 9.77
 2 7 -9 61.88 9.35
 2 7 -9 55.98 7.89
 2 7 -8 24.74 7.27
 2 7 -8 20.85 4.92
 -2 -7 8 14.79 4.56
 2 7 -8 23.06 5.99
 2 7 -7 78.69 11.46
 2 7 -7 110.31 12.46
 2 7 -7 82.42 10.15
 2 7 -7 89.57 12.6
 2 7 -7 85 10.27
 2 7 -6 -0.53 1.65
 2 7 -6 3.02 2.59
 2 7 -6 0.57 1.96
 2 7 -6 -0.62 2.47
 2 7 -6 1.93 1.91
 2 7 -6 0.64 1.79
 2 7 -5 3.2 2.54
 2 7 -5 2.17 2.02
 2 7 -5 1.48 2.32
 2 7 -5 0.82 1.4
 2 7 -5 1.97 1.83
 2 7 -5 4.02 2.26
 2 7 -5 2.91 2.54
 2 7 -5 0.94 1.87
 2 7 -5 4.29 2.71
 2 7 -4 59.22 9.78
 2 7 -4 53.95 6.57
 2 7 -4 36.09 5.99
 2 7 -4 65.26 9.88
 2 7 -4 65.3 9.44
 2 7 -4 52.28 7.41
 2 7 -4 57.43 7.58
 2 7 -4 49.28 6.82
 2 7 -4 57.65 7.19
 2 7 -4 40.15 7.47
 2 7 -3 177.38 18.2
 2 7 -3 162.17 12.67
 2 7 -3 189.14 14.5
 2 7 -3 187.57 14.83
 2 7 -3 126.02 15.97
 2 7 -3 137.77 15.8
 2 7 -3 197.38 15.84
 2 7 -3 187.53 14.83
 2 7 -3 170.01 15.07
 2 7 -3 193.25 14.7
 2 7 -3 175.05 14.48
 2 7 -2 61.37 7.21
 2 7 -2 53.47 7.72
 2 7 -2 69.41 11.13
 2 7 -2 69.83 10.71
 2 7 -2 66.17 7.12
 2 7 -2 69.01 11
 2 7 -2 69.43 10.57
 2 7 -2 67.53 8.29
 2 7 -2 70.75 8.32
 2 7 -2 71.49 8.87
 2 7 -2 66.68 7.65
 2 7 -2 92.28 9.68
 2 7 -2 48.76 6.33
 2 7 -1 48.54 9.29
 2 7 -1 59.81 9.9
 2 7 -1 52.97 6.72
 2 7 -1 42.44 8.49
 2 7 -1 69.95 11.26
 2 7 -1 55.31 7.55
 2 7 -1 43.84 7
 2 7 -1 59.89 8.05
 2 7 -1 60.97 8.13
 2 7 -1 55.5 6.34
 2 7 0 80.36 12.02
 2 7 0 71.05 9.11
 2 7 0 55.78 7.9
 2 7 0 62.04 6.86
 2 7 0 69.67 9.24
 2 7 0 56.68 9.88
 2 7 0 50.39 9.47
 2 7 1 3.39 1.91
 2 7 1 2.72 3.02
 2 7 1 2.58 1.87
 2 7 1 5.28 3.07
 2 7 1 3.7 2.57
 2 7 1 5.31 3.69
 2 7 1 8.27 3.54
 2 7 2 19.35 5.16
 2 7 2 22.28 6.17
 2 7 2 11 4.35
 2 7 2 15.46 5.18
 2 7 2 22.74 5.52
 2 7 2 17.74 4.23
 2 7 3 4.89 2.67
 2 7 3 4.67 2.85
 2 7 3 7.3 3.36
 2 7 3 8.69 3.12
 2 7 3 8.24 3.94
 2 7 3 9.13 3.63
 2 7 3 8.39 3.69
 2 7 4 6.54 3.23
 2 7 4 5.79 3.15
 2 7 4 4.53 3.28
 2 7 4 4.34 2.75
 2 7 5 22.53 5.88
 2 7 5 32.31 7.03
 2 7 5 26.47 6.63
 2 7 5 27.11 6.08
 2 7 6 203.27 18.67
 2 7 6 237.14 21.13
 -2 -7 -6 218.83 18.73
 2 7 6 241.35 20.63
 2 7 6 197.67 20.78
 2 7 7 134.94 15.05
 -2 -7 -7 82 10.91
 2 7 7 110.53 14.38
 2 7 7 113.45 13.26
 2 7 8 12.43 4.49
 -2 -7 -8 10.23 3.64
 2 7 8 7.52 4.32
 2 7 9 13.28 4.29
 2 7 9 15.62 4.46
 2 7 9 18.85 4.53
 2 7 10 58.88 7.29
 2 7 10 53.47 6.6
 2 7 10 54.63 7.48
 2 7 11 99.61 8.29
 2 8 -13 0.69 1.11
 2 8 -12 16.64 3.69
 2 8 -12 14.23 3.88
 2 8 -12 13.88 2.53
 2 8 -11 9.22 3.1
 2 8 -11 6.51 3.67
 2 8 -11 8.96 2.76
 2 8 -10 28.46 6.03
 2 8 -10 27.92 8.15
 2 8 -10 28.45 5.59
 2 8 -10 32.73 5.37
 -2 -8 9 -0.55 1.32
 2 8 -9 1.32 1.37
 2 8 -9 1.25 1.96
 2 8 -9 0.9 3.35
 2 8 -9 -1.09 3.75
 2 8 -9 0.54 1.51
 2 8 -8 34.51 9.1
 2 8 -8 51.92 9.37
 2 8 -8 49.45 7.6
 2 8 -8 65.59 11.02
 -2 -8 8 41.43 7.56
 2 8 -7 76.49 10.12
 2 8 -7 79.72 11.97
 2 8 -7 89.58 12.61
 2 8 -7 72.41 9.79
 2 8 -7 82 11.98
 2 8 -7 102.91 12.76
 2 8 -6 6.79 2.94
 2 8 -6 6.99 4.22
 2 8 -6 3.4 2.98
 2 8 -6 6.33 3.42
 2 8 -6 5.23 2.95
 2 8 -6 6.14 3.56
 2 8 -6 5.34 3.95
 2 8 -5 51.06 7.68
 2 8 -5 63.73 8.23
 2 8 -5 42.75 7.3
 2 8 -5 37.79 8.26
 2 8 -5 59.65 8.19
 2 8 -5 42.62 6.78
 2 8 -5 48.97 9.15
 2 8 -5 47.87 8.47
 2 8 -5 44.87 7.58
 2 8 -5 50.72 10.27
 2 8 -4 86.49 10.26
 2 8 -4 86.76 9.65
 2 8 -4 73.16 9.37
 2 8 -4 81.44 9.83
 2 8 -4 73.75 8.37
 2 8 -4 75.43 12.25
 2 8 -4 68.1 10.75
 2 8 -4 84 10.91
 2 8 -4 83.85 12.8
 2 8 -3 61.87 11.03
 2 8 -3 65.25 8.33
 2 8 -3 74.1 9.17
 2 8 -3 59.97 8.6
 2 8 -3 57.28 11.04
 2 8 -3 52.77 6.74
 2 8 -3 60.23 8.42
 2 8 -3 64.01 7.53
 2 8 -3 53.88 7.7
 2 8 -3 64.71 10.59
 2 8 -2 136.35 16.46
 2 8 -2 157.92 14.2
 2 8 -2 128.68 13.63
 2 8 -2 134.59 18.08
 2 8 -2 163.13 14.13
 2 8 -2 153.26 14.34
 2 8 -2 133.04 11.82
 2 8 -2 133.7 16.89
 2 8 -2 149.19 13.11
 2 8 -1 164.46 15.6
 2 8 -1 171.37 13.65
 2 8 -1 201.24 21.7
 2 8 -1 205.3 16.98
 2 8 -1 169.1 19.14
 2 8 -1 163.38 14.99
 2 8 -1 160.3 18.49
 2 8 -1 148 14.94
 2 8 -1 191.45 16.56
 2 8 0 150.26 19.25
 2 8 0 145.7 14.46
 2 8 0 169.82 15.7
 2 8 0 166.03 15.9
 2 8 0 198.55 17.03
 2 8 0 148.37 17.9
 2 8 0 152.46 17.94
 2 8 0 158.91 13.19
 2 8 1 0.63 1.77
 2 8 1 0.56 2.07
 2 8 1 -0.82 2.3
 2 8 1 1.53 2.83
 2 8 1 1.8 2.81
 2 8 1 0.6 1.87
 2 8 1 -0.63 1.77
 2 8 2 84.68 12.33
 2 8 2 104.91 12.82
 2 8 2 106.02 14.63
 2 8 2 81.88 13.15
 2 8 2 92.39 12.42
 2 8 2 98.36 12.41
 2 8 3 17.52 5.25
 2 8 3 10.37 4.43
 2 8 3 10.21 3.54
 2 8 3 11.7 5.52
 2 8 3 14.11 4.5
 2 8 3 9.46 4.16
 2 8 4 340.89 25.51
 2 8 4 333.31 26.56
 2 8 4 366.12 28.2
 2 8 5 112.33 12.89
 2 8 5 100.05 12.63
 2 8 5 101.06 13.35
 2 8 6 9.04 4.16
 -2 -8 -6 11.41 3.81
 2 8 7 212.8 17.91
 2 8 7 159.57 14.25
 2 8 8 399.24 27.29
 2 8 8 457.35 29.37
 2 8 9 321.61 21.91
 2 8 9 387.26 24.18
 2 8 10 121.31 9.29
 2 9 -12 0.28 1.24
 2 9 -12 -0.14 0.59
 2 9 -11 12.94 3.58
 2 9 -11 16.19 4.59
 2 9 -11 10.5 2.65
 2 9 -10 3.03 2.13
 2 9 -10 3.93 1.84
 2 9 -10 1.48 3.11
 2 9 -10 3.93 2.14
 2 9 -9 8.36 3.84
 2 9 -9 9.75 2.98
 2 9 -9 4.52 3.81
 2 9 -9 7.99 3.22
 -2 -9 8 154.44 15.61
 2 9 -8 188.69 19.57
 2 9 -7 295.22 25.29
 2 9 -7 296.17 27.11
 2 9 -7 261.88 24.18
 2 9 -7 282.35 22.46
 2 9 -7 252.84 23.64
 -2 -9 7 333.5 24.32
 2 9 -7 307.88 22.81
 2 9 -6 70.56 11.16
 2 9 -6 55.44 11.04
 2 9 -6 68.22 12.93
 2 9 -6 69.97 10.05
 2 9 -6 61.07 8.92
 2 9 -6 60.13 9.07
 2 9 -6 67.92 10.98
 2 9 -6 59.32 9.49
 2 9 -5 344.41 29.91
 2 9 -5 383.7 30.57
 2 9 -5 446.06 27.39
 2 9 -5 320.64 26.1
 2 9 -5 384.68 27.57
 2 9 -5 418.21 29.98
 2 9 -5 335.15 24.98
 2 9 -5 402.09 27.51
 2 9 -5 435.25 32.22
 2 9 -5 380.55 33.34
 2 9 -4 487 37.75
 2 9 -4 587.04 41.44
 2 9 -4 464.87 33.94
 2 9 -4 608.89 34.66
 2 9 -4 545.26 34.45
 2 9 -4 434.99 35.63
 2 9 -4 555.99 34.79
 2 9 -4 532.64 34.08
 2 9 -4 553.74 41.62
 2 9 -3 163.02 17.6
 2 9 -3 157.65 14.81
 2 9 -3 169.73 16.33
 2 9 -3 176.17 15.24
 2 9 -3 179.47 21.32
 2 9 -3 179.41 16.1
 2 9 -3 150.26 15.24
 2 9 -3 146.83 17.89
 2 9 -3 141.56 12.55
 2 9 -3 176.69 20.33
 2 9 -2 10.33 3.96
 2 9 -2 18.26 4.79
 2 9 -2 14.57 4.35
 2 9 -2 17.03 4.32
 2 9 -2 18.96 6.54
 2 9 -2 18.93 4.25
 2 9 -2 19.62 5.41
 2 9 -2 17.71 4.89
 2 9 -2 8.2 4.48
 2 9 -2 14.09 6.3
 2 9 -1 20.84 5.48
 2 9 -1 22.57 7.98
 2 9 -1 20.86 6.86
 2 9 -1 26.31 6.02
 2 9 -1 29.1 6
 2 9 -1 27.81 5.71
 2 9 -1 25.31 4.83
 2 9 -1 16.97 6.82
 2 9 -1 24.02 5.72
 2 9 0 1.17 1.83
 2 9 0 5.08 2.58
 2 9 0 2.65 2.45
 2 9 0 0.56 2.23
 2 9 0 5.1 3.08
 2 9 0 2.78 3.18
 2 9 0 2.42 2.24
 2 9 0 0.95 3.53
 2 9 0 4.41 4.08
 2 9 1 290.62 27.04
 2 9 1 314.7 25.16
 2 9 1 315.92 29.66
 2 9 1 306.91 24.06
 2 9 1 323.3 26.66
 2 9 1 271.15 23.77
 2 9 1 315.52 29.67
 2 9 2 7.2 4.18
 2 9 2 -0.74 2.55
 2 9 2 4.06 2.84
 2 9 2 8.65 4.37
 2 9 2 1.92 2.2
 2 9 2 0.72 2.48
 2 9 2 -1.01 3.74
 2 9 3 0.67 2.5
 2 9 3 0.78 2.67
 2 9 3 0.63 1.52
 2 9 3 4.9 3.1
 2 9 4 262.35 22.59
 -2 -9 -4 249.16 19.28
 2 9 4 217.81 19.23
 2 9 4 226.43 21.48
 2 9 5 266.62 21.07
 2 9 5 299.39 23.79
 2 9 6 224.82 18.29
 2 9 6 184.12 16.24
 2 9 7 112.8 12.64
 2 9 7 103.79 10.09
 2 9 8 74.18 8.39
 2 9 8 51.47 7.43
 2 9 9 9.46 2.61
 2 9 9 11.59 2.87
 2 10 -11 71.2 6.42
 2 10 -10 212.31 18.68
 2 10 -10 288.23 17.28
 2 10 -10 254.94 17.41
 2 10 -10 251.35 19.95
 2 10 -9 310.22 24.95
 2 10 -9 298.35 20.18
 2 10 -9 325.27 22.08
 2 10 -9 266.96 23.62
 2 10 -8 340.06 29.44
 2 10 -8 337.79 23.52
 2 10 -8 382.75 26.56
 2 10 -8 343.96 27.36
 2 10 -7 521.57 43.75
 2 10 -7 623.03 41.52
 2 10 -7 625.77 40.21
 -2 -10 7 523.09 37.2
 2 10 -6 182.98 17.27
 2 10 -6 165.34 16.98
 2 10 -5 114.46 16.15
 2 10 -5 150.86 18.03
 2 10 -5 141.2 19.3
 2 10 -5 169.13 15.69
 2 10 -5 148.16 16.41
 2 10 -5 143.21 14.65
 2 10 -5 120.63 13.68
 2 10 -4 24.48 5.86
 2 10 -4 27.1 7.33
 2 10 -4 23.04 7.77
 2 10 -4 33.24 9.08
 2 10 -4 30.59 6.41
 2 10 -4 18.89 6.4
 2 10 -4 19.36 5.26
 2 10 -4 26.42 5.7
 2 10 -4 27.04 5.49
 2 10 -3 15.52 4.55
 2 10 -3 15.28 4.05
 2 10 -3 5.98 3.65
 2 10 -3 15.92 5.73
 2 10 -3 7.93 5.52
 2 10 -3 5.57 3.52
 2 10 -3 11.15 4.23
 2 10 -3 7.42 4.72
 2 10 -2 99.41 12.27
 2 10 -2 127.9 12.8
 2 10 -2 102.51 13.29
 2 10 -2 123.76 19.39
 2 10 -2 112.47 16.87
 2 10 -2 107.69 12.79
 2 10 -2 120.67 17.14
 2 10 -2 114.99 13.06
 2 10 -1 6.47 2.9
 2 10 -1 1.06 2.97
 2 10 -1 5.15 4.77
 2 10 -1 -0.66 1.85
 2 10 -1 0.59 2.84
 2 10 -1 -1.05 2.56
 2 10 -1 1.09 1.88
 2 10 -1 0.65 1.29
 2 10 -1 1.11 1.9
 2 10 0 -1.23 4.21
 2 10 0 2 2.81
 2 10 0 1.78 1.86
 2 10 0 2.14 3.68
 2 10 0 3.6 2.52
 2 10 0 4.38 2.89
 2 10 0 2.88 2.42
 2 10 1 2.58 2.71
 2 10 1 1.08 3.72
 2 10 1 3.65 2.95
 2 10 1 8.26 4.33
 2 10 1 2.05 2.35
 2 10 1 4.41 4.36
 2 10 1 1.74 2.12
 2 10 1 2.38 2.36
 2 10 2 300.37 26.46
 2 10 2 286.42 23.61
 2 10 2 315.73 24.87
 2 10 2 241.55 23.51
 2 10 2 255.04 22.2
 2 10 2 342.33 32.3
 2 10 2 304.82 28.18
 2 10 3 304.12 25.98
 2 10 3 275.35 23.69
 2 10 4 7.65 3.15
 2 10 4 13.58 4.64
 2 10 4 12.46 5.95
 2 10 5 3.48 2.2
 2 10 5 1.17 4
 2 10 5 2.97 2.5
 2 10 6 5.27 2.23
 2 10 6 11.93 5.76
 2 10 6 9.96 3.64
 2 10 7 2.18 2.16
 2 10 7 1.11 1.47
 2 10 8 0.68 1
 2 10 8 0.49 0.84
 2 11 -10 210.75 15.66
 2 11 -10 374.1 17.89
 2 11 -9 141.69 11.78
 2 11 -9 160.59 11.21
 2 11 -8 28.03 5.53
 2 11 -8 19.88 4.57
 2 11 -8 31.48 4.97
 2 11 -7 3.83 2.83
 2 11 -7 1.26 1.56
 2 11 -7 2.44 1.71
 2 11 -7 3.12 2.62
 2 11 -6 1.61 2.75
 2 11 -6 0.77 1.32
 2 11 -6 3.78 2.99
 2 11 -6 -0.48 1.34
 2 11 -5 3.54 3.51
 2 11 -5 0.55 1.34
 2 11 -5 1.8 3.09
 2 11 -4 3.62 2.1
 2 11 -4 5.51 5.11
 2 11 -4 1.55 2.61
 2 11 -4 0.82 1.99
 2 11 -4 -0.82 2.82
 2 11 -4 0.62 1.51
 2 11 -4 2.11 3.31
 2 11 -3 19.6 5.62
 2 11 -3 19.62 6.95
 2 11 -3 30.95 6.66
 2 11 -2 63.47 13.04
 2 11 -2 73.01 10.69
 2 11 -1 36.52 9.85
 2 11 -1 41.52 8.05
 2 11 0 40.46 7.27
 2 11 0 42.58 8.71
 2 11 0 45.69 11.94
 2 11 0 48.94 11.76
 2 11 0 48.75 8.13
 2 11 0 26.56 8.25
 2 11 1 87.09 11.19
 2 11 1 94.92 15.66
 2 11 1 118.23 13.94
 2 11 1 99.85 12.02
 2 11 2 77.87 10.47
 2 11 2 117.21 15.65
 2 11 2 111.99 14.99
 2 11 2 97.59 11.99
 2 11 3 19.46 7.26
 2 11 3 19.59 5.42
 2 11 3 25.31 6.56
 2 11 3 15.11 4.47
 2 11 4 16.99 4.13
 2 11 4 16.45 6.63
 2 11 4 9.6 3.71
 2 11 5 0.32 1.17
 2 11 5 2.5 3.69
 2 11 5 -1.35 1.78
 2 11 6 15.16 3.54
 2 11 6 14.89 4.42
 2 11 6 13.21 2.62
 2 11 7 12.32 2.55
 2 12 -9 3.13 1.48
 2 12 -8 1.26 1.23
 2 12 -8 0.73 1.45
 2 12 -7 4.29 1.86
 2 12 -7 3.24 2.52
 2 12 -6 3.58 3.63
 2 12 -6 8.79 3.01
 2 12 -5 1.53 2.63
 2 12 -5 1.02 2.27
 2 12 -5 0.85 3.14
 2 12 -4 0.63 2.49
 2 12 -4 1.09 3.73
 2 12 -4 -0.6 2.05
 2 12 -3 3.2 2.48
 2 12 -3 5.31 6.17
 2 12 -3 -0.63 2.49
 2 12 -2 67.85 9.1
 2 12 -2 57.2 14.8
 2 12 -2 75.47 9.26
 2 12 -1 139.26 14.21
 2 12 -1 170.02 24.71
 2 12 -1 164.97 14.95
 2 12 0 130.81 13.5
 2 12 0 153.93 15.37
 2 12 0 162.72 22.45
 2 12 1 58.81 9.48
 2 12 1 42.7 7.33
 2 12 2 27.14 5.81
 2 12 2 30.48 7.48
 2 12 2 41.87 8.42
 2 12 2 17.03 4.54
 2 12 3 7.08 2.64
 2 12 3 7.35 2.96
 2 12 3 4.72 4.14
 2 12 4 37.84 7.86
 2 12 4 37.12 6.11
 2 12 4 35.72 5.15
 2 12 5 33.11 4.77
 2 13 -7 9.86 3.26
 2 13 -6 18.52 4.99
 2 13 -6 49.71 6.55
 2 13 -5 117.14 12.68
 2 13 -5 156.63 13.88
 2 13 -4 440.21 32.21
 2 13 -4 91.52 11.67
 2 13 -3 258.27 29.1
 2 13 -3 114.01 11.83
 2 13 -2 107.35 10.99
 2 13 -2 68.26 17.31
 2 13 -1 61.66 8.41
 2 13 -1 90.47 17.61
 2 13 0 1.17 2.12
 2 13 0 7.58 5.68
 2 13 0 1.57 2.32
 2 13 1 8.94 3.33
 2 13 1 4.46 3.04
 2 13 2 19.42 3.98
 2 13 2 4.24 2.67
 2 13 3 37.45 4.91
 -3 14 3 1.91 2.68
 -3 14 2 0.57 2.24
 -3 14 2 7.43 3.67
 -3 14 1 0.41 1.82
 -3 14 1 9.61 5.38
 -3 14 0 7.19 4.76
 -3 14 -1 12.61 7.09
 -3 14 -2 52.37 11.88
 -3 14 -3 204.43 20.14
 -3 14 -3 110.33 13.67
 -3 14 -4 81.98 11.58
 -3 14 -5 129.88 13.07
 -3 13 6 4.48 2.11
 -3 13 5 -0.62 2.3
 -3 13 4 -0.41 1.53
 -3 13 4 -0.84 3.12
 -3 13 3 2.42 2.4
 -3 13 3 0.86 2.4
 -3 13 2 43.96 9.69
 -3 13 2 65.95 10.74
 -3 13 1 192.69 13.84
 -3 13 1 225.74 23.96
 -3 13 1 201.93 18.31
 -3 13 0 353.2 22.21
 -3 13 0 376.22 24.85
 -3 13 0 357.36 24.65
 -3 13 -1 437.39 38.05
 -3 13 -1 423.69 25.43
 -3 13 -1 408.6 27.54
 -3 13 -2 285.59 28.35
 -3 13 -2 277.05 19.39
 -3 13 -2 300.1 22.04
 -3 13 -3 352.17 23.57
 -3 13 -3 313.87 28.45
 -3 13 -3 328.12 25.03
 -3 13 -3 333.89 22.67
 -3 13 -4 124.42 12.09
 -3 13 -4 79.56 9.92
 -3 13 -4 91.96 12.49
 -3 13 -4 121.43 13.88
 -3 13 -5 4.96 4.11
 -3 13 -5 9.64 3.37
 -3 13 -5 15.91 4.47
 -3 13 -6 10.35 5.02
 -3 13 -6 19.83 4.43
 -3 13 -7 8.96 3.12
 -3 13 -7 7.12 2.39
 -3 12 8 1.11 0.9
 -3 12 7 0.41 1.5
 -3 12 6 10.26 4.06
 -3 12 6 17.26 5.36
 -3 12 5 69.22 9.06
 -3 12 5 71.04 10.99
 -3 12 4 239 20.55
 -3 12 4 261.44 23.37
 -3 12 4 252.92 26.95
 -3 12 4 210.16 19.92
 -3 12 3 203.22 22.32
 -3 12 3 211.66 24.01
 -3 12 3 172.12 19.41
 -3 12 2 645.94 45.47
 -3 12 2 524.5 31.51
 -3 12 2 611.28 42.75
 -3 12 2 534.74 41.94
 -3 12 1 555.08 43.15
 -3 12 1 515.91 32.25
 -3 12 1 494.01 29.84
 -3 12 1 566.89 42.65
 -3 12 0 378.58 25.93
 -3 12 0 412.5 24.53
 -3 12 0 407.84 36.86
 -3 12 0 383.69 33.39
 -3 12 0 354.37 26.62
 -3 12 -1 144.7 14
 -3 12 -1 145.85 12.55
 -3 12 -1 142.58 20.47
 -3 12 -1 142.18 17.69
 -3 12 -1 167.46 13.67
 -3 12 -2 15.33 4.43
 -3 12 -2 14.21 3.88
 -3 12 -2 17.4 6.67
 -3 12 -3 9.16 3.93
 -3 12 -3 2.81 3.95
 -3 12 -3 10.37 3.51
 -3 12 -4 15.36 5.63
 -3 12 -4 8.46 4.2
 -3 12 -4 10.38 3.67
 -3 12 -5 4.39 5.08
 -3 12 -5 4.79 2.92
 -3 12 -5 9.91 3.71
 -3 12 -6 10.56 3.93
 -3 12 -6 4.85 4.91
 -3 12 -7 25.3 5.11
 -3 12 -7 13.57 5.88
 -3 12 -8 15.27 3.34
 -3 12 -8 17.43 4.63
 -3 12 -9 1.79 0.94
 -3 12 -9 2.95 1.35
 -3 11 9 2.36 1.66
 -3 11 8 29.62 7.31
 -3 11 8 44.76 7.06
 -3 11 7 158.49 21.56
 -3 11 7 241.06 21.12
 -3 11 6 412.14 28.21
 -3 11 6 477.91 35
 -3 11 5 577.54 37.64
 -3 11 5 547.6 42.6
 -3 11 5 517.78 38.5
 -3 11 5 635.1 46.98
 -3 11 4 656.99 45.79
 -3 11 4 684.41 52.16
 -3 11 4 720.54 48.58
 -3 11 4 704.52 46.51
 -3 11 3 184.19 21.19
 -3 11 2 142.82 18.95
 -3 11 2 132.16 12.9
 -3 11 2 118.49 17.53
 -3 11 1 12.62 5.71
 -3 11 1 2.33 3.45
 -3 11 1 6.01 2.91
 -3 11 1 5.94 4.09
 -3 11 1 11.07 3
 -3 11 1 5.85 4.92
 -3 11 0 7.21 3.79
 -3 11 0 6.04 2.6
 -3 11 0 9.79 5.14
 -3 11 0 7.61 3.21
 -3 11 0 3.71 3.88
 -3 11 0 3.65 4.18
 -3 11 -1 51.19 7.17
 -3 11 -1 49.49 10.3
 -3 11 -1 63.22 12.56
 -3 11 -1 46.01 7.75
 -3 11 -1 47.6 11.95
 -3 11 -1 54.03 12.35
 -3 11 -2 8.24 3.02
 -3 11 -2 5.97 3.63
 -3 11 -2 11.22 5.89
 -3 11 -2 8.97 3.36
 -3 11 -2 5.6 3.05
 -3 11 -2 3.4 3.9
 -3 11 -2 3.42 3.21
 -3 11 -3 38.79 7.85
 -3 11 -3 41.02 6.91
 -3 11 -3 41.54 10.3
 -3 11 -4 14.14 5.59
 -3 11 -4 20.05 5.64
 -3 11 -5 1.42 1.99
 -3 11 -5 0.61 1.71
 -3 11 -5 1.79 1.99
 -3 11 -5 2.82 2.64
 -3 11 -5 2.87 3.02
 -3 11 -6 21.84 6.85
 -3 11 -6 26.21 5.02
 -3 11 -7 0.87 3.43
 -3 11 -8 7.89 4.14
 -3 11 -9 121.26 10.19
 -3 11 -9 122.19 11.8
 -3 11 -10 103.77 7.48
 -3 10 10 113.6 9.03
 -3 10 10 114.44 8.93
 -3 10 9 246.01 19.84
 -3 10 9 314.8 20.51
 -3 10 8 149.93 15.9
 -3 10 8 165.53 15.79
 -3 10 7 609.56 40.25
 -3 10 7 701.52 46.01
 -3 10 6 102.43 13.49
 -3 10 6 105.41 16.28
 -3 10 6 78.45 15.49
 -3 10 5 88.92 12.87
 -3 10 5 85.77 15.96
 -3 10 5 123.12 18.2
 -3 10 4 28.03 8.15
 -3 10 4 22.99 8.13
 -3 10 4 32.05 5.29
 -3 10 4 25.19 7.11
 -3 10 4 25.91 7.59
 -3 10 4 11.19 5.81
 -3 10 4 34.72 8.79
 -3 10 3 2.97 3.67
 -3 10 3 0.79 2.73
 -3 10 3 3.96 3.4
 -3 10 3 2.62 2.43
 -3 10 3 2.4 2.33
 -3 10 3 2.04 2.86
 -3 10 3 2.06 4.08
 -3 10 3 0.72 1.34
 -3 10 3 1 2.79
 -3 10 2 2.13 3.66
 -3 10 2 1.42 1.31
 -3 10 2 0.46 1.45
 -3 10 2 1.02 3.19
 -3 10 2 -0.98 4.77
 -3 10 2 4.39 3.89
 -3 10 2 4.45 4.12
 -3 10 1 1.18 3.69
 -3 10 1 5.08 2.59
 -3 10 1 4.33 3.64
 -3 10 1 2.22 3.11
 -3 10 1 2.79 4.32
 -3 10 1 2.98 2.56
 -3 10 1 4.67 2.18
 -3 10 1 0.99 3.68
 -3 10 0 1.9 2
 -3 10 0 -0.96 2.99
 -3 10 0 1.28 2.2
 -3 10 0 -0.4 1.47
 -3 10 0 1.2 2.38
 -3 10 0 0.93 1.84
 -3 10 0 1.12 3.13
 -3 10 -1 6.54 2.72
 -3 10 -1 8.08 3.41
 -3 10 -1 5.19 4.37
 -3 10 -1 6.23 3.19
 -3 10 -1 10.98 3.46
 -3 10 -1 5.89 4.96
 -3 10 -1 4.19 3.12
 -3 10 -1 7.77 4.67
 -3 10 -2 2.1 2.94
 -3 10 -2 0.74 2.08
 -3 10 -2 2.75 2.03
 -3 10 -2 -0.52 1.92
 -3 10 -2 1.11 3.46
 -3 10 -2 -0.5 1.39
 -3 10 -2 -1.12 2.71
 -3 10 -3 5.89 4.58
 -3 10 -3 7.13 3.37
 -3 10 -3 12.3 5.19
 -3 10 -3 10.56 3.75
 -3 10 -3 7.89 4.75
 -3 10 -3 9.75 3.5
 -3 10 -3 7.47 3.71
 -3 10 -4 403.13 29.37
 -3 10 -4 357.97 31.3
 -3 10 -4 387.02 26.8
 -3 10 -4 364.77 34.14
 -3 10 -4 443.42 28.83
 -3 10 -4 308.83 30.3
 -3 10 -5 290.42 24.82
 -3 10 -5 217.16 22.64
 -3 10 -5 289.61 20.85
 -3 10 -5 242.34 25.88
 -3 10 -5 245.55 23.58
 -3 10 -5 295.51 24.22
 -3 10 -6 583.01 41.59
 -3 10 -7 404.92 34.75
 -3 10 -7 486.84 28.72
 -3 10 -7 386.4 31.34
 -3 10 -7 472.08 32.21
 -3 10 -8 106.67 14.65
 -3 10 -8 108.47 12.08
 -3 10 -9 83.28 10.92
 -3 10 -10 1.33 1.61
 -3 10 -11 0.96 0.89
 -3 10 -11 0.62 0.55
 -3 9 11 175.96 12.53
 -3 9 10 249.96 18.68
 -3 9 10 275.85 19.27
 -3 9 9 40.89 7.49
 -3 9 8 3.01 2.79
 -3 9 8 0.52 1.78
 -3 9 8 1.53 3.22
 -3 9 7 4.38 3.76
 -3 9 6 7.07 5.85
 -3 9 6 8.25 5.5
 -3 9 6 8.22 4.59
 -3 9 6 19.94 6.24
 -3 9 5 6.08 4.06
 -3 9 5 14.78 5.54
 -3 9 5 10.97 7.28
 -3 9 5 12.06 5.3
 -3 9 5 13.16 6.35
 -3 9 5 11.92 3.53
 -3 9 5 10.81 5.73
 -3 9 4 9.08 4.95
 -3 9 4 10.01 4.62
 -3 9 4 7.44 4.35
 -3 9 4 14.12 6.07
 -3 9 4 8.88 4.84
 -3 9 4 8.82 5.54
 -3 9 4 11.87 3.26
 -3 9 3 5.7 3.48
 -3 9 3 10.02 5.08
 -3 9 3 10.7 5.46
 -3 9 3 12.98 5.68
 -3 9 3 10.56 3.56
 -3 9 3 11.73 3.16
 -3 9 3 2.89 4.66
 -3 9 2 0.86 3.42
 -3 9 2 2.53 1.82
 -3 9 2 2.34 3.28
 -3 9 2 1.73 2.42
 -3 9 2 1.05 2.94
 -3 9 2 1.89 3.24
 -3 9 2 -0.34 1.43
 -3 9 2 3.86 2.4
 -3 9 2 0.76 2.14
 -3 9 1 54.79 10.3
 -3 9 1 39.86 10.21
 -3 9 1 53.45 10.63
 -3 9 1 53.26 6.87
 -3 9 1 54.9 10.88
 -3 9 1 48.18 8.81
 -3 9 1 61.1 10.73
 -3 9 1 48.58 7.29
 -3 9 0 9.82 5.11
 -3 9 0 18.38 6.66
 -3 9 0 19.38 5.17
 -3 9 0 13.31 3.37
 -3 9 0 3.23 4.8
 -3 9 0 9.89 5.22
 -3 9 0 10.3 3.33
 -3 9 0 22.02 4.7
 -3 9 0 11.51 5.15
 -3 9 -1 503.49 26.14
 -3 9 -1 327.93 29.76
 -3 9 -1 335.68 23.11
 -3 9 -1 285.8 25.87
 -3 9 -1 128.13 24.42
 -3 9 -1 331.7 27.38
 -3 9 -1 331.57 29.84
 -3 9 -1 336.23 22.19
 -3 9 -1 338.28 22.15
 -3 9 -1 366.19 30.06
 -3 9 -1 323 24.11
 -3 9 -1 337.15 22.36
 -3 9 -2 744.94 41.9
 -3 9 -2 642.98 48.64
 -3 9 -2 786.47 42.33
 -3 9 -2 703.63 42.74
 -3 9 -2 669.56 50.68
 -3 9 -2 662.59 48.12
 -3 9 -2 681.56 45.76
 -3 9 -2 813.9 43.78
 -3 9 -2 800.87 52.74
 -3 9 -3 816.91 46.6
 -3 9 -3 766.98 51.96
 -3 9 -3 790.64 54.61
 -3 9 -3 766.98 53.05
 -3 9 -3 816.54 46.08
 -3 9 -3 866.08 48.48
 -3 9 -3 867.87 47.64
 -3 9 -3 854.52 56.83
 -3 9 -3 731.09 51.58
 -3 9 -4 1284.38 68.18
 -3 9 -4 1258.18 74.53
 -3 9 -4 1300.83 67.2
 -3 9 -4 1016.51 73.35
 -3 9 -4 1145.22 72.04
 -3 9 -4 1307.82 66.33
 -3 9 -4 1257.88 69.24
 -3 9 -4 1311.24 68.53
 -3 9 -4 1038.6 71.67
 -3 9 -5 580.15 36.28
 -3 9 -5 489.42 31.69
 -3 9 -5 463.39 38.28
 -3 9 -5 478.04 36.57
 -3 9 -5 514.59 35.94
 -3 9 -5 437.08 36.77
 -3 9 -5 492.95 46.69
 -3 9 -5 576.99 35.43
 -3 9 -5 440.66 35.13
 -3 9 -6 113.11 15.84
 -3 9 -6 162.11 18.26
 -3 9 -6 146.91 22.61
 -3 9 -6 177.7 18.63
 -3 9 -6 143.46 13.66
 -3 9 -6 122.17 16.77
 -3 9 -6 173.97 16.74
 -3 9 -7 1.29 2.56
 -3 9 -7 2.73 3.13
 -3 9 -7 1.8 3.58
 -3 9 -7 1.24 4.92
 -3 9 -7 3.43 2.08
 -3 9 -8 5.02 3.32
 -3 9 -8 4.6 2.22
 -3 9 -8 5.13 3.3
 -3 9 -8 0.84 2.04
 -3 9 -9 7.27 2.94
 -3 9 -9 11.73 4.2
 -3 9 -10 16.72 3.65
 -3 9 -10 18.79 4.57
 -3 9 -11 13.89 3.05
 -3 9 -12 5.96 1.39
 -3 8 12 -0.24 1.01
 -3 8 11 -0.75 1.48
 -3 8 11 0.32 1.26
 -3 8 10 1.53 2.37
 -3 8 10 1.59 2.67
 -3 8 9 -0.67 2.64
 -3 8 8 3.93 4.12
 -3 8 8 1.82 3.37
 -3 8 7 26.12 7.69
 -3 8 7 18.2 5.77
 -3 8 7 22.56 5.97
 -3 8 7 28.43 8.36
 -3 8 6 29.71 8.62
 -3 8 6 25.44 6.95
 -3 8 6 22.71 6.97
 -3 8 6 19.8 7.52
 -3 8 5 4.9 3.63
 -3 8 5 4.58 3.22
 -3 8 5 10.5 5.01
 -3 8 5 9.26 5.08
 -3 8 5 6.36 2.44
 -3 8 5 10.35 4.99
 -3 8 4 3.8 3.54
 -3 8 4 3.15 3.98
 -3 8 4 2.48 2.17
 -3 8 4 4.35 3.05
 -3 8 4 1.58 2.48
 -3 8 4 0.79 2.7
 -3 8 4 4.23 1.94
 -3 8 4 5.28 3.7
 -3 8 3 54.7 8.84
 -3 8 3 54.45 9.31
 -3 8 3 49.43 9.46
 -3 8 3 62.61 9.69
 -3 8 3 62.02 11.02
 -3 8 3 58.49 10.72
 -3 8 3 56.1 6.65
 -3 8 3 60.93 7.52
 -3 8 2 1313.05 68.32
 -3 8 2 1115.51 61.97
 -3 8 2 1225.3 66.89
 -3 8 2 1231.71 59.33
 -3 8 2 1205.41 68.42
 -3 8 2 1248.12 60.93
 -3 8 2 1145.56 68.16
 -3 8 1 1597.19 76.49
 -3 8 1 1674.65 84.23
 -3 8 1 1626.64 74.93
 -3 8 1 1571 74.62
 -3 8 1 1750.28 85.66
 -3 8 1 1533.18 84.4
 -3 8 1 1436.37 80.89
 -3 8 0 1074.78 63.74
 -3 8 0 1187.07 58.54
 -3 8 0 1206.71 59.54
 -3 8 0 1247.73 68.31
 -3 8 0 1163.08 58.82
 -3 8 0 1202.04 62.89
 -3 8 0 1220.83 68.93
 -3 8 0 1313.24 69.16
 -3 8 0 1126.62 62.83
 -3 8 -1 1255.64 70.77
 -3 8 -1 1403.34 72.18
 -3 8 -1 1452.72 66.92
 -3 8 -1 1345.72 67.47
 -3 8 -1 1170.35 73.04
 -3 8 -1 1213.47 74.24
 -3 8 -1 1379.03 69.27
 -3 8 -1 1395.23 66.62
 -3 8 -1 1476.77 68.13
 -3 8 -1 1295.18 75.74
 -3 8 -2 828.18 49.33
 -3 8 -2 698.73 45.76
 -3 8 -2 763.24 46.2
 -3 8 -2 753.5 41.8
 -3 8 -2 829.8 43.25
 -3 8 -2 784.29 43.06
 -3 8 -2 735.3 46.52
 -3 8 -2 788.56 41.91
 -3 8 -2 771.97 49.42
 -3 8 -3 185.64 18.82
 -3 8 -3 191.14 15.92
 3 -8 3 137.14 14.32
 -3 8 -3 194.69 15.26
 -3 8 -3 189.68 15.29
 -3 8 -3 178.57 14.44
 -3 8 -3 189.27 15.45
 -3 8 -3 171.32 18.24
 -3 8 -3 145.04 17.32
 -3 8 -3 193.5 18.79
 -3 8 -4 8.85 4.01
 -3 8 -4 6.15 3.24
 -3 8 -4 6.38 2.93
 -3 8 -4 12.68 3.69
 -3 8 -4 4.39 4.09
 -3 8 -4 9.13 3.01
 -3 8 -4 7.93 3.12
 -3 8 -4 9.41 4.67
 -3 8 -4 6.73 3.64
 -3 8 -4 2.47 3.07
 -3 8 -4 6.21 3.36
 -3 8 -5 40.31 7.51
 -3 8 -5 38.3 10.3
 -3 8 -5 27.42 5.32
 -3 8 -5 33.54 6.59
 -3 8 -5 26.79 5.35
 -3 8 -5 26.54 7.65
 -3 8 -5 38.65 7.65
 -3 8 -5 24.89 7.15
 -3 8 -5 28.76 6.89
 -3 8 -5 19.17 6.31
 -3 8 -6 60.56 10.83
 -3 8 -6 70.73 11.14
 -3 8 -6 46.94 9.59
 -3 8 -6 66.07 14.07
 -3 8 -6 69.28 8.53
 -3 8 -6 55.13 10.66
 -3 8 -6 70.65 10.04
 -3 8 -7 5.54 4.31
 -3 8 -7 11.72 6.97
 -3 8 -7 11.48 4.88
 -3 8 -7 6.29 3.93
 -3 8 -7 11.84 3.47
 -3 8 -7 5.33 3.55
 -3 8 -7 5.54 3.67
 -3 8 -8 151.93 18.88
 -3 8 -8 176.67 16.53
 -3 8 -8 179.94 14.59
 -3 8 -8 175.46 19.04
 -3 8 -8 172.42 21.49
 -3 8 -9 69.68 9.27
 -3 8 -9 90.25 13.2
 -3 8 -9 81.36 11.46
 -3 8 -10 12.81 4.65
 -3 8 -10 11.01 3.29
 -3 8 -10 16.2 4.49
 -3 8 -11 3.75 1.68
 -3 8 -11 3.65 1.81
 -3 8 -12 7.39 1.97
 -3 7 13 52.81 5.57
 -3 7 12 1.06 1.48
 -3 7 11 1.42 2.3
 -3 7 11 -0.43 1.61
 -3 7 10 7.16 3.94
 -3 7 9 18 6
 -3 7 9 32.45 7.19
 -3 7 8 20.37 6.76
 -3 7 8 26.36 6.92
 -3 7 7 11.06 5.08
 -3 7 7 4.97 3.6
 -3 7 7 9.38 4.75
 -3 7 7 12.19 4.77
 -3 7 6 361.05 28.58
 -3 7 6 315.69 29.03
 -3 7 6 304.75 25.47
 -3 7 5 227.65 22.78
 -3 7 5 210.84 20
 -3 7 5 211.39 19.44
 -3 7 5 270.12 22.79
 -3 7 5 217.83 15.72
 -3 7 5 223.55 20.67
 -3 7 4 813.74 54.1
 -3 7 4 866.27 53.47
 -3 7 4 867.69 52.74
 -3 7 4 978.87 54.05
 -3 7 4 880.75 47.53
 -3 7 4 824.58 45.82
 -3 7 4 871.74 50.14
 -3 7 4 955.09 54.41
 -3 7 3 1996.09 108.8
 -3 7 3 2310.51 110.52
 -3 7 3 2063.63 104.81
 -3 7 3 2024.1 103.7
 -3 7 3 2221.07 110.4
 -3 7 3 2086.69 112.04
 -3 7 3 2312.54 112.78
 -3 7 3 2226.93 112.07
 -3 7 2 1097.02 56.02
 -3 7 2 997.56 49.37
 -3 7 2 955.94 47.91
 -3 7 2 1060.8 56.6
 -3 7 2 1036.78 57.02
 -3 7 2 989.42 55.01
 -3 7 2 1125.84 52.59
 -3 7 1 903.25 47.96
 -3 7 1 762.38 42.16
 -3 7 1 870.55 49.24
 -3 7 1 916.73 49.8
 -3 7 1 878.68 41.9
 3 -7 -1 1015.04 41.62
 -3 7 1 985.69 51.52
 -3 7 1 818.18 41.5
 -3 7 1 820.35 44.85
 -3 7 0 177.25 12.08
 -3 7 0 155.79 11.91
 -3 7 0 160.48 16.43
 -3 7 0 182.17 11.94
 -3 7 0 164.8 14.98
 -3 7 0 176.52 12.05
 3 -7 0 173.58 11.72
 -3 7 0 172.37 12.33
 -3 7 0 164.7 16.75
 -3 7 0 165.15 14.3
 -3 7 -1 61.59 7.45
 -3 7 -1 57.09 6.7
 3 -7 1 56.2 6.32
 -3 7 -1 56.97 6.68
 -3 7 -1 48.01 7.63
 -3 7 -1 60.13 6.38
 -3 7 -1 50.39 7.86
 -3 7 -1 47.02 8.04
 -3 7 -1 59.47 6.44
 -3 7 -1 58.84 9.41
 -3 7 -1 47.68 8.55
 -3 7 -1 38.75 7.46
 -3 7 -1 58.76 8.42
 -3 7 -2 5.27 2.22
 -3 7 -2 4.77 2.69
 -3 7 -2 4.27 1.93
 -3 7 -2 5.04 3.09
 -3 7 -2 5.93 3.18
 -3 7 -2 5.96 3.35
 -3 7 -2 7.05 2.3
 -3 7 -2 4.6 3.57
 -3 7 -2 5.63 3.05
 -3 7 -2 4.28 2.25
 -3 7 -2 7.43 2.47
 -3 7 -2 3.67 3.26
 -3 7 -2 5.59 3.24
 -3 7 -3 1.19 2.05
 -3 7 -3 2.05 2.15
 -3 7 -3 0.49 2.06
 -3 7 -3 2.22 1.47
 -3 7 -3 -0.62 1.95
 -3 7 -3 1.09 1.7
 -3 7 -3 1.52 1.59
 -3 7 -3 -0.61 2.27
 -3 7 -3 2.59 2.56
 -3 7 -3 0.63 2.48
 -3 7 -3 1.2 2.06
 -3 7 -3 1.64 1.3
 -3 7 -4 1.53 1.7
 -3 7 -4 1.91 2.36
 -3 7 -4 3.48 2.28
 -3 7 -4 3.27 2.9
 -3 7 -4 2.99 2.51
 -3 7 -4 1.73 1.82
 -3 7 -4 1.81 2.23
 -3 7 -4 0.76 2.81
 -3 7 -4 3.86 1.84
 -3 7 -4 1.27 2.18
 -3 7 -4 3.43 3.19
 -3 7 -5 24.27 4.78
 -3 7 -5 22.62 7.52
 -3 7 -5 18.2 4.12
 -3 7 -5 26.21 6.31
 -3 7 -5 27.04 5.41
 -3 7 -5 19.05 5.47
 -3 7 -5 12.82 4.87
 -3 7 -5 16.38 5
 -3 7 -6 51.17 7.06
 3 -7 6 47.36 6.31
 -3 7 -6 58.07 10.38
 -3 7 -6 57.58 8.45
 -3 7 -6 43.46 8.4
 -3 7 -6 45.32 10.91
 -3 7 -6 34.26 8.02
 -3 7 -7 11.77 3.27
 -3 7 -7 7.29 3.97
 3 -7 7 8.35 2.88
 -3 7 -7 3.67 3.65
 -3 7 -7 7.31 3.27
 -3 7 -7 6.94 3.87
 -3 7 -7 10.63 6.15
 -3 7 -7 5.92 3.7
 -3 7 -8 13.74 3.62
 3 -7 8 11.23 3.24
 -3 7 -8 15.49 4.73
 -3 7 -8 11.02 5.34
 -3 7 -8 15.22 4.42
 -3 7 -8 21.49 7.31
 -3 7 -8 14.32 4.62
 3 -7 9 10.1 3.18
 -3 7 -9 7.23 4.66
 -3 7 -10 73.46 8.82
 -3 7 -10 91.09 11.65
 -3 7 -11 161.06 13.12
 -3 7 -11 194.84 15.67
 -3 7 -12 23.06 3.47
 -3 7 -12 26.58 4.06
 -3 7 -13 57.16 4.94
 -3 6 13 30 4.75
 -3 6 12 67.72 8.24
 -3 6 12 41.13 5.95
 -3 6 11 4.28 3.09
 -3 6 10 24.89 6.48
 -3 6 9 114.25 13.76
 -3 6 9 98.92 13.78
 -3 6 8 439.91 33.18
 -3 6 8 481.61 35.78
 -3 6 7 516.96 37.03
 -3 6 7 515.84 35.23
 -3 6 7 588.46 40.64
 -3 6 6 1755.44 97.15
 -3 6 6 1856.68 100.9
 -3 6 6 1815.12 95.91
 -3 6 5 1073.95 60.77
 -3 6 5 1270.7 66.79
 -3 6 5 1136.12 63.36
 -3 6 5 1085.87 61.63
 -3 6 5 1016.78 55.69
 -3 6 5 1117.23 62.77
 -3 6 4 541.17 36.17
 3 -6 -4 517.82 29.35
 -3 6 4 545.35 30.43
 -3 6 4 516.62 29.29
 -3 6 4 554.04 35.28
 -3 6 4 561.01 35.11
 -3 6 4 511.43 35.17
 3 -6 -3 185.97 12.71
 -3 6 3 200.24 17.35
 -3 6 3 189.47 17.27
 -3 6 3 178.59 13.24
 -3 6 3 203.63 16.44
 -3 6 2 -0.36 1.73
 -3 6 2 -1.3 3.28
 3 -6 -2 2.71 1.21
 -3 6 2 1.62 1.86
 -3 6 2 1.98 1.24
 -3 6 2 3.47 1.83
 -3 6 2 2.04 2.47
 -3 6 1 6.44 2.44
 -3 6 1 9.29 2.22
 3 -6 -1 10.21 2.32
 -3 6 1 8.32 2.13
 -3 6 1 1.23 3.13
 -3 6 1 8.4 2.92
 -3 6 1 8.71 3.48
 -3 6 0 5.92 2.91
 -3 6 0 8.82 2.23
 -3 6 0 7.47 3.02
 -3 6 0 8.56 2.51
 3 -6 0 7.98 2.22
 -3 6 0 6.1 2.42
 -3 6 0 -0.6 2.79
 -3 6 0 7.26 2.84
 -3 6 0 8.79 2.37
 -3 6 -1 63 7.99
 -3 6 -1 71.72 9.12
 -3 6 -1 84.66 7.27
 -3 6 -1 86.87 7.42
 -3 6 -1 71.83 8.63
 3 -6 1 77.53 7.51
 -3 6 -1 77.53 7.21
 -3 6 -1 73.98 7.12
 -3 6 -1 54.09 7.3
 3 -6 2 30.62 3.39
 -3 6 -2 33.14 4.77
 -3 6 -2 35.6 5.88
 -3 6 -2 35.88 6.43
 -3 6 -2 43.62 5.23
 -3 6 -2 29.87 6.45
 -3 6 -2 42.44 6.82
 -3 6 -2 43.62 5.25
 -3 6 -2 43.48 5.03
 -3 6 -2 36.03 6.04
 -3 6 -3 73.55 7.54
 -3 6 -3 83.13 10.43
 -3 6 -3 75.95 9.88
 -3 6 -3 70.83 9.7
 -3 6 -3 72.29 7.78
 -3 6 -3 74.97 7.86
 -3 6 -3 67.15 8.47
 -3 6 -3 61.73 9.14
 3 -6 3 84.68 6.74
 -3 6 -4 2.07 2.9
 -3 6 -4 4.3 1.88
 3 -6 4 3.14 1.37
 -3 6 -4 3.58 1.83
 -3 6 -4 4.62 2.69
 -3 6 -4 6.43 3.17
 -3 6 -4 7.02 2.59
 -3 6 -4 2.18 2.54
 -3 6 -4 5.39 3.15
 -3 6 -5 184.92 17.28
 -3 6 -5 198.06 16.03
 -3 6 -5 184.84 18.1
 3 -6 5 214.29 14.51
 -3 6 -5 207.01 16.35
 -3 6 -5 175.41 17.53
 -3 6 -5 235.34 22.69
 -3 6 -5 182.93 14.77
 -3 6 -5 196.17 14.88
 -3 6 -6 964.18 58.48
 -3 6 -6 972.44 55.85
 3 -6 6 798.88 49.13
 -3 6 -6 959.1 55.12
 -3 6 -6 961.31 50.39
 -3 6 -6 1062.37 63.35
 -3 6 -6 1017.83 54.81
 -3 6 -7 405.9 31.81
 3 -6 7 534.8 30.64
 -3 6 -7 571.13 40.9
 -3 6 -7 466.8 33.21
 -3 6 -7 506.31 29.68
 -3 6 -8 658.85 41.45
 -3 6 -8 731.16 38.61
 -3 6 -8 666.86 41.97
 3 -6 8 564.4 38.06
 -3 6 -9 519.27 35.6
 3 -6 9 477.65 30.32
 -3 6 -9 463.02 37
 -3 6 -9 461.45 33.57
 3 -6 10 248.03 18.3
 -3 6 -10 265.43 21.28
 -3 6 -10 239.2 20.55
 -3 6 -10 217.76 20.79
 -3 6 -10 213.58 17.41
 -3 6 -11 49.6 6.55
 -3 6 -11 51.3 8.07
 -3 6 -11 61.85 8.4
 -3 6 -12 -0.35 1.39
 -3 6 -12 1.21 1.8
 -3 6 -12 -0.7 1.43
 -3 6 -13 9.64 2.1
 3 -5 -14 4.02 1.66
 -3 5 14 7.35 2.04
 -3 5 13 2.91 1.87
 -3 5 12 28.65 5.67
 -3 5 11 220 20.14
 -3 5 11 222.93 19.38
 -3 5 10 495.94 36.1
 -3 5 10 519.55 35.13
 -3 5 9 540.44 38.21
 -3 5 9 548.49 37.25
 -3 5 8 395.31 29.32
 -3 5 8 342.69 26.59
 -3 5 8 328.71 24.57
 3 -5 -8 303.21 24.1
 -3 5 7 8.15 4.17
 -3 5 7 8.62 3.88
 -3 5 6 37.69 8.08
 -3 5 6 36.52 7.07
 -3 5 6 23.31 5.18
 -3 5 5 4.15 1.57
 -3 5 5 1.41 1.74
 -3 5 5 4.79 2.99
 -3 5 5 3.25 2.58
 3 -5 -4 0.7 0.8
 -3 5 4 -0.47 1.87
 -3 5 4 1.23 1.28
 3 -5 -4 0.35 0.77
 -3 5 4 0.21 0.88
 -3 5 3 8.23 3.35
 3 -5 -3 9.01 2.09
 3 -5 -2 114.69 8.21
 -3 5 2 74.26 10.09
 -3 5 1 29.92 4.6
 -3 5 1 24.29 4.03
 3 -5 -1 29.32 3.91
 -3 5 1 31.65 3.82
 -3 5 0 59.95 5.33
 3 -5 0 57.82 3.49
 -3 5 0 63.36 6.84
 -3 5 0 66.32 5.87
 3 -5 0 72.58 6.55
 -3 5 -1 93.23 8.89
 -3 5 -1 83.87 6.87
 3 -5 2 455.63 24.37
 -3 5 -2 492.01 26.81
 -3 5 -2 488.96 29.85
 3 -5 3 1131.98 51.13
 -3 5 -3 893.32 52.73
 -3 5 -3 1058.7 52.21
 -3 5 -3 956.61 52.19
 -3 5 -3 1044.35 56.52
 -3 5 -3 948.06 56.07
 -3 5 -4 1637.92 69.75
 -3 5 -4 1711.85 78.97
 -3 5 -4 1469.39 73.03
 -3 5 -4 1402.17 69.82
 -3 5 -4 1575.07 69.3
 -3 5 -5 1756.96 95.89
 -3 5 -5 1806.03 92.33
 -3 5 -5 1866.42 98.18
 -3 5 -5 1941.46 94.41
 -3 5 -6 1451.37 77.95
 -3 5 -6 1339.31 78.48
 -3 5 -6 1333.6 73.81
 -3 5 -6 1299.31 75.22
 -3 5 -7 323 25.01
 -3 5 -7 377.58 31.07
 -3 5 -7 324.5 21.63
 3 -5 7 402.48 24.03
 -3 5 -8 191.68 17.35
 3 -5 8 203.39 16.5
 3 -5 9 0.91 1.69
 -3 5 -9 -0.68 2.85
 3 -5 10 54.14 7.68
 -3 5 -11 9.09 3.82
 -3 5 -11 8.84 3.99
 -3 5 -12 22.6 5.02
 -3 5 -12 15.5 3.2
 -3 5 -12 30.01 4.8
 -3 5 -13 0.87 1.15
 3 -4 -14 27.1 4.2
 -3 4 14 29.44 4.35
 -3 4 13 64.15 7.08
 -3 4 13 48.45 6.66
 -3 4 12 19.95 4.92
 -3 4 12 22.36 4.8
 -3 4 11 298.01 24.3
 -3 4 11 271.39 22.61
 3 -4 -10 12.99 4.41
 -3 4 10 11.2 4.26
 -3 4 10 20.53 5.69
 -3 4 10 19.4 5.73
 3 -4 -9 41.07 7.69
 -3 4 9 33.27 7.04
 -3 4 9 29.86 6.65
 -3 4 9 41.98 8.64
 3 -4 -8 9.14 3.6
 -3 4 8 10.48 3.98
 -3 4 8 7.64 3.53
 -3 4 8 10.27 3.94
 3 -4 -7 1.47 1.82
 -3 4 7 2.09 2.53
 -3 4 7 1.31 2.25
 3 -4 -6 34.56 4.66
 -3 4 6 34.95 6.37
 -3 4 6 31.33 5.36
 -3 4 5 77.73 9.52
 -3 4 5 92.48 7.82
 3 -4 -5 107.36 8.78
 3 -4 -5 99.23 8.05
 3 -4 -4 107.83 8.56
 3 -4 -3 32.98 4.03
 3 -4 -2 6.48 1.77
 -3 4 2 9.52 2.27
 -3 4 1 1146.11 53.62
 3 -4 -1 1290.39 55.34
 -3 4 1 1131.7 55.32
 3 -4 0 5197.52 234.57
 -3 4 0 5114.06 232.98
 -3 4 0 4723.78 232.77
 3 -4 1 3634.68 173.83
 -3 4 -1 3980.98 176.08
 3 -4 2 1676.12 85.03
 -3 4 -2 2032.8 87.69
 3 -4 3 1950.2 93.63
 3 -4 4 752.87 33.38
 -3 4 -4 637.35 41.75
 -3 4 -5 230.89 17.87
 3 -4 5 222.98 15.48
 -3 4 -5 217.06 15.89
 -3 4 -5 247.71 15.43
 -3 4 -5 234.89 24.02
 3 -4 6 65.53 6.93
 -3 4 -6 64.44 11.55
 -3 4 -6 55.35 6.01
 3 -4 6 48.99 6.35
 -3 4 -6 47.05 6.4
 -3 4 -6 48.43 7.08
 -3 4 -7 17.76 3.39
 3 -4 7 21.94 4.24
 -3 4 -7 21.98 7.02
 3 -4 7 31.39 5.2
 3 -4 8 6.88 2.69
 -3 4 -8 14.05 5.22
 3 -4 8 9.58 3.14
 3 -4 9 5.71 2.56
 -3 4 -9 9.44 3.95
 3 -4 9 8.58 3.29
 3 -4 10 7.04 2.7
 -3 4 -10 6.12 3.13
 3 -4 10 6.32 2.74
 3 -4 11 8.21 2.93
 -3 4 -11 11.22 3.84
 -3 4 -12 9.87 3.77
 -3 4 -12 4.95 1.95
 3 -4 12 7.1 2.29
 -3 4 -13 11.57 3.27
 3 -3 -14 20.63 4.11
 -3 3 14 27.84 4.15
 -3 3 13 103.3 10.35
 -3 3 13 123.64 11.23
 -3 3 12 227.76 18.12
 -3 3 12 171.05 17.63
 -3 3 12 206.87 17.15
 -3 3 11 0.68 2.54
 -3 3 11 2.14 1.98
 -3 3 11 0.58 1.83
 -3 3 10 4.39 2.98
 -3 3 10 2.38 3
 3 -3 -10 5.56 3.08
 -3 3 10 2.84 2.23
 -3 3 9 15.31 4.42
 3 -3 -9 19.18 4.57
 -3 3 9 17.72 5.18
 3 -3 -9 14.82 4.9
 -3 3 9 5.45 4.1
 -3 3 8 214.9 17.4
 3 -3 -8 179.9 14.87
 -3 3 8 170.58 15.75
 3 -3 -8 189.06 17.26
 -3 3 7 214.47 17.06
 3 -3 -6 16.06 3.14
 -3 3 6 7.41 2.99
 -3 3 6 11.28 3.99
 -3 3 5 3.87 2.18
 3 -3 -5 3.74 1.61
 3 -3 -5 5.59 1.81
 -3 3 4 33.21 3.85
 3 -3 -4 26.32 3.77
 -3 3 3 2353.61 101.83
 3 -3 -3 2501.04 103.64
 -3 3 2 3871.21 183.78
 3 -3 -2 3955.26 184.3
 3 -3 -1 2786.6 132.58
 -3 3 0 1959.42 92.27
 3 -3 0 1935.84 94.07
 -3 3 -1 1075.51 59.91
 3 -3 1 1354.14 59.11
 3 -3 2 221.1 12.86
 3 -3 3 4.64 1.47
 -3 3 -4 65.04 8.96
 3 -3 4 65.8 6.22
 3 -3 5 25.04 3.87
 -3 3 -5 15.18 3.48
 -3 3 -6 91.81 9.71
 -3 3 -6 127.18 10.74
 3 -3 6 114.08 10.29
 -3 3 -6 117.69 13.26
 3 -3 6 137.3 10.87
 -3 3 -7 31.11 6.97
 3 -3 7 19.19 4.23
 -3 3 -7 29.75 6.59
 3 -3 7 28.6 5.12
 -3 3 -7 24.88 4.7
 3 -3 8 94.24 10.68
 3 -3 8 109.76 11.14
 -3 3 -8 115.57 13.18
 -3 3 -8 102.2 12.25
 3 -3 9 32.35 6.42
 3 -3 9 36.86 6.46
 -3 3 -9 41.74 7.5
 3 -3 10 1.03 1.77
 -3 3 -10 2.14 2.8
 3 -3 10 2.85 1.88
 3 -3 11 7.31 3.07
 3 -3 11 5.2 2.45
 -3 3 -11 6.95 3.12
 -3 3 -12 104.91 12.39
 3 -3 12 79.15 8.73
 -3 3 -13 81.49 9.68
 3 -3 13 76.02 6.97
 -3 3 -14 38.73 4.66
 3 -2 -15 26.72 3.64
 -3 2 15 23.15 3.22
 3 -2 -14 77.11 8.47
 -3 2 14 82.04 8.4
 -3 2 13 11.4 3.65
 -3 2 13 5.59 2.42
 -3 2 12 21.93 5.68
 -3 2 11 45.9 9.02
 -3 2 11 66.1 9.25
 3 -2 -11 64.04 10.5
 -3 2 11 67.87 9.85
 -3 2 10 20.61 5.04
 3 -2 -10 18.83 5.64
 -3 2 10 38.45 6.54
 3 -2 -10 25.08 5.45
 -3 2 10 26.37 5.87
 3 -2 -9 41.64 8.08
 -3 2 9 58.62 8.25
 -3 2 9 54.03 7.68
 3 -2 -9 44.88 7.14
 3 -2 -8 53.04 8.33
 -3 2 8 62.9 8.1
 3 -2 -8 54.5 7.1
 -3 2 8 48.06 7.14
 3 -2 -8 52.85 6.35
 -3 2 7 491.57 34.38
 -3 2 7 828.61 38.69
 -3 2 6 706.3 37.47
 3 -2 -6 652.45 34.77
 -3 2 5 1852.14 90.19
 3 -2 -5 1992.96 89.99
 3 -2 -5 1876.21 89.34
 -3 2 4 2697.26 128.31
 -3 2 4 2448.67 127.54
 3 -2 -4 2814.47 127.3
 -3 2 3 1406.1 69
 -3 2 3 1525.31 67.44
 3 -2 -3 1599.53 69.85
 3 -2 -2 189.11 10.67
 3 -2 -2 188.08 12.27
 3 -2 -1 353.34 17.94
 -3 2 1 349.11 18.05
 -3 2 0 288.36 16.13
 -3 2 0 431.75 18.23
 3 -2 1 417.66 21.26
 -3 2 -1 428.92 20.63
 3 -2 2 12.1 1.9
 -3 2 -2 13.29 2.73
 3 -2 3 130.89 9.01
 -3 2 -3 135.67 10.69
 3 -2 4 45.96 5.05
 -3 2 -4 45.66 5.87
 3 -2 5 40.56 5.18
 3 -2 6 49.44 6.68
 3 -2 6 52.66 6.6
 -3 2 -6 65.14 7.89
 3 -2 7 295.26 20.21
 3 -2 7 263.31 19.68
 -3 2 -7 286.76 20.52
 3 -2 8 383.51 26.42
 -3 2 -8 399.07 26.7
 3 -2 8 419.52 27.37
 3 -2 9 491.12 34.94
 -3 2 -9 686.01 37.2
 3 -2 9 620.1 37.44
 -3 2 -9 566.93 37.46
 3 -2 10 551.17 33.78
 -3 2 -10 528.92 33.55
 -3 2 -10 524.62 32.55
 3 -2 10 470.08 33.44
 3 -2 11 217.87 17.76
 -3 2 -11 233.39 17.94
 3 -2 11 198.38 16.89
 3 -2 11 232.46 19.17
 -3 2 -12 200.7 18.84
 3 -2 12 222.98 16.49
 -3 2 -13 13.87 3.93
 3 -2 13 17.58 3.34
 -3 2 -14 6.91 2.03
 -3 1 15 12.85 2.7
 3 -1 -15 12.46 2.79
 -3 1 14 28.8 5.16
 3 -1 -14 39.67 5.96
 -3 1 13 157.81 14.75
 -3 1 12 0.92 1.57
 3 -1 -12 1.4 2.39
 -3 1 12 -0.6 1.88
 -3 1 12 1.09 2.16
 -3 1 11 13.66 3.86
 -3 1 11 7.25 3.42
 -3 1 11 3.34 3.26
 3 -1 -11 13.09 4.9
 -3 1 11 5.68 3.33
 3 -1 -10 158.77 16.94
 -3 1 10 152.74 13.8
 3 -1 -10 147.36 14.74
 -3 1 10 159.69 14.77
 3 -1 -9 346.45 26.1
 -3 1 9 342.11 23.55
 3 -1 -9 320.72 23.43
 -3 1 9 333.77 22.75
 -3 1 8 911.75 49.45
 3 -1 -8 920.82 49.7
 -3 1 8 882.45 49
 3 -1 -8 898.93 48.48
 -3 1 7 1306.15 64.03
 -3 1 7 1169.44 63.32
 3 -1 -6 464.38 26.59
 -3 1 6 457.48 26.47
 -3 1 6 445.76 26.21
 3 -1 -5 32.46 4.44
 -3 1 5 48.44 5.04
 -3 1 5 36.7 4.64
 3 -1 -5 36.97 4.84
 -3 1 4 178.58 11.78
 -3 1 4 177.81 12.01
 3 -1 -4 215.88 12.88
 -3 1 3 8.16 1.98
 3 -1 -3 6.76 1.74
 3 -1 -3 8.89 1.59
 3 -1 -2 87.27 5.7
 3 -1 -2 80.21 6.58
 3 -1 -1 5.5 1.12
 -3 1 0 400.57 19.59
 3 -1 0 567.61 23.47
 -3 1 -1 5.78 1.53
 3 -1 1 6.1 1.28
 3 -1 2 15.18 2.26
 -3 1 -2 18.56 2.79
 3 -1 3 21.21 2.14
 3 -1 3 30.66 3.6
 -3 1 -3 26.13 3.78
 3 -1 4 113.65 6.84
 -3 1 -4 127.83 9.95
 3 -1 5 3503.69 167.82
 3 -1 6 2454.51 123.88
 3 -1 6 2060.51 122.31
 3 -1 6 3151.38 125.54
 -3 1 -6 2767.54 124.75
 3 -1 7 1633.99 86.09
 3 -1 7 1673.32 85.38
 3 -1 7 1570.51 85.93
 -3 1 -7 1856.36 86.51
 3 -1 8 679.28 43
 3 -1 8 653.82 41.61
 3 -1 8 752.21 44.18
 3 -1 9 654.95 39.1
 -3 1 -9 607.44 36.86
 3 -1 9 604.17 38.93
 3 -1 10 79.66 10.38
 -3 1 -10 71.78 8.97
 -3 1 -10 85.57 10.09
 3 -1 10 72.84 10.21
 -3 1 -11 1.78 2.07
 3 -1 11 0.49 1.68
 3 -1 11 0.54 2.16
 -3 1 -12 1.16 2.15
 3 -1 12 0.76 1.31
 3 -1 12 1.19 1.92
 -3 1 -13 8.11 2.96
 3 -1 13 5.6 1.73
 3 -1 13 5.6 2.16
 -3 1 -14 16.88 2.95
 -3 0 15 0.25 1.11
 3 0 -15 0.25 1.47
 -3 0 14 2.33 2.04
 3 0 -14 2.74 2.51
 -3 0 13 60.97 8.64
 3 0 -13 53.98 8.07
 -3 0 12 60.66 7.86
 3 0 -12 57.83 9.65
 -3 0 12 56.11 8.36
 -3 0 11 451.5 29.37
 3 0 -11 432.01 33
 -3 0 11 447.11 29.52
 3 0 -10 400.85 29.78
 -3 0 10 402.3 25.94
 3 0 -10 355.13 26.76
 -3 0 10 362.9 25.48
 3 0 -9 0.61 1.71
 -3 0 9 2.39 2.01
 3 0 -9 -0.48 1.51
 -3 0 8 9.85 2.77
 -3 0 8 8.44 2.76
 3 0 -8 1.21 1.79
 -3 0 8 0.71 1.32
 3 0 -8 2.12 1.57
 -3 0 7 3.12 1.78
 -3 0 7 3.87 1.82
 3 0 -7 3.96 1.92
 3 0 -6 17.18 3.46
 -3 0 6 17.96 3.29
 -3 0 6 18.04 3.05
 3 0 -5 102.06 8.62
 -3 0 5 87.5 7.67
 3 0 -5 106.93 8.91
 -3 0 5 109.16 8.03
 3 0 -4 124.35 9.3
 -3 0 4 119.32 8.61
 3 0 -4 132.25 8.97
 3 0 -3 34.09 3.94
 3 0 -3 35.05 3.47
 3 0 -2 7.96 1.45
 3 0 -2 7.16 1.68
 3 0 -1 2906.59 158.77
 3 0 -1 3849.99 158.76
 -3 0 0 5497.73 238.29
 3 0 0 4632.94 238.82
 -3 0 -1 9536.7 454.97
 3 0 1 9999 454.55
 -3 0 -2 5980 277.99
 3 0 2 5800.99 276.56
 3 0 2 6065.83 277.36
 3 0 3 2512.57 125.58
 -3 0 -3 2917.45 128.2
 3 0 3 2664.47 126.7
 3 0 4 2064.52 97.32
 -3 0 -4 1995.62 99.3
 3 0 4 2001.47 98.77
 3 0 5 1245.11 61.93
 3 0 5 1268.61 64.56
 3 0 6 210.98 16.31
 3 0 6 228.69 16.52
 3 0 6 186.54 15.52
 -3 0 -6 233.37 16.42
 3 0 7 639.02 35.52
 3 0 7 555.02 34.6
 -3 0 -7 667.36 34.94
 3 0 8 0.51 1.61
 3 0 8 0.5 1.86
 3 0 8 0.92 1.7
 3 0 9 143.02 14.72
 3 0 9 137.39 13.68
 -3 0 -9 152.76 13.78
 3 0 9 184.58 16.5
 3 0 10 99.19 11.82
 -3 0 -10 92.9 10.48
 -3 0 -11 7.26 3.23
 3 0 11 4.56 3.02
 3 0 12 3.26 2.06
 3 0 12 5.65 2.72
 -3 0 -12 3.86 2.68
 3 0 13 0.47 0.87
 3 0 13 1.08 1.25
 3 1 -15 16.23 3.43
 -3 -1 15 15.67 3.39
 3 1 -14 0.8 2.02
 -3 -1 14 4.34 2.47
 3 1 -13 0.5 2.22
 -3 -1 13 2.01 1.99
 -3 -1 12 -1.09 1.71
 3 1 -12 7.28 3.82
 3 1 -12 3.4 3.07
 -3 -1 12 5.81 2.71
 3 1 -11 213.28 20.91
 -3 -1 11 176.22 15.66
 -3 -1 11 213.62 17.24
 3 1 -10 321.11 26.04
 -3 -1 10 315.66 22.59
 3 1 -10 305.46 24.11
 -3 -1 10 302.28 21.48
 3 1 -9 3.93 2.03
 3 1 -9 2.49 2.14
 3 1 -9 2.55 1.89
 -3 -1 9 4.41 2.25
 -3 -1 9 0.43 1.34
 -3 -1 8 18.22 4.01
 -3 -1 8 21.13 4.05
 3 1 -8 19.23 4.33
 3 1 -8 24.84 4.68
 -3 -1 8 19.59 4.02
 3 1 -7 46.49 6.16
 -3 -1 6 361.93 22.55
 3 1 -6 387.01 23.69
 -3 -1 6 388.06 21.77
 3 1 -5 27.23 4.06
 3 1 -5 23.07 3.55
 3 1 -4 483.32 26.19
 3 1 -4 491.18 26.8
 3 1 -3 45.12 4.1
 3 1 -3 32.21 3.96
 3 1 -2 1736.63 75.85
 3 1 -2 1427.78 75.67
 3 1 -1 5283.98 231.83
 3 1 -1 5737.07 231.96
 -3 -1 1 5349.94 230.34
 3 1 0 4481.55 174.15
 3 1 0 4098.74 174.38
 3 1 0 4388.44 175.13
 -3 -1 -1 3215 154.31
 3 1 1 3312.86 154.28
 3 1 2 1520.7 82.7
 -3 -1 -2 2008.13 84.31
 3 1 3 241.91 15.1
 3 1 3 232.6 14.53
 -3 -1 -3 220.95 15.2
 3 1 4 355.55 22.06
 3 1 4 392.96 21.47
 -3 -1 -4 330.37 21.8
 3 1 5 351.08 22.12
 3 1 5 290.58 21.25
 3 1 5 337.51 20.17
 3 1 6 137.56 12.64
 3 1 6 114.03 11.78
 3 1 6 146.41 12.73
 3 1 6 125.64 10.76
 3 1 7 185.06 16.95
 3 1 7 214.77 17.75
 3 1 7 236.95 18.48
 -3 -1 -7 267.95 18.72
 3 1 8 58.7 8.59
 3 1 8 54.53 8.48
 3 1 8 66.92 9.34
 -3 -1 -8 68.52 8.7
 3 1 9 4.17 2.64
 -3 -1 -9 5.64 2.56
 3 1 9 6.58 3.25
 3 1 9 5.14 3.31
 3 1 10 2.48 2.3
 -3 -1 -10 0.45 1.09
 3 1 10 2.28 2.76
 3 1 11 10.2 4.01
 -3 -1 -11 14.34 4.77
 3 1 11 10.06 3.13
 3 1 12 -0.4 1.76
 3 1 12 1.62 1.96
 -3 -1 -12 -0.5 2.34
 3 1 13 18.2 3.94
 3 1 13 30.3 4.31
 -3 -1 -13 25.68 4.43
 -3 -2 15 153.49 11.65
 -3 -2 14 149.78 13.18
 3 2 -14 150.69 13.17
 -3 -2 13 250.92 19.43
 3 2 -13 247.67 19.56
 3 2 -13 222 16.13
 -3 -2 12 21.28 4.98
 3 2 -12 20.58 6.15
 3 2 -12 15.57 4.82
 -3 -2 11 4.64 2.61
 3 2 -11 1.52 2.38
 3 2 -11 0.66 2.92
 3 2 -10 8.61 3.77
 -3 -2 10 6.04 2.5
 3 2 -10 6.48 3.65
 -3 -2 10 11.06 3.81
 3 2 -9 269.74 21.15
 -3 -2 9 266.41 18.38
 -3 -2 9 244.6 18.03
 3 2 -9 279.53 23
 -3 -2 9 262.82 19.79
 3 2 -8 35.23 6.08
 -3 -2 8 34.44 5.69
 3 2 -8 34.79 6.09
 -3 -2 8 26.81 4.36
 3 2 -7 167.89 13.69
 3 2 -7 169.38 14.09
 3 2 -6 492.15 29.97
 3 2 -6 465.61 29.79
 3 2 -5 2815.38 131.45
 3 2 -5 2638.19 131.85
 3 2 -4 2405.85 113.08
 3 2 -4 2289.85 113.33
 3 2 -3 530.35 25.78
 3 2 -3 429.16 25.43
 3 2 -2 213.89 12.2
 3 2 -2 186.45 12.44
 3 2 -1 284.76 15.33
 3 2 -1 253.23 14.51
 3 2 -1 275.47 15.97
 3 2 -1 304.29 16.77
 -3 -2 1 293.88 14.52
 3 2 0 526.3 25.71
 3 2 0 470.18 26.87
 -3 -2 0 458.43 25.88
 3 2 1 69.8 6.18
 -3 -2 -1 69.41 5.97
 3 2 2 444.59 23.99
 -3 -2 -2 384.04 23.32
 3 2 3 224.25 14.95
 -3 -2 -3 213.56 14.93
 3 2 4 282.41 17.78
 3 2 4 275.64 18.76
 3 2 4 241.22 17.53
 3 2 5 240.79 17.91
 -3 -2 -5 314.28 19.73
 3 2 5 265.62 19.49
 3 2 5 278.68 19.66
 3 2 5 285.75 19.57
 3 2 6 17.82 4.37
 -3 -2 -6 15.43 3.96
 3 2 6 13.2 3.94
 3 2 6 13.01 3.8
 3 2 7 19.33 4.31
 3 2 7 26.33 5.68
 -3 -2 -7 25.78 5.32
 3 2 7 24.22 5.53
 3 2 7 32.43 6.27
 -3 -2 -8 40.65 6.98
 3 2 8 41.54 7.21
 3 2 8 38.35 7.12
 3 2 9 5.5 2.89
 -3 -2 -9 7.42 3.11
 3 2 9 2.93 2.61
 -3 -2 -10 115.96 11.93
 3 2 11 170.46 15.98
 -3 -2 -11 191.96 17.98
 3 2 11 179.31 15.11
 3 2 12 456.66 28.21
 -3 -2 -12 432.01 28.67
 3 2 12 469.06 28.55
 3 2 13 42.58 5.41
 3 2 13 68.36 6.31
 -3 -3 15 4.93 1.85
 -3 -3 14 3.25 2.1
 3 3 -14 5.83 2.73
 3 3 -13 14.04 3.45
 3 3 -13 12.87 4.06
 -3 -3 12 158.09 14.83
 -3 -3 11 44.81 7.41
 3 3 -11 37 8.06
 3 3 -11 39.4 8.47
 3 3 -10 5.08 3.55
 3 3 -10 7.65 4.78
 -3 -3 10 6.74 3.19
 3 3 -10 3.2 2.72
 -3 -3 10 19.63 3.86
 -3 -3 10 18.27 3.87
 3 3 -9 62.99 9.81
 3 3 -9 47.38 10.31
 3 3 -9 51.43 8.29
 -3 -3 9 41.55 7.09
 -3 -3 9 55.89 6.76
 -3 -3 9 57.01 6.78
 3 3 -8 149.51 12.37
 3 3 -8 198.19 15.92
 -3 -3 8 187.64 15.24
 -3 -3 8 158.64 12.48
 3 3 -8 191.21 21.83
 3 3 -8 194.9 16.17
 3 3 -7 830.96 49.02
 3 3 -7 985.54 47.22
 3 3 -7 945.38 49.76
 3 3 -6 27.13 4.14
 3 3 -6 18.23 6.29
 3 3 -6 21.91 4.2
 3 3 -5 196.11 14.41
 3 3 -5 221.44 14.68
 3 3 -4 478.01 28.7
 3 3 -4 585.18 29.51
 3 3 -3 365.75 20.34
 3 3 -3 358.16 20.66
 3 3 -2 11.84 2.28
 3 3 -2 11.83 2.1
 3 3 -2 13.58 2.3
 -3 -3 2 11.88 1.07
 3 3 -1 69.83 5.92
 3 3 -1 60.76 6.54
 -3 -3 1 55.59 4.4
 3 3 -1 75.25 5.18
 3 3 -1 51.79 4.67
 3 3 0 258.68 16.5
 3 3 0 274.12 17.84
 -3 -3 0 260.37 15.83
 3 3 0 296.27 14.98
 -3 -3 -1 17.88 3.25
 3 3 1 25.45 4.26
 3 3 1 31.41 4.53
 3 3 2 841.27 45
 3 3 3 3.84 1.96
 3 3 3 4.27 1.9
 -3 -3 -3 2.87 1.67
 3 3 3 2.6 1.68
 3 3 3 4.89 2.14
 3 3 4 3.15 1.99
 -3 -3 -4 1.01 1.7
 3 3 4 1.42 1.49
 3 3 5 1.18 1.55
 3 3 5 1.33 1.75
 -3 -3 -5 2.34 1.81
 3 3 5 0.82 1.73
 3 3 6 123.97 12.25
 3 3 6 102.1 11.68
 3 3 6 111.8 11.35
 -3 -3 -6 124.63 12.21
 3 3 7 627.44 37.79
 3 3 7 612.97 37.71
 3 3 7 563.31 35.47
 -3 -3 -7 553.54 35.91
 3 3 8 673.49 43.92
 3 3 8 729.28 44.6
 -3 -3 -8 632.87 44.53
 3 3 9 745.42 47.36
 3 3 9 791.81 48.15
 -3 -3 -9 743.38 48.84
 -3 -3 -9 905.31 47.96
 3 3 10 435.03 30.86
 3 3 10 484.97 32.27
 -3 -3 -10 449.03 32.56
 -3 -3 -10 518.09 30.91
 3 3 11 135.59 12.9
 -3 -3 -11 155.56 14.34
 3 3 11 159.62 14.32
 3 3 12 12.84 3.26
 -3 -3 -12 10.26 2.72
 3 3 12 9.13 3.23
 3 3 13 -0.18 0.78
 3 3 13 -0.52 0.87
 -3 -4 15 24.12 3.62
 -3 -4 14 11.51 3.39
 3 4 -14 16.71 2.85
 3 4 -13 -1.03 1.9
 3 4 -13 1.08 1.33
 -3 -4 12 9.88 3.56
 -3 -4 11 51.6 8.23
 3 4 -11 45.87 9.03
 3 4 -11 70.02 11.76
 3 4 -10 236.66 21.24
 -3 -4 10 178.49 17.22
 3 4 -10 202.78 19.43
 -3 -4 9 118.43 12.25
 3 4 -9 115.65 12.99
 3 4 -9 96.82 9.48
 -3 -4 9 108.81 9.93
 -3 -4 9 106.46 9.65
 3 4 -9 98.23 12.65
 3 4 -9 103.14 17
 -3 -4 8 0.94 1.87
 3 4 -8 8.69 3.29
 3 4 -8 3.43 2.27
 3 4 -8 4.61 5.36
 -3 -4 8 6.9 2.18
 3 4 -8 6.6 2.34
 3 4 -7 10.31 3.22
 3 4 -7 8.4 5.72
 3 4 -7 12.1 3.46
 3 4 -7 11.46 2.97
 3 4 -6 23.68 4.03
 3 4 -6 22.52 4.55
 3 4 -6 16.04 5.34
 3 4 -6 26.88 4.6
 3 4 -5 10.24 2.66
 3 4 -5 9.91 2.61
 3 4 -5 10.66 3.16
 3 4 -5 11.87 3.73
 3 4 -5 10.85 2.95
 3 4 -5 7.03 2.27
 3 4 -4 3.95 2.03
 3 4 -4 3.92 1.84
 3 4 -4 4.27 2.18
 3 4 -4 1.83 1.28
 3 4 -3 412.26 23.56
 3 4 -3 378.61 23.01
 3 4 -3 433.79 23.29
 3 4 -2 9.77 2.15
 -3 -4 2 8.25 0.93
 3 4 -2 10.79 2.25
 3 4 -1 380.39 19.19
 3 4 -1 403.96 20.42
 -3 -4 1 288.03 17.59
 3 4 -1 332.27 21.48
 3 4 0 177.02 13.55
 3 4 0 171.77 12.15
 3 4 1 54.73 7.79
 3 4 1 64.69 7.33
 3 4 1 52.97 6.1
 3 4 2 359.68 24.51
 3 4 2 435.84 25.98
 3 4 2 366.48 23.59
 3 4 2 407.46 24.65
 3 4 2 397.82 24.79
 3 4 3 832.57 47.56
 3 4 3 901.62 47.98
 3 4 3 933.35 49.43
 -3 -4 -4 910.88 53.37
 3 4 4 1102.9 55.38
 3 4 4 988.02 53.79
 3 4 4 1107.92 56.47
 3 4 4 1095.29 56.04
 -3 -4 -4 927.83 54.1
 -3 -4 -5 1410.25 81.03
 3 4 5 1607.6 83.13
 3 4 5 1664.71 82.48
 3 4 5 1715.22 83.03
 -3 -4 -5 1515.92 80.92
 3 4 6 1288.63 66.8
 -3 -4 -6 1182.5 65.34
 3 4 6 1359.97 66.47
 3 4 6 1254.12 66.15
 3 4 7 689.09 42.63
 -3 -4 -7 649.9 41.76
 3 4 7 657.31 40.99
 -3 -4 -7 656.23 40.76
 3 4 7 730.58 42.55
 3 4 8 124.63 13.76
 -3 -4 -8 94.36 12.04
 3 4 8 110.64 12.25
 -3 -4 -8 98.68 11.79
 3 4 8 125.37 13.69
 -3 -4 -9 95.04 10.91
 -3 -4 -10 9.34 3.37
 3 4 10 10.62 3.78
 3 4 10 10.45 3.58
 3 4 11 0.44 1.96
 3 4 11 3.56 2.21
 3 4 11 2.59 1.94
 3 4 12 2.34 1.69
 3 4 12 0.26 1.39
 3 5 -15 0.7 0.74
 -3 -5 14 2.27 1.54
 3 5 -14 2.28 1.27
 3 5 -13 1.41 1.21
 3 5 -12 39.94 6.7
 3 5 -11 20.92 7.83
 3 5 -11 31.95 6.21
 -3 -5 11 22.15 5.19
 3 5 -10 81.1 15.49
 3 5 -10 75.27 10.79
 3 5 -10 73.62 7.94
 -3 -5 10 78.58 10.41
 -3 -5 9 96.93 9.01
 -3 -5 9 100.88 11.58
 3 5 -9 98.48 12.19
 3 5 -9 78.95 16.29
 3 5 -9 91.86 9.64
 3 5 -9 91.15 12.15
 -3 -5 8 16.18 3.22
 -3 -5 8 14.51 4.25
 3 5 -8 9.4 3.03
 3 5 -8 18.18 7.98
 3 5 -8 11.35 3.86
 3 5 -8 11.96 3.85
 3 5 -7 28.8 5.23
 3 5 -7 22.45 4.92
 3 5 -7 25.02 7.98
 3 5 -6 63.22 8.67
 3 5 -6 68.05 9.08
 3 5 -6 78.18 9.01
 3 5 -6 83.56 10.46
 3 5 -6 86.6 9.61
 3 5 -6 66.46 11.01
 3 5 -6 84.69 8.69
 3 5 -6 76.76 8.95
 3 5 -5 432.4 25.7
 3 5 -5 382.67 26.14
 3 5 -5 439.03 32.81
 3 5 -5 359.7 26.12
 3 5 -5 486.49 27.61
 3 5 -5 406.1 29.39
 3 5 -5 460.23 26.85
 3 5 -5 429.94 27.37
 3 5 -4 106.39 10.13
 3 5 -4 103.13 9.34
 3 5 -4 93.98 8.96
 3 5 -4 106.7 9.8
 3 5 -4 103.91 12.42
 3 5 -4 100.33 9.87
 3 5 -4 111.26 13.63
 3 5 -4 108.13 9.51
 3 5 -4 88.48 10.35
 3 5 -3 118.65 10.12
 3 5 -3 123.24 13.46
 3 5 -3 121.18 9.64
 3 5 -3 101.08 12.47
 3 5 -3 112.59 9.86
 3 5 -3 108.3 10.4
 3 5 -3 87.72 11.11
 3 5 -3 106.05 9.95
 3 5 -2 160.14 16.53
 3 5 -2 184.11 12.08
 3 5 -2 169.93 15.52
 3 5 -2 144.8 12.03
 3 5 -2 171.18 12.83
 3 5 -2 144.56 15.91
 3 5 -2 172.91 12.23
 3 5 -2 148.99 12.52
 3 5 -1 131.05 13.99
 3 5 -1 133.5 15.25
 3 5 -1 130.85 13.88
 -3 -5 1 125.46 8.7
 3 5 -1 140.9 11.52
 3 5 -1 149.2 10.32
 3 5 -1 149.08 10.73
 3 5 -1 128.13 11.28
 3 5 0 1720.67 98.51
 3 5 0 1820.74 95.51
 3 5 0 1849.07 100.21
 3 5 0 1994.25 94.32
 3 5 1 2362.69 115.16
 3 5 1 2154.26 115.99
 3 5 1 2197.13 118.95
 3 5 1 2330.52 118.74
 3 5 1 2434.91 114.17
 3 5 1 2268.1 113.01
 3 5 2 2194.1 112.98
 3 5 2 2371.06 109.74
 3 5 2 2072.15 107.88
 3 5 2 1897.25 107.99
 3 5 2 2106.75 113.01
 3 5 2 2340.21 108.55
 3 5 2 2130.73 106.72
 3 5 3 1141.39 64.92
 3 5 3 1385.92 67.87
 3 5 3 1312.92 66.8
 3 5 3 1044.61 64.67
 3 5 3 1169.14 64.41
 3 5 3 1315.54 66.4
 3 5 3 1355.43 68.37
 3 5 4 695.59 42.49
 3 5 4 712.23 42.19
 -3 -5 -4 709.11 40.68
 3 5 4 727.97 43.11
 3 5 4 663.69 40.87
 3 5 4 797.81 44.67
 3 5 5 160.36 15.55
 3 5 5 162.11 15.06
 -3 -5 -5 154.06 14.2
 3 5 5 192.93 16.74
 3 5 5 137.1 13.3
 3 5 5 145.94 16.54
 3 5 6 122.88 15.56
 3 5 6 128.39 14.32
 3 5 6 128.08 13.94
 -3 -5 -6 118.83 12.76
 3 5 6 141.78 14.45
 3 5 7 44.78 7.96
 3 5 7 35.6 8.74
 3 5 7 43.57 8.05
 3 5 7 40.09 7.56
 -3 -5 -7 32.98 6.66
 3 5 8 13.83 4.44
 -3 -5 -8 16.72 4.6
 3 5 8 13.59 4.59
 3 5 8 15.82 5.58
 3 5 8 16.59 5.07
 3 5 9 120 13.55
 3 5 9 129.42 13.75
 3 5 10 31.35 5.85
 3 5 10 22.98 5.53
 3 5 10 31.54 5.81
 3 5 11 12.54 3.52
 3 5 11 21.07 3.96
 3 5 11 18.91 3.81
 3 5 12 3.7 1.59
 3 6 -14 68.93 5.7
 3 6 -14 58.28 5.6
 3 6 -13 167.26 13.14
 3 6 -12 235.01 17.94
 3 6 -12 217.73 15.6
 -3 -6 11 191.22 16.62
 3 6 -11 155.3 17.15
 3 6 -11 189.04 15.83
 -3 -6 10 3.83 2.66
 3 6 -10 2.28 2.26
 3 6 -10 6.74 4.07
 3 6 -10 4 2.04
 3 6 -9 2.23 2.76
 -3 -6 9 2.76 2.19
 3 6 -9 1.7 1.58
 3 6 -8 91.95 12.49
 -3 -6 8 102.39 9.23
 3 6 -8 96.78 10.71
 -3 -6 8 92.01 11.29
 3 6 -7 95.92 11.53
 3 6 -7 72.36 9.45
 3 6 -7 89.98 11.11
 3 6 -7 88.42 11.17
 3 6 -6 19.05 4.23
 3 6 -6 12.07 3.51
 3 6 -6 14.13 4.49
 3 6 -6 14.29 4.16
 3 6 -6 13.26 4.19
 3 6 -5 15.78 4.39
 3 6 -5 21.8 4.85
 3 6 -5 25.16 5.88
 3 6 -5 18.23 4
 3 6 -5 15.15 3.99
 3 6 -5 19.52 4.43
 3 6 -5 15.41 5.73
 3 6 -5 13.67 4.02
 3 6 -4 416.56 26.82
 3 6 -4 452.79 27.34
 3 6 -4 414.83 27.56
 3 6 -4 461.63 30.1
 3 6 -4 369.58 29.98
 3 6 -4 437.84 27.01
 3 6 -4 410.72 32.66
 3 6 -4 473.03 27.11
 3 6 -4 405.17 29.37
 3 6 -3 1189.91 64.26
 3 6 -3 1419.62 64.88
 3 6 -3 1140.99 63.86
 3 6 -3 1243.84 65.61
 3 6 -3 1399.86 69.79
 3 6 -3 1281.05 71.46
 3 6 -3 1253.29 64.38
 3 6 -3 1296.18 63.66
 3 6 -3 1275.4 71.15
 3 6 -2 782.59 47.81
 3 6 -2 675.12 46.53
 3 6 -2 832.14 49.46
 3 6 -2 844.15 42.59
 3 6 -2 823.59 51.05
 3 6 -2 767.72 43.37
 3 6 -2 742.18 42.82
 3 6 -2 731.07 42.9
 3 6 -2 786.75 44.13
 3 6 -1 283.61 23.7
 3 6 -1 263 23.62
 3 6 -1 284.24 23.63
 3 6 -1 274.71 19.9
 3 6 -1 288.07 19.94
 3 6 -1 262.21 19.42
 3 6 -1 222.22 23.97
 3 6 0 240.59 22.4
 3 6 0 244.72 22.68
 3 6 0 283.69 20.72
 3 6 0 294.8 24.57
 3 6 0 302.65 19.16
 3 6 0 340.16 22.26
 3 6 0 307.38 26.72
 3 6 0 296.93 19.86
 3 6 1 307.72 21.28
 3 6 1 332.03 26.78
 3 6 1 333.75 23.21
 3 6 1 273.65 23.29
 3 6 1 280.27 24.75
 3 6 1 319.2 20.43
 3 6 1 280.08 23.51
 3 6 2 52.42 9.46
 3 6 2 58.41 8.93
 3 6 2 81.76 10.13
 3 6 2 66.57 9.15
 3 6 2 55.62 7.6
 3 6 2 73.52 8.47
 3 6 2 87.34 12.4
 3 6 2 78.62 9.36
 3 6 3 105.27 12.6
 3 6 3 113.51 12.72
 3 6 3 105.68 11.72
 3 6 3 89 10.19
 3 6 3 84.84 10.92
 3 6 3 114.79 11.89
 3 6 3 109.66 11.83
 3 6 3 102.04 11.41
 3 6 4 152.92 15.3
 3 6 4 163.97 16.27
 3 6 4 145.27 14.68
 -3 -6 -4 156.33 13.9
 3 6 4 157.84 14.79
 3 6 4 149.45 16.18
 -3 -6 -5 1.43 1.76
 3 6 5 1.75 2.45
 3 6 5 7.56 3.53
 3 6 5 0.76 1.51
 3 6 5 1.78 2.2
 3 6 6 125.16 14.49
 3 6 6 123.47 14.51
 -3 -6 -6 153.78 14.46
 3 6 6 144.7 15.5
 3 6 7 107.78 12.98
 -3 -6 -7 93.33 11.1
 3 6 7 101.57 12.85
 3 6 7 101.69 12.44
 3 6 8 54.68 9
 -3 -6 -8 50.83 7.82
 3 6 8 67.74 9.65
 3 6 9 8.93 3.39
 3 6 9 9.24 3.7
 3 6 9 14.93 4.47
 3 6 10 0.34 1.36
 3 6 10 0.4 1.79
 3 6 10 -0.4 1.92
 3 6 11 28.82 4.29
 3 7 -14 53.89 4.86
 3 7 -13 1.38 1.45
 3 7 -13 3.87 1.77
 -3 -7 13 0.5 1.17
 3 7 -12 0.81 1
 3 7 -12 2.19 2.21
 3 7 -12 1.17 1.64
 3 7 -11 14.21 4.27
 3 7 -11 11.6 2.87
 3 7 -11 14.48 3.76
 3 7 -10 201.66 19.61
 -3 -7 10 217.06 18.47
 3 7 -9 1.8 1.66
 3 7 -9 -1.29 2.56
 3 7 -9 1.41 2.97
 -3 -7 9 1.13 1.94
 3 7 -8 43.3 7.17
 3 7 -8 53.63 9.72
 3 7 -8 52.33 8.75
 -3 -7 8 37.23 7.25
 3 7 -7 152.22 14.73
 3 7 -7 144.87 15.32
 3 7 -7 137.6 14.41
 3 7 -7 117.28 13.04
 3 7 -6 359.81 25.3
 3 7 -6 494.93 31.16
 3 7 -6 411 25.69
 3 7 -6 282.76 23.35
 3 7 -6 342.18 26.52
 3 7 -6 391.93 26.3
 3 7 -5 329.13 28.92
 3 7 -5 266.82 22.89
 3 7 -5 287.03 21.33
 3 7 -5 276 24.18
 3 7 -5 298.15 20.7
 3 7 -5 328.17 22.16
 3 7 -5 221.34 18.26
 3 7 -5 328.25 21.78
 3 7 -4 169.27 14.71
 3 7 -4 182.87 14.72
 3 7 -4 148.07 14.36
 3 7 -4 173.98 18.98
 3 7 -4 187.89 15.75
 3 7 -4 167.52 19.69
 3 7 -4 131.61 16.15
 3 7 -4 175.34 14.46
 3 7 -3 76.59 12.68
 3 7 -3 69.91 11.42
 3 7 -3 82.93 13.48
 3 7 -3 79.76 9.04
 3 7 -3 62.1 7.99
 3 7 -3 74.74 8.77
 3 7 -3 69.63 9.22
 3 7 -3 70.14 8.33
 3 7 -3 64.81 8.65
 3 7 -2 73.69 9.28
 3 7 -2 70.98 8.81
 3 7 -2 78.69 8.42
 3 7 -2 74.17 8.94
 3 7 -2 77.57 9.69
 3 7 -2 64.73 7.89
 3 7 -2 79.5 12.14
 3 7 -2 77.14 13.79
 3 7 -2 79.37 12.37
 3 7 -1 64.34 8.2
 3 7 -1 51.36 7.92
 3 7 -1 52.85 7.64
 3 7 -1 53.84 8.35
 3 7 -1 54.69 6.8
 3 7 -1 51.01 7.65
 3 7 -1 38.75 8.71
 3 7 -1 51.68 10.52
 3 7 -1 50.94 10.92
 3 7 0 36.51 9.28
 3 7 0 41.75 6.88
 3 7 0 54.6 8.29
 3 7 0 33.12 5.42
 3 7 0 32.7 6.2
 3 7 0 26.8 7.7
 3 7 0 41.14 8.73
 3 7 0 40.79 8.77
 3 7 1 64.89 12.15
 3 7 1 102.3 11.96
 3 7 1 62.23 9.12
 3 7 1 77.22 11.91
 3 7 1 89.53 9.76
 3 7 1 95.32 13.74
 3 7 1 77.53 8.83
 3 7 2 1.37 1.93
 3 7 2 2.73 3.38
 3 7 2 4.85 2.55
 3 7 2 5.49 3.2
 3 7 2 2.91 2.36
 3 7 2 9.42 4.4
 3 7 3 366.93 28.48
 -3 -7 -3 417.94 26.84
 3 7 3 435.59 31.63
 3 7 3 396.3 28.32
 3 7 3 463.51 31.22
 3 7 4 143.28 14.58
 -3 -7 -4 112.28 12.02
 3 7 4 151.15 15.86
 3 7 4 129.86 14.4
 3 7 5 26.58 5.94
 3 7 5 35.3 7.26
 3 7 5 33.76 7.03
 -3 -7 -5 42 6.94
 3 7 5 33.7 7.35
 3 7 6 11.17 3.96
 -3 -7 -6 12.78 4.06
 3 7 6 13.98 5.31
 3 7 6 14.64 4.8
 3 7 6 16.42 5.24
 3 7 7 36.94 6.7
 -3 -7 -7 24.61 5.28
 3 7 7 21.2 5.84
 3 7 7 24.04 6.28
 3 7 7 27.66 6.53
 3 7 8 77 10.04
 3 7 8 87.21 11.03
 3 7 8 100.15 11.66
 3 7 9 223 16.63
 3 7 9 211.69 15.48
 3 7 10 124.44 10.27
 3 8 -13 33.3 4.03
 3 8 -13 34.93 4.44
 3 8 -12 3.99 2.14
 3 8 -12 3.62 1.91
 3 8 -12 5.93 1.86
 3 8 -11 1.53 2.14
 3 8 -11 3.93 1.64
 3 8 -11 -0.89 1.65
 3 8 -11 3.95 1.95
 3 8 -10 31.05 7.41
 3 8 -10 46.88 7.32
 3 8 -10 46.14 6.33
 3 8 -10 47.01 7.98
 3 8 -9 85.62 11.73
 -3 -8 9 92.8 11.36
 3 8 -8 79.79 9.65
 3 8 -8 71.8 10.47
 -3 -8 8 55.01 8.94
 3 8 -8 63.75 11.27
 3 8 -8 54.69 9.5
 3 8 -7 191.33 17.32
 3 8 -7 160.68 20.9
 3 8 -7 194.62 17.77
 3 8 -7 223.4 19.85
 3 8 -7 177.39 16.93
 3 8 -7 179.66 16.99
 3 8 -6 72.38 9.17
 3 8 -6 101.62 12.42
 3 8 -6 75.34 11.76
 3 8 -6 82.82 10.46
 3 8 -6 72.4 13.22
 3 8 -6 88.16 10.51
 3 8 -6 94.69 11.18
 3 8 -5 2.65 3.04
 3 8 -5 2.45 2.38
 3 8 -5 2.61 2.07
 3 8 -5 1.41 1.47
 3 8 -5 1.09 3.06
 3 8 -5 2.65 3.32
 3 8 -5 3.6 3.02
 3 8 -5 0.84 2.87
 3 8 -4 54.73 11.08
 3 8 -4 50.49 7.48
 3 8 -4 42.63 9.04
 3 8 -4 27.26 5.69
 3 8 -4 61.22 12.06
 3 8 -4 58.8 8.48
 3 8 -4 44.5 7.03
 3 8 -4 45.75 7.75
 3 8 -3 7.21 3.18
 3 8 -3 12.55 4.4
 3 8 -3 10.75 3.37
 3 8 -3 7.93 4.82
 3 8 -3 4.4 2.41
 3 8 -3 11.22 5.57
 3 8 -3 8.33 3.59
 3 8 -3 7.46 4.96
 3 8 -2 32.2 6.68
 3 8 -2 22.72 4.99
 3 8 -2 36.04 6.3
 3 8 -2 31.91 6.3
 3 8 -2 19.04 4.53
 3 8 -2 19.48 6.99
 3 8 -2 24.56 8.75
 3 8 -2 32.63 8.69
 3 8 -1 17.92 4.96
 3 8 -1 40.88 6.83
 3 8 -1 35.98 7.29
 3 8 -1 33.91 6.65
 3 8 -1 43.09 10.4
 3 8 -1 44.37 11.1
 3 8 -1 28.32 8.06
 3 8 0 140.26 14.35
 3 8 0 127.85 13.91
 3 8 0 165.62 17.12
 3 8 0 136.37 14.38
 3 8 0 173.02 16.27
 3 8 0 146.2 18.87
 3 8 0 156.43 21.42
 3 8 0 120.86 17.59
 3 8 1 397.94 29.32
 3 8 1 412.46 29.54
 3 8 1 420.35 33.31
 3 8 1 371.96 28.67
 3 8 1 481.65 37.6
 3 8 1 512.55 32.63
 3 8 1 422.79 36.21
 3 8 1 440.4 34.12
 3 8 2 3.46 3.43
 3 8 2 3 2.53
 3 8 2 3.3 2.68
 3 8 2 4.49 2.62
 3 8 2 3.96 2.62
 3 8 2 3.71 2.75
 -3 -8 -3 10.9 3.36
 3 8 3 13.38 4.91
 3 8 3 10.01 3.85
 3 8 3 6.84 3.73
 3 8 3 9.67 3.56
 3 8 3 12.38 4.09
 3 8 3 14.95 4.97
 3 8 4 55.44 8.63
 -3 -8 -4 42.44 6.86
 3 8 4 57.41 9.77
 3 8 4 42.45 7.45
 -3 -8 -5 119.53 12.35
 3 8 5 153.07 15.9
 3 8 6 473.4 32.16
 3 8 6 478.17 33.31
 3 8 7 219.83 18.62
 3 8 7 256.5 19.87
 3 8 8 399.31 27.2
 3 8 8 452.34 27.59
 3 8 9 64.89 6.67
 3 8 9 92.98 7.49
 3 9 -12 5.72 1.48
 3 9 -12 4.83 1.8
 3 9 -12 4.49 1.59
 3 9 -11 6.86 2.56
 3 9 -11 7.87 2.03
 3 9 -11 6.51 2.12
 3 9 -11 3.82 2.41
 3 9 -10 15.57 4.26
 3 9 -10 18.92 3.68
 3 9 -10 13.37 3.74
 3 9 -10 12.32 3.96
 3 9 -9 26.68 6.15
 3 9 -9 37.34 5.8
 3 9 -9 21.67 5.4
 3 9 -9 34.03 7.9
 3 9 -8 20.01 5.45
 3 9 -8 20.11 5
 -3 -9 8 9.88 3.83
 3 9 -7 39.01 6.88
 3 9 -7 45.66 10.71
 3 9 -7 43.67 7.9
 3 9 -7 27.01 6.18
 3 9 -6 37.27 8.46
 3 9 -6 33.2 6.65
 3 9 -6 29.83 6.35
 3 9 -6 33.06 9
 3 9 -6 38.67 7.69
 3 9 -5 1.85 2.59
 3 9 -5 1.07 1.83
 3 9 -5 -0.49 1.83
 3 9 -5 -1.02 2.02
 3 9 -5 0.6 1.46
 3 9 -5 0.78 1.9
 3 9 -5 1.16 3.53
 3 9 -4 160.31 21.61
 3 9 -4 158.28 20.65
 3 9 -4 142.15 14.69
 3 9 -4 169.01 15.68
 3 9 -4 121.45 14.61
 3 9 -4 149.31 14.05
 3 9 -4 136.56 13.62
 3 9 -4 132.63 17.67
 3 9 -3 140.5 19.49
 3 9 -3 126.9 20.16
 3 9 -3 90.61 15.99
 3 9 -3 133.7 13.13
 3 9 -3 118.77 13.64
 3 9 -3 126.24 13.61
 3 9 -2 233.76 25.67
 3 9 -2 185.99 26.26
 3 9 -2 220.36 19.8
 3 9 -2 212.67 18.18
 3 9 -2 214.89 18.92
 3 9 -2 206.37 17.81
 3 9 -2 224.8 26.09
 3 9 -2 184.73 18.53
 3 9 -1 2.92 2.46
 3 9 -1 -1.11 4.11
 3 9 -1 3.6 4.75
 3 9 -1 9.8 6.5
 3 9 -1 5.53 2.9
 3 9 -1 1.41 2.62
 3 9 -1 4.42 3
 3 9 0 7.61 3.77
 3 9 0 7.6 7.32
 3 9 0 7.93 5.5
 3 9 0 12.28 4.6
 3 9 0 4.15 2.77
 3 9 0 9.13 3.68
 3 9 0 6.49 4.55
 3 9 1 87.82 11.29
 3 9 1 114.07 16.33
 3 9 1 83.52 11.52
 3 9 1 79.62 14.29
 3 9 1 79.01 10.91
 3 9 1 94.02 12.5
 3 9 1 75.7 13
 3 9 2 277.23 23.71
 3 9 2 263.05 21.96
 3 9 2 217.04 26.68
 3 9 2 278.5 26.1
 3 9 2 225.08 20.47
 3 9 2 279.66 24.02
 3 9 2 290.67 23.7
 3 9 3 812.11 49.79
 3 9 3 696.03 43.96
 3 9 3 725.47 43.14
 3 9 4 549.79 37.31
 3 9 5 456.28 29.92
 3 9 5 500.66 32.46
 3 9 6 214.65 15.62
 3 9 6 218.49 18.23
 3 9 7 29.17 5.1
 3 9 8 65.25 7.88
 3 9 8 67.57 6.74
 3 10 -11 41.64 4.64
 3 10 -10 74.43 9.61
 3 10 -10 81.87 8.4
 3 10 -10 83.4 7.64
 3 10 -9 10.39 4.59
 3 10 -9 14.49 3.9
 3 10 -9 13.75 3.36
 3 10 -8 1.92 3.02
 3 10 -8 9.88 3.78
 3 10 -8 4.03 2.27
 3 10 -7 79.79 12.78
 3 10 -7 93.78 10.29
 3 10 -6 28.33 6.52
 3 10 -6 19.07 5.12
 3 10 -6 22 6.95
 3 10 -5 150.75 17.73
 3 10 -4 71.9 9.81
 3 10 -4 78.41 13.73
 3 10 -4 76.83 10.71
 3 10 -4 73.32 9.51
 3 10 -4 78.98 11.67
 3 10 -4 73.04 14.3
 3 10 -4 54.5 11.51
 3 10 -3 89.58 11.62
 3 10 -3 82.72 12.69
 3 10 -3 83.34 15.67
 3 10 -3 87.45 13
 3 10 -3 105.49 11.45
 3 10 -3 82.38 17.27
 3 10 -3 93.91 11.89
 3 10 -2 96.43 17.63
 3 10 -2 151.2 15.56
 3 10 -2 96.96 14.55
 3 10 -2 111.78 12.47
 3 10 -2 76.75 18.17
 3 10 -2 126.82 13.72
 3 10 -1 189.72 25.04
 3 10 -1 237.35 22.14
 3 10 -1 249.32 19.66
 3 10 -1 238.25 19.34
 3 10 -1 188.16 20.63
 3 10 -1 195.97 28.31
 3 10 -1 204.81 18.89
 3 10 0 271.38 27.28
 3 10 0 237.25 24.09
 3 10 0 231.79 19.51
 3 10 0 214.62 19.49
 3 10 0 259.15 28.97
 3 10 0 197.75 18.88
 3 10 1 387.64 32.58
 3 10 2 222.41 18.72
 3 10 2 226.27 22.71
 3 10 2 250.99 20.6
 3 10 3 124.65 12.94
 3 10 3 125.54 13.68
 3 10 3 142.03 17.65
 3 10 4 40.74 6.59
 3 10 4 40.38 7.17
 3 10 4 39.84 9.67
 3 10 5 13.74 5.45
 3 10 5 12.16 3.63
 3 10 5 8.74 2.94
 3 10 6 43.39 6.37
 3 10 6 65.98 9.73
 3 10 7 51.14 6.59
 3 10 7 42.24 5.16
 3 11 -10 3.15 1.48
 3 11 -9 45.47 5.42
 3 11 -9 57.53 6.92
 3 11 -8 21.28 4.05
 3 11 -8 25.1 5.48
 3 11 -7 3.98 2.52
 3 11 -7 1.62 1.61
 3 11 -7 5.25 3.32
 3 11 -6 13.24 5.49
 3 11 -6 15.98 4.3
 3 11 -6 10.79 5.36
 3 11 -5 6.61 4.19
 3 11 -5 3.13 3.58
 3 11 -5 4.24 2.56
 3 11 -4 119.35 12.11
 3 11 -4 110.6 14.34
 3 11 -4 112.1 15.08
 3 11 -4 124.09 13.57
 3 11 -3 264.87 31.78
 3 11 -3 219.96 17.74
 3 11 -3 175.87 20.53
 3 11 -3 239.52 19.79
 3 11 -3 247.79 20.3
 3 11 -2 206.99 16.59
 3 11 -2 194.72 18.57
 3 11 -2 202.43 17.53
 3 11 -1 39.08 6.95
 3 11 -1 26.52 10.62
 3 11 -1 36.69 8.31
 3 11 -1 40.75 7.34
 3 11 0 28.93 10.25
 3 11 0 36.46 7.22
 3 11 0 36.04 6.66
 3 11 0 48.38 10.25
 3 11 0 30.47 6.41
 3 11 1 42.35 8.13
 3 11 1 28.61 5.97
 3 11 1 29.2 8.67
 3 11 1 41.08 7.01
 3 11 1 36.59 9.48
 3 11 2 16.15 4.35
 3 11 2 14.85 5.22
 3 11 2 10.52 3.64
 3 11 2 7.88 4.45
 3 11 2 7.15 4.16
 3 11 3 73.59 9.32
 3 11 3 86.76 13.13
 3 11 3 83.69 9.35
 3 11 4 33.75 7.97
 3 11 4 26.09 5
 3 11 4 29.97 5
 3 11 5 109.72 10.18
 3 11 5 113.02 9.04
 3 11 6 33.79 4.67
 3 11 6 29.45 3.89
 3 12 -9 4.79 1.76
 3 12 -8 36.27 5.8
 3 12 -8 35.55 4.63
 3 12 -7 15.71 4.89
 3 12 -7 14.46 3.44
 3 12 -6 1.85 2.74
 3 12 -6 2.19 3.07
 3 12 -6 0.43 1.59
 3 12 -5 4.34 3.85
 3 12 -5 2.78 2.93
 3 12 -5 10.59 3.67
 3 12 -4 -1.2 5.03
 3 12 -4 3.42 3.03
 3 12 -4 1.46 1.8
 3 12 -3 3.58 3.27
 3 12 -3 9.3 4.02
 3 12 -3 4.61 6.81
 3 12 -2 5.12 2.61
 3 12 -2 4.46 2.94
 3 12 -2 1.7 5.84
 3 12 -1 0.47 2.28
 3 12 -1 -0.87 2.66
 3 12 -1 2.91 5.39
 3 12 0 45.78 7.33
 3 12 0 66.09 9.09
 3 12 0 48.43 11.54
 3 12 1 55.24 7.65
 3 12 1 63.49 9.55
 3 12 1 68.24 11.33
 3 12 2 80.36 8.91
 3 12 2 87.2 11.67
 3 12 2 101.01 11.51
 3 12 3 106.77 9.5
 3 12 3 96.75 11.77
 3 12 4 30.14 5.13
 3 13 -6 37.53 5.53
 3 13 -5 13.93 3.99
 3 13 -4 2.12 4.2
 3 13 -4 0.86 1.71
 3 13 -3 -1.45 6.09
 3 13 -2 14.23 9.93
 3 13 -1 105.82 18.59
 3 13 0 64.8 8.51
 3 13 1 2 1.77
 -4 14 2 6.32 3.82
 -4 14 1 1.08 4.27
 -4 14 0 9.64 7.23
 -4 14 -1 7.09 2.67
 -4 14 -1 10.79 6.82
 -4 14 -2 28.69 5.05
 -4 14 -2 44.77 10.47
 -4 14 -3 36.93 7.9
 -4 14 -3 38.93 7.35
 -4 14 -4 9.03 3.9
 -4 13 6 -1.23 2
 -4 13 4 108.19 11.19
 -4 13 3 66.86 10.13
 -4 13 2 100.41 15.37
 -4 13 2 111.44 9.31
 -4 13 2 86.31 11.9
 -4 13 1 160.87 22.23
 -4 13 1 165.43 12.32
 -4 13 1 146.14 13.86
 -4 13 0 167.42 23.54
 -4 13 0 170.22 13.25
 -4 13 0 188.13 15.07
 -4 13 -1 36.83 6.2
 -4 13 -1 36.63 5.54
 -4 13 -2 10.69 5.42
 -4 13 -2 13.03 4.03
 -4 13 -2 11.03 3.34
 -4 13 -3 15.17 3.95
 -4 13 -3 18.21 5.13
 -4 13 -3 19.4 4.39
 -4 13 -3 19.24 6.1
 -4 13 -4 24.01 5.45
 -4 13 -4 35.18 5.61
 -4 13 -4 24.32 5.71
 -4 13 -4 21.18 6.1
 -4 13 -5 4.45 3.36
 -4 13 -5 14.19 3.39
 -4 13 -6 1.44 2.43
 -4 13 -6 0.98 1.24
 -4 13 -7 1.24 1.15
 -4 12 7 184.84 17.17
 -4 12 6 193.09 21.66
 -4 12 5 379.77 28.34
 -4 12 5 345.14 24.32
 -4 12 5 395.83 36.77
 -4 12 4 383.56 30.98
 -4 12 4 309.46 25.78
 -4 12 4 294.86 32.53
 -4 12 3 303.24 29.24
 -4 12 3 245.19 16.91
 -4 12 3 214.43 23.33
 -4 12 3 253.74 27.05
 -4 12 2 92.76 16.98
 -4 12 2 97.79 9.29
 -4 12 2 93.5 14.02
 -4 12 2 109.87 16.9
 -4 12 1 1.32 3.68
 -4 12 1 2.13 2.23
 -4 12 1 1.29 1.7
 -4 12 1 -1.24 3.88
 -4 12 0 11.46 6.99
 -4 12 0 25.68 8.24
 -4 12 0 14.15 4.13
 -4 12 0 16.8 3.6
 -4 12 -1 46.87 9.95
 -4 12 -1 64.43 7.9
 -4 12 -1 49.54 13.03
 -4 12 -1 52.87 7.11
 -4 12 -1 55.8 8
 -4 12 -2 5.94 4.71
 -4 12 -2 4.18 2.49
 -4 12 -2 1.6 2.7
 -4 12 -2 1.3 2.23
 -4 12 -3 10.03 3.28
 -4 12 -3 16.7 5.3
 -4 12 -3 11.4 5.82
 -4 12 -4 7.92 4.42
 -4 12 -4 8.05 4.25
 -4 12 -4 10.21 3.43
 -4 12 -5 12.85 4.19
 -4 12 -5 13.49 5.82
 -4 12 -5 17.32 4.28
 -4 12 -6 114.6 16.77
 -4 12 -6 179.49 13.7
 -4 12 -7 245.38 22
 -4 12 -7 275.33 17.49
 -4 12 -8 189.98 14.56
 -4 12 -8 169.31 11.14
 -4 11 9 265.5 17.72
 -4 11 8 369.97 26.19
 -4 11 8 396.32 27.55
 -4 11 7 378.82 30.75
 -4 11 7 431.46 28.3
 -4 11 6 221.95 22.07
 -4 11 6 242.65 21.55
 -4 11 5 128.42 16.27
 -4 11 5 122.61 14.42
 -4 11 5 162.54 23.83
 -4 11 4 2.79 5.87
 -4 11 4 1.41 1.71
 -4 11 4 2.02 4.25
 -4 11 4 2.51 3.11
 -4 11 3 4.14 3.84
 -4 11 2 20.75 8.43
 -4 11 1 5.46 6.07
 -4 11 1 22.66 9.1
 -4 11 1 10.02 3.53
 -4 11 1 19.86 8.17
 -4 11 0 18.8 4.24
 -4 11 0 21.46 9
 -4 11 0 10.4 6.94
 -4 11 0 15.2 4.29
 -4 11 0 24.15 7.68
 -4 11 0 20.83 7.72
 -4 11 -1 18.56 8.52
 -4 11 -1 6.88 5.83
 -4 11 -1 20.4 4.52
 -4 11 -1 20 5.04
 -4 11 -1 17.18 7.72
 -4 11 -2 66.35 14.31
 -4 11 -3 22.96 7.53
 -4 11 -4 5.11 4.33
 -4 11 -4 13.87 6.63
 -4 11 -4 16.52 4.41
 -4 11 -5 48.12 8.79
 -4 11 -5 69.76 9.13
 -4 11 -5 59.06 9.61
 -4 11 -5 61.41 12.13
 -4 11 -6 8.16 3.14
 -4 11 -6 12.92 4.84
 -4 11 -6 9.92 4.68
 -4 11 -7 8.85 4.06
 -4 11 -7 4.82 2.4
 -4 11 -8 0.9 1.67
 -4 11 -8 0.27 1.13
 -4 11 -9 0.52 1.09
 -4 11 -9 1.63 0.97
 -4 10 10 584.57 32.5
 -4 10 9 210.47 18.38
 -4 10 9 251.76 18.06
 -4 10 8 29.22 7.35
 -4 10 8 27.59 5.41
 -4 10 7 6.2 4.35
 -4 10 7 6.06 3.19
 -4 10 6 5.61 4.21
 -4 10 6 3.84 3.41
 -4 10 6 6.61 5.56
 -4 10 5 24.21 9.72
 -4 10 5 36.59 8.46
 -4 10 4 41.18 10.71
 -4 10 4 57.07 7.28
 -4 10 4 40.28 9.65
 -4 10 4 50.22 12.02
 -4 10 4 55.71 13.25
 -4 10 4 52.56 11.23
 -4 10 3 24.55 9.16
 -4 10 3 25.9 4.88
 -4 10 3 12.71 6.73
 -4 10 3 28.4 8.93
 -4 10 3 30.92 5.85
 -4 10 3 25.6 8.84
 -4 10 3 20.24 7.47
 -4 10 2 97.38 9.73
 -4 10 2 92.3 10.36
 -4 10 2 97.7 16.28
 -4 10 2 78.19 15.49
 -4 10 2 94.89 14.09
 -4 10 2 94.44 16.78
 -4 10 2 81.97 12.73
 -4 10 2 86.97 16.07
 -4 10 1 3.79 4.68
 -4 10 1 7.82 3.17
 -4 10 1 4.62 4.1
 -4 10 1 5.71 5.07
 -4 10 1 5.56 5.16
 -4 10 1 4.66 4.33
 -4 10 1 6.71 2.78
 -4 10 1 12.26 4.64
 -4 10 1 7.3 5.85
 -4 10 0 118.94 18.89
 -4 10 0 82.84 14.85
 -4 10 0 90.18 10.59
 -4 10 0 124.18 18.59
 -4 10 0 108.42 19.04
 -4 10 0 64.79 12.57
 -4 10 0 100.85 10.17
 -4 10 0 109.61 16.21
 -4 10 -1 3.58 2.81
 -4 10 -1 6.85 5.43
 -4 10 -1 3.41 2.08
 -4 10 -1 4.6 3.95
 -4 10 -1 6.23 3.18
 -4 10 -1 10.9 5.88
 -4 10 -1 2.48 3.89
 -4 10 -2 0.75 2.11
 -4 10 -2 1.24 3.48
 -4 10 -2 0.92 1.28
 -4 10 -2 -1.05 3.6
 -4 10 -2 4.55 4.22
 -4 10 -2 2.66 4.17
 -4 10 -3 101.47 11.17
 -4 10 -3 81.27 10.08
 -4 10 -3 79.38 14.39
 -4 10 -3 65.84 13.09
 -4 10 -3 78.68 10.35
 -4 10 -3 86.08 16.78
 -4 10 -4 97.38 14.63
 -4 10 -4 123.52 13.29
 -4 10 -4 103.78 18.23
 -4 10 -4 92.79 14.51
 -4 10 -4 95.42 12.17
 -4 10 -4 111.62 12.13
 -4 10 -5 27.78 6.76
 -4 10 -6 6.64 3.74
 -4 10 -6 9.73 4.65
 -4 10 -7 6.28 3.67
 -4 10 -7 4.65 3.23
 -4 10 -8 49.93 8.11
 -4 10 -9 103.28 10.51
 -4 10 -10 40.04 4.1
 -4 10 -10 48.22 5.44
 -4 9 11 9.32 2.41
 -4 9 11 13.6 3.02
 -4 9 10 12.5 3.81
 -4 9 10 11.56 3.37
 -4 9 9 -0.65 3.39
 -4 9 9 0.63 1.78
 -4 9 8 12.22 4.26
 -4 9 8 19.56 5.05
 -4 9 8 8.74 5.51
 -4 9 7 18.52 8.12
 -4 9 6 48.74 10.36
 -4 9 6 31.17 10.66
 -4 9 6 39.28 9.25
 -4 9 6 40.75 12.12
 -4 9 5 21.65 6.65
 -4 9 5 22.32 7.56
 -4 9 5 19.06 4.23
 -4 9 5 17.17 7.53
 -4 9 5 21.44 7.87
 -4 9 5 12.35 5.45
 -4 9 4 57.62 12.26
 -4 9 4 69.88 7.86
 -4 9 4 72.04 8.84
 -4 9 4 61.7 11.37
 -4 9 4 64.96 13.03
 -4 9 4 60.72 10.91
 -4 9 4 55.17 11.68
 -4 9 4 40.96 10.16
 -4 9 3 26.52 4.67
 -4 9 3 27.2 7.92
 -4 9 3 27.46 5.23
 -4 9 3 33.32 7.46
 -4 9 3 23.85 7.96
 -4 9 3 35.21 9.82
 -4 9 3 11.87 6.6
 -4 9 2 444.65 33.49
 -4 9 2 407.12 27.24
 -4 9 2 377.52 34.23
 -4 9 2 452.19 26.91
 -4 9 2 439.01 37.12
 -4 9 2 408.12 35.57
 -4 9 1 630.23 44.94
 -4 9 1 666.16 38.1
 -4 9 1 619.28 36.16
 -4 9 1 629.31 41.65
 -4 9 1 604.1 46.35
 -4 9 1 655.66 48.76
 -4 9 1 600.35 44.66
 -4 9 0 463.29 37.12
 -4 9 0 396.2 28.13
 -4 9 0 451.35 27.61
 -4 9 0 453.54 30.76
 -4 9 0 415.71 33.32
 -4 9 0 425.51 37.71
 -4 9 0 523.7 39.77
 -4 9 -1 297.61 29.82
 -4 9 -1 324.5 27.82
 -4 9 -1 355.84 33.06
 -4 9 -1 384.25 23.67
 -4 9 -1 316.61 27.86
 -4 9 -1 347.83 23.24
 -4 9 -1 306.92 31.42
 -4 9 -2 207.94 20.07
 -4 9 -2 224.18 17.2
 -4 9 -2 228.75 26.53
 -4 9 -2 214.34 17.4
 -4 9 -2 212.98 16.85
 -4 9 -2 190.4 21.43
 -4 9 -2 175.92 16.03
 -4 9 -2 213.79 22.65
 -4 9 -2 166.5 21.24
 -4 9 -3 59.23 11.29
 -4 9 -3 69.54 14.19
 -4 9 -3 67.35 8.93
 -4 9 -3 72.06 12.54
 -4 9 -3 79.36 14.15
 -4 9 -3 68.89 9.01
 -4 9 -3 69.4 9.29
 -4 9 -4 0.78 2.45
 -4 9 -4 0.92 2.59
 -4 9 -4 2.81 2.28
 -4 9 -4 1.21 2.93
 -4 9 -4 1.13 3.89
 -4 9 -4 2.85 2.88
 4 -9 4 1.86 2.46
 -4 9 -4 1.24 4.92
 -4 9 -4 0.85 2.37
 -4 9 -4 0.56 2.09
 -4 9 -5 60.73 13.24
 -4 9 -5 92.09 11.85
 -4 9 -5 103.06 11.64
 -4 9 -5 78.28 11.28
 4 -9 5 60.67 10.99
 -4 9 -5 97.27 20.15
 -4 9 -5 86.48 15.18
 -4 9 -5 102.72 10.85
 -4 9 -6 50.69 10.72
 -4 9 -6 54.34 11.39
 -4 9 -6 47.67 16.84
 -4 9 -6 61.24 9.92
 -4 9 -6 73.96 9.47
 4 -9 6 18.03 7.37
 -4 9 -6 62.84 9.84
 -4 9 -7 133.79 15.79
 -4 9 -7 134.02 14.24
 -4 9 -8 40.53 6.46
 -4 9 -8 48.43 11.96
 -4 9 -8 44.78 7.97
 -4 9 -9 1.3 1.76
 -4 9 -9 3.21 2.23
 -4 9 -10 59.75 6.9
 -4 9 -11 93.47 7.48
 -4 8 12 1.47 1.24
 -4 8 11 34.69 5.67
 -4 8 11 37.35 6.4
 -4 8 10 4.98 3.3
 -4 8 9 7.83 4.36
 -4 8 8 1.06 2.57
 -4 8 7 64.52 12.81
 -4 8 7 77.26 15.24
 -4 8 7 66.34 11.15
 -4 8 6 96.28 13
 -4 8 6 87.82 12.97
 -4 8 6 105.46 14.86
 -4 8 6 135.23 19.07
 -4 8 6 101.12 17.77
 -4 8 5 863.52 46.22
 -4 8 5 846.69 52.37
 -4 8 5 760.62 52.33
 -4 8 5 885.43 56.96
 -4 8 5 873.22 59.19
 -4 8 5 800.54 58.49
 -4 8 4 521.6 30.44
 -4 8 4 509.39 31.35
 -4 8 4 477.87 36.47
 -4 8 4 517.81 34.55
 -4 8 4 515.2 38.34
 -4 8 4 552.78 41.36
 -4 8 4 566.81 40.08
 -4 8 4 452.97 37.02
 -4 8 3 325.08 21.82
 -4 8 3 332.9 21.17
 -4 8 3 306.91 27.27
 -4 8 3 323.74 26.04
 -4 8 3 289.72 28.12
 -4 8 3 297.97 28.87
 -4 8 3 399.51 27.89
 -4 8 3 310.73 24.97
 -4 8 2 668.06 45.21
 -4 8 2 616.51 44.06
 -4 8 2 596.4 34.67
 -4 8 2 601.96 41.47
 -4 8 2 609.47 35.9
 -4 8 2 667.35 46.27
 -4 8 1 610.04 44.62
 -4 8 1 557.67 32.34
 -4 8 1 526.79 35.51
 -4 8 1 552.49 41.84
 -4 8 1 602.46 40.38
 -4 8 1 579.68 34.04
 -4 8 1 578.1 40.54
 -4 8 0 244.72 21.39
 -4 8 0 252.05 17.5
 -4 8 0 261.18 25.15
 -4 8 0 229.02 16.69
 -4 8 0 244.01 19.29
 -4 8 0 203.01 23.2
 -4 8 0 223.78 19.93
 -4 8 -1 2.01 1.59
 -4 8 -1 1.13 1.75
 -4 8 -1 3.12 3.28
 -4 8 -1 2.56 1.85
 -4 8 -1 8.36 3.72
 -4 8 -1 1.44 1.52
 -4 8 -1 6.27 3.97
 -4 8 -1 -0.94 4.38
 4 -8 1 2.32 1.54
 -4 8 -1 0.68 2.99
 -4 8 -2 63.55 10.95
 4 -8 2 78.17 9.13
 -4 8 -2 79.82 9.13
 -4 8 -2 74.57 10.4
 -4 8 -2 59.96 11.35
 -4 8 -2 78.89 8.82
 -4 8 -2 81.26 13.01
 -4 8 -2 65.41 10.82
 -4 8 -2 86.61 12.97
 -4 8 -2 73.52 8.73
 -4 8 -2 75.58 12.31
 -4 8 -3 100.28 10.38
 -4 8 -3 77.09 13.55
 -4 8 -3 114.52 14.45
 -4 8 -3 94.38 14.34
 -4 8 -3 87.99 10.25
 4 -8 3 79.74 10.45
 -4 8 -3 101.63 10.63
 -4 8 -3 56.93 11.51
 -4 8 -3 97.42 10.54
 -4 8 -3 100.78 14.55
 -4 8 -3 83.01 13.02
 -4 8 -4 27.52 5.5
 -4 8 -4 39.87 7.13
 -4 8 -4 54.4 12.4
 -4 8 -4 43.02 7.3
 -4 8 -4 35.92 8.1
 4 -8 4 31.92 6.87
 -4 8 -4 32.03 9.18
 -4 8 -4 44.49 7.14
 -4 8 -4 29.67 7.28
 -4 8 -4 31.66 8.69
 -4 8 -5 1.44 5.72
 -4 8 -5 3.86 2.33
 -4 8 -5 2.42 2.55
 -4 8 -5 4.17 3.01
 -4 8 -5 2.94 3.07
 -4 8 -5 7.32 3.28
 -4 8 -5 1.02 4.04
 -4 8 -6 120.17 16.65
 -4 8 -6 126.29 22.64
 -4 8 -6 116.18 14.14
 -4 8 -6 141.14 13.87
 -4 8 -6 108.87 15.85
 -4 8 -6 149.87 13.17
 -4 8 -6 140.47 15.2
 -4 8 -7 117.34 15.28
 -4 8 -7 164.42 23.59
 -4 8 -7 121.39 14.41
 -4 8 -7 135.4 13.44
 -4 8 -7 116.14 14.89
 -4 8 -7 125.93 14.45
 -4 8 -7 123.97 15.91
 -4 8 -8 175.69 17.91
 -4 8 -8 212.07 18.91
 -4 8 -9 307.77 21.86
 -4 8 -9 271.14 19.17
 -4 8 -9 340.97 27.09
 -4 8 -10 291.27 21.5
 -4 8 -10 253.82 18.14
 -4 8 -10 234.02 16.47
 -4 8 -11 71.6 6.95
 -4 8 -12 44.24 4.21
 -4 7 13 0.87 1.09
 -4 7 12 0.69 1.75
 -4 7 12 2.55 1.69
 -4 7 11 -0.49 2.26
 -4 7 10 25.17 6.25
 -4 7 9 155.01 18.34
 -4 7 8 746.94 50.12
 -4 7 8 612.56 42.1
 -4 7 8 696.19 46.45
 -4 7 7 1332.42 80.95
 -4 7 7 1191.43 75.92
 -4 7 7 1302.21 73.64
 -4 7 6 929.44 53.95
 -4 7 6 987.37 64.75
 -4 7 6 890.65 49.23
 -4 7 6 781.45 53.07
 -4 7 6 999.62 61.41
 -4 7 6 1003.37 58.88
 -4 7 5 714.33 43.39
 -4 7 5 634.5 48.75
 -4 7 5 627.12 36.6
 -4 7 5 577.82 42.02
 -4 7 5 672.7 46.41
 -4 7 4 442.6 34.25
 -4 7 4 484.92 37.03
 -4 7 4 480.83 29.64
 -4 7 4 495.38 28.94
 -4 7 4 500.76 36.04
 -4 7 4 563.22 38.15
 -4 7 4 503.7 33.19
 -4 7 3 165.24 15.71
 -4 7 3 141.51 11.41
 -4 7 3 143 11.91
 -4 7 3 149.1 16.59
 -4 7 3 134.38 14.66
 -4 7 3 131.03 16.88
 -4 7 3 162.6 15.65
 -4 7 2 1.62 1.32
 -4 7 2 3.81 3.54
 -4 7 2 2.97 2.53
 -4 7 2 2.62 1.72
 -4 7 2 4.43 3.73
 -4 7 2 4.46 2.65
 -4 7 1 46.41 8.29
 -4 7 1 39.12 5.08
 -4 7 1 31.92 6.1
 -4 7 1 35.26 6.9
 -4 7 1 33.25 8.83
 -4 7 0 7.3 3.53
 -4 7 0 8.19 2.5
 -4 7 0 5.55 3.24
 -4 7 0 7.97 5
 -4 7 0 9.6 3.62
 -4 7 0 7.15 2.29
 -4 7 0 5.24 2.22
 -4 7 0 4.95 2.33
 -4 7 0 6.22 2.94
 -4 7 0 5.73 2.97
 -4 7 -1 253.13 20.14
 -4 7 -1 226.96 21.61
 -4 7 -1 265.82 17.49
 -4 7 -1 255.46 19.84
 -4 7 -1 253.94 17.83
 -4 7 -1 231.87 16.93
 4 -7 1 252.85 18.04
 -4 7 -1 228.97 22.97
 -4 7 -1 250.28 21.08
 -4 7 -1 267.34 21.05
 -4 7 -2 3.42 3.04
 -4 7 -2 6.74 2.5
 -4 7 -2 6.1 3.03
 -4 7 -2 10.72 4.8
 -4 7 -2 6 2.44
 -4 7 -2 7.17 4.03
 -4 7 -2 7.75 2.81
 -4 7 -2 17.41 5.29
 4 -7 2 3.96 2.56
 -4 7 -2 6.85 2.44
 -4 7 -2 9.12 4
 -4 7 -3 40.56 8.31
 -4 7 -3 27.95 7.68
 -4 7 -3 39.64 6.06
 -4 7 -3 38.44 5.94
 -4 7 -3 37.44 5.76
 -4 7 -3 26.82 7.04
 -4 7 -3 36.53 6.06
 -4 7 -3 31.28 7.19
 -4 7 -3 40.8 8.93
 -4 7 -3 39.22 8.93
 -4 7 -4 80.37 13.31
 -4 7 -4 83.02 11.37
 -4 7 -4 68.91 11.32
 -4 7 -4 90.31 10.2
 -4 7 -4 66.2 10.73
 -4 7 -4 112.05 16.22
 -4 7 -4 91.31 14.08
 -4 7 -4 84.87 9.06
 -4 7 -4 74.14 9.48
 -4 7 -4 80.68 9.47
 -4 7 -5 154.88 14.59
 -4 7 -5 128.02 20.88
 -4 7 -5 125.69 17.29
 -4 7 -5 140.72 12.51
 -4 7 -5 120.75 15.3
 -4 7 -5 132.19 14.19
 -4 7 -5 142.41 17.82
 -4 7 -5 147.14 13.64
 -4 7 -6 173.1 25.41
 -4 7 -6 144.04 18.19
 -4 7 -6 172.42 14.32
 -4 7 -6 194.27 20.11
 -4 7 -6 191.87 17.93
 -4 7 -6 159.48 17.17
 -4 7 -6 165.5 15.4
 -4 7 -7 146.82 13.75
 -4 7 -7 147.95 21.34
 -4 7 -7 115.3 14.89
 -4 7 -7 103.19 14.33
 -4 7 -7 147.52 15.58
 -4 7 -8 5.47 2.79
 -4 7 -8 3.74 2.77
 -4 7 -8 5.44 3.28
 -4 7 -8 7.05 3.6
 -4 7 -8 5.09 4.95
 -4 7 -9 9.85 5.11
 -4 7 -9 8.7 3.01
 -4 7 -10 1.65 2.78
 -4 7 -10 1.2 1.77
 -4 7 -10 1.56 1.7
 -4 7 -11 0.38 1.91
 -4 7 -11 0.83 1.09
 -4 7 -11 0.59 1.23
 -4 7 -12 17.74 2.93
 -4 6 12 108.75 11.22
 -4 6 11 493.52 32.92
 -4 6 10 291.37 25.11
 -4 6 9 622.1 42.72
 -4 6 9 548.35 39.3
 -4 6 8 767.23 48.19
 -4 6 8 714.17 50.03
 -4 6 7 408.72 31.54
 -4 6 7 443.94 34.37
 -4 6 7 442.8 37.03
 -4 6 6 189.61 22.97
 -4 6 6 194.19 17.35
 -4 6 6 196.33 20.49
 -4 6 6 175.3 17.1
 -4 6 6 196.17 14.66
 -4 6 5 5.67 4.4
 -4 6 5 5.23 2.83
 4 -6 -5 8.56 2.78
 -4 6 5 6.3 2.1
 -4 6 5 0.96 2.71
 -4 6 4 73.03 11.05
 -4 6 4 63.46 8.38
 -4 6 4 63.46 10.87
 -4 6 4 57.09 9.4
 -4 6 4 54.9 6.14
 -4 6 4 59.44 6.56
 -4 6 3 41.4 7.44
 -4 6 3 41.62 5.25
 4 -6 -3 45.23 5.6
 -4 6 2 6.61 1.98
 -4 6 2 7.48 2.75
 -4 6 2 7.68 2.3
 -4 6 2 7.12 2.47
 -4 6 2 10.77 3.43
 4 -6 -2 11.63 2.82
 4 -6 -1 1.52 1.41
 -4 6 1 0.47 1.75
 -4 6 1 -0.25 0.99
 -4 6 1 1.82 1.15
 -4 6 1 1.53 1.86
 -4 6 0 215.41 14.4
 -4 6 0 216.98 16.59
 -4 6 0 224.99 17.88
 -4 6 0 205.2 18.28
 -4 6 0 218.21 14.84
 -4 6 0 222.34 15.41
 -4 6 0 216.43 14.51
 4 -6 0 243.27 16.18
 -4 6 0 210.98 17.17
 -4 6 -1 104.4 11.02
 -4 6 -1 94.07 12.37
 -4 6 -1 106.23 10.95
 -4 6 -1 105.51 9.48
 -4 6 -1 112.07 12.08
 -4 6 -1 113.99 9.31
 -4 6 -1 120.36 9.71
 -4 6 -2 541.16 33.48
 -4 6 -2 552.49 37.95
 -4 6 -2 550.56 35.18
 -4 6 -2 527.36 31.59
 -4 6 -2 617.93 38.5
 -4 6 -2 564.13 31.72
 -4 6 -2 572.95 31.98
 -4 6 -3 139.6 16.69
 -4 6 -3 172.87 13.35
 -4 6 -3 180.25 18.82
 -4 6 -3 178.57 13.84
 -4 6 -3 170.43 17.67
 -4 6 -3 163.81 13.54
 -4 6 -3 187.64 13.81
 -4 6 -4 6.86 4.33
 -4 6 -4 3.93 2.44
 -4 6 -4 1.89 1.84
 -4 6 -4 0.69 2.17
 -4 6 -4 0.56 1.58
 -4 6 -4 1.64 1.3
 -4 6 -4 6.04 5.08
 -4 6 -5 221.63 16.06
 -4 6 -5 223.17 18.88
 -4 6 -5 200.81 21.28
 -4 6 -5 200.86 25.97
 -4 6 -5 236.44 17.53
 -4 6 -5 210.69 19.92
 -4 6 -6 140.59 11.95
 -4 6 -6 134.82 14.73
 -4 6 -6 150.05 16.82
 -4 6 -6 125.98 14.71
 -4 6 -6 122.69 20.24
 -4 6 -6 146 13.31
 4 -6 7 36.14 5.42
 -4 6 -7 17.49 5.56
 -4 6 -7 28.62 5.62
 -4 6 -7 20.27 6.75
 -4 6 -8 7.41 3.66
 4 -6 8 3.89 2.19
 -4 6 -8 0.95 4.01
 -4 6 -8 5.72 2.55
 -4 6 -8 4.73 3.11
 -4 6 -8 4.63 3.22
 -4 6 -8 4.28 2.97
 -4 6 -9 62.38 9.86
 -4 6 -10 59.8 7.39
 -4 6 -10 73.22 10.11
 -4 6 -10 65.46 9.52
 -4 6 -11 41.76 5.15
 -4 6 -11 43.43 6.89
 -4 6 -11 51.28 7.34
 -4 6 -12 24.19 3.97
 -4 6 -12 21.57 3.6
 -4 5 14 251.56 15.82
 -4 5 13 304.32 20.11
 -4 5 12 283.18 21.39
 -4 5 11 520.53 36.06
 -4 5 11 520.97 34.92
 -4 5 10 349.68 29.08
 -4 5 10 374.98 28.58
 4 -5 -9 76.91 10.64
 -4 5 9 85.66 12.08
 -4 5 9 90.7 13.51
 -4 5 8 35.79 7.61
 4 -5 -8 20.54 5.22
 -4 5 8 21.32 6.95
 -4 5 7 4.87 3.78
 4 -5 -7 4.96 2.61
 -4 5 7 4.43 3.93
 -4 5 6 11.8 2.95
 -4 5 6 25.03 6.42
 -4 5 6 15.32 5.96
 -4 5 5 15.71 6.03
 -4 5 5 23.04 6.05
 -4 5 5 18.56 3.31
 4 -5 -5 12.69 2.9
 -4 5 4 6.98 2.1
 -4 5 4 4.69 1.74
 4 -5 -4 6.89 2.22
 -4 5 4 11.17 4.09
 -4 5 3 16.06 5.25
 4 -5 -3 26.35 4.01
 -4 5 2 2.17 1.7
 -4 5 2 0.73 2.03
 4 -5 -2 1.85 1.28
 -4 5 1 24.77 3.88
 4 -5 -1 36.99 4.85
 -4 5 1 32.39 4.93
 4 -5 0 367.68 21.95
 -4 5 0 354.43 19.89
 -4 5 0 319.34 22.48
 -4 5 -1 1023.28 50.34
 4 -5 1 994.04 52.72
 -4 5 -1 1102.76 58.52
 -4 5 -1 982.87 50.78
 -4 5 -1 936.95 50.92
 -4 5 -2 921.13 52.2
 -4 5 -2 920.13 48.5
 -4 5 -2 956.17 48.26
 -4 5 -2 927.52 48.49
 -4 5 -3 921.54 51.96
 -4 5 -3 979.39 52.93
 -4 5 -3 1020.52 59.7
 4 -5 3 1042.14 50.37
 -4 5 -3 1049.03 52.74
 -4 5 -3 1124.72 61.79
 -4 5 -4 370.03 24.81
 4 -5 4 391.56 20.55
 -4 5 -4 321.02 25.84
 -4 5 -4 281.12 20.35
 -4 5 -4 343.4 21.79
 -4 5 -4 337.06 31.92
 -4 5 -5 37.31 6.9
 4 -5 5 48.27 5.58
 -4 5 -5 26.66 4.52
 -4 5 -5 32.2 6.7
 -4 5 -5 33.92 5.35
 -4 5 -5 23.71 9.54
 -4 5 -6 3.79 2.8
 -4 5 -6 -1.25 4.65
 4 -5 6 0.97 1.5
 -4 5 -6 -0.56 2.21
 -4 5 -7 289.8 28
 -4 5 -7 234.79 21.55
 4 -5 7 297.54 19.46
 -4 5 -7 229.54 21.85
 -4 5 -8 66.08 11.36
 -4 5 -8 64.5 10.35
 -4 5 -8 43.8 7.94
 4 -5 8 72.74 8.48
 4 -5 9 310.55 20.68
 -4 5 -9 240.33 18.63
 -4 5 -9 282.88 23.89
 -4 5 -9 246.67 22.81
 -4 5 -10 19.99 5.75
 -4 5 -10 25.27 6.15
 -4 5 -10 26.77 4.64
 -4 5 -11 45.71 7.42
 -4 5 -11 27.74 4.33
 -4 5 -11 41.69 6.58
 -4 5 -12 119.39 10.1
 -4 5 -12 108.37 10.84
 -4 5 -13 58.24 4.98
 -4 4 13 43.34 6.54
 -4 4 12 3.07 2.58
 -4 4 11 6.26 3.38
 -4 4 10 1.26 2.16
 4 -4 -10 0.66 1.85
 -4 4 10 3.75 2.78
 -4 4 9 0.62 2.14
 -4 4 9 1.53 2.62
 4 -4 -9 2.55 2.68
 -4 4 8 1.19 2.05
 4 -4 -8 0.58 1.61
 4 -4 -8 1.55 1.22
 4 -4 -7 1.02 1.26
 -4 4 7 0.57 2.12
 4 -4 -6 3.42 1.86
 -4 4 6 4.42 3
 -4 4 5 106.99 8.73
 4 -4 -5 102.9 9.44
 4 -4 -4 97.82 8.73
 4 -4 -3 844.01 43.56
 -4 4 3 821.17 42.43
 4 -4 -2 2046.52 95.09
 -4 4 2 1849.49 94.08
 4 -4 -1 3342.12 159.83
 -4 4 0 1813.93 63.97
 4 -4 0 1847.77 67.74
 -4 4 -1 861.45 41.78
 4 -4 1 821.26 39.39
 -4 4 -2 36.45 4.52
 4 -4 2 42.04 3.77
 -4 4 -3 100.61 14.56
 -4 4 -3 81.43 7.76
 4 -4 3 93.02 7.1
 -4 4 -4 326.28 23.2
 -4 4 -4 266.53 18.97
 -4 4 -4 270.64 29.98
 -4 4 -5 63.51 14.44
 -4 4 -6 14.28 4.16
 -4 4 -6 21.2 7.91
 4 -4 6 30.21 4.82
 -4 4 -7 48.25 10.01
 4 -4 7 47.15 6.81
 -4 4 -8 72.17 11.46
 4 -4 8 80.94 9.47
 -4 4 -8 74.45 10.1
 -4 4 -9 171.94 17.07
 -4 4 -9 192.7 19.05
 4 -4 9 141.03 14.03
 4 -4 10 111.16 11.56
 -4 4 -11 63.84 9.71
 -4 4 -11 60.47 8.13
 -4 4 -12 134.14 13.44
 -4 4 -12 162.98 12.48
 -4 4 -13 21.82 3.07
 -4 4 -13 38.57 4.97
 4 -3 -15 7.79 1.86
 -4 3 14 1.03 1.19
 -4 3 14 0.91 1.01
 4 -3 -14 -0.31 1.62
 -4 3 13 8.26 3.03
 -4 3 13 6.09 2.58
 -4 3 12 4.23 2.87
 -4 3 12 -0.46 1.57
 -4 3 12 3.79 2.51
 -4 3 11 4.16 2.88
 -4 3 11 7.74 3.15
 -4 3 11 -0.71 2
 4 -3 -11 4.17 2.92
 4 -3 -10 2.08 2.38
 -4 3 10 1.78 2.2
 4 -3 -10 1.01 1
 -4 3 10 0.53 1.98
 -4 3 10 -0.73 2.51
 4 -3 -9 25.1 6.14
 -4 3 9 19.95 5.37
 -4 3 9 21.8 5.25
 4 -3 -9 25.19 5.08
 4 -3 -8 175.23 14.61
 -4 3 8 193.97 16.71
 4 -3 -7 649.17 38.57
 4 -3 -7 706.64 37.53
 -4 3 7 738.89 41.53
 4 -3 -6 3362.57 169.49
 -4 3 6 3824.53 173.34
 -4 3 5 1554.01 92.32
 4 -3 -5 2100.27 91.67
 4 -3 -4 1437.53 71.82
 -4 3 3 1022.78 50.09
 -4 3 3 1005.27 54.71
 4 -3 -3 1002.58 51.51
 -4 3 2 700.11 35.31
 4 -3 -2 771.94 33.78
 4 -3 -1 237.3 12.48
 4 -3 -1 257.55 15.74
 -4 3 0 20.09 2.13
 4 -3 0 15.37 3.18
 -4 3 -1 9.41 1.78
 4 -3 1 7.58 1.26
 4 -3 2 293 16.22
 4 -3 3 101.93 7.92
 4 -3 4 13.56 2.75
 4 -3 5 12.94 3.55
 4 -3 6 120 11.58
 4 -3 6 108.91 10.26
 4 -3 6 119.86 10.87
 4 -3 7 178.36 15.26
 4 -3 7 157.87 13.77
 4 -3 7 190.42 15.07
 4 -3 8 48.88 7.41
 4 -3 8 43.17 6.99
 -4 3 -8 54.27 9.35
 4 -3 8 51.47 7.22
 4 -3 9 64.58 8.78
 4 -3 9 51.58 7.5
 -4 3 -9 53.02 8.78
 4 -3 10 0.98 1.19
 -4 3 -11 5.72 3.45
 4 -3 11 2.85 2.01
 -4 3 -11 3.94 2.38
 -4 3 -12 3.4 2.37
 4 -3 12 4.16 1.89
 -4 3 -12 7.69 2.59
 -4 3 -13 11.33 3.03
 4 -2 -15 -0.21 1.3
 4 -2 -14 46.54 6.54
 -4 2 14 42.68 5.1
 -4 2 14 58.6 6.56
 -4 2 13 6.43 2.76
 -4 2 13 2.5 1.94
 -4 2 12 2.62 2.9
 4 -2 -11 188.4 16.35
 -4 2 11 167.6 16.24
 4 -2 -11 174.75 18.04
 -4 2 11 201.62 16.58
 -4 2 10 131.88 13.79
 4 -2 -10 120.52 13.22
 4 -2 -10 139.09 15.6
 -4 2 9 532.35 35.81
 4 -2 -9 572.96 35.24
 4 -2 -9 607.88 38.65
 4 -2 -9 579.77 33.67
 -4 2 8 1541.31 74.17
 4 -2 -8 1283.86 72
 4 -2 -8 1390.88 71.11
 4 -2 -7 1070.68 55.28
 4 -2 -7 1139.07 54.25
 -4 2 6 1560.01 76.24
 4 -2 -6 1426.43 74.87
 4 -2 -5 655.35 34.6
 -4 2 5 584.84 34.95
 -4 2 4 353.6 21.66
 -4 2 4 349.14 17.78
 -4 2 4 336.29 22.27
 4 -2 -4 409.44 21.88
 4 -2 -3 58.83 4.49
 -4 2 3 58.91 6.76
 4 -2 -3 57.68 5.68
 4 -2 -2 94.22 6.27
 4 -2 -2 98.99 8.2
 -4 2 1 11.19 3.15
 4 -2 -1 9.71 1.56
 4 -2 -1 15.36 2.84
 -4 2 0 135.44 11.41
 4 -2 0 156.3 11.51
 -4 2 0 171.54 8.57
 -4 2 -1 15.93 2.09
 -4 2 -1 35.42 3.03
 4 -2 2 47.09 4.35
 -4 2 -2 32.14 4.85
 4 -2 3 803.05 37.88
 -4 2 -3 614.97 38.69
 4 -2 4 453.04 25.84
 -4 2 -5 10 3.19
 4 -2 5 20.37 3.77
 4 -2 6 63.68 7.61
 4 -2 6 56.57 7.34
 -4 2 -6 82.85 9.18
 4 -2 7 207.28 16.32
 4 -2 7 202.28 16.47
 -4 2 -7 194.74 16.57
 -4 2 -8 4.33 2.79
 4 -2 8 3.41 2.47
 4 -2 8 7.22 2.9
 -4 2 -9 18.48 4.83
 4 -2 9 12.27 3.75
 4 -2 9 20.9 4.96
 -4 2 -9 19.59 4.79
 4 -2 9 13.15 4.23
 4 -2 10 9.42 3.76
 -4 2 -11 40.32 8.02
 4 -2 11 24.22 4.75
 -4 2 -11 31.1 5.73
 4 -2 11 27.84 5.23
 -4 2 -12 36.83 6.75
 4 -2 12 30.45 4.75
 -4 2 -12 39.79 5.52
 -4 2 -13 48.92 6.33
 -4 1 15 4.73 1.66
 4 -1 -15 2.45 1.66
 -4 1 14 33.79 5.6
 4 -1 -14 52.02 6.84
 -4 1 13 283.82 20.23
 -4 1 13 225.21 18.17
 -4 1 12 96.59 13.91
 4 -1 -11 340.33 25.8
 4 -1 -11 323.38 27.4
 -4 1 11 365.87 25.95
 -4 1 10 175.97 14.92
 -4 1 10 175.91 15.91
 4 -1 -10 176.79 16.2
 4 -1 -10 168.47 17.68
 4 -1 -9 766.39 45.43
 -4 1 9 860.77 47.15
 -4 1 9 899.75 46.56
 4 -1 -9 771.61 46.75
 4 -1 -8 308.47 20.96
 -4 1 8 344.36 22.06
 -4 1 8 316.85 21.28
 4 -1 -8 309.03 21.92
 4 -1 -7 191.98 15.34
 4 -1 -7 216.22 15.08
 -4 1 7 219 15.74
 -4 1 7 212.3 15.61
 -4 1 7 207.9 15.15
 -4 1 6 25.43 4.12
 -4 1 6 17.67 3.39
 4 -1 -6 18.79 3.83
 -4 1 5 45.14 5.31
 -4 1 5 36.32 4.65
 -4 1 4 9.55 2.01
 4 -1 -4 8.11 2.29
 4 -1 -4 6.89 1.7
 -4 1 4 13.47 2.79
 4 -1 -3 174.46 10.93
 4 -1 -3 153.09 11.75
 4 -1 -2 995 50.11
 4 -1 -2 1099.45 52.21
 4 -1 -1 194.43 11.2
 4 -1 -1 175.37 12.27
 4 -1 0 0.64 0.95
 -4 1 -1 4.41 1.66
 -4 1 -2 94.98 8.79
 4 -1 2 147.53 9.29
 -4 1 -3 890.38 41.81
 4 -1 3 691.88 39.61
 4 -1 4 2045.01 100.18
 4 -1 5 279.99 20.83
 4 -1 5 306.55 20.91
 4 -1 5 341.69 21.56
 4 -1 6 128.84 12.34
 -4 1 -6 132.02 12.45
 4 -1 6 169.7 13.62
 4 -1 7 15.53 3.84
 -4 1 -7 12.06 3.54
 4 -1 7 13.23 3.82
 4 -1 7 9.99 3.33
 4 -1 8 46.05 7.37
 4 -1 8 55.65 8.35
 -4 1 -8 53.04 7.49
 4 -1 9 171.86 16
 -4 1 -9 176.36 15.67
 4 -1 9 217.68 18.19
 -4 1 -10 144.96 13.33
 4 -1 10 131.21 14.32
 -4 1 -11 41.35 6.58
 4 -1 11 29.08 5.71
 4 -1 11 38.21 6.43
 -4 1 -11 40.84 7.95
 4 -1 12 -0.91 1.42
 -4 1 -12 -0.58 1.76
 -4 1 -12 0.95 1.99
 4 -1 12 0.84 1.3
 -4 1 -13 50.8 5.89
 4 -1 13 17.57 3.02
 4 0 -15 131.1 10.59
 -4 0 15 127.1 10.05
 4 0 -14 222.81 17.09
 -4 0 14 222.85 16.93
 4 0 -13 208.88 17.73
 -4 0 13 198.31 16.23
 -4 0 13 238.9 18.47
 4 0 -12 141.45 16.7
 -4 0 12 171.82 14.54
 4 0 -11 218.99 20.33
 -4 0 11 252.81 19.1
 4 0 -11 252.98 22.94
 -4 0 11 259.52 20.18
 4 0 -10 131.12 13.66
 -4 0 10 111.36 11.93
 -4 0 10 137.96 12.53
 4 0 -10 130.21 15.12
 -4 0 9 83.99 9.5
 -4 0 9 97.2 9.84
 4 0 -9 86.02 9.87
 4 0 -9 92.42 10.59
 4 0 -8 43.31 6.7
 -4 0 8 35.4 5.52
 -4 0 8 40 5.94
 4 0 -8 38.54 5.92
 -4 0 8 43.19 5.94
 -4 0 7 62.33 7.14
 4 0 -7 70.42 7.68
 -4 0 7 66.14 7.13
 4 0 -7 66.31 7.85
 -4 0 6 1.02 1.07
 4 0 -6 0.57 1.06
 4 0 -5 7.36 2.08
 -4 0 5 6.38 1.87
 4 0 -5 6.22 2.04
 4 0 -4 2.3 1.14
 4 0 -4 0.73 0.97
 4 0 -3 9.59 1.87
 4 0 -3 7.23 1.97
 4 0 -2 117.47 7.43
 4 0 -2 81.08 7.36
 4 0 -1 1210.9 52.86
 4 0 -1 937.95 50.95
 4 0 0 5528.46 240.3
 4 0 0 4952.6 239.8
 -4 0 0 4936.97 238.62
 -4 0 -1 4827.42 226.67
 -4 0 -2 1587.57 78.25
 4 0 3 841.58 44.55
 -4 0 -3 857.57 46.52
 4 0 4 408.89 23.4
 4 0 4 348.72 20.55
 4 0 5 15.03 3.67
 4 0 5 11.87 3.37
 -4 0 -5 16.18 3.6
 4 0 5 14.54 3.57
 4 0 6 218.48 18.39
 4 0 6 234.22 18.68
 4 0 6 276.86 19.65
 4 0 7 5.14 2.71
 4 0 7 4.12 2.41
 -4 0 -7 4.21 2.22
 4 0 7 4.91 2.67
 4 0 8 123.55 12.96
 4 0 8 118.49 12.52
 -4 0 -8 157.5 13.72
 4 0 8 118.59 13.21
 4 0 9 25.54 5.73
 4 0 9 17.28 4.51
 -4 0 -9 17.66 5.7
 -4 0 -9 18.63 4.35
 4 0 9 12.3 4.57
 -4 0 -10 76.39 9.16
 -4 0 -11 46.37 8.18
 4 0 11 39.4 6.63
 -4 0 -11 41.75 6.85
 4 0 11 39.7 6.68
 -4 0 -12 6.22 2.25
 -4 0 -12 6.58 3.08
 4 0 12 3.11 1.91
 4 0 12 5.31 2.15
 -4 0 -13 93.85 7.63
 4 0 13 40.3 4.8
 4 1 -15 24.18 4.04
 -4 -1 15 17.2 3.5
 4 1 -14 38.26 6.06
 -4 -1 14 34.72 5.86
 4 1 -13 6.36 3.46
 4 1 -13 5.48 3.04
 -4 -1 13 1.96 2.07
 -4 -1 12 1.37 1.7
 4 1 -12 4.36 3.38
 4 1 -12 1.13 2.1
 4 1 -11 19.23 5.29
 -4 -1 11 18.11 4.52
 -4 -1 11 20.97 4.78
 4 1 -11 19.35 5.78
 4 1 -10 76.4 10.43
 -4 -1 10 72.76 8.91
 -4 -1 10 82.02 9.57
 4 1 -10 81.52 11.74
 -4 -1 9 39.59 6.16
 4 1 -9 39.99 6.61
 4 1 -9 36.14 6.54
 -4 -1 9 41.41 6.37
 -4 -1 9 34.82 5.76
 -4 -1 8 3.97 1.92
 4 1 -8 6.58 2.58
 4 1 -8 7.64 2.82
 -4 -1 8 1.13 1.4
 -4 -1 8 2.76 1.94
 4 1 -7 30.67 5.03
 4 1 -7 31.96 5.52
 -4 -1 7 31.04 4.57
 4 1 -6 34.35 5.02
 4 1 -5 2514.86 130.43
 4 1 -5 2877.57 130.34
 4 1 -4 4457.68 214.7
 4 1 -4 4608.96 214.1
 4 1 -3 2958.83 140.25
 4 1 -3 2922.12 139.49
 4 1 -2 4018.96 171.67
 4 1 -2 4101.2 171.5
 4 1 -1 1955 90.06
 4 1 -1 1935.91 90
 -4 -1 1 1767.06 88.36
 4 1 0 1036.84 48.46
 -4 -1 0 1012.14 45.79
 4 1 1 24.55 3.58
 4 1 1 18.72 3.21
 -4 -1 -1 26.88 3.51
 -4 -1 -2 1107.86 52.49
 4 1 2 950.82 51.43
 -4 -1 -3 277.09 18.35
 4 1 3 292.37 17.97
 -4 -1 -4 90.04 10.19
 4 1 4 87.34 9.25
 4 1 4 79.71 7.96
 4 1 4 84.57 8.86
 -4 -1 -5 17.99 3.92
 4 1 5 6.68 3.06
 4 1 5 11.7 3.45
 4 1 5 11.73 3.33
 4 1 6 86.31 10.16
 4 1 6 102.96 11.1
 4 1 6 96.87 10.67
 -4 -1 -6 112.56 10.81
 4 1 7 165.29 15.56
 4 1 7 154.88 15.2
 -4 -1 -8 61.98 10.54
 4 1 8 75.13 9.84
 -4 -1 -8 84.87 9.84
 4 1 8 70.61 10
 4 1 9 3.55 2.36
 -4 -1 -9 3.73 2.36
 -4 -1 -9 4.36 3.06
 4 1 9 2.77 2.33
 -4 -1 -10 14.94 5.32
 -4 -1 -10 15.14 3.96
 4 1 10 10.59 3.43
 4 1 10 10.35 3.73
 4 1 10 8.91 3.7
 -4 -1 -11 0.56 2.06
 4 1 11 -0.43 1.9
 -4 -1 -11 0.37 1.71
 4 1 11 0.46 1.57
 -4 -1 -12 1.9 1.84
 -4 -1 -12 1.75 1.47
 4 1 12 1.85 1.3
 4 1 12 2.72 1.8
 4 1 13 0.15 0.91
 -4 -2 15 1.74 1.48
 -4 -2 14 1.88 1.83
 4 2 -14 3.94 2.59
 4 2 -13 19.29 4.05
 4 2 -13 20.18 4.98
 -4 -2 12 164.97 14.9
 4 2 -11 8.31 3.97
 4 2 -11 5.25 3.69
 4 2 -11 5.21 2.9
 -4 -2 11 8.09 3.18
 -4 -2 11 9.6 3.11
 4 2 -10 3.6 2.86
 4 2 -10 0.7 3.38
 -4 -2 10 2.93 1.95
 -4 -2 10 5.94 2.87
 4 2 -10 6.12 3.1
 -4 -2 10 5.32 2.63
 4 2 -9 67.13 8.96
 -4 -2 9 72.9 8.31
 -4 -2 9 71.2 8.93
 4 2 -9 57.33 8.66
 -4 -2 9 58.22 7.58
 -4 -2 8 636.02 35.9
 4 2 -8 692.5 38.83
 -4 -2 8 634.94 37.57
 4 2 -8 591.39 37.89
 -4 -2 7 1525.6 71.21
 4 2 -7 1304.77 72.33
 4 2 -7 1349.92 72.94
 4 2 -6 2071.39 102.64
 4 2 -5 3674.28 180.55
 4 2 -5 3921.46 181.75
 4 2 -4 1847.84 96.38
 4 2 -4 2114.26 96.61
 4 2 -3 1112.65 53.62
 4 2 -3 1168.72 53.72
 4 2 -2 26.95 2.64
 4 2 -2 21.49 3.2
 -4 -2 1 716.87 34.78
 4 2 -1 651.3 36.76
 4 2 -1 729.1 36.06
 -4 -2 0 204.51 11.48
 4 2 0 181.97 12.67
 4 2 0 182.92 11.52
 -4 -2 -1 151.69 10.59
 4 2 1 129.76 10.31
 4 2 1 155.06 11.76
 -4 -2 -2 631.15 26.71
 4 2 2 495.84 25.75
 4 2 3 4.08 2.08
 4 2 3 3.12 1.86
 4 2 3 0.98 1.59
 4 2 4 36.31 6.03
 4 2 4 33.93 5.44
 -4 -2 -4 29.99 5.13
 -4 -2 -4 42.54 6.75
 4 2 4 27.01 5.24
 4 2 5 0.46 1.28
 -4 -2 -5 0.39 1.34
 -4 -2 -5 2.14 1.98
 4 2 5 0.85 1.47
 4 2 6 4.49 2.62
 -4 -2 -6 4.8 2.67
 -4 -2 -6 1.8 2.23
 4 2 6 0.48 1.66
 4 2 7 78.28 10.15
 -4 -2 -7 80.02 9.7
 -4 -2 -7 78.29 11.18
 4 2 7 82.63 10.64
 4 2 8 3.29 2.55
 -4 -2 -8 4.39 2.82
 4 2 8 3.4 3.07
 -4 -2 -8 0.7 2.2
 -4 -2 -9 119.08 12.15
 4 2 9 102.64 12.01
 4 2 9 98.22 12.16
 -4 -2 -9 112.11 13.89
 4 2 10 36.04 6.32
 -4 -2 -10 36.53 7.27
 4 2 10 32.75 6.45
 4 2 10 31.77 6.69
 -4 -2 -11 0.47 1.75
 4 2 11 0.87 1.5
 4 2 11 3.29 2.44
 4 2 12 2.28 1.55
 4 2 12 1.93 1.54
 -4 -3 15 15.37 3.21
 4 3 -14 20.67 3.31
 -4 -3 14 17.04 4.14
 4 3 -14 20.64 4.6
 4 3 -13 2.96 2.01
 4 3 -13 6.06 3.54
 -4 -3 12 150.9 14.31
 -4 -3 11 357.02 24.86
 4 3 -11 331.05 27.48
 4 3 -11 333.16 26.78
 -4 -3 11 295.49 21.53
 4 3 -11 338.13 26.52
 -4 -3 10 989.8 57.7
 4 3 -10 980.43 61.43
 4 3 -10 1142.45 64.59
 -4 -3 10 1071.3 56.13
 -4 -3 10 1020.32 55.62
 4 3 -10 1028.98 60.4
 4 3 -9 819.92 46.68
 4 3 -9 785.18 51.63
 -4 -3 9 774.91 43.1
 4 3 -9 747.43 46.64
 -4 -3 9 781.27 45.73
 4 3 -8 631.97 38.23
 4 3 -8 567.58 42.46
 -4 -3 8 695.15 36.15
 4 3 -8 624.83 38.4
 -4 -3 8 589.76 37.39
 4 3 -7 457.58 34.06
 4 3 -7 524.4 29.37
 -4 -3 7 537.73 29.01
 4 3 -7 479.36 30.41
 4 3 -7 418.16 29.63
 4 3 -6 526.1 33.7
 4 3 -6 491.53 30.74
 4 3 -6 528.62 29.62
 4 3 -6 529.32 31.25
 4 3 -6 532.19 31.35
 4 3 -5 109.43 10.02
 4 3 -5 114.32 10.16
 4 3 -4 1.47 1.69
 4 3 -4 4.89 1.9
 4 3 -3 121.28 9.36
 4 3 -3 117.41 8.09
 4 3 -3 100.81 8.84
 4 3 -2 119.24 9.27
 4 3 -2 127.4 8
 4 3 -2 102.98 8.57
 4 3 -1 183.3 12.81
 4 3 -1 207.21 14.16
 -4 -3 0 83.26 6.5
 4 3 0 62 7.29
 4 3 0 72.45 7.13
 4 3 1 135.75 10.7
 4 3 1 122.02 10.63
 4 3 1 118.31 10.57
 -4 -3 -1 106.73 9.09
 -4 -3 -2 2.22 1.45
 4 3 2 1.46 1.45
 4 3 2 1.08 1.34
 4 3 2 0.35 1.09
 4 3 2 2.28 1.77
 4 3 3 90.68 9.84
 -4 -3 -3 64.88 8.15
 -4 -3 -3 96.13 9.86
 4 3 3 91.1 9.16
 4 3 4 279.73 21.15
 4 3 4 282.24 20.33
 -4 -3 -4 304.56 20.4
 4 3 4 290.65 20.59
 -4 -3 -4 276.72 20.99
 4 3 5 259.64 20.36
 4 3 5 248.49 19.17
 -4 -3 -5 267.12 19.32
 4 3 5 275.7 20.21
 -4 -3 -5 246.16 20.37
 4 3 6 417.68 29.11
 4 3 6 416.84 27.46
 -4 -3 -6 413.78 27.74
 4 3 6 468.39 29.5
 -4 -3 -6 384.85 29.07
 4 3 7 405.38 29.1
 -4 -3 -7 424.06 28.32
 -4 -3 -7 389.72 29.91
 4 3 7 433.89 29.52
 4 3 8 2.31 2.57
 4 3 8 5.67 3.08
 -4 -3 -8 5.25 3.57
 -4 -3 -8 6.91 3.1
 -4 -3 -9 14.24 4.86
 -4 -3 -9 11.43 3.49
 4 3 10 26.77 5.39
 4 3 10 26.2 5.82
 -4 -3 -10 27.49 5.92
 4 3 10 25.57 5.84
 4 3 11 50.34 6.93
 -4 -3 -11 47.79 6.41
 4 3 11 47.47 7
 4 3 12 66.9 7.04
 4 3 12 97.53 8.11
 -4 -4 15 12.17 2.78
 -4 -4 14 70.38 8.16
 4 4 -14 86.57 7.52
 4 4 -13 200.05 15.6
 4 4 -12 294.56 22.38
 -4 -4 12 312.86 22.81
 4 4 -12 293.1 24.53
 4 4 -12 342.49 25.79
 -4 -4 11 183.85 16.22
 4 4 -11 135.66 16.33
 4 4 -11 193.28 19.61
 -4 -4 10 353.37 25.42
 4 4 -10 515.04 33.5
 4 4 -10 445.41 34.68
 4 4 -10 439.74 30.95
 -4 -4 10 421.58 26.13
 -4 -4 10 405.33 28.65
 -4 -4 9 128.14 11
 -4 -4 9 98.97 11.84
 4 4 -9 113.32 12.96
 4 4 -9 106.86 10.41
 4 4 -9 119.09 13.9
 4 4 -9 131.46 17.28
 4 4 -8 74.89 10.03
 4 4 -8 97.12 11.02
 -4 -4 8 111.25 9.79
 -4 -4 8 79.96 10
 4 4 -8 87.54 13.81
 4 4 -7 0.71 3.13
 4 4 -7 1.17 1.73
 4 4 -7 1.37 1.28
 4 4 -7 3.08 1.85
 4 4 -7 3.81 2
 4 4 -7 0.48 1.79
 4 4 -6 111.4 10.77
 4 4 -6 87.93 10.96
 4 4 -6 102.26 9.44
 4 4 -6 103.47 10.27
 4 4 -6 90.46 9.85
 4 4 -6 77.56 11.37
 4 4 -6 99.75 10.37
 4 4 -5 80.38 7.95
 4 4 -5 71.89 7.92
 4 4 -5 76.54 8.46
 4 4 -5 76.64 9.16
 4 4 -5 57.65 8.56
 4 4 -5 61.8 7.52
 4 4 -5 90.71 8.98
 4 4 -4 48.74 5.86
 4 4 -4 42.14 5.94
 4 4 -4 40.25 7.17
 4 4 -4 42.88 6.11
 4 4 -4 57.31 7.51
 4 4 -4 59.28 5.95
 4 4 -4 49.11 6.43
 4 4 -3 68.91 7.29
 4 4 -3 89.77 8.86
 4 4 -3 56.33 6.65
 4 4 -3 53.21 9.54
 4 4 -3 86.4 6.84
 4 4 -2 5.94 4.53
 4 4 -2 2.29 1.83
 4 4 -2 2.63 1.33
 -4 -4 1 5.36 1.3
 4 4 -1 6.8 3.97
 -4 -4 0 358.51 21.31
 4 4 0 504.66 31.6
 4 4 1 1297.36 64.27
 4 4 1 1052.16 66.52
 4 4 1 1254.9 64.36
 4 4 1 1312.23 65.13
 -4 -4 -1 1407.1 63.45
 4 4 1 1066 62.88
 4 4 2 1603.51 77.42
 4 4 2 1414.82 78.23
 4 4 2 1579.56 78.02
 4 4 2 1582.15 78.08
 4 4 2 1618.19 78.68
 4 4 2 1622.61 78.67
 4 4 3 737.07 42.48
 4 4 3 818.92 43.91
 -4 -4 -3 893.66 42.44
 4 4 3 549.8 41.41
 4 4 3 651.57 40.07
 -4 -4 -3 709.96 41.81
 4 4 3 884.9 43.76
 4 4 3 846.69 44.56
 4 4 4 1194.31 63.01
 4 4 4 1163.83 61.3
 -4 -4 -4 959.74 59.75
 4 4 4 1016.75 62.36
 4 4 4 1197.45 62.13
 -4 -4 -4 1247.99 60.76
 4 4 5 99.46 11.78
 4 4 5 101.5 11.14
 -4 -4 -5 79.39 10.17
 4 4 5 98.14 11.07
 -4 -4 -5 81.97 9.73
 4 4 6 110.89 12.75
 -4 -4 -6 100.9 12.24
 4 4 6 109.04 12.49
 4 4 6 99.68 11.72
 -4 -4 -6 145.01 13.09
 4 4 7 6.8 2.99
 -4 -4 -7 7.91 3.34
 4 4 7 8.31 3.74
 -4 -4 -7 8.84 3.71
 4 4 7 8.08 3.89
 4 4 8 53.88 9.78
 -4 -4 -8 50.41 7.85
 4 4 8 69.95 9.79
 4 4 8 70.36 9.91
 4 4 9 18.61 4.68
 4 4 9 13.79 4.45
 -4 -4 -9 9.7 3.45
 4 4 9 16.8 4.86
 4 4 10 11.06 3.43
 4 4 10 8.63 3.29
 4 4 10 12.43 4.1
 4 4 11 0.92 1.35
 4 4 11 1.37 1.36
 4 4 12 0.87 0.77
 4 5 -14 23.66 3.49
 -4 -5 14 9.72 2.84
 4 5 -13 25.98 4.64
 4 5 -12 6.48 2.98
 4 5 -12 3.37 1.9
 -4 -5 11 21.37 5.11
 4 5 -11 12.42 4.32
 4 5 -10 24.78 4.56
 4 5 -10 22.1 5.74
 -4 -5 10 26.46 5.75
 4 5 -10 23.58 6.07
 4 5 -10 23.35 9.02
 4 5 -10 25.92 6.13
 -4 -5 10 34.95 5.28
 -4 -5 10 26.41 4.63
 -4 -5 9 10.41 3.93
 4 5 -9 13.92 4.68
 -4 -5 9 11.76 3.09
 4 5 -9 7.27 3.62
 4 5 -9 5.77 2.55
 4 5 -9 8.86 3.78
 4 5 -9 7.13 4.96
 4 5 -8 69.04 13.92
 4 5 -8 76.49 10.33
 4 5 -8 89.01 10.91
 -4 -5 8 97.42 9.25
 4 5 -7 23.47 5.33
 4 5 -7 16.63 5.41
 4 5 -7 18.42 4.8
 4 5 -7 19.87 4.83
 4 5 -7 23.23 4.6
 4 5 -7 20.34 4.86
 4 5 -7 27.11 5.26
 4 5 -6 135.46 13.01
 4 5 -6 137.64 11.77
 4 5 -6 113.14 12.18
 4 5 -6 102.31 11.36
 4 5 -6 131.56 12.9
 4 5 -6 115.53 11.35
 4 5 -6 141.62 14.65
 4 5 -6 117.83 11.7
 4 5 -6 136.09 13.01
 4 5 -5 118.12 12.28
 4 5 -5 88.52 9.84
 4 5 -5 99.08 9.58
 4 5 -5 125.69 11.31
 4 5 -5 76.66 9.26
 4 5 -5 96.91 11.38
 4 5 -5 100.66 12.49
 4 5 -5 91.9 10.47
 4 5 -5 99.78 9.69
 4 5 -4 263.66 18.79
 4 5 -4 257.45 17.48
 4 5 -4 260.43 18.22
 4 5 -4 233.5 20.74
 4 5 -4 297.64 19.52
 4 5 -4 226.86 22.76
 4 5 -4 266.67 21.57
 4 5 -4 188.81 17.52
 4 5 -3 792.1 43.11
 4 5 -3 767.55 43.24
 4 5 -3 713.57 48.18
 4 5 -3 810.32 42.39
 4 5 -3 745.27 48.64
 4 5 -3 706.11 41.65
 4 5 -3 775.03 40.47
 4 5 -2 1436.84 77.43
 4 5 -2 1453.44 77.16
 4 5 -2 1693.52 77.6
 4 5 -2 1377.21 85.6
 4 5 -2 1614.22 78.66
 4 5 -2 1393.82 85.92
 4 5 -2 1551.99 75.29
 4 5 -1 2058.25 117.46
 4 5 -1 2067.83 108.33
 4 5 -1 2458.96 110.88
 4 5 -1 2149.94 118.42
 4 5 -1 2122.44 109.18
 4 5 -1 2278.55 108.22
 4 5 0 1236.87 62.74
 4 5 0 1414.45 64.87
 4 5 0 1245.55 61.61
 4 5 0 1222.53 69.45
 4 5 0 1074.49 71.1
 4 5 0 1241.84 69.89
 4 5 0 1208.92 62.33
 -4 -5 0 994.28 58.17
 4 5 0 1252.06 61.43
 4 5 1 1022.98 54.35
 4 5 1 960.38 57.35
 4 5 1 920.47 53.33
 4 5 1 1004.15 53.22
 4 5 1 1001.9 60.81
 4 5 1 917.84 52.89
 4 5 1 1177.69 56.53
 4 5 1 1029.09 53
 4 5 1 833.82 55.98
 4 5 1 992.8 53.3
 4 5 2 433.36 27.56
 4 5 2 447.84 27.5
 4 5 2 463.18 31.99
 4 5 2 420.53 26.91
 4 5 2 400.09 28.52
 4 5 2 413.45 28.69
 4 5 2 445.61 28.35
 -4 -5 -2 398.32 25.07
 4 5 2 478.18 29.38
 4 5 2 336.85 25.19
 4 5 3 36.95 6.67
 4 5 3 24.73 4.74
 4 5 3 33.87 5.98
 4 5 3 21.95 5.16
 4 5 3 47.05 7.46
 4 5 3 36.03 6.75
 -4 -5 -3 30.06 5.13
 4 5 3 39 6.56
 4 5 4 57.88 8.63
 -4 -5 -4 31.58 5.81
 4 5 4 42.92 7.25
 4 5 4 39.81 7.23
 4 5 4 56.63 8.77
 4 5 4 42 6.15
 4 5 4 60.89 9
 4 5 5 21.18 5.83
 -4 -5 -5 29.03 5.66
 4 5 5 25.9 6.07
 4 5 5 27.08 6.17
 4 5 5 24.7 5.87
 4 5 6 18.7 6.34
 4 5 6 27.57 6.32
 -4 -5 -6 37.32 6.38
 4 5 6 25.49 6
 4 5 6 27.36 6.33
 4 5 6 33.5 6.89
 4 5 7 59.63 9.27
 4 5 7 62.63 9.25
 -4 -5 -7 51.8 7.84
 4 5 7 41.38 7.62
 4 5 7 37.7 8.28
 4 5 7 46.56 8.25
 4 5 8 42.72 8.11
 4 5 8 51.66 8.21
 4 5 8 58.83 9.01
 4 5 9 72.76 9.65
 4 5 9 53.54 8.02
 4 5 9 52.99 8.26
 4 5 10 17.01 4.27
 4 5 10 22.59 4.4
 4 5 11 4.1 1.73
 -4 -6 14 -0.21 1.03
 4 6 -14 0.5 0.88
 4 6 -14 1.5 0.95
 4 6 -13 2.54 1.67
 4 6 -12 19.23 4.35
 4 6 -12 8.4 2.73
 4 6 -11 100.06 11.93
 -4 -6 11 110.53 12
 4 6 -10 86.82 9.17
 4 6 -10 72.22 10.37
 -4 -6 10 95.24 11.31
 4 6 -9 2.84 2.88
 -4 -6 9 2.85 2.77
 -4 -6 9 5.43 2.19
 4 6 -9 6.74 2.75
 4 6 -8 2.5 2.48
 4 6 -8 2.91 2.04
 -4 -6 8 0.35 1.3
 4 6 -8 3.17 2.57
 4 6 -7 22.51 5.78
 4 6 -7 29.56 5.77
 4 6 -7 29.59 5.39
 4 6 -7 19.26 5.51
 4 6 -7 20.25 5.2
 4 6 -6 708.95 46.84
 4 6 -6 858.58 45.82
 4 6 -6 833.57 45.89
 4 6 -6 891.47 49.57
 4 6 -6 850.42 46.61
 4 6 -6 863.27 50.64
 4 6 -6 654.37 45.41
 4 6 -5 2173.38 122.9
 4 6 -5 1848.9 115.88
 4 6 -5 2430.17 121.8
 4 6 -5 2618.91 117.42
 4 6 -5 2610.06 119.63
 4 6 -5 2353.36 121.14
 4 6 -5 2192.23 120.34
 4 6 -5 2432.85 118.64
 4 6 -5 2538.56 117.25
 4 6 -4 2199.9 111.84
 4 6 -4 2235.4 111.13
 4 6 -4 2088.24 116.33
 4 6 -4 2227.05 109.33
 4 6 -4 2235.94 112.11
 4 6 -4 2274.27 117.3
 4 6 -4 2292.1 120.72
 4 6 -4 2145.49 110.18
 4 6 -3 1581.02 82.12
 4 6 -3 1587.03 81.13
 4 6 -3 1453.21 88.9
 4 6 -3 1676.37 79.87
 4 6 -3 1564.22 82.75
 4 6 -3 1549.75 93.53
 4 6 -3 1632.86 90.38
 4 6 -3 1514.61 81.02
 4 6 -2 565.41 43.53
 4 6 -2 528.52 42.81
 4 6 -2 590.27 34.78
 4 6 -2 484.54 49.99
 4 6 -2 608.14 35.98
 4 6 -2 686.68 37.3
 4 6 -2 625.97 35.88
 4 6 -1 694.28 51.27
 4 6 -1 843.37 43.02
 4 6 -1 717.07 43.34
 4 6 -1 796.49 43.86
 4 6 -1 745.53 43.93
 4 6 -1 884.92 59.3
 4 6 -1 646.68 50.36
 4 6 0 10.66 6.38
 4 6 0 17.25 4.98
 4 6 0 18.63 6.1
 4 6 0 19.26 4.46
 4 6 0 19.14 4.52
 4 6 0 18.69 6.12
 4 6 0 14.58 3.64
 4 6 1 232.4 19.04
 4 6 1 186.86 16.59
 4 6 1 161.71 15.45
 4 6 1 200.66 23.05
 -4 -6 -1 193.64 14.49
 4 6 1 209.7 20.16
 4 6 1 214.2 16.39
 4 6 1 212 17.13
 4 6 1 231.25 20.78
 4 6 2 1.33 1.64
 4 6 2 1.53 2.02
 4 6 2 2.29 3.21
 -4 -6 -2 0.68 1.27
 4 6 2 1.54 1.9
 4 6 2 1.35 1.55
 4 6 2 0.61 2.27
 4 6 2 1.84 1.92
 4 6 2 1.44 1.5
 4 6 2 1.15 1.8
 -4 -6 -3 27.76 5.08
 4 6 3 28.12 6.43
 4 6 3 19.27 5.15
 4 6 3 35.58 6.72
 4 6 3 26.29 6.12
 4 6 3 27.23 5.54
 4 6 3 20.66 4.69
 4 6 3 29.39 6.22
 4 6 3 18.02 5.41
 4 6 4 6.52 2.57
 4 6 4 7.07 3.51
 4 6 4 5.51 3.1
 -4 -6 -4 6.36 2.8
 4 6 4 8.24 3.54
 4 6 4 9.19 3.69
 4 6 4 6.72 3.44
 -4 -6 -5 31.47 6.01
 4 6 5 41.99 8.03
 4 6 5 39.55 7.43
 4 6 5 43.73 7.92
 4 6 5 48.23 8.28
 4 6 5 45.81 8.82
 4 6 6 23.01 5.89
 -4 -6 -6 26.85 5.46
 4 6 6 26.13 6.04
 4 6 6 20.35 5.64
 4 6 6 24.91 6.56
 4 6 6 25.75 6.23
 4 6 7 1.73 1.8
 -4 -6 -7 -0.44 1.85
 4 6 7 2.58 2.29
 4 6 8 19.41 5.25
 4 6 8 27.5 5.83
 4 6 8 11.5 3.85
 4 6 8 27.11 5.86
 4 6 9 2.28 1.92
 4 6 9 0.42 1.88
 4 6 10 31.82 4.83
 4 7 -13 49.58 5.39
 4 7 -13 65.88 6.68
 4 7 -12 -0.28 1.12
 4 7 -12 1.88 1.67
 4 7 -12 0.33 1.31
 4 7 -11 3.82 1.67
 4 7 -11 3.34 2.11
 4 7 -11 4.12 2.57
 4 7 -11 1.46 1.68
 4 7 -10 207.01 15.65
 4 7 -10 170.24 16.64
 -4 -7 10 202.23 17.59
 -4 -7 9 591.99 38.37
 4 7 -9 629.01 36.77
 4 7 -9 602.6 37.5
 4 7 -9 521.68 36.86
 4 7 -9 614.9 40.9
 4 7 -8 520.29 34.39
 4 7 -8 496.09 33.71
 -4 -7 8 575.17 32.34
 4 7 -7 312.59 24.89
 4 7 -7 348.12 26.92
 4 7 -7 322.89 23.65
 4 7 -6 614 37.78
 4 7 -6 661.67 39.01
 4 7 -6 725.16 44.6
 4 7 -6 665.85 38.5
 4 7 -5 312.11 27.83
 4 7 -5 338.81 23.32
 4 7 -5 347.42 24.8
 4 7 -5 325.08 27.29
 4 7 -5 348.15 29.66
 4 7 -5 262.85 23.55
 4 7 -5 351.28 23.74
 4 7 -4 302.66 28.35
 4 7 -4 387.17 32.99
 4 7 -4 324.42 24.23
 4 7 -4 325.56 22.22
 4 7 -4 291.35 22.38
 4 7 -4 377.72 25.05
 4 7 -4 318.08 22.88
 4 7 -3 47.58 10.55
 4 7 -3 33.03 5.52
 4 7 -3 35.2 12.93
 4 7 -3 44.47 6.75
 4 7 -3 38.48 6.94
 4 7 -3 33.78 6.51
 4 7 -3 34.8 6.16
 4 7 -3 32.96 9.72
 4 7 -2 142.59 20.42
 4 7 -2 177.62 14.62
 4 7 -2 169.21 15.03
 4 7 -2 169.14 15.58
 4 7 -2 148.74 20.51
 4 7 -2 185.66 15.44
 4 7 -2 167.02 15.92
 4 7 -1 47.38 7.2
 4 7 -1 42.41 7.17
 4 7 -1 31.95 5.69
 4 7 -1 40.06 10.61
 4 7 -1 19.31 10.19
 4 7 -1 39.97 10.58
 4 7 -1 48.24 7.8
 4 7 0 128.16 20.65
 4 7 0 149.27 14.62
 4 7 0 134.9 13.14
 4 7 0 179.55 15.52
 4 7 0 136.93 14.18
 4 7 0 164.85 19.91
 4 7 0 191.4 16.95
 4 7 1 232.35 22.78
 4 7 1 236.71 24.85
 4 7 1 235.63 19.33
 4 7 1 216.3 18.35
 4 7 1 234.7 18.58
 4 7 1 245.45 20.5
 4 7 1 157.87 20.51
 4 7 2 92.58 12.33
 4 7 2 78.21 10.21
 4 7 2 94.41 10.97
 -4 -7 -2 49.83 7.15
 4 7 2 87.05 13.16
 4 7 2 67.83 9.28
 4 7 2 88.29 11.67
 4 7 2 78.26 10.07
 4 7 3 5.77 2.92
 4 7 3 3.89 2.73
 -4 -7 -3 4.72 2.28
 4 7 3 1.42 2.11
 4 7 3 6.28 3
 4 7 3 5.37 3.12
 4 7 4 9.02 4.05
 -4 -7 -4 7.62 2.8
 4 7 4 3.94 2.47
 4 7 4 7.11 3.33
 4 7 4 9.82 3.89
 4 7 5 31.77 6.69
 4 7 5 42.31 7.64
 -4 -7 -5 27.27 5.5
 4 7 5 47.1 7.49
 4 7 5 39.73 7.75
 4 7 6 132.03 13.85
 4 7 6 140.1 15.46
 -4 -7 -6 150.08 13.57
 4 7 6 156.78 14.85
 4 7 7 113.62 12.38
 4 7 7 80.33 9.93
 4 7 7 107.33 11.41
 4 7 8 119 10.96
 4 7 8 170.14 13.73
 4 7 9 22.71 4.08
 4 8 -13 15.4 2.81
 4 8 -12 94.05 8.95
 4 8 -12 94.29 7.83
 4 8 -12 81.15 7.43
 4 8 -11 283.07 16.95
 4 8 -11 270.9 19.88
 4 8 -11 278.53 18.88
 4 8 -10 344.21 21.73
 4 8 -10 364.58 25.91
 4 8 -10 350.67 24.04
 -4 -8 9 370.55 26.82
 4 8 -9 342.26 24.53
 4 8 -9 414.99 31.11
 4 8 -8 71.18 12.91
 -4 -8 8 57.37 7.09
 4 8 -8 58.02 8.41
 4 8 -7 133.34 13.28
 4 8 -7 130.54 14.61
 4 8 -7 104.85 18.3
 4 8 -7 139.65 14.17
 4 8 -7 162.27 17.21
 4 8 -6 19.78 4.98
 4 8 -6 13.92 7.15
 4 8 -6 20.97 6.28
 4 8 -6 24.04 6.27
 4 8 -6 19.95 4.7
 4 8 -5 57.73 11.11
 4 8 -5 60.17 8.17
 4 8 -5 53.49 8.54
 4 8 -5 61.14 12.38
 4 8 -5 60.36 8.32
 4 8 -5 62.96 10.25
 4 8 -4 2.45 4.2
 4 8 -4 2.45 1.94
 4 8 -4 2.25 2.23
 4 8 -4 2.31 2.68
 4 8 -4 1.5 1.86
 4 8 -4 0.43 1.34
 4 8 -4 5.39 4.53
 4 8 -3 28.05 11.23
 4 8 -3 35.78 6.39
 4 8 -3 15.59 7.85
 4 8 -3 34.15 6.82
 4 8 -3 30.72 5.95
 4 8 -3 37.76 7.25
 4 8 -2 110.94 22.48
 4 8 -2 174.85 16.04
 4 8 -2 198.31 16.94
 4 8 -2 199.65 17.83
 4 8 -2 147.56 24.07
 4 8 -2 233.25 18.16
 4 8 -2 177.7 17.9
 4 8 -1 9.4 6.59
 4 8 -1 7.6 3.04
 4 8 -1 12.36 6.94
 4 8 -1 6.2 3.55
 4 8 -1 11.91 3.96
 4 8 -1 7.71 3.82
 4 8 -1 11.19 3.83
 4 8 0 -1.32 3.71
 4 8 0 1.16 3.64
 4 8 0 1.63 2.01
 4 8 0 2.83 2.38
 4 8 0 1.7 2.1
 4 8 0 0.82 1.98
 4 8 0 -0.55 2.43
 4 8 1 61.08 11.83
 4 8 1 87.2 11.75
 4 8 1 63.78 9.3
 4 8 1 60.24 9.4
 4 8 1 76.42 10.19
 4 8 1 74.12 14.47
 4 8 2 204.63 20.96
 4 8 2 268.02 22.21
 4 8 2 225.16 18.97
 4 8 2 223.14 23.38
 4 8 2 236.32 20.28
 4 8 3 387.91 28.96
 4 8 3 396.27 27.9
 4 8 4 150.09 15.81
 4 8 5 289.64 22.22
 4 8 6 335.9 23.49
 4 8 7 51.89 6.89
 4 8 8 0.7 0.77
 4 8 9 -0.38 1.2
 4 9 -12 3.18 1.46
 4 9 -12 3.38 1.17
 4 9 -11 7.98 2.81
 4 9 -11 8.17 2.03
 4 9 -11 9.87 2.58
 4 9 -10 11.33 3.86
 4 9 -10 6.09 2.05
 4 9 -10 5.25 2.55
 4 9 -9 3.88 3.27
 4 9 -9 4.39 2.56
 4 9 -9 4.54 2.06
 4 9 -8 35.08 9.53
 4 9 -8 38.94 7.02
 4 9 -8 27.32 5.58
 4 9 -7 4.12 2.62
 4 9 -7 14.6 5.16
 4 9 -6 101.47 13.53
 4 9 -6 96.54 14.8
 4 9 -6 90.71 11.53
 4 9 -5 130.32 18.14
 4 9 -5 150.23 16.67
 4 9 -5 167.51 15.35
 4 9 -5 181.51 16.23
 4 9 -5 199.86 23.49
 4 9 -4 0.62 3.11
 4 9 -4 2.39 4.09
 4 9 -4 5.95 2.94
 4 9 -4 -1.15 2.41
 4 9 -4 4.12 4.71
 4 9 -3 34.05 7.35
 4 9 -3 26.45 10
 4 9 -3 32.24 6.37
 4 9 -3 45.78 7.96
 4 9 -3 28.82 11.5
 4 9 -2 112.53 21.47
 4 9 -2 189.22 17.5
 4 9 -2 171.59 15.55
 4 9 -2 179.15 18.11
 4 9 -2 109.64 23.6
 4 9 -1 234.5 30.41
 4 9 -1 293.61 23.06
 4 9 -1 273.82 22.01
 4 9 -1 307.48 23
 4 9 -1 328.83 26.95
 4 9 -1 198.94 31.34
 4 9 0 809.59 55.27
 4 9 0 697.41 43.48
 4 9 0 661.34 43
 4 9 0 585.52 53.07
 4 9 0 777.79 51.9
 4 9 0 712.9 43.05
 4 9 1 434.8 35.67
 4 9 1 498.06 39.89
 4 9 1 455.94 31.02
 4 9 1 440.91 30.63
 4 9 1 429.54 39.2
 4 9 1 447.23 32.03
 4 9 2 330.87 27.05
 4 9 3 462.04 30.66
 4 9 3 501.97 34.33
 4 9 3 439.2 29.4
 4 9 4 4.77 2.59
 4 9 4 -1.15 3.96
 4 9 4 3.6 2.67
 4 9 4 4.73 2.65
 4 9 5 69.34 8.66
 4 9 5 71.16 10.92
 4 9 5 71.31 7.79
 4 9 6 2.6 2.3
 4 9 6 0.32 1.34
 4 9 7 14.15 3.61
 4 9 7 10.75 2.51
 4 9 8 0.56 1.2
 4 10 -11 1.93 1.05
 4 10 -10 34.63 5.08
 4 10 -10 28.66 5.54
 4 10 -10 31.46 4.15
 4 10 -9 24.42 5.48
 4 10 -9 29.28 4.53
 4 10 -9 35.2 7.45
 4 10 -8 70.66 10.65
 4 10 -8 82.62 9.48
 4 10 -8 67.58 8.02
 4 10 -7 17.14 6.34
 4 10 -7 21.45 4.86
 4 10 -7 28.41 6.5
 4 10 -6 107.32 18.31
 4 10 -6 114.28 12.95
 4 10 -6 133.13 16.46
 4 10 -5 144.33 18.7
 4 10 -5 145.47 16.15
 4 10 -5 163.99 14.35
 4 10 -5 150.03 20.54
 4 10 -5 87.7 17.66
 4 10 -5 155.31 14.54
 4 10 -4 312.79 31.92
 4 10 -4 269.58 28.17
 4 10 -3 329.75 37.03
 4 10 -2 372.69 41.13
 4 10 -1 277.68 31.51
 4 10 -1 177.49 21.84
 4 10 0 450.73 43.62
 4 10 0 567.63 36.27
 4 10 0 566.72 35.92
 4 10 0 582.17 44.83
 4 10 0 606.92 36.03
 4 10 0 471.78 42.42
 4 10 1 109.49 12.12
 4 10 1 111.56 13.19
 4 10 1 87.39 16.77
 4 10 1 105.92 11.8
 4 10 1 100.53 15.58
 4 10 2 0.45 1.9
 4 10 2 2.13 2.98
 4 10 2 -1.31 2.42
 4 10 2 0.47 1.61
 4 10 2 1.42 3.98
 4 10 3 38.58 10.05
 4 10 3 45.39 6.99
 4 10 3 56.53 9.44
 4 10 3 40.75 6.58
 4 10 4 28.34 6.55
 4 10 4 28.71 5.19
 4 10 4 32.38 5.32
 4 10 5 1.97 1.95
 4 10 5 -0.29 1.34
 4 10 6 9.09 2.74
 4 10 6 5.12 1.74
 4 11 -10 15.8 2.6
 4 11 -9 12.43 2.52
 4 11 -9 12.25 3.34
 4 11 -8 157.92 12.33
 4 11 -8 155.43 15.16
 4 11 -7 289.8 21.54
 4 11 -7 290.84 26.83
 4 11 -6 251.69 18.54
 4 11 -6 309.73 23.37
 4 11 -5 311.27 24.32
 4 11 -5 324.71 29.26
 4 11 -4 220.07 16.57
 4 11 -4 182.01 20.31
 4 11 -4 185.01 18.72
 4 11 -4 189.35 26.25
 4 11 -3 199.57 17.01
 4 11 -3 70.26 19.01
 4 11 -3 146.36 13.25
 4 11 -3 87.44 15.49
 4 11 -3 200.84 16.61
 4 11 -2 112.07 13.67
 4 11 -2 38.34 15.18
 4 11 -2 89.71 9.91
 4 11 -2 58.62 11.83
 4 11 -2 98.18 11.67
 4 11 -1 3.12 5.37
 4 11 -1 14.68 3.96
 4 11 -1 9.58 5.05
 4 11 -1 12.67 4.24
 4 11 0 39.08 9.76
 4 11 0 30.99 9.97
 4 11 0 41.4 7.03
 4 11 0 43.03 7.24
 4 11 1 7.69 4.46
 4 11 1 8.88 6.03
 4 11 1 10.85 3.89
 4 11 1 5.83 2.88
 4 11 2 46.78 10
 4 11 2 59.62 9.09
 4 11 2 79.34 10.15
 4 11 2 71.68 8.47
 4 11 3 59.36 8.71
 4 11 3 49.27 6.57
 4 11 4 60.2 7.96
 4 11 5 8.48 2.28
 4 12 -8 89.35 7.49
 4 12 -8 109.05 9.09
 4 12 -7 82.5 8.19
 4 12 -7 77.8 9.23
 4 12 -6 29.9 5.47
 4 12 -6 34.54 7.14
 4 12 -6 29.82 5.9
 4 12 -5 66.51 9.36
 4 12 -5 50.55 7.43
 4 12 -4 8.41 5.58
 4 12 -4 1.35 2.12
 4 12 -3 1.59 6.72
 4 12 -3 16.34 4.96
 4 12 -2 29.16 11.79
 4 12 -2 56.36 7.25
 4 12 -1 17.82 8.32
 4 12 -1 50.1 7.01
 4 12 0 50.6 9.98
 4 12 0 34.96 6.11
 4 12 0 43.83 6.69
 4 12 1 7.89 2.92
 4 12 1 2.5 2.63
 4 12 2 0.37 1.55
 4 12 3 4.31 1.86
 4 13 -4 42.1 9.65
 4 13 -3 14.32 8
 4 13 -2 3.79 4.97
 -5 14 2 27.3 7.44
 -5 14 1 1.15 3.23
 -5 14 0 8.7 6.1
 -5 14 0 1.36 1.38
 -5 14 -1 -1.22 2.95
 -5 14 -1 -0.3 1.38
 -5 14 -2 -0.77 2.86
 -5 14 -2 0.31 1.5
 -5 14 -3 4.44 2.35
 -5 13 4 23.17 4.78
 -5 13 3 16.34 4.74
 -5 13 3 25.1 6.38
 -5 13 2 14.67 3.06
 -5 13 2 16.46 6.94
 -5 13 2 11.25 3.45
 -5 13 2 13.1 7.38
 -5 13 1 -1.31 4.49
 -5 13 1 1.11 1.29
 -5 13 1 1.4 3.93
 -5 13 0 29.89 5.25
 -5 13 0 37.7 8.94
 -5 13 0 24.01 4.33
 -5 13 0 22.25 10.52
 -5 13 -1 50.21 7.02
 -5 13 -1 48.45 6.36
 -5 13 -2 26.91 8.55
 -5 13 -2 27.28 4.89
 -5 13 -2 30.32 5.73
 -5 13 -3 25.38 6.64
 -5 13 -3 28.42 5.18
 -5 13 -3 28.02 5.68
 -5 13 -4 2.89 2
 -5 13 -4 2.33 2.53
 -5 13 -4 -0.39 1.35
 -5 13 -5 83.36 9.51
 -5 13 -5 81.13 8.94
 -5 13 -6 137.4 10.04
 -5 13 -6 140.23 10.95
 -5 12 8 18.2 3.77
 -5 12 7 109.86 13.51
 -5 12 6 72.41 13.68
 -5 12 6 70.62 9.33
 -5 12 5 21.63 6.16
 -5 12 5 17.4 4.33
 -5 12 4 -1.04 2.92
 -5 12 4 3.66 4.52
 -5 12 4 0.67 2.31
 -5 12 3 9.08 2.65
 -5 12 3 4.82 4.5
 -5 12 3 15.19 7.5
 -5 12 3 11.21 5.25
 -5 12 2 51.19 13.7
 -5 12 2 67.37 10.29
 -5 12 2 64.46 15.99
 -5 12 2 64.71 7.19
 -5 12 1 14.76 8.31
 -5 12 1 23.12 8.85
 -5 12 1 15.35 3.61
 -5 12 1 13.24 3.71
 -5 12 0 3.54 6.07
 -5 12 0 6.74 4.72
 -5 12 0 2.77 1.76
 -5 12 0 2.93 2.35
 -5 12 -1 -1.59 7.03
 -5 12 -1 -0.8 2.98
 -5 12 -1 2.25 2.16
 -5 12 -1 -0.45 2.19
 -5 12 -1 -5.32 6.45
 -5 12 -2 134.56 13.59
 -5 12 -2 163.62 13.14
 -5 12 -2 135.26 20.22
 -5 12 -2 110.76 21.42
 -5 12 -3 300.03 19.89
 -5 12 -3 244.99 25.5
 -5 12 -3 235.19 31.65
 -5 12 -3 280.93 22.09
 -5 12 -4 354.77 22.45
 -5 12 -4 299.85 25.53
 -5 12 -4 371.73 27.04
 -5 12 -4 355.95 34.45
 -5 12 -5 465.22 27.24
 -5 12 -5 459.65 32.71
 -5 12 -6 330.25 19.02
 -5 12 -6 272.32 23.06
 -5 12 -7 83.95 6.56
 -5 12 -7 99.83 9.84
 -5 11 9 92.17 9.03
 -5 11 8 54.94 8.96
 -5 11 7 3.97 4.82
 -5 11 7 5.56 2.76
 -5 11 6 24.75 9.82
 -5 11 6 27.38 6.61
 -5 11 6 16.82 4.24
 -5 11 5 43.01 13.8
 -5 11 5 64.93 14.54
 -5 11 5 62.43 10.28
 -5 11 5 71.19 12.64
 -5 11 4 20.14 9.31
 -5 11 4 30 9.73
 -5 11 4 32.96 11.74
 -5 11 4 28.22 4.85
 -5 11 4 19.96 6.71
 -5 11 3 5.48 4.6
 -5 11 3 2.95 4.13
 -5 11 3 -4.96 7.67
 -5 11 3 0.35 1.2
 -5 11 3 1.2 2.38
 -5 11 2 59.21 14.51
 -5 11 2 50.26 9.81
 -5 11 1 68.5 16.68
 -5 11 0 530.52 51.04
 -5 11 -1 756.84 61.59
 -5 11 -2 507.14 44.81
 -5 11 -2 509.71 45.4
 -5 11 -3 317.47 31.43
 -5 11 -3 346.67 26.53
 -5 11 -3 307.76 37.45
 -5 11 -3 350.62 23.46
 -5 11 -4 122.25 15.96
 -5 11 -4 138.79 22.03
 -5 11 -4 144.71 12.78
 -5 11 -5 30.58 9.24
 -5 11 -5 34.96 5.55
 -5 11 -5 36.44 6.99
 -5 11 -6 46.56 9
 -5 11 -6 42.78 5.72
 -5 11 -6 35.69 6.75
 -5 11 -7 0.47 1.05
 -5 11 -7 0.41 1.73
 -5 11 -8 3.31 1.24
 -5 11 -9 1.88 1.32
 -5 10 10 0.9 1.39
 -5 10 9 11.63 4.02
 -5 10 8 12.33 3.7
 -5 10 8 18.49 6.48
 -5 10 7 29.95 7.6
 -5 10 7 32.6 7.19
 -5 10 7 42.77 11.65
 -5 10 6 9.75 5.47
 -5 10 6 2.9 5.37
 -5 10 6 1.63 2.56
 -5 10 6 5.68 3.07
 -5 10 5 5.95 4.31
 -5 10 5 13.98 5.29
 -5 10 4 339.4 33.44
 -5 10 4 425.65 25.55
 -5 10 4 367.46 33.43
 -5 10 4 446.33 42.38
 -5 10 4 350.34 38.04
 -5 10 3 636.92 47.79
 -5 10 3 695.32 49.06
 -5 10 3 607.26 50.26
 -5 10 3 618.42 37.07
 -5 10 3 620.15 36.08
 -5 10 3 663.92 55.49
 -5 10 3 515.89 46.03
 -5 10 3 630.19 41.72
 -5 10 2 119.98 20.65
 -5 10 2 119.19 15.87
 -5 10 2 137.97 21.73
 -5 10 2 128.07 16.42
 -5 10 2 130.34 11.61
 -5 10 2 115.72 11.71
 -5 10 2 103.69 18.5
 -5 10 1 135.83 22.25
 -5 10 1 115.09 11.85
 -5 10 1 117.29 18.03
 -5 10 1 103.84 16.29
 -5 10 1 128.65 11.62
 -5 10 1 113.32 19.83
 -5 10 0 38.6 12.25
 -5 10 0 44.98 10.23
 -5 10 0 34.38 6.26
 -5 10 0 34.49 10.06
 -5 10 0 37.36 5.97
 -5 10 0 43.11 12.44
 -5 10 -1 12.41 6.98
 -5 10 -1 4.41 5.07
 -5 10 -1 7.14 5
 -5 10 -1 14 4.21
 -5 10 -1 16.44 8.13
 -5 10 -1 13.27 5.34
 -5 10 -1 15.45 3.92
 -5 10 -2 11.94 7.57
 -5 10 -2 8.32 2.97
 -5 10 -2 11.78 6.19
 -5 10 -2 7.52 5.56
 -5 10 -3 125.65 17.51
 -5 10 -3 129.79 18.83
 -5 10 -3 95.47 18.7
 -5 10 -3 136.52 12.69
 -5 10 -3 108.56 21.46
 -5 10 -3 129.21 13.11
 -5 10 -3 84.21 14.92
 -5 10 -4 2.36 2.57
 -5 10 -4 8.64 4.53
 -5 10 -5 5.87 5.2
 -5 10 -5 4.36 2.37
 -5 10 -5 1.35 5.66
 -5 10 -5 2.95 2.62
 -5 10 -6 168.33 15.96
 -5 10 -6 134.25 17.55
 -5 10 -6 150.37 13.12
 -5 10 -7 71.58 9.19
 -5 10 -7 54.48 9.23
 -5 10 -7 67.4 7.41
 -5 10 -8 5.94 2
 -5 10 -8 10.07 3.15
 -5 10 -9 22.91 2.98
 -5 10 -9 36 4.61
 -5 10 -10 62.84 5.25
 -5 9 11 24.02 4.09
 -5 9 11 22.8 3.84
 -5 9 10 48.21 8.03
 -5 9 10 50.84 7.67
 -5 9 9 21.46 4.44
 -5 9 9 19.41 5.97
 -5 9 9 17.01 4.25
 -5 9 8 -0.58 2.3
 -5 9 8 -0.98 2.75
 -5 9 8 1.78 2.76
 -5 9 7 4.57 4.77
 -5 9 7 7.41 3.89
 -5 9 7 4.9 3.81
 -5 9 6 191.6 27.97
 -5 9 6 201.48 23.25
 -5 9 5 303.5 27.91
 -5 9 5 224.05 31.98
 -5 9 5 376.13 23.23
 -5 9 5 362.59 28.66
 -5 9 5 370.79 31.35
 -5 9 5 264.09 30.26
 -5 9 5 406.72 37.42
 -5 9 4 24.23 7.44
 -5 9 4 33.91 5.45
 -5 9 4 23.83 7.59
 -5 9 4 20.08 8.41
 -5 9 4 42.9 12.66
 -5 9 4 25.41 5.13
 -5 9 3 65.88 12.95
 -5 9 3 82.5 16.76
 -5 9 3 65.86 8.31
 -5 9 3 77.82 8.45
 -5 9 3 69.63 13.81
 -5 9 3 78.13 11.64
 -5 9 2 74.62 14.73
 -5 9 2 54.9 7.46
 -5 9 2 59.36 13.18
 -5 9 2 43.9 12.06
 -5 9 2 57.75 10.67
 -5 9 1 74.48 15.54
 -5 9 1 62.73 9.86
 -5 9 1 67.37 7.75
 -5 9 1 58.82 11.9
 -5 9 1 59.53 14.97
 -5 9 1 68.73 12.59
 -5 9 1 65.27 8.32
 -5 9 0 1.36 4.25
 -5 9 0 3.59 3.49
 -5 9 0 4.15 1.92
 -5 9 0 3.35 3.53
 -5 9 0 2.91 5
 -5 9 0 8.37 3.13
 -5 9 0 3.55 4.39
 -5 9 -1 2.2 2.72
 -5 9 -1 -1.26 3.53
 -5 9 -1 2.68 3.95
 -5 9 -1 0.8 1.25
 -5 9 -1 1.33 3.73
 -5 9 -2 17.3 7.88
 -5 9 -2 36.23 9.71
 -5 9 -2 30.64 7.77
 -5 9 -2 30.72 9.53
 -5 9 -2 33.6 6.11
 -5 9 -2 34.64 5.83
 -5 9 -3 161.63 23.82
 -5 9 -3 207.83 21.81
 -5 9 -3 132.81 14.33
 5 -9 3 175.84 17.14
 -5 9 -3 174.13 20.86
 -5 9 -3 192.06 15.79
 -5 9 -3 220.36 24.92
 -5 9 -3 192.23 16.42
 -5 9 -4 52.01 8.21
 -5 9 -4 42.4 7.24
 -5 9 -4 39.25 12.56
 -5 9 -4 64.09 15.34
 -5 9 -4 43.22 9.2
 5 -9 4 35.53 7.79
 -5 9 -4 40.76 13.2
 -5 9 -4 59.59 10.29
 -5 9 -5 -1.35 5.67
 -5 9 -5 0.51 1.73
 -5 9 -5 -1.9 7.97
 -5 9 -5 2.35 2.73
 -5 9 -5 -1.19 2.37
 5 -9 5 -0.72 2.03
 -5 9 -6 39.52 6.75
 5 -9 6 18.99 6.77
 -5 9 -7 121.1 15.18
 -5 9 -7 134.78 22.39
 -5 9 -7 124.36 15.89
 -5 9 -7 137.2 13.75
 -5 9 -8 328.96 28.93
 -5 9 -8 287.86 20.22
 -5 9 -9 258.6 16.77
 -5 9 -9 340.05 19.93
 -5 9 -10 201.31 13.29
 -5 8 12 7.48 2.24
 -5 8 12 4.91 1.67
 -5 8 11 0.4 1.7
 -5 8 10 5.69 3.2
 -5 8 9 8.39 4.28
 -5 8 9 4.11 2.89
 -5 8 9 4.99 2.72
 -5 8 8 45.73 11.41
 -5 8 7 369.61 30.39
 -5 8 7 345.33 35.12
 -5 8 7 269.82 33.51
 -5 8 6 349.89 40.1
 -5 8 6 500.16 29.06
 -5 8 6 456.45 32.71
 -5 8 6 373.17 31.78
 -5 8 6 594.69 42.32
 -5 8 6 458.38 42.37
 -5 8 5 173.55 24.3
 -5 8 5 244.15 22.04
 -5 8 5 237.2 16.66
 -5 8 5 173.59 20.3
 -5 8 5 254.79 28.24
 -5 8 5 192.06 25.48
 -5 8 4 133.52 16.8
 -5 8 4 154.5 17.94
 -5 8 4 156.43 22.8
 -5 8 4 110.9 13.7
 -5 8 4 143.83 18.74
 -5 8 4 146.16 18.4
 -5 8 4 130.02 11.44
 -5 8 4 141.16 12.32
 -5 8 3 85.13 8.79
 -5 8 3 71.88 7.93
 -5 8 3 60.59 12.1
 -5 8 3 75.89 11.38
 -5 8 3 77.38 15.65
 -5 8 3 60.8 12.6
 -5 8 2 7.38 5.52
 -5 8 2 4.42 3.79
 -5 8 2 0.38 1.67
 -5 8 2 1.56 2.68
 -5 8 2 3.58 1.71
 -5 8 1 29.25 6.34
 -5 8 1 38.5 10.87
 -5 8 1 32.09 4.88
 -5 8 1 23.18 7.72
 -5 8 1 26.33 5.14
 5 -8 -1 29.03 4.9
 -5 8 0 331.57 20.86
 -5 8 0 295.12 24.76
 -5 8 0 308.38 32.07
 5 -8 0 324.49 22.15
 -5 8 0 273.08 23.66
 -5 8 0 325.87 26.39
 -5 8 0 269.27 26.51
 -5 8 -1 152.41 20.23
 -5 8 -1 160.77 16.55
 -5 8 -1 176.07 13.96
 -5 8 -1 154.93 18.26
 -5 8 -1 148.42 12.85
 -5 8 -1 162.88 21.03
 -5 8 -1 170.34 16.83
 -5 8 -1 137.28 16.83
 5 -8 1 164.2 14.64
 -5 8 -2 -1.02 4.29
 5 -8 2 3.17 2.22
 -5 8 -2 0.99 2.77
 -5 8 -2 2.13 4.22
 -5 8 -2 0.6 2.24
 -5 8 -2 -1.19 4.07
 -5 8 -2 2.99 2.24
 -5 8 -2 1.52 3.19
 -5 8 -2 1.98 2
 -5 8 -2 1.57 1.83
 -5 8 -2 4.09 3.79
 -5 8 -3 37.32 6.41
 -5 8 -3 30.05 9.61
 -5 8 -3 32.52 9.31
 -5 8 -3 30.13 7.92
 -5 8 -3 19.77 6.42
 -5 8 -3 42.03 11.85
 5 -8 3 27.72 6.16
 -5 8 -3 13.89 7.61
 -5 8 -3 28.35 5.48
 -5 8 -4 341.05 32.88
 -5 8 -4 463.76 28.3
 -5 8 -4 360.53 37.42
 -5 8 -4 348.61 29.77
 -5 8 -4 357.3 29.53
 -5 8 -4 349.92 36.29
 -5 8 -4 399.5 26.36
 5 -8 4 317.19 27.97
 -5 8 -4 454 40.91
 -5 8 -5 169.89 23.65
 -5 8 -5 153.8 27.44
 -5 8 -5 206.48 16.54
 -5 8 -5 170.3 15.9
 5 -8 5 168.14 18.82
 -5 8 -5 178.73 23.7
 -5 8 -5 209.42 17.86
 -5 8 -5 190.15 20.97
 -5 8 -6 370.55 42.41
 -5 8 -6 444.99 27.1
 -5 8 -6 440.2 29.22
 -5 8 -6 377 33.53
 -5 8 -6 401.01 34.58
 -5 8 -6 380.18 26.95
 5 -8 6 293.13 28.08
 -5 8 -7 473.25 34.79
 5 -8 7 425.87 32.71
 -5 8 -8 516.81 30.69
 -5 8 -8 451.56 27.64
 -5 8 -8 397.37 30.82
 -5 8 -8 465.77 37.78
 -5 8 -9 63.58 7.6
 -5 8 -9 50.36 7.49
 -5 8 -9 65.53 10.41
 -5 8 -10 8.25 1.84
 -5 8 -10 14.9 3.2
 -5 8 -10 14.7 4.19
 -5 8 -11 7.07 1.72
 -5 7 13 5.2 1.81
 -5 7 12 40.51 6.04
 -5 7 11 45.94 7.47
 -5 7 10 375.9 28.45
 -5 7 9 375.93 32.44
 -5 7 8 479.46 41.06
 -5 7 8 447.78 37.22
 -5 7 8 482.4 34.8
 -5 7 7 264.88 30.8
 -5 7 7 218.75 23.42
 -5 7 7 255.74 27.38
 -5 7 6 72.73 11.59
 -5 7 6 98.13 16.12
 -5 7 6 77 11.27
 -5 7 6 93.79 9.53
 -5 7 6 121.26 20.35
 -5 7 6 114.3 18.25
 -5 7 5 6.2 3.6
 -5 7 5 1.24 4.24
 -5 7 5 1.32 3.7
 -5 7 5 5.09 5.91
 -5 7 5 2.87 2.66
 -5 7 5 1.33 1.47
 5 -7 -4 128.47 11.27
 -5 7 4 106.82 15.04
 -5 7 4 113.69 10.39
 -5 7 4 112.7 10.03
 -5 7 4 130.27 16.71
 -5 7 4 115.94 13.06
 -5 7 4 130.85 17.35
 5 -7 -3 18 3.91
 -5 7 3 20.39 5.98
 -5 7 3 19.59 8.26
 -5 7 3 11.75 3.1
 5 -7 -2 183.3 14.2
 -5 7 2 155.06 15.81
 -5 7 2 206.31 21.63
 -5 7 2 162.46 13.1
 -5 7 2 173.89 12.73
 -5 7 2 159.83 14.62
 5 -7 -1 6.55 2.49
 -5 7 1 7.24 2.19
 -5 7 1 11.88 4.63
 -5 7 1 7.37 4.39
 -5 7 1 4.97 2.97
 -5 7 1 6.14 2.97
 -5 7 0 27.25 7.12
 -5 7 0 27.35 4.58
 -5 7 0 33.04 6.21
 5 -7 0 22.71 4.7
 -5 7 0 32.12 4.64
 -5 7 0 26.77 6.31
 -5 7 0 29.48 6.38
 -5 7 0 21.57 6.05
 -5 7 -1 244.16 24.94
 -5 7 -1 226.2 19.61
 -5 7 -1 259.47 23.27
 -5 7 -1 257.89 17.12
 -5 7 -1 201.65 15.94
 -5 7 -1 240.27 22.29
 -5 7 -1 260.78 20.37
 -5 7 -1 264.95 17.64
 5 -7 1 243.82 18.77
 -5 7 -2 530.99 31.33
 -5 7 -2 539.61 41.4
 -5 7 -2 543 36.15
 -5 7 -2 532.34 40.57
 -5 7 -2 483.81 33.12
 -5 7 -2 520.34 41.71
 -5 7 -2 504.58 30.33
 5 -7 2 497.03 33.04
 -5 7 -3 518.25 31.29
 -5 7 -3 482.92 36.2
 -5 7 -3 545.05 39.6
 -5 7 -3 500.89 30.47
 -5 7 -3 476.71 41.65
 -5 7 -3 471.51 39.97
 -5 7 -3 482.54 30.04
 5 -7 3 467.73 33.22
 -5 7 -4 620.82 36.42
 -5 7 -4 632.56 37.37
 -5 7 -4 525.52 39.05
 -5 7 -4 666.9 51.21
 -5 7 -4 616.93 45.33
 -5 7 -4 689.04 36.9
 -5 7 -4 446.75 44.74
 -5 7 -4 554.28 40.05
 -5 7 -5 368.82 43.85
 -5 7 -5 525.86 42.77
 -5 7 -5 452.98 36.27
 -5 7 -5 467.35 31.22
 -5 7 -5 481.14 41.01
 -5 7 -5 515.97 32.69
 -5 7 -5 524.47 31.25
 -5 7 -6 141.34 14.07
 -5 7 -6 147.2 18.8
 -5 7 -6 98.12 14.15
 -5 7 -6 138.02 13.62
 -5 7 -6 137.96 17.74
 -5 7 -6 129.8 12.47
 -5 7 -6 117.56 22.49
 -5 7 -7 80.55 10.25
 -5 7 -7 75.48 12.03
 -5 7 -7 77.08 10.91
 -5 7 -7 71.05 11.92
 -5 7 -7 75.69 15.96
 -5 7 -7 78.36 9.04
 -5 7 -7 77.64 9.79
 -5 7 -8 6.02 3.62
 -5 7 -8 17.3 5.22
 -5 7 -8 13.06 3.33
 -5 7 -9 55.3 9.85
 -5 7 -9 57.08 8.59
 -5 7 -9 70.09 7.24
 -5 7 -9 84.26 9.01
 -5 7 -10 13.22 3.28
 -5 7 -10 15.64 4.64
 -5 7 -11 14.31 2.88
 -5 7 -11 26 4.47
 -5 6 13 271.26 17.83
 -5 6 12 299.93 21.38
 -5 6 11 421.88 29.62
 -5 6 10 272.05 24.66
 -5 6 9 32.22 7.62
 -5 6 9 18.51 6.59
 -5 6 9 30.27 6.66
 -5 6 8 1.74 3.23
 -5 6 8 6.52 5.05
 -5 6 7 66.2 12.23
 -5 6 7 54.8 13.17
 -5 6 6 43.01 6.06
 -5 6 6 51.45 14.46
 -5 6 6 48.52 8.32
 -5 6 6 43.59 10.99
 5 -6 -5 170.43 13.62
 -5 6 5 148.81 20.02
 -5 6 5 140.29 21.58
 -5 6 5 145.68 11.95
 -5 6 4 29.42 8.55
 -5 6 4 27.58 8.62
 5 -6 -4 47.37 6.34
 -5 6 4 37.66 4.98
 -5 6 4 45.1 5.55
 -5 6 3 2.13 1.45
 5 -6 -3 4.6 2.04
 -5 6 3 -0.68 3.56
 -5 6 3 3.55 2.24
 -5 6 3 3.53 1.91
 -5 6 2 162.83 11.43
 5 -6 -2 171.77 13.17
 -5 6 2 143.39 11.52
 -5 6 2 144.81 14.24
 -5 6 2 140.79 12.7
 -5 6 1 322.44 22.07
 5 -6 -1 310.75 20.72
 -5 6 1 306.75 20.82
 -5 6 1 281.19 23.32
 -5 6 1 286.58 20.96
 -5 6 1 298.17 18.26
 -5 6 1 294.39 18.95
 5 -6 0 412.74 25.41
 -5 6 0 419.41 25.44
 -5 6 0 310.39 25.9
 -5 6 0 417.76 31.14
 -5 6 0 380.36 26.98
 -5 6 0 367.95 22.28
 -5 6 0 397.81 23.22
 5 -6 1 368.54 24.1
 -5 6 -1 379.08 28.51
 -5 6 -1 286.52 23.1
 -5 6 -1 356.21 24.26
 -5 6 -1 372.66 31.21
 -5 6 -1 353.72 21.77
 -5 6 -2 199.92 18.19
 -5 6 -2 163.9 21.37
 -5 6 -2 184.2 14.33
 5 -6 2 190.6 16.62
 -5 6 -2 225.77 23.38
 -5 6 -3 5.12 2.16
 -5 6 -3 2.48 4.26
 -5 6 -3 6.51 4.88
 -5 6 -3 8.47 2.62
 -5 6 -3 8.03 4.88
 -5 6 -3 6.9 2.7
 -5 6 -4 38.4 5.72
 -5 6 -4 34.09 10.44
 -5 6 -4 31.85 10.39
 -5 6 -4 32.31 5.52
 -5 6 -4 33.94 8.55
 -5 6 -4 39.8 6.25
 -5 6 -5 14.47 3.74
 -5 6 -5 11.06 6.03
 -5 6 -5 16.95 11.15
 -5 6 -5 8.62 4.56
 -5 6 -5 13.9 4.04
 -5 6 -6 34.46 7.6
 -5 6 -6 40.3 6.16
 -5 6 -6 33.71 7.44
 -5 6 -6 47.87 14.11
 -5 6 -6 41.85 9.34
 -5 6 -6 30 6.23
 -5 6 -7 15.93 5.06
 -5 6 -7 19.97 4.37
 -5 6 -7 18.03 8.11
 -5 6 -7 13.36 5.26
 -5 6 -7 16.99 4.79
 -5 6 -7 17.04 5.29
 -5 6 -8 77.19 10.82
 -5 6 -8 90.95 14.04
 -5 6 -9 178.67 17.31
 -5 6 -9 206.6 18.9
 -5 6 -9 152.27 15.44
 -5 6 -9 185.14 13.59
 -5 6 -10 63.24 7.47
 -5 6 -10 70.66 9.11
 -5 6 -10 61.98 8.9
 -5 6 -11 1.47 1.41
 -5 6 -11 0.68 1.97
 -5 6 -12 89.88 6.61
 5 -5 -14 201.08 13.17
 -5 5 13 178.09 14.12
 -5 5 12 10.48 4.09
 -5 5 11 6.44 3.77
 -5 5 11 6.1 3.3
 -5 5 10 56.69 9.56
 5 -5 -10 70.99 9.82
 -5 5 10 42 9.79
 -5 5 9 51.88 9.37
 5 -5 -9 36.27 7.07
 -5 5 9 38.68 9.95
 -5 5 8 62.5 10.34
 5 -5 -8 56.76 8.7
 -5 5 8 47.85 11.65
 -5 5 7 -1.08 4.54
 -5 5 7 8.9 4.67
 -5 5 6 4.05 1.92
 5 -5 -6 6.89 2.67
 5 -5 -6 6.16 2.26
 -5 5 6 7.88 5.21
 5 -5 -5 237.93 17.05
 -5 5 5 212.77 15.13
 -5 5 4 732.97 39.1
 -5 5 4 730.39 39.14
 5 -5 -4 736.29 40.04
 5 -5 -4 882.13 42.4
 -5 5 4 591.32 47.66
 -5 5 3 228.79 20.46
 -5 5 3 200.91 14.41
 -5 5 2 -0.45 1.66
 -5 5 2 -0.41 1.53
 -5 5 2 0.21 0.86
 -5 5 1 21.83 4.58
 -5 5 1 32.75 6.79
 -5 5 1 27.33 3.86
 -5 5 0 100.59 8.52
 -5 5 0 107.55 7.86
 -5 5 -1 32.56 5.63
 -5 5 -1 29.22 3.79
 -5 5 -1 27.89 4.15
 -5 5 -1 21.13 4.78
 -5 5 -2 7.66 2.27
 -5 5 -2 2.58 1.44
 -5 5 -2 3.68 2.99
 -5 5 -2 5 1.94
 -5 5 -3 15.4 4.19
 -5 5 -3 10.79 6.32
 -5 5 -3 11.26 2.77
 -5 5 -4 557.88 32.57
 -5 5 -4 468.72 45.12
 -5 5 -4 602.41 36.76
 -5 5 -4 545.77 31.82
 -5 5 -5 139.86 11.82
 -5 5 -5 139.53 15.78
 -5 5 -5 131.43 12.58
 -5 5 -5 125.25 14.61
 -5 5 -5 105.48 20.25
 -5 5 -6 84.49 11.83
 -5 5 -6 72 8.1
 -5 5 -6 52.45 9.02
 -5 5 -6 78.33 15.44
 -5 5 -6 73.99 10.71
 -5 5 -7 11.38 4.78
 -5 5 -7 2.87 2.85
 -5 5 -7 3.15 5.11
 -5 5 -7 4.82 2.5
 -5 5 -7 3.08 3.14
 -5 5 -8 17.75 5.5
 -5 5 -8 14.05 5.72
 -5 5 -8 17.63 5.02
 -5 5 -9 210.53 19.92
 -5 5 -10 320.89 23.95
 -5 5 -10 277.37 22.14
 -5 5 -11 331.48 22.76
 -5 5 -11 350.2 22.03
 -5 5 -11 284.53 19.14
 -5 5 -12 358.31 17.28
 -5 5 -12 207.99 14.33
 -5 4 14 0.42 1.03
 -5 4 13 0.39 1.62
 -5 4 12 16.03 4.91
 -5 4 11 31.18 7.63
 5 -4 -10 1.32 2.27
 -5 4 10 -0.78 2.17
 -5 4 10 0.63 2.18
 5 -4 -9 0.45 1.1
 -5 4 9 1.92 2.54
 5 -4 -9 0.64 2.01
 -5 4 8 9.59 4.11
 5 -4 -8 1.66 1.55
 -5 4 7 4.51 2.86
 5 -4 -7 1.9 1.6
 -5 4 6 289.62 18.69
 5 -4 -6 298.05 20.45
 5 -4 -6 290.78 18.55
 -5 4 6 282.22 23.99
 5 -4 -6 281.68 19.59
 -5 4 5 412.53 24.43
 5 -4 -5 427.5 25.19
 5 -4 -5 422.49 26.45
 -5 4 4 1047.19 54.75
 -5 4 4 772.04 41.97
 5 -4 -3 270.93 18.41
 -5 4 3 288.11 17.46
 5 -4 -2 568.4 32.41
 5 -4 -1 121.48 10.58
 5 -4 0 13.55 1.85
 5 -4 0 11.44 3.06
 -5 4 -1 193.67 11.63
 -5 4 -2 1010.13 51.88
 -5 4 -2 1021.01 53.26
 -5 4 -2 1154.83 57.42
 -5 4 -2 1065.16 62.01
 -5 4 -3 262.78 26.4
 -5 4 -3 280.48 19.59
 -5 4 -4 81.78 7.8
 -5 4 -4 101.67 11.6
 -5 4 -4 65.69 15.29
 -5 4 -5 74.02 7.25
 -5 4 -5 54.08 9.01
 -5 4 -5 65.42 14.21
 5 -4 5 42.85 5.84
 -5 4 -6 320.61 25.77
 5 -4 6 282.82 20.2
 -5 4 -7 855.13 51.59
 5 -4 7 713.94 44.13
 -5 4 -8 434.5 32.99
 5 -4 8 433.39 28.38
 -5 4 -8 465.72 33.46
 5 -4 9 265.44 19.74
 -5 4 -10 138.34 15.29
 -5 4 -10 163.3 15.03
 -5 4 -11 110.67 12.45
 -5 4 -11 125.31 11.5
 -5 4 -12 30.23 4.91
 -5 4 -12 42.26 4.83
 5 -3 -15 10.08 2.08
 5 -3 -14 9.58 2.83
 -5 3 14 5.35 2.07
 -5 3 13 1.25 2.18
 5 -3 -12 -0.62 1.73
 -5 3 12 -0.54 1.99
 5 -3 -11 27.63 6.66
 -5 3 11 36.27 7.26
 -5 3 11 10.94 5.98
 5 -3 -11 30.03 5.95
 -5 3 10 3.57 3.01
 5 -3 -10 2.55 2.14
 5 -3 -10 0.7 2.18
 -5 3 9 264.55 21.62
 5 -3 -9 259.1 19.87
 5 -3 -8 966.3 50.22
 -5 3 8 956.48 54.23
 5 -3 -8 876.63 51.26
 5 -3 -7 1805.13 91.71
 5 -3 -7 1725.29 92.91
 5 -3 -6 820.95 46.69
 5 -3 -6 840.42 48.48
 5 -3 -5 640.15 33.91
 -5 3 5 595.97 37.9
 -5 3 5 596.04 32.46
 5 -3 -4 92.39 9.99
 -5 3 4 111.05 12.52
 -5 3 4 103.18 7.32
 5 -3 -3 1.73 1.41
 5 -3 -3 2.86 0.97
 5 -3 -2 5.07 2.1
 5 -3 -2 5.92 1.22
 -5 3 2 4.26 3
 5 -3 -1 900.08 45.03
 5 -3 -1 948.38 48.87
 -5 3 1 989.05 50.68
 5 -3 0 60.89 6.86
 5 -3 0 55.01 4.96
 -5 3 -1 31.18 2.93
 5 -3 1 40.43 5.59
 -5 3 -2 145.3 12.1
 -5 3 -2 102.81 7.65
 -5 3 -3 611.76 32.53
 5 -3 3 423.01 25.58
 5 -3 4 632.32 38.07
 -5 3 -4 682.46 41.01
 5 -3 5 373.77 25.89
 -5 3 -5 442.56 29.92
 5 -3 5 368.01 23.7
 5 -3 6 386.57 27.27
 5 -3 6 461.26 26.19
 5 -3 6 347.25 24.94
 -5 3 -6 469.52 32.1
 5 -3 7 358.29 26.52
 5 -3 7 323.87 24.83
 -5 3 -7 462.63 32.34
 -5 3 -7 426.44 31.47
 5 -3 7 498.2 27.75
 5 -3 8 63.62 8.69
 -5 3 -8 71.88 11.22
 5 -3 8 55.58 7.69
 -5 3 -8 72.48 10.56
 5 -3 8 78.69 9.39
 -5 3 -9 27.7 7.01
 5 -3 9 22.73 5.07
 -5 3 -10 1.48 2.5
 5 -3 10 1.03 1.44
 -5 3 -10 3.27 2.59
 -5 3 -11 91.91 9.41
 -5 3 -11 100.61 11.3
 5 -3 11 70.6 7.28
 -5 3 -12 36.95 5.64
 -5 3 -12 53.81 5.41
 5 -2 -15 1.24 1.23
 -5 2 14 46.28 5.51
 5 -2 -14 44.1 6.09
 -5 2 14 29.34 4.65
 -5 2 13 141.32 14.03
 -5 2 13 193.24 14.58
 -5 2 12 582.83 28.48
 -5 2 12 635.86 27.46
 -5 2 11 1453.02 84.03
 5 -2 -11 1553.55 83.69
 5 -2 -11 1678.5 88.16
 -5 2 11 1621.47 83.11
 5 -2 -10 719.83 46.28
 -5 2 10 737.03 44.01
 5 -2 -10 681.53 42.68
 5 -2 -10 722.86 41.2
 -5 2 9 504.11 32.92
 5 -2 -9 484.27 31.93
 5 -2 -9 527.75 31.18
 -5 2 8 193.05 15.78
 5 -2 -8 171.13 14.8
 5 -2 -8 162.64 13.7
 5 -2 -7 135.13 12.39
 -5 2 7 132.12 12.72
 -5 2 7 128.53 12.39
 5 -2 -7 161.12 12.26
 -5 2 6 27.51 5.06
 5 -2 -6 31.73 5.14
 5 -2 -6 21.58 3.93
 -5 2 6 20.02 4.34
 5 -2 -5 28.36 4.25
 5 -2 -5 20.31 4.59
 5 -2 -4 88.92 8.84
 5 -2 -4 97.17 7.51
 5 -2 -3 398.98 24.56
 5 -2 -3 413.73 22.41
 5 -2 -2 180.52 12.53
 -5 2 2 158.83 14.15
 5 -2 -2 145.48 9.53
 5 -2 -1 82.01 6.12
 -5 2 1 59.83 8.73
 5 -2 -1 80.17 7.84
 5 -2 0 192.66 13.11
 -5 2 0 225.52 15.85
 5 -2 0 202.6 14.47
 5 -2 1 312.03 20.42
 -5 2 -2 449.06 28.31
 5 -2 3 159.46 13.68
 5 -2 3 163.96 11.98
 -5 2 -3 174.32 15.17
 -5 2 -4 123.23 11.6
 5 -2 4 105.07 9.53
 -5 2 -4 112.29 12.48
 5 -2 4 100.43 10.99
 -5 2 -5 0.61 1.91
 5 -2 5 1.43 1.89
 5 -2 5 2.75 1.74
 -5 2 -5 1.8 2
 5 -2 5 3.49 1.83
 -5 2 -6 198.12 19.12
 -5 2 -6 229.14 17.98
 5 -2 6 172.89 14.97
 5 -2 6 211.07 16.26
 5 -2 6 191.62 17.06
 5 -2 7 4.23 2.22
 -5 2 -7 6.5 2.89
 5 -2 7 3.2 2.32
 5 -2 7 2.69 2.14
 -5 2 -7 2.87 3.34
 5 -2 8 108.47 11.2
 5 -2 8 105.24 11.65
 -5 2 -8 102.04 13.94
 5 -2 8 93.49 11.45
 -5 2 -9 119.67 12.95
 -5 2 -9 100.13 13.88
 -5 2 -10 228.76 20.64
 -5 2 -10 261.75 19.12
 5 -2 10 218.35 16.67
 5 -2 10 185.76 16.27
 -5 2 -11 104.93 10.01
 -5 2 -11 91.66 11.17
 5 -2 11 67.96 7.81
 -5 2 -12 1.86 1.53
 -5 2 -12 1.09 1.43
 5 -2 12 -0.15 0.85
 -5 2 -12 0.37 0.58
 -5 1 15 171.36 11.36
 5 -1 -15 186.76 12.62
 -5 1 14 635.12 31.84
 5 -1 -14 607.6 32.52
 -5 1 13 540.73 32.09
 5 -1 -13 594.08 36.07
 5 -1 -12 683.85 42.22
 -5 1 11 397.5 28.52
 5 -1 -11 408.54 29.19
 5 -1 -11 441.9 32.11
 -5 1 10 55.52 8.38
 5 -1 -10 46.82 7.84
 5 -1 -10 64.42 8.25
 -5 1 9 4.19 2.61
 5 -1 -9 3.4 2.26
 5 -1 -9 3.77 2.12
 5 -1 -8 135.98 13
 -5 1 8 147.67 13.12
 -5 1 8 151.65 13.1
 5 -1 -8 129.82 12.11
 5 -1 -7 9.63 3.06
 5 -1 -7 15.15 3.51
 -5 1 7 7.55 2.74
 -5 1 7 10.35 3.1
 5 -1 -6 447.42 26.75
 5 -1 -6 418.34 27.46
 -5 1 6 438.31 26.81
 -5 1 6 485.16 27.71
 5 -1 -5 172.01 14.92
 5 -1 -5 185.02 13.79
 5 -1 -5 218.71 13.6
 5 -1 -4 9.03 2.11
 -5 1 4 6.33 2.27
 5 -1 -4 9.24 2.67
 5 -1 -3 273.61 16.68
 5 -1 -3 253.98 17.89
 5 -1 -2 163.99 10.72
 5 -1 -2 176.74 12.56
 5 -1 -1 258.5 15.58
 5 -1 -1 278.48 17.59
 5 -1 0 2.79 1.38
 5 -1 0 2.5 1.65
 5 -1 1 4.62 1.94
 -5 1 -2 175.99 14.72
 -5 1 -2 190.98 13.64
 5 -1 3 17.38 4.1
 -5 1 -3 15.99 4.29
 5 -1 4 4.48 2.44
 -5 1 -4 3.29 2.12
 5 -1 4 3.59 1.95
 -5 1 -4 4.31 2.83
 5 -1 5 141.9 11.82
 5 -1 5 99.17 10.46
 -5 1 -5 122.35 11.29
 5 -1 5 113 12.25
 -5 1 -5 107.46 13.02
 5 -1 6 125.47 12.29
 5 -1 6 115.48 12.02
 -5 1 -6 152.22 13.44
 5 -1 6 125.58 13.35
 -5 1 -6 150.38 15.97
 5 -1 7 110.47 11.23
 5 -1 7 107.72 11.65
 5 -1 7 85.05 11.22
 -5 1 -7 98.9 13.36
 -5 1 -7 74.49 9.86
 5 -1 8 84.04 10.04
 5 -1 8 80.26 10.7
 -5 1 -8 81.73 12.24
 -5 1 -8 75.87 9.66
 -5 1 -9 20.88 5.03
 -5 1 -9 12.24 4.9
 5 -1 10 2.83 2.09
 5 -1 10 4.11 2.31
 -5 1 -10 3.88 3.14
 -5 1 -10 3.32 2.58
 5 -1 11 169.06 14.16
 -5 1 -11 205.77 17.7
 5 -1 11 195.52 14.91
 -5 1 -12 158.88 10.83
 -5 1 -12 206.31 13.97
 5 0 -15 129.53 10.1
 -5 0 15 116.49 9.15
 -5 0 14 102.6 9.01
 5 0 -14 122.38 11.23
 -5 0 14 129.38 11.15
 5 0 -13 3.07 2.44
 5 0 -13 3.77 2.88
 -5 0 13 5.92 2.56
 -5 0 13 3.98 2.31
 5 0 -12 63.22 9.57
 5 0 -11 152.02 15.66
 -5 0 11 157.39 14.85
 5 0 -11 157.21 17.5
 5 0 -10 13.89 4.15
 -5 0 10 10.16 3.56
 5 0 -10 10.98 3.51
 -5 0 9 250.47 17.71
 5 0 -9 200.6 17.95
 5 0 -9 227.93 17.95
 -5 0 9 225.48 17.57
 -5 0 9 217.5 17.52
 -5 0 8 12.38 3.09
 -5 0 8 9.1 2.91
 5 0 -8 7.39 2.85
 -5 0 8 12.06 3.34
 5 0 -8 8.85 3.23
 5 0 -7 198.15 14.92
 -5 0 7 178.15 13.91
 5 0 -7 180.09 15.13
 5 0 -6 7.91 2.67
 -5 0 6 7.83 2.27
 -5 0 6 8.13 2.4
 5 0 -6 11.74 2.99
 5 0 -5 134.38 12.55
 5 0 -5 162.36 12.06
 5 0 -5 142.37 11.14
 5 0 -4 334.63 18.62
 5 0 -4 264.91 18.85
 5 0 -3 157.9 11.01
 5 0 -3 176.96 12.5
 5 0 -2 466.49 24.57
 5 0 -2 418.45 25.28
 5 0 -1 955.16 46.32
 5 0 -1 824.65 44.5
 5 0 0 6.1 1.98
 5 0 0 5.33 1.91
 -5 0 -1 42.09 5.16
 5 0 1 63.76 6.71
 -5 0 -2 177.41 14.48
 -5 0 -2 163.76 12.27
 5 0 2 158.83 13.41
 5 0 3 1635.39 85.86
 5 0 3 1683.03 84.56
 -5 0 -3 1834.84 88.76
 5 0 3 1639.08 86.45
 5 0 4 806.16 47.29
 5 0 4 816.02 45.48
 5 0 4 811.73 46.38
 -5 0 -4 876.43 45.57
 -5 0 -4 815.45 48.63
 5 0 5 376.07 26.18
 5 0 5 390.88 25.01
 5 0 5 351.62 24.95
 -5 0 -5 353.73 23.93
 -5 0 -5 384.43 27.95
 -5 0 -6 8.44 3
 5 0 6 9.01 3.29
 5 0 6 9.94 3.45
 -5 0 -6 10.63 4.39
 5 0 7 35.75 7.34
 -5 0 -7 42.59 8.5
 5 0 7 45.47 7.39
 5 0 7 51.27 7.66
 -5 0 -7 42.46 6.84
 5 0 8 644.22 40.92
 5 0 8 628.74 42.25
 -5 0 -8 663.15 44.81
 -5 0 -9 367.39 25.59
 5 0 10 337.92 24.84
 5 0 10 349.56 24.27
 -5 0 -10 373.98 27.66
 5 0 11 171 13.39
 -5 0 -11 140.47 12.55
 -5 0 -11 177.43 15.41
 5 0 11 122.86 11.86
 5 0 12 46.13 4.78
 -5 0 -12 52.6 5.18
 5 0 12 39.31 4.76
 -5 -1 15 6.07 2.16
 5 1 -15 8.61 2.58
 -5 -1 14 6.45 2.68
 5 1 -14 8.65 3
 -5 -1 13 2.93 2.3
 5 1 -13 3.11 2.47
 5 1 -13 7.62 3.2
 5 1 -12 0.61 1.2
 5 1 -11 11.86 4.56
 5 1 -11 11.59 4.25
 -5 -1 11 13.58 3.84
 -5 -1 11 8.56 3.31
 5 1 -11 14.3 4.55
 5 1 -10 70.71 9.36
 -5 -1 10 64.41 8.6
 -5 -1 10 71.38 8.87
 5 1 -10 57.67 9.13
 -5 -1 10 64.98 8.8
 5 1 -9 29.74 5.9
 -5 -1 9 35.07 5.89
 -5 -1 9 33.42 5.65
 -5 -1 9 32.7 5.75
 5 1 -9 27.71 5.87
 5 1 -8 19.4 4.27
 -5 -1 8 10.12 3.04
 -5 -1 8 13.1 3.46
 5 1 -8 9.26 3.39
 5 1 -7 633.01 38.97
 5 1 -7 717.41 40.38
 -5 -1 7 648.49 38.32
 -5 -1 7 749.38 38.61
 5 1 -6 1071.16 63.13
 5 1 -6 1045.43 63.25
 5 1 -6 1222.38 63.07
 5 1 -6 1242.22 63.97
 5 1 -5 1338.81 65.19
 5 1 -5 1209.74 64.12
 5 1 -5 1247.58 66.06
 5 1 -4 703.66 36.09
 5 1 -4 625.94 36.29
 5 1 -3 986.6 50.55
 5 1 -3 1005.64 51.44
 5 1 -2 4.37 1.61
 5 1 -2 6.29 1.97
 5 1 -1 2.8 1.48
 5 1 -1 7.81 2.18
 5 1 0 153.7 11.72
 5 1 0 146.91 11.21
 -5 -1 0 148.42 10.3
 5 1 1 662.75 37.3
 5 1 1 730.89 36.56
 -5 -1 -1 694.04 35.6
 5 1 2 237.72 16.28
 5 1 2 238.31 17.26
 -5 -1 -2 244.37 18.08
 5 1 2 222.92 16.07
 5 1 2 216.08 16.92
 5 1 3 2.6 2.02
 -5 -1 -3 -0.48 2.03
 5 1 3 1.64 1.81
 -5 -1 -3 0.96 1.41
 5 1 3 0.7 1.56
 5 1 4 54.83 8.27
 5 1 4 66.13 8.01
 -5 -1 -4 62.36 7.45
 5 1 4 51.1 7.59
 -5 -1 -4 76.67 9.92
 5 1 5 368.63 26.1
 5 1 5 340.19 24.35
 -5 -1 -5 352.31 23.72
 5 1 5 339.64 24.74
 -5 -1 -5 388.35 27.69
 5 1 6 177.45 17.26
 5 1 6 184.45 16.49
 -5 -1 -6 219.42 16.6
 5 1 6 189.15 16.87
 -5 -1 -6 187.72 18.51
 5 1 7 323.97 25.44
 5 1 7 359.06 25.1
 -5 -1 -7 356.77 24.14
 5 1 7 321.2 24.35
 -5 -1 -7 310.51 26.58
 5 1 8 225.25 20.98
 5 1 8 249.27 20.66
 5 1 8 252.78 20.5
 -5 -1 -8 259.11 23.21
 -5 -1 -8 299.68 20.85
 -5 -1 -9 95.46 10.73
 -5 -1 -10 65.06 9.91
 5 1 10 70.67 8.99
 5 1 10 74.2 9.55
 -5 -1 -11 7.96 2.8
 -5 -1 -11 9.7 3.36
 5 1 11 5.16 2.57
 5 1 11 6.72 2.69
 5 1 12 48.76 5.64
 5 1 12 89.19 6.66
 -5 -2 15 5.14 1.92
 5 2 -14 3.31 2.31
 5 2 -14 1.28 1.2
 -5 -2 14 3.17 2.04
 5 2 -13 1.9 2.74
 5 2 -13 -0.61 1.92
 -5 -2 13 -0.33 1.44
 5 2 -12 119.44 13.92
 -5 -2 12 132.81 12.44
 -5 -2 12 113.49 11.49
 5 2 -11 565.69 37.35
 -5 -2 11 515.4 33.51
 5 2 -11 572.8 39.34
 5 2 -11 510.78 36.06
 -5 -2 11 610.4 35.4
 5 2 -10 1090.17 68.08
 5 2 -10 1301.46 68.11
 5 2 -10 1251.12 68.8
 -5 -2 10 1273.64 65.71
 -5 -2 10 1192.64 66
 -5 -2 10 1213.72 65.7
 5 2 -9 676.16 48.28
 5 2 -9 845.55 48.45
 5 2 -9 747.15 47.76
 -5 -2 9 976.16 47.68
 -5 -2 9 853.12 47.5
 -5 -2 9 827.04 46.2
 5 2 -8 732.82 43.74
 5 2 -8 802.32 43.7
 -5 -2 8 675.6 41.66
 5 2 -8 562.58 42.79
 -5 -2 8 886.99 42.26
 -5 -2 7 805.64 43.42
 5 2 -7 805.44 45.75
 5 2 -7 798.67 43.68
 5 2 -7 893.07 45.95
 5 2 -6 617.17 33.47
 5 2 -6 565.94 33.58
 5 2 -6 503.53 33.03
 5 2 -6 618.84 33.58
 5 2 -6 489.14 32.71
 5 2 -5 1.09 1.25
 5 2 -5 1.64 1.38
 5 2 -4 121.04 10.12
 5 2 -4 112.33 9.85
 5 2 -3 39.56 4.96
 5 2 -3 34.57 4.82
 5 2 -2 232.06 15.66
 5 2 -2 244.28 15.57
 -5 -2 1 238.06 13.84
 5 2 -1 239.71 14.92
 5 2 -1 223.5 15.71
 -5 -2 0 26.25 3.38
 5 2 0 23.06 3.95
 5 2 0 21.71 3.51
 5 2 1 557.42 33.28
 5 2 1 512.01 30.85
 5 2 1 539.37 32.2
 5 2 2 686.59 39.86
 5 2 2 631.18 37.87
 5 2 2 686.82 39.62
 -5 -2 -2 680.28 40.05
 5 2 2 726.66 39.06
 5 2 2 722.31 40.23
 -5 -2 -3 709.61 36.88
 5 2 3 604.19 37.85
 5 2 3 618.63 37.21
 -5 -2 -3 624.72 38.87
 5 2 3 625.09 38.25
 -5 -2 -4 145.53 12.81
 5 2 4 155.09 14.43
 -5 -2 -4 147.27 14.92
 5 2 4 161.93 14.21
 5 2 4 156.53 14.96
 5 2 5 162.84 16.03
 -5 -2 -5 155.41 16.12
 -5 -2 -5 175.02 14.68
 5 2 5 189.34 16.01
 5 2 5 168.83 15.67
 5 2 6 28.51 6.22
 -5 -2 -6 24.49 5.19
 -5 -2 -6 26.92 6.53
 5 2 6 23.53 5.55
 5 2 6 21.12 5.38
 5 2 7 91.57 11.92
 5 2 7 108.68 12.21
 -5 -2 -7 85.25 12.1
 -5 -2 -7 113.25 11.5
 5 2 7 74.33 10.35
 5 2 8 145.33 14.49
 -5 -2 -8 125.83 15.11
 5 2 8 133.97 13.94
 5 2 8 113 13.93
 -5 -2 -8 173.82 14.42
 5 2 9 4.57 2.93
 5 2 9 -0.56 1.75
 -5 -2 -9 1.86 2.13
 5 2 10 111.94 11.64
 -5 -2 -10 124.73 12.61
 5 2 10 81.67 10.41
 5 2 11 135.67 10.83
 5 2 11 106.88 9.9
 -5 -3 15 31.3 4.33
 -5 -3 14 107.85 10.73
 5 3 -14 143.15 10.28
 5 3 -13 575.82 34.15
 5 3 -13 508.4 35.01
 5 3 -13 521.12 32
 -5 -3 12 686.59 40.31
 5 3 -12 716.82 46.02
 5 3 -12 781.42 45.06
 5 3 -11 763.07 48.34
 5 3 -11 748.21 46.86
 -5 -3 11 672.79 42.14
 -5 -3 11 751.63 42.58
 -5 -3 11 788.2 44.7
 5 3 -11 780.77 47.39
 5 3 -10 638.94 40.77
 5 3 -10 583.37 41.06
 5 3 -10 630.54 42.43
 5 3 -10 640.35 39.84
 -5 -3 10 658.18 37.56
 -5 -3 10 622.56 37.37
 -5 -3 10 615.66 38.79
 5 3 -9 371.32 27.64
 -5 -3 9 427.57 27.67
 5 3 -9 349.32 29.02
 5 3 -9 394.43 27.7
 -5 -3 9 398.79 25.38
 5 3 -8 81.3 10.4
 -5 -3 8 101.47 11
 5 3 -8 90.69 10.81
 5 3 -8 102.41 12.6
 -5 -3 8 104.99 10.1
 5 3 -7 41.75 7.32
 5 3 -7 37.75 6.43
 5 3 -7 36.68 5.18
 5 3 -7 41.65 6.45
 5 3 -7 40.53 6.17
 5 3 -7 45.63 6.91
 5 3 -6 15.22 3.76
 5 3 -6 8.47 3.29
 5 3 -6 11.47 3.46
 5 3 -6 12.27 3.02
 5 3 -6 13.1 3.9
 5 3 -6 8.17 2.96
 5 3 -6 16.54 3.88
 5 3 -5 119 11.83
 5 3 -5 152.85 12.93
 5 3 -5 186.8 13.74
 5 3 -5 138.47 11.14
 5 3 -5 165.48 12.5
 5 3 -5 171.76 15.57
 5 3 -5 145.2 12.86
 5 3 -4 118.79 10.52
 5 3 -4 109.48 14.12
 5 3 -4 111.12 9.97
 5 3 -4 92.2 9.57
 5 3 -4 114.28 10.05
 5 3 -4 100.43 9.94
 5 3 -3 133.44 11.17
 5 3 -3 148.39 12.04
 5 3 -2 151.08 13.4
 -5 -3 1 91.79 6.81
 5 3 -1 95.09 9.09
 -5 -3 0 145.7 9.98
 5 3 0 132.54 11.71
 5 3 1 2.12 1.79
 5 3 1 3.51 3.48
 5 3 1 1.96 1.46
 5 3 1 1.11 1.27
 -5 -3 -1 2.76 1.45
 -5 -3 -2 4 1.78
 5 3 2 3.37 2.05
 5 3 2 4.01 2.58
 5 3 2 3.82 1.85
 5 3 2 7.04 3.16
 5 3 2 4.42 2.4
 5 3 2 1.98 2.08
 5 3 2 2.75 1.99
 -5 -3 -3 13.38 3.5
 5 3 3 21.3 4.78
 5 3 3 15.13 4.8
 -5 -3 -3 14.84 4.21
 5 3 3 19.39 4.67
 5 3 3 16.47 4.43
 5 3 3 21.04 4.61
 5 3 4 169.99 16.25
 5 3 4 136.43 13.16
 5 3 4 159.73 14.81
 5 3 4 149.33 14.87
 -5 -3 -4 135.07 12.56
 -5 -3 -4 140.02 14.1
 5 3 4 145.13 14
 5 3 5 36.37 6.6
 -5 -3 -5 40.06 7.4
 5 3 5 25.36 5.92
 5 3 5 22.9 6.18
 5 3 5 27.07 5.36
 -5 -3 -5 25.25 5.18
 -5 -3 -6 19.44 5.43
 5 3 6 21.08 5.56
 5 3 6 17.86 5.27
 5 3 6 27.59 6.02
 -5 -3 -6 22.27 4.99
 5 3 7 185.99 17.43
 -5 -3 -7 186.74 18.27
 -5 -3 -7 205.18 16.63
 5 3 7 183.79 17.28
 5 3 7 181.8 17.92
 -5 -3 -8 47.44 7.15
 5 3 8 34.56 7.74
 5 3 9 68.14 9.23
 -5 -3 -9 76.69 9.91
 5 3 9 56.06 9
 5 3 10 4.25 2.24
 5 3 10 1.7 1.79
 5 3 11 1.03 1.35
 5 3 11 1.69 1.31
 -5 -4 15 74.05 6.47
 -5 -4 14 167.56 14.16
 5 4 -14 236.37 14.21
 5 4 -13 229.83 17.15
 -5 -4 12 106.25 10.27
 5 4 -12 110.9 12.9
 5 4 -12 133.81 14.43
 5 4 -11 73.07 10.87
 -5 -4 11 73.67 9.65
 -5 -4 11 74.21 8.63
 -5 -4 10 12.63 3.56
 5 4 -10 8.99 4.72
 5 4 -10 13.85 4.78
 5 4 -10 18.2 4.92
 -5 -4 10 9.32 3.15
 -5 -4 10 10.16 3.71
 5 4 -9 7.67 3.42
 -5 -4 9 5.81 2.38
 5 4 -9 8.24 4.33
 -5 -4 9 9.08 3.35
 5 4 -9 5.04 2.19
 5 4 -9 3.96 2.64
 5 4 -8 29.73 6.03
 -5 -4 8 22.4 4.51
 5 4 -8 26.99 6.75
 5 4 -8 14.24 4.16
 5 4 -7 11.6 3.09
 5 4 -7 11.71 4.46
 5 4 -7 11.82 3.89
 5 4 -7 13.74 4
 5 4 -7 16.47 4.09
 5 4 -7 8.66 3.84
 5 4 -7 18.78 4.51
 5 4 -6 29.61 5.02
 5 4 -6 16.78 4.21
 5 4 -6 18.8 5.07
 5 4 -6 20.2 4.64
 5 4 -6 22.17 5.43
 5 4 -6 24.8 5.16
 5 4 -6 12 4.75
 5 4 -5 56.61 7.65
 5 4 -5 56.18 9.22
 5 4 -5 54.5 6.5
 5 4 -5 51.14 7.32
 5 4 -5 63.47 7.75
 5 4 -5 60.25 7.42
 5 4 -4 165.47 14.09
 5 4 -4 182.16 19.18
 5 4 -4 131.83 11.58
 5 4 -4 151.38 13.18
 5 4 -4 172.82 13.51
 5 4 -3 1.05 4.43
 5 4 -3 3.52 2.31
 5 4 -3 1.01 1.25
 5 4 -3 3.07 1.66
 5 4 -3 3.08 2.76
 5 4 -3 6.13 2.28
 5 4 -2 53.57 6.45
 5 4 -2 40.61 5.84
 5 4 -2 30.11 10.47
 5 4 -2 43.5 5.89
 5 4 -1 559.09 32.03
 5 4 -1 502.4 31.55
 5 4 -1 588.21 45.07
 5 4 -1 520.42 31.16
 5 4 -1 628.61 34.02
 -5 -4 0 171.06 11.1
 5 4 0 146.7 18.16
 5 4 0 149.39 13.09
 5 4 0 159.01 12.95
 5 4 0 151.31 13.28
 5 4 0 150.16 12.41
 5 4 1 495.82 29.25
 5 4 1 479.19 33.1
 5 4 1 407.9 28.71
 5 4 1 508.53 29.22
 5 4 1 423.13 27.7
 5 4 1 430.72 27.56
 5 4 1 489.83 29.82
 5 4 2 52.8 7.95
 5 4 2 50.32 8.41
 -5 -4 -2 64.95 7.11
 5 4 2 55.73 7.52
 5 4 2 53.22 7.14
 5 4 2 49.1 7.75
 5 4 2 55.12 7.73
 5 4 2 44.44 7.57
 5 4 2 51.03 6.74
 5 4 2 54.96 8.38
 5 4 3 0.48 2.01
 5 4 3 3.32 2.2
 5 4 3 1.59 2.35
 5 4 3 2.38 2
 5 4 3 1.01 1.88
 -5 -4 -3 3.32 1.94
 5 4 3 -0.53 2.59
 5 4 4 84.97 10.37
 5 4 4 68.92 9.47
 5 4 4 62.03 9.89
 5 4 4 57.75 9.34
 5 4 4 75.38 10.25
 -5 -4 -4 79.01 8.99
 5 4 5 313.86 23.25
 5 4 5 286.05 24.37
 5 4 5 251.34 21.3
 5 4 5 283.13 23.57
 5 4 5 271.07 22.89
 -5 -4 -5 359.11 22.79
 -5 -4 -6 148.98 16.01
 5 4 6 203.46 17.95
 5 4 6 171.6 19.13
 5 4 6 177.87 18
 5 4 6 182.02 17.65
 5 4 7 42.1 7.5
 5 4 7 31.19 7.52
 -5 -4 -7 40.75 6.54
 5 4 7 33.45 7.11
 5 4 7 46.95 7.98
 5 4 8 70.19 9.43
 5 4 8 60.34 9.34
 5 4 8 62.88 8.87
 5 4 9 87.06 10.67
 5 4 9 95.47 10.51
 5 4 10 177.96 14.54
 5 4 10 183.62 14.13
 5 4 11 84.35 7.55
 5 5 -14 7.16 1.99
 -5 -5 14 2.55 1.65
 5 5 -14 3.59 1.42
 5 5 -13 9.85 3.01
 5 5 -12 13.39 3.85
 5 5 -11 62.93 9.56
 -5 -5 11 69.18 9.05
 -5 -5 11 53.28 7.12
 5 5 -10 2.16 1.52
 -5 -5 10 2.65 1.76
 5 5 -10 3.83 2.37
 -5 -5 10 5.41 3.13
 5 5 -10 2.48 2.3
 -5 -5 10 2.3 1.87
 -5 -5 9 16.14 4.58
 -5 -5 9 12.98 3.47
 5 5 -9 9.72 3.85
 5 5 -9 13 3.59
 5 5 -8 1.73 1.98
 5 5 -8 2.3 1.8
 -5 -5 8 0.38 1.06
 5 5 -7 2.03 1.61
 5 5 -7 5.71 3.09
 5 5 -7 4.12 2.51
 5 5 -7 4.21 2.34
 5 5 -7 2.57 2.85
 5 5 -7 2.82 2.5
 5 5 -6 119.56 11.34
 5 5 -6 131.52 12.36
 5 5 -6 100.66 12.32
 5 5 -6 142.45 14.54
 5 5 -6 112.21 12.36
 5 5 -6 147.33 13.64
 5 5 -6 134.82 15.53
 5 5 -6 135.45 14.17
 5 5 -5 638.41 37.68
 5 5 -5 815.48 49.38
 5 5 -5 619.39 43.52
 5 5 -5 713.41 40.33
 5 5 -5 672.98 39.62
 5 5 -5 733.59 45.11
 5 5 -5 584.63 40.32
 5 5 -4 1175.54 64.87
 5 5 -4 1121.24 66.64
 5 5 -4 1324.36 74.83
 5 5 -4 1264.83 74.48
 5 5 -4 1274.13 65.04
 5 5 -4 1024.46 62.04
 5 5 -3 568.01 35.79
 5 5 -3 610.73 48.95
 5 5 -3 630.45 36.77
 5 5 -3 624.51 49.22
 5 5 -2 433.89 41.84
 5 5 -2 466.95 29.55
 5 5 -2 539.87 30.44
 5 5 -2 463.51 29.76
 5 5 -2 602.96 33.01
 5 5 -2 354.23 39.43
 5 5 -1 169.59 23.98
 5 5 -1 192.43 24.69
 5 5 -1 196.13 16.01
 5 5 -1 213.29 16.03
 5 5 -1 204.4 15.96
 5 5 -1 218.81 16.34
 5 5 -1 231.44 17.56
 5 5 0 11.86 3.33
 5 5 0 10.36 5.62
 5 5 0 14.92 3.91
 5 5 0 11.75 3.36
 5 5 0 13.07 3.38
 5 5 0 14.64 6.29
 5 5 1 13.32 3.66
 5 5 1 10.4 3.46
 5 5 1 20.21 4.4
 5 5 1 14.23 5.38
 5 5 1 11.08 3.37
 5 5 1 4.73 4.81
 -5 -5 -1 13.89 3.05
 5 5 1 12.77 4.33
 5 5 1 13.83 5.43
 -5 -5 -2 504.46 28.24
 5 5 2 482.1 32.4
 5 5 2 410.57 30.98
 5 5 2 431.21 29.42
 5 5 2 486.25 30.95
 5 5 2 472.36 31.43
 5 5 2 474.14 30.41
 5 5 2 483.89 30.82
 5 5 2 424.98 28.3
 5 5 2 429.57 34.62
 5 5 3 142.88 14.82
 5 5 3 117.62 14.3
 5 5 3 152.74 14.31
 5 5 3 177.39 16.38
 5 5 3 175.22 15.91
 5 5 3 169.72 15.3
 -5 -5 -3 166.59 13.56
 5 5 4 11.49 3.65
 -5 -5 -4 12.99 3.55
 5 5 4 6.52 3.26
 5 5 4 14.66 4.27
 5 5 4 11.86 3.93
 5 5 4 11.89 4.31
 5 5 4 16.11 4.9
 5 5 5 33.37 6.85
 5 5 5 31.92 6.71
 5 5 5 32.11 6.71
 5 5 5 31.11 6.85
 5 5 5 29.25 6.46
 -5 -5 -5 39.99 6.33
 5 5 5 27.03 5.46
 -5 -5 -6 23.57 4.9
 5 5 6 18.49 5.27
 5 5 6 22.68 5.5
 5 5 6 18.42 5.32
 5 5 6 23.07 5.49
 5 5 6 21.07 5.49
 5 5 7 142.02 14.89
 5 5 7 153.62 14.86
 -5 -5 -7 134.99 12.86
 5 5 7 146.3 14.89
 5 5 8 85.75 10.19
 5 5 8 86.05 10.78
 5 5 9 95.04 9.68
 5 5 9 80.62 9.58
 5 5 10 41.17 5.48
 5 6 -14 5.41 1.58
 -5 -6 14 1.89 1.22
 5 6 -13 3.38 1.68
 5 6 -13 8.24 2.48
 5 6 -12 20.58 4.53
 5 6 -12 16.84 3.78
 5 6 -11 21.75 5.06
 -5 -6 10 243.56 19.26
 -5 -6 10 196.75 15.43
 5 6 -9 240.55 21.68
 -5 -6 9 229.49 16.94
 -5 -6 9 210.55 19.14
 5 6 -9 231.53 18.33
 -5 -6 8 686.87 39.38
 5 6 -7 1059.81 57.91
 5 6 -7 988.78 52.4
 5 6 -6 705.95 47.46
 5 6 -6 839.04 51.36
 5 6 -6 845.29 52.32
 5 6 -6 933.58 52.4
 5 6 -6 812.88 54.19
 5 6 -6 867.02 47.09
 5 6 -6 870.85 48.52
 5 6 -5 285.33 20.94
 5 6 -5 250.18 18.9
 5 6 -5 244.26 20.1
 5 6 -5 236.58 23.36
 5 6 -5 285.88 25.11
 5 6 -5 245.95 26.89
 5 6 -5 285.8 25.43
 5 6 -4 361.07 24.34
 5 6 -4 327.95 30.9
 5 6 -4 314.92 22.46
 5 6 -4 305.66 30.25
 5 6 -4 285.8 23.23
 5 6 -4 286.04 35.17
 5 6 -3 1.68 2.35
 5 6 -3 2.09 2.84
 5 6 -3 2.22 1.76
 5 6 -3 2.16 2.1
 5 6 -3 2.59 2.18
 5 6 -3 1.34 3.77
 5 6 -3 2.67 4.95
 5 6 -2 1.88 8.33
 5 6 -2 6.44 2.78
 5 6 -2 4.54 2.49
 5 6 -2 14.28 4.42
 5 6 -2 11.88 3.38
 5 6 -2 5.98 6.63
 5 6 -2 13.49 7.28
 5 6 -1 78.78 9.86
 5 6 -1 84.09 9.62
 5 6 -1 56.27 14.41
 5 6 -1 81.58 9.49
 5 6 -1 92.88 10.74
 5 6 -1 78.98 16.6
 5 6 -1 77.16 18.27
 5 6 0 98.48 10.82
 5 6 0 132.8 17.95
 5 6 0 105.93 11.32
 5 6 0 110.04 16.65
 5 6 0 95.75 11.16
 5 6 0 103.66 19.69
 5 6 1 17.26 4.28
 5 6 1 13.87 4.13
 5 6 1 17.92 5.88
 5 6 1 19.29 7.57
 5 6 1 21.81 4.92
 5 6 1 21.99 5.68
 5 6 1 22.42 6.69
 -5 -6 -2 123.6 10.28
 5 6 2 100.76 11.22
 5 6 2 78.88 11.31
 5 6 2 74.34 11.25
 5 6 2 97.38 11.26
 5 6 2 93.29 10.92
 5 6 2 86.17 12.06
 5 6 2 93.91 13.98
 5 6 2 90.18 10.32
 -5 -6 -3 178.21 15.07
 5 6 3 204.31 17.51
 5 6 3 190.85 18.19
 5 6 3 248.9 19.74
 5 6 3 201.82 16.07
 5 6 3 204.62 17.94
 5 6 4 159.08 15.93
 5 6 4 192.17 18.29
 5 6 4 166.79 16.89
 5 6 4 209.36 18.88
 5 6 4 182.48 17.23
 5 6 5 4.62 2.81
 5 6 5 0.54 1.86
 5 6 5 6.1 2.79
 5 6 5 8.44 3.7
 5 6 5 2.56 2.2
 5 6 5 0.6 1.69
 -5 -6 -5 10.14 3.11
 -5 -6 -6 36.11 5.89
 5 6 6 16.55 4.42
 5 6 6 24.48 5.68
 5 6 6 29.52 6.16
 5 6 7 18.05 4.84
 5 6 8 20.8 4.72
 5 6 9 6.61 2.36
 5 7 -13 44.69 5.22
 5 7 -12 204.01 14.7
 5 7 -12 225.64 16.21
 5 7 -11 668.3 39.07
 5 7 -11 633.26 34.72
 5 7 -10 620.06 29.63
 5 7 -10 680.15 35.73
 -5 -7 9 562.58 37.35
 -5 -7 9 590.68 33.85
 5 7 -8 416.8 29.52
 5 7 -8 331.93 25.97
 -5 -7 8 412.35 25.39
 5 7 -7 282.54 20.73
 5 7 -7 314.47 25.41
 5 7 -6 60.26 10.3
 5 7 -6 56.68 11.35
 5 7 -6 56.62 7.86
 5 7 -6 47.9 9.7
 5 7 -6 56.42 8.47
 5 7 -5 9.64 3.64
 5 7 -5 12.22 3.63
 5 7 -5 13.02 4.05
 5 7 -5 16.61 6.48
 5 7 -5 9.07 5.75
 5 7 -4 3.57 4.75
 5 7 -4 9.58 5.05
 5 7 -4 11.4 3.81
 5 7 -4 15.39 4.11
 5 7 -4 13.47 4.4
 5 7 -4 8.47 5.89
 5 7 -4 14.78 8.8
 5 7 -3 13.58 7.92
 5 7 -3 21.52 5.72
 5 7 -3 9.84 3.34
 5 7 -3 8.23 3.22
 5 7 -3 14.47 4.39
 5 7 -3 9.17 8.03
 5 7 -3 3.74 6.95
 5 7 -2 1.65 5.18
 5 7 -2 1.13 2.62
 5 7 -2 4.84 2.25
 5 7 -2 7.05 2.91
 5 7 -2 3.64 2.95
 5 7 -2 -1.66 6.57
 5 7 -2 2.05 8.61
 5 7 -1 38.93 11.85
 5 7 -1 35.28 6.78
 5 7 -1 28.58 5.68
 5 7 -1 17.88 11.28
 5 7 -1 12.84 8.11
 5 7 -1 26.69 5.97
 5 7 -1 41.93 6.95
 5 7 0 19.81 7.28
 5 7 0 15.7 4.87
 5 7 0 20.97 5.04
 5 7 0 17.98 8.92
 5 7 0 18.58 5.06
 5 7 0 29.57 5.68
 5 7 0 7.82 5.71
 5 7 1 44.89 10.16
 5 7 1 51.23 8.08
 5 7 1 41.05 7.34
 5 7 1 63.88 8.64
 5 7 1 49.81 11.72
 5 7 2 0.84 2.35
 5 7 2 -0.61 1.7
 5 7 2 2.81 2.27
 5 7 2 1.05 1.48
 5 7 2 3.71 3.12
 5 7 3 12.92 4.12
 5 7 3 8 4.07
 5 7 3 11.97 4.4
 5 7 3 10.6 3.45
 5 7 4 17.27 5.24
 -5 -7 -4 11.82 3.26
 5 7 4 9.3 4.35
 5 7 5 33.11 5.99
 5 7 5 35.06 6.42
 5 7 6 -0.69 1.44
 5 7 6 0.45 2.09
 5 7 7 9.43 3.02
 5 7 8 8.78 2.55
 5 7 9 4.1 1.93
 5 8 -13 93.35 7.04
 5 8 -12 143.45 10.67
 5 8 -12 169.65 12.25
 5 8 -11 144.58 12.84
 5 8 -11 164.81 14.14
 5 8 -11 172.48 11.45
 5 8 -10 114.56 13.02
 5 8 -10 118.21 10.45
 5 8 -9 11.15 5.01
 5 8 -9 8.63 3.13
 5 8 -8 17.27 7.01
 5 8 -8 27.53 6.12
 5 8 -7 3.23 2.27
 5 8 -7 5.25 3.19
 5 8 -6 13.42 5.17
 5 8 -6 16.11 6.26
 5 8 -6 15.01 4.34
 5 8 -5 171.16 15.34
 5 8 -5 156.55 21.31
 5 8 -5 133.56 19.19
 5 8 -5 152.62 14.04
 5 8 -4 278.52 20.8
 5 8 -4 280.83 22.27
 5 8 -4 240.97 30.99
 5 8 -4 199.08 19.78
 5 8 -4 283.16 34.2
 5 8 -3 46.67 7.31
 5 8 -3 42.38 8.01
 5 8 -3 40.34 13.24
 5 8 -3 54.55 9.5
 5 8 -3 16.58 10.65
 5 8 -3 45.69 7.57
 5 8 -2 3.06 3.32
 5 8 -2 2.76 1.9
 5 8 -2 5.88 7.27
 5 8 -2 7.9 3.22
 5 8 -2 3.38 2.85
 5 8 -2 -2.22 6.95
 5 8 -1 6.46 3.5
 5 8 -1 7.98 3.3
 5 8 -1 1.65 6.12
 5 8 -1 -1.87 6.93
 5 8 -1 5.48 2.77
 5 8 -1 6.39 3.26
 5 8 -1 2.29 2.83
 5 8 0 108.92 12.67
 5 8 0 98.35 11.87
 5 8 0 124.17 16.17
 5 8 0 102.96 18.74
 5 8 0 113.45 18.12
 5 8 0 118.02 13.18
 5 8 0 86.81 11.44
 5 8 1 133.49 14.67
 5 8 1 150.96 14.73
 5 8 1 136.95 18.3
 5 8 1 173.83 17.01
 5 8 1 143.87 14.72
 5 8 1 187.37 22.02
 5 8 2 33.8 7.44
 5 8 2 35.09 6.92
 5 8 2 25.03 5.67
 5 8 3 61.44 8.31
 5 8 3 61.01 8.71
 5 8 4 1.72 1.8
 5 8 5 12.05 3.34
 5 8 6 86.33 8.1
 5 8 6 86.13 9.95
 5 8 7 27.24 5.17
 5 8 8 0.79 1.27
 5 9 -12 9.66 2.01
 5 9 -11 7.29 2.06
 5 9 -11 8.74 2.72
 5 9 -11 5.24 1.43
 5 9 -10 4.15 2.32
 5 9 -10 7.1 3.19
 5 9 -10 5.03 1.81
 5 9 -9 40.19 7.45
 5 9 -9 46.95 6.32
 5 9 -9 40.04 8.53
 5 9 -8 24.74 4.97
 5 9 -8 27.37 5.89
 5 9 -8 27.53 7.96
 5 9 -7 0.69 2.16
 5 9 -7 -0.51 1.42
 5 9 -6 5.58 4.51
 5 9 -6 1.63 2.55
 5 9 -5 1.11 2.2
 5 9 -4 25.84 11.29
 5 9 -4 15.7 4.8
 5 9 -3 222.18 33.85
 5 9 -3 296.48 21.71
 5 9 -3 265.36 23
 5 9 -2 166.3 36.07
 5 9 -2 443.14 28.84
 5 9 -2 227.44 35.66
 5 9 -2 385.56 28.71
 5 9 -2 343.97 24.74
 5 9 -1 123.71 21.98
 5 9 0 340.13 33.37
 5 9 1 5.98 3.5
 5 9 1 2.86 4.44
 5 9 1 9.09 3.74
 5 9 1 7.29 2.98
 5 9 1 3.66 4.53
 5 9 2 15.16 4.36
 5 9 2 11.8 4.6
 5 9 2 12.08 4.22
 5 9 2 11.28 3.68
 5 9 2 12.22 7.14
 5 9 3 50.8 7.41
 5 9 3 55.96 12.94
 5 9 3 41.16 6.63
 5 9 3 54.58 8.52
 5 9 4 22.13 5.28
 5 9 4 17.29 4.03
 5 9 4 30.53 7.69
 5 9 5 15.03 4.01
 5 9 5 6.84 2.36
 5 9 5 8.18 2.89
 5 9 6 -0.31 1.46
 5 9 7 1.27 1.17
 5 10 -11 21.41 2.73
 5 10 -10 4.76 1.6
 5 10 -10 6.27 2.09
 5 10 -9 9.51 2.43
 5 10 -9 8.53 3.02
 5 10 -9 10.13 3.24
 5 10 -8 17.5 4.15
 5 10 -8 17.04 5.16
 5 10 -8 12.37 3.12
 5 10 -7 201.71 18.04
 5 10 -7 187.79 21.6
 5 10 -7 173.77 15.43
 5 10 -6 371.58 29.14
 5 10 -6 347.2 24.61
 5 10 -5 868.89 60.56
 5 10 -5 938.97 48.56
 5 10 -5 828.05 52.09
 5 10 -4 250.9 25.24
 5 10 -4 301.12 27.89
 5 10 -4 319.78 21.4
 5 10 -4 226.03 32.28
 5 10 -4 302.19 22.54
 5 10 -3 363.81 22.46
 5 10 -3 370.6 25.25
 5 10 -2 39.37 6.32
 5 10 -2 32.21 7.43
 5 10 -2 27.8 13.11
 5 10 -2 53.15 8.93
 5 10 -1 -0.98 3.37
 5 10 -1 0.47 1.32
 5 10 -1 0.85 2.38
 5 10 -1 -1.62 6.81
 5 10 -1 3.18 3.24
 5 10 0 0.97 1.81
 5 10 0 5.16 4.34
 5 10 0 3.34 4.41
 5 10 0 1.94 2.81
 5 10 1 74.71 9.43
 5 10 1 68.77 14.1
 5 10 1 53.34 10.59
 5 10 1 71.1 9.1
 5 10 2 17.05 4.59
 5 10 2 18.21 7.54
 5 10 2 15.48 4.58
 5 10 2 16.91 4.37
 5 10 3 41.1 8.64
 5 10 3 47.4 7.28
 5 10 4 69.14 7.66
 5 10 4 86.32 9.22
 5 10 5 14.1 3.27
 5 11 -9 353 19.95
 5 11 -9 304.71 18.01
 5 11 -8 574.15 31.45
 5 11 -8 441.15 26.85
 5 11 -7 291.85 23.44
 5 11 -7 293.72 21.13
 5 11 -7 288.15 19.65
 5 11 -6 146.89 17.16
 5 11 -6 189.43 18.27
 5 11 -6 196.17 16.22
 5 11 -5 96.8 11.99
 5 11 -5 107.71 16.5
 5 11 -5 105.47 13.04
 5 11 -4 9.91 6.88
 5 11 -4 7.35 4.14
 5 11 -3 -1.77 4.95
 5 11 -3 1.05 1.94
 5 11 -3 1.78 1.58
 5 11 -3 -0.93 3.45
 5 11 -2 3.32 6.15
 5 11 -2 1.91 1.99
 5 11 -2 -0.37 1.03
 5 11 -2 1.52 2.38
 5 11 -1 3.61 5.35
 5 11 -1 18.34 6.08
 5 11 -1 13.75 3.55
 5 11 0 6.3 4.15
 5 11 0 13.56 5.46
 5 11 0 12.03 3.43
 5 11 1 3.64 2.92
 5 11 1 10.44 4.56
 5 11 1 6.87 2.63
 5 11 2 0.44 1.61
 5 11 2 2.11 1.7
 5 11 3 1.98 1.53
 5 11 4 1.61 1.12
 5 12 -7 8.04 2.01
 5 12 -6 9.09 3.34
 5 12 -6 9.15 2.68
 5 12 -5 11.01 4.75
 5 12 -5 13.09 3.56
 5 12 -4 7.42 5.2
 5 12 -4 5.33 2.5
 5 12 -3 46.56 12.85
 5 12 -3 53.53 6.81
 5 12 -2 61.11 13.24
 5 12 -1 3.51 4.18
 5 12 -1 6.08 2.27
 5 12 0 11.16 4.06
 5 12 0 11.02 2.75
 5 12 1 33.68 4.52
 -6 14 1 6.61 4.96
 -6 14 0 1.05 4.17
 -6 13 4 1.87 1.74
 -6 13 4 -0.84 4.23
 -6 13 3 5.5 3.47
 -6 13 3 1.31 4.1
 -6 13 2 30.3 9.67
 -6 13 2 39.36 5
 -6 13 2 13.21 8.1
 -6 13 1 9.55 7.09
 -6 13 1 18.55 3.45
 -6 13 1 16.89 7.27
 -6 13 0 -1.68 5.26
 -6 13 0 1.68 1.52
 -6 13 0 3.51 2.95
 -6 13 -1 12.48 3.27
 -6 13 -1 6.44 6.53
 -6 13 -1 10.91 2.88
 -6 13 -2 36.56 8.67
 -6 13 -2 40.45 5.8
 -6 13 -2 40.4 5.61
 -6 13 -3 107.18 9.49
 -6 13 -3 100.24 9.36
 -6 13 -3 88.64 10.77
 -6 13 -4 243.22 15.42
 -6 13 -4 204.44 14.87
 -6 13 -5 238.3 14.62
 -6 12 7 -0.51 1.6
 -6 12 6 20.21 6.94
 -6 12 6 20.59 4.83
 -6 12 5 13.56 6.1
 -6 12 5 21.05 6.93
 -6 12 5 11.33 3.67
 -6 12 4 18.93 6.25
 -6 12 4 13.32 5.33
 -6 12 4 15.76 7.24
 -6 12 3 3.5 1.73
 -6 12 3 1.22 2.27
 -6 12 3 1.07 3
 -6 12 3 5.08 5.81
 -6 12 2 1.86 6.37
 -6 12 2 1.58 4.94
 -6 12 2 0.6 1.12
 -6 12 1 91.7 18.67
 -6 12 1 101.22 9.57
 -6 12 1 97.35 9.75
 -6 12 1 93.54 22.7
 -6 12 0 183.26 32.13
 -6 12 0 228.2 17.4
 -6 12 0 267.41 17.56
 -6 12 0 216.87 25.63
 -6 12 0 252.85 26.07
 -6 12 -1 478.83 47.08
 -6 12 -1 446.39 28.44
 -6 12 -1 457.08 27.89
 -6 12 -1 458.02 44.06
 -6 12 -1 464.75 32.97
 -6 12 -2 518.81 30.46
 -6 12 -2 500.73 41.65
 -6 12 -3 340.77 39.71
 -6 12 -3 422.39 26.86
 -6 12 -3 388.35 31.47
 -6 12 -4 151.04 10.65
 -6 12 -4 126.82 19.18
 -6 12 -4 125.87 12.45
 -6 12 -4 115.97 12.54
 -6 12 -5 78.1 8.93
 -6 12 -6 5.13 2.25
 -6 11 9 10.45 2.85
 -6 11 8 12.18 2.83
 -6 11 8 17.68 5.19
 -6 11 7 34.83 6.39
 -6 11 7 54.3 11.75
 -6 11 6 -2.89 5.35
 -6 11 6 1.7 1.46
 -6 11 6 -0.7 2.2
 -6 11 6 2.74 5.12
 -6 11 5 13.08 7.64
 -6 11 5 5.81 9.56
 -6 11 5 17.35 7.03
 -6 11 5 15.7 5.36
 -6 11 4 119.48 26.26
 -6 11 4 168.24 21.93
 -6 11 4 169.29 13.31
 -6 11 4 208.59 26.8
 -6 11 4 138.36 19.09
 -6 11 3 335.94 40.51
 -6 11 3 293.68 26.94
 -6 11 3 348.65 35.29
 -6 11 3 327.51 20.9
 -6 11 2 370.69 40.84
 -6 11 2 446.73 27.51
 -6 11 2 442.39 26.75
 -6 11 2 438.97 47.56
 -6 11 2 376.76 45.46
 -6 11 2 423.91 32.85
 -6 11 1 510.93 44.72
 -6 11 1 455.58 50.75
 -6 11 1 531.34 58.58
 -6 11 1 598.95 33.72
 -6 11 1 562.58 34.08
 -6 11 1 612.97 44.29
 -6 11 1 608.94 54.08
 -6 11 0 461.02 50.25
 -6 11 0 431.78 53.97
 -6 11 0 517.68 44.98
 -6 11 0 544.06 44.91
 -6 11 0 527.09 32.04
 -6 11 -1 148.01 18.44
 -6 11 -1 130.66 25.16
 -6 11 -1 167.97 27
 -6 11 -1 158.62 14.6
 -6 11 -1 193.07 14.49
 -6 11 -2 41.28 11.93
 -6 11 -2 45.09 7.35
 -6 11 -2 37.63 14.52
 -6 11 -2 55.49 6.96
 -6 11 -3 29.33 8.32
 -6 11 -3 26.32 5.82
 -6 11 -3 15.53 9.89
 -6 11 -3 33.93 5.23
 -6 11 -4 9.48 3.94
 -6 11 -4 8.69 6.1
 -6 11 -4 12.37 2.95
 -6 11 -5 2.87 3.55
 -6 11 -5 1.54 1.3
 -6 11 -6 5.34 2.88
 -6 11 -6 2.7 1.25
 -6 11 -7 10.14 1.8
 -6 11 -8 14.69 2.7
 -6 10 10 37.24 5.39
 -6 10 9 7.05 3.58
 -6 10 9 6.38 1.93
 -6 10 8 6.29 4.19
 -6 10 8 6.59 2.77
 -6 10 8 8.25 3.61
 -6 10 7 37.59 7.58
 -6 10 7 49.19 9.77
 -6 10 7 32.49 11.29
 -6 10 6 389.34 26.32
 -6 10 6 410.78 35.13
 -6 10 6 433.24 30.96
 -6 10 5 657.82 47.15
 -6 10 5 676.16 38.42
 -6 10 5 691.9 58.63
 -6 10 4 673.78 50.28
 -6 10 3 498.66 45.09
 -6 10 2 375.74 24.82
 -6 10 2 395.06 24.6
 -6 10 2 400 40.65
 -6 10 2 309.4 39.58
 -6 10 2 388.8 31.89
 -6 10 2 331.99 36.98
 -6 10 1 32.57 5.76
 -6 10 1 35.83 13.54
 -6 10 1 39.93 10.45
 -6 10 1 40 10.3
 -6 10 1 10.46 8.4
 -6 10 0 53.08 16.95
 -6 10 0 53.29 16.5
 -6 10 0 53.96 11.34
 -6 10 0 85.14 8.89
 -6 10 0 64.38 15.23
 -6 10 0 64.68 8.66
 -6 10 -1 -1.7 3.36
 -6 10 -1 4.85 5.54
 -6 10 -1 2.95 2.29
 -6 10 -1 1.9 5.32
 -6 10 -1 4.72 2.34
 -6 10 -1 0.74 3.26
 -6 10 -2 7.86 4.87
 -6 10 -3 35.28 9.07
 -6 10 -4 3.22 5.53
 -6 10 -4 1.65 2.32
 -6 10 -4 2.91 1.98
 -6 10 -4 5.37 6.63
 -6 10 -4 1.48 1.69
 -6 10 -5 18.2 7.72
 -6 10 -5 25.9 4.43
 -6 10 -5 17.8 9.65
 -6 10 -5 24.51 5.14
 -6 10 -6 3.09 2.86
 -6 10 -6 1.3 1.15
 -6 10 -6 2.71 3.58
 -6 10 -6 1.66 2.09
 -6 10 -7 42.91 4.67
 -6 10 -7 41.61 7.34
 -6 10 -7 52.32 6.51
 -6 10 -8 106.53 8.86
 -6 9 11 7.45 2.48
 -6 9 11 2.12 1.3
 -6 9 10 91.94 10.55
 -6 9 10 80.97 10.33
 -6 9 9 394.47 29.34
 -6 9 9 382.71 24.59
 -6 9 9 303.66 22.35
 -6 9 8 186.62 18.81
 -6 9 8 181.1 17.56
 -6 9 7 168.6 20.88
 -6 9 7 165.89 25.05
 -6 9 6 150.42 17.05
 -6 9 5 59.43 10.79
 -6 9 5 70.05 8.02
 -6 9 5 51.94 10.84
 -6 9 5 68.83 17.81
 -6 9 4 1.01 3.75
 -6 9 4 5.97 8.36
 -6 9 4 4.04 2.06
 -6 9 4 1.14 3.57
 -6 9 3 11.48 6.21
 -6 9 3 3.49 7.75
 -6 9 3 12.71 3.27
 -6 9 3 13.5 5.06
 -6 9 3 9.11 2.93
 -6 9 3 12.93 7.27
 -6 9 2 154.97 24.37
 -6 9 2 142.04 22.16
 -6 9 2 147.07 18.4
 -6 9 2 156.88 13.34
 -6 9 2 157.28 13.11
 -6 9 2 133.96 25.19
 -6 9 1 29.21 5.42
 -6 9 1 29.45 8.93
 -6 9 1 34.39 9.09
 -6 9 1 17.77 9.67
 -6 9 1 30.75 12.22
 -6 9 0 125.34 24.25
 -6 9 0 171.89 13.39
 -6 9 0 135.67 16.81
 -6 9 0 131.23 16.91
 -6 9 0 134.56 27.03
 -6 9 0 153.86 13.92
 -6 9 -1 109.88 21.17
 -6 9 -1 123.78 21.02
 -6 9 -1 102.43 10.12
 -6 9 -1 111.09 16.85
 6 -9 1 102.67 11.58
 -6 9 -1 72.86 11.74
 -6 9 -2 76.2 16.6
 -6 9 -2 77.84 16.2
 6 -9 2 86.75 11.36
 -6 9 -2 98.06 9.81
 -6 9 -2 78.02 15.7
 -6 9 -2 91.54 10.36
 -6 9 -2 74.79 15.49
 -6 9 -3 3.44 2.48
 -6 9 -3 -1.75 4.91
 -6 9 -3 -1.01 3.46
 -6 9 -3 1.21 1.5
 -6 9 -3 2.89 3.02
 -6 9 -3 -1.81 7.18
 6 -9 3 0.65 1.59
 -6 9 -3 -1.14 4.78
 -6 9 -4 152.1 13.93
 -6 9 -4 95.51 21.21
 -6 9 -4 106 21.87
 -6 9 -4 141.42 23.04
 6 -9 4 79.54 13.01
 -6 9 -5 380.7 39.54
 6 -9 5 334.98 29.38
 -6 9 -5 458.86 26.36
 -6 9 -6 702.97 47.71
 -6 9 -6 593.76 34.17
 -6 9 -6 612.93 44.13
 -6 9 -6 632.77 37.21
 -6 9 -7 255.21 23.63
 -6 9 -7 282.49 17.97
 -6 9 -7 267.05 23.27
 -6 9 -7 326.95 21.15
 -6 9 -8 225.17 19.86
 -6 9 -8 192.09 15.44
 -6 9 -8 224.6 14.12
 -6 9 -9 125.3 9.47
 -6 8 12 39.45 4.66
 -6 8 11 69.53 8.67
 -6 8 10 64.3 10.09
 -6 8 10 81.25 8.78
 -6 8 9 29.21 6.25
 -6 8 9 43.82 7.65
 -6 8 9 49.71 9.97
 -6 8 8 0.78 3.08
 -6 8 8 2.63 3.68
 -6 8 8 -1.09 4.6
 -6 8 7 -1.08 5.84
 -6 8 7 1.66 4.03
 -6 8 7 2.88 5.34
 -6 8 6 5.38 2.53
 -6 8 6 3.28 5.63
 -6 8 6 3.91 3.1
 -6 8 6 2.95 5.84
 -6 8 6 9.14 4.18
 -6 8 6 3.2 3.88
 -6 8 5 59.22 11.59
 -6 8 5 67.47 15.38
 -6 8 5 82.98 8.72
 -6 8 5 70.08 18.4
 -6 8 5 78.32 12.6
 -6 8 4 5.08 2.34
 -6 8 4 4.03 3.46
 -6 8 4 5.21 2.19
 -6 8 4 5.75 9.31
 -6 8 3 592.77 40.26
 6 -8 -3 553.24 34.7
 -6 8 3 592.8 52.35
 -6 8 3 563.99 33.35
 -6 8 3 571.22 33.28
 -6 8 3 709.57 50.5
 -6 8 2 92.52 9.52
 6 -8 -2 98.71 10.54
 -6 8 2 103.34 19.89
 -6 8 2 91.07 11.33
 -6 8 2 118.46 18.38
 -6 8 1 73.48 7.86
 -6 8 1 81.39 8.82
 -6 8 1 54.58 9.36
 6 -8 -1 75.52 9.02
 -6 8 1 62.81 11.63
 -6 8 1 75.65 12.76
 -6 8 1 76.85 18.04
 -6 8 0 34.84 13.08
 -6 8 0 41.41 8.53
 -6 8 0 42 8.53
 -6 8 0 39.77 5.65
 6 -8 0 45.58 7.27
 -6 8 0 32.4 9.77
 -6 8 0 48.68 9.16
 -6 8 -1 305.23 21
 -6 8 -1 274.83 32.26
 -6 8 -1 310.42 29.5
 -6 8 -1 291.76 28.22
 -6 8 -1 307.28 20.13
 6 -8 1 305.82 23.28
 -6 8 -1 259.2 23.3
 -6 8 -1 243.41 30.85
 -6 8 -1 300.85 24.37
 -6 8 -2 542 33.18
 -6 8 -2 524.45 43.13
 -6 8 -2 513.49 46.81
 -6 8 -2 477.38 44.45
 -6 8 -2 571.24 32.25
 6 -8 2 509.12 35.7
 -6 8 -2 433.68 46.31
 -6 8 -2 585.89 40.25
 -6 8 -3 845.65 71.56
 -6 8 -3 1148.12 59.09
 -6 8 -3 1045.62 66.51
 -6 8 -3 988.57 65.95
 -6 8 -3 856.9 73.71
 -6 8 -3 1128.08 57.24
 6 -8 3 1064.46 61.91
 -6 8 -3 875.74 75.32
 -6 8 -3 1227.16 71.62
 -6 8 -4 353 35.06
 -6 8 -4 425.76 26.95
 -6 8 -4 346.98 29.12
 -6 8 -4 327.56 40.14
 6 -8 4 348.09 28.5
 -6 8 -4 275.87 36.49
 -6 8 -4 322.7 28.9
 -6 8 -4 424.1 40.14
 -6 8 -4 406.24 24.93
 -6 8 -5 540.25 55.66
 -6 8 -5 809.3 58.97
 -6 8 -5 708.61 50.82
 -6 8 -5 758.43 58.49
 6 -8 5 645.44 45.78
 -6 8 -5 855.48 44.95
 -6 8 -6 291.48 28.14
 6 -8 6 244.1 22.59
 -6 8 -7 10.57 4.58
 -6 8 -7 13.26 5.6
 -6 8 -7 22.19 4.68
 -6 8 -7 16.68 7.5
 -6 8 -8 35.9 6.79
 -6 8 -8 27.15 4.81
 -6 8 -8 25.61 7.43
 -6 8 -9 39.68 6.14
 -6 8 -9 54.61 8.48
 -6 8 -9 56.63 6.13
 -6 8 -10 3.55 1.33
 -6 7 12 33.06 5.48
 -6 7 11 34.33 6.48
 -6 7 10 7.4 3.25
 -6 7 10 5.68 3.87
 -6 7 9 46.32 10.69
 -6 7 9 34.21 7.37
 -6 7 9 34.71 8.6
 -6 7 8 12.03 7.06
 -6 7 8 25.78 7.38
 -6 7 8 23.63 8.29
 -6 7 7 94.42 17.91
 -6 7 7 111.47 17.3
 -6 7 7 82.47 18.04
 -6 7 6 44.66 13.86
 -6 7 6 35.42 8.23
 -6 7 6 10.68 8.42
 -6 7 6 43.67 6.1
 -6 7 6 40.86 8.24
 6 -7 -5 265.69 18.94
 -6 7 5 198.96 21.71
 -6 7 5 175.07 26.2
 -6 7 5 204.85 26.86
 -6 7 5 252.13 17.11
 -6 7 4 8.67 5.3
 -6 7 4 15.64 3.5
 -6 7 4 12.16 4.4
 -6 7 4 17.38 3.66
 6 -7 -4 17.72 4.17
 -6 7 3 17.73 3.66
 -6 7 3 26.72 5.91
 -6 7 3 22.15 4.02
 6 -7 -3 20.65 4.58
 6 -7 -2 495.57 29.25
 -6 7 2 439.95 29.25
 -6 7 2 399.65 28.21
 -6 7 2 434.13 26.48
 -6 7 2 500.66 39.73
 -6 7 2 431.48 31.98
 6 -7 -1 1024.18 53.8
 -6 7 1 957.49 49.86
 -6 7 1 1067.08 61.64
 -6 7 1 879.35 58.87
 -6 7 1 892.16 53.97
 -6 7 1 908.64 54.7
 -6 7 0 1405.73 80.22
 -6 7 0 1220.74 77.88
 -6 7 0 1436.1 71.88
 6 -7 0 1505.93 76.47
 -6 7 0 1510.11 79.56
 -6 7 0 1257.86 85.21
 -6 7 0 1483.97 76.45
 -6 7 0 1435.92 72.99
 -6 7 -1 950.53 61.19
 -6 7 -1 926.27 59.9
 -6 7 -1 890.12 47.71
 6 -7 1 853.53 51.83
 -6 7 -1 996.84 53.87
 -6 7 -1 959.75 49.35
 -6 7 -1 790.18 51.31
 -6 7 -1 776.69 63.57
 -6 7 -2 830.29 61.64
 -6 7 -2 824.51 44.13
 6 -7 2 815.78 48.65
 -6 7 -2 898.86 52.89
 -6 7 -2 809.01 45.37
 -6 7 -3 336.67 22.78
 -6 7 -3 260.88 34.49
 -6 7 -3 340.64 21.47
 -6 7 -3 262.55 26.3
 6 -7 3 309.94 25.31
 -6 7 -3 315.46 29.88
 -6 7 -3 293.97 33.62
 6 -7 4 99.27 15.09
 -6 7 -4 158.52 14.12
 -6 7 -4 119.17 15.53
 -6 7 -4 125.03 22.26
 -6 7 -4 161.02 21.14
 -6 7 -4 176.42 24.25
 -6 7 -4 126.79 15.35
 -6 7 -5 2.49 2.2
 -6 7 -5 3.74 4.14
 -6 7 -5 -1.33 4.93
 -6 7 -5 4.96 8.34
 6 -7 5 -0.76 2.37
 -6 7 -6 20.25 9.6
 -6 7 -6 32.58 9.12
 -6 7 -6 33.1 7.79
 -6 7 -6 31.46 5.94
 -6 7 -6 31.73 8.55
 6 -7 6 23.17 7.38
 -6 7 -7 3.6 2.79
 -6 7 -7 3.7 3.11
 6 -7 7 2.8 3.26
 -6 7 -8 4.47 3.33
 -6 7 -8 7.96 2.77
 -6 7 -8 3.06 3.87
 -6 7 -9 28.97 5.58
 -6 7 -9 34.28 7.04
 -6 7 -9 45.8 5.69
 -6 7 -10 13.82 3.95
 -6 7 -10 10.96 2.47
 -6 6 13 69.03 7.23
 -6 6 12 11.71 3.62
 -6 6 11 2.68 2.6
 -6 6 10 59.36 10.02
 -6 6 10 54.77 10.84
 -6 6 10 76.61 9.87
 -6 6 9 31.68 8.93
 -6 6 9 37.46 8.55
 -6 6 9 40.34 8.46
 -6 6 8 34.81 10.6
 -6 6 8 43.93 10.39
 -6 6 7 -1.54 3.06
 -6 6 7 -1.18 5.25
 6 -6 -6 38.58 6.33
 -6 6 6 26.89 4.83
 -6 6 6 42.01 11.84
 -6 6 5 303.4 36.69
 6 -6 -5 546.37 29.82
 -6 6 5 156.24 34.94
 -6 6 5 499.59 26.55
 -6 6 4 1097.75 58.44
 -6 6 4 1125.56 58.44
 -6 6 4 1064.28 73.2
 -6 6 4 1023.25 61.04
 -6 6 4 1034.43 72.79
 6 -6 -4 1349.42 63.06
 6 -6 -4 1259.44 60.33
 -6 6 3 1368.3 73.62
 -6 6 3 1387.95 71.72
 -6 6 3 1387.69 76.67
 -6 6 2 731.08 42.23
 -6 6 2 728.61 39.73
 -6 6 2 763.88 43.08
 -6 6 2 657.14 44.87
 6 -6 -2 826.38 43.31
 -6 6 1 793.99 43.29
 -6 6 1 748.12 40.09
 -6 6 1 770.04 50.63
 -6 6 1 685.75 44.12
 6 -6 -1 818.03 44.55
 -6 6 0 236.33 18.56
 -6 6 0 254.22 17.12
 -6 6 0 287.46 29.06
 -6 6 0 255.5 16.27
 -6 6 0 214.76 19.82
 -6 6 0 289.1 23.59
 6 -6 0 258.75 19.71
 -6 6 -1 143.92 14.39
 -6 6 -1 121.89 20.68
 -6 6 -1 123.21 11
 -6 6 -1 135.1 10.58
 -6 6 -1 127 13.08
 6 -6 1 151.99 14.11
 -6 6 -1 151.04 19.25
 -6 6 -2 72.57 16.34
 -6 6 -2 102.12 9.82
 6 -6 2 104.79 11.92
 -6 6 -2 96.32 18.77
 -6 6 -2 91.98 8.62
 -6 6 -2 94.18 12.91
 6 -6 3 1.29 1.81
 -6 6 -3 -1.33 5.28
 -6 6 -3 0.41 1.14
 -6 6 -3 -1.06 4.44
 6 -6 4 47.35 8.99
 -6 6 -4 53.81 14.42
 -6 6 -4 55.11 13.86
 -6 6 -4 68.62 13.33
 -6 6 -4 56.03 7.82
 -6 6 -5 26.98 7.46
 -6 6 -5 15.94 4.23
 -6 6 -5 8.75 6.6
 -6 6 -5 13.97 8.99
 -6 6 -5 21.64 5.82
 -6 6 -6 2.9 2.88
 -6 6 -6 2.82 1.97
 -6 6 -6 0.96 3
 -6 6 -6 6.56 6.09
 -6 6 -6 0.69 2.54
 -6 6 -7 12.43 3.71
 -6 6 -7 6.06 4.72
 -6 6 -7 14.82 5.11
 -6 6 -8 1.57 1.65
 -6 6 -8 1.5 3.49
 -6 6 -8 1.76 2.32
 -6 6 -8 1.75 2.45
 -6 6 -9 36.54 5.36
 -6 6 -9 37.94 6.37
 -6 6 -9 22.14 6.04
 -6 6 -10 105.08 10.87
 -6 6 -10 116.08 9.28
 -6 6 -11 167.2 11.62
 -6 6 -11 130.13 8.92
 6 -5 -14 1.34 1.12
 -6 5 13 17.03 3.94
 -6 5 12 11.06 4.31
 -6 5 11 37.37 7.83
 6 -5 -11 44.14 7.15
 -6 5 10 -0.81 2.52
 -6 5 9 178.71 20.14
 -6 5 9 147.59 17
 6 -5 -9 138.28 14.93
 -6 5 8 146.26 21.08
 -6 5 8 181.64 19.99
 -6 5 7 593.42 41.39
 6 -5 -7 467.19 30.41
 6 -5 -6 652.43 39.63
 -6 5 6 667.04 38.36
 -6 5 6 698.44 51.65
 6 -5 -6 750.54 39.04
 6 -5 -6 696.77 41.05
 -6 5 5 525.42 31.42
 -6 5 5 589.67 47.07
 6 -5 -5 579.86 34.72
 6 -5 -5 600.43 32.92
 -6 5 4 176.93 14.95
 6 -5 -4 210.69 14.76
 -6 5 4 187.59 13.18
 -6 5 3 97.13 11.06
 6 -5 -3 113.57 10.77
 6 -5 -2 65.12 8.5
 -6 5 2 67.77 10.13
 6 -5 -2 79.67 8.81
 6 -5 -1 164.34 14.5
 -6 5 1 169.51 11.61
 6 -5 -1 181.49 14.7
 -6 5 0 15.24 3.08
 -6 5 0 17.48 2.93
 -6 5 0 15.28 3.87
 6 -5 0 11.33 3.69
 6 -5 0 23.34 4.78
 6 -5 1 120.04 12.26
 -6 5 -1 114.59 9.11
 -6 5 -1 120.97 12.69
 -6 5 -1 127.95 10.31
 6 -5 2 46.57 7.86
 -6 5 -2 47.07 5.36
 -6 5 -2 62.87 10.5
 -6 5 -2 53.5 6.43
 6 -5 3 80.74 11.23
 -6 5 -3 93.9 9.45
 -6 5 -4 40.38 6.19
 -6 5 -4 30.2 10.69
 -6 5 -4 46.43 8.34
 -6 5 -5 24.07 6.79
 -6 5 -5 14.81 7.59
 -6 5 -5 16.12 5.26
 -6 5 -6 342.11 27.66
 -6 5 -6 341.37 28.21
 -6 5 -6 408.49 34.97
 -6 5 -7 562.5 38.73
 -6 5 -7 524.68 37.87
 -6 5 -7 557.1 40.94
 -6 5 -8 442.45 31.09
 -6 5 -9 528 31.66
 -6 5 -9 509.24 32.99
 -6 5 -9 472.61 28.41
 -6 5 -10 116.54 11.63
 -6 5 -10 116.04 9.62
 -6 5 -11 124.59 9.64
 -6 5 -11 76.43 6.47
 -6 4 14 6.22 2.19
 6 -4 -14 8.65 2.35
 -6 4 13 0.75 1.83
 -6 4 12 1.51 2.12
 6 -4 -12 2.99 2.21
 6 -4 -11 123.22 13.11
 -6 4 11 45.61 9.8
 6 -4 -10 574.82 32.78
 -6 4 10 560.56 35.51
 6 -4 -10 641.15 37.07
 6 -4 -9 220.8 18.03
 -6 4 9 244.41 21.41
 6 -4 -8 45.18 6.97
 -6 4 8 46.07 8.83
 6 -4 -7 4.8 2.21
 6 -4 -7 2.92 2.05
 6 -4 -7 2.07 1.37
 -6 4 7 2.21 2.53
 6 -4 -6 7.16 2.78
 6 -4 -6 15.29 3.39
 -6 4 6 12.14 5.34
 -6 4 5 13.59 6
 -6 4 5 17.45 3.17
 6 -4 -5 18 3.63
 6 -4 -5 17.31 4.09
 6 -4 -4 79.61 8.08
 -6 4 4 75.98 6.85
 -6 4 4 67.98 8.23
 6 -4 -4 72.49 9.38
 -6 4 4 59.2 12.27
 6 -4 -4 90.61 9.24
 -6 4 3 59.37 5.82
 -6 4 3 65.74 6.93
 6 -4 -3 77.09 8.12
 6 -4 -3 60.18 8.2
 6 -4 -2 10.52 3.18
 6 -4 -2 13.29 3.36
 6 -4 -1 844.43 44.57
 6 -4 -1 728.41 43.24
 -6 4 0 16.07 2.91
 6 -4 0 12.9 3.53
 6 -4 0 17.75 4.17
 6 -4 1 17.2 3.99
 6 -4 1 19.4 4.41
 -6 4 -1 19.23 3.28
 -6 4 -1 19.11 5.15
 6 -4 2 208.8 17.39
 -6 4 -2 225.9 21.19
 -6 4 -2 179.34 13.41
 6 -4 2 175.99 15.01
 -6 4 -3 396 27.3
 -6 4 -3 372.95 33.82
 -6 4 -3 346 22.6
 6 -4 3 350.58 24.51
 -6 4 -4 1154.86 62.96
 -6 4 -4 1190.09 72.53
 6 -4 4 974.5 58.21
 -6 4 -5 631.62 47.33
 -6 4 -5 621.7 41.74
 -6 4 -6 939.05 59.57
 -6 4 -6 896.17 56.2
 -6 4 -7 400.77 32.46
 -6 4 -7 449.5 33.08
 -6 4 -9 30.78 7
 -6 4 -9 28.32 6.39
 -6 4 -10 15.32 4.5
 -6 4 -10 10.33 2.65
 -6 4 -10 13.95 4.05
 -6 4 -11 0.43 0.73
 -6 4 -11 -0.3 1.67
 6 -3 -14 12.8 2.86
 -6 3 14 4.73 2.12
 -6 3 13 4.11 2.94
 6 -3 -12 35.96 7.07
 -6 3 12 26.68 6.33
 6 -3 -11 72.52 9.01
 -6 3 11 10.95 6.57
 6 -3 -10 46.68 8.66
 -6 3 10 36.79 7.41
 6 -3 -10 40.32 7
 6 -3 -9 24.76 5.3
 -6 3 9 23.71 5.89
 6 -3 -9 33.41 5.52
 6 -3 -8 28.24 5.49
 -6 3 8 40.02 7.35
 6 -3 -8 27.74 4.99
 -6 3 7 1.73 2.29
 6 -3 -7 3.57 1.88
 6 -3 -7 2.4 1.78
 6 -3 -7 3.24 2.02
 6 -3 -6 291.89 20.74
 6 -3 -6 258.67 19.13
 -6 3 6 324.08 23.92
 6 -3 -5 23.1 4.18
 -6 3 5 21.8 5.55
 -6 3 5 22.53 3.49
 6 -3 -5 19.21 4.36
 -6 3 5 24.29 6.28
 6 -3 -4 1654.23 80.2
 -6 3 4 1564.4 76.94
 6 -3 -4 1741.19 83.15
 6 -3 -4 1645.69 81.09
 6 -3 -3 635.68 35.49
 6 -3 -3 561.92 33.57
 -6 3 3 549.08 40
 6 -3 -2 65.23 7.65
 6 -3 -2 63.23 5.17
 6 -3 -1 389.17 25.06
 6 -3 -1 404.17 21.65
 6 -3 0 546.13 29.34
 6 -3 0 580.51 33
 6 -3 0 527.32 31.97
 6 -3 1 1372.72 53.07
 6 -3 1 1458.3 52.2
 -6 3 -2 1953.39 93.58
 -6 3 -2 1700.66 87.09
 6 -3 2 1969.47 93.14
 6 -3 2 1678.2 90.44
 6 -3 3 503.11 32.68
 -6 3 -3 580.56 35.94
 6 -3 4 734.96 44.54
 -6 3 -4 796.76 47.89
 6 -3 5 254.36 21.02
 -6 3 -5 314.18 24.96
 6 -3 6 142.49 14.27
 -6 3 -6 167.64 17.69
 -6 3 -7 17.9 5.5
 -6 3 -7 20.23 6.07
 6 -3 7 13.16 4.08
 -6 3 -8 114.86 14.64
 -6 3 -8 130.65 14.29
 -6 3 -9 15.39 4.63
 -6 3 -9 13.05 4.79
 -6 3 -10 31.23 5.88
 -6 3 -10 42.63 7.51
 -6 3 -11 13.29 3.28
 -6 3 -11 2.3 1.12
 6 -2 -15 0.51 1.07
 -6 2 14 72.68 7.89
 6 -2 -14 119.8 9.66
 6 -2 -13 268.25 20.16
 -6 2 13 288.51 17.31
 6 -2 -12 231.42 20.41
 -6 2 12 189.42 17.76
 6 -2 -11 46.15 7.67
 6 -2 -11 45.3 8.67
 -6 2 11 46.71 8.06
 -6 2 10 107.63 12.73
 6 -2 -10 133.62 12.33
 6 -2 -10 109.76 12.5
 -6 2 9 78.12 10.13
 6 -2 -9 72.81 8.86
 6 -2 -9 68.14 9.41
 -6 2 8 32.19 6.2
 6 -2 -8 29.8 5.86
 6 -2 -8 25.74 5.08
 -6 2 7 76.28 10.01
 6 -2 -7 100.52 9.87
 6 -2 -7 97.05 10.73
 6 -2 -7 97.96 10.57
 -6 2 7 91.9 10.63
 6 -2 -6 299.91 21.15
 6 -2 -6 318.16 22.63
 -6 2 6 296.2 22.7
 -6 2 5 33.25 6.17
 6 -2 -5 34.86 5.29
 6 -2 -5 46.05 6.42
 6 -2 -5 33.95 6.14
 -6 2 5 37.84 6.64
 6 -2 -4 220.73 15.74
 6 -2 -4 206.17 13.09
 6 -2 -4 214.99 16.56
 6 -2 -3 1154.23 61.29
 6 -2 -3 1032.96 57.02
 6 -2 -2 967.73 52.69
 6 -2 -2 931.87 49.14
 6 -2 -1 1590.08 85.4
 6 -2 -1 1611.52 82.53
 6 -2 0 415.85 25.31
 6 -2 0 393.24 23.32
 6 -2 1 1678.77 74.36
 6 -2 1 1866.21 75.85
 -6 2 -2 415.62 26.51
 6 -2 2 393.27 25.06
 6 -2 3 182.55 16.32
 -6 2 -3 215.39 18.34
 6 -2 3 196.04 14.13
 -6 2 -4 2.53 2.8
 6 -2 4 2.38 1.66
 6 -2 5 124.15 13.4
 6 -2 5 115.62 11.34
 -6 2 -5 140.71 15.39
 -6 2 -6 32.03 7.85
 6 -2 6 19.71 5.24
 6 -2 6 27.77 5.28
 -6 2 -7 6.68 4.04
 6 -2 7 6.73 2.85
 6 -2 7 10.58 3.76
 -6 2 -8 19.04 5.3
 -6 2 -8 16.55 5.39
 -6 2 -9 9.82 3.84
 -6 2 -9 11.76 4.85
 6 -2 9 6.13 2.55
 6 -2 9 6.12 2.76
 -6 2 -10 4.23 2.72
 6 -2 10 4.95 1.97
 -6 2 -10 3.79 2.63
 6 -2 10 4.03 1.75
 -6 2 -11 31.93 4.93
 6 -1 -15 65.15 6.12
 -6 1 14 65.97 7.24
 -6 1 14 85.4 7.89
 6 -1 -14 83.91 8.47
 -6 1 13 18.05 4.13
 6 -1 -13 23.33 5.59
 6 -1 -13 22.91 4.87
 -6 1 13 12.73 4.33
 6 -1 -12 26.32 6.46
 -6 1 12 18.06 4.91
 6 -1 -12 12.38 4.27
 6 -1 -11 94.81 12.82
 6 -1 -11 87.77 10.02
 6 -1 -11 82.11 10.73
 -6 1 11 82.12 10.67
 6 -1 -10 16.84 4.42
 6 -1 -10 16.29 4.69
 -6 1 10 17.92 4.79
 6 -1 -9 110.72 11.25
 -6 1 9 88.23 10.64
 6 -1 -9 98.29 11.56
 6 -1 -8 48.63 7.14
 -6 1 8 47.71 7.41
 -6 1 8 53.82 7.66
 6 -1 -8 50.45 7.59
 6 -1 -7 268.32 20.74
 6 -1 -7 311.71 20.62
 6 -1 -7 258.69 20.96
 -6 1 7 255.86 19.86
 -6 1 7 333.62 21.62
 6 -1 -6 763.53 45.62
 6 -1 -6 793.64 47.41
 6 -1 -6 818.43 44.96
 -6 1 6 866.4 45.55
 6 -1 -5 545.1 33.94
 6 -1 -5 555.39 32.02
 6 -1 -5 529.96 33.06
 6 -1 -5 550.51 35.31
 6 -1 -4 1412.54 67.83
 6 -1 -4 1379.59 71.46
 6 -1 -4 1258.08 68.9
 6 -1 -3 255.98 18.28
 6 -1 -3 222.56 15.38
 6 -1 -2 488.51 30.61
 6 -1 -2 466.97 28.06
 6 -1 -1 37.18 5.38
 6 -1 -1 32.78 4.23
 6 -1 0 136.28 11.75
 6 -1 0 141.9 10.88
 6 -1 1 351.43 23.3
 6 -1 2 1.73 1.73
 6 -1 2 8.59 2.96
 -6 1 -2 3.96 2.7
 -6 1 -3 101.66 10.69
 -6 1 -3 130.74 13.58
 6 -1 3 124.08 10.61
 6 -1 3 113.85 12.03
 6 -1 3 97.54 11.17
 -6 1 -4 425.17 27.24
 -6 1 -4 384.95 29.37
 6 -1 4 384.5 25.24
 6 -1 4 392.28 27.84
 -6 1 -5 160.02 14.51
 6 -1 5 146.03 15.1
 -6 1 -5 159.96 17.01
 6 -1 5 154.9 13.8
 6 -1 6 23.03 4.99
 -6 1 -6 14.29 4.28
 6 -1 6 16.61 5.05
 -6 1 -6 20.89 6.11
 -6 1 -7 131.76 13.47
 -6 1 -7 149.72 16.66
 6 -1 7 136.18 13.13
 6 -1 7 128.16 14.23
 -6 1 -8 111.47 14.09
 -6 1 -9 433.15 29.32
 6 -1 9 424.18 28.76
 -6 1 -9 498.79 32.65
 6 -1 9 389.75 26.97
 -6 1 -10 486.96 30.02
 6 -1 10 355.53 24.47
 -6 1 -10 520.68 28.66
 6 -1 10 386.15 25.77
 6 -1 11 121.22 9.45
 6 -1 11 123.21 9.65
 6 0 -15 0.83 1.09
 -6 0 15 0.15 0.63
 6 0 -14 57.71 7.06
 -6 0 14 44.8 5.74
 6 0 -13 0.59 1.84
 6 0 -13 2.16 2.5
 -6 0 13 0.4 2.12
 -6 0 13 2.85 2.06
 6 0 -12 31.76 6.45
 -6 0 12 25.38 5.68
 6 0 -12 30.94 7.27
 6 0 -12 32.92 6.4
 6 0 -11 1.18 2.03
 6 0 -11 4.4 2.56
 -6 0 11 1.03 1.78
 6 0 -11 2.91 2.88
 6 0 -10 465.55 30.75
 -6 0 10 494.89 31.21
 6 0 -10 436.99 31.38
 -6 0 9 281.49 20.73
 6 0 -9 249.28 20.22
 -6 0 9 286.13 20.63
 6 0 -9 242.16 20.68
 -6 0 8 161.3 13.97
 6 0 -8 170.7 14.57
 -6 0 8 167.28 14.07
 6 0 -8 122.37 13.56
 -6 0 7 174.4 13.7
 6 0 -7 132.88 13.76
 6 0 -7 166.03 13.99
 6 0 -6 39.73 6.4
 -6 0 6 58.27 6.77
 6 0 -6 40.07 5.77
 6 0 -6 35.4 6.79
 6 0 -6 48.76 6.63
 6 0 -5 29.68 5.18
 6 0 -5 25.74 5.43
 6 0 -5 24.94 4.6
 6 0 -4 5.48 2.18
 6 0 -4 6.16 2.04
 6 0 -4 6.79 2.64
 6 0 -3 26.98 4.71
 6 0 -3 16.83 3.71
 6 0 -3 25.73 3.83
 6 0 -2 19.86 3.44
 6 0 -2 22.31 4.19
 6 0 -2 31.49 4.67
 6 0 -1 228.25 14.58
 6 0 -1 240.79 16.05
 6 0 0 443.14 28.62
 6 0 0 529.42 29.68
 6 0 1 8.7 2.96
 6 0 1 8.74 2.47
 6 0 2 24.11 5.13
 6 0 2 40.06 6.16
 6 0 2 28.51 4.69
 -6 0 -2 28.29 5.79
 -6 0 -2 37.47 5.44
 6 0 3 48.8 7.6
 -6 0 -3 44.65 6.46
 6 0 3 43.8 6.8
 6 0 3 43 6.25
 -6 0 -3 59.13 8.77
 -6 0 -4 32.11 6.95
 6 0 4 40.73 6.46
 6 0 4 38.66 7.05
 -6 0 -4 47.29 6.65
 6 0 4 19.72 5.17
 -6 0 -5 284.09 19.65
 6 0 5 218.16 19.91
 -6 0 -5 242.83 21.71
 6 0 5 223.86 18.32
 -6 0 -6 458.31 29.26
 6 0 6 395.01 30.18
 6 0 6 437.08 28.91
 -6 0 -6 443.79 32.56
 -6 0 -7 709.9 42.49
 6 0 7 688.56 43.9
 -6 0 -7 765.96 46.97
 6 0 7 667.6 41.59
 -6 0 -8 638.31 39.2
 -6 0 -9 69.61 10.33
 6 0 9 58.16 8.15
 6 0 9 73.9 9.51
 -6 0 -10 106.78 11.84
 6 0 10 88.4 9.4
 -6 0 -10 128.47 11.71
 6 0 10 103.34 10.54
 6 0 11 9.21 2.39
 6 0 11 3.15 1.63
 -6 0 -11 8.9 2.66
 -6 -1 15 0.17 0.77
 -6 -1 14 4.5 1.79
 6 1 -14 2.02 1.24
 6 1 -14 2.98 2.13
 -6 -1 14 3.11 2.05
 6 1 -13 28.32 6.36
 6 1 -13 27.14 5.3
 -6 -1 13 25.28 4.79
 6 1 -12 91.41 12.33
 6 1 -12 72.94 9.6
 -6 -1 12 65.46 8.95
 6 1 -12 92.96 11.44
 6 1 -11 40.87 6.94
 6 1 -11 37.51 7.37
 6 1 -11 26.46 6.77
 6 1 -11 35.25 6.85
 -6 -1 11 31.27 6.09
 6 1 -10 20.97 5.13
 6 1 -10 17.22 4.93
 -6 -1 10 21.88 5.1
 6 1 -10 13.69 4.62
 -6 -1 10 26.56 5.53
 6 1 -9 198.87 18.57
 6 1 -9 223.47 18.59
 -6 -1 9 230.16 18.1
 -6 -1 9 234.38 18.06
 6 1 -8 125.96 13.57
 6 1 -8 149.25 13.85
 -6 -1 8 137.48 12.52
 6 1 -7 75.44 9.57
 -6 -1 7 70.1 8.04
 -6 -1 7 85.32 8.7
 6 1 -7 64.7 8.52
 6 1 -6 7.15 3.14
 6 1 -6 7.46 2.76
 6 1 -6 5.23 2.3
 -6 -1 6 7.09 2.52
 6 1 -6 4.68 2.25
 6 1 -5 21.97 4.49
 6 1 -5 32.73 5.05
 6 1 -5 29.29 5.59
 6 1 -5 28 4.83
 6 1 -4 43.93 6.36
 6 1 -4 32.88 5.23
 6 1 -3 313.13 21.59
 6 1 -3 339.28 21.13
 6 1 -2 1514.62 74.11
 6 1 -2 1430.8 73.37
 6 1 -2 1422 74.53
 6 1 -1 288.02 17.57
 6 1 -1 215.01 17.09
 6 1 0 72.28 7.8
 6 1 0 80.93 8.66
 6 1 1 529.19 31.4
 6 1 1 541.99 33.17
 6 1 1 572.29 33.1
 6 1 2 904.43 49.12
 -6 -1 -2 1004.12 49
 6 1 2 872.14 50.75
 6 1 2 798.41 49.85
 -6 -1 -3 1026.29 54.29
 6 1 3 963.57 56.81
 -6 -1 -3 1023.5 58.02
 6 1 3 1008.82 54.96
 -6 -1 -4 408.8 27.33
 6 1 4 414.89 29.88
 -6 -1 -4 461.85 31.67
 6 1 4 459.16 28.94
 -6 -1 -5 886.13 56.75
 6 1 5 982.45 54.24
 -6 -1 -6 230.35 17.85
 6 1 6 205.22 19.31
 -6 -1 -6 204.68 19.82
 6 1 6 186.84 17.44
 -6 -1 -7 220.58 18.3
 6 1 7 214.11 19.62
 -6 -1 -7 229.49 21.24
 6 1 7 217.35 18.63
 -6 -1 -8 37.92 6.56
 6 1 9 54.43 8.09
 -6 -1 -9 60.08 9.19
 6 1 9 48.29 7.37
 6 1 10 0.63 1.4
 6 1 10 -0.37 1.47
 -6 -1 -10 1.05 1.63
 6 1 11 4.57 1.9
 6 1 11 12.93 2.68
 -6 -1 -11 10.69 2.64
 -6 -2 15 5.64 1.75
 6 2 -14 7.97 2.77
 6 2 -14 8.19 2.16
 -6 -2 14 6.45 2.57
 6 2 -13 121.45 13.63
 6 2 -13 130.67 12.27
 -6 -2 13 125.08 11.14
 6 2 -12 483.95 33.77
 6 2 -12 458.01 30.2
 -6 -2 12 434.97 28.54
 6 2 -11 343.43 25.94
 6 2 -11 312.09 26.64
 6 2 -11 296.87 23.83
 -6 -2 11 339.74 23.36
 -6 -2 10 224.89 17.87
 -6 -2 10 240.4 18.24
 6 2 -10 186.95 18.12
 6 2 -10 188.76 18.15
 -6 -2 10 245.49 18.63
 6 2 -10 224.3 19.66
 -6 -2 9 74.17 9
 6 2 -9 73.3 9.93
 6 2 -9 58.8 9.16
 -6 -2 9 82.09 9.51
 6 2 -9 66.33 9.71
 -6 -2 8 96.93 10.01
 6 2 -8 93.31 11.18
 6 2 -8 85.83 10.46
 -6 -2 8 94.62 10.29
 6 2 -8 83.26 10.37
 6 2 -7 163.96 14.42
 -6 -2 7 173.67 13.9
 6 2 -7 172.08 14.89
 6 2 -7 161.6 14.46
 6 2 -7 160.02 15.02
 6 2 -6 211.01 16.42
 6 2 -6 214.96 16.26
 6 2 -6 200.69 16.66
 6 2 -6 175.33 16.27
 6 2 -5 116.67 11.66
 6 2 -5 117.13 11.52
 6 2 -5 143.84 12.2
 6 2 -5 147.38 11.29
 6 2 -5 145.94 13.32
 6 2 -4 10.43 2.91
 6 2 -4 14.52 3.75
 6 2 -4 14.05 3.23
 6 2 -3 102.59 9.84
 6 2 -3 85.47 8.56
 6 2 -3 80.49 8.69
 6 2 -2 83.17 8.31
 6 2 -2 108.01 10.01
 6 2 -2 98.1 8.92
 6 2 -1 43.13 6.04
 6 2 -1 51.77 6.78
 6 2 -1 50.91 6.07
 -6 -2 0 507.74 26.53
 6 2 0 467.96 28.13
 6 2 0 488.28 29.05
 -6 -2 -1 265.64 17.37
 6 2 1 260.72 18.61
 6 2 1 291.49 19.94
 6 2 1 233.72 19.11
 -6 -2 -2 1556.09 82.14
 6 2 2 1758.86 84.91
 6 2 2 1676.2 86.38
 6 2 2 1597.78 85.77
 -6 -2 -3 101.92 10.14
 6 2 3 109.93 11.48
 6 2 3 107.05 12
 6 2 3 103.26 12.13
 -6 -2 -4 99.29 9.94
 -6 -2 -4 69.4 10.23
 6 2 4 85.6 10.21
 6 2 4 68.88 10.58
 6 2 4 86.35 11.23
 -6 -2 -5 105.24 11.27
 6 2 5 133.92 13.3
 -6 -2 -5 116.33 13.64
 6 2 5 106.12 13.83
 6 2 5 113.32 13.49
 -6 -2 -6 91.65 10.57
 6 2 6 106.27 12.01
 -6 -2 -6 103.9 13.11
 6 2 6 89.45 12.82
 6 2 6 86.55 11.88
 -6 -2 -7 183.19 15.83
 6 2 7 146.02 17.15
 6 2 7 173.4 17.19
 -6 -2 -7 185.87 18.39
 6 2 7 218.71 17.72
 -6 -2 -8 12.06 4.33
 6 2 8 8.34 3.33
 6 2 8 8.25 3.21
 6 2 9 91.81 10.69
 6 2 9 98.3 11.02
 6 2 10 31.98 5.12
 6 2 10 38.32 5.85
 6 2 11 41.71 4.35
 -6 -2 -11 3.87 1.96
 -6 -3 15 88.67 7.21
 6 3 -14 182.21 12.16
 -6 -3 14 150 12.55
 6 3 -13 109.76 11.48
 6 3 -13 133.04 13.58
 -6 -3 13 128.81 10.73
 6 3 -12 72.27 10.48
 6 3 -12 57.97 8.38
 -6 -3 12 52.4 7.19
 -6 -3 11 33.14 5.97
 6 3 -11 37.44 7.5
 -6 -3 11 38.15 6.47
 6 3 -10 71.37 10.2
 -6 -3 10 91.06 9.94
 6 3 -10 61.08 9.65
 6 3 -10 77.01 10.41
 -6 -3 10 79.09 9.42
 -6 -3 10 79.03 9.83
 -6 -3 9 43.51 6.58
 6 3 -9 41.4 7.61
 6 3 -9 47.63 7.99
 6 3 -9 38.42 7.25
 -6 -3 9 49.01 7.55
 -6 -3 8 154.43 13.02
 -6 -3 8 133.21 13.25
 6 3 -8 120.22 13.42
 6 3 -8 116.89 13.19
 6 3 -8 152.78 14.35
 6 3 -7 13.13 4.01
 6 3 -7 13.67 4.05
 6 3 -7 7.64 3.18
 -6 -3 7 16.37 3.73
 6 3 -7 9.67 3.56
 6 3 -6 58.46 7.86
 6 3 -6 46.8 7.3
 6 3 -6 40.4 6.91
 6 3 -6 41.08 6.71
 6 3 -6 50.07 8.47
 6 3 -6 49.13 6.36
 6 3 -5 93.77 9.32
 6 3 -5 155.25 13.15
 6 3 -5 123.15 11.86
 6 3 -5 136.89 12.76
 6 3 -5 121.91 11.81
 6 3 -5 132.06 15.28
 6 3 -5 123.65 11.13
 6 3 -4 180.58 14.72
 6 3 -4 185.35 14.37
 6 3 -4 140.4 11.7
 6 3 -4 184.08 15.07
 6 3 -3 575.79 33.89
 6 3 -3 611.25 33.16
 6 3 -3 622.29 34.61
 6 3 -2 377.47 23.2
 6 3 -2 307.9 20.54
 6 3 -2 282.68 22.22
 6 3 -2 408.12 23.19
 6 3 -1 266.73 19.22
 6 3 -1 267.3 18.3
 6 3 -1 305.59 20.41
 6 3 0 433.16 29.14
 6 3 0 417.88 28.28
 6 3 1 13.77 3.87
 -6 -3 -1 14.3 3.06
 6 3 1 16.85 5.56
 6 3 1 11.58 3.46
 6 3 2 253.81 19.45
 6 3 2 202.98 18.84
 6 3 2 227.79 19.45
 6 3 2 222.04 18.72
 -6 -3 -2 281.75 17.69
 6 3 3 100.02 11.28
 -6 -3 -3 109.86 10.43
 6 3 3 93.01 11.79
 6 3 3 105 11.86
 6 3 4 88.56 10.79
 -6 -3 -4 101.01 10.08
 6 3 4 84.05 11.54
 6 3 4 62.75 10
 6 3 5 61.33 8.92
 -6 -3 -5 51.46 7.32
 6 3 5 46.05 8.5
 6 3 5 55.4 9.6
 6 3 6 242.27 19.9
 6 3 6 188.66 18.95
 6 3 6 211.06 20.81
 -6 -3 -6 239.69 18.03
 6 3 7 40.85 9.33
 -6 -3 -7 78.15 8.98
 6 3 8 2.33 1.97
 6 3 8 6.3 2.95
 6 3 9 5.28 2.49
 6 3 9 5.53 2.74
 6 3 10 93.24 8.91
 6 4 -14 14.48 2.81
 6 4 -13 2.06 1.8
 -6 -4 12 31.12 5.09
 6 4 -12 29.11 6.28
 -6 -4 11 7.34 2.69
 6 4 -11 7.15 3.35
 -6 -4 11 4.64 2.76
 -6 -4 11 3.11 1.9
 6 4 -11 6.41 3.49
 -6 -4 10 0.42 1.3
 6 4 -10 0.61 1.71
 -6 -4 10 2.04 1.89
 -6 -4 10 2.96 2.05
 6 4 -10 1.34 2.31
 6 4 -10 1.8 2.22
 6 4 -9 121.39 13.48
 6 4 -9 93.02 13.45
 -6 -4 9 141.75 12.26
 6 4 -9 130.33 13.73
 -6 -4 9 111.8 12.52
 6 4 -8 58.16 9.9
 -6 -4 8 92.37 9.69
 6 4 -8 87.14 10.07
 6 4 -8 84.19 10.83
 6 4 -8 56.03 8.87
 6 4 -8 78.42 9.68
 6 4 -7 23.23 4.51
 6 4 -7 23.08 5.42
 6 4 -7 23.68 5.92
 6 4 -7 23.03 5.14
 6 4 -7 24.88 5.62
 6 4 -7 22.86 5.36
 6 4 -6 36.79 6.61
 6 4 -6 31.07 6.03
 6 4 -6 41.07 7.12
 6 4 -6 42.53 8.15
 6 4 -6 38.81 6.12
 6 4 -5 119.73 11.72
 6 4 -5 119.36 12.6
 6 4 -5 107.74 10.22
 6 4 -5 113.88 12.1
 6 4 -5 129.21 12.63
 6 4 -4 6.39 2.8
 6 4 -4 4.12 2
 6 4 -4 6.12 2.54
 6 4 -4 6.87 2.97
 6 4 -4 6.74 5.89
 6 4 -4 5.61 2.65
 6 4 -4 7.84 2.94
 6 4 -3 263.8 19.05
 6 4 -3 275.77 32.61
 6 4 -3 248.74 18.5
 6 4 -3 218.03 16.65
 6 4 -3 271.45 21.18
 6 4 -2 3.18 1.85
 6 4 -2 -1.6 6.34
 6 4 -2 4.14 2.18
 6 4 -2 2.75 1.74
 6 4 -1 0.38 1.3
 6 4 -1 1.3 5.16
 6 4 -1 1.21 1.39
 6 4 -1 1.72 1.59
 6 4 -1 0.5 2.31
 6 4 0 104.75 10.26
 6 4 0 107.68 15.9
 6 4 0 109.86 11.18
 6 4 0 109.21 11.41
 6 4 0 131.21 12.6
 6 4 1 176.21 14.34
 6 4 1 219.92 20.23
 6 4 1 171.12 15.41
 6 4 1 210.43 16.33
 -6 -4 -1 171.06 13.2
 6 4 1 200.45 17.05
 6 4 2 81.78 10.19
 6 4 2 92.87 11.11
 -6 -4 -2 97.74 9.13
 6 4 2 78.03 10.9
 6 4 2 66.76 10.12
 6 4 3 71.4 9.84
 6 4 3 81.26 10.25
 6 4 3 82.31 10.86
 -6 -4 -3 75.82 8.53
 6 4 4 183.69 17.47
 6 4 4 202.04 17.43
 -6 -4 -4 194.05 15.39
 6 4 4 171.3 17.41
 6 4 5 4.23 2.81
 -6 -4 -5 0.41 1.28
 6 4 5 1.26 1.76
 6 4 5 0.56 1.91
 -6 -4 -6 71.66 8.63
 6 4 6 66.95 10.12
 6 4 7 293.78 22.14
 6 4 7 275.45 22.32
 6 4 8 394.12 25.16
 6 4 8 333.39 25
 6 4 9 248.63 18.21
 6 4 10 151.9 8.83
 -6 -4 -10 -2.7 2.21
 6 5 -14 2.9 1.27
 -6 -5 14 1.07 1.16
 6 5 -13 0.48 0.89
 6 5 -13 3.06 1.82
 6 5 -12 15.48 4.14
 -6 -5 12 8.15 2.84
 6 5 -11 69.88 9.72
 -6 -5 11 66 7.84
 -6 -5 10 11.75 3.76
 -6 -5 10 11.37 3.29
 6 5 -10 11.26 3.84
 6 5 -10 12.8 3.27
 -6 -5 9 0.54 1.69
 -6 -5 9 1.6 1.25
 6 5 -9 0.6 1.46
 6 5 -8 3.62 2.56
 6 5 -8 9.74 3.95
 6 5 -8 7.55 3.86
 6 5 -8 9.23 3.53
 6 5 -8 8.86 3.33
 -6 -5 8 10.87 3.26
 6 5 -7 79.6 9.37
 6 5 -7 101.19 12.11
 6 5 -7 83.54 12.82
 6 5 -7 102.48 12.23
 6 5 -7 87.71 11.3
 6 5 -7 81.27 10.94
 6 5 -7 78.73 10.38
 6 5 -6 45.91 7
 6 5 -6 54.95 8.97
 6 5 -6 56.88 9.81
 6 5 -6 30.24 6.47
 6 5 -6 43.37 7.54
 6 5 -6 60.42 11
 6 5 -6 52.73 9.52
 6 5 -5 5.44 3.17
 6 5 -5 9.59 5.54
 6 5 -5 9.47 5.64
 6 5 -5 6.19 2.41
 6 5 -5 5.38 2.67
 6 5 -5 8.85 3.51
 6 5 -4 2.98 2.34
 6 5 -4 -1.29 6.52
 6 5 -4 4.09 2.02
 6 5 -4 4.5 2.33
 6 5 -4 2.88 2.13
 6 5 -4 2.63 4.51
 6 5 -3 40.91 6.5
 6 5 -3 34.13 5.58
 6 5 -3 20.64 11.9
 6 5 -3 26.73 11.81
 6 5 -2 140.72 25.86
 6 5 -2 153.15 13.59
 6 5 -2 94.75 22.65
 6 5 -2 142.3 13.42
 6 5 -1 293.73 22.91
 6 5 -1 335.74 36.85
 6 5 -1 285.26 22.54
 6 5 -1 404.43 38.59
 6 5 -1 354.05 23.87
 6 5 -1 455.68 27.65
 6 5 0 134.36 13.5
 6 5 0 124.55 12.88
 6 5 0 151.41 13.25
 6 5 0 147.75 19.59
 6 5 0 174.87 15.39
 6 5 0 139.65 19.22
 6 5 1 53.74 10.35
 6 5 1 47.97 6.87
 6 5 1 47.33 9.36
 6 5 1 23.14 8.97
 6 5 1 51.84 7.67
 6 5 1 50.39 7.85
 6 5 1 61.38 8.29
 6 5 2 31.92 5.53
 6 5 2 38.4 8.79
 6 5 2 28.35 6.81
 6 5 2 27.99 6.13
 6 5 2 27.14 5.83
 6 5 2 24.98 6.37
 -6 -5 -2 34.9 5.24
 6 5 3 310.49 23.47
 6 5 3 309.35 23.92
 -6 -5 -3 294.04 20.34
 6 5 4 428 27.86
 6 5 4 396.95 27.59
 6 5 5 371.76 28.6
 6 5 5 391 28.8
 6 5 6 318.72 24.33
 6 5 7 184.31 16.37
 6 5 8 101.84 10.68
 6 5 9 77.79 7.88
 6 6 -13 3.04 1.47
 6 6 -12 33.34 5.45
 -6 -6 11 83.33 8.42
 6 6 -10 303.67 20.61
 -6 -6 9 233.86 20.5
 -6 -6 9 285.44 19.22
 6 6 -8 145.88 15.16
 -6 -6 8 122.51 11.42
 6 6 -7 26.18 6.73
 6 6 -7 38.74 8.13
 6 6 -7 48.59 9.65
 6 6 -7 37.01 7.46
 6 6 -7 40.18 6.49
 6 6 -6 16.03 4.47
 6 6 -6 11.87 6.41
 6 6 -6 18.52 6.08
 6 6 -6 20.99 5.58
 6 6 -6 27.21 7.23
 6 6 -6 32.83 8.06
 6 6 -5 76.14 13.83
 6 6 -5 68.61 9.51
 6 6 -5 65.2 8.19
 6 6 -5 61.84 15.5
 6 6 -5 74.37 13.73
 6 6 -5 59.55 8.9
 6 6 -4 233.82 28.26
 6 6 -4 201.24 17.27
 6 6 -4 177.76 15.42
 6 6 -4 142.33 30.64
 6 6 -4 224.37 27.9
 6 6 -4 200.2 17.87
 6 6 -3 146.48 25.86
 6 6 -3 200.1 15.94
 6 6 -3 155.71 13.9
 6 6 -3 145.47 25.69
 6 6 -3 161.43 15.87
 6 6 -2 17.48 10.54
 6 6 -2 2.43 7.61
 6 6 -2 8.05 3.33
 6 6 -2 9.51 8.43
 6 6 -2 12.52 4.88
 6 6 -2 5.3 2.46
 6 6 -1 -1.53 4.79
 6 6 -1 5.73 7.56
 6 6 -1 2.99 2.21
 6 6 -1 2.86 1.89
 6 6 -1 -1.49 6.27
 6 6 -1 3.36 3.33
 6 6 0 44.36 13.08
 6 6 0 51.95 7.78
 6 6 0 39.93 7.41
 6 6 0 59.08 7.96
 6 6 0 52.14 11.52
 6 6 0 45.63 11.37
 6 6 0 55.38 8.63
 6 6 1 268.07 20.77
 6 6 1 283.22 20.44
 6 6 1 285.61 21.03
 6 6 1 239.21 23.71
 6 6 1 248.43 20.43
 6 6 1 253.19 26.86
 6 6 1 220.95 23.07
 6 6 2 216.11 18.74
 6 6 2 214.36 17.71
 6 6 2 255.91 18.71
 6 6 2 220.42 20.28
 6 6 2 226.54 19.03
 6 6 2 199.36 19.77
 6 6 2 243.91 23.01
 6 6 3 162.32 14.33
 6 6 3 163.35 15.76
 6 6 3 177.06 16.64
 -6 -6 -4 211.12 15.51
 6 6 4 194.07 17.92
 6 6 5 85.25 10.68
 6 6 6 41.46 6.92
 6 6 7 45.74 6.72
 6 6 8 51.93 6.42
 6 7 -13 232.07 14.36
 6 7 -12 171.98 12.76
 6 7 -12 197.68 14.03
 6 7 -11 213.66 14.74
 6 7 -11 167.19 10
 6 7 -10 4.52 2.86
 -6 -7 10 4.29 2.11
 6 7 -10 4.24 1.95
 6 7 -9 52.64 7.27
 6 7 -8 60.95 9.68
 -6 -7 8 66.74 8.29
 6 7 -7 130.19 16.83
 6 7 -7 118.41 15.29
 6 7 -7 168.27 14.43
 6 7 -6 20.62 7.39
 6 7 -6 20.31 6.63
 6 7 -6 7.88 3.59
 6 7 -6 25.07 5.45
 6 7 -5 0.89 1.64
 6 7 -5 0.55 1.71
 6 7 -5 0.56 1.57
 6 7 -5 -1.4 4.79
 6 7 -5 -1.14 4.53
 6 7 -5 1.14 3.9
 6 7 -4 113.53 12.65
 6 7 -4 106.17 12.52
 6 7 -4 108.44 20.95
 6 7 -4 63.41 20.51
 6 7 -4 99.55 10.91
 6 7 -4 102.68 19.57
 6 7 -3 45.85 7.56
 6 7 -3 49.57 8.56
 6 7 -3 23.71 13.09
 6 7 -3 9.74 10.37
 6 7 -3 47.39 7.41
 6 7 -3 19.65 10.8
 6 7 -2 111.11 24.4
 6 7 -2 184.38 15.87
 6 7 -2 143.73 15.99
 6 7 -2 103.07 27.63
 6 7 -2 169.93 15.35
 6 7 -2 230.22 19.57
 6 7 -2 96.23 23.05
 6 7 -1 53.87 14.68
 6 7 -1 95.14 18.37
 6 7 -1 59.56 8.94
 6 7 -1 75.23 9.84
 6 7 -1 97.08 11.87
 6 7 -1 66.52 18.93
 6 7 0 31.4 10.34
 6 7 0 21.45 5.07
 6 7 0 16.78 4.78
 6 7 0 16.27 4.54
 6 7 0 26.05 8.52
 6 7 0 27.57 6.37
 6 7 0 35.48 9.75
 6 7 1 207.85 18.89
 6 7 1 263.78 19.25
 6 7 1 224.22 19.54
 6 7 1 282.57 20.37
 6 7 1 158.98 21
 6 7 1 276.42 26.54
 6 7 1 156.88 19.92
 6 7 2 11.09 4.2
 6 7 2 10.29 4.43
 6 7 2 10.51 3.83
 6 7 3 30.75 6.33
 6 7 3 26.73 5.1
 6 7 4 40.14 5.9
 6 7 4 43.98 6.95
 6 7 5 81.88 9.4
 6 7 6 104.68 10.11
 6 7 7 10.56 3.77
 6 7 7 16.73 3.4
 6 7 8 5.75 2.17
 6 8 -12 8.4 1.93
 6 8 -12 15.32 2.78
 6 8 -11 3.47 1.9
 6 8 -11 3.04 1.25
 6 8 -11 5.94 2.32
 6 8 -10 20.86 4.84
 6 8 -10 20.58 3.64
 6 8 -9 1.37 2.14
 6 8 -9 1.47 1.46
 6 8 -8 14.52 6.14
 6 8 -8 16.06 4.78
 6 8 -8 19.26 4.42
 6 8 -7 24.11 6.68
 6 8 -6 4.61 3.42
 6 8 -5 7.63 6.42
 6 8 -5 6.49 3.31
 6 8 -4 22.68 5.39
 6 8 -4 19.32 10.21
 6 8 -4 29.12 6.31
 6 8 -4 33.29 5.98
 6 8 -4 13.78 9.62
 6 8 -3 26.51 5.94
 6 8 -3 37.13 6.39
 6 8 -3 12.06 9.83
 6 8 -3 15.29 10.23
 6 8 -3 38.09 7.26
 6 8 -3 14.72 10.94
 6 8 -2 186.98 17.36
 6 8 -2 137.95 13.57
 6 8 -2 82.44 22.41
 6 8 -2 132.01 14.03
 6 8 -2 88.02 24.57
 6 8 -2 126.97 15.09
 6 8 -1 11.2 8.7
 6 8 -1 13.52 4.32
 6 8 -1 3.59 7.57
 6 8 -1 14.45 4.19
 6 8 -1 12.76 5.08
 6 8 -1 15.38 5.27
 6 8 0 9.21 3.68
 6 8 0 13.56 6.54
 6 8 1 45.49 9.88
 6 8 1 47.73 8.04
 6 8 1 44.09 7.92
 6 8 1 27.52 7.66
 6 8 2 99.36 10.61
 6 8 2 96.86 11.46
 6 8 2 100.72 13.22
 6 8 2 129.28 12.24
 6 8 3 72.1 9.41
 6 8 3 62.81 7.87
 6 8 4 59.68 8.13
 6 8 4 59.16 10.51
 6 8 5 125.3 11.24
 6 8 5 96.93 11.52
 6 8 6 9.75 2.91
 6 8 6 6.69 2.2
 6 8 7 -0.16 0.69
 6 9 -11 3.94 1.38
 6 9 -11 3.77 1.43
 6 9 -10 42.35 6.41
 6 9 -10 64.47 7.22
 6 9 -10 54.97 5.45
 6 9 -9 15.88 4.76
 6 9 -9 20.62 4.93
 6 9 -9 21.3 3.8
 6 9 -8 12.67 3.64
 6 9 -8 7.49 2.61
 6 9 -7 3.24 2.88
 6 9 -7 13.5 3.81
 6 9 -6 3.82 2.32
 6 9 -6 7.42 4.51
 6 9 -6 6.79 2.98
 6 9 -5 14.22 4.3
 6 9 -5 20.03 8.62
 6 9 -5 29.14 5.36
 6 9 -4 19.55 4.44
 6 9 -4 16.23 4.59
 6 9 -4 9.35 8.32
 6 9 -3 9.22 3.08
 6 9 -3 3.52 2.48
 6 9 -3 4.58 8.48
 6 9 -2 23.45 4.96
 6 9 -2 20.42 6.13
 6 9 -2 21.13 11.12
 6 9 -1 17.02 4.23
 6 9 -1 12.87 5.24
 6 9 -1 9.3 7.23
 6 9 0 127.98 16.46
 6 9 0 99.95 16.61
 6 9 0 113.96 11.9
 6 9 1 110.96 16.01
 6 9 1 98.31 13.59
 6 9 1 91.09 10.53
 6 9 2 115.62 16.62
 6 9 2 89.36 11.09
 6 9 2 109.54 11.18
 6 9 3 5.13 2.23
 6 9 3 9.32 4.15
 6 9 4 10.25 2.8
 6 9 4 5.28 2.64
 6 9 5 65.56 6.75
 6 10 -10 6.71 1.79
 6 10 -9 4.7 1.52
 6 10 -9 4.47 2.11
 6 10 -8 92.07 8.6
 6 10 -8 90.49 8.66
 6 10 -8 99 11.47
 6 10 -7 52.1 7.09
 6 10 -7 47.2 7.67
 6 10 -7 58.27 10.11
 6 10 -6 68.04 9.06
 6 10 -6 78.89 11.94
 6 10 -6 53.17 10.48
 6 10 -5 22.16 4.57
 6 10 -5 23.31 6.1
 6 10 -5 24.06 8.59
 6 10 -5 19.72 5.8
 6 10 -4 67.01 8.69
 6 10 -4 41.5 13.61
 6 10 -4 68.27 8.13
 6 10 -4 71.91 12.14
 6 10 -3 93.71 11
 6 10 -3 67.02 12.97
 6 10 -3 88.19 9.09
 6 10 -2 20.21 4.23
 6 10 -2 26.6 6.16
 6 10 -2 30.56 11.52
 6 10 -2 13.52 6.27
 6 10 -1 11.87 3.51
 6 10 -1 19.72 5.59
 6 10 -1 11.49 6.67
 6 10 -1 17.23 5.37
 6 10 0 21.74 4.29
 6 10 0 27.12 6.9
 6 10 0 11.55 5.47
 6 10 1 3.52 1.78
 6 10 1 2.21 3.1
 6 10 1 -0.5 1.73
 6 10 2 133.59 14.09
 6 10 2 117.2 10.49
 6 10 3 123 10.67
 6 10 3 115.82 9.87
 6 10 4 131.39 9.55
 6 11 -8 5.91 1.65
 6 11 -7 1.75 1.26
 6 11 -7 -0.53 1.18
 6 11 -6 6.69 2.52
 6 11 -6 8.67 3.57
 6 11 -6 0.8 1.3
 6 11 -5 29.57 7.56
 6 11 -5 23.52 5.32
 6 11 -4 33.78 9.91
 6 11 -4 46.35 8.08
 6 11 -3 1.19 1.47
 6 11 -3 1.16 3.99
 6 11 -3 2.76 2.32
 6 11 -2 33.55 10.09
 6 11 -2 50.54 5.99
 6 11 -2 34.15 5.9
 6 11 -1 66.08 11.45
 6 11 -1 80.91 8.02
 6 11 0 74.18 9.28
 6 11 0 56.06 8.2
 6 11 0 51.54 6.11
 6 11 1 54.21 6.55
 6 11 1 36.09 4.82
 6 11 2 11.46 2.26
 6 12 -4 7.34 3.48
 6 12 -3 5.57 3.56
 -7 13 4 4.66 3.5
 -7 13 3 4.77 3.24
 -7 13 3 6.86 4.76
 -7 13 2 7.01 4.66
 -7 13 2 2.84 4.2
 -7 13 1 -1.38 5.1
 -7 13 1 2.76 1.41
 -7 13 1 1.93 2.71
 -7 13 0 21.39 8.78
 -7 13 0 38.08 4.77
 -7 13 -1 63.35 11.92
 -7 13 -1 75.44 6.98
 -7 13 -2 94.28 7.71
 -7 13 -2 77.67 6.73
 -7 13 -2 80.84 10.39
 -7 13 -3 148.14 10.21
 -7 12 6 1.3 1.82
 -7 12 6 1.32 1.51
 -7 12 5 4.83 2.68
 -7 12 5 8.92 3.37
 -7 12 5 13.79 5.48
 -7 12 4 47.38 12.35
 -7 12 4 36.04 7.83
 -7 12 3 59.48 16.59
 -7 12 3 101.4 8.77
 -7 12 3 73.35 14.6
 -7 12 2 262.83 16.06
 -7 12 2 208.78 32.46
 -7 12 1 244.83 27.74
 -7 12 1 275.1 17.13
 -7 12 0 276.58 24.6
 -7 12 0 280.87 28.55
 -7 12 0 282.33 18.58
 -7 12 0 295.9 18.68
 -7 12 -1 57.04 14.65
 -7 12 -1 64.25 7.22
 -7 12 -1 78.03 7.73
 -7 12 -1 55.69 14.79
 -7 12 -2 18.52 6.57
 -7 12 -2 17.34 3.51
 -7 12 -2 12.52 3.23
 -7 12 -2 10.9 7.59
 -7 12 -3 13.29 4.49
 -7 12 -3 7.89 2.42
 -7 12 -3 9.79 6.19
 -7 12 -4 7.86 2.28
 -7 12 -4 12.31 5.61
 -7 12 -5 33.54 3.92
 -7 11 8 36.7 6.49
 -7 11 8 22.85 3.75
 -7 11 7 94.87 13.16
 -7 11 7 69.63 9.08
 -7 11 6 188.26 21.43
 -7 11 6 224.95 20.06
 -7 11 6 133.91 13.26
 -7 11 6 164.51 21.25
 -7 11 5 427.56 35.38
 -7 11 5 425.31 44.79
 -7 11 5 402.91 31.67
 -7 11 4 534.05 39.54
 -7 11 4 432.49 32.31
 -7 11 4 482.6 26.43
 -7 11 4 568.16 49.36
 -7 11 3 461.86 25.02
 -7 11 3 465.55 44.03
 -7 11 2 157.25 28.21
 -7 11 2 254.89 37.93
 -7 11 2 228.43 21.01
 -7 11 2 242.74 15.98
 -7 11 2 136.41 23.44
 -7 11 2 147.94 28.67
 -7 11 1 51.85 6.77
 -7 11 1 53.63 6.69
 -7 11 1 39.59 16.75
 -7 11 1 46.17 17.59
 -7 11 1 55.69 14.63
 -7 11 1 41.13 10.3
 -7 11 1 59.71 11.9
 -7 11 0 16.69 6.9
 -7 11 0 19.34 12.69
 -7 11 0 19.11 3.97
 -7 11 0 17.06 3.97
 -7 11 0 11.25 7.14
 -7 11 0 14.41 10.42
 -7 11 -1 3.52 6.06
 -7 11 -1 16.09 5.25
 -7 11 -1 15.55 3.74
 -7 11 -1 5.72 8.03
 -7 11 -1 4.61 6.82
 -7 11 -2 2.37 4.39
 -7 11 -2 0.76 1.6
 -7 11 -2 -2.16 5.24
 -7 11 -3 29.79 7.44
 -7 11 -3 23.64 4.81
 -7 11 -3 12.28 8.92
 -7 11 -4 20.16 5.05
 -7 11 -4 28.21 5.03
 -7 11 -4 29.36 9.52
 -7 11 -5 0.3 1.04
 -7 11 -5 -0.72 2.24
 -7 11 -6 37.85 4.87
 -7 11 -6 46.08 6.93
 -7 10 10 115.29 9.68
 -7 10 9 420.22 28.47
 -7 10 8 479.48 32.64
 -7 10 8 484.38 31.22
 -7 10 7 407.11 30.3
 -7 10 7 430.54 33.97
 -7 10 6 267.78 23.79
 -7 10 6 402.13 37.3
 -7 10 5 223.23 22.06
 -7 10 5 238.28 24.68
 -7 10 5 272.36 17.85
 -7 10 4 39.13 10.1
 -7 10 4 30.89 8.57
 -7 10 4 38.29 5.56
 -7 10 3 23.89 11.59
 -7 10 3 33.99 5.33
 -7 10 3 21.98 10.41
 -7 10 3 29.39 6.7
 -7 10 3 33.55 11.46
 -7 10 2 25.28 13.75
 -7 10 2 29.07 7.96
 -7 10 2 38.01 5.66
 -7 10 1 47.42 20.75
 -7 10 1 153.16 12.41
 -7 10 0 0.78 3.45
 -7 10 0 1.99 1.67
 -7 10 0 2.32 6.5
 -7 10 -1 5.2 5.94
 -7 10 -1 3.41 2.23
 -7 10 -1 -2.22 7.63
 -7 10 -1 -1.06 4.22
 -7 10 -1 -1.66 5.21
 -7 10 -2 61.02 8.45
 -7 10 -2 34.72 15.06
 -7 10 -2 62.71 14.01
 -7 10 -2 67.83 15.83
 -7 10 -2 82.62 8.26
 -7 10 -3 23.63 4.17
 -7 10 -3 28.84 8.15
 -7 10 -3 16.47 10.45
 -7 10 -3 20.93 11.24
 -7 10 -3 22.6 7.21
 -7 10 -4 35.94 11.45
 -7 10 -4 13.73 8.36
 -7 10 -4 26.85 4.13
 -7 10 -4 25.6 6.71
 -7 10 -5 29.68 9.89
 -7 10 -5 36.64 9.37
 -7 10 -5 38.94 4.42
 -7 10 -6 4.18 2.9
 -7 10 -6 2.64 3.07
 -7 10 -7 26.33 5.04
 -7 9 11 399.15 23.2
 -7 9 10 466.76 29.36
 -7 9 9 312.84 21.39
 -7 9 9 251.47 19.1
 -7 9 9 309.66 24.32
 -7 9 8 237.21 23.62
 -7 9 8 179.67 19.44
 -7 9 7 91.03 17.81
 -7 9 7 143.86 19.17
 -7 9 6 8.07 7.04
 -7 9 6 5.21 3.43
 -7 9 6 8.21 7.64
 -7 9 5 15.69 6.34
 -7 9 4 49.52 11.76
 -7 9 4 25 9.55
 -7 9 4 17.92 13.05
 -7 9 4 42.89 5.91
 -7 9 3 2.12 1.71
 -7 9 3 2.45 1.7
 -7 9 3 1.52 2.61
 -7 9 3 4.72 4.92
 -7 9 3 -1.8 4.36
 -7 9 3 1.78 6.58
 -7 9 2 19.86 4.14
 -7 9 2 9.38 9.32
 -7 9 2 20.89 10.58
 -7 9 2 17.05 3.85
 -7 9 2 18.38 6.96
 -7 9 2 33.73 10.47
 -7 9 1 1.14 1.5
 -7 9 1 2.62 2.43
 -7 9 1 2.59 6.29
 -7 9 1 7.18 8.21
 -7 9 1 2.92 3.34
 -7 9 0 9.08 3.02
 -7 9 0 -2.25 8.92
 -7 9 0 6.48 8.57
 -7 9 0 7.66 4.92
 7 -9 0 6.56 3.01
 -7 9 0 6.98 4.35
 -7 9 -1 11.43 8.02
 7 -9 1 7.89 3.39
 -7 9 -1 10.45 6.1
 -7 9 -1 11.97 7.2
 -7 9 -1 9.97 6.6
 -7 9 -1 11.29 3.61
 -7 9 -1 12.57 3.28
 -7 9 -2 79.52 16.37
 7 -9 2 68.46 10.58
 -7 9 -2 86.5 17.78
 -7 9 -2 101.2 17.25
 -7 9 -2 37.26 15.18
 -7 9 -2 107.82 20.03
 -7 9 -3 46.77 15.9
 -7 9 -3 61.81 12.29
 7 -9 3 93.7 12.08
 -7 9 -3 83.23 8.3
 -7 9 -4 157.02 17.77
 -7 9 -4 203.04 14.11
 -7 9 -4 142.87 25.19
 -7 9 -4 151.66 25.87
 -7 9 -4 240.34 27.13
 -7 9 -4 223.3 16.72
 -7 9 -5 155.33 21.8
 -7 9 -5 156.64 13.3
 -7 9 -5 124.69 20.53
 -7 9 -6 56.11 11.04
 -7 9 -6 76.66 7.92
 -7 9 -6 72.12 11.52
 -7 9 -7 2.06 2.6
 -7 9 -7 5.22 3.98
 -7 9 -7 2.39 1.54
 -7 9 -7 0.48 2.02
 -7 9 -8 35.47 4.24
 -7 8 11 57.64 7.31
 -7 8 10 32.96 6.66
 -7 8 10 22.97 4.67
 -7 8 9 6.76 4.36
 -7 8 9 10.97 4.3
 -7 8 8 16.91 7.87
 -7 8 8 17.09 6.6
 -7 8 7 16.55 8.23
 -7 8 6 18.11 6.27
 -7 8 6 27.46 12.06
 -7 8 5 12 5.98
 -7 8 5 11.62 11.31
 -7 8 5 21.78 4.2
 -7 8 5 18.61 7.14
 -7 8 4 1.02 1.35
 7 -8 -4 4.64 2.34
 -7 8 4 4.38 9.71
 -7 8 4 3.62 4.47
 -7 8 3 8.09 6.41
 -7 8 3 6.14 2.23
 -7 8 3 5.74 2.23
 7 -8 -3 3.39 2.16
 -7 8 3 5.02 7.04
 -7 8 2 24.77 6.83
 -7 8 2 24.92 4.51
 7 -8 -2 30.19 5.93
 -7 8 2 25.3 8.85
 -7 8 2 29.23 6.28
 -7 8 1 139.81 15.74
 7 -8 -1 172.86 15.35
 -7 8 1 163.9 13.36
 -7 8 1 171.6 21.67
 -7 8 1 167.81 19.6
 -7 8 1 171.34 17.31
 -7 8 0 677.98 44.72
 7 -8 0 597.68 39.14
 -7 8 0 685.43 35.91
 -7 8 0 587.23 36.29
 -7 8 0 624.1 42.08
 -7 8 0 632.02 52.88
 -7 8 0 554.94 42.89
 -7 8 -1 591.15 47.79
 -7 8 -1 618.36 53.95
 -7 8 -1 624.08 34.43
 -7 8 -1 665.37 41.15
 -7 8 -1 571.95 46.48
 7 -8 1 597.99 39.14
 7 -8 2 443.93 32.79
 -7 8 -2 498.3 29.86
 -7 8 -2 472.88 46.21
 -7 8 -2 532.27 42.41
 -7 8 -2 506.95 27.93
 -7 8 -2 370.62 41.7
 -7 8 -2 509.23 36.22
 -7 8 -3 107.64 16.53
 -7 8 -3 102.36 10.66
 -7 8 -3 78.19 17.99
 -7 8 -3 105.12 9.29
 -7 8 -3 69.29 19.27
 -7 8 -3 70.29 13.5
 -7 8 -3 92.5 14.61
 -7 8 -3 50.01 16.48
 7 -8 3 87.1 12.45
 -7 8 -4 5.13 6.34
 7 -8 4 4.98 3.45
 -7 8 -4 5 6.6
 -7 8 -4 2.52 4.32
 -7 8 -5 7.3 4.8
 -7 8 -5 9.82 3.18
 -7 8 -5 8.54 7.26
 -7 8 -5 1.23 4.57
 7 -8 5 10.95 4.3
 -7 8 -6 67.42 8.05
 -7 8 -6 69.57 12.2
 -7 8 -6 60.78 12.74
 -7 8 -7 130.27 10.88
 -7 8 -7 138.52 14.72
 -7 8 -7 106.41 13.37
 -7 8 -7 94.99 14.1
 -7 8 -8 0.79 2.28
 -7 8 -8 0.7 1.09
 -7 8 -8 0.51 3.01
 -7 8 -9 10.68 2.03
 -7 8 -9 4.88 2.61
 -7 7 12 -0.59 1.71
 -7 7 11 3.07 2.53
 -7 7 10 8.64 3.81
 -7 7 10 3.65 3.31
 -7 7 9 14.51 5.51
 -7 7 9 14 5.57
 -7 7 8 197.48 25.4
 -7 7 7 48.7 13.34
 -7 7 7 48.8 14.29
 -7 7 6 163.48 13.1
 -7 7 6 110.66 22.03
 -7 7 6 149.92 17.03
 7 -7 -6 142.44 14.27
 7 -7 -5 110.41 11.71
 -7 7 5 79.32 16.41
 -7 7 5 104.21 9.83
 -7 7 4 285.22 19.1
 7 -7 -4 290.19 21.83
 -7 7 3 641.6 36.52
 -7 7 3 606.92 41.38
 7 -7 -3 737.13 41.06
 -7 7 2 673.26 43
 -7 7 2 693.51 43.46
 -7 7 2 772.37 54.21
 -7 7 2 767.38 49.14
 7 -7 -2 814.03 44.42
 7 -7 -1 467.33 30.5
 -7 7 1 401.59 26.03
 -7 7 1 406.09 30.48
 -7 7 1 452.75 32.08
 -7 7 1 499.91 35.56
 -7 7 1 476.93 38.81
 -7 7 0 618.67 37.89
 -7 7 0 560.5 41.46
 -7 7 0 487.54 37.65
 -7 7 0 558.55 50.51
 -7 7 0 627.91 33.38
 7 -7 0 637.67 38.84
 -7 7 0 576.76 42.46
 -7 7 -1 22.89 5.95
 -7 7 -1 22.83 3.95
 -7 7 -1 13.42 6.68
 7 -7 1 19.32 5.31
 -7 7 -1 13.79 8.77
 -7 7 -1 17.58 3.96
 7 -7 2 18.07 5.33
 -7 7 -2 13.27 5.16
 -7 7 -2 5.1 6.75
 -7 7 -2 14.38 3.77
 -7 7 -2 -1.96 8.25
 7 -7 3 1.42 2.44
 -7 7 -3 5.04 5.28
 -7 7 -3 -1.92 7.12
 -7 7 -3 0.87 1.61
 -7 7 -3 6.38 5.48
 7 -7 4 -0.74 2.73
 -7 7 -4 8.43 6.53
 -7 7 -4 1.62 6.01
 -7 7 -4 9.61 6.07
 -7 7 -4 4.04 2.18
 7 -7 5 15.31 5.25
 -7 7 -5 14.48 6.49
 -7 7 -5 14.44 3.93
 -7 7 -5 12.1 7.41
 -7 7 -5 12 7.73
 7 -7 6 3.41 2.88
 -7 7 -6 0.87 3.23
 -7 7 -6 7.63 3.77
 -7 7 -6 6 2.45
 -7 7 -6 2.01 4.68
 -7 7 -6 6.21 4.31
 -7 7 -7 86.83 8.74
 -7 7 -7 72.35 9.93
 -7 7 -7 88.13 11.87
 -7 7 -7 51.72 10.19
 -7 7 -8 54.29 9.34
 -7 7 -8 68.89 9.13
 -7 7 -8 83.01 7.77
 -7 7 -9 35.2 5.43
 -7 7 -9 44.14 4.56
 -7 7 -10 31.14 4.49
 -7 6 13 13.5 2.83
 -7 6 12 39.92 6.33
 -7 6 11 11.8 3.61
 -7 6 11 9.62 3.98
 -7 6 10 3.43 3.3
 -7 6 10 2.63 3.32
 -7 6 9 10.95 6.26
 -7 6 8 85.57 17.1
 -7 6 8 111.22 16.69
 -7 6 7 382.4 30.92
 -7 6 7 489.41 45.51
 -7 6 6 1102.93 52.62
 7 -6 -6 1211.73 57.18
 7 -6 -5 1323.33 60.29
 -7 6 5 1122.25 57.78
 7 -6 -5 1267.3 62.56
 -7 6 4 620.44 35.19
 -7 6 4 579.51 38.27
 7 -6 -4 644.75 37.29
 -7 6 3 304.21 19.9
 7 -6 -3 362.94 24.23
 -7 6 3 316.85 24.92
 -7 6 2 9.82 3.6
 7 -6 -2 11.18 3.69
 -7 6 2 7.82 4.26
 -7 6 2 7.51 3.18
 -7 6 1 149.28 20.48
 -7 6 1 164.28 16.36
 7 -6 -1 169.76 15.5
 -7 6 0 1.6 5.01
 -7 6 0 2.79 2.16
 -7 6 0 1.81 2.24
 -7 6 0 1.26 1.23
 7 -6 0 2.22 2.2
 -7 6 0 0.88 2.76
 -7 6 -1 25.99 9.17
 -7 6 -1 21.88 5.64
 7 -6 1 22.06 5.77
 -7 6 -1 27.07 4.56
 -7 6 -1 19.95 11.57
 -7 6 -2 4.55 3.68
 7 -6 2 1.93 2.56
 -7 6 -2 4.12 2.1
 -7 6 -2 3.67 6.3
 7 -6 3 86.65 12.48
 -7 6 -3 91.32 9.88
 -7 6 -3 107.24 19.42
 -7 6 -3 104.61 15.51
 -7 6 -4 320.94 34.64
 7 -6 4 230.61 23.35
 -7 6 -4 280.95 20.18
 -7 6 -4 300.66 29.45
 -7 6 -4 262.67 28.45
 -7 6 -5 106.88 16.71
 7 -6 5 74.76 11.69
 -7 6 -5 78.75 12.95
 -7 6 -5 90.53 9.84
 -7 6 -5 72.34 14.33
 7 -6 6 1.45 2.03
 -7 6 -6 0.86 2.42
 -7 6 -7 20.3 6.24
 -7 6 -7 23.7 5.72
 -7 6 -7 25.17 4.57
 -7 6 -8 47.47 5.81
 -7 6 -8 55.89 8.15
 -7 6 -9 -0.41 2.01
 -7 6 -9 4.3 1.49
 -7 6 -9 3.36 2.11
 -7 6 -10 14.07 3.31
 -7 5 13 -0.3 1.61
 -7 5 12 31.94 6.19
 7 -5 -11 143.86 13.62
 -7 5 11 105.23 13.54
 7 -5 -10 528.84 32.56
 -7 5 10 576.19 35.38
 -7 5 9 959.78 50.21
 -7 5 9 507.73 45.2
 -7 5 8 1282.82 60.65
 7 -5 -8 909.05 46.32
 7 -5 -7 524.08 36.19
 7 -5 -7 545.67 35.39
 7 -5 -7 609.71 34.49
 7 -5 -6 407.22 28.61
 7 -5 -6 406.44 26.56
 7 -5 -5 37.77 6.65
 -7 5 5 44.94 12.66
 7 -5 -5 43.92 6.29
 -7 5 5 44.7 5.69
 -7 5 4 43.22 5.34
 7 -5 -4 51.63 6.8
 -7 5 4 47.78 7.43
 7 -5 -4 55.94 7.81
 7 -5 -3 -0.53 1.67
 -7 5 3 -0.58 2.01
 -7 5 3 1.51 1.11
 7 -5 -3 2.28 2.02
 7 -5 -2 31.39 6.4
 -7 5 2 41.37 6.59
 7 -5 -2 36.75 6.3
 7 -5 -1 3.13 2.31
 7 -5 -1 0.5 1.39
 7 -5 0 33.02 6.15
 -7 5 0 26.87 5.11
 -7 5 0 23.54 4
 7 -5 0 18.13 4.8
 -7 5 -1 38.86 7.21
 7 -5 1 37.57 7.02
 -7 5 -1 37.6 5.33
 -7 5 -2 13.55 5.5
 -7 5 -2 10.69 3.05
 7 -5 2 13.53 4.43
 7 -5 3 41.34 7.99
 -7 5 -3 46.64 10.45
 -7 5 -3 39.03 5.84
 -7 5 -4 336.84 31.6
 7 -5 4 334.38 27.64
 -7 5 -4 335.47 22.69
 -7 5 -5 371.76 32.39
 7 -5 5 330.25 27.85
 -7 5 -5 347.25 29.21
 -7 5 -5 355.61 23.58
 7 -5 6 360.1 27.25
 -7 5 -6 301.15 25.24
 -7 5 -6 296.52 21.03
 -7 5 -6 288.65 26.83
 -7 5 -7 50.33 8.87
 7 -5 7 36.98 8.23
 -7 5 -7 61.09 7.15
 -7 5 -7 53.34 8.51
 -7 5 -8 62.61 9.64
 -7 5 -8 85.14 8.18
 -7 5 -9 23.3 5.15
 -7 5 -9 19.34 3.36
 -7 5 -9 26.44 4.95
 -7 5 -10 34.5 5.31
 7 -4 -14 92.4 6.92
 -7 4 14 75.69 6.92
 -7 4 13 102.53 10.31
 7 -4 -12 354.97 21.7
 -7 4 12 177.23 17.9
 7 -4 -11 395.07 26.93
 -7 4 11 285.63 24.45
 -7 4 10 56.37 11.54
 7 -4 -10 188.47 14.54
 7 -4 -9 136.04 13.63
 -7 4 9 155.6 16.51
 7 -4 -8 50.94 7.71
 -7 4 8 49.41 9.48
 7 -4 -8 48.21 6.85
 7 -4 -7 38.33 6.85
 7 -4 -7 25.34 5.6
 7 -4 -7 34.08 5.76
 -7 4 7 43.98 8.97
 7 -4 -6 69.56 9.28
 -7 4 6 81.71 12.92
 7 -4 -6 75.16 8.65
 -7 4 5 16.09 7.21
 -7 4 5 14.52 3.04
 7 -4 -5 17.58 4.43
 7 -4 -5 14.13 3.62
 7 -4 -4 77.22 9.17
 -7 4 4 66.31 13.19
 7 -4 -4 62.49 9.02
 7 -4 -4 73.88 8.28
 -7 4 4 63.92 6.45
 7 -4 -3 133.83 13.85
 -7 4 3 145.96 10.48
 7 -4 -3 141.18 13.12
 7 -4 -2 187.39 16.67
 7 -4 -2 203.09 16.39
 7 -4 -1 42.26 7.02
 7 -4 -1 42.73 6.8
 7 -4 0 441.08 29.85
 -7 4 0 459.83 26.09
 7 -4 0 517.97 31.29
 -7 4 0 445.09 28.55
 -7 4 -1 1488.8 77.44
 -7 4 -1 1751.18 84.45
 7 -4 1 1717.81 83.98
 7 -4 1 1438.77 81.43
 -7 4 -2 717.27 39.88
 -7 4 -2 787.37 48.94
 7 -4 2 780.55 45.76
 7 -4 2 718.69 43.87
 -7 4 -3 771.42 41.15
 -7 4 -3 778.41 51.74
 7 -4 3 729.78 46.46
 7 -4 3 693.47 44.07
 -7 4 -4 306.43 19.71
 -7 4 -4 295.55 27.41
 7 -4 4 233.45 22.97
 7 -4 4 262 21.5
 7 -4 5 194.01 20.15
 -7 4 -5 252.93 22.55
 -7 4 -5 237.51 23.46
 -7 4 -5 228.9 16.94
 -7 4 -6 6.66 4.03
 -7 4 -6 6.5 2.5
 7 -4 6 4.89 3.26
 -7 4 -6 10.83 5.31
 -7 4 -7 23.57 4.36
 7 -4 7 14.5 4.97
 -7 4 -8 26.48 6.03
 -7 4 -8 22.44 3.97
 -7 4 -9 25.94 5.27
 -7 4 -9 17.99 3.11
 -7 4 -10 5.18 2.41
 -7 4 -11 0.75 1.14
 7 -3 -14 31.07 4.06
 -7 3 14 17.53 3.5
 7 -3 -13 24.72 5.06
 -7 3 13 19.15 4.6
 7 -3 -12 22.82 5.45
 -7 3 12 11.46 4.36
 7 -3 -11 13.69 4.6
 -7 3 11 9.7 4.18
 7 -3 -10 20.45 4.45
 -7 3 10 18.16 5.16
 7 -3 -10 17.99 4.69
 7 -3 -9 84.29 9.37
 -7 3 9 64.65 10.19
 7 -3 -9 67.99 9.48
 7 -3 -8 2.98 1.89
 -7 3 8 4.41 3.18
 7 -3 -8 4.15 2.19
 7 -3 -7 129.07 13.38
 7 -3 -7 121.33 11.79
 -7 3 7 137.97 14.81
 7 -3 -7 113.55 12.56
 7 -3 -6 37.03 6.66
 7 -3 -6 48.51 6.81
 -7 3 6 47.92 8.9
 -7 3 5 30.24 7.29
 -7 3 5 37.79 7.97
 7 -3 -5 28.97 6.05
 7 -3 -5 20.59 4.5
 7 -3 -5 20.5 4.86
 7 -3 -4 141.73 13.2
 7 -3 -4 136.9 12.41
 -7 3 4 127.04 9.86
 -7 3 4 181.06 18.28
 7 -3 -4 148.39 14.29
 -7 3 3 303.3 24.84
 7 -3 -3 249.41 19.29
 7 -3 -3 271.95 20.67
 7 -3 -2 790.77 43.69
 7 -3 -2 719.15 43.36
 7 -3 -1 957.62 52
 7 -3 -1 884.59 51.11
 7 -3 0 1063.69 56.04
 -7 3 0 1147.95 59.6
 7 -3 0 1174.43 60.78
 7 -3 0 1090.41 60.55
 -7 3 -1 838.35 49.72
 7 -3 1 877 48.4
 7 -3 1 723.76 44.25
 7 -3 2 229.17 17.65
 7 -3 2 203.43 17.46
 7 -3 3 117.92 12.09
 7 -3 3 148.4 14.34
 -7 3 -4 2.86 2.84
 7 -3 4 1.96 2.05
 7 -3 4 5.54 2.91
 -7 3 -5 17.91 5.78
 7 -3 5 20.16 5.55
 7 -3 5 19.89 5.02
 -7 3 -5 12.42 5.18
 7 -3 6 53.39 9.52
 7 -3 6 56.74 8.48
 -7 3 -6 67.97 10.32
 -7 3 -6 50.73 9.7
 7 -3 7 1.9 3.08
 -7 3 -8 10.76 4.55
 -7 3 -8 12.76 4.76
 -7 3 -9 23.48 5.19
 -7 3 -10 66.78 7.73
 -7 3 -11 30.23 4.01
 -7 2 14 4.99 2.15
 7 -2 -14 9.13 2.47
 -7 2 13 0.8 1.95
 7 -2 -13 6.28 2.88
 7 -2 -13 5.23 2.59
 -7 2 12 67.06 9.8
 7 -2 -12 104.47 12.4
 7 -2 -11 26.63 5.12
 7 -2 -11 27.48 5.77
 7 -2 -10 68.27 8.76
 -7 2 10 56.85 8.87
 7 -2 -10 55.88 8.65
 7 -2 -9 538.77 33.14
 -7 2 9 562.15 35.02
 7 -2 -9 474.92 33.56
 7 -2 -8 0.9 1.26
 7 -2 -8 -0.54 1.68
 -7 2 8 3.28 2.86
 7 -2 -7 265.95 19.84
 -7 2 7 280.9 21.78
 7 -2 -7 254.36 21.01
 -7 2 7 271.64 21.21
 7 -2 -6 550.92 33.81
 -7 2 6 509.46 35.29
 7 -2 -6 514.33 34.6
 7 -2 -5 908.69 53.76
 -7 2 5 911.07 55.22
 7 -2 -5 965.32 52.94
 7 -2 -5 862.64 54.51
 7 -2 -4 1689.7 101.42
 7 -2 -4 1755.17 98.39
 -7 2 4 2810.65 108.55
 7 -2 -4 2018.63 101.88
 -7 2 4 3134.51 111.02
 7 -2 -4 1934.92 103.97
 7 -2 -3 1055.21 56.42
 7 -2 -3 921.66 52.49
 7 -2 -3 990.27 56.97
 7 -2 -2 422.91 28.57
 7 -2 -2 471.62 26.18
 7 -2 -2 500.92 30.2
 7 -2 -1 669.49 39.4
 7 -2 -1 672.43 39.85
 7 -2 0 170.51 14.28
 7 -2 0 134.27 13.37
 7 -2 1 4.88 2.38
 7 -2 1 4.4 2.13
 7 -2 1 8 3.1
 7 -2 2 2.65 1.96
 7 -2 2 0.41 1.42
 7 -2 2 2.55 2.02
 7 -2 3 21.99 5.39
 7 -2 3 26.93 5.93
 7 -2 3 14.11 4.66
 -7 2 -4 154.4 15.99
 7 -2 4 134.19 13.74
 -7 2 -5 149.09 16.53
 7 -2 5 133.31 14.37
 7 -2 5 129.29 14.78
 -7 2 -6 59.87 10.35
 7 -2 6 51.87 8.34
 7 -2 6 55.11 9.14
 7 -2 7 5.43 3.28
 -7 2 -8 9.93 3.75
 7 -2 8 7.97 3.42
 -7 2 -8 7.64 3.91
 -7 2 -9 6.6 3.15
 7 -2 9 3.6 1.9
 -7 2 -10 26.7 4.71
 -7 2 -11 5.21 2.11
 -7 1 14 36.69 5.22
 7 -1 -14 64.79 6.43
 -7 1 13 52.36 7.81
 -7 1 13 68.35 7.36
 7 -1 -13 72.89 9.68
 7 -1 -13 63.46 7.71
 7 -1 -12 3.19 2.68
 7 -1 -12 1.32 2.04
 -7 1 12 -0.49 2.07
 7 -1 -11 45.66 7.81
 7 -1 -10 26.55 5.94
 -7 1 10 29.53 6.32
 7 -1 -10 24.93 5.22
 7 -1 -9 121.53 12.65
 7 -1 -9 122.7 13.45
 -7 1 9 130.25 13.33
 -7 1 9 126.59 13.25
 7 -1 -8 498.02 32.24
 7 -1 -8 456.49 32.77
 -7 1 8 546.11 33.28
 -7 1 8 542.47 33.68
 7 -1 -7 1269.93 69.65
 7 -1 -7 1301.52 71.5
 -7 1 7 1245.04 69.87
 -7 1 7 1464.66 71.63
 7 -1 -6 1039.18 57.77
 7 -1 -6 961.19 58.61
 7 -1 -6 1057.72 56.76
 -7 1 6 1070.09 57.13
 7 -1 -5 900.24 51.27
 7 -1 -5 886.1 52.7
 7 -1 -5 846.8 48.23
 7 -1 -5 923.03 50.49
 -7 1 5 1052.4 51.75
 7 -1 -4 842.42 49.81
 7 -1 -4 850.92 50.79
 7 -1 -4 862.56 48.99
 7 -1 -3 11.57 3.44
 7 -1 -3 15.36 4.08
 7 -1 -3 24.65 4.8
 -7 1 3 21.47 4.46
 7 -1 -2 211.5 16.26
 7 -1 -2 171.63 14.9
 7 -1 -1 100.65 10.72
 7 -1 -1 117.8 11.47
 7 -1 0 1.26 1.17
 7 -1 0 3.55 2.24
 7 -1 0 0.89 1.4
 7 -1 1 4.5 2.04
 7 -1 1 5.73 2.76
 7 -1 1 3.31 2.1
 7 -1 2 76.66 9.71
 7 -1 2 94.02 10.69
 7 -1 3 204.74 21.03
 7 -1 3 323.69 20.16
 7 -1 3 312.57 22.98
 7 -1 3 229.84 20.44
 -7 1 -4 19.7 5.87
 7 -1 4 12.62 4.34
 7 -1 4 17.36 4.1
 7 -1 4 10.41 3.86
 -7 1 -5 22.63 6.38
 7 -1 5 21.41 5.7
 7 -1 5 20.37 4.68
 7 -1 5 20.2 5.22
 -7 1 -6 201.89 19.55
 7 -1 6 176.53 15.45
 7 -1 6 180.74 17.57
 7 -1 6 183.78 17.53
 7 -1 8 58.67 7.75
 -7 1 -8 79.1 10.9
 7 -1 8 68.78 9.2
 7 -1 9 60.03 7.03
 -7 1 -9 85.25 9.83
 7 -1 9 69.04 8.16
 7 -1 10 2 1.25
 -7 1 -10 2.2 2.02
 -7 1 -11 1.5 1.17
 -7 0 14 0.88 1.02
 7 0 -14 -0.53 1.74
 7 0 -14 -0.38 1.42
 -7 0 14 0.24 1.13
 -7 0 13 93.57 9.21
 -7 0 13 71.73 8.81
 7 0 -13 87.14 9.22
 7 0 -13 85.17 10.78
 -7 0 12 138.24 13.69
 7 0 -12 134.42 15.48
 7 0 -12 161.23 13.9
 7 0 -11 356.58 26.55
 7 0 -10 649.32 42.96
 7 0 -10 662.81 41.9
 7 0 -9 929.21 58.58
 7 0 -9 1101.86 58.84
 -7 0 9 1019.47 57.7
 -7 0 9 1097.8 58.72
 7 0 -8 331.56 24.28
 -7 0 8 377.72 24.73
 -7 0 8 394.7 25.31
 7 0 -7 248.62 20.46
 -7 0 7 272.42 19.61
 7 0 -7 266.02 20.06
 7 0 -7 244.62 20.52
 7 0 -6 19.48 4.94
 -7 0 6 26.4 4.88
 7 0 -6 25.32 5.23
 7 0 -6 17.9 5.25
 7 0 -6 28.1 5
 7 0 -5 75.64 9.33
 -7 0 5 105.44 9.93
 7 0 -5 81.6 8.7
 7 0 -5 72.64 8.83
 7 0 -5 71.38 10.05
 7 0 -4 130.09 13.14
 7 0 -4 165.81 12.81
 -7 0 4 173.84 14.06
 7 0 -4 161.12 13.84
 7 0 -4 195.38 15.93
 7 0 -3 9.88 2.61
 7 0 -3 10.17 3.25
 7 0 -3 9.69 2.99
 7 0 -3 10.76 3.24
 7 0 -2 353.52 22.4
 7 0 -2 298.46 20.63
 7 0 -2 315.39 19.61
 7 0 -1 774.23 46.14
 7 0 -1 772.79 44.12
 7 0 0 115.2 11.5
 7 0 0 114.85 10.48
 7 0 0 94.11 10.45
 7 0 1 469.52 31.14
 7 0 1 481.98 30.69
 7 0 1 498.08 30.48
 7 0 2 654.89 38.29
 7 0 2 685.61 35.66
 7 0 2 583.01 36.62
 7 0 3 634.89 38.65
 7 0 3 648.8 35.66
 7 0 3 586.69 37.25
 7 0 4 1498.21 77.15
 7 0 4 1510.13 73.75
 -7 0 -4 1562.94 79.23
 7 0 4 1387.05 76.13
 7 0 5 677.31 44.9
 7 0 5 728.73 45.3
 -7 0 -5 736.98 46.95
 7 0 5 731.52 42.56
 7 0 6 139.76 14.94
 -7 0 -6 159.94 16.84
 7 0 6 161.82 14.31
 7 0 7 94.39 13.38
 7 0 8 3.38 1.97
 7 0 8 4.42 2.48
 -7 0 -9 18.26 4.82
 7 0 9 19.12 4.19
 7 0 9 16.23 3.54
 7 0 10 32.24 4.54
 -7 0 -10 31.02 4.88
 -7 -1 14 84.91 7.24
 7 1 -14 84.8 7.44
 7 1 -14 86.17 8.9
 -7 -1 14 79.8 6.63
 -7 -1 13 213.52 16.43
 7 1 -13 264.21 20.35
 7 1 -13 225.51 16.8
 -7 -1 12 170.29 14.96
 7 1 -12 173.26 17.67
 7 1 -12 175.67 15.01
 7 1 -11 46.55 8.04
 -7 -1 10 88.25 10.5
 7 1 -10 91.25 11.14
 7 1 -10 81.63 10.87
 7 1 -10 72.39 9.54
 -7 -1 10 81.97 10
 -7 -1 9 10.97 3.66
 7 1 -9 10.35 3.69
 -7 -1 9 10.65 3.74
 7 1 -9 8.47 3.72
 7 1 -8 20.67 5.02
 -7 -1 8 26.33 5.08
 7 1 -8 23.09 5.59
 7 1 -7 107.64 11.57
 7 1 -7 92.29 11.54
 -7 -1 7 118.61 11.3
 7 1 -6 87.95 10.35
 7 1 -6 84.66 9.75
 7 1 -6 102.61 10.2
 7 1 -6 73.26 9.98
 -7 -1 6 64.69 8.4
 7 1 -5 122.46 12
 7 1 -5 122.97 11.37
 7 1 -5 100.2 10.92
 7 1 -5 135.36 13.53
 -7 -1 5 126.75 11.65
 7 1 -4 23.82 4.42
 7 1 -4 21.86 4.72
 7 1 -4 26.93 5.41
 7 1 -4 25.36 4.96
 7 1 -3 5.06 2.39
 7 1 -3 5.36 2.41
 7 1 -3 8.01 2.94
 7 1 -3 7.81 2.47
 7 1 -2 371.17 22.95
 7 1 -2 317.11 21.23
 7 1 -2 331.47 23.04
 7 1 -2 312.72 21.73
 7 1 -1 1024.5 48.64
 7 1 -1 1083.57 47.25
 7 1 -1 911.11 46.21
 7 1 0 1488.68 71.36
 7 1 0 1438.17 72.74
 7 1 1 902.52 47.21
 7 1 1 847.38 48.01
 7 1 2 999.75 58.97
 7 1 2 995.61 56.32
 7 1 2 1143.93 59.15
 7 1 3 466.38 32.12
 7 1 3 500.11 30.27
 7 1 3 427.27 30.62
 -7 -1 -3 429.8 28.94
 7 1 4 251.88 22.28
 -7 -1 -4 273.18 21
 7 1 4 271.58 22.58
 7 1 4 287.84 21.18
 7 1 5 1.25 2.63
 7 1 5 2.99 2.21
 -7 -1 -5 6.26 2.86
 7 1 5 2.53 2.34
 7 1 6 -0.62 1.74
 7 1 6 0.49 1.92
 -7 -1 -6 0.48 1.79
 7 1 6 0.61 1.91
 7 1 7 1.35 1.78
 7 1 7 1.68 2.71
 7 1 7 1.18 1.65
 7 1 8 35.13 5.78
 7 1 8 32.95 6.22
 7 1 9 4.07 1.83
 7 1 9 3.32 1.8
 -7 -1 -10 4.94 2.14
 7 1 10 2.32 1.31
 -7 -2 14 5.32 2.23
 7 2 -14 3.47 1.59
 -7 -2 14 8.97 2.06
 -7 -2 13 13.53 3.38
 7 2 -13 19.33 4.94
 7 2 -13 17.16 3.97
 -7 -2 12 3.98 2.37
 7 2 -12 4.22 2.72
 7 2 -12 6.9 3.29
 -7 -2 11 3.27 2.07
 7 2 -11 1.9 1.99
 7 2 -11 1.81 2.07
 7 2 -10 77.22 10.37
 -7 -2 10 88.08 10.04
 -7 -2 10 82.82 9.95
 7 2 -10 68.24 10.28
 -7 -2 9 225.21 17.48
 7 2 -9 199.31 18.02
 7 2 -9 185.57 18.12
 7 2 -8 122.72 12.27
 -7 -2 8 130.79 12.47
 7 2 -8 129.98 13.44
 7 2 -8 116.11 13.47
 7 2 -7 192.81 17.66
 7 2 -7 190.24 17.01
 7 2 -7 227.38 19.02
 -7 -2 7 257.56 17.87
 7 2 -7 226.21 18.3
 7 2 -6 -1.1 2.18
 7 2 -6 2.6 2.06
 7 2 -6 0.91 1.28
 -7 -2 6 0.4 1.37
 7 2 -6 -0.47 1.85
 7 2 -5 482.77 30.83
 7 2 -5 473.93 28.61
 7 2 -5 478.05 29.12
 7 2 -4 1462.4 77.49
 7 2 -4 1588.9 79.77
 7 2 -4 1584.96 77.72
 7 2 -4 1376.77 77.37
 7 2 -3 1989.54 91.85
 7 2 -3 2170.26 93.69
 7 2 -2 580.94 36.63
 7 2 -2 573.3 35.25
 7 2 -1 1443 77.34
 7 2 -1 1323.91 77.98
 7 2 0 335.83 23.22
 7 2 0 283.93 21.61
 7 2 0 303.66 21.62
 7 2 1 345.82 25.34
 7 2 1 350.07 24.55
 7 2 2 253.22 21.23
 7 2 2 284.64 22.38
 7 2 2 274.66 22.59
 -7 -2 -2 321.76 20.92
 7 2 3 44.04 7.72
 -7 -2 -3 40.91 6.35
 7 2 3 35.63 6.59
 7 2 3 39.41 7.64
 7 2 4 5.06 3.07
 7 2 4 2.6 2.3
 7 2 4 -0.6 2.05
 -7 -2 -4 0.45 1.25
 7 2 5 0.63 2.16
 7 2 5 1.56 2.18
 -7 -2 -5 -0.46 1.56
 7 2 5 1.82 2.08
 7 2 6 49.23 8.75
 -7 -2 -6 41.5 7.16
 7 2 7 2.69 2.26
 7 2 7 5.84 2.89
 7 2 8 8.54 3.16
 7 2 8 5.99 2.64
 7 2 9 18.23 3.93
 -7 -2 -10 -0.59 1.28
 7 2 10 0.8 0.84
 -7 -3 14 0.68 1.06
 7 3 -14 0.77 0.85
 7 3 -13 26.89 5.41
 -7 -3 13 23.03 4.04
 7 3 -12 66.47 9.78
 -7 -3 12 73.16 8.29
 7 3 -11 78.75 11.13
 7 3 -11 53.25 8.2
 -7 -3 11 62.66 8.08
 7 3 -10 25.32 6.06
 -7 -3 10 20.22 4.88
 7 3 -10 24.33 5.87
 -7 -3 10 30.74 5.76
 7 3 -9 15.23 4.57
 -7 -3 9 20.84 4.86
 -7 -3 9 23.99 4.92
 7 3 -9 15.3 4.71
 -7 -3 8 275 20.47
 7 3 -8 284.64 21.9
 7 3 -8 317.72 22.99
 7 3 -8 299.1 21.85
 -7 -3 8 252.27 20.44
 7 3 -8 255.47 21.8
 7 3 -7 284.36 21.89
 7 3 -7 260.96 20.47
 7 3 -7 225.78 20.24
 7 3 -7 264.62 20.99
 -7 -3 7 274.28 20.01
 7 3 -6 659.19 40.84
 7 3 -6 777.79 42.05
 7 3 -6 579.24 40.14
 7 3 -6 732.82 44.86
 7 3 -6 682.23 41.97
 7 3 -5 532.19 33.4
 7 3 -5 521.2 32.11
 7 3 -5 448.68 31.43
 7 3 -5 455.48 30.06
 7 3 -4 631.15 36.4
 7 3 -4 609.47 34.97
 7 3 -4 506.26 34.48
 7 3 -4 489.45 33.23
 7 3 -4 728.7 48.09
 7 3 -3 886.92 46.32
 7 3 -3 814.47 44.56
 7 3 -2 114.39 10.33
 7 3 -2 139.08 12.47
 7 3 -2 118.63 12.78
 7 3 -2 138.94 13.09
 7 3 -1 19.08 4.52
 7 3 -1 20.95 5.01
 7 3 -1 19.06 3.9
 7 3 0 52.26 8.14
 7 3 0 75.78 12.41
 7 3 0 55.2 7.91
 7 3 1 129.22 13.98
 7 3 1 129.21 13.25
 -7 -3 -2 117.96 10.96
 7 3 2 122.46 13.44
 7 3 2 89.68 11.25
 7 3 2 117.04 13.04
 7 3 3 55.67 9.28
 7 3 3 65.94 9.25
 -7 -3 -3 54.82 7.52
 7 3 4 68.36 10.31
 7 3 4 71.7 10.05
 7 3 4 72.97 9.72
 -7 -3 -4 60.95 8.2
 -7 -3 -5 1.7 1.79
 7 3 5 -0.53 1.65
 7 3 5 4.62 2.8
 7 3 5 1.23 2.28
 -7 -3 -6 0.41 1.52
 7 3 6 -0.55 1.72
 7 3 6 -0.49 1.38
 7 3 6 -0.57 1.6
 7 3 7 28.13 5.42
 7 3 7 18.53 4.87
 7 3 8 76.86 9.23
 7 3 9 61.85 6.9
 -7 -4 14 -0.4 1.65
 7 4 -14 11.27 2.26
 7 4 -13 1.79 1.51
 -7 -4 13 2.73 1.41
 -7 -4 12 12.13 3.25
 7 4 -12 23.08 5.13
 -7 -4 11 111.98 10.68
 7 4 -11 93.54 11.8
 -7 -4 10 201.71 16.22
 -7 -4 10 218.65 17.11
 7 4 -10 186.36 17.82
 7 4 -9 467.18 31.77
 -7 -4 9 453.27 30.14
 -7 -4 9 495.65 29.55
 7 4 -9 407.18 30.43
 7 4 -8 486.91 32.22
 -7 -4 8 556.44 30.92
 7 4 -8 494.73 31.84
 7 4 -8 451.62 31.23
 7 4 -8 398.53 30.61
 7 4 -8 424.15 32.76
 7 4 -7 178.44 17.74
 7 4 -7 197.88 17.69
 7 4 -7 156.11 13.77
 7 4 -7 218.67 18.86
 7 4 -7 204.72 17.59
 7 4 -7 169.02 16.36
 7 4 -6 227.43 18.55
 7 4 -6 189.69 17.42
 7 4 -6 189.48 16.04
 7 4 -6 218.74 18.82
 7 4 -6 225.74 21.47
 7 4 -5 254.29 20.83
 7 4 -5 221.5 19.43
 7 4 -5 296.44 21.07
 7 4 -5 259.31 20.4
 7 4 -5 239.93 18.98
 7 4 -5 209.2 16.48
 7 4 -4 49.14 8.58
 7 4 -4 61.7 8.24
 7 4 -4 49.8 7.94
 7 4 -4 53.67 8.17
 7 4 -4 57.85 8.29
 7 4 -4 60.03 14.19
 7 4 -4 53.34 6.65
 7 4 -3 46.32 7.42
 7 4 -3 39.58 5.67
 7 4 -3 47.47 8.35
 7 4 -3 41.28 6.74
 7 4 -3 67.17 15.98
 7 4 -2 63.65 8.44
 7 4 -2 63.28 7.66
 7 4 -2 64.22 9.06
 7 4 -1 116.76 12.34
 7 4 -1 109.19 11.55
 7 4 -1 111.19 11.08
 7 4 -1 148.3 20.32
 7 4 0 108.45 12.36
 7 4 0 118.24 12.11
 7 4 0 96.09 10.81
 7 4 1 41.22 7.6
 7 4 1 51.91 9.54
 7 4 1 45.94 7.42
 7 4 2 4.95 3.36
 7 4 2 0.6 1.69
 7 4 2 1.07 1.67
 7 4 2 -0.6 2.89
 -7 -4 -2 0.36 1.23
 7 4 3 58.24 9.48
 -7 -4 -3 76.44 8.7
 7 4 3 69.94 9.57
 7 4 4 155.31 15.89
 -7 -4 -4 138.64 12.96
 7 4 4 159.67 15.51
 -7 -4 -5 274.67 19.85
 7 4 5 263.29 21.25
 7 4 6 355.96 25.86
 7 4 7 240.01 18.77
 7 4 8 61.1 7.63
 7 4 9 6.03 2.12
 -7 -5 14 5.4 1.75
 7 5 -13 49.62 5.84
 7 5 -12 60.59 7.34
 -7 -5 12 43.07 5.97
 -7 -5 11 164.67 13.2
 7 5 -10 89.99 8.88
 -7 -5 9 72.54 9.19
 -7 -5 9 69.61 8.24
 -7 -5 8 105.55 10.46
 7 5 -8 90.04 11.04
 7 5 -8 83.83 10.76
 7 5 -8 67.61 11.15
 7 5 -8 82.99 10.94
 7 5 -8 85.95 11.51
 7 5 -7 1.33 2.47
 7 5 -7 0.65 2.4
 7 5 -7 1.22 1.61
 7 5 -7 -1.65 3.26
 7 5 -7 0.66 2.27
 7 5 -7 -0.58 1.8
 7 5 -6 39.67 8.08
 7 5 -6 41.67 9.08
 7 5 -6 35.8 10.38
 7 5 -6 34.77 8.92
 7 5 -6 56.38 8.58
 7 5 -6 36.36 6.33
 7 5 -5 167.57 16.3
 7 5 -5 193.12 23.85
 7 5 -5 165.66 14
 7 5 -5 176.01 16.13
 7 5 -5 219.42 24.41
 7 5 -5 206.12 20.1
 7 5 -4 26.2 5.64
 7 5 -4 36.28 6.79
 7 5 -4 31.6 11.44
 7 5 -4 29.59 5.15
 7 5 -4 52.74 13.99
 7 5 -3 105.79 10.44
 7 5 -3 143.55 24.72
 7 5 -3 79.03 10.89
 7 5 -3 128.41 23.82
 7 5 -3 108.92 11.72
 7 5 -2 97.66 19.78
 7 5 -2 83.07 10.15
 7 5 -2 89.79 19.43
 7 5 -2 80.74 9.97
 7 5 -2 84.55 9.46
 7 5 -1 6.84 3.16
 7 5 -1 6.85 2.89
 7 5 -1 9.32 3.5
 7 5 0 237.12 19.54
 7 5 0 265.81 20.87
 7 5 0 321.14 28.52
 7 5 0 222.89 25.19
 7 5 0 260.54 31.57
 7 5 0 249.64 19.94
 7 5 1 304.46 22.76
 7 5 1 340.14 27.11
 7 5 1 296.05 26.37
 7 5 1 242.25 26.69
 7 5 1 318.48 23.92
 7 5 1 316.44 23.26
 7 5 2 524.83 35.02
 7 5 2 551.54 35
 7 5 2 447.04 33.85
 7 5 2 436.83 36.64
 7 5 2 604.36 34.97
 7 5 3 548.84 36
 7 5 3 572.68 37
 7 5 4 360.57 25.91
 7 5 5 224.07 18.95
 7 5 6 51.8 7.71
 7 5 7 2.91 1.91
 7 5 8 6.19 2.2
 7 5 8 0.53 0.82
 7 6 -13 2.9 1.19
 -7 -6 12 0.18 1.59
 7 6 -12 12.79 2.95
 -7 -6 11 1.1 1.21
 7 6 -11 0.81 1.5
 7 6 -10 21.03 4.02
 7 6 -9 12.35 3.51
 7 6 -8 98.18 12.33
 -7 -6 8 124.28 11.29
 7 6 -8 113.39 13.68
 7 6 -8 78.18 11.26
 7 6 -7 149.37 13.48
 7 6 -7 148.67 18.53
 7 6 -7 168.17 17.18
 7 6 -7 162.82 17.47
 7 6 -7 127.12 15.54
 7 6 -6 198.59 17.35
 7 6 -6 207.88 19.11
 7 6 -6 260.87 24.24
 7 6 -6 233.74 23.3
 7 6 -6 214.25 25.81
 7 6 -5 1.48 4.14
 7 6 -5 1.19 4.43
 7 6 -5 4.77 5.29
 7 6 -5 6.34 3.03
 7 6 -5 4.72 2.35
 7 6 -5 4.79 2.59
 7 6 -4 107.86 20.29
 7 6 -4 81.05 21.36
 7 6 -4 67.01 16.48
 7 6 -4 67.06 9.63
 7 6 -4 74.25 10.25
 7 6 -4 76.87 8.86
 7 6 -3 585.37 54.07
 7 6 -3 482.05 50.27
 7 6 -3 508.45 33.02
 7 6 -3 484.77 33.57
 7 6 -3 513.72 31.54
 7 6 -2 572.45 60.06
 7 6 -2 575.78 36.96
 7 6 -2 705.29 58.06
 7 6 -2 669.18 56.77
 7 6 -2 567.33 35.75
 7 6 -1 669.14 56.54
 7 6 -1 538.43 36.2
 7 6 -1 707.42 51.7
 7 6 -1 582.84 49.23
 7 6 -1 568.51 35.97
 7 6 0 572.9 43
 7 6 0 592.39 43.2
 7 6 0 542.19 34.94
 7 6 0 645.99 47.9
 7 6 0 490.69 34.06
 7 6 1 333.5 28.38
 7 6 1 374.41 25.79
 7 6 1 357.49 28.75
 7 6 1 328.37 24.94
 7 6 1 355.62 25.59
 7 6 1 349.37 31.32
 7 6 2 228.76 19.22
 7 6 3 110.9 12.12
 7 6 3 89.7 11.46
 7 6 4 14.16 4.28
 7 6 5 0.84 1.85
 7 6 6 13.79 3.5
 7 6 6 4.04 2.24
 7 6 7 19.24 3.41
 7 6 7 4.24 1.91
 7 7 -12 0.91 0.99
 7 7 -12 2.19 1.27
 7 7 -11 34.76 5.12
 -7 -7 11 9.72 3
 7 7 -10 109.42 9.4
 7 7 -10 128.66 12.67
 -7 -7 10 102.68 9.32
 7 7 -9 19.61 5.58
 7 7 -9 22.91 4.62
 7 7 -8 0.58 1.63
 7 7 -7 14.89 5.75
 7 7 -7 14.84 3.97
 7 7 -6 53.68 8.56
 7 7 -6 68.51 11.79
 7 7 -5 239.76 21.27
 7 7 -5 265.95 30.3
 7 7 -5 362.25 33.45
 7 7 -5 315.39 36.45
 7 7 -4 465.3 45.5
 7 7 -4 408.49 47.99
 7 7 -4 454.16 44.54
 7 7 -4 428.8 29.87
 7 7 -4 379.04 28.94
 7 7 -4 457.68 28.34
 7 7 -3 251.52 35.11
 7 7 -3 177.93 34.5
 7 7 -3 216.98 32.71
 7 7 -3 304.39 22.17
 7 7 -3 219.3 20.38
 7 7 -3 283.11 20.09
 7 7 -2 465.41 46.94
 7 7 -2 493.92 51.29
 7 7 -2 508.75 47.93
 7 7 -2 498.57 31.3
 7 7 -2 382.24 30.67
 7 7 -2 437.05 29.12
 7 7 -1 122.22 21.27
 7 7 -1 81.11 10.63
 7 7 -1 89.66 12.48
 7 7 -1 115.18 19.38
 7 7 -1 116.26 19.35
 7 7 0 90.14 10.77
 7 7 0 68.88 13.38
 7 7 1 61.62 8.77
 7 7 1 54.26 8.09
 7 7 1 49.03 10.2
 7 7 2 72.07 9.21
 7 7 2 69.36 10.38
 7 7 3 57.16 7.9
 7 7 4 39.78 6.19
 7 7 4 53.89 7.12
 7 7 5 19.89 3.97
 7 7 5 24.3 4.34
 7 7 6 14.42 2.83
 7 7 6 11.79 3.07
 7 7 6 18.83 3.51
 7 8 -11 -0.22 0.92
 7 8 -11 0.42 0.93
 7 8 -10 47.34 5.91
 7 8 -10 42.79 4.54
 7 8 -9 255.77 16.99
 7 8 -9 231.8 18.51
 7 8 -8 105.17 12.12
 7 8 -8 100.31 10.52
 7 8 -8 127.85 12.73
 7 8 -7 258.42 22.99
 7 8 -6 60.74 8.02
 7 8 -6 55.06 11.48
 7 8 -5 171.61 15.5
 7 8 -5 215.59 27.14
 7 8 -4 108.28 22.37
 7 8 -4 117.89 11.5
 7 8 -4 111.39 12.34
 7 8 -3 23.38 4.84
 7 8 -3 20.17 5.29
 7 8 -3 10.22 9.1
 7 8 -2 2.57 2.09
 7 8 -2 5.45 3.18
 7 8 -2 7.19 7.12
 7 8 -1 36.2 11.1
 7 8 -1 41.27 6.41
 7 8 -1 39.16 8.02
 7 8 0 72.32 13.16
 7 8 0 85.81 9.86
 7 8 0 93.65 12.76
 7 8 1 132.24 15.52
 7 8 1 146.84 13.17
 7 8 1 147.69 16.94
 7 8 2 25.05 4.73
 7 8 2 18.69 6.07
 7 8 3 11.25 3.1
 7 8 3 12.18 4.41
 7 8 4 0.56 1.03
 7 8 4 -0.42 1.65
 7 8 5 1.98 1.18
 7 8 5 0.94 1.04
 7 9 -10 32.38 4.58
 7 9 -9 10.54 3.2
 7 9 -9 13.72 2.66
 7 9 -8 92.49 8.79
 7 9 -8 90.86 9.34
 7 9 -7 5.37 2.55
 7 9 -7 14.84 4.59
 7 9 -6 -0.48 1.78
 7 9 -6 2.35 3.29
 7 9 -5 45.15 6.47
 7 9 -5 33.67 10.49
 7 9 -4 42.85 13.46
 7 9 -4 53.41 6.91
 7 9 -4 52.41 7.55
 7 9 -3 56.63 15.59
 7 9 -3 54.6 6.99
 7 9 -3 59.56 8.33
 7 9 -2 26.37 11.01
 7 9 -2 48.66 6.53
 7 9 -2 45.12 7.67
 7 9 -1 46.89 11.5
 7 9 -1 67.4 7.69
 7 9 -1 59.97 9.26
 7 9 0 3.74 1.91
 7 9 0 0.61 1.92
 7 9 0 4.95 3.84
 7 9 1 6.33 2.33
 7 9 1 8.93 3.84
 7 9 1 7.12 3.06
 7 9 2 19.84 3.74
 7 9 2 20.16 5.17
 7 9 3 132.86 10.57
 7 9 3 163.57 12.93
 7 9 4 74.93 6.27
 7 10 -8 2.04 1.48
 7 10 -8 3.07 1.24
 7 10 -7 42.36 6.05
 7 10 -7 57.56 6.24
 7 10 -6 39.46 7.23
 7 10 -6 44.67 6.12
 7 10 -5 30.58 6
 7 10 -5 34.74 8.29
 7 10 -4 31.13 5.05
 7 10 -4 37.03 7.16
 7 10 -4 30.06 9.43
 7 10 -3 6.37 2.15
 7 10 -3 8.21 2.73
 7 10 -3 4.81 3.05
 7 10 -3 3.18 4.21
 7 10 -2 11.46 2.93
 7 10 -2 19.7 4.47
 7 10 -2 19.03 4.88
 7 10 -2 14.3 5.91
 7 10 -1 44.36 6.78
 7 10 -1 36.96 4.76
 7 10 -1 18.86 3.98
 7 10 -1 31.01 7.63
 7 10 0 144.32 13.02
 7 10 0 119.25 9.64
 7 10 0 111.47 11.85
 7 10 1 433.13 24.06
 7 10 1 309.99 19.62
 7 10 2 164.03 10.46
 7 10 2 102.07 8.11
 7 11 -6 0.18 0.83
 7 11 -5 2.74 2.4
 7 11 -5 8.6 2.24
 7 11 -4 20.36 6.06
 7 11 -4 31.44 4.22
 7 11 -3 82.86 11.19
 7 11 -2 85.86 10.36
 -8 13 2 1.19 2.21
 -8 13 1 2.13 2.98
 -8 13 0 8.79 1.9
 -8 13 0 2.96 2.76
 -8 12 6 8.56 2.79
 -8 12 5 32.52 7.06
 -8 12 4 20.23 5.85
 -8 12 4 43.29 10.19
 -8 12 3 45.64 10.94
 -8 12 3 46.31 11.43
 -8 12 2 42.89 5.05
 -8 12 2 28.25 11.33
 -8 12 2 31.9 9.22
 -8 12 1 1.65 1.19
 -8 12 1 -1.61 4.52
 -8 12 1 3.34 3.11
 -8 12 0 5.17 3.43
 -8 12 0 4.19 1.76
 -8 12 0 1.3 4.83
 -8 12 0 0.39 1.63
 -8 12 -1 52.05 5.49
 -8 12 -1 45.78 10.03
 -8 12 -1 51.8 10.86
 -8 12 -2 32.14 4
 -8 12 -2 22.27 5.53
 -8 12 -2 25.79 7.79
 -8 12 -3 25.92 6.61
 -8 12 -3 28.36 3.49
 -8 12 -4 1.53 0.79
 -8 11 7 160.44 14.07
 -8 11 7 178.68 14.33
 -8 11 6 91.47 15.86
 -8 11 6 166.49 13.83
 -8 11 6 70.94 8.75
 -8 11 6 176.01 16.55
 -8 11 5 57.73 16.41
 -8 11 5 66.45 8.49
 -8 11 5 60.35 10.04
 -8 11 4 -4.18 7.81
 -8 11 4 4.52 5.17
 -8 11 4 1.97 2.76
 -8 11 3 5.86 5.93
 -8 11 3 7.54 2.31
 -8 11 3 7.1 5.99
 -8 11 3 3.75 6.95
 -8 11 3 15.3 7.43
 -8 11 2 26.06 13.28
 -8 11 2 12.37 6.94
 -8 11 2 11.94 10.45
 -8 11 2 4.82 7.51
 -8 11 2 21.11 3.81
 -8 11 2 20.96 5.56
 -8 11 1 88.52 16.25
 -8 11 1 119.84 15.78
 -8 11 1 118.02 9.73
 -8 11 0 49.05 9.38
 -8 11 0 24.56 11.19
 -8 11 0 17.06 12.9
 -8 11 0 44.47 5.35
 -8 11 0 52.14 6.27
 -8 11 0 55.38 12.78
 -8 11 -1 21.49 8.77
 -8 11 -1 16.75 8.37
 -8 11 -1 27.52 10.56
 -8 11 -1 25.88 3.99
 -8 11 -1 34.46 4.82
 -8 11 -2 112.29 20.51
 -8 11 -2 121.17 16.32
 -8 11 -2 102.72 8.91
 -8 11 -2 132.23 10.25
 -8 11 -3 114.08 13.18
 -8 11 -3 114.86 9.14
 -8 11 -4 242.75 15.02
 -8 11 -4 337.74 26.23
 -8 11 -5 176.5 15.3
 -8 10 9 176.08 14.09
 -8 10 8 167.63 16.16
 -8 10 8 152.48 14.56
 -8 10 8 159.1 13.42
 -8 10 7 3.97 5.11
 -8 10 7 8.73 3.93
 -8 10 7 12.32 5.41
 -8 10 6 28.09 7.55
 -8 10 6 12.56 8.3
 -8 10 6 17.65 5.54
 -8 10 5 27.31 12.95
 -8 10 5 38.12 8.02
 -8 10 5 26.8 7.27
 -8 10 4 60.1 6.71
 -8 10 4 58.43 13.02
 -8 10 3 8.16 2.58
 -8 10 3 10.09 3.91
 -8 10 3 4.62 5.71
 -8 10 3 -2.7 7.33
 -8 10 2 0.32 1.27
 -8 10 2 -0.82 3.05
 -8 10 2 2.13 5.97
 -8 10 2 2.02 3.74
 -8 10 1 32.91 5.11
 -8 10 1 31.89 9.78
 -8 10 1 26.86 7.23
 -8 10 0 53.49 6.56
 -8 10 0 42.17 5.65
 -8 10 0 27.03 6.95
 -8 10 0 55.23 14.45
 -8 10 0 38.71 14.22
 -8 10 -1 237.29 16.71
 -8 10 -1 218.98 33.9
 -8 10 -1 276.1 30.5
 -8 10 -1 225.98 24.31
 -8 10 -2 24.8 4.54
 -8 10 -2 31.82 13.41
 -8 10 -2 33.54 8.84
 -8 10 -2 30.2 9.35
 -8 10 -3 76.99 8.11
 -8 10 -3 78.56 17.96
 -8 10 -3 95.7 12.37
 -8 10 -3 84.24 12.67
 -8 10 -3 63.67 14.24
 -8 10 -4 78.98 13.72
 -8 10 -4 61.65 6.89
 -8 10 -4 86.96 14.7
 -8 10 -5 -0.64 3.22
 -8 10 -5 0.65 1.09
 -8 10 -5 -1.29 3.12
 -8 10 -6 0.14 0.66
 -8 10 -6 1.52 1.6
 -8 9 10 23.92 4.66
 -8 9 9 0.43 1.6
 -8 9 9 0.41 1.99
 -8 9 9 0.64 1.48
 -8 9 8 0.6 2.51
 -8 9 7 85.4 15.07
 -8 9 7 55.06 8.98
 -8 9 6 57.1 15.73
 -8 9 6 50.92 9
 -8 9 5 17.87 11.56
 -8 9 5 36.44 5.32
 -8 9 5 31.56 8.28
 -8 9 4 176.5 29.69
 -8 9 4 179.45 28.94
 -8 9 4 254.19 17.21
 -8 9 3 90.11 22.69
 -8 9 3 75.57 11.69
 -8 9 2 29.67 15.63
 -8 9 1 5.41 9.29
 8 -9 -1 10.27 3.55
 -8 9 0 20.94 6.28
 8 -9 0 34.57 6.45
 -8 9 0 27.64 13.71
 -8 9 -1 1.52 3.01
 -8 9 -1 1.07 3.96
 -8 9 -1 -0.36 1.66
 -8 9 -1 -1.47 5.46
 -8 9 -2 8.03 6.52
 -8 9 -2 16.23 9.47
 -8 9 -2 13.9 3.73
 -8 9 -2 15.59 7.16
 -8 9 -3 6.94 6.75
 -8 9 -3 9.71 4.33
 -8 9 -4 5.7 4.52
 -8 9 -5 57.02 11.05
 -8 9 -5 57.15 10.96
 -8 9 -6 40.95 7.33
 -8 9 -6 30.68 6.49
 -8 9 -7 65.93 7.75
 -8 9 -7 57.59 6.98
 -8 8 11 8.38 2.73
 -8 8 10 9.37 3.45
 -8 8 10 7.58 2.96
 -8 8 9 7.94 3.74
 -8 8 9 4.52 3.18
 -8 8 8 1.64 3.05
 -8 8 8 7.73 5.1
 -8 8 7 21.9 8.69
 -8 8 7 17.53 4.79
 -8 8 7 11.73 5.86
 -8 8 6 19.32 5.93
 -8 8 6 11.84 5.07
 8 -8 -5 47.54 7.34
 8 -8 -4 68.27 8.89
 -8 8 4 66.48 7.54
 -8 8 4 51.42 16.55
 -8 8 4 78 16.44
 -8 8 3 123.55 20.37
 -8 8 3 118.72 10.63
 8 -8 -3 115.06 12.52
 -8 8 2 59.61 12.15
 -8 8 2 48.16 10.19
 -8 8 2 58.52 6.95
 8 -8 -2 57.24 8.78
 -8 8 1 238.57 22.43
 -8 8 1 240.96 26.62
 -8 8 1 195.76 19.49
 -8 8 1 193.76 19.32
 8 -8 -1 242.7 19.67
 -8 8 0 47.95 10.1
 8 -8 0 41.2 7.7
 -8 8 0 35.69 13.02
 -8 8 0 55.4 11.07
 -8 8 -1 36.63 10.58
 8 -8 1 31.04 6.75
 -8 8 -1 31.23 10.49
 -8 8 -1 21.1 8.3
 -8 8 -1 14 9.78
 8 -8 2 146.32 15.82
 -8 8 -2 116.51 21
 -8 8 -3 96.82 14.8
 -8 8 -3 136.82 16.5
 -8 8 -3 117.6 20.68
 -8 8 -3 131.48 16.25
 8 -8 3 112.73 14.2
 -8 8 -4 10.26 5.81
 -8 8 -4 24.7 4.45
 -8 8 -4 13.34 5.66
 -8 8 -4 25.89 9.01
 -8 8 -5 55.46 6.68
 -8 8 -5 33.43 8.96
 -8 8 -5 55.28 10
 -8 8 -5 62.46 11.89
 -8 8 -6 -0.62 3.11
 -8 8 -6 1.86 2.61
 -8 8 -6 0.25 1.07
 -8 8 -7 1.24 1.92
 -8 8 -7 -1.36 2.2
 -8 8 -7 1.68 2.03
 -8 8 -8 51.78 7.04
 -8 8 -8 93.34 8.08
 -8 7 12 10.74 2.72
 -8 7 11 15.3 4
 -8 7 11 12.95 3.37
 -8 7 10 17.61 5.47
 -8 7 10 22.86 5.31
 -8 7 9 12.38 5.41
 -8 7 9 6.94 4.48
 -8 7 8 128.69 17.62
 -8 7 8 89.48 16.2
 -8 7 7 239.73 21.17
 -8 7 6 296.18 26.64
 8 -7 -6 300.26 22.65
 8 -7 -5 429.98 29.24
 -8 7 5 426.2 26.08
 8 -7 -4 159.47 13.34
 -8 7 4 144.19 11.98
 8 -7 -4 147.19 14.77
 8 -7 -3 140.45 13.41
 8 -7 -3 178.14 15.99
 -8 7 3 161.18 12.47
 -8 7 3 134.3 15.71
 -8 7 2 9.81 6.32
 8 -7 -2 16.92 4.56
 -8 7 2 12.56 5.65
 -8 7 2 11.24 2.92
 -8 7 2 11.93 4.26
 -8 7 2 10.49 3.79
 -8 7 1 19.83 5.98
 8 -7 -1 9.19 3.75
 -8 7 1 14.05 5
 -8 7 1 17.42 7.82
 -8 7 1 21.38 6.07
 -8 7 0 78.18 18.17
 -8 7 0 71.92 12.54
 8 -7 0 75.87 10.77
 -8 7 0 90.59 14.11
 -8 7 -1 69.64 13.95
 -8 7 -1 49.9 16.28
 8 -7 1 54.75 9.66
 -8 7 -1 59.35 9.58
 -8 7 -2 25.57 6.68
 -8 7 -2 18.14 8.79
 -8 7 -2 15.98 9.02
 8 -7 2 24.1 6.36
 -8 7 -3 0.82 3.04
 -8 7 -3 2.48 2.84
 -8 7 -3 4.48 5.12
 -8 7 -3 -1.38 3.86
 -8 7 -3 -0.38 1.61
 8 -7 3 1.45 2.03
 -8 7 -4 6.1 5.67
 8 -7 4 5.68 3.46
 -8 7 -5 131.34 16.22
 -8 7 -5 173.77 19.91
 -8 7 -5 145.67 12.04
 -8 7 -6 331.74 25.25
 -8 7 -6 353.57 20.75
 -8 7 -6 405.91 28.45
 -8 7 -7 353.82 19.03
 -8 7 -7 377.98 24.42
 -8 7 -8 27.62 5.33
 -8 7 -8 53.13 6.52
 -8 7 -9 28.94 4.42
 -8 6 13 1.22 0.95
 -8 6 12 40.59 5.81
 -8 6 11 161.05 13.16
 -8 6 11 128.11 13.09
 -8 6 10 362.34 26.21
 -8 6 10 319.97 25.95
 -8 6 9 359.06 29.66
 -8 6 8 293.47 29.82
 -8 6 7 253.78 28.6
 8 -6 -7 238.56 21.13
 -8 6 6 233.5 27.49
 8 -6 -6 206.23 17.75
 8 -6 -6 255.3 17.65
 8 -6 -6 203.94 18.57
 8 -6 -5 1.65 1.73
 8 -6 -5 2.82 2.11
 -8 6 5 4.44 2.04
 8 -6 -4 1.64 1.72
 -8 6 4 1.64 2.03
 -8 6 4 3.86 1.76
 8 -6 -4 0.42 0.83
 8 -6 -3 38.39 6.9
 -8 6 3 37.19 7.78
 -8 6 3 36.35 5.03
 -8 6 2 60.01 8.94
 8 -6 -2 54.92 8.3
 -8 6 2 59.92 11.4
 -8 6 2 46.91 7.94
 -8 6 2 57.48 6.4
 -8 6 1 42.14 8.17
 8 -6 -1 40.45 7.37
 -8 6 1 55.56 12.95
 -8 6 0 5.73 4.24
 -8 6 0 1.72 4.83
 8 -6 0 4.4 2.65
 -8 6 -1 61.53 13.73
 8 -6 1 68.83 10.47
 -8 6 -1 67.32 9.37
 -8 6 -1 33.95 13.24
 -8 6 -2 284.11 33.21
 8 -6 2 326.51 26.11
 -8 6 -2 316.24 25.61
 -8 6 -2 305.84 35.41
 -8 6 -2 281.84 20
 -8 6 -3 409.47 38.34
 -8 6 -3 336.1 28.41
 -8 6 -3 349 22.16
 -8 6 -3 397.48 36.42
 -8 6 -4 202.94 23.56
 -8 6 -4 154.47 18.23
 -8 6 -4 163.99 19.75
 -8 6 -5 29.9 8.33
 8 -6 5 23.34 6.59
 -8 6 -5 31.74 4.97
 -8 6 -6 108.57 12.88
 -8 6 -6 111.51 9.36
 -8 6 -7 2.11 2.45
 -8 6 -7 0.43 1.1
 -8 6 -7 3.54 2.56
 -8 6 -7 4.14 2.81
 -8 6 -8 0.79 1.83
 -8 6 -8 1.11 1.71
 -8 6 -8 0.79 0.72
 -8 6 -9 44.18 5.13
 -8 6 -9 36.46 5.37
 -8 5 13 173.53 12.47
 -8 5 12 339.41 22.57
 -8 5 12 318.77 19.82
 -8 5 11 408.79 31.3
 8 -5 -11 496.95 30.59
 8 -5 -10 252.83 20.18
 -8 5 10 246.75 21.45
 -8 5 9 37.04 9.77
 8 -5 -8 20.7 4.82
 -8 5 8 3.31 4.95
 8 -5 -7 0.4 0.98
 -8 5 7 1.03 4.08
 8 -5 -7 0.57 1.79
 8 -5 -7 1.01 1.42
 -8 5 6 8.01 5.07
 8 -5 -6 4.46 2.71
 8 -5 -6 3.75 2.19
 -8 5 5 45.04 5.99
 -8 5 5 59.22 12.46
 8 -5 -5 59.71 7.75
 8 -5 -5 59.14 8.61
 8 -5 -4 0.54 1.68
 -8 5 4 -0.54 2.14
 -8 5 4 1.93 1.28
 8 -5 -4 1.28 1.47
 8 -5 -3 62.31 9.79
 8 -5 -3 76.03 9.71
 -8 5 3 86.56 11.94
 -8 5 3 68.18 6.89
 8 -5 -2 75.43 11
 8 -5 -2 109.35 11.66
 -8 5 2 83.97 7.89
 -8 5 2 98.43 11.31
 8 -5 -1 170.62 16.38
 8 -5 -1 176.97 17.35
 8 -5 0 62.35 9.52
 8 -5 0 55.49 9.55
 8 -5 1 13.68 4.59
 -8 5 -1 11.78 4.4
 8 -5 1 9.08 4.1
 8 -5 2 46.65 8.67
 -8 5 -2 44.84 8.55
 -8 5 -2 42.7 5.76
 -8 5 -3 32.62 4.94
 8 -5 3 25.6 6.58
 -8 5 -3 20.59 6.59
 8 -5 4 0.71 2.24
 -8 5 -4 8.91 4.54
 8 -5 5 2.07 2.37
 -8 5 -6 42.61 8.34
 8 -5 6 30.99 7.16
 -8 5 -6 49.68 8.43
 -8 5 -7 44.09 7.13
 -8 5 -7 31.64 6.63
 -8 5 -8 77.15 9.49
 -8 5 -8 110.8 10.78
 -8 5 -9 96.68 9.4
 -8 5 -9 114.07 9.33
 -8 4 13 152.89 11.8
 8 -4 -13 129.02 9.79
 -8 4 12 177.93 13.73
 8 -4 -12 199.51 15.19
 -8 4 11 14.78 4.63
 8 -4 -11 20.92 5.34
 -8 4 10 -0.62 2.12
 -8 4 10 -1.55 2.43
 8 -4 -9 1.01 1
 -8 4 9 0.69 2.75
 8 -4 -8 52.76 8.25
 8 -4 -8 59.43 7.86
 8 -4 -7 18.22 4.26
 8 -4 -7 20.74 5.18
 8 -4 -7 18.36 4.92
 -8 4 7 19.37 6.3
 8 -4 -6 14.46 4.42
 8 -4 -6 20.02 4.52
 -8 4 6 26.41 7.38
 -8 4 5 58.16 11.15
 8 -4 -5 35.88 6.11
 8 -4 -5 42.5 7.37
 8 -4 -4 1.22 1.91
 8 -4 -4 1.57 1.95
 8 -4 -4 1.74 1.61
 8 -4 -3 0.59 1.85
 8 -4 -3 3.52 2.44
 8 -4 -2 221.38 19.64
 8 -4 -2 246.73 19.46
 8 -4 -1 234.09 20.11
 8 -4 -1 252.4 20.45
 8 -4 0 153.84 15.73
 8 -4 0 193.31 17.26
 8 -4 1 117.28 13.06
 -8 4 -1 124.86 13.08
 8 -4 1 91.99 12.27
 8 -4 2 36.42 6.99
 -8 4 -2 29.56 7.06
 8 -4 2 28.34 6.62
 -8 4 -3 70.59 11.14
 8 -4 3 70.52 9.84
 8 -4 3 58.09 10.23
 -8 4 -4 269.4 22.87
 8 -4 4 220.33 18.72
 8 -4 5 144.23 16.81
 -8 4 -5 204 18.99
 -8 4 -6 213.6 18.35
 -8 4 -6 210.86 18.25
 -8 4 -7 23.94 5.14
 -8 4 -7 16.31 4.75
 -8 4 -8 25.91 5.32
 -8 4 -9 33.15 4.85
 -8 4 -9 28.69 4.97
 -8 4 -10 60.02 5.89
 -8 3 14 10.04 2.29
 -8 3 13 -0.33 1.74
 8 -3 -13 1.36 1.43
 8 -3 -13 1.86 1.53
 -8 3 12 0.45 1.77
 8 -3 -12 4.4 2.74
 8 -3 -12 1.29 1.7
 -8 3 11 0.53 1.97
 8 -3 -11 1.2 2.05
 8 -3 -11 0.33 1.22
 8 -3 -10 6.07 2.67
 8 -3 -10 6.52 2.57
 -8 3 9 126.52 14.33
 8 -3 -9 126.32 13.6
 8 -3 -9 142.17 13.06
 -8 3 8 74.54 11.18
 8 -3 -8 93.45 11.42
 8 -3 -8 102.27 10.84
 8 -3 -7 164.29 14.93
 8 -3 -7 172.97 16.64
 -8 3 7 191.09 18.37
 8 -3 -6 399.37 26.7
 -8 3 6 430.7 31.06
 8 -3 -6 372.08 27.56
 8 -3 -5 757.58 49.59
 -8 3 5 1019.93 56.33
 8 -3 -5 860.27 49.1
 -8 3 5 1167.72 57.72
 8 -3 -5 739.61 50.65
 8 -3 -4 743.21 44.45
 -8 3 4 932.38 50.53
 -8 3 4 896.74 49.79
 8 -3 -4 636.98 42.19
 8 -3 -4 672.78 44.91
 8 -3 -3 526.26 31.96
 8 -3 -3 428.22 31.48
 8 -3 -2 493.75 31.51
 8 -3 -2 460.08 31.8
 8 -3 -1 161.57 15.41
 8 -3 -1 155.95 15.2
 8 -3 0 1.11 1.56
 8 -3 0 3.39 2.24
 8 -3 1 199.26 18.63
 -8 3 -1 224.49 18.66
 8 -3 1 208.51 18.57
 8 -3 2 153.72 14.39
 8 -3 2 127.25 15.28
 -8 3 -2 198.3 18.51
 8 -3 2 195.5 17.23
 8 -3 3 46.95 7.23
 8 -3 3 58.89 9.36
 -8 3 -3 40.07 8.27
 8 -3 3 41.29 7.51
 8 -3 4 7.91 4.34
 -8 3 -4 20.63 5.82
 8 -3 4 16.92 5.04
 8 -3 5 23.15 6
 -8 3 -5 31.09 7.08
 8 -3 5 21.22 5.26
 8 -3 6 13.34 4.01
 8 -3 6 13.15 4.35
 8 -3 6 0.49 2.16
 -8 3 -7 186.41 15.42
 -8 3 -7 179.94 15.5
 -8 3 -8 217.34 17.31
 -8 3 -9 118.07 10.61
 -8 3 -10 33.44 4.41
 -8 2 14 11.81 2.8
 8 -2 -13 1.64 2.14
 8 -2 -13 -0.26 1.19
 -8 2 13 0.35 1.39
 8 -2 -12 16.32 4.68
 8 -2 -12 12.42 3.44
 -8 2 12 13.64 4.13
 8 -2 -11 3.54 1.91
 8 -2 -11 1.28 2.19
 -8 2 11 -0.53 1.65
 8 -2 -10 255.23 20.71
 -8 2 9 307.8 24.3
 8 -2 -9 318.66 24.48
 8 -2 -9 338.38 23.62
 -8 2 8 388.58 27.35
 8 -2 -8 318.89 25.82
 8 -2 -8 379.88 25.65
 -8 2 7 487.38 31.84
 -8 2 7 472.37 31.94
 8 -2 -7 410.75 30.53
 8 -2 -7 433.88 29.31
 8 -2 -6 695.66 40.7
 8 -2 -6 569.06 41.84
 8 -2 -6 608.93 40.87
 -8 2 6 708.59 42.98
 8 -2 -5 468.53 29.23
 8 -2 -5 410.84 30.64
 8 -2 -5 405.66 29.35
 8 -2 -4 275.63 20.74
 8 -2 -4 284.29 22.7
 -8 2 4 271.5 22.22
 8 -2 -4 296.86 22.01
 -8 2 4 267.42 22.05
 8 -2 -3 1.67 1.74
 8 -2 -3 3.43 2.28
 8 -2 -3 2.23 1.88
 -8 2 3 1.58 2.33
 8 -2 -2 20.96 5.06
 8 -2 -2 13.6 3.93
 8 -2 -2 18.12 3.41
 8 -2 -1 68.25 9.07
 8 -2 -1 65.56 7.05
 8 -2 -1 68.33 9.22
 8 -2 0 64.58 9.03
 8 -2 0 49.99 6.33
 8 -2 0 46.03 7.7
 8 -2 1 8.01 3.41
 8 -2 1 9.33 4.09
 8 -2 1 5.36 2.29
 8 -2 2 61.43 9.84
 8 -2 2 69.36 8.92
 8 -2 2 93.45 11.38
 8 -2 3 36.97 7.19
 8 -2 3 35.01 7.5
 8 -2 3 32.87 6.48
 8 -2 4 61.42 10.1
 8 -2 4 59.05 9.41
 8 -2 5 122.13 14.54
 8 -2 5 123.03 14.96
 8 -2 6 71.58 10.83
 8 -2 6 47.62 9
 8 -2 7 23.18 5.01
 -8 2 -7 32.65 6.37
 8 -2 8 22.45 4.47
 -8 2 -8 42.34 6.55
 -8 2 -9 13.42 3.36
 -8 2 -10 9.94 2.63
 -8 1 14 2.51 1.41
 8 -1 -13 172.1 15.13
 8 -1 -13 183.96 12.77
 -8 1 13 138.59 12.81
 -8 1 12 306.07 22.65
 8 -1 -12 347.63 25.59
 8 -1 -12 336.18 21.87
 8 -1 -11 630.08 37.65
 -8 1 11 621.06 38.48
 8 -1 -10 629.84 39.93
 8 -1 -9 649.12 42.05
 8 -1 -9 711.56 41.68
 -8 1 9 679.72 41.69
 8 -1 -8 154.74 16.22
 -8 1 8 199.6 17.06
 -8 1 8 195.01 17.02
 8 -1 -8 163.94 15.75
 -8 1 7 254.85 21.7
 8 -1 -7 279.54 23.2
 8 -1 -7 300.92 22.56
 -8 1 6 10.35 3.85
 8 -1 -6 7.18 3.02
 8 -1 -6 9.17 3.47
 -8 1 6 10.03 3.46
 8 -1 -6 3.82 3.11
 8 -1 -5 0.36 1.02
 -8 1 5 -0.48 1.18
 8 -1 -5 -0.46 1.84
 8 -1 -5 0.53 1.48
 8 -1 -5 -0.6 1.68
 8 -1 -4 16.62 3.56
 -8 1 4 20.66 4.69
 8 -1 -4 16.69 4.16
 8 -1 -4 13.16 3.95
 8 -1 -4 12.45 4.11
 8 -1 -3 7.68 2.45
 -8 1 3 11.75 3.42
 8 -1 -3 5.79 2.68
 8 -1 -3 10.71 3.56
 8 -1 -3 10.78 3.79
 8 -1 -2 11.77 3.51
 8 -1 -2 9.43 3.54
 8 -1 -2 7.8 2.35
 8 -1 -1 38.04 6.73
 8 -1 -1 61.07 8.49
 8 -1 -1 46.74 6.15
 8 -1 0 129.81 13.82
 8 -1 0 145.55 12.4
 8 -1 0 151.77 14.62
 8 -1 1 104.01 11.86
 8 -1 1 83 9.66
 8 -1 1 95.19 11.5
 8 -1 2 147.11 14.94
 8 -1 2 116.73 12.51
 8 -1 2 135.21 14.37
 8 -1 3 3.55 2.89
 8 -1 3 9.96 3.68
 8 -1 3 8.2 3.55
 8 -1 4 27.13 6.37
 8 -1 4 32.56 7.04
 8 -1 4 44.69 8.08
 8 -1 5 1.13 1.77
 8 -1 5 5.42 3.16
 8 -1 5 1.67 2.35
 8 -1 6 -0.53 1.28
 8 -1 7 -0.47 1.46
 -8 1 -7 -0.49 2.37
 8 -1 8 33.91 5.67
 -8 1 -8 50.45 7.27
 8 -1 9 62.49 6.62
 -8 1 -9 106.52 9.27
 -8 1 -10 64.2 5.93
 8 0 -14 202.19 14.84
 -8 0 14 195.32 13.03
 -8 0 13 223.38 14.83
 -8 0 13 205.14 15.76
 8 0 -13 220.31 17.9
 8 0 -13 229.54 15.23
 -8 0 12 535.06 32.27
 8 0 -12 533.51 35.02
 8 0 -12 497.39 30.51
 8 0 -11 188.97 16.14
 -8 0 11 172.31 15.6
 8 0 -10 293.49 23.37
 8 0 -9 29.15 6.36
 -8 0 9 21.81 5.51
 8 0 -9 43.4 7.26
 -8 0 9 38.49 6.78
 8 0 -8 153.32 15.7
 -8 0 8 176.5 15.72
 8 0 -8 161.36 15.24
 -8 0 8 139 14.03
 8 0 -7 47.2 8.25
 -8 0 7 62.46 8.45
 8 0 -7 62.61 8.8
 8 0 -7 61.29 9.33
 8 0 -6 26.01 4.98
 -8 0 6 28.26 5.47
 8 0 -6 24.35 5.91
 8 0 -6 24.09 5.24
 8 0 -6 23.32 5.55
 8 0 -5 2.35 2.18
 8 0 -5 0.47 1.47
 8 0 -5 0.51 1.24
 8 0 -5 0.4 0.97
 -8 0 5 2.65 1.96
 8 0 -4 4.44 2.47
 8 0 -4 4.81 2.15
 -8 0 4 7.71 3.01
 8 0 -4 6.33 2.62
 8 0 -4 6.43 2.95
 8 0 -3 46.14 7.75
 8 0 -3 71.34 8.87
 8 0 -3 53.48 7.65
 8 0 -3 52.11 6.78
 -8 0 3 76.14 8.55
 -8 0 2 167.89 12.97
 8 0 -2 87.1 10.86
 8 0 -2 119.93 12.16
 8 0 -2 126.41 11.18
 8 0 -2 133.04 13.26
 8 0 -1 142.82 13.16
 8 0 -1 118.03 11.41
 8 0 -1 141.12 13.81
 8 0 0 14.84 4.34
 8 0 0 12.75 3.42
 8 0 0 17.52 4.36
 8 0 1 456.8 29.31
 8 0 1 414.77 26.53
 8 0 2 229.74 20.26
 8 0 2 225.72 19.14
 8 0 2 244.57 19.43
 8 0 3 1.91 2.19
 8 0 3 0.56 1.9
 8 0 4 40.71 7.91
 8 0 4 54.17 8.74
 8 0 5 160.22 16.34
 8 0 5 156.25 16.49
 8 0 6 48.5 7.99
 8 0 6 36.07 7.64
 8 0 7 126.05 12.87
 -8 0 -8 61.97 8.06
 8 0 8 53.04 7.14
 -8 0 -9 -0.29 1.89
 8 0 9 1.66 1.2
 -8 -1 14 113.42 8.5
 8 1 -13 79.95 9.79
 -8 -1 13 71.42 7.82
 8 1 -12 13.83 4.68
 -8 -1 12 14.25 3.73
 8 1 -11 18.12 4.63
 -8 -1 11 8.15 3.15
 -8 -1 10 20.03 4.9
 8 1 -10 20.59 5.42
 8 1 -9 4.43 2.57
 8 1 -9 3.68 2.58
 -8 -1 9 2.04 2.15
 -8 -1 9 4.44 2.5
 8 1 -8 10.35 3.93
 8 1 -8 8.53 3.6
 8 1 -8 8.68 3.59
 -8 -1 8 7.11 3.06
 8 1 -7 193.7 19.04
 8 1 -7 236.43 19.47
 8 1 -6 12.28 4.54
 8 1 -6 17.79 4.4
 -8 -1 6 17.02 4.37
 8 1 -6 18.01 4.87
 8 1 -6 21.45 5.05
 8 1 -5 39.6 6.65
 8 1 -5 35.61 5.93
 -8 -1 5 46.35 6.79
 8 1 -5 35.72 7.07
 8 1 -5 18.84 5.04
 8 1 -4 349.53 25.49
 8 1 -4 399.53 25.21
 8 1 -4 425.04 28.46
 8 1 -4 358.01 25.59
 8 1 -3 391.84 25.42
 8 1 -3 382.71 24.18
 8 1 -3 395.23 27.14
 8 1 -3 307.37 24
 8 1 -2 828.25 49.05
 8 1 -2 992.25 51.69
 8 1 -2 918.08 52.23
 8 1 -2 909.75 50.69
 8 1 -1 530.39 30.28
 8 1 -1 446.49 29.34
 8 1 -1 386.46 28.74
 8 1 -1 561.44 32.96
 8 1 0 279.12 22.44
 8 1 0 312.82 21.73
 8 1 0 275.28 20.81
 8 1 1 64.82 9.73
 8 1 1 56.29 8.38
 8 1 1 81.72 9.66
 8 1 2 46.69 7.78
 8 1 2 31.89 6.9
 8 1 3 101.16 11.95
 8 1 3 91.68 12.23
 8 1 4 236.44 20.12
 8 1 4 219.8 20.44
 8 1 5 49.64 8.77
 8 1 6 8.03 3.37
 8 1 7 51.83 7.56
 8 1 8 24.38 4.69
 -8 -1 -9 59.58 6.63
 8 1 9 61.42 6.38
 -8 -2 14 0.15 0.67
 8 2 -14 -0.14 0.53
 -8 -2 13 18.29 3.55
 8 2 -13 25.52 5.16
 -8 -2 12 64.64 7.76
 8 2 -12 70.32 9.78
 8 2 -11 6.88 2.93
 8 2 -11 6.35 3.33
 -8 -2 11 1.26 1.95
 -8 -2 10 10.43 3.48
 8 2 -10 10.86 3.95
 8 2 -9 7.24 3.26
 8 2 -9 13.2 4.31
 -8 -2 9 12.8 3.9
 -8 -2 9 12.56 3.89
 -8 -2 8 33.03 5.83
 8 2 -8 26.92 5.77
 8 2 -8 24.51 5.96
 8 2 -8 35.51 6.41
 -8 -2 7 285.87 21.12
 8 2 -7 312.47 23.44
 8 2 -7 284.57 22.19
 8 2 -7 283.14 21.74
 8 2 -7 272.65 22.6
 8 2 -6 701.09 41.03
 8 2 -6 581.26 40.8
 -8 -2 6 848.31 42.01
 8 2 -6 800.73 45.34
 8 2 -6 582.55 40
 8 2 -6 630.22 42.25
 8 2 -5 613.75 40.8
 8 2 -5 764.36 44.29
 8 2 -5 744.85 42.34
 8 2 -5 697.68 41.29
 8 2 -4 575.39 34.51
 8 2 -4 535.37 33.16
 8 2 -4 523.41 34.48
 8 2 -4 538.22 34.47
 8 2 -3 94.47 11.29
 8 2 -3 126.58 12
 8 2 -3 140.63 13.82
 8 2 -2 230.19 19.36
 8 2 -2 284.14 21.44
 8 2 -2 258.43 19.29
 8 2 -1 2.76 2.32
 8 2 -1 0.48 1.65
 8 2 -1 1.37 1.7
 8 2 0 88.86 11.13
 8 2 0 78.94 9.88
 8 2 1 70.34 10.2
 8 2 1 51.23 8.37
 8 2 1 61.36 9.42
 8 2 2 20.86 5.49
 8 2 2 13.26 4.74
 8 2 2 15.3 4.59
 8 2 3 38.9 7.92
 8 2 3 45.11 7.7
 8 2 4 115.06 13.67
 8 2 4 127.87 13.73
 8 2 5 117.78 12.95
 8 2 6 14.18 4.19
 8 2 7 14.64 3.99
 8 2 8 71.47 7.96
 -8 -2 -9 1.76 1.53
 8 2 9 5.85 1.82
 8 3 -13 10.44 2.97
 -8 -3 13 11.26 2.7
 8 3 -12 8.15 3.1
 -8 -3 12 6.99 2.42
 8 3 -11 210.47 19.06
 -8 -3 11 224 16.76
 -8 -3 10 294.77 22.15
 -8 -3 10 337.61 22.59
 8 3 -10 320.93 23.89
 -8 -3 9 759.25 40.69
 8 3 -9 589.36 40.81
 8 3 -8 615.8 39.97
 -8 -3 8 709.46 38.92
 8 3 -8 631.75 39.52
 8 3 -8 573.01 39.54
 8 3 -8 679.41 40.86
 8 3 -7 446.09 29.09
 8 3 -7 404.56 29.19
 8 3 -7 420.28 28.88
 -8 -3 7 382.43 26.79
 8 3 -7 417.42 30.03
 8 3 -6 393.8 26.69
 8 3 -6 289.17 25.04
 8 3 -6 340.1 26.97
 8 3 -6 347.21 26.05
 -8 -3 6 431.65 26.63
 8 3 -6 465.18 31.47
 8 3 -5 139.86 14.92
 8 3 -5 174.36 15.36
 8 3 -5 120.3 13.71
 8 3 -5 150.6 13.42
 8 3 -5 148.44 14.69
 8 3 -4 7.57 3.13
 8 3 -4 8.38 3.17
 8 3 -4 9.17 5.53
 8 3 -4 2.7 2.01
 8 3 -4 6.85 3.21
 8 3 -3 26.43 9.42
 8 3 -3 15.38 4.5
 8 3 -3 24.58 5.55
 8 3 -3 17.28 4.54
 8 3 -2 2.12 4.45
 8 3 -2 4.49 2.49
 8 3 -2 7.25 3.13
 8 3 -2 1.42 1.49
 8 3 -1 2.85 2.4
 8 3 -1 3.9 2.47
 8 3 -1 8.37 5.53
 8 3 0 21.9 5.44
 8 3 0 14.86 4.33
 8 3 0 21.11 6.44
 8 3 1 123.63 13.14
 8 3 1 131.71 14.45
 8 3 1 139.51 15.39
 8 3 2 60.35 9.45
 8 3 2 42.16 7.62
 8 3 2 57.61 9.02
 8 3 3 20.89 5.22
 8 3 3 27.99 6.43
 8 3 4 22.78 5.75
 8 3 5 3.23 2.62
 8 3 6 4.63 2.6
 8 3 7 1.49 1.73
 8 3 8 0.27 0.83
 -8 -4 13 78.12 6.64
 8 4 -13 74.86 7.36
 8 4 -12 237.02 17.86
 -8 -4 12 247.85 16.47
 8 4 -11 357.94 27
 -8 -4 11 458.72 26.12
 -8 -4 10 443.87 26.65
 8 4 -10 417.97 27.74
 -8 -4 9 143.43 12.62
 8 4 -9 120.62 13.31
 8 4 -8 132.18 14.27
 8 4 -8 143.57 14.69
 8 4 -8 135.67 14.2
 -8 -4 8 165.55 13.85
 -8 -4 7 36.31 6.14
 8 4 -7 25.01 5.93
 8 4 -7 28.2 6.01
 8 4 -7 30.78 7.14
 8 4 -7 38.88 7.6
 8 4 -7 22 5.54
 8 4 -6 8.34 3.55
 8 4 -6 7.52 2.67
 8 4 -6 3.93 2.5
 8 4 -6 2.49 3.3
 8 4 -6 2.81 2.24
 8 4 -6 9.56 4.74
 8 4 -5 12.42 3.96
 8 4 -5 24.46 5.62
 8 4 -5 30.69 8.81
 8 4 -5 21.57 5.72
 8 4 -5 17.87 5.11
 8 4 -4 86.55 10.69
 8 4 -4 77.29 10.12
 8 4 -4 116.35 18.02
 8 4 -4 95.43 12.21
 8 4 -4 107 12.12
 8 4 -3 181.27 16.21
 8 4 -3 159.45 16.22
 8 4 -2 84.87 11
 8 4 -2 86.45 10.63
 8 4 -1 91.88 15.29
 8 4 -1 71.01 9.59
 8 4 -1 82.48 10.72
 8 4 0 14.1 4.18
 8 4 0 10.75 5.08
 8 4 0 12.43 4.26
 8 4 1 57.6 8.25
 8 4 1 81.24 11.52
 8 4 1 74.58 9.64
 8 4 1 74.32 10.3
 8 4 1 55.82 10.55
 8 4 2 23.95 5.41
 8 4 2 30.85 6.62
 8 4 3 34.05 6.53
 8 4 4 45.09 7.63
 8 4 5 24.53 5.38
 8 4 6 0.4 1.26
 8 4 7 57.41 7.06
 8 4 8 21.41 3.34
 8 5 -13 82.87 6.93
 8 5 -12 19.93 3.86
 -8 -5 12 19.36 3.42
 -8 -5 11 66.79 7.43
 -8 -5 10 60.84 7.26
 8 5 -10 46.1 5.68
 8 5 -9 2.56 2.27
 -8 -5 8 32.93 5.46
 8 5 -8 28.41 6.15
 8 5 -8 23.64 6.76
 8 5 -8 26.64 5.95
 8 5 -7 74.96 10.56
 8 5 -7 62.38 10.44
 8 5 -6 145.41 17.68
 8 5 -6 130.99 12.6
 8 5 -6 124.74 14.81
 8 5 -6 120.85 18.47
 8 5 -6 148.17 15.17
 8 5 -6 163.77 18.48
 8 5 -5 6.58 4.86
 8 5 -5 9.24 3.35
 8 5 -5 6.44 5.21
 8 5 -5 4.62 2.57
 8 5 -5 1.35 4.25
 8 5 -4 2.66 2.23
 8 5 -4 0.57 1.77
 8 5 -4 1.31 5.18
 8 5 -4 -1.35 5.33
 8 5 -3 43.3 7.79
 8 5 -3 56.26 8.5
 8 5 -3 77.67 16.61
 8 5 -3 75.96 16.68
 8 5 -2 270.58 19.67
 8 5 -2 284.75 22.33
 8 5 -2 272.27 21.6
 8 5 -2 309.16 33.26
 8 5 -2 318.14 32.5
 8 5 -1 278.6 27.41
 8 5 -1 216.54 18.99
 8 5 -1 181.9 25.47
 8 5 -1 243.3 19.16
 8 5 -1 248.4 26.52
 8 5 -1 208.9 16.98
 8 5 0 412.58 31.24
 8 5 0 345.43 24.72
 8 5 0 291.31 27.98
 8 5 0 235.93 28.49
 8 5 0 387.25 26.37
 8 5 0 347.47 23.67
 8 5 1 235.92 18.76
 8 5 1 180.65 18.99
 8 5 2 78.47 9.84
 8 5 2 67.32 9.04
 8 5 2 83.71 10.55
 8 5 3 5.96 2.63
 8 5 3 7.73 3.16
 8 5 4 21.57 4.54
 8 5 4 32.58 5.95
 8 5 5 8.67 2.76
 8 5 5 14.35 3.86
 8 5 6 4.7 1.81
 8 5 6 15.51 3.64
 8 5 7 36.74 4.74
 8 6 -12 1.79 1.26
 8 6 -12 5.45 1.91
 -8 -6 11 41.4 4.99
 8 6 -11 32.28 5.24
 -8 -6 10 8.65 2.82
 8 6 -10 6.72 2.1
 8 6 -9 16.57 3.76
 8 6 -8 42.76 7.88
 8 6 -7 1.41 1.39
 8 6 -7 -0.77 2.41
 8 6 -7 2.59 2.72
 8 6 -7 2.53 3.07
 8 6 -6 74.18 10.06
 8 6 -6 61.3 11.67
 8 6 -6 71.19 8.67
 8 6 -5 394.39 28.34
 8 6 -5 420.79 36.84
 8 6 -4 264.36 21.35
 8 6 -4 260.78 30.17
 8 6 -4 265.38 31.11
 8 6 -3 533.9 54.24
 8 6 -3 596.39 49
 8 6 -3 471.15 32.86
 8 6 -3 542.25 47.39
 8 6 -2 261.21 21.33
 8 6 -2 340.51 32.97
 8 6 -1 155.3 15.17
 8 6 -1 194.19 22.41
 8 6 0 46.75 6.81
 8 6 0 48.17 7.32
 8 6 0 50.34 10.82
 8 6 1 -0.74 3.09
 8 6 1 2.48 1.83
 8 6 1 3.79 2.39
 8 6 1 1.79 2.36
 8 6 2 18.03 4.46
 8 6 2 19.74 4.42
 8 6 3 2.88 2
 8 6 3 2.07 1.6
 8 6 4 10.33 3.21
 8 6 4 5.98 2.28
 8 6 5 1.71 1.55
 8 6 5 1.03 1.04
 8 6 6 12.28 2.51
 -8 -7 11 2.85 1.57
 8 7 -11 6.08 1.96
 -8 -7 10 42.05 5.28
 8 7 -10 42.39 5.75
 8 7 -10 51.75 4.97
 8 7 -9 71.24 8.75
 8 7 -9 105.32 9.05
 8 7 -8 149.07 15.34
 8 7 -8 292.45 19.63
 8 7 -7 374.32 29.14
 8 7 -6 535.59 32.98
 8 7 -6 615.16 43.62
 8 7 -5 342.24 24.1
 8 7 -5 390.63 36.02
 8 7 -4 85.64 17.8
 8 7 -4 54.35 8.23
 8 7 -4 58.28 7.31
 8 7 -4 50.45 13.61
 8 7 -3 159.57 24.8
 8 7 -3 136.47 13.49
 8 7 -3 115.82 11.11
 8 7 -3 101.48 19.37
 8 7 -2 5.95 2.45
 8 7 -2 4.37 2.66
 8 7 -2 -1.39 5.5
 8 7 -2 -1.12 4.72
 8 7 -1 1.09 3.4
 8 7 -1 -0.38 1.18
 8 7 -1 -0.57 1.59
 8 7 0 1.62 3.01
 8 7 0 4.07 1.95
 8 7 0 4.03 2.42
 8 7 1 83.94 11.39
 8 7 1 69.86 10.59
 8 7 1 91.9 9.2
 8 7 2 4.71 1.93
 8 7 2 4.76 2.68
 8 7 3 21.73 5.53
 8 7 3 31.72 4.67
 8 7 4 15.89 3.11
 8 7 4 36.62 5.53
 8 7 5 9.1 2.37
 -8 -8 10 28.21 4.41
 8 8 -10 93.05 7.22
 8 8 -9 211.42 13.73
 8 8 -8 185.63 14.24
 8 8 -8 220.68 15.93
 8 8 -7 113.74 11.18
 8 8 -7 147.62 14.72
 8 8 -6 52.86 10.19
 8 8 -6 56.37 6.74
 8 8 -5 5.05 4.69
 8 8 -5 1.85 1.56
 8 8 -4 120.62 19.4
 8 8 -4 99.61 10.63
 8 8 -3 73.06 7.97
 8 8 -3 91.15 17.16
 8 8 -3 71.64 9.14
 8 8 -2 157.9 12.91
 8 8 -2 158.71 14.85
 8 8 -1 25.38 4.45
 8 8 -1 22.73 7.06
 8 8 -1 23.52 5.39
 8 8 0 32.9 4.88
 8 8 0 25.11 5.69
 8 8 0 30.66 6.9
 8 8 1 -0.26 0.96
 8 8 1 -0.47 1.85
 8 8 1 0.42 1.57
 8 8 2 3.24 1.53
 8 8 2 6.47 2.72
 8 8 3 0.94 0.79
 8 8 3 1.22 1.35
 8 9 -9 14.56 2.67
 8 9 -8 24.34 3.43
 8 9 -8 9.69 2.76
 8 9 -7 9.82 3.17
 8 9 -7 11.35 2.86
 8 9 -7 5.47 2.33
 8 9 -6 29.65 6.32
 8 9 -6 19.95 4.26
 8 9 -5 62.1 8.47
 8 9 -5 80.11 12.39
 8 9 -5 66.58 7.08
 8 9 -4 112.11 15.84
 8 9 -4 100.7 9.41
 8 9 -3 9.63 5.24
 8 9 -3 14.35 3.5
 8 9 -2 1.49 2.55
 8 9 -2 0.23 1.01
 8 9 -2 -1.08 1.68
 8 9 -1 19.9 3.48
 8 9 -1 21.03 4.5
 8 9 0 99.57 10.02
 8 9 0 114.43 10.27
 8 9 1 49.89 4.96
 8 9 1 82.86 7.96
 8 9 2 103.31 8.46
 8 10 -6 3.52 1.53
 8 10 -5 24.05 3.85
 8 10 -5 18.44 4.87
 8 10 -4 67.76 7.11
 8 10 -4 77.99 10.24
 8 10 -3 142.48 13.13
 8 10 -3 137.81 9.31
 8 10 -2 157.52 14.53
 8 10 -2 192.92 12.58
 8 10 -1 93.85 7.82
 -9 12 4 0.46 1.44
 -9 12 3 8.86 4.04
 -9 12 3 11.56 5.14
 -9 12 2 34.95 9.6
 -9 12 2 42.45 6.79
 -9 12 1 36.29 3.97
 -9 12 1 22.57 8.01
 -9 12 0 21.62 2.78
 -9 12 0 7.83 4.21
 -9 12 -1 0.76 1.6
 -9 11 6 8.98 5.11
 -9 11 6 20.07 5.06
 -9 11 5 27.49 8.5
 -9 11 5 11.46 5.44
 -9 11 4 12.41 5.72
 -9 11 4 17.69 7.69
 -9 11 4 11.62 5.67
 -9 11 3 6.33 4.17
 -9 11 3 5.2 5.26
 -9 11 3 17.28 7.91
 -9 11 2 7.33 7.13
 -9 11 2 12.64 2.78
 -9 11 2 8.24 6.19
 -9 11 2 10.39 3.35
 -9 11 2 9.39 4.65
 -9 11 1 -2.84 5.98
 -9 11 1 0.6 2.77
 -9 11 1 3.51 2.32
 -9 11 1 2.38 4.08
 -9 11 1 3.54 1.61
 -9 11 0 135.81 20.37
 -9 11 0 156.45 22.51
 -9 11 0 222.86 21.61
 -9 11 0 215.04 13.34
 -9 11 -1 245.73 24.57
 -9 11 -1 268.74 27
 -9 11 -1 318.34 17.78
 -9 11 -2 353.86 18.36
 -9 11 -2 366.19 29.08
 -9 11 -3 270.39 15.12
 -9 11 -3 286.71 22.91
 -9 11 -4 142.24 12.36
 -9 10 8 5.11 2.21
 -9 10 8 7.8 2.43
 -9 10 7 70.41 8.43
 -9 10 7 80.57 10.18
 -9 10 7 77.7 11.15
 -9 10 6 41.67 6.49
 -9 10 6 59.73 11.71
 -9 10 6 38.38 7.44
 -9 10 5 4.24 3.5
 -9 10 5 1.05 4.86
 -9 10 4 84.56 14.06
 -9 10 4 61.06 13.35
 -9 10 3 270.1 16.79
 -9 10 3 235.38 18.72
 -9 10 3 293.11 31.54
 -9 10 2 557.5 29.32
 -9 10 2 511.28 35.66
 -9 10 2 424.41 46.37
 -9 10 2 440.98 34.07
 -9 10 1 573.33 29.22
 -9 10 1 404.75 31.35
 -9 10 1 380.05 45.28
 -9 10 1 599.78 41.29
 -9 10 0 388.93 33.71
 -9 10 0 351.8 18.28
 -9 10 -1 264.32 16.68
 -9 10 -1 244.99 25.11
 -9 10 -1 246.82 29.5
 -9 10 -2 79.15 7.04
 -9 10 -2 70.49 10.73
 -9 10 -2 63.99 14.07
 -9 10 -3 39.13 9.61
 -9 10 -3 21 5.22
 -9 10 -3 32.45 3.97
 -9 10 -4 2.34 2.31
 -9 10 -4 0.98 0.83
 -9 10 -5 3.92 2.24
 -9 9 9 8.84 2.37
 -9 9 9 13.47 3.47
 -9 9 8 1.14 2.64
 -9 9 7 2.62 2.81
 -9 9 7 13.77 6.15
 -9 9 6 159.43 21.79
 -9 9 6 156.27 15.62
 -9 9 5 324.98 34.41
 -9 9 5 338.05 29.13
 -9 9 4 346.57 35.33
 -9 9 4 397.84 24.08
 -9 9 3 50.81 8.92
 -9 9 3 72.24 17.63
 -9 9 3 47.24 11.09
 -9 9 3 67.58 7.07
 -9 9 2 192.02 13.63
 -9 9 2 199.08 21.2
 -9 9 2 174.08 29.26
 9 -9 -2 150.13 13.19
 -9 9 2 198.92 19.54
 -9 9 1 79.32 20.03
 -9 9 1 87.92 11.69
 -9 9 1 110.38 9.19
 9 -9 -1 69.14 8.91
 -9 9 0 16.29 5.2
 -9 9 0 13.08 3.06
 -9 9 0 14.71 8
 -9 9 -1 14.25 5.72
 -9 9 -1 30.71 8.94
 -9 9 -2 104.36 15.46
 -9 9 -2 95.75 13.56
 -9 9 -3 87.23 13.79
 -9 9 -3 92.98 11.35
 -9 9 -4 63.9 10.6
 -9 9 -5 49.93 8.51
 -9 9 -5 46.9 7.56
 -9 9 -6 0.3 1.86
 -9 9 -6 1.79 1.77
 -9 8 10 40.33 5.8
 -9 8 10 50.8 6.19
 -9 8 9 135.86 12.94
 -9 8 9 160.2 14.68
 -9 8 8 153.91 15.55
 -9 8 8 220.88 20.72
 -9 8 7 92.97 15.83
 -9 8 7 66.29 9.25
 -9 8 6 15.01 8.55
 -9 8 6 2.1 2.6
 -9 8 5 19.93 10.03
 -9 8 5 28.15 8.35
 -9 8 4 5.38 5.34
 -9 8 4 6.24 2.22
 -9 8 4 9.99 6.78
 9 -8 -3 4.2 2.34
 -9 8 3 11.96 5.76
 -9 8 3 5.61 2.2
 9 -8 -3 5.29 2.32
 -9 8 2 85.25 13.83
 -9 8 2 124.78 15.43
 9 -8 -2 140.64 13.77
 -9 8 2 106.6 9.61
 9 -8 -2 98.91 11.01
 9 -8 -1 43.22 7.36
 -9 8 1 26.45 6.85
 -9 8 1 39.91 7.84
 -9 8 1 39.18 5.39
 -9 8 0 51.64 13.93
 -9 8 0 48.57 6.21
 9 -8 0 60.82 9.19
 -9 8 0 50.84 9.63
 -9 8 -1 24.9 7.95
 -9 8 -1 24.67 10.23
 -9 8 -1 29.81 9.58
 -9 8 -2 128.41 17.35
 -9 8 -2 157.05 19.9
 -9 8 -2 141.43 21.28
 -9 8 -3 6.88 3.52
 -9 8 -3 7.47 4.72
 -9 8 -3 5.97 3.74
 -9 8 -3 7.81 4.75
 -9 8 -4 35.54 8.15
 -9 8 -4 17.53 5.52
 -9 8 -4 30.64 7.29
 -9 8 -5 21.97 5.71
 -9 8 -5 48.06 8.25
 -9 8 -6 392.2 21.9
 -9 8 -6 311.01 21.12
 -9 8 -7 128.71 10.45
 -9 7 11 0.81 1.26
 -9 7 10 0.41 1.88
 -9 7 10 1.66 2.01
 -9 7 9 17.48 4.91
 -9 7 9 20.18 6.3
 -9 7 8 42.77 8.56
 -9 7 8 52.22 11.05
 -9 7 7 10.21 4.15
 -9 7 6 19.43 6.38
 9 -7 -5 9.17 2.79
 9 -7 -5 6.31 2.97
 9 -7 -4 147.34 14.77
 9 -7 -3 216.97 18.83
 -9 7 3 182.96 19.14
 -9 7 3 245.81 24.81
 9 -7 -3 225.14 17.44
 -9 7 3 204.08 14.81
 9 -7 -2 82.75 10.57
 -9 7 2 66.9 7.33
 -9 7 2 79.75 12.1
 -9 7 2 86.07 13.26
 -9 7 1 16.1 5.17
 9 -7 -1 19.95 5.13
 -9 7 1 14.1 7.22
 -9 7 1 19.49 3.74
 -9 7 1 18.43 5.74
 -9 7 0 5.75 6.98
 9 -7 0 8.11 3.73
 -9 7 0 8.16 4.59
 9 -7 1 222.76 20.74
 -9 7 -1 220.72 24.23
 9 -7 2 123.93 14.57
 -9 7 -2 111.73 17.23
 -9 7 -2 109.53 13.57
 -9 7 -3 417.8 33.96
 -9 7 -3 363.05 27.96
 -9 7 -4 561.3 36.44
 -9 7 -4 585.91 37.87
 -9 7 -5 246.54 19.97
 -9 7 -5 268.05 21.37
 -9 7 -6 236.85 16.95
 -9 7 -6 241.64 17.82
 -9 7 -7 37.76 5.92
 -9 7 -7 35.42 5.59
 -9 6 12 116.2 9.5
 -9 6 11 99.13 9.57
 -9 6 11 79.34 9.6
 -9 6 10 104.04 11.87
 -9 6 10 84.14 10.75
 -9 6 9 3.84 2.98
 -9 6 8 2.31 2.86
 9 -6 -7 1.59 2.11
 -9 6 7 3.49 3.46
 9 -6 -6 60.43 8.92
 9 -6 -6 57.88 8.52
 9 -6 -5 70.74 9.81
 9 -6 -5 76.58 9.03
 9 -6 -4 2.86 2.27
 9 -6 -4 1.75 1.74
 -9 6 4 4.05 1.91
 9 -6 -3 30.11 6.32
 9 -6 -3 32.73 5.97
 -9 6 3 24.6 6.63
 9 -6 -2 168.91 16.59
 -9 6 2 199.98 21.8
 9 -6 -1 339.6 25.41
 -9 6 1 383.39 35
 -9 6 1 294.06 25.56
 9 -6 0 588.73 38.91
 -9 6 0 636.78 51.57
 -9 6 0 553.76 41.73
 9 -6 1 670.57 44.81
 -9 6 -1 714.2 55.98
 -9 6 -1 701.9 50.7
 9 -6 2 357.86 27.36
 -9 6 -2 291.4 29.83
 -9 6 -2 294.82 31.57
 9 -6 3 248.46 23.07
 -9 6 -3 222.77 20.98
 -9 6 -3 299.5 27.74
 -9 6 -4 32.07 6.95
 -9 6 -4 55.24 9.9
 -9 6 -5 39.39 7.5
 -9 6 -5 45.68 8.13
 -9 6 -6 4.36 2.87
 -9 6 -6 5.89 2.85
 -9 6 -7 2.54 2.03
 -9 6 -7 0.68 2.14
 -9 6 -8 0.45 0.94
 -9 6 -8 -0.95 1.88
 -9 5 12 32.82 5.4
 9 -5 -11 4.01 2.04
 -9 5 11 7.46 3.19
 -9 5 11 5.54 2.68
 -9 5 10 24.07 5.86
 9 -5 -10 19.04 4.47
 -9 5 9 19.97 5.74
 9 -5 -8 19.57 4.08
 -9 5 8 19.48 6.73
 9 -5 -7 57.67 8.73
 9 -5 -7 44.83 7.53
 9 -5 -6 3.99 2.53
 9 -5 -6 6.46 2.71
 9 -5 -5 126.89 14.09
 9 -5 -5 143.35 13.21
 -9 5 4 491.41 33.01
 9 -5 -4 464.5 31.06
 9 -5 -4 492.08 32.9
 9 -5 -3 255.3 20.89
 9 -5 -3 216.74 21.05
 9 -5 -3 243.87 19.48
 -9 5 3 258 23.39
 9 -5 -2 469.45 36.15
 -9 5 2 588.59 36.07
 9 -5 -2 562.24 35.95
 9 -5 -1 202.49 19.4
 -9 5 1 223.58 20.52
 9 -5 -1 161.84 16.89
 9 -5 0 167.99 17.51
 9 -5 0 164.19 16.73
 9 -5 1 225.56 20.9
 -9 5 -2 7.07 3.91
 9 -5 2 23.3 6.12
 9 -5 3 23.78 6.22
 9 -5 4 77.22 11.17
 -9 5 -4 60.63 9.79
 -9 5 -4 75.56 11.56
 -9 5 -5 80.49 10.9
 -9 5 -5 125.19 13.62
 -9 5 -6 52.76 8.08
 -9 5 -6 83.66 9.93
 -9 5 -7 35.89 5.68
 -9 5 -7 41.34 5.95
 -9 5 -8 6.26 2.27
 -9 5 -8 5.66 2.31
 -9 4 13 1.11 1.2
 -9 4 12 26.01 5.04
 -9 4 12 27.87 4.51
 9 -4 -12 22.77 4.17
 -9 4 11 34.19 6.29
 9 -4 -11 36.71 6.33
 9 -4 -10 0.62 1.14
 -9 4 10 1.67 2.2
 9 -4 -9 129.71 11.75
 -9 4 9 110.66 13.76
 9 -4 -8 112.82 12.42
 9 -4 -7 125.68 12.17
 9 -4 -7 108.44 12.9
 9 -4 -7 100.79 12.24
 9 -4 -6 85.08 9.99
 -9 4 6 95.45 13.55
 9 -4 -6 83.32 10.79
 9 -4 -5 45.34 6.94
 9 -4 -5 31.97 6.6
 9 -4 -4 11.39 4.42
 9 -4 -4 6.2 2.86
 9 -4 -4 11.48 3.96
 9 -4 -3 15.35 4.89
 9 -4 -3 9.34 3.55
 9 -4 -3 11.93 3.93
 9 -4 -2 7.87 3.62
 9 -4 -2 4.63 2.94
 9 -4 -1 7.21 3.05
 9 -4 -1 5.95 3.22
 9 -4 0 48.02 8.55
 9 -4 0 46.9 8.36
 9 -4 1 78.27 11.17
 9 -4 1 89.96 11.76
 9 -4 2 147.57 17.07
 -9 4 -2 175.28 16.83
 9 -4 2 207.86 18.47
 9 -4 3 199.61 18.95
 -9 4 -3 156.68 16.13
 9 -4 3 157.06 15.89
 9 -4 4 61.98 10.39
 -9 4 -5 2.66 2.58
 -9 4 -5 1.86 2.6
 -9 4 -6 10.13 3.79
 -9 4 -6 10.92 3.58
 -9 4 -7 123.2 11.7
 -9 4 -7 141.35 12.11
 -9 4 -8 281.13 17.86
 -9 4 -8 235.19 16.76
 9 -3 -13 0.72 0.89
 -9 3 13 1.04 1.26
 9 -3 -12 3.94 2.15
 -9 3 12 7.19 2.76
 9 -3 -11 15.88 4.63
 9 -3 -11 14.33 3.2
 -9 3 11 10.43 3.75
 9 -3 -10 2.26 1.67
 -9 3 10 6.03 3.26
 9 -3 -9 21.04 4.6
 9 -3 -9 19.35 4.78
 9 -3 -8 5.06 2.59
 9 -3 -8 2.78 2.35
 9 -3 -7 36.69 6.31
 9 -3 -7 32.22 6.9
 -9 3 7 45.1 8.45
 9 -3 -6 3.4 2.35
 9 -3 -6 4.69 2.85
 -9 3 6 -0.68 1.91
 9 -3 -5 48.33 7.49
 -9 3 5 41.6 8.11
 9 -3 -5 37.44 7.96
 9 -3 -5 51.48 8.33
 9 -3 -4 17.82 4.79
 9 -3 -4 9.88 3.57
 9 -3 -4 8.02 4
 9 -3 -3 195.37 19.62
 9 -3 -3 251.33 19.45
 9 -3 -3 228.13 19.38
 9 -3 -2 221 19.42
 9 -3 -2 249.64 21.16
 9 -3 -1 124.43 14.37
 9 -3 -1 179.01 16.9
 9 -3 0 70.95 10.89
 9 -3 0 119.08 13.44
 9 -3 1 141.4 15.22
 9 -3 1 127.43 14.68
 -9 3 -2 81.66 10.96
 9 -3 2 110.43 12.93
 9 -3 2 94.9 12.43
 -9 3 -3 102.79 12.32
 9 -3 3 122.55 13.48
 9 -3 3 93.03 12.66
 9 -3 4 87.98 11.68
 9 -3 5 353.18 25.75
 -9 3 -5 424.8 27.73
 -9 3 -6 360.42 23.55
 -9 3 -6 308.99 21.47
 -9 3 -7 268.45 18.25
 -9 3 -7 231.04 17.8
 -9 3 -8 208.32 14.83
 -9 3 -9 67.81 6.14
 9 -2 -13 3.71 1.79
 -9 2 13 1.39 1.35
 9 -2 -12 112.12 11.68
 -9 2 12 104.87 10.68
 -9 2 11 119.27 12.4
 9 -2 -11 124.35 11.18
 -9 2 10 255.57 20.57
 9 -2 -10 249.16 18.96
 9 -2 -9 131.53 13.86
 9 -2 -8 105.98 11.54
 9 -2 -8 83.55 11.39
 -9 2 7 168.99 16.26
 9 -2 -7 141.53 14.21
 -9 2 7 164.78 16.1
 9 -2 -7 135 15.33
 -9 2 6 8.95 4.02
 9 -2 -6 6.59 3.03
 -9 2 6 6.74 3.44
 9 -2 -6 5.92 3.22
 9 -2 -5 142.03 15.06
 -9 2 5 175.11 16.13
 9 -2 -5 118.8 15
 9 -2 -5 157.08 14.89
 -9 2 5 199.88 17.39
 9 -2 -4 260.12 20.04
 9 -2 -4 195.56 19.68
 9 -2 -4 244.71 20.21
 9 -2 -3 38.3 6.97
 9 -2 -3 45.66 7.73
 9 -2 -3 40.21 7.82
 9 -2 -2 21.39 5.72
 9 -2 -2 21.14 5.14
 9 -2 -2 19.5 5.12
 9 -2 -1 63.23 9.5
 9 -2 -1 53.51 8.49
 9 -2 0 215.86 16.33
 9 -2 0 208.48 19.26
 9 -2 0 248.66 20.86
 9 -2 1 104.81 10.44
 9 -2 1 106.07 12.9
 9 -2 1 88.9 11.99
 -9 2 -1 90.62 11.15
 -9 2 -2 792.1 48.72
 9 -2 2 867.45 51.72
 9 -2 2 905.01 52
 9 -2 2 823.2 47.37
 -9 2 -3 641.26 37.65
 9 -2 3 470.87 36.41
 9 -2 3 545.03 35.17
 9 -2 3 694.67 40.17
 9 -2 4 123.97 13.77
 9 -2 4 103.87 11.5
 9 -2 5 87.27 10.77
 -9 2 -5 88.65 10.67
 9 -2 6 66.46 8.79
 -9 2 -6 97.64 10.4
 9 -2 7 13.14 3.19
 -9 2 -7 17.65 4.32
 -9 2 -8 5.29 2.3
 -9 2 -9 23.72 3.54
 9 -1 -13 207.67 15.91
 -9 1 13 217.29 14.96
 -9 1 12 178.06 14.47
 9 -1 -12 169.38 15.72
 9 -1 -11 181.18 15.38
 -9 1 11 219.97 17.06
 9 -1 -10 54.19 7.75
 -9 1 10 50.29 7.93
 9 -1 -9 1.73 1.61
 9 -1 -8 20.26 5.03
 -9 1 8 32.75 6.35
 9 -1 -8 18.62 5.21
 -9 1 8 17.53 4.95
 -9 1 7 24.21 5.42
 9 -1 -7 19.41 5.12
 9 -1 -7 18.28 5.48
 -9 1 7 19.44 5.27
 -9 1 6 2.73 2.76
 -9 1 6 2.81 2.36
 9 -1 -6 1.57 2.19
 9 -1 -6 2.02 2.31
 9 -1 -6 -0.59 1.65
 9 -1 -5 0.51 2.6
 -9 1 5 0.53 1.66
 -9 1 5 1.03 1.44
 9 -1 -5 -0.66 1.84
 9 -1 -5 0.58 1.62
 9 -1 -4 70.23 9.64
 9 -1 -4 64.14 7.96
 -9 1 4 83.19 9.82
 9 -1 -4 69.85 9.86
 9 -1 -4 86.58 11.46
 9 -1 -3 321.86 23.84
 9 -1 -3 299.02 21.21
 9 -1 -3 347.85 25.14
 9 -1 -3 358.83 26.21
 9 -1 -2 111.26 12.74
 9 -1 -2 125.72 11.49
 9 -1 -2 145.85 14.23
 9 -1 -2 154.39 15.22
 9 -1 -1 346.36 24.98
 9 -1 -1 347.37 22.51
 9 -1 -1 384.98 27.01
 9 -1 0 366.91 22.97
 9 -1 0 437.92 28.22
 9 -1 1 142.48 14.77
 9 -1 1 156.42 16.06
 9 -1 1 136.81 13.08
 9 -1 2 161.66 16.11
 9 -1 2 158.18 16.36
 9 -1 2 134.67 13.52
 9 -1 3 23.36 5.32
 9 -1 3 22.35 5.98
 9 -1 3 31.1 6.61
 9 -1 4 56.97 8.49
 9 -1 5 18.99 5.03
 -9 1 -6 142.5 13.48
 9 -1 6 121.62 12.43
 9 -1 7 9.7 2.84
 -9 1 -7 8.58 3.37
 9 -1 8 51.81 5.7
 -9 1 -8 86.72 7.92
 -9 0 13 31.46 4.7
 9 0 -13 34.86 5.66
 -9 0 12 48.5 6.66
 9 0 -12 40.12 7.04
 9 0 -11 45.52 6.86
 -9 0 11 56.45 7.72
 9 0 -10 3.39 2.72
 -9 0 10 1.92 2.42
 -9 0 9 21.46 5.05
 9 0 -9 17.66 5.03
 9 0 -8 4.83 3.01
 -9 0 8 4.86 2.73
 9 0 -8 2.43 2.26
 -9 0 8 6.25 3.18
 9 0 -7 16.09 4.63
 -9 0 7 14.2 4.54
 -9 0 7 16.32 4.55
 9 0 -7 19.3 5.29
 9 0 -6 53.37 8.29
 9 0 -6 50.38 7.36
 -9 0 6 71.21 9.12
 9 0 -6 52.62 8.7
 9 0 -6 62.06 9.83
 9 0 -5 239.25 18.81
 9 0 -5 176.37 15.88
 -9 0 5 233.77 17.95
 9 0 -5 204.73 18.07
 9 0 -5 197.71 19.32
 9 0 -4 21.21 5.69
 9 0 -4 11.14 3.27
 -9 0 4 16.93 4.29
 9 0 -4 11.5 4.1
 9 0 -4 9.12 3.45
 9 0 -3 368.26 25.97
 9 0 -3 294.68 23.02
 9 0 -3 356.23 26.05
 9 0 -3 342.79 26.93
 9 0 -2 16.86 4.58
 9 0 -2 9.92 3.09
 9 0 -2 8.49 3.44
 9 0 -2 14.29 4.12
 9 0 -1 1.54 1.44
 9 0 -1 0.42 0.83
 9 0 -1 0.49 1.37
 9 0 -1 0.62 2.73
 9 0 0 25.81 5.49
 9 0 0 27.41 5.37
 9 0 0 22.2 5.95
 9 0 0 29.49 5.79
 9 0 1 22.56 5.1
 9 0 1 30.42 6
 9 0 1 33.8 7.16
 9 0 1 27.82 5.82
 9 0 2 4.01 2.33
 9 0 2 2.62 2.9
 9 0 3 90.18 10.86
 9 0 3 92.77 12.05
 9 0 4 84.28 10.47
 9 0 5 200.05 17.74
 9 0 6 136.67 13.17
 9 0 7 6.68 2.59
 -9 0 -7 10.5 3.41
 9 0 8 44.58 5.09
 -9 0 -8 40.72 5.27
 -9 -1 13 35.2 4.86
 9 1 -13 37.06 5.64
 -9 -1 12 13.76 3.44
 9 1 -12 10.87 3.67
 9 1 -11 8.16 3.09
 -9 -1 11 9.2 3.43
 9 1 -10 45.46 7.47
 -9 -1 10 52.43 7.56
 9 1 -9 1.17 1.64
 -9 -1 9 2.49 1.85
 9 1 -8 25.4 5.75
 9 1 -8 29.97 5.97
 9 1 -8 18.67 5.15
 -9 -1 8 35.62 6.33
 -9 -1 8 31.97 6.31
 -9 -1 7 71.73 9.12
 9 1 -7 59.79 8.97
 9 1 -7 63.79 9.73
 9 1 -7 78.35 10.38
 9 1 -6 15.52 4.77
 -9 -1 6 38.13 6.56
 9 1 -6 21.08 4.84
 9 1 -6 22.21 5.28
 9 1 -6 20.8 5.7
 9 1 -5 2.13 2.11
 9 1 -5 6.05 2.77
 -9 -1 5 0.95 1.63
 9 1 -5 2.58 2.05
 9 1 -5 4.47 3.1
 9 1 -4 15.9 4.44
 9 1 -4 16.65 5.1
 9 1 -4 19.56 4.56
 -9 -1 4 15.1 4.08
 9 1 -4 20.76 4.98
 9 1 -3 50.09 8.03
 9 1 -3 59.64 8.14
 9 1 -3 45.38 7.8
 9 1 -2 20.49 4.6
 9 1 -2 25.84 5.51
 9 1 -1 177.69 14.92
 9 1 -1 209.45 17.99
 9 1 0 189.02 16.76
 9 1 0 200.42 18.77
 9 1 0 212.21 17.15
 9 1 1 135.14 13.77
 9 1 1 169.31 16.73
 9 1 2 88.45 10.81
 9 1 2 90.91 12.28
 9 1 3 51.74 8.03
 9 1 4 25.11 5.77
 9 1 5 13.48 4.18
 9 1 6 93.23 10.31
 -9 -1 -7 97.35 11.01
 9 1 7 143.72 11.52
 -9 -1 -8 70.56 6.93
 9 1 8 90.86 7.32
 9 2 -13 24.98 4.32
 -9 -2 13 27.07 3.89
 9 2 -12 2.17 2.01
 -9 -2 12 0.3 1.51
 -9 -2 11 26.4 4.99
 9 2 -11 35.34 6.6
 9 2 -11 31.64 5.68
 -9 -2 10 166.71 14.33
 9 2 -10 169.53 15.45
 -9 -2 9 133.63 13.73
 -9 -2 9 182.77 14.98
 9 2 -9 147.22 15.07
 9 2 -9 156.44 14.95
 9 2 -8 117.15 13.59
 -9 -2 8 156.51 13.87
 9 2 -7 238.12 20.28
 9 2 -7 233.25 21.35
 9 2 -7 326.25 23.8
 -9 -2 7 355.88 22.57
 9 2 -7 275.47 21.74
 9 2 -6 31.95 6.16
 9 2 -6 36.5 7.09
 9 2 -6 44.11 8.21
 9 2 -6 35.07 7.44
 -9 -2 6 32.13 6.11
 9 2 -6 41.87 7.2
 9 2 -5 37.24 6.68
 9 2 -5 38.62 7.85
 9 2 -5 52.86 9.52
 9 2 -5 54.88 8.03
 9 2 -4 51.71 7.84
 -9 -2 4 48.9 7.78
 9 2 -4 62.95 8.71
 9 2 -4 60.48 9.57
 9 2 -3 72.95 9.62
 9 2 -3 70.42 9.21
 9 2 -3 77.45 10.59
 9 2 -2 207.11 17.38
 9 2 -2 183.06 16.14
 9 2 -2 194.67 18.17
 9 2 -1 204.05 19.64
 9 2 -1 168.12 15.43
 9 2 -1 180.82 17.11
 9 2 0 170.82 17.21
 9 2 0 168.45 16.73
 9 2 0 131.41 13.88
 9 2 1 12.76 4.74
 9 2 1 5.45 3.41
 9 2 1 7.3 3.2
 9 2 2 217.09 19.61
 9 2 2 202.47 17.67
 9 2 3 143.53 13.99
 9 2 4 180.53 16.79
 9 2 5 89.33 10.52
 9 2 6 68.69 8.23
 -9 -2 -7 32.18 6
 9 2 7 127.06 9.22
 -9 -2 -8 1.43 1.41
 -9 -3 13 34.22 3.93
 9 3 -13 14.3 2.98
 9 3 -12 162.86 13.42
 -9 -3 12 153.83 11.83
 9 3 -11 187.52 16.5
 -9 -3 11 201.84 14.94
 9 3 -10 189.28 16.11
 -9 -3 10 186.31 15.04
 9 3 -9 131.38 12.86
 -9 -3 9 96.77 10.79
 -9 -3 8 70.55 8.72
 9 3 -8 76.97 9.64
 9 3 -8 59.22 8.94
 9 3 -7 5.08 2.76
 -9 -3 7 8.88 3.24
 9 3 -7 1.65 1.73
 9 3 -6 80.65 10.45
 9 3 -6 85.78 10.44
 9 3 -6 67.01 9.7
 9 3 -6 95.26 12.69
 -9 -3 6 102.07 10.75
 9 3 -6 73.61 10.82
 9 3 -5 50.41 8.01
 9 3 -5 50.2 8.07
 9 3 -5 35.81 6.99
 9 3 -5 52.51 8.87
 -9 -3 5 58.77 8.14
 9 3 -5 69.02 11.43
 9 3 -4 1.09 2.29
 9 3 -4 5.39 3.78
 9 3 -4 2.46 2.44
 9 3 -4 3.66 2.08
 9 3 -4 3.07 1.95
 9 3 -3 1.63 1.71
 9 3 -3 3.63 2.05
 9 3 -3 0.61 1.92
 9 3 -3 0.93 4.11
 9 3 -2 15.85 4.54
 9 3 -2 17.12 4.91
 9 3 -2 21.32 6.86
 9 3 -1 188.25 17.96
 9 3 -1 163.81 15.79
 9 3 -1 217.47 21.19
 9 3 0 119.43 13.81
 9 3 0 108.84 12.11
 9 3 0 142.25 15.73
 9 3 1 221.2 18.52
 9 3 2 128.56 13.07
 9 3 3 102.04 12.17
 9 3 4 31.8 6.37
 9 3 5 18.56 4.48
 9 3 6 19.18 3.94
 -9 -3 -7 -0.41 1.65
 9 3 7 52.31 5.4
 9 4 -13 47.26 4.57
 9 4 -12 67.94 6.75
 -9 -4 12 61.33 6.3
 9 4 -11 46.94 6.5
 -9 -4 11 45.64 5.89
 9 4 -10 1.33 1.52
 -9 -4 10 2.37 2.01
 9 4 -9 14.93 3.84
 9 4 -9 12.48 3.83
 9 4 -8 1.82 2.4
 9 4 -8 2.01 1.86
 9 4 -8 4.93 3.01
 9 4 -7 -0.61 2.4
 9 4 -7 -2.28 2.38
 9 4 -7 -1.25 1.96
 9 4 -7 -0.53 1.83
 -9 -4 7 -0.42 1.66
 9 4 -6 3.79 2.27
 -9 -4 6 0.88 1.63
 9 4 -6 0.76 2.83
 9 4 -5 -0.91 2.2
 9 4 -5 -1.73 3.64
 9 4 -5 1.66 1.74
 9 4 -4 99.01 12.13
 9 4 -4 129.02 17.39
 9 4 -4 85.06 10.4
 9 4 -4 93.14 11.56
 9 4 -3 120.2 13.39
 9 4 -3 101.67 12.03
 9 4 -3 109.91 12.34
 9 4 -2 110.52 12.66
 9 4 -2 155.95 19.06
 9 4 -2 135.59 14.57
 9 4 -1 70.83 12.12
 9 4 -1 59.62 11.48
 9 4 -1 43.61 7.53
 9 4 0 0.73 2.87
 9 4 0 -0.5 1.73
 9 4 1 7.52 3.45
 9 4 1 5.14 3
 9 4 1 5.88 2.84
 9 4 1 2.18 3.69
 9 4 2 19.38 5.02
 9 4 3 7.32 3.43
 9 4 4 47.31 7.06
 9 4 5 125.03 11.32
 9 4 6 78.17 7.77
 -9 -5 12 0.61 1.1
 9 5 -12 1.45 1.01
 -9 -5 11 2.81 1.55
 -9 -5 10 24.83 4.33
 9 5 -9 8.76 3.38
 9 5 -9 8.76 2.74
 9 5 -8 8.87 3.23
 9 5 -8 6.52 3.43
 9 5 -8 13.48 4.1
 9 5 -7 17.59 4.56
 9 5 -7 10.67 5.4
 9 5 -7 10.46 4.5
 9 5 -6 18.83 5.96
 9 5 -6 22.39 5.31
 9 5 -6 9.87 6.45
 9 5 -6 15.69 3.58
 9 5 -5 1.09 4.05
 9 5 -5 1.23 1.62
 9 5 -5 1.09 1.87
 9 5 -5 3.59 3.32
 9 5 -4 -0.47 1.32
 9 5 -4 1.1 1.88
 9 5 -3 35.39 10.04
 9 5 -3 33.44 6.39
 9 5 -3 45.04 7.45
 9 5 -2 2.62 2.33
 9 5 -2 4.22 2.77
 9 5 -2 6.81 3.03
 9 5 -2 5.73 4.23
 9 5 -1 -0.99 3.93
 9 5 -1 1.05 1.94
 9 5 -1 0.51 1
 9 5 -1 4.72 3.82
 9 5 -1 0.81 2.54
 9 5 0 -0.81 2.77
 9 5 0 2.59 3.01
 9 5 0 8.19 3.21
 9 5 1 22.5 5.07
 9 5 1 16.57 4.9
 9 5 2 191.31 16.38
 9 5 3 30.57 5.63
 9 5 4 54.97 6.97
 9 5 5 3.52 1.66
 9 6 -11 2.96 1.35
 -9 -6 11 4.95 1.72
 9 6 -10 2.98 1.64
 -9 -6 10 4.78 2.07
 9 6 -9 1.5 1.16
 9 6 -8 122.93 12.84
 9 6 -7 61.41 10.19
 9 6 -6 117.57 17.07
 9 6 -6 162.25 12.32
 9 6 -6 137.87 16.16
 9 6 -5 152.55 19.98
 9 6 -5 131.63 17.4
 9 6 -5 136.1 12.29
 9 6 -4 62.55 8.2
 9 6 -4 63.85 13.45
 9 6 -4 51.96 11.66
 9 6 -3 17.84 4.43
 9 6 -3 12.68 7.44
 9 6 -3 17.74 6.84
 9 6 -2 41.81 6.89
 9 6 -2 41.41 10.69
 9 6 -2 28.58 8.58
 9 6 -1 119.79 12.38
 9 6 -1 89.05 13.63
 9 6 -1 101.72 16.03
 9 6 0 100.11 10.44
 9 6 0 91.91 11.16
 9 6 0 99.48 13.37
 9 6 1 48.39 6.73
 9 6 1 49.1 8.02
 9 6 2 5.61 2.23
 9 6 3 23.37 4.05
 9 6 4 15.43 2.92
 9 6 4 11.93 3.06
 -9 -7 10 12.13 2.69
 9 7 -9 100.66 7.41
 -9 -7 9 60.66 6.81
 9 7 -8 187.32 13.1
 9 7 -8 153.55 13.55
 9 7 -7 24.23 5.78
 9 7 -6 1.98 2.78
 9 7 -5 9.29 2.72
 9 7 -5 8.26 4.92
 9 7 -4 2.55 1.84
 9 7 -4 1.88 3.48
 9 7 -3 37.63 5.99
 9 7 -3 37.48 9.62
 9 7 -2 1.24 1.73
 9 7 -2 0.83 2.32
 9 7 -1 -0.2 0.85
 9 7 -1 0.83 1.42
 9 7 -1 -0.67 2.48
 9 7 0 0.72 0.83
 9 7 0 2.81 1.95
 9 7 0 3.04 2.13
 9 7 1 20.74 4.55
 9 7 1 13.04 3.51
 9 7 2 27.26 4.9
 9 7 3 18.75 3.6
 -9 -8 9 -0.14 0.83
 9 8 -9 0.49 0.73
 9 8 -8 0.18 0.71
 9 8 -7 0.49 1.1
 9 8 -7 -0.33 1.47
 9 8 -6 11.91 4.31
 9 8 -5 0.6 2.07
 9 8 -5 -0.47 1.24
 9 8 -4 2.74 3.18
 9 8 -4 1.91 1.38
 9 8 -3 -0.67 3.13
 9 8 -3 0.6 1.18
[truncated: 43,924 more chars]
