# Supplementary material for: Free‐Standing Supramolecular Pyridine N‐Oxide‐Silver(I) Metallogels
Source: Adv Mater. 2025 Jul 1;37(37):2502818. doi: 10.1002/adma.202502818 (PMC12447065; doi:10.1002/adma.202502818)
Supplement: Supplementary file 2 — Supporting Data [file ADMA-37-2502818-s001.zip › (14Ag)ben.cif]

data_14Ag_ben
_audit_creation_date               2025-01-27
_audit_creation_method
;
Olex2 1.5
(compiled 2024.02.16 svn.r378c4104 for OlexSys, GUI svn.r6928)
;
_shelx_SHELXL_version_number       '2018/1'
_audit_contact_author_address      ?
_audit_contact_author_email        ?
_audit_contact_author_name         ''
_audit_contact_author_phone        ?
_publ_contact_author_id_orcid      ?
_publ_section_references
;
Dolomanov, O.V., Bourhis, L.J., Gildea, R.J, Howard, J.A.K. & Puschmann, H.
 (2009), J. Appl. Cryst. 42, 339-341.

Sheldrick, G.M. (2015). Acta Cryst. A71, 3-8.

Sheldrick, G.M. (2015). Acta Cryst. C71, 3-8.
;
_chemical_name_common              ?
_chemical_name_systematic          ?
_chemical_formula_moiety           '3(C4 H2 Ag2 F6 O5), 3(C6 H7 N O2)'
_chemical_formula_sum              'C30 H27 Ag6 F18 N3 O21'
_chemical_formula_weight           1754.76
_chemical_melting_point            ?
_chemical_oxdiff_formula           'C15 H10 F3 I1 N2 O2 Ag1'
_chemical_oxdiff_usercomment       '2.5mg, benzene'
loop_
  _atom_type_symbol
  _atom_type_description
  _atom_type_scat_dispersion_real
  _atom_type_scat_dispersion_imag
  _atom_type_scat_source
 'C' 'C' 0.0181 0.0091 'International Tables Vol C Tables 4.2.6.8 and 6.1.1.4'
 'H' 'H' 0.0000 0.0000 'International Tables Vol C Tables 4.2.6.8 and 6.1.1.4'
 'Ag' 'Ag' 0.1306 4.2820 'International Tables Vol C Tables 4.2.6.8 and 6.1.1.4'
 'F' 'F' 0.0727 0.0534 'International Tables Vol C Tables 4.2.6.8 and 6.1.1.4'
 'N' 'N' 0.0311 0.0180 'International Tables Vol C Tables 4.2.6.8 and 6.1.1.4'
 'O' 'O' 0.0492 0.0322 'International Tables Vol C Tables 4.2.6.8 and 6.1.1.4'

_shelx_space_group_comment
;
The symmetry employed for this shelxl refinement is uniquely defined
by the following loop, which should always be used as a source of
symmetry information in preference to the above space-group names.
They are only intended as comments.
;
_space_group_crystal_system        'monoclinic'
_space_group_IT_number             14
_space_group_name_H-M_alt          'P 1 21/n 1'
_space_group_name_Hall             '-P 2yn'
loop_
  _space_group_symop_operation_xyz
 'x, y, z'
 '-x+1/2, y+1/2, -z+1/2'
 '-x, -y, -z'
 'x-1/2, -y-1/2, z-1/2'

_cell_length_a                     19.2285(2)
_cell_length_b                     9.63860(10)
_cell_length_c                     25.3545(3)
_cell_angle_alpha                  90
_cell_angle_beta                   95.6690(10)
_cell_angle_gamma                  90
_cell_volume                       4676.11(9)
_cell_formula_units_Z              4
_cell_measurement_reflns_used      18915
_cell_measurement_temperature      120
_cell_measurement_theta_max        75.3840
_cell_measurement_theta_min        3.0260
_shelx_estimated_absorpt_T_max     0.484
_shelx_estimated_absorpt_T_min     0.123
_exptl_absorpt_coefficient_mu      21.196
_exptl_absorpt_correction_T_max    1.000
_exptl_absorpt_correction_T_min    0.673
_exptl_absorpt_correction_type     gaussian
_exptl_absorpt_process_details
;
CrysAlisPro 1.171.42.90a (Rigaku Oxford Diffraction, 2023)
Numerical absorption correction based on gaussian integration over
a multifaceted crystal model
Empirical absorption correction using spherical harmonics,
implemented in SCALE3 ABSPACK scaling algorithm.
;
_exptl_absorpt_special_details     ?
_exptl_crystal_colour              colourless
_exptl_crystal_colour_primary      colourless
_exptl_crystal_density_diffrn      2.493
_exptl_crystal_density_meas        ?
_exptl_crystal_density_method      ?
_exptl_crystal_description         plate
_exptl_crystal_F_000               3360
loop_
  _exptl_crystal_face_index_h
  _exptl_crystal_face_index_k
  _exptl_crystal_face_index_l
  _exptl_crystal_face_perp_dist
 0 -6 0 0.0484
 1 6 0 0.0278
 9 0 -12 0.0868
 -9 0 12 0.0831
 -8 -1 -11 0.0165
 8 1 11 0.0203

_exptl_crystal_size_max            0.17
_exptl_crystal_size_mid            0.08
_exptl_crystal_size_min            0.04
loop_
  _exptl_oxdiff_crystal_face_indexfrac_h
  _exptl_oxdiff_crystal_face_indexfrac_k
  _exptl_oxdiff_crystal_face_indexfrac_l
  _exptl_oxdiff_crystal_face_x
  _exptl_oxdiff_crystal_face_y
  _exptl_oxdiff_crystal_face_z
 -0.1042 -6.2571 -0.3777 -0.2175 -0.9040 -0.3680
 0.5279 6.2533 -0.1566 0.2135 0.8871 0.4093
 9.4282 -0.4060 -11.9159 -0.1007 -0.4237 0.9002
 -9.4554 0.1110 11.9263 0.0907 0.3819 -0.9197
 -7.9635 -0.5124 -11.4835 0.9422 -0.3338 -0.0281
 8.1490 0.5633 11.2362 -0.9414 0.3335 0.0498

_exptl_transmission_factor_max     ?
_exptl_transmission_factor_min     ?
_diffrn_reflns_av_R_equivalents    0.0675
_diffrn_reflns_av_unetI/netI       0.0482
_diffrn_reflns_Laue_measured_fraction_full  1.000
_diffrn_reflns_Laue_measured_fraction_max  1.000
_diffrn_reflns_limit_h_max         22
_diffrn_reflns_limit_h_min         -15
_diffrn_reflns_limit_k_max         11
_diffrn_reflns_limit_k_min         -11
_diffrn_reflns_limit_l_max         29
_diffrn_reflns_limit_l_min         -30
_diffrn_reflns_number              40493
_diffrn_reflns_point_group_measured_fraction_full  1.000
_diffrn_reflns_point_group_measured_fraction_max  1.000
_diffrn_reflns_theta_full          66.746
_diffrn_reflns_theta_max           66.746
_diffrn_reflns_theta_min           2.757
_diffrn_ambient_environment        N~2~
_diffrn_ambient_temperature        120
_diffrn_detector                   'Hybrid Pixel Array Detector'
_diffrn_detector_area_resol_mean   10.0000
_diffrn_detector_type              'HyPix-Arc 100'
_diffrn_measured_fraction_theta_full  1.000
_diffrn_measured_fraction_theta_max  1.000
_diffrn_measurement_details
;
List of Runs (angles in degrees, time in seconds):

  # Type    Start    End  Width  t~exp~   \w     \q     \k     \f   Frames
--------------------------------------------------------------------------
  1  \w     14.00  39.00   0.50    1.00    --   52.83 -93.00-160.00   50
  2  \w     -1.00  45.00   0.50    1.00    --   53.18 -93.00-160.00   92
  3  \w    120.00 157.00   0.50    4.00    --  101.85  93.00 -49.00   74
  4  \w     51.00  76.00   0.50    4.00    --  101.85 -93.00-160.00   50
  5  \w     13.00  39.00   0.50    1.00    --    2.00  76.00 -65.88   52
  6  \w     -7.00  62.00   0.50    1.00    --   53.18 -77.00  30.00  138
  7  \w     72.00 113.00   0.50    1.00    --   53.18  77.00  90.00   82
  8  \w     55.00  97.00   0.50    1.00    --   53.18  57.00 -60.00   84
  9  \w     34.00  97.00   0.50    1.00    --   53.18-125.00 150.00  126
 10  \w     35.00  96.00   0.50    1.00    --   53.18-125.00 -90.00  122
 11  \w     45.00 121.00   0.50    1.00    --   53.18  57.00 -30.00  152
 12  \w     16.00  41.00   0.50    1.00    --   53.18 -77.00 -30.00   50
 13  \w     43.00  96.00   0.50    4.00    --  101.85 -99.00-120.00  106
 14  \w     36.00 108.00   0.50    4.00    --  101.85 -57.00   0.00  144
 15  \w     40.00  85.00   0.50    4.00    --  101.85 -57.00-120.00   90
 16  \w     85.00 158.00   0.50    4.00    --  101.85  77.00 -30.00  146
 17  \w     50.00  75.00   0.50    4.00    --  101.85 -99.00-180.00   50
 18  \w     47.00 106.00   0.50    4.00    --  101.85-125.00   0.00  118
 19  \w     56.00 100.00   0.50    4.00    --  101.85 -99.00 -90.00   88
 20  \w     46.00  89.00   0.50    4.00    --  101.85 -99.00-150.00   86
 21  \w     39.00 114.00   0.50    4.00    --  101.85 -19.00  30.00  150
 22  \w     76.00 101.00   0.50    4.00    --  101.85 -99.00   0.00   50
 23  \w     44.00 106.00   0.50    4.00    --  101.85 -99.00 120.00  124
 24  \w    110.00 170.00   0.50    4.00    --  101.85  57.00   0.00  120
 25  \w    126.00 151.00   0.50    4.00    --  101.85 125.00-120.00   50
 26  \w     42.00 117.00   0.50    4.00    --  101.85 -19.00-180.00  150
;
_diffrn_measurement_device         'four-circle diffractometer'
_diffrn_measurement_device_type    'SuperNova, Dualflex, HyPix-Arc 100'
_diffrn_measurement_method         '\w scans'
_diffrn_orient_matrix_type        
 'CrysAlisPro convention (1999,Acta A55,543-557)'
_diffrn_orient_matrix_UB_11        -0.0612289000
_diffrn_orient_matrix_UB_12        0.0382780000
_diffrn_orient_matrix_UB_13        -0.0412983000
_diffrn_orient_matrix_UB_21        -0.0053877000
_diffrn_orient_matrix_UB_22        0.1429732000
_diffrn_orient_matrix_UB_23        0.0264218000
_diffrn_orient_matrix_UB_31        0.0521022000
_diffrn_orient_matrix_UB_32        0.0601413000
_diffrn_orient_matrix_UB_33        -0.0363703000
_diffrn_radiation_monochromator    mirror
_diffrn_radiation_probe            x-ray
_diffrn_radiation_type             'Cu K\a'
_diffrn_radiation_wavelength       1.54184
_diffrn_source                     'micro-focus sealed X-ray tube'
_diffrn_source_type                'SuperNova (Cu) X-ray Source'
_reflns_Friedel_coverage           0.000
_reflns_Friedel_fraction_full      .
_reflns_Friedel_fraction_max       .
_reflns_number_gt                  6983
_reflns_number_total               8298
_reflns_special_details
;
 Reflections were merged by SHELXL according to the crystal
 class for the calculation of statistics and refinement.
 
 _reflns_Friedel_fraction is defined as the number of unique
 Friedel pairs measured divided by the number that would be
 possible theoretically, ignoring centric projections and
 systematic absences.
;
_reflns_threshold_expression       'I > 2\s(I)'
_computing_cell_refinement         'CrysAlisPro 1.171.42.90a (Rigaku OD, 2023)'
_computing_data_collection         'CrysAlisPro 1.171.42.90a (Rigaku OD, 2023)'
_computing_data_reduction          'CrysAlisPro 1.171.42.90a (Rigaku OD, 2023)'
_computing_molecular_graphics      'Olex2 1.5 (Dolomanov et al., 2009)'
_computing_publication_material    'Olex2 1.5 (Dolomanov et al., 2009)'
_computing_structure_refinement    'SHELXL 2018/1 (Sheldrick, 2015)'
_computing_structure_solution      'SHELXT 2018/2 (Sheldrick, 2018)'
_refine_diff_density_max           0.771
_refine_diff_density_min           -1.293
_refine_diff_density_rms           0.142
_refine_ls_extinction_coef         .
_refine_ls_extinction_method       none
_refine_ls_goodness_of_fit_ref     1.070
_refine_ls_hydrogen_treatment      mixed
_refine_ls_matrix_type             full
_refine_ls_number_parameters       832
_refine_ls_number_reflns           8298
_refine_ls_number_restraints       65
_refine_ls_R_factor_all            0.0481
_refine_ls_R_factor_gt             0.0413
_refine_ls_restrained_S_all        1.088
_refine_ls_shift/su_max            0.001
_refine_ls_shift/su_mean           0.000
_refine_ls_structure_factor_coef   Fsqd
_refine_ls_weighting_details      
 'w=1/[\s^2^(Fo^2^)+(0.0593P)^2^+4.7665P] where P=(Fo^2^+2Fc^2^)/3'
_refine_ls_weighting_scheme        calc
_refine_ls_wR_factor_gt            0.1134
_refine_ls_wR_factor_ref           0.1177
_refine_special_details            ?
_olex2_refinement_description
;
1. Fixed Uiso
 At 1.2 times of:
  All C(H) groups
 At 1.5 times of:
  All C(H,H,H) groups
2. Restrained distances
 O19-H19A
 0.86 with sigma of 0.01
 O17-H17B
 0.86 with sigma of 0.01
 O17-H17A
 0.86 with sigma of 0.01
 O18-H18A
 0.86 with sigma of 0.01
 O18-H18B
 0.86 with sigma of 0.01
3. Uiso/Uaniso restraints and constraints
Uanis(F14) \\sim Ueq, Uanis(F11) \\sim Ueq, Uanis(F12) \\sim Ueq: with sigma of
0.02 and sigma for terminal atoms of 0.01
Uanis(F22) \\sim Ueq, Uanis(F23) \\sim Ueq, Uanis(F24) \\sim Ueq, Uanis(F19)
\\sim Ueq, Uanis(F20) \\sim Ueq, Uanis(F21) \\sim Ueq: with sigma of 0.02 and
sigma for terminal atoms of 0.02
Uanis(F15) \\sim Ueq: with sigma of 0.01 and sigma for terminal atoms of 0.01
4. Others
 Fixed Sof: Ag1(0.25) Ag2(0.75) Ag3(0.25) Ag4(0.75) Ag5(0.5) Ag6(0.5)
 Ag7(0.25) Ag8(0.75) Ag9(0.75) Ag10(0.25) Ag11(0.5) Ag12(0.5) F10(0.5) F11(0.5)
 F12(0.5) F13(0.5) F14(0.5) F15(0.5) F19(0.7) F20(0.3) F21(0.7) F22(0.3)
 F23(0.7) F24(0.3)
5.a Riding coordinates:
 O19(H19A,H19B)
5.b Aromatic/amide H refined with riding coordinates:
 C1(H1), C2(H2), C4(H4), C5(H5), C7(H7), C8(H8), C10(H10), C11(H11), C12(H12),
 C13(H13), C15(H15), C16(H16)
5.c Idealised Me refined as rotating group:
 C6(H6A,H6B,H6C), C021(H02A,H02B,H02C), C17(H17C,H17D,H17E)
;
_atom_sites_solution_hydrogens     mixed
_atom_sites_solution_primary       dual
_atom_sites_solution_secondary     ?
loop_
  _atom_site_label
  _atom_site_type_symbol
  _atom_site_fract_x
  _atom_site_fract_y
  _atom_site_fract_z
  _atom_site_U_iso_or_equiv
  _atom_site_adp_type
  _atom_site_occupancy
  _atom_site_site_symmetry_order
  _atom_site_calc_flag
  _atom_site_refinement_flags_posn
  _atom_site_refinement_flags_adp
  _atom_site_refinement_flags_occupancy
  _atom_site_disorder_assembly
  _atom_site_disorder_group
 Ag1 Ag 0.4109(3) 0.8353(7) 0.5138(3) 0.0619(17) Uani 0.25 1 d . . P A 1
 Ag2 Ag 0.40225(9) 0.82562(19) 0.51880(8) 0.0286(3) Uani 0.75 1 d . . P A 2
 Ag3 Ag 0.4129(2) 1.1384(5) 0.51455(18) 0.0430(9) Uani 0.25 1 d . . P A 2
 Ag4 Ag 0.43258(6) 1.11387(16) 0.50588(6) 0.0367(2) Uani 0.75 1 d . . P A 1
 F1 F 0.20907(16) 0.9044(4) 0.38769(13) 0.0579(9) Uani 1 1 d . . . . .
 F2 F 0.27626(15) 1.0091(4) 0.33818(11) 0.0619(10) Uani 1 1 d . . . . .
 F3 F 0.21932(17) 1.1245(4) 0.39135(13) 0.0580(9) Uani 1 1 d . . . . .
 F4 F 0.58780(17) 1.0746(4) 0.67006(13) 0.0615(9) Uani 1 1 d . . . . .
 F5 F 0.48697(19) 1.0525(5) 0.69607(12) 0.0708(11) Uani 1 1 d . . . . .
 F6 F 0.5504(2) 0.8746(3) 0.68829(13) 0.0610(10) Uani 1 1 d . . . . .
 O13 O 0.47905(16) 0.8636(3) 0.59428(12) 0.0322(7) Uani 1 1 d . . . . .
 O14 O 0.49135(18) 1.0945(4) 0.58517(14) 0.0435(9) Uani 1 1 d . . . . .
 O15 O 0.32540(17) 0.8778(3) 0.44987(13) 0.0380(8) Uani 1 1 d . . . . .
 O16 O 0.3520(2) 1.1011(4) 0.43798(14) 0.0490(9) Uani 1 1 d . . . . .
 O19 O 0.49879(16) 1.3254(3) 0.50095(12) 0.0306(7) Uani 1 1 d D . . . .
 H19A H 0.492803 1.389587 0.477547 0.10(3) Uiso 1 1 d DR . . A .
 H19B H 0.510683 1.367117 0.530987 0.36(11) Uiso 1 1 d R . . . .
 C18 C 0.3165(2) 0.9922(5) 0.42964(17) 0.0281(9) Uani 1 1 d . . . . .
 C19 C 0.2554(2) 1.0073(5) 0.38657(17) 0.0336(10) Uani 1 1 d . . . . .
 C20 C 0.49751(19) 0.9818(5) 0.60892(17) 0.0263(9) Uani 1 1 d . . . . .
 C21 C 0.5321(2) 0.9951(4) 0.66645(17) 0.0242(8) Uani 1 1 d . . . . .
 Ag5 Ag 0.2488(2) 0.6308(5) 0.6786(2) 0.0412(7) Uani 0.5 1 d . . P B 2
 Ag6 Ag 0.2626(2) 0.6048(5) 0.6761(2) 0.0388(6) Uani 0.5 1 d . . P B 1
 Ag7 Ag 0.4258(4) 0.6414(9) 0.6522(3) 0.0540(19) Uani 0.25 1 d . . P B 1
 Ag8 Ag 0.43437(12) 0.6486(3) 0.64933(10) 0.0279(3) Uani 0.75 1 d . . P B 2
 Ag9 Ag 0.23413(11) 0.3175(3) 0.68726(10) 0.0321(3) Uani 0.75 1 d . . P B 1
 Ag10 Ag 0.2444(4) 0.3366(8) 0.6782(3) 0.0554(16) Uani 0.25 1 d . . P B 2
 Ag11 Ag 0.39735(19) 0.3636(5) 0.66323(17) 0.0355(4) Uani 0.5 1 d . . P B 1
 Ag12 Ag 0.4120(2) 0.3459(5) 0.65700(17) 0.0545(9) Uani 0.5 1 d . . P B 2
 F7 F 0.61646(17) 0.3442(4) 0.77432(13) 0.0610(9) Uani 1 1 d . . . . .
 F8 F 0.62625(16) 0.5627(4) 0.77917(15) 0.0704(11) Uani 1 1 d . . . . .
 F9 F 0.56010(16) 0.4533(4) 0.82882(11) 0.0618(10) Uani 1 1 d . . . . .
 F10 F 0.2409(4) 0.4189(11) 0.5016(3) 0.065(2) Uani 0.5 1 d . . P C 1
 F11 F 0.2427(4) 0.5638(13) 0.4968(3) 0.082(3) Uani 0.5 1 d . U P C 2
 F12 F 0.2871(7) 0.6001(8) 0.4779(3) 0.077(3) Uani 0.5 1 d . U P C 1
 F13 F 0.3406(5) 0.5535(11) 0.4688(2) 0.070(3) Uani 0.5 1 d . . P C 2
 F14 F 0.3389(5) 0.4043(13) 0.4745(3) 0.084(3) Uani 0.5 1 d . U P C 1
 F15 F 0.2872(7) 0.3704(7) 0.4814(3) 0.071(2) Uani 0.5 1 d . U P C 2
 F16 F 0.0394(2) 0.3991(4) 0.55630(17) 0.0845(13) Uani 1 1 d . . . . .
 F17 F 0.10804(18) 0.4977(6) 0.50577(12) 0.0872(15) Uani 1 1 d . . . . .
 F18 F 0.05101(17) 0.6147(4) 0.55710(14) 0.0643(10) Uani 1 1 d . . . . .
 F19 F 0.4281(2) 0.5570(6) 0.83273(17) 0.0515(12) Uani 0.7 1 d . U P D 1
 F20 F 0.3783(11) 0.5967(14) 0.8547(6) 0.082(5) Uani 0.3 1 d . U P D 2
 F21 F 0.3307(3) 0.5480(6) 0.86625(17) 0.0528(13) Uani 0.7 1 d . U P D 1
 F22 F 0.3288(9) 0.398(2) 0.8611(5) 0.098(5) Uani 0.3 1 d . U P D 2
 F23 F 0.3881(4) 0.3631(5) 0.85508(19) 0.0522(13) Uani 0.7 1 d . U P D 1
 F24 F 0.4254(8) 0.418(2) 0.8336(5) 0.085(5) Uani 0.3 1 d . U P D 2
 O00D O 0.35675(17) 0.6156(3) 0.57302(13) 0.0353(7) Uani 1 1 d . . . . .
 O00O O 0.34179(18) 0.3853(4) 0.58292(14) 0.0448(9) Uani 1 1 d . . . . .
 O7 O 0.15702(18) 0.3680(4) 0.61652(14) 0.0421(8) Uani 1 1 d . . . . .
 O8 O 0.1808(2) 0.5937(4) 0.60670(14) 0.0483(9) Uani 1 1 d . . . . .
 O9 O 0.31462(18) 0.3591(4) 0.76001(15) 0.0482(10) Uani 1 1 d . . . . .
 O10 O 0.31743(18) 0.5941(4) 0.75678(13) 0.0423(8) Uani 1 1 d . . . . .
 O11 O 0.4862(2) 0.3670(4) 0.72665(16) 0.0618(12) Uani 1 1 d . . . . .
 O12 O 0.50750(19) 0.5924(4) 0.72020(13) 0.0426(8) Uani 1 1 d . . . . .
 O17 O 0.32823(14) 0.1559(4) 0.66896(11) 0.0294(7) Uani 1 1 d D . . . .
 H17A H 0.327(4) 0.099(6) 0.6429(18) 0.08(2) Uiso 1 1 d D . . . .
 H17B H 0.330(4) 0.099(5) 0.6950(17) 0.07(2) Uiso 1 1 d D . . . .
 O18 O 0.33756(14) 0.8038(4) 0.66635(11) 0.0309(7) Uani 1 1 d D . . . .
 H18A H 0.324(6) 0.862(8) 0.642(3) 0.15(5) Uiso 1 1 d D . . . .
 H18B H 0.353(7) 0.857(11) 0.692(3) 0.22(7) Uiso 1 1 d D . . . .
 C01E C 0.3013(2) 0.4879(5) 0.50184(18) 0.0298(9) Uani 1 1 d . . . . .
 C01I C 0.3369(2) 0.4983(5) 0.55880(17) 0.0280(9) Uani 1 1 d . . . . .
 C22 C 0.5184(2) 0.4752(5) 0.73774(16) 0.0273(9) Uani 1 1 d . . . . .
 C23 C 0.5802(2) 0.4604(6) 0.78035(18) 0.0365(11) Uani 1 1 d . . . . .
 C24 C 0.3299(2) 0.4774(5) 0.77692(18) 0.0310(10) Uani 1 1 d . . . . .
 C25 C 0.3677(2) 0.4820(5) 0.83300(17) 0.0295(9) Uani 1 1 d . . . . .
 C26 C 0.1479(2) 0.4844(5) 0.59699(17) 0.0309(10) Uani 1 1 d . . . . .
 C27 C 0.0870(2) 0.4966(6) 0.55332(18) 0.0385(11) Uani 1 1 d . . . . .
 O1 O 0.15826(14) 0.4706(3) 0.74719(12) 0.0321(7) Uani 1 1 d . . . . .
 O4 O -0.09811(16) 0.4692(4) 0.63514(14) 0.0445(8) Uani 1 1 d . . . . .
 N1 N 0.09371(16) 0.4734(4) 0.72030(13) 0.0269(8) Uani 1 1 d . . . . .
 C1 C 0.0582(2) 0.3530(5) 0.71166(18) 0.0303(9) Uani 1 1 d . . . . .
 H1 H 0.078055 0.267920 0.724722 0.036 Uiso 1 1 calc R U . . .
 C2 C -0.0068(2) 0.3549(5) 0.68379(18) 0.0347(10) Uani 1 1 d . . . . .
 H2 H -0.032389 0.270843 0.678367 0.042 Uiso 1 1 calc R U . . .
 C3 C -0.0357(2) 0.4784(5) 0.66345(17) 0.0324(10) Uani 1 1 d . . . . .
 C4 C 0.0021(2) 0.6005(5) 0.67414(18) 0.0339(10) Uani 1 1 d . . . . .
 H4 H -0.016831 0.687097 0.661933 0.041 Uiso 1 1 calc R U . . .
 C5 C 0.0665(2) 0.5949(5) 0.70228(17) 0.0317(10) Uani 1 1 d . . . . .
 H5 H 0.092291 0.678051 0.709198 0.038 Uiso 1 1 calc R U . . .
 C6 C -0.1293(3) 0.5968(6) 0.6152(2) 0.0517(14) Uani 1 1 d . . . . .
 H6A H -0.097768 0.643320 0.592831 0.078 Uiso 1 1 calc R U . . .
 H6B H -0.137728 0.657326 0.645029 0.078 Uiso 1 1 calc R U . . .
 H6C H -0.173810 0.576814 0.594309 0.078 Uiso 1 1 calc R U . . .
 O2 O 0.50956(15) 0.5050(3) 0.58543(12) 0.0323(7) Uani 1 1 d . . . . .
 O5 O 0.76329(16) 0.4864(4) 0.70131(14) 0.0442(8) Uani 1 1 d . . . . .
 N2 N 0.57376(17) 0.4978(4) 0.61270(13) 0.0264(8) Uani 1 1 d . . . . .
 C7 C 0.6007(2) 0.3724(5) 0.62732(17) 0.0297(9) Uani 1 1 d . . . . .
 H7 H 0.575312 0.290400 0.617369 0.036 Uiso 1 1 calc R U . . .
 C8 C 0.6646(2) 0.3631(5) 0.65645(18) 0.0334(10) Uani 1 1 d . . . . .
 H8 H 0.683546 0.274746 0.666366 0.040 Uiso 1 1 calc R U . . .
 C9 C 0.7015(2) 0.4830(5) 0.67142(17) 0.0310(10) Uani 1 1 d . . . . .
 C10 C 0.6731(2) 0.6106(5) 0.65471(18) 0.0339(10) Uani 1 1 d . . . . .
 H10 H 0.698170 0.693706 0.663474 0.041 Uiso 1 1 calc R U . . .
 C11 C 0.6095(2) 0.6162(5) 0.62582(18) 0.0329(10) Uani 1 1 d . . . . .
 H11 H 0.590197 0.703447 0.614812 0.039 Uiso 1 1 calc R U . . .
 C021 C 0.7926(3) 0.3561(6) 0.7193(2) 0.0533(14) Uani 1 1 d . . . . .
 H02A H 0.802121 0.299590 0.688714 0.080 Uiso 1 1 calc R U . . .
 H02B H 0.759428 0.307282 0.739712 0.080 Uiso 1 1 calc R U . . .
 H02C H 0.836236 0.372297 0.741837 0.080 Uiso 1 1 calc R U . . .
 O3 O 0.32576(15) 0.9832(3) 0.58294(12) 0.0336(7) Uani 1 1 d . . . . .
 O6 O 0.07416(18) 1.0120(4) 0.46464(14) 0.0500(9) Uani 1 1 d . . . . .
 N3 N 0.26197(17) 0.9873(4) 0.55487(13) 0.0292(8) Uani 1 1 d . . . . .
 C12 C 0.2277(2) 0.8686(5) 0.54242(19) 0.0346(10) Uani 1 1 d . . . . .
 H12 H 0.247580 0.782371 0.554159 0.042 Uiso 1 1 calc R U . . .
 C13 C 0.1639(2) 0.8715(5) 0.51266(19) 0.0369(11) Uani 1 1 d . . . . .
 H13 H 0.139464 0.787353 0.504395 0.044 Uiso 1 1 calc R U . . .
 C14 C 0.1351(2) 0.9962(5) 0.49479(18) 0.0353(11) Uani 1 1 d . . . . .
 C15 C 0.1715(3) 1.1176(6) 0.50969(19) 0.0404(11) Uani 1 1 d . . . . .
 H15 H 0.152029 1.205045 0.499123 0.048 Uiso 1 1 calc R U . . .
 C16 C 0.2345(2) 1.1118(5) 0.53925(19) 0.0346(10) Uani 1 1 d . . . . .
 H16 H 0.259214 1.194885 0.548872 0.041 Uiso 1 1 calc R U . . .
 C17 C 0.0381(3) 0.8869(7) 0.4482(2) 0.0619(16) Uani 1 1 d . . . . .
 H17C H -0.006048 0.910093 0.427362 0.093 Uiso 1 1 calc R U . . .
 H17D H 0.028413 0.833264 0.479486 0.093 Uiso 1 1 calc R U . . .
 H17E H 0.067193 0.831701 0.426472 0.093 Uiso 1 1 calc R U . . .

loop_
  _atom_site_aniso_label
  _atom_site_aniso_U_11
  _atom_site_aniso_U_22
  _atom_site_aniso_U_33
  _atom_site_aniso_U_23
  _atom_site_aniso_U_13
  _atom_site_aniso_U_12
 Ag1 0.060(3) 0.067(3) 0.050(3) -0.0208(19) -0.039(2) 0.035(2)
 Ag2 0.0261(3) 0.0257(4) 0.0322(4) 0.0019(3) -0.0061(3) -0.0006(3)
 Ag3 0.0447(19) 0.0399(19) 0.0391(18) 0.0107(12) -0.0226(13) -0.0193(13)
 Ag4 0.0413(6) 0.0338(5) 0.0320(4) 0.0044(3) -0.0113(4) -0.0101(4)
 F1 0.0398(16) 0.072(2) 0.0561(19) 0.0096(17) -0.0215(14) -0.0198(16)
 F2 0.0403(15) 0.118(3) 0.0262(15) 0.0055(16) -0.0028(12) 0.0077(17)
 F3 0.0456(17) 0.066(2) 0.0593(19) -0.0005(16) -0.0106(14) 0.0271(16)
 F4 0.0551(19) 0.074(2) 0.0504(18) 0.0127(17) -0.0188(14) -0.0328(18)
 F5 0.065(2) 0.111(3) 0.0376(17) -0.0108(19) 0.0092(15) 0.030(2)
 F6 0.095(3) 0.0354(17) 0.0453(18) 0.0065(14) -0.0305(17) -0.0004(17)
 O13 0.0293(15) 0.0314(18) 0.0337(17) -0.0027(13) -0.0082(12) 0.0030(13)
 O14 0.0433(18) 0.042(2) 0.0414(19) 0.0148(16) -0.0178(15) -0.0192(16)
 O15 0.0365(17) 0.0331(19) 0.0404(19) 0.0039(15) -0.0165(14) -0.0018(14)
 O16 0.059(2) 0.039(2) 0.043(2) 0.0105(16) -0.0233(17) -0.0107(17)
 O19 0.0310(14) 0.0292(17) 0.0298(16) 0.0018(13) -0.0054(12) 0.0008(12)
 C18 0.0239(19) 0.035(3) 0.025(2) -0.0048(18) -0.0006(16) 0.0013(18)
 C19 0.024(2) 0.048(3) 0.028(2) 0.004(2) -0.0027(17) 0.0056(19)
 C20 0.0168(17) 0.031(2) 0.030(2) -0.0011(18) -0.0013(16) -0.0042(16)
 C21 0.0218(18) 0.022(2) 0.029(2) 0.0019(16) 0.0045(16) -0.0038(16)
 Ag5 0.0384(15) 0.0442(17) 0.0365(9) 0.0062(10) -0.0194(10) -0.0112(9)
 Ag6 0.0394(15) 0.0383(14) 0.0350(7) 0.0054(9) -0.0154(10) -0.0112(9)
 Ag7 0.053(3) 0.055(4) 0.047(3) -0.011(2) -0.029(2) 0.027(2)
 Ag8 0.0253(4) 0.0275(6) 0.0294(5) 0.0004(4) -0.0049(3) -0.0002(3)
 Ag9 0.0266(3) 0.0331(4) 0.0347(7) -0.0043(4) -0.0067(3) 0.0038(2)
 Ag10 0.058(3) 0.062(4) 0.040(3) -0.016(2) -0.028(2) 0.034(2)
 Ag11 0.0375(9) 0.0365(9) 0.0298(5) 0.0051(5) -0.0089(6) -0.0107(6)
 Ag12 0.0581(19) 0.0446(15) 0.0531(18) 0.0157(11) -0.0334(12) -0.0248(12)
 F7 0.0492(17) 0.079(3) 0.0530(19) 0.0068(17) -0.0047(14) 0.0295(17)
 F8 0.0417(16) 0.085(3) 0.077(2) 0.014(2) -0.0300(15) -0.0305(18)
 F9 0.0432(16) 0.116(3) 0.0251(15) -0.0023(16) -0.0051(12) 0.0091(18)
 F10 0.046(4) 0.112(7) 0.033(3) 0.015(4) -0.017(3) -0.035(4)
 F11 0.053(4) 0.128(7) 0.060(4) -0.026(5) -0.018(3) 0.047(5)
 F12 0.120(7) 0.046(4) 0.056(4) 0.019(3) -0.044(5) -0.028(5)
 F13 0.079(5) 0.110(7) 0.022(3) 0.006(4) 0.007(3) -0.057(5)
 F14 0.070(5) 0.132(7) 0.049(4) -0.034(4) 0.005(4) 0.037(5)
 F15 0.129(7) 0.031(3) 0.046(4) 0.006(3) -0.027(4) -0.025(4)
 F16 0.061(2) 0.089(3) 0.093(3) 0.026(2) -0.042(2) -0.039(2)
 F17 0.0465(18) 0.186(5) 0.0269(16) -0.012(2) -0.0074(14) 0.019(2)
 F18 0.0492(18) 0.079(3) 0.061(2) -0.0004(18) -0.0154(15) 0.0251(18)
 F19 0.037(2) 0.075(4) 0.039(2) 0.011(2) -0.0125(18) -0.021(2)
 F20 0.128(12) 0.049(7) 0.059(8) -0.012(6) -0.050(8) 0.020(8)
 F21 0.059(3) 0.071(4) 0.029(2) -0.013(2) 0.008(2) 0.025(3)
 F22 0.104(10) 0.146(13) 0.044(6) 0.021(7) 0.011(7) -0.071(10)
 F23 0.086(4) 0.026(2) 0.040(3) 0.0012(19) -0.020(3) 0.006(2)
 F24 0.067(8) 0.130(13) 0.051(7) -0.021(8) -0.024(6) 0.063(9)
 O00D 0.0343(16) 0.0316(18) 0.0373(18) -0.0050(14) -0.0103(13) 0.0021(14)
 O00O 0.0425(19) 0.044(2) 0.043(2) 0.0156(16) -0.0190(15) -0.0223(16)
 O7 0.0460(19) 0.035(2) 0.0417(19) -0.0003(15) -0.0159(15) -0.0012(15)
 O8 0.058(2) 0.045(2) 0.0368(19) 0.0068(16) -0.0215(16) -0.0168(18)
 O9 0.0384(18) 0.046(2) 0.055(2) -0.0217(18) -0.0224(16) 0.0138(16)
 O10 0.0407(18) 0.046(2) 0.0368(18) 0.0100(16) -0.0148(14) -0.0166(16)
 O11 0.083(3) 0.038(2) 0.055(2) 0.0139(18) -0.042(2) -0.019(2)
 O12 0.053(2) 0.0323(19) 0.0376(18) 0.0046(15) -0.0187(15) -0.0068(16)
 O17 0.0279(15) 0.0326(19) 0.0263(17) -0.0011(13) -0.0045(13) -0.0009(12)
 O18 0.0276(15) 0.0332(19) 0.0302(17) -0.0003(13) -0.0055(13) -0.0009(12)
 C01E 0.027(2) 0.032(2) 0.031(2) -0.0032(19) 0.0036(18) -0.0050(18)
 C01I 0.0192(17) 0.034(3) 0.030(2) 0.0008(18) -0.0006(16) -0.0027(17)
 C22 0.0245(19) 0.033(2) 0.024(2) -0.0007(18) -0.0030(16) -0.0020(18)
 C23 0.028(2) 0.048(3) 0.031(2) 0.002(2) -0.0059(18) -0.001(2)
 C24 0.0154(17) 0.044(3) 0.032(2) -0.004(2) -0.0022(16) -0.0023(18)
 C25 0.028(2) 0.031(2) 0.030(2) -0.0015(19) 0.0051(18) 0.0005(18)
 C26 0.0228(19) 0.045(3) 0.024(2) -0.004(2) 0.0009(16) -0.0023(19)
 C27 0.026(2) 0.056(3) 0.032(2) 0.001(2) -0.0075(18) -0.004(2)
 O1 0.0244(14) 0.0394(19) 0.0306(16) -0.0010(13) -0.0065(12) 0.0023(13)
 O4 0.0290(15) 0.058(2) 0.0437(19) -0.0043(17) -0.0080(14) 0.0056(16)
 N1 0.0212(16) 0.036(2) 0.0228(17) -0.0026(15) -0.0001(13) 0.0002(15)
 C1 0.032(2) 0.027(2) 0.032(2) 0.0002(18) 0.0002(18) 0.0022(18)
 C2 0.028(2) 0.038(3) 0.037(2) -0.005(2) -0.0031(18) -0.0019(19)
 C3 0.0183(18) 0.050(3) 0.028(2) -0.001(2) -0.0033(16) 0.0070(19)
 C4 0.029(2) 0.037(3) 0.035(2) 0.004(2) -0.0009(18) 0.0022(19)
 C5 0.031(2) 0.036(3) 0.029(2) 0.0034(19) 0.0027(17) 0.0022(19)
 C6 0.040(3) 0.067(4) 0.045(3) -0.001(3) -0.013(2) 0.014(3)
 O2 0.0273(14) 0.0370(18) 0.0311(16) 0.0009(13) -0.0054(12) 0.0039(13)
 O5 0.0299(16) 0.057(2) 0.0429(19) -0.0046(17) -0.0093(14) 0.0026(16)
 N2 0.0230(16) 0.033(2) 0.0230(17) -0.0001(14) 0.0002(13) 0.0033(14)
 C7 0.027(2) 0.029(2) 0.032(2) 0.0021(18) -0.0001(17) 0.0031(18)
 C8 0.029(2) 0.034(3) 0.036(2) 0.005(2) -0.0028(18) 0.0042(19)
 C9 0.0203(18) 0.043(3) 0.029(2) -0.0044(19) 0.0008(16) -0.0003(18)
 C10 0.031(2) 0.031(3) 0.039(3) -0.005(2) -0.0011(19) -0.0011(19)
 C11 0.037(2) 0.028(2) 0.034(2) -0.0019(19) -0.0001(19) -0.0006(19)
 C021 0.033(2) 0.075(4) 0.048(3) 0.000(3) -0.017(2) 0.006(3)
 O3 0.0240(14) 0.0405(19) 0.0344(17) -0.0031(14) -0.0065(12) 0.0020(13)
 O6 0.0343(17) 0.067(3) 0.045(2) 0.0045(18) -0.0138(15) -0.0036(17)
 N3 0.0235(16) 0.040(2) 0.0236(18) -0.0017(15) -0.0004(14) 0.0001(15)
 C12 0.035(2) 0.030(3) 0.039(3) -0.001(2) 0.003(2) -0.0001(19)
 C13 0.031(2) 0.041(3) 0.038(3) -0.002(2) -0.0012(19) -0.004(2)
 C14 0.0233(19) 0.051(3) 0.030(2) 0.004(2) -0.0022(17) -0.002(2)
 C15 0.041(3) 0.039(3) 0.040(3) 0.010(2) -0.006(2) -0.001(2)
 C16 0.034(2) 0.033(3) 0.035(2) 0.007(2) -0.0027(19) -0.0003(19)
 C17 0.041(3) 0.082(5) 0.058(3) 0.000(3) -0.018(2) -0.013(3)

_geom_special_details
;
 All esds (except the esd in the dihedral angle between two l.s. planes)
 are estimated using the full covariance matrix.  The cell esds are taken
 into account individually in the estimation of esds in distances, angles
 and torsion angles; correlations between esds in cell parameters are only
 used when they are defined by crystal symmetry.  An approximate (isotropic)
 treatment of cell esds is used for estimating esds involving l.s. planes.
;
loop_
  _geom_bond_atom_site_label_1
  _geom_bond_atom_site_label_2
  _geom_bond_distance
  _geom_bond_site_symmetry_2
  _geom_bond_publ_flag
 Ag1 Ag4 2.728(7) . ?
 Ag1 Ag4 3.138(6) 3_676 ?
 Ag1 O13 2.330(7) . ?
 Ag1 O15 2.230(6) . ?
 Ag1 O19 2.384(8) 3_676 ?
 Ag2 Ag3 3.025(5) . ?
 Ag2 O13 2.328(4) . ?
 Ag2 O15 2.232(4) . ?
 Ag2 O19 2.486(4) 3_676 ?
 Ag3 O14 2.264(5) . ?
 Ag3 O16 2.196(6) . ?
 Ag3 O19 2.491(6) . ?
 Ag4 O14 2.215(4) . ?
 Ag4 O16 2.203(4) . ?
 Ag4 O19 2.413(4) . ?
 F1 C19 1.335(6) . ?
 F2 C19 1.328(5) . ?
 F3 C19 1.338(6) . ?
 F4 C21 1.313(5) . ?
 F5 C21 1.324(5) . ?
 F6 C21 1.319(5) . ?
 O13 C20 1.239(5) . ?
 O14 C20 1.242(6) . ?
 O15 C18 1.221(5) . ?
 O16 C18 1.258(6) . ?
 O19 H19A 0.8573 . ?
 O19 H19B 0.8717 . ?
 C18 C19 1.530(6) . ?
 C20 C21 1.548(6) . ?
 Ag5 Ag10 2.836(10) . ?
 Ag5 O8 2.166(6) . ?
 Ag5 O10 2.296(6) . ?
 Ag5 O18 2.428(7) . ?
 Ag6 Ag7 3.274(9) . ?
 Ag6 Ag9 2.842(6) . ?
 Ag6 O8 2.243(6) . ?
 Ag6 O10 2.210(6) . ?
 Ag6 O18 2.427(7) . ?
 Ag7 Ag11 2.753(10) . ?
 Ag7 O00D 2.309(9) . ?
 Ag7 O12 2.264(9) . ?
 Ag7 O18 2.362(10) . ?
 Ag8 Ag12 2.958(6) . ?
 Ag8 O00D 2.345(4) . ?
 Ag8 O12 2.236(4) . ?
 Ag8 O18 2.459(4) . ?
 Ag9 Ag11 3.286(4) . ?
 Ag9 O7 2.264(4) . ?
 Ag9 O9 2.323(4) . ?
 Ag9 O17 2.466(4) . ?
 Ag10 Ag12 3.320(7) . ?
 Ag10 O7 2.200(8) . ?
 Ag10 O9 2.370(9) . ?
 Ag10 O17 2.401(9) . ?
 Ag11 O00O 2.214(6) . ?
 Ag11 O11 2.227(6) . ?
 Ag11 O17 2.415(6) . ?
 Ag12 O00O 2.234(6) . ?
 Ag12 O11 2.167(6) . ?
 Ag12 O17 2.477(6) . ?
 F7 C23 1.337(6) . ?
 F8 C23 1.327(6) . ?
 F9 C23 1.326(5) . ?
 F10 C01E 1.339(8) . ?
 F11 C01E 1.338(8) . ?
 F12 C01E 1.257(9) . ?
 F13 C01E 1.340(7) . ?
 F14 C01E 1.323(8) . ?
 F15 C01E 1.264(8) . ?
 F16 C27 1.319(6) . ?
 F17 C27 1.309(6) . ?
 F18 C27 1.340(6) . ?
 F19 C25 1.368(6) . ?
 F20 C25 1.243(13) . ?
 F21 C25 1.319(6) . ?
 F22 C25 1.350(12) . ?
 F23 C25 1.317(6) . ?
 F24 C25 1.265(12) . ?
 O00D C01I 1.236(5) . ?
 O00O C01I 1.249(6) . ?
 O7 C26 1.232(6) . ?
 O8 C26 1.242(6) . ?
 O9 C24 1.243(6) . ?
 O10 C24 1.248(6) . ?
 O11 C22 1.231(6) . ?
 O12 C22 1.224(6) . ?
 O17 H17A 0.857(10) . ?
 O17 H17B 0.856(10) . ?
 O18 H18A 0.860(11) . ?
 O18 H18B 0.859(11) . ?
 C01E C01I 1.539(6) . ?
 C22 C23 1.532(6) . ?
 C24 C25 1.533(6) . ?
 C26 C27 1.534(6) . ?
 O1 N1 1.356(4) . ?
 O4 C3 1.339(5) . ?
 O4 C6 1.438(6) . ?
 N1 C1 1.354(6) . ?
 N1 C5 1.345(6) . ?
 C1 H1 0.9500 . ?
 C1 C2 1.374(6) . ?
 C2 H2 0.9500 . ?
 C2 C3 1.392(7) . ?
 C3 C4 1.395(7) . ?
 C4 H4 0.9500 . ?
 C4 C5 1.367(6) . ?
 C5 H5 0.9500 . ?
 C6 H6A 0.9800 . ?
 C6 H6B 0.9800 . ?
 C6 H6C 0.9800 . ?
 O2 N2 1.356(5) . ?
 O5 C9 1.346(6) . ?
 O5 C021 1.432(7) . ?
 N2 C7 1.352(6) . ?
 N2 C11 1.358(6) . ?
 C7 H7 0.9500 . ?
 C7 C8 1.372(6) . ?
 C8 H8 0.9500 . ?
 C8 C9 1.390(7) . ?
 C9 C10 1.393(7) . ?
 C10 H10 0.9500 . ?
 C10 C11 1.363(7) . ?
 C11 H11 0.9500 . ?
 C021 H02A 0.9800 . ?
 C021 H02B 0.9800 . ?
 C021 H02C 0.9800 . ?
 O3 N3 1.357(5) . ?
 O6 C14 1.343(6) . ?
 O6 C17 1.433(7) . ?
 N3 C12 1.343(6) . ?
 N3 C16 1.354(6) . ?
 C12 H12 0.9500 . ?
 C12 C13 1.376(7) . ?
 C13 H13 0.9500 . ?
 C13 C14 1.380(7) . ?
 C14 C15 1.396(7) . ?
 C15 H15 0.9500 . ?
 C15 C16 1.363(7) . ?
 C16 H16 0.9500 . ?
 C17 H17C 0.9800 . ?
 C17 H17D 0.9800 . ?
 C17 H17E 0.9800 . ?

loop_
  _geom_angle_atom_site_label_1
  _geom_angle_atom_site_label_2
  _geom_angle_atom_site_label_3
  _geom_angle
  _geom_angle_site_symmetry_1
  _geom_angle_site_symmetry_3
  _geom_angle_publ_flag
 Ag4 Ag1 Ag4 71.24(14) . 3_676 ?
 O13 Ag1 Ag4 82.7(2) . . ?
 O13 Ag1 Ag4 69.85(17) . 3_676 ?
 O13 Ag1 O19 81.8(2) . 3_676 ?
 O15 Ag1 Ag4 120.4(3) . 3_676 ?
 O15 Ag1 Ag4 82.7(2) . . ?
 O15 Ag1 O13 157.8(4) . . ?
 O15 Ag1 O19 120.1(3) . 3_676 ?
 O19 Ag1 Ag4 49.56(14) 3_676 3_676 ?
 O19 Ag1 Ag4 120.6(2) 3_676 . ?
 O13 Ag2 Ag3 80.37(13) . . ?
 O13 Ag2 O19 79.72(12) . 3_676 ?
 O15 Ag2 Ag3 77.84(13) . . ?
 O15 Ag2 O13 157.75(15) . . ?
 O15 Ag2 O19 115.79(14) . 3_676 ?
 O19 Ag2 Ag3 121.37(11) 3_676 . ?
 O14 Ag3 Ag2 80.07(17) . . ?
 O14 Ag3 O19 81.13(17) . . ?
 O16 Ag3 Ag2 80.56(17) . . ?
 O16 Ag3 O14 157.5(3) . . ?
 O16 Ag3 O19 107.4(2) . . ?
 O19 Ag3 Ag2 140.72(16) . . ?
 Ag1 Ag4 Ag1 108.76(14) . 3_676 ?
 O14 Ag4 Ag1 85.30(16) . . ?
 O14 Ag4 Ag1 75.29(15) . 3_676 ?
 O14 Ag4 O19 83.90(12) . . ?
 O16 Ag4 Ag1 84.36(16) . . ?
 O16 Ag4 Ag1 119.75(17) . 3_676 ?
 O16 Ag4 O14 163.97(16) . . ?
 O16 Ag4 O19 109.92(14) . . ?
 O19 Ag4 Ag1 48.74(15) . 3_676 ?
 O19 Ag4 Ag1 157.01(16) . . ?
 C20 O13 Ag1 119.3(3) . . ?
 C20 O13 Ag2 122.0(3) . . ?
 C20 O14 Ag3 124.8(3) . . ?
 C20 O14 Ag4 122.0(3) . . ?
 C18 O15 Ag1 122.3(3) . . ?
 C18 O15 Ag2 125.9(3) . . ?
 C18 O16 Ag3 121.2(3) . . ?
 C18 O16 Ag4 120.4(3) . . ?
 Ag1 O19 Ag2 5.05(17) 3_676 3_676 ?
 Ag1 O19 Ag4 81.71(18) 3_676 . ?
 Ag1 O19 H19A 114.2 3_676 . ?
 Ag1 O19 H19B 107.7 3_676 . ?
 Ag2 O19 Ag3 97.79(15) 3_676 . ?
 Ag2 O19 H19A 109.7 3_676 . ?
 Ag2 O19 H19B 107.8 3_676 . ?
 Ag3 O19 H19A 124.9 . . ?
 Ag3 O19 H19B 109.5 . . ?
 Ag4 O19 Ag2 86.22(11) . 3_676 ?
 Ag4 O19 H19A 127.6 . . ?
 Ag4 O19 H19B 116.0 . . ?
 H19A O19 H19B 106.1 . . ?
 O15 C18 O16 129.2(4) . . ?
 O15 C18 C19 116.8(4) . . ?
 O16 C18 C19 114.0(4) . . ?
 F1 C19 F3 105.8(4) . . ?
 F1 C19 C18 112.4(4) . . ?
 F2 C19 F1 107.0(4) . . ?
 F2 C19 F3 106.2(4) . . ?
 F2 C19 C18 112.3(3) . . ?
 F3 C19 C18 112.6(4) . . ?
 O13 C20 O14 130.4(4) . . ?
 O13 C20 C21 116.2(4) . . ?
 O14 C20 C21 113.3(4) . . ?
 F4 C21 F5 107.0(4) . . ?
 F4 C21 F6 107.7(4) . . ?
 F4 C21 C20 112.7(3) . . ?
 F5 C21 C20 108.9(3) . . ?
 F6 C21 F5 107.0(4) . . ?
 F6 C21 C20 113.2(4) . . ?
 O8 Ag5 Ag10 79.4(3) . . ?
 O8 Ag5 O10 161.5(3) . . ?
 O8 Ag5 O18 112.2(3) . . ?
 O10 Ag5 Ag10 82.2(2) . . ?
 O10 Ag5 O18 82.3(2) . . ?
 O18 Ag5 Ag10 135.0(2) . . ?
 Ag9 Ag6 Ag7 108.72(19) . . ?
 O8 Ag6 Ag7 118.1(3) . . ?
 O8 Ag6 Ag9 84.5(2) . . ?
 O8 Ag6 O18 109.6(2) . . ?
 O10 Ag6 Ag7 78.3(2) . . ?
 O10 Ag6 Ag9 86.63(19) . . ?
 O10 Ag6 O8 163.2(3) . . ?
 O10 Ag6 O18 84.1(2) . . ?
 O18 Ag6 Ag7 46.04(19) . . ?
 O18 Ag6 Ag9 154.47(17) . . ?
 Ag11 Ag7 Ag6 70.88(19) . . ?
 O00D Ag7 Ag6 70.7(2) . . ?
 O00D Ag7 Ag11 83.1(3) . . ?
 O00D Ag7 O18 81.0(3) . . ?
 O12 Ag7 Ag6 116.2(3) . . ?
 O12 Ag7 Ag11 81.4(3) . . ?
 O12 Ag7 O00D 159.4(5) . . ?
 O12 Ag7 O18 118.5(4) . . ?
 O18 Ag7 Ag6 47.70(17) . . ?
 O18 Ag7 Ag11 118.4(3) . . ?
 O00D Ag8 Ag12 80.55(14) . . ?
 O00D Ag8 O18 78.23(13) . . ?
 O12 Ag8 Ag12 78.01(14) . . ?
 O12 Ag8 O00D 158.20(17) . . ?
 O12 Ag8 O18 115.66(16) . . ?
 O18 Ag8 Ag12 118.08(12) . . ?
 Ag6 Ag9 Ag11 69.70(12) . . ?
 O7 Ag9 Ag6 80.17(15) . . ?
 O7 Ag9 Ag11 112.76(14) . . ?
 O7 Ag9 O9 157.67(18) . . ?
 O7 Ag9 O17 114.96(15) . . ?
 O9 Ag9 Ag6 77.97(16) . . ?
 O9 Ag9 Ag11 63.27(13) . . ?
 O9 Ag9 O17 79.31(13) . . ?
 O17 Ag9 Ag6 116.41(13) . . ?
 O17 Ag9 Ag11 47.04(12) . . ?
 Ag5 Ag10 Ag12 86.8(2) . . ?
 O7 Ag10 Ag5 83.5(3) . . ?
 O7 Ag10 Ag12 124.5(3) . . ?
 O7 Ag10 O9 159.8(4) . . ?
 O7 Ag10 O17 120.2(4) . . ?
 O9 Ag10 Ag5 83.8(3) . . ?
 O9 Ag10 Ag12 70.2(2) . . ?
 O9 Ag10 O17 79.7(3) . . ?
 O17 Ag10 Ag5 134.9(3) . . ?
 O17 Ag10 Ag12 48.07(16) . . ?
 Ag7 Ag11 Ag9 110.7(2) . . ?
 O00O Ag11 Ag7 84.1(3) . . ?
 O00O Ag11 Ag9 78.48(15) . . ?
 O00O Ag11 O11 158.2(2) . . ?
 O00O Ag11 O17 85.13(19) . . ?
 O11 Ag11 Ag7 85.0(2) . . ?
 O11 Ag11 Ag9 123.1(2) . . ?
 O11 Ag11 O17 110.9(2) . . ?
 O17 Ag11 Ag7 158.2(2) . . ?
 O17 Ag11 Ag9 48.35(11) . . ?
 Ag8 Ag12 Ag10 100.79(19) . . ?
 O00O Ag12 Ag8 81.77(18) . . ?
 O00O Ag12 Ag10 68.02(18) . . ?
 O00O Ag12 O17 83.26(18) . . ?
 O11 Ag12 Ag8 82.68(18) . . ?
 O11 Ag12 Ag10 116.2(2) . . ?
 O11 Ag12 O00O 164.4(3) . . ?
 O11 Ag12 O17 110.7(2) . . ?
 O17 Ag12 Ag8 146.92(16) . . ?
 O17 Ag12 Ag10 46.15(17) . . ?
 C01I O00D Ag7 119.1(4) . . ?
 C01I O00D Ag8 121.2(3) . . ?
 C01I O00O Ag11 122.6(3) . . ?
 C01I O00O Ag12 124.8(3) . . ?
 C26 O7 Ag9 124.8(3) . . ?
 C26 O7 Ag10 118.7(4) . . ?
 C26 O8 Ag5 124.1(3) . . ?
 C26 O8 Ag6 120.0(3) . . ?
 C24 O9 Ag9 123.2(3) . . ?
 C24 O9 Ag10 118.7(4) . . ?
 C24 O10 Ag5 124.2(3) . . ?
 C24 O10 Ag6 118.4(3) . . ?
 C22 O11 Ag11 120.6(3) . . ?
 C22 O11 Ag12 122.8(3) . . ?
 C22 O12 Ag7 123.4(4) . . ?
 C22 O12 Ag8 125.9(3) . . ?
 Ag9 O17 H17A 126(5) . . ?
 Ag9 O17 H17B 103(4) . . ?
 Ag10 O17 Ag12 85.8(2) . . ?
 Ag10 O17 H17A 125(5) . . ?
 Ag10 O17 H17B 111(4) . . ?
 Ag11 O17 Ag9 84.61(14) . . ?
 Ag11 O17 H17A 117(5) . . ?
 Ag11 O17 H17B 127(5) . . ?
 Ag12 O17 H17A 110(5) . . ?
 Ag12 O17 H17B 127(5) . . ?
 H17A O17 H17B 101(7) . . ?
 Ag5 O18 Ag8 99.11(17) . . ?
 Ag5 O18 H18A 112(8) . . ?
 Ag5 O18 H18B 120(9) . . ?
 Ag6 O18 H18A 117(8) . . ?
 Ag6 O18 H18B 124(9) . . ?
 Ag7 O18 Ag6 86.3(2) . . ?
 Ag7 O18 H18A 119(7) . . ?
 Ag7 O18 H18B 108(10) . . ?
 Ag8 O18 H18A 116(7) . . ?
 Ag8 O18 H18B 107(10) . . ?
 H18A O18 H18B 103(10) . . ?
 F10 C01E C01I 110.0(4) . . ?
 F11 C01E F13 101.8(8) . . ?
 F11 C01E C01I 110.2(5) . . ?
 F12 C01E F10 106.1(7) . . ?
 F12 C01E F14 112.0(8) . . ?
 F12 C01E C01I 116.9(5) . . ?
 F13 C01E C01I 109.3(4) . . ?
 F14 C01E F10 102.3(7) . . ?
 F14 C01E C01I 108.5(5) . . ?
 F15 C01E F11 107.8(7) . . ?
 F15 C01E F13 106.1(7) . . ?
 F15 C01E C01I 120.1(5) . . ?
 O00D C01I O00O 130.5(4) . . ?
 O00D C01I C01E 115.4(4) . . ?
 O00O C01I C01E 114.1(4) . . ?
 O11 C22 C23 114.9(4) . . ?
 O12 C22 O11 129.4(4) . . ?
 O12 C22 C23 115.8(4) . . ?
 F7 C23 C22 112.0(4) . . ?
 F8 C23 F7 105.3(4) . . ?
 F8 C23 C22 112.8(4) . . ?
 F9 C23 F7 105.4(4) . . ?
 F9 C23 F8 108.4(4) . . ?
 F9 C23 C22 112.4(4) . . ?
 O9 C24 O10 131.0(4) . . ?
 O9 C24 C25 114.9(4) . . ?
 O10 C24 C25 114.1(4) . . ?
 F19 C25 C24 109.6(4) . . ?
 F20 C25 F22 111.8(12) . . ?
 F20 C25 F24 108.7(12) . . ?
 F20 C25 C24 118.6(7) . . ?
 F21 C25 F19 105.0(5) . . ?
 F21 C25 C24 111.7(4) . . ?
 F22 C25 C24 103.6(7) . . ?
 F23 C25 F19 104.2(5) . . ?
 F23 C25 F21 107.7(5) . . ?
 F23 C25 C24 117.6(4) . . ?
 F24 C25 F22 103.6(14) . . ?
 F24 C25 C24 109.5(6) . . ?
 O7 C26 O8 130.0(4) . . ?
 O7 C26 C27 115.4(4) . . ?
 O8 C26 C27 114.6(4) . . ?
 F16 C27 F18 103.6(4) . . ?
 F16 C27 C26 112.8(4) . . ?
 F17 C27 F16 109.7(5) . . ?
 F17 C27 F18 105.5(4) . . ?
 F17 C27 C26 112.5(4) . . ?
 F18 C27 C26 112.1(4) . . ?
 C3 O4 C6 116.9(4) . . ?
 C1 N1 O1 119.1(4) . . ?
 C5 N1 O1 119.7(4) . . ?
 C5 N1 C1 121.2(4) . . ?
 N1 C1 H1 120.3 . . ?
 N1 C1 C2 119.4(4) . . ?
 C2 C1 H1 120.3 . . ?
 C1 C2 H2 119.6 . . ?
 C1 C2 C3 120.7(5) . . ?
 C3 C2 H2 119.6 . . ?
 O4 C3 C2 116.4(4) . . ?
 O4 C3 C4 125.6(4) . . ?
 C2 C3 C4 117.9(4) . . ?
 C3 C4 H4 120.2 . . ?
 C5 C4 C3 119.7(4) . . ?
 C5 C4 H4 120.1 . . ?
 N1 C5 C4 120.9(5) . . ?
 N1 C5 H5 119.5 . . ?
 C4 C5 H5 119.5 . . ?
 O4 C6 H6A 109.5 . . ?
 O4 C6 H6B 109.5 . . ?
 O4 C6 H6C 109.5 . . ?
 H6A C6 H6B 109.5 . . ?
 H6A C6 H6C 109.5 . . ?
 H6B C6 H6C 109.5 . . ?
 C9 O5 C021 117.2(4) . . ?
 O2 N2 C11 119.7(4) . . ?
 C7 N2 O2 119.4(4) . . ?
 C7 N2 C11 120.9(4) . . ?
 N2 C7 H7 119.8 . . ?
 N2 C7 C8 120.3(4) . . ?
 C8 C7 H7 119.8 . . ?
 C7 C8 H8 120.1 . . ?
 C7 C8 C9 119.9(4) . . ?
 C9 C8 H8 120.1 . . ?
 O5 C9 C8 124.9(4) . . ?
 O5 C9 C10 116.6(4) . . ?
 C8 C9 C10 118.5(4) . . ?
 C9 C10 H10 119.9 . . ?
 C11 C10 C9 120.1(4) . . ?
 C11 C10 H10 119.9 . . ?
 N2 C11 C10 120.3(4) . . ?
 N2 C11 H11 119.9 . . ?
 C10 C11 H11 119.9 . . ?
 O5 C021 H02A 109.5 . . ?
 O5 C021 H02B 109.5 . . ?
 O5 C021 H02C 109.5 . . ?
 H02A C021 H02B 109.5 . . ?
 H02A C021 H02C 109.5 . . ?
 H02B C021 H02C 109.5 . . ?
 C14 O6 C17 116.1(4) . . ?
 C12 N3 O3 119.7(4) . . ?
 C12 N3 C16 121.3(4) . . ?
 C16 N3 O3 119.0(4) . . ?
 N3 C12 H12 119.9 . . ?
 N3 C12 C13 120.1(5) . . ?
 C13 C12 H12 119.9 . . ?
 C12 C13 H13 119.8 . . ?
 C12 C13 C14 120.3(5) . . ?
 C14 C13 H13 119.8 . . ?
 O6 C14 C13 125.8(5) . . ?
 O6 C14 C15 116.4(5) . . ?
 C13 C14 C15 117.8(4) . . ?
 C14 C15 H15 119.7 . . ?
 C16 C15 C14 120.6(5) . . ?
 C16 C15 H15 119.7 . . ?
 N3 C16 C15 119.8(5) . . ?
 N3 C16 H16 120.1 . . ?
 C15 C16 H16 120.1 . . ?
 O6 C17 H17C 109.5 . . ?
 O6 C17 H17D 109.5 . . ?
 O6 C17 H17E 109.5 . . ?
 H17C C17 H17D 109.5 . . ?
 H17C C17 H17E 109.5 . . ?
 H17D C17 H17E 109.5 . . ?

loop_
  _geom_torsion_atom_site_label_1
  _geom_torsion_atom_site_label_2
  _geom_torsion_atom_site_label_3
  _geom_torsion_atom_site_label_4
  _geom_torsion
  _geom_torsion_site_symmetry_1
  _geom_torsion_site_symmetry_2
  _geom_torsion_site_symmetry_3
  _geom_torsion_site_symmetry_4
  _geom_torsion_publ_flag
 Ag1 O13 C20 O14 -7.7(6) . . . . ?
 Ag1 O13 C20 C21 170.4(3) . . . . ?
 Ag1 O15 C18 O16 2.9(7) . . . . ?
 Ag1 O15 C18 C19 -179.4(3) . . . . ?
 Ag2 O13 C20 O14 -13.7(6) . . . . ?
 Ag2 O13 C20 C21 164.3(2) . . . . ?
 Ag2 O15 C18 O16 8.8(7) . . . . ?
 Ag2 O15 C18 C19 -173.5(3) . . . . ?
 Ag3 O14 C20 O13 20.9(7) . . . . ?
 Ag3 O14 C20 C21 -157.1(3) . . . . ?
 Ag3 O16 C18 O15 -27.0(7) . . . . ?
 Ag3 O16 C18 C19 155.3(3) . . . . ?
 Ag4 O14 C20 O13 5.6(7) . . . . ?
 Ag4 O14 C20 C21 -172.5(2) . . . . ?
 Ag4 O16 C18 O15 -11.4(7) . . . . ?
 Ag4 O16 C18 C19 170.9(3) . . . . ?
 O13 C20 C21 F4 135.9(4) . . . . ?
 O13 C20 C21 F5 -105.5(4) . . . . ?
 O13 C20 C21 F6 13.4(5) . . . . ?
 O14 C20 C21 F4 -45.7(5) . . . . ?
 O14 C20 C21 F5 72.9(5) . . . . ?
 O14 C20 C21 F6 -168.2(4) . . . . ?
 O15 C18 C19 F1 17.8(6) . . . . ?
 O15 C18 C19 F2 -103.0(5) . . . . ?
 O15 C18 C19 F3 137.1(4) . . . . ?
 O16 C18 C19 F1 -164.2(4) . . . . ?
 O16 C18 C19 F2 75.0(6) . . . . ?
 O16 C18 C19 F3 -44.9(5) . . . . ?
 Ag5 O8 C26 O7 -19.0(7) . . . . ?
 Ag5 O8 C26 C27 161.9(3) . . . . ?
 Ag5 O10 C24 O9 5.9(7) . . . . ?
 Ag5 O10 C24 C25 -171.2(3) . . . . ?
 Ag6 O8 C26 O7 -8.9(7) . . . . ?
 Ag6 O8 C26 C27 172.1(3) . . . . ?
 Ag6 O10 C24 O9 -2.6(7) . . . . ?
 Ag6 O10 C24 C25 -179.7(3) . . . . ?
 Ag7 O00D C01I O00O 8.2(7) . . . . ?
 Ag7 O00D C01I C01E -170.6(3) . . . . ?
 Ag7 O12 C22 O11 -6.5(8) . . . . ?
 Ag7 O12 C22 C23 174.6(4) . . . . ?
 Ag8 O00D C01I O00O 13.2(6) . . . . ?
 Ag8 O00D C01I C01E -165.5(3) . . . . ?
 Ag8 O12 C22 O11 -11.8(8) . . . . ?
 Ag8 O12 C22 C23 169.3(3) . . . . ?
 Ag9 O7 C26 O8 7.7(7) . . . . ?
 Ag9 O7 C26 C27 -173.2(3) . . . . ?
 Ag9 O9 C24 O10 -13.1(7) . . . . ?
 Ag9 O9 C24 C25 164.0(3) . . . . ?
 Ag10 O7 C26 O8 -0.5(7) . . . . ?
 Ag10 O7 C26 C27 178.6(3) . . . . ?
 Ag10 O9 C24 O10 -4.2(7) . . . . ?
 Ag10 O9 C24 C25 172.9(3) . . . . ?
 Ag11 O00O C01I O00D -3.5(7) . . . . ?
 Ag11 O00O C01I C01E 175.3(3) . . . . ?
 Ag11 O11 C22 O12 3.8(8) . . . . ?
 Ag11 O11 C22 C23 -177.3(3) . . . . ?
 Ag12 O00O C01I O00D -14.8(7) . . . . ?
 Ag12 O00O C01I C01E 163.9(3) . . . . ?
 Ag12 O11 C22 O12 14.9(8) . . . . ?
 Ag12 O11 C22 C23 -166.2(3) . . . . ?
 F10 C01E C01I O00D -130.7(6) . . . . ?
 F10 C01E C01I O00O 50.4(7) . . . . ?
 F11 C01E C01I O00D -62.9(8) . . . . ?
 F11 C01E C01I O00O 118.2(8) . . . . ?
 F12 C01E C01I O00D -9.6(9) . . . . ?
 F12 C01E C01I O00O 171.4(9) . . . . ?
 F13 C01E C01I O00D 48.2(7) . . . . ?
 F13 C01E C01I O00O -130.8(7) . . . . ?
 F14 C01E C01I O00D 118.2(7) . . . . ?
 F14 C01E C01I O00O -60.7(8) . . . . ?
 F15 C01E C01I O00D 171.0(8) . . . . ?
 F15 C01E C01I O00O -7.9(9) . . . . ?
 O7 C26 C27 F16 23.1(6) . . . . ?
 O7 C26 C27 F17 -101.7(5) . . . . ?
 O7 C26 C27 F18 139.6(4) . . . . ?
 O8 C26 C27 F16 -157.7(5) . . . . ?
 O8 C26 C27 F17 77.5(6) . . . . ?
 O8 C26 C27 F18 -41.2(5) . . . . ?
 O9 C24 C25 F19 126.9(5) . . . . ?
 O9 C24 C25 F20 -172.7(13) . . . . ?
 O9 C24 C25 F21 -117.1(5) . . . . ?
 O9 C24 C25 F22 -48.1(11) . . . . ?
 O9 C24 C25 F23 8.2(6) . . . . ?
 O9 C24 C25 F24 61.9(13) . . . . ?
 O10 C24 C25 F19 -55.5(5) . . . . ?
 O10 C24 C25 F20 4.8(14) . . . . ?
 O10 C24 C25 F21 60.5(6) . . . . ?
 O10 C24 C25 F22 129.4(11) . . . . ?
 O10 C24 C25 F23 -174.2(5) . . . . ?
 O10 C24 C25 F24 -120.5(12) . . . . ?
 O11 C22 C23 F7 40.7(6) . . . . ?
 O11 C22 C23 F8 159.3(5) . . . . ?
 O11 C22 C23 F9 -77.7(6) . . . . ?
 O12 C22 C23 F7 -140.2(4) . . . . ?
 O12 C22 C23 F8 -21.6(6) . . . . ?
 O12 C22 C23 F9 101.3(5) . . . . ?
 O1 N1 C1 C2 -179.1(4) . . . . ?
 O1 N1 C5 C4 178.7(4) . . . . ?
 O4 C3 C4 C5 -177.9(4) . . . . ?
 N1 C1 C2 C3 1.5(7) . . . . ?
 C1 N1 C5 C4 -0.6(6) . . . . ?
 C1 C2 C3 O4 177.5(4) . . . . ?
 C1 C2 C3 C4 -2.7(7) . . . . ?
 C2 C3 C4 C5 2.2(7) . . . . ?
 C3 C4 C5 N1 -0.7(7) . . . . ?
 C5 N1 C1 C2 0.2(6) . . . . ?
 C6 O4 C3 C2 178.2(4) . . . . ?
 C6 O4 C3 C4 -1.6(7) . . . . ?
 O2 N2 C7 C8 -177.8(4) . . . . ?
 O2 N2 C11 C10 177.9(4) . . . . ?
 O5 C9 C10 C11 -177.8(4) . . . . ?
 N2 C7 C8 C9 0.6(7) . . . . ?
 C7 N2 C11 C10 -0.9(6) . . . . ?
 C7 C8 C9 O5 177.8(4) . . . . ?
 C7 C8 C9 C10 -2.1(6) . . . . ?
 C8 C9 C10 C11 2.1(7) . . . . ?
 C9 C10 C11 N2 -0.6(7) . . . . ?
 C11 N2 C7 C8 0.9(6) . . . . ?
 C021 O5 C9 C8 -0.6(6) . . . . ?
 C021 O5 C9 C10 179.2(4) . . . . ?
 O3 N3 C12 C13 -178.2(4) . . . . ?
 O3 N3 C16 C15 178.1(4) . . . . ?
 O6 C14 C15 C16 -178.5(4) . . . . ?
 N3 C12 C13 C14 0.9(7) . . . . ?
 C12 N3 C16 C15 -0.9(7) . . . . ?
 C12 C13 C14 O6 178.5(4) . . . . ?
 C12 C13 C14 C15 -2.5(7) . . . . ?
 C13 C14 C15 C16 2.4(7) . . . . ?
 C14 C15 C16 N3 -0.7(7) . . . . ?
 C16 N3 C12 C13 0.8(7) . . . . ?
 C17 O6 C14 C13 -2.7(7) . . . . ?
 C17 O6 C14 C15 178.2(5) . . . . ?

_shelx_res_file
;
TITL ogh-4meopyno-agtfa-ben_gau_a.res in P2(1)/n
    ogh-4meopyno-agtfa-ben_gau.res
    created by SHELXL-2018/1 at 11:55:00 on 27-Jan-2025
REM Old TITL OGH-4MeOPyNO-AgTFA-ben_gau in P2(1)/n
REM SHELXT solution in P2(1)/n: R1 0.231, Rweak 0.003, Alpha 0.052
REM <I/s> 0.567 for 602 systematic absences, Orientation as input
REM Formula found by SHELXT: C39 N14 O10 F12 Ag1
CELL 1.54184 19.2285 9.6386 25.3545 90 95.669 90
ZERR 4 0.0002 0.0001 0.0003 0 0.001 0
LATT 1
SYMM 0.5-X,0.5+Y,0.5-Z
SFAC C H Ag F N O
UNIT 120 108 24 72 12 84
ISOR 0.02 0.01 F14 F11 H7 F12
DFIX 0.86 0.01 O19 H19a
ISOR 0.02 0.02 F22 F23 F24 F19 F20 F21
DFIX 0.86 0.01 O17 H17b
DFIX 0.86 0.01 O17 H17a
DFIX 0.86 0.01 O18 H18a
DFIX 0.86 0.01 O18 H18b
ISOR 0.01 0.01 F15

L.S. 4 0 0
PLAN  40
SIZE 0.04 0.08 0.17
TEMP -153.15
CONF
BOND $H
list 4
MORE -1
fmap 2 53
acta
OMIT -2 133.5
REM <olex2.extras>
REM <HklSrc "%.\\OGH-4MeOPyNO-AgTFA-ben_gau.hkl">
REM </olex2.extras>

WGHT    0.059300    4.766500
FVAR       0.09114
PART 1
AG1   3    0.410892    0.835270    0.513810    10.25000    0.05968    0.06737 =
         0.04966   -0.02082   -0.03897    0.03538
PART 2
AG2   3    0.402246    0.825624    0.518798    10.75000    0.02613    0.02573 =
         0.03215    0.00187   -0.00610   -0.00062
AG3   3    0.412899    1.138419    0.514547    10.25000    0.04475    0.03989 =
         0.03912    0.01073   -0.02258   -0.01933
PART 1
AG4   3    0.432577    1.113865    0.505880    10.75000    0.04132    0.03380 =
         0.03196    0.00437   -0.01133   -0.01006
PART 0
F1    4    0.209075    0.904433    0.387688    11.00000    0.03982    0.07242 =
         0.05612    0.00962   -0.02155   -0.01984
F2    4    0.276263    1.009099    0.338181    11.00000    0.04026    0.11815 =
         0.02615    0.00554   -0.00277    0.00770
F3    4    0.219317    1.124543    0.391354    11.00000    0.04563    0.06596 =
         0.05931   -0.00046   -0.01058    0.02705
F4    4    0.587800    1.074619    0.670058    11.00000    0.05508    0.07425 =
         0.05040    0.01272   -0.01885   -0.03283
F5    4    0.486969    1.052487    0.696074    11.00000    0.06471    0.11093 =
         0.03758   -0.01078    0.00917    0.03014
F6    4    0.550381    0.874608    0.688285    11.00000    0.09483    0.03537 =
         0.04532    0.00647   -0.03055   -0.00040
O13   6    0.479054    0.863623    0.594280    11.00000    0.02926    0.03139 =
         0.03374   -0.00272   -0.00816    0.00297
O14   6    0.491347    1.094490    0.585172    11.00000    0.04329    0.04161 =
         0.04137    0.01482   -0.01775   -0.01916
O15   6    0.325401    0.877803    0.449871    11.00000    0.03653    0.03312 =
         0.04042    0.00386   -0.01652   -0.00178
O16   6    0.351978    1.101089    0.437977    11.00000    0.05927    0.03922 =
         0.04289    0.01050   -0.02328   -0.01072
O19   6    0.498793    1.325367    0.500947    11.00000    0.03098    0.02922 =
         0.02980    0.00175   -0.00537    0.00080
AFIX   3
H19A  2    0.492803    1.389587    0.477547    11.00000    0.09816
H19B  2    0.510683    1.367117    0.530987    11.00000    0.35977
AFIX   0
C18   1    0.316492    0.992249    0.429642    11.00000    0.02385    0.03478 =
         0.02497   -0.00478   -0.00061    0.00132
C19   1    0.255408    1.007320    0.386574    11.00000    0.02427    0.04761 =
         0.02776    0.00395   -0.00271    0.00556
C20   1    0.497513    0.981820    0.608918    11.00000    0.01679    0.03138 =
         0.02999   -0.00105   -0.00132   -0.00423
C21   1    0.532121    0.995099    0.666450    11.00000    0.02182    0.02183 =
         0.02939    0.00187    0.00447   -0.00378
PART 2
AG5   3    0.248837    0.630771    0.678640    10.50000    0.03843    0.04420 =
         0.03650    0.00623   -0.01936   -0.01120
PART 1
AG6   3    0.262576    0.604774    0.676088    10.50000    0.03940    0.03832 =
         0.03501    0.00540   -0.01541   -0.01116
AG7   3    0.425824    0.641391    0.652211    10.25000    0.05316    0.05538 =
         0.04669   -0.01070   -0.02927    0.02722
PART 2
AG8   3    0.434366    0.648568    0.649327    10.75000    0.02529    0.02754 =
         0.02939    0.00042   -0.00491   -0.00021
PART 1
AG9   3    0.234134    0.317538    0.687259    10.75000    0.02657    0.03309 =
         0.03475   -0.00427   -0.00667    0.00384
PART 2
AG10  3    0.244382    0.336637    0.678240    10.25000    0.05768    0.06241 =
         0.03960   -0.01635   -0.02826    0.03393
PART 1
AG11  3    0.397355    0.363593    0.663226    10.50000    0.03754    0.03654 =
         0.02983    0.00515   -0.00887   -0.01073
PART 2
AG12  3    0.411958    0.345885    0.657001    10.50000    0.05809    0.04459 =
         0.05310    0.01571   -0.03340   -0.02475
PART 0
F7    4    0.616457    0.344154    0.774317    11.00000    0.04920    0.07886 =
         0.05304    0.00675   -0.00470    0.02953
F8    4    0.626254    0.562709    0.779173    11.00000    0.04172    0.08523 =
         0.07711    0.01364   -0.03003   -0.03048
F9    4    0.560105    0.453323    0.828823    11.00000    0.04319    0.11555 =
         0.02512   -0.00233   -0.00507    0.00906
PART 1
F10   4    0.240901    0.418854    0.501575    10.50000    0.04588    0.11211 =
         0.03256    0.01533   -0.01710   -0.03535
PART 2
F11   4    0.242750    0.563755    0.496824    10.50000    0.05337    0.12776 =
         0.06010   -0.02605   -0.01829    0.04698
PART 1
F12   4    0.287056    0.600074    0.477875    10.50000    0.11962    0.04587 =
         0.05606    0.01920   -0.04439   -0.02764
PART 2
F13   4    0.340610    0.553473    0.468813    10.50000    0.07851    0.10989 =
         0.02229    0.00595    0.00696   -0.05738
PART 1
F14   4    0.338884    0.404280    0.474482    10.50000    0.07040    0.13250 =
         0.04873   -0.03402    0.00479    0.03688
PART 2
F15   4    0.287232    0.370381    0.481394    10.50000    0.12916    0.03085 =
         0.04590    0.00559   -0.02712   -0.02548
PART 0
F16   4    0.039441    0.399080    0.556297    11.00000    0.06076    0.08942 =
         0.09336    0.02601   -0.04201   -0.03925
F17   4    0.108038    0.497735    0.505766    11.00000    0.04650    0.18590 =
         0.02688   -0.01241   -0.00742    0.01860
F18   4    0.051011    0.614688    0.557100    11.00000    0.04924    0.07870 =
         0.06079   -0.00041   -0.01540    0.02506
PART 1
F19   4    0.428066    0.557002    0.832730    10.70000    0.03703    0.07519 =
         0.03907    0.01075   -0.01245   -0.02093
PART 2
F20   4    0.378274    0.596685    0.854694    10.30000    0.12782    0.04856 =
         0.05885   -0.01237   -0.05001    0.02028
PART 1
F21   4    0.330743    0.548041    0.866247    10.70000    0.05915    0.07100 =
         0.02887   -0.01269    0.00801    0.02544
PART 2
F22   4    0.328784    0.398361    0.861126    10.30000    0.10408    0.14630 =
         0.04421    0.02108    0.01070   -0.07128
PART 1
F23   4    0.388077    0.363134    0.855082    10.70000    0.08568    0.02552 =
         0.04012    0.00119   -0.02007    0.00597
PART 2
F24   4    0.425375    0.418466    0.833627    10.30000    0.06722    0.13014 =
         0.05131   -0.02146   -0.02432    0.06297
PART 0
O00D  6    0.356746    0.615647    0.573017    11.00000    0.03427    0.03160 =
         0.03730   -0.00500   -0.01032    0.00213
O00O  6    0.341790    0.385272    0.582917    11.00000    0.04255    0.04394 =
         0.04339    0.01562   -0.01898   -0.02225
O7    6    0.157023    0.367985    0.616524    11.00000    0.04600    0.03454 =
         0.04169   -0.00035   -0.01594   -0.00122
O8    6    0.180847    0.593689    0.606698    11.00000    0.05823    0.04462 =
         0.03678    0.00680   -0.02146   -0.01683
O9    6    0.314624    0.359062    0.760012    11.00000    0.03843    0.04594 =
         0.05477   -0.02169   -0.02244    0.01381
O10   6    0.317427    0.594057    0.756776    11.00000    0.04072    0.04583 =
         0.03679    0.01005   -0.01477   -0.01658
O11   6    0.486169    0.366971    0.726647    11.00000    0.08260    0.03772 =
         0.05524    0.01392   -0.04218   -0.01928
O12   6    0.507498    0.592358    0.720205    11.00000    0.05329    0.03234 =
         0.03759    0.00459   -0.01866   -0.00678
O17   6    0.328226    0.155910    0.668963    11.00000    0.02792    0.03260 =
         0.02634   -0.00114   -0.00447   -0.00093
H17A  2    0.327408    0.099245    0.642862    11.00000    0.07911
H17B  2    0.329597    0.099183    0.695021    11.00000    0.07180
O18   6    0.337562    0.803786    0.666352    11.00000    0.02757    0.03318 =
         0.03018   -0.00032   -0.00551   -0.00093
H18A  2    0.324357    0.861740    0.641582    11.00000    0.15476
H18B  2    0.352957    0.856835    0.692151    11.00000    0.22161
C01E  1    0.301340    0.487916    0.501843    11.00000    0.02681    0.03201 =
         0.03061   -0.00318    0.00360   -0.00503
C01I  1    0.336861    0.498340    0.558805    11.00000    0.01916    0.03448 =
         0.02962    0.00085   -0.00057   -0.00266
C22   1    0.518377    0.475182    0.737740    11.00000    0.02450    0.03288 =
         0.02358   -0.00066   -0.00303   -0.00196
C23   1    0.580204    0.460437    0.780350    11.00000    0.02789    0.04842 =
         0.03135    0.00179   -0.00590   -0.00110
C24   1    0.329859    0.477403    0.776920    11.00000    0.01537    0.04434 =
         0.03238   -0.00449   -0.00223   -0.00230
C25   1    0.367713    0.481970    0.833002    11.00000    0.02807    0.03056 =
         0.03033   -0.00154    0.00506    0.00054
C26   1    0.147879    0.484362    0.596991    11.00000    0.02278    0.04543 =
         0.02408   -0.00365    0.00088   -0.00231
C27   1    0.086992    0.496602    0.553320    11.00000    0.02572    0.05558 =
         0.03213    0.00063   -0.00748   -0.00360

O1    6    0.158256    0.470585    0.747186    11.00000    0.02442    0.03942 =
         0.03061   -0.00105   -0.00654    0.00233
O4    6   -0.098105    0.469189    0.635145    11.00000    0.02898    0.05844 =
         0.04366   -0.00429   -0.00797    0.00561
N1    5    0.093707    0.473395    0.720303    11.00000    0.02120    0.03613 =
         0.02284   -0.00263   -0.00008    0.00023
C1    1    0.058200    0.352967    0.711655    11.00000    0.03153    0.02717 =
         0.03153    0.00022    0.00024    0.00218
AFIX  43
H1    2    0.078055    0.267920    0.724722    11.00000   -1.20000
AFIX   0
C2    1   -0.006847    0.354855    0.683794    11.00000    0.02800    0.03795 =
         0.03682   -0.00471   -0.00313   -0.00193
AFIX  43
H2    2   -0.032389    0.270843    0.678367    11.00000   -1.20000
AFIX   0
C3    1   -0.035713    0.478443    0.663446    11.00000    0.01828    0.04984 =
         0.02789   -0.00104   -0.00328    0.00697
C4    1    0.002078    0.600500    0.674144    11.00000    0.02910    0.03678 =
         0.03515    0.00432   -0.00088    0.00218
AFIX  43
H4    2   -0.016831    0.687097    0.661933    11.00000   -1.20000
AFIX   0
C5    1    0.066456    0.594909    0.702283    11.00000    0.03051    0.03560 =
         0.02896    0.00336    0.00274    0.00225
AFIX  43
H5    2    0.092291    0.678051    0.709198    11.00000   -1.20000
AFIX   0
C6    1   -0.129341    0.596833    0.615243    11.00000    0.04013    0.06697 =
         0.04463   -0.00087   -0.01276    0.01421
AFIX 137
H6A   2   -0.097768    0.643320    0.592831    11.00000   -1.50000
H6B   2   -0.137728    0.657326    0.645029    11.00000   -1.50000
H6C   2   -0.173810    0.576814    0.594309    11.00000   -1.50000
AFIX   0

O2    6    0.509560    0.504977    0.585434    11.00000    0.02727    0.03701 =
         0.03111    0.00095   -0.00536    0.00393
O5    6    0.763292    0.486359    0.701308    11.00000    0.02988    0.05711 =
         0.04289   -0.00461   -0.00934    0.00257
N2    5    0.573758    0.497764    0.612699    11.00000    0.02299    0.03264 =
         0.02302   -0.00010    0.00020    0.00330
C7    1    0.600713    0.372399    0.627316    11.00000    0.02697    0.02940 =
         0.03206    0.00208   -0.00013    0.00313
AFIX  43
H7    2    0.575312    0.290400    0.617369    11.00000   -1.20000
AFIX   0
C8    1    0.664582    0.363051    0.656449    11.00000    0.02934    0.03385 =
         0.03589    0.00546   -0.00281    0.00421
AFIX  43
H8    2    0.683546    0.274746    0.666366    11.00000   -1.20000
AFIX   0
C9    1    0.701471    0.483040    0.671419    11.00000    0.02034    0.04317 =
         0.02917   -0.00439    0.00081   -0.00033
C10   1    0.673124    0.610555    0.654708    11.00000    0.03071    0.03118 =
         0.03899   -0.00470   -0.00111   -0.00114
AFIX  43
H10   2    0.698170    0.693706    0.663474    11.00000   -1.20000
AFIX   0
C11   1    0.609549    0.616230    0.625817    11.00000    0.03663    0.02780 =
         0.03358   -0.00187   -0.00006   -0.00064
AFIX  43
H11   2    0.590197    0.703447    0.614812    11.00000   -1.20000
AFIX   0
C021  1    0.792581    0.356101    0.719314    11.00000    0.03309    0.07497 =
         0.04767    0.00020   -0.01685    0.00638
AFIX 137
H02A  2    0.802121    0.299590    0.688714    11.00000   -1.50000
H02B  2    0.759428    0.307282    0.739712    11.00000   -1.50000
H02C  2    0.836236    0.372297    0.741837    11.00000   -1.50000
AFIX   0

O3    6    0.325764    0.983187    0.582942    11.00000    0.02402    0.04046 =
         0.03437   -0.00309   -0.00646    0.00199
O6    6    0.074164    1.012008    0.464640    11.00000    0.03434    0.06678 =
         0.04534    0.00448   -0.01375   -0.00360
N3    5    0.261968    0.987322    0.554866    11.00000    0.02347    0.03998 =
         0.02358   -0.00170   -0.00039    0.00015
C12   1    0.227711    0.868574    0.542415    11.00000    0.03496    0.02999 =
         0.03878   -0.00135    0.00321   -0.00011
AFIX  43
H12   2    0.247580    0.782371    0.554159    11.00000   -1.20000
AFIX   0
C13   1    0.163854    0.871513    0.512665    11.00000    0.03088    0.04062 =
         0.03823   -0.00197   -0.00121   -0.00397
AFIX  43
H13   2    0.139464    0.787353    0.504395    11.00000   -1.20000
AFIX   0
C14   1    0.135086    0.996152    0.494788    11.00000    0.02332    0.05141 =
         0.03022    0.00394   -0.00219   -0.00224
C15   1    0.171457    1.117568    0.509693    11.00000    0.04067    0.03856 =
         0.03992    0.00982   -0.00562   -0.00108
AFIX  43
H15   2    0.152029    1.205045    0.499123    11.00000   -1.20000
AFIX   0
C16   1    0.234550    1.111824    0.539252    11.00000    0.03357    0.03349 =
         0.03543    0.00678   -0.00272   -0.00030
AFIX  43
H16   2    0.259214    1.194885    0.548872    11.00000   -1.20000
AFIX   0
C17   1    0.038080    0.886882    0.448190    11.00000    0.04061    0.08192 =
         0.05848   -0.00037   -0.01841   -0.01260
AFIX 137
H17C  2   -0.006048    0.910093    0.427362    11.00000   -1.50000
H17D  2    0.028413    0.833264    0.479486    11.00000   -1.50000
H17E  2    0.067193    0.831701    0.426472    11.00000   -1.50000
AFIX   0
HKLF 4


REM  ogh-4meopyno-agtfa-ben_gau_a.res in P2(1)/n
REM R1 =  0.0413 for    6983 Fo > 4sig(Fo)  and  0.0481 for all    8298 data
REM    832 parameters refined using     65 restraints

END

WGHT      0.0593      4.7662

REM Highest difference peak  0.771,  deepest hole -1.293,  1-sigma level  0.142
Q1    1   0.4835  1.1018  0.5237  11.00000  0.05    0.77
Q2    1   0.4959  0.9264  0.6985  11.00000  0.05    0.74
Q3    1   0.0736  0.3738  0.5236  11.00000  0.05    0.67
Q4    1   0.5994  0.9344  0.6636  11.00000  0.05    0.53
Q5    1   0.1948  0.3026  0.6610  11.00000  0.05    0.53
Q6    1   0.3568  0.8023  0.4958  11.00000  0.05    0.52
Q7    1   0.4445  0.8125  0.5422  11.00000  0.05    0.50
Q8    1   0.2121  0.5203  0.6367  11.00000  0.05    0.47
Q9    1   0.2929  0.4998  0.7183  11.00000  0.05    0.46
Q10   1   0.1172  0.5077  0.5774  11.00000  0.05    0.45
Q11   1   0.4748  0.5670  0.7418  11.00000  0.05    0.45
Q12   1   0.5442  0.4604  0.7599  11.00000  0.05    0.45
Q13   1   0.3972  0.2645  0.6618  11.00000  0.05    0.44
Q14   1   0.5593  0.5459  0.8292  11.00000  0.05    0.44
Q15   1   0.3975  1.0378  0.4587  11.00000  0.05    0.43
Q16   1   0.5488  1.1022  0.6924  11.00000  0.05    0.42
Q17   1   0.4419  0.7386  0.5625  11.00000  0.05    0.42
Q18   1   0.3624  0.6600  0.7140  11.00000  0.05    0.42
Q19   1   0.0237  0.5332  0.5606  11.00000  0.05    0.41
Q20   1   0.4763  1.0183  0.5409  11.00000  0.05    0.41
Q21   1   0.4447  0.3514  0.6880  11.00000  0.05    0.41
Q22   1   0.2912  0.8484  0.4347  11.00000  0.05    0.40
Q23   1   0.3004  0.3272  0.6213  11.00000  0.05    0.40
Q24   1   0.2374  0.4948  0.5014  11.00000  0.05    0.40
Q25   1   0.2762  0.3021  0.7115  11.00000  0.05    0.40
Q26   1   0.3247  0.4145  0.7303  11.00000  0.05    0.40
Q27   1   0.3572  0.9090  0.4786  11.00000  0.05    0.39
Q28   1   0.4378  1.2172  0.4973  11.00000  0.05    0.39
Q29   1   0.3283  0.5783  0.4719  11.00000  0.05    0.39
Q30   1   0.3951  0.6415  0.6183  11.00000  0.05    0.39
Q31   1   0.3621  0.4689  0.6189  11.00000  0.05    0.39
Q32   1   0.4614  1.1698  0.4594  11.00000  0.05    0.39
Q33   1   0.4776  0.6544  0.6792  11.00000  0.05    0.38
Q34   1   0.2814  0.2082  0.7222  11.00000  0.05    0.38
Q35   1   0.2786  1.0075  0.4127  11.00000  0.05    0.38
Q36   1   0.3594  0.3590  0.6268  11.00000  0.05    0.38
Q37   1   0.2205  0.2194  0.6359  11.00000  0.05    0.38
Q38   1   0.6156  0.5939  0.8243  11.00000  0.05    0.37
Q39   1   0.1218  0.3443  0.5999  11.00000  0.05    0.37
Q40   1   0.2226  0.9154  0.3579  11.00000  0.05    0.37
;
_shelx_res_checksum                41651
_shelx_hkl_file
;
   0   0   1    0.10    0.05
   0   0  -2    2.54    0.30
   0   0  -3    0.05    0.21
   0   0  -3    0.07    0.20
   0   0   3    0.12    0.23
   0   0   4    3.89    0.60
   0   0  -4    4.57    0.57
   0   0  -4    4.45    0.58
   0   0  -5    0.26    0.37
   0   0  -5   -0.13    0.34
   0   0   5   -0.08    0.43
   0   0   6 6476.99  468.90
   0   0  -6 6200.41  468.93
   0   0  -6 6669.82  468.89
   0   0  -7    0.75    0.52
   0   0   7    0.28    0.44
   0   0  -7    0.31    0.41
   0   0  -8    5.28    0.88
   0   0   8    6.17    0.87
   0   0   8    5.51    0.97
   0   0  -8    5.23    0.80
   0   0   9    0.53    0.54
   0   0   9    0.29    0.61
   0   0  -9   -0.17    0.47
   0   0  10   20.17    2.23
   0   0  10   20.17    2.12
   0   0 -10   20.29    2.10
   0   0  11   -0.25    0.94
   0   0 -11    0.34    0.59
   0   0  11    0.10    0.69
   0   0  12 1965.91  147.10
   0   0  12 2086.09  147.36
   0   0  13    0.13    0.84
   0   0  13    0.34    1.03
   0   0 -14    5.05    0.85
   0   0  14    5.44    1.36
   0   0 -14    6.06    1.17
   0   0 -15   -0.06    0.62
   0   0  15   -1.98    1.20
   0   0 -15   -0.12    0.61
   0   0 -16    8.07    0.94
   0   0  16    6.91    1.70
   0   0 -16    4.60    0.88
   0   0 -16    3.68    0.88
   0   0 -17   -0.07    0.67
   0   0  17    0.88    1.32
   0   0 -17    0.25    0.54
   0   0 -17    0.75    0.69
   0   0  17    0.96    1.25
   0   0  18  348.80   27.83
   0   0  18  330.09   27.34
   0   0 -18  346.97   25.99
   0   0 -18  353.97   26.10
   0   0 -18  362.40   26.06
   0   0  19    0.74    1.50
   0   0 -19    0.27    0.80
   0   0 -19    0.07    0.61
   0   0  19   -0.31    1.41
   0   0 -19   -0.15    0.71
   0   0 -20    0.47    1.95
   0   0  20    0.41    1.74
   0   0 -20    2.01    0.95
   0   0 -20    0.82    0.69
   0   0  20    0.33    1.65
   0   0 -20    1.14    0.69
   0   0  21   -1.30    2.22
   0   0 -21    0.15    0.65
   0   0 -21    0.16    0.71
   0   0 -21    0.47    1.87
   0   0 -21    0.50    0.95
   0   0 -22    1.42    1.93
   0   0 -22    1.45    0.97
   0   0  22    0.90    1.94
   0   0 -23   -0.93    2.04
   0   0 -23    0.10    1.01
   0   0  23    0.46    2.11
   0   0 -24   11.61    1.59
   0   0  24    9.70    2.78
   0   0 -24    8.95    1.69
   0   0 -24   11.49    2.82
   0   0  25   -0.41    1.70
   0   0 -25   -1.23    1.86
   0   0 -26    1.03    0.83
   0   0 -27    0.53    0.75
   0   0 -28   -1.08    0.73
   0   0 -29   -0.80    0.60
   0   0 -30   37.25    3.02
   0   0  31    0.13    0.38
   0   0 -31   -0.22    0.30
   0   1   0   -0.04    0.16
   0  -1   0   -0.02    0.09
   0  -1   1    0.01    0.12
   0  -1  -1    0.16    0.15
   0   1  -1    0.02    0.17
   0   1   1   -0.02    0.13
   0  -1   2    6.34    1.02
   0  -1  -2    5.68    0.59
   0   1  -2    6.96    0.68
   0   1   2    4.79    0.52
   0   1  -3 1745.38  126.99
   0  -1  -3 1863.60  127.15
   0  -1   3 1680.26  127.21
   0   1  -3 1705.36  127.11
   0  -1   3 1760.94  127.10
   0   1  -3 1743.02  127.20
   0   1  -4  108.55    7.13
   0  -1  -4  110.93    7.30
   0   1  -4  112.56    7.41
   0  -1   4  113.02    7.17
   0   1  -4  110.87    7.24
   0  -1   4  105.26    7.33
   0   1  -5   -0.12    0.39
   0  -1   5   -0.11    0.58
   0   1  -5    0.25    0.28
   0  -1  -5   -0.05    0.40
   0  -1   5    0.13    0.41
   0  -1  -5   -0.03    0.28
   0  -1   6   44.19    3.71
   0  -1   6   42.12    3.53
   0   1  -6   45.97    3.54
   0  -1  -6   45.45    3.71
   0  -1  -6   45.62    3.48
   0   1  -6   44.52    3.58
   0   1  -7    0.16    0.45
   0  -1   7    0.16    0.61
   0  -1  -7    0.15    0.46
   0   1  -7   -0.35    0.37
   0   1   7    0.34    0.55
   0  -1   7   -0.05    0.45
   0  -1  -7   -0.22    1.37
   0  -1  -7   -0.04    0.31
   0  -1  -8   63.26    4.99
   0   1  -8   58.86    4.80
   0  -1   8   57.92    5.00
   0  -1   8   56.34    4.78
   0   1   8   56.11    4.88
   0  -1  -8   73.17    6.25
   0  -1  -8   60.94    4.68
   0   1  -8   66.15    4.87
   0  -1  -9  292.76   22.56
   0  -1   9  301.70   22.65
   0  -1   9  297.96   22.41
   0   1   9  306.09   22.53
   0  -1  -9  332.69   23.92
   0  -1  -9  302.17   22.25
   0  -1  10   92.66    7.97
   0   1  10  101.96    7.86
   0  -1  10  101.98    7.78
   0  -1 -10  101.08    7.55
   0  -1 -10   90.74    7.87
   0   1  11    0.55    0.85
   0  -1  11    0.21    0.87
   0   1  11    0.25    0.90
   0  -1  11    0.14    1.00
   0  -1 -11    0.38    0.73
   0   1 -12    8.33    1.38
   0   1  12   11.17    1.58
   0  -1  12    6.07    1.33
   0  -1  12    7.09    1.65
   0   1  12    8.94    1.55
   0   1 -13   -0.28    0.84
   0   1  13   -0.49    0.96
   0  -1  13   -0.19    1.11
   0   1  13    0.14    0.94
   0  -1  13    0.57    0.92
   0  -1  14   68.75    6.48
   0  -1 -14   74.11    5.33
   0   1 -14   69.17    5.43
   0   1 -14   71.72    6.04
   0  -1  14   75.85    6.21
   0  -1 -14   58.83    5.32
   0  -1 -15   15.23    1.58
   0   1 -15   14.32    2.89
   0   1  15   14.79    2.31
   0  -1 -15   15.21    1.48
   0   1 -15   12.27    1.56
   0   1 -15   13.42    1.99
   0  -1  15   16.89    2.39
   0   1 -15   13.00    1.48
   0   1 -16   45.12    5.22
   0   1  16   44.97    4.49
   0  -1  16   38.55    4.54
   0   1 -16   38.89    3.31
   0  -1 -16   42.72    3.23
   0  -1 -16   38.65    3.10
   0   1 -16   40.35    3.24
   0  -1  16   43.52    4.31
   0   1  16   44.83    4.23
   0  -1 -16   31.42    3.18
   0   1 -16   30.37    3.11
   0   1  17    1.92    1.25
   0  -1  17   -0.32    1.40
   0   1  17   -0.28    1.23
   0   1 -17    0.80    1.76
   0   1 -17   -0.36    0.60
   0  -1 -17    0.94    0.47
   0  -1 -17    0.62    0.60
   0   1 -17    1.48    0.79
   0  -1 -17    0.24    0.72
   0   1  18    1.91    1.26
   0  -1  18    1.06    1.81
   0   1  18    1.58    1.43
   0   1 -18   -0.43    1.74
   0   1 -18    1.53    0.75
   0  -1 -18    1.36    0.55
   0   1 -18    0.97    0.85
   0  -1 -18    1.22    0.67
   0  -1 -18    1.12    0.78
   0   1  19    0.31    1.42
   0  -1  19    0.77    1.82
   0   1  19    2.50    1.83
   0  -1 -19    1.92    0.84
   0   1 -19    1.21    0.80
   0   1 -19    1.72    0.82
   0   1 -19   -0.90    1.84
   0  -1 -19    0.83    0.75
   0   1 -20    0.94    1.91
   0   1  20    3.16    1.87
   0  -1  20    3.68    2.17
   0  -1 -20    0.81    0.85
   0   1 -20    1.46    0.94
   0   1 -20    1.12    0.85
   0   1  20    1.36    1.92
   0  -1 -20    0.66    0.89
   0  -1 -21    2.25    0.90
   0   1 -21    1.91    1.88
   0  -1  21    2.57    2.31
   0   1  21    0.85    1.78
   0   1  21    3.67    2.08
   0   1 -21    2.52    0.95
   0   1 -21    0.10    0.92
   0  -1 -21    0.29    0.89
   0   1 -21   -0.13    1.16
   0   1 -22    7.14    2.84
   0  -1 -22    8.84    2.63
   0  -1  22    9.87    2.87
   0   1  22    8.98    2.65
   0  -1 -22    4.62    1.10
   0   1 -22    4.38    1.21
   0  -1 -22    7.59    1.31
   0   1  22    6.20    2.45
   0   1 -22    5.66    1.41
   0  -1 -23    0.17    0.72
   0  -1  23   -1.66    2.00
   0   1  23   -0.91    1.91
   0   1 -23    1.39    1.71
   0  -1 -23   -0.45    1.79
   0   1 -23    2.17    0.98
   0  -1 -23    0.91    0.95
   0   1 -23    2.03    1.18
   0   1  24    1.34    1.97
   0  -1  24    2.75    1.94
   0   1 -24    0.44    1.80
   0  -1 -24   -0.87    2.26
   0   1 -24    0.24    0.93
   0  -1 -24    0.61    0.69
   0  -1 -24   -0.10    0.85
   0   1  25    1.26    1.98
   0  -1  25    0.35    1.56
   0  -1 -25    1.21    1.69
   0   1 -25    1.65    1.67
   0   1 -26   48.77    4.17
   0  -1 -26   48.86    4.27
   0  -1 -26   46.72    4.09
   0   1 -27   19.15    2.00
   0  -1 -27   19.45    2.11
   0  -1 -28    8.21    1.19
   0   1 -28    8.63    1.13
   0   1 -29   -0.45    0.54
   0  -1 -29    0.30    0.57
   0   1 -30    2.18    0.49
   0  -1 -30    2.62    0.57
   0  -1  30    2.92    0.63
   0  -1 -31    0.76    0.37
   0  -1  31    0.40    0.40
   0   1  31    0.65    0.37
   0   2   0 1888.22  134.98
   0  -2   0 1843.81  134.82
   0   2   1   50.52    4.01
   0  -2  -1   55.19    3.97
   0   2  -1   48.63    4.08
   0   2   2    7.44    0.82
   0  -2  -2    8.50    0.86
   0   2  -2    7.97    0.97
   0  -2   3   69.58    5.56
   0  -2  -3   80.56    5.70
   0   2   3   73.59    5.57
   0   2  -4    6.48    0.93
   0  -2   4    7.76    1.31
   0  -2  -4    6.84    0.89
   0   2  -5   79.88    3.91
   0  -2  -5   82.37    3.72
   0  -2   5   88.96    4.64
   0   2  -5   78.00    3.60
   0  -2  -5   78.51    4.63
   0   2  -6  318.90   26.15
   0   2  -6  367.42   26.14
   0  -2  -6  322.70   26.04
   0  -2   6  303.58   26.37
   0   2  -6  316.34   25.93
   0   2   6  330.32   26.05
   0  -2  -6  356.34   26.93
   0  -2  -7   -0.46    1.39
   0   2   7    0.66    0.59
   0   2  -7    0.62    0.48
   0   2  -7    0.18    0.59
   0  -2   7   -0.26    0.95
   0  -2  -7    0.50    0.29
   0  -2  -7    0.25    0.45
   0   2  -7    0.76    0.70
   0   2   8    1.38    0.65
   0  -2  -8    0.26    1.45
   0   2  -8    0.86    0.50
   0   2  -8    0.50    0.61
   0  -2   8    1.35    1.09
   0  -2  -8    0.76    0.32
   0  -2  -8    1.83    0.64
   0   2  -8    1.77    0.94
   0  -2  -9    3.45    2.02
   0   2   9    2.77    0.90
   0   2  -9    3.04    0.75
   0   2  -9    2.43    0.93
   0  -2   9    3.39    1.25
   0  -2  -9    3.17    0.51
   0  -2  -9    3.71    0.89
   0   2  -9    2.94    1.16
   0  -2 -10   -1.54    2.19
   0   2  10   -0.23    0.86
   0   2 -10   -0.08    0.58
   0   2 -10   -0.37    0.79
   0  -2  10    0.49    1.19
   0  -2 -10    0.20    0.37
   0  -2 -10    0.37    0.64
   0   2 -10    0.34    1.21
   0   2 -11   46.76    4.72
   0  -2 -11   44.68    4.29
   0   2 -11   48.66    4.37
   0  -2  11   45.25    4.62
   0   2 -11   47.78    4.01
   0  -2 -11   45.73    3.69
   0  -2 -11   58.79    6.09
   0   2  11   47.17    4.28
   0   2 -12    3.43    1.18
   0   2  12    6.47    1.41
   0  -2  12    4.87    1.61
   0   2  12    6.86    1.42
   0   2 -12    3.37    1.62
   0  -2 -13   38.05    2.86
   0   2 -13   34.72    3.09
   0  -2  13   29.81    3.92
   0  -2 -13   31.37    2.89
   0   2 -13   39.40    3.70
   0  -2 -14    1.55    0.62
   0  -2  14    2.78    1.50
   0   2  14    2.72    1.16
   0   2 -14    1.16    1.49
   0   2 -14    1.64    0.84
   0  -2 -14    2.39    0.58
   0   2 -14    1.60    0.72
   0   2 -15   -0.07    0.70
   0   2 -15   -0.24    0.85
   0  -2 -15    0.62    0.49
   0   2  15   -0.40    1.18
   0   2 -15    2.28    1.32
   0  -2 -15    0.45    0.64
   0   2  15    0.22    0.97
   0   2 -16    1.44    0.78
   0   2  16    1.75    1.18
   0  -2  16    0.91    1.31
   0   2 -16    1.57    0.85
   0  -2 -16    2.26    0.62
   0   2  16    2.73    1.23
   0   2 -16    1.80    1.55
   0   2 -16    1.13    0.79
   0   2  16    1.54    0.65
   0  -2 -16    2.04    0.76
   0   2 -16    0.22    0.89
   0  -2 -17    0.45    0.57
   0   2 -17    1.46    0.83
   0   2  17    1.02    1.15
   0   2 -17   -0.39    1.56
   0   2 -17    0.74    1.07
   0  -2 -17    0.73    0.68
   0   2 -17    0.43    0.81
   0   2 -17    0.87    0.89
   0   2  17    0.84    1.18
   0  -2  17    2.62    1.74
   0   2  18  111.04   10.61
   0  -2  18  110.41   11.01
   0   2  18  115.85   10.89
   0   2 -18  103.59   10.45
   0   2 -18  125.64    9.54
   0   2 -18  121.92    9.51
   0  -2 -18  128.14    9.38
   0  -2 -18  135.43    9.56
   0   2 -18  125.76   11.69
   0   2 -18  113.92    9.58
   0   2  19    3.83    1.65
   0   2 -19    3.15    2.19
   0   2 -19    2.13    1.00
   0   2  19    4.60    1.92
   0  -2  19    3.98    1.97
   0   2 -19    3.11    1.00
   0  -2 -19    3.38    0.86
   0   2 -19    3.34    1.14
   0  -2 -19    3.51    1.00
   0   2  20    0.35    1.62
   0   2 -20    0.47    1.84
   0   2 -20   -0.84    1.03
   0  -2 -20    0.10    0.89
   0  -2 -20    0.84    0.78
   0   2 -20   -0.93    0.99
   0  -2  20    0.36    1.72
   0   2  20   -0.78    2.01
   0   2 -21    1.90    1.99
   0   2 -21    0.24    1.01
   0  -2 -21    1.28    0.96
   0   2  21    1.88    1.74
   0  -2 -21    0.63    0.88
   0   2  21    1.68    2.03
   0  -2  21    1.09    1.67
   0   2 -22    5.21    2.34
   0   2 -22    2.04    1.07
   0  -2 -22    1.79    0.97
   0   2  22    2.76    2.06
   0  -2 -22    1.58    0.89
   0   2  22    0.88    1.90
   0  -2  22    2.11    1.90
   0   2 -23   23.99    4.00
   0   2 -23   21.31    2.33
   0   2  23   16.90    3.54
   0  -2  23   20.91    3.38
   0   2  23   18.82    3.72
   0  -2 -23   20.41    2.14
   0  -2 -23   16.69    2.08
   0  -2 -24  113.67   10.34
   0  -2  24  103.18    9.39
   0   2  24   87.67    9.90
   0   2 -25    4.88    1.09
   0  -2 -25    1.56    1.91
   0  -2 -25    3.22    0.91
   0   2  25    2.05    1.92
   0  -2 -25    5.32    1.07
   0   2 -26    0.96    0.76
   0  -2 -26    1.07    0.77
   0  -2 -26    1.33    0.62
   0  -2 -27    2.90    0.81
   0  -2 -27    2.92    0.96
   0   2 -27    3.09    0.78
   0  -2 -28    7.43    1.16
   0   2 -28    6.96    0.96
   0   2 -29   70.70    5.77
   0  -2 -29   85.33    6.00
   0  -2  29   77.60    5.88
   0  -2 -30   30.54    2.35
   0  -2  30   25.12    2.25
   0   2  31    3.67    0.57
   0  -2  31    4.59    0.56
   0   3   0    0.24    0.34
   0   3   0    0.18    0.48
   0   3  -1    0.88    0.32
   0   3   1    0.70    0.44
   0   3  -1    0.72    0.48
   0   3  -2   63.14    4.65
   0   3   2   58.60    4.84
   0   3  -2   60.52    4.99
   0  -3  -2   63.36    4.81
   0   3   3 5120.43  354.22
   0   3   3 4526.40  354.05
   0  -3  -3 5026.82  354.11
   0   3  -3 4996.36  354.29
   0   3   4  154.66   11.55
   0   3   4  150.21   11.37
   0  -3  -4  150.27   11.46
   0   3  -4  154.00   11.64
   0  -3  -5    7.00    0.92
   0   3  -5    6.38    1.03
   0  -3   5    5.11    0.72
   0   3   5    6.39    0.99
   0  -3  -6    4.38    1.87
   0   3   6    3.94    0.86
   0  -3   6    3.22    0.80
   0   3  -6    1.65    0.68
   0   3  -6    3.92    0.94
   0  -3  -6    3.40    0.75
   0   3   7    0.40    0.67
   0  -3  -7   -0.72    1.89
   0   3  -7    0.50    0.62
   0  -3   7    0.56    1.00
   0   3  -7    0.58    0.65
   0  -3  -7    0.39    0.58
   0   3   8    9.46    1.37
   0  -3  -8    5.84    2.66
   0  -3  -8    5.45    0.76
   0   3  -8    7.58    1.18
   0  -3   8    8.73    1.75
   0   3  -8    7.79    1.47
   0  -3  -8    8.52    1.25
   0   3  -9 1529.93  111.40
   0  -3  -9 1470.09  111.24
   0   3   9 1541.11  111.26
   0  -3  -9 1521.01  110.60
   0   3  -9 1478.00  110.98
   0  -3   9 1708.42  111.76
   0  -3  -9 1468.39  112.56
   0  -3 -10  182.93   16.53
   0   3 -10  191.96   15.51
   0   3 -10  179.28   15.19
   0   3  10  196.51   15.17
   0   3 -10  200.33   14.87
   0  -3  10  224.64   15.78
   0   3 -11    0.84    1.10
   0  -3 -11    0.36    2.19
   0   3  11    0.45    1.02
   0  -3  11    0.82    1.30
   0   3 -11    0.28    0.64
   0  -3 -11    0.09    0.56
   0   3 -11   -0.33    0.93
   0  -3  12    4.17    1.57
   0  -3 -12    3.87    0.72
   0   3 -12    3.28    1.03
   0   3 -13    4.84    1.57
   0  -3 -13    2.38    2.07
   0   3  13    2.39    1.19
   0   3 -13    3.03    1.06
   0   3  13    2.06    0.99
   0  -3  13    3.05    1.29
   0   3  13    1.68    0.65
   0   3 -13    0.99    0.69
   0  -3 -13    1.36    0.64
   0   3 -14   60.63    4.85
   0   3  14   68.75    5.86
   0  -3  14   67.45    6.13
   0  -3 -14   61.39    4.67
   0   3  14   65.61    5.82
   0  -3 -14   79.39    7.52
   0   3 -14   70.01    6.46
   0   3  14   56.14    4.79
   0   3 -14   62.05    5.00
   0  -3 -14   51.20    4.71
   0   3 -14   56.92    5.67
   0   3 -15   45.90    5.00
   0   3  15   44.17    5.04
   0   3  15   39.44    4.87
   0   3 -15   44.09    5.57
   0   3  15   53.54    4.17
   0   3 -15   48.04    4.30
   0  -3 -15   47.58    3.97
   0  -3 -15   58.71    4.17
   0   3 -15   49.73    4.18
   0   3 -16   32.17    3.80
   0  -3  16   40.13    4.24
   0   3  16   33.68    3.97
   0   3 -16   30.18    3.05
   0   3  16   33.57    3.89
   0   3  16   28.83    2.81
   0  -3 -16   27.81    2.76
   0   3 -16   29.76    4.32
   0  -3 -16   33.71    2.71
   0   3 -16   32.31    2.91
   0  -3 -17    0.25    0.57
   0   3  17   -0.28    1.26
   0  -3 -17   -0.16    0.66
   0   3 -17   -1.22    1.79
   0   3 -17    0.57    1.21
   0  -3  17   -0.57    1.40
   0   3  17    0.88    1.12
   0   3  17    0.98    0.78
   0   3 -17    0.29    0.79
   0   3  18   -0.62    1.56
   0  -3 -18    0.54    0.74
   0  -3  18    0.57    1.33
   0   3  18    1.64    1.64
   0   3 -18    1.24    1.14
   0   3 -18   -0.73    1.00
   0  -3 -18    0.07    0.60
   0   3 -18    0.44    1.72
   0   3  19    3.41    1.68
   0   3 -19    1.39    1.99
   0   3  19    2.53    1.68
   0  -3  19    5.72    2.03
   0  -3 -19    1.19    0.73
   0   3 -19    1.64    0.95
   0   3 -19    1.00    1.24
   0  -3 -19    1.86    0.86
   0  -3 -20   32.25    3.39
   0   3  20   41.42    5.06
   0   3  20   36.03    4.90
   0  -3  20   36.75    4.47
   0   3 -20   39.25    3.55
   0  -3 -20   39.57    3.33
   0   3 -20   39.63    4.87
   0  -3  21    2.43    1.41
   0   3  21    0.84    1.49
   0  -3 -21   -0.11    0.95
   0  -3 -21    1.26    0.78
   0   3 -21    2.64    0.98
   0   3  21    1.57    1.89
   0   3  22    0.87    1.77
   0  -3 -22    0.32    0.92
   0  -3 -22    1.98    0.83
   0   3 -22    1.47    0.97
   0   3  22    4.85    2.42
   0  -3 -23    0.17    0.82
   0   3  23    0.41    1.92
   0  -3 -23    0.93    0.96
   0   3  23    1.31    1.77
   0   3 -24    0.09    0.75
   0   3  24    0.84    1.66
   0  -3 -25    4.18    0.96
   0  -3 -25    6.22    1.09
   0   3 -25    7.08    1.07
   0  -3 -26   77.27    6.69
   0  -3 -26   89.11    6.77
   0   3 -26   92.73    6.72
   0  -3 -27  109.18    8.46
   0  -3 -27  109.28    8.50
   0   3 -27  108.40    8.41
   0  -3 -27  128.77    8.83
   0  -3  28   -0.23    0.53
   0   3 -28   -0.38    0.36
   0  -3 -28    0.72    0.68
   0  -3  29    1.90    0.48
   0  -3 -29    2.75    0.67
   0  -3  30    0.02    0.25
   0  -3 -30   -0.39    0.39
   0   4   0 4509.10  333.46
   0   4   0 4723.57  333.66
   0   4  -1  493.27   36.11
   0   4   1  497.93   36.24
   0   4   1  489.74   36.31
   0   4  -1  489.97   36.39
   0   4   2    4.02    0.90
   0   4  -2    3.28    0.91
   0   4   2    3.42    0.78
   0   4   3   13.74    1.65
   0   4   3   13.16    1.52
   0   4  -3   16.56    1.86
   0   4   4    7.87    1.32
   0   4  -4    7.74    1.33
   0   4   4    7.06    1.04
   0   4  -5    4.53    1.18
   0   4   5    6.15    1.17
   0   4  -5    5.44    1.24
   0   4  -6 1355.84  104.59
   0   4   6 1425.52  104.65
   0  -4  -6 1458.54  105.57
   0   4  -6 1528.23  104.83
   0   4   7  328.45   22.96
   0   4  -7  286.34   22.73
   0   4  -7  314.65   23.06
   0  -4  -7  279.38   23.85
   0  -4   8    7.94    0.95
   0   4  -8    9.78    1.54
   0   4  -8    8.00    1.20
   0  -4  -8    7.39    2.57
   0   4   8    7.23    1.42
   0  -4  -9   31.33    2.38
   0  -4   9   24.17    2.57
   0   4  -9   25.22    2.69
   0   4   9   26.93    2.97
   0  -4 -10    9.61    1.14
   0  -4  10   10.49    1.53
   0  -4  11  142.33   10.33
   0  -4 -11  112.47    9.56
   0  -4 -11  141.72   12.25
   0   4 -11  145.73   10.71
   0   4  11  147.64   10.62
   0   4  12  331.42   26.51
   0  -4 -12  365.89   28.35
   0  -4 -12  362.71   25.67
   0   4 -12  334.83   26.67
   0   4  12  324.47   26.54
   0   4  13  238.63   16.86
   0   4 -13  234.30   16.89
   0   4  13  209.02   15.61
   0  -4 -13  183.99   15.56
   0   4  13  248.07   16.84
   0  -4 -13  263.36   18.82
   0   4 -13  208.97   15.66
   0   4  14    1.52    0.73
   0   4  14    1.89    1.23
   0  -4 -14    1.38    2.03
   0   4  14    3.43    1.35
   0  -4 -14    0.72    0.63
   0   4 -14    0.75    1.13
   0   4 -14    1.69    0.74
   0   4  15    3.91    0.90
   0  -4 -15    4.29    0.69
   0  -4 -15    5.70    2.62
   0   4  15    5.19    1.66
   0   4  15    3.30    1.28
   0  -4 -15    3.17    0.82
   0   4 -15    2.71    1.34
   0   4 -15    2.70    0.93
   0   4  16   -0.17    0.78
   0   4  16    0.28    1.15
   0   4  16   -1.71    1.54
   0   4 -16   -0.29    1.09
   0  -4 -16   -0.16    0.70
   0   4 -16   -0.09    0.82
   0  -4 -16    0.80    0.58
   0  -4 -17   53.07    5.04
   0   4  17   63.42    6.58
   0   4  17   58.22    5.10
   0  -4 -17   69.46    4.98
   0   4 -17   63.45    6.49
   0   4 -17   63.60    5.21
   0   4  17   67.38    6.60
   0  -4 -18   35.99    3.07
   0   4  18   26.16    4.20
   0   4  18   31.56    2.97
   0  -4 -18   29.99    2.82
   0   4 -18   33.71    3.10
   0   4  18   38.84    4.72
   0   4 -18   29.58    4.18
   0  -4 -19   45.47    4.35
   0   4  19   50.97    6.02
   0   4 -19   52.51    4.45
   0  -4 -19   54.31    4.24
   0   4  19   50.41    5.95
   0   4 -19   48.95    5.86
   0   4  20    4.41    2.02
   0   4  20   -0.39    1.85
   0   4 -20    0.78    1.44
   0  -4 -20    1.64    0.94
   0  -4 -20    1.68    0.69
   0   4 -20    0.97    0.84
   0   4  21    2.50    1.74
   0  -4 -21    0.79    0.68
   0   4  21    0.81    1.79
   0  -4 -21   -0.21    0.88
   0   4 -21    0.40    1.54
   0   4 -21   -0.09    0.77
   0   4  22    2.47    1.81
   0  -4 -22    1.99    1.04
   0  -4 -22    0.56    0.72
   0   4  22    0.42    1.91
   0  -4 -23   13.50    1.68
   0   4  23   21.52    3.58
   0   4  23   17.31    3.40
   0  -4 -24    9.24    1.36
   0  -4 -24   13.52    1.54
   0  -4 -25    1.21    0.70
   0  -4 -25    0.24    0.72
   0  -4  25    1.47    0.68
   0  -4 -26    0.57    0.58
   0  -4 -26    0.82    0.62
   0  -4  26    1.07    0.59
   0  -4 -27    4.70    0.98
   0  -4 -27    4.04    0.71
   0  -4  27    2.71    0.57
   0  -4 -28    2.92    0.72
   0  -4  28    1.19    0.37
   0  -4 -29    0.39    0.46
   0   5   0    0.66    0.69
   0   5   1    1.28    0.75
   0   5  -1    1.40    0.87
   0   5  -2   25.43    2.62
   0   5   2   26.38    2.49
   0   5   2   20.72    2.36
   0   5  -3   36.15    3.67
   0   5   3   43.13    3.56
   0   5   3   36.20    3.52
   0   5  -4   12.43    1.76
   0   5   4   13.10    1.56
   0   5   4   11.18    1.63
   0   5   5    8.10    1.43
   0   5  -5    4.25    1.31
   0   5   6    6.50    1.36
   0   5  -6    5.95    1.29
   0  -5  -6    7.05    0.88
   0   5  -7    2.68    0.93
   0  -5  -7    2.55    0.59
   0   5   7    3.47    1.13
   0  -5  -8   15.12    1.48
   0   5  -8   14.83    2.12
   0  -5  -8   15.44    3.55
   0  -5  -9  107.69   10.95
   0   5  -9  118.00    9.52
   0  -5  -9  118.98    8.47
   0   5   9  103.04    8.39
   0   5   9  117.09    9.37
   0  -5 -10  115.23   10.48
   0   5 -10  106.98    8.45
   0  -5 -10   87.61    7.28
   0   5  10   92.59    7.30
   0   5  10  124.09    8.61
   0  -5 -11   17.88    1.91
   0   5  11   19.91    2.64
   0   5 -11   24.93    2.97
   0   5  11   28.83    3.14
   0  -5 -11   22.95    4.64
   0   5  12    8.22    1.81
   0   5  12    8.08    1.87
   0  -5 -12   10.89    3.39
   0  -5 -12   11.03    1.25
   0   5 -12   11.06    2.07
   0  -5 -13    4.21    2.74
   0   5  13    1.03    1.22
   0  -5 -13    1.04    0.61
   0   5 -13    0.53    1.08
   0   5  13    0.70    1.03
   0   5  14    7.74    1.77
   0  -5 -14    6.21    1.04
   0   5 -14    6.27    1.85
   0   5  14    6.16    1.83
   0  -5 -14    4.81    2.82
   0   5  14    6.20    1.09
   0   5  15  193.74   16.05
   0   5  15  174.97   15.71
   0   5 -15  193.77   16.01
   0   5  15  190.78   14.54
   0  -5 -15  193.25   14.52
   0  -5 -15  192.24   14.32
   0  -5 -15  231.43   18.01
   0   5  16   85.51    8.10
   0  -5 -16   70.17    6.44
   0   5  16   92.26    8.13
   0   5 -16   84.25    8.02
   0   5  16   75.81    6.54
   0  -5 -16   88.97    6.35
   0  -5 -16  101.73    9.89
   0   5  17    4.80    1.17
   0  -5 -17    4.23    1.08
   0   5  17    6.12    1.99
   0   5 -17    3.89    2.01
   0  -5 -17    5.50    0.89
   0   5  17    6.73    2.18
   0   5  18   -0.19    0.87
   0  -5 -18    0.29    0.82
   0   5  18   -1.13    1.53
   0   5  18   -0.74    1.66
   0   5 -18   -0.38    1.33
   0  -5 -18    0.60    0.60
   0   5  19   10.34    2.70
   0   5  19   11.28    2.81
   0   5  19   12.02    1.53
   0  -5 -19   12.46    1.42
   0   5 -19   14.93    2.81
   0  -5 -19    9.39    1.54
   0  -5 -20   24.58    2.67
   0  -5 -20   27.90    2.52
   0   5  20   27.17    4.21
   0   5 -20   26.32    4.05
   0   5  20   31.51    4.50
   0   5  21  254.34   20.64
   0   5 -21  222.44   20.31
   0   5  21  264.83   20.87
   0   5  22   45.12    5.56
   0   5  22   48.66    5.56
   0  -5 -22   42.70    3.55
   0  -5 -22   36.84    3.68
   0  -5 -23    0.48    0.68
   0  -5 -23    1.61    0.85
   0   5 -24    0.07    0.61
   0  -5 -24   -0.25    0.63
   0  -5 -24    1.19    0.80
   0   5 -25   16.11    1.63
   0  -5 -25   16.21    1.56
   0  -5 -25   13.71    1.66
   0   5 -26   19.84    1.93
   0  -5 -26   22.06    2.04
   0  -5 -26   24.49    1.94
   0  -5 -27   27.42    2.43
   0  -5 -27   32.50    2.62
   0  -5 -28    0.08    0.40
   0   6   0  959.70   69.91
   0   6   1  142.21   10.95
   0   6  -1  151.68   10.97
   0   6  -2    2.85    0.59
   0   6   2    3.19    0.59
   0   6   2    3.65    0.99
   0   6  -3    3.06    0.61
   0   6   3    2.44    0.56
   0   6   3    1.19    0.73
   0   6  -3    2.20    1.00
   0   6  -4    3.69    0.75
   0   6  -4    4.15    0.67
   0   6   4    3.89    0.63
   0   6  -4    5.56    1.22
   0   6  -5    0.80    0.56
   0   6   5    2.05    0.52
   0   6  -5    1.12    0.49
   0  -6  -5    1.76    0.57
   0   6  -5    0.76    0.84
   0   6  -6  342.47   28.57
   0   6  -6  412.19   28.66
   0  -6  -6  404.14   31.15
   0   6   6  352.23   28.55
   0   6  -6  367.17   29.56
   0   6   7  210.57   15.62
   0   6  -7  198.76   14.50
   0  -6  -7  201.76   17.24
   0   6  -7  190.31   14.53
   0   6  -7  218.49   15.71
   0   6   7  200.68   14.49
   0  -6  -7  178.57   14.48
   0   6   8    0.71    0.54
   0   6   8   -0.44    0.99
   0  -6  -8    0.98    2.22
   0   6  -8    0.22    0.96
   0  -6  -8    0.70    0.62
   0   6   9    7.55    1.07
   0  -6  -9   11.62    1.24
   0   6   9    9.00    1.94
   0  -6  -9   10.69    3.47
   0   6  -9    6.87    1.74
   0  -6 -10    9.12    3.66
   0   6  10   19.63    2.67
   0   6 -10   16.50    2.48
   0  -6 -10   11.22    1.39
   0   6  10   10.95    1.37
   0   6  11    6.59    1.10
   0   6  11    8.25    1.98
   0  -6 -11   10.64    3.44
   0   6 -11   10.86    2.11
   0  -6 -11    7.89    1.11
   0  -6 -12   49.00    7.36
   0   6 -12   48.93    5.77
   0   6  12   40.27    5.74
   0  -6 -13   68.85    8.18
   0   6  13   71.65    6.58
   0   6 -13   63.56    6.20
   0  -6 -13   52.04    4.71
   0   6  14    0.34    1.54
   0  -6 -14    0.60    2.84
   0  -6 -14    0.74    0.76
   0   6  14    2.01    0.84
   0   6 -14    0.64    1.29
   0  -6 -15    0.40    0.51
   0   6  15    0.36    1.86
   0  -6 -15    0.59    2.62
   0   6 -15    1.69    1.41
   0  -6 -15    0.52    0.76
   0   6  15   -0.09    0.87
   0  -6 -16   41.93    6.13
   0  -6 -16   35.44    2.80
   0   6  16   28.27    3.03
   0   6 -16   38.00    4.66
   0   6  16   35.74    4.88
   0  -6 -16   27.11    2.94
   0  -6 -17   51.35    4.96
   0   6  17   57.22    6.61
   0  -6 -17   66.42    4.83
   0   6 -17   59.79    6.62
   0   6  17   58.79    6.75
   0   6  17   59.34    5.09
   0   6  18   11.09    2.66
   0  -6 -18    9.12    1.45
   0  -6 -18   11.39    1.27
   0   6  18    8.75    1.44
   0   6 -18   11.37    2.67
   0   6  18   12.82    3.06
   0   6 -19   12.48    2.75
   0   6  19   10.44    2.81
   0   6  19    6.59    2.39
   0   6 -20    1.17    0.82
   0   6  20    1.11    0.78
   0   6 -20    1.21    1.70
   0  -6 -20    1.55    0.69
   0   6  20    3.31    1.96
   0   6 -21    2.54    0.83
   0  -6 -21    1.80    0.72
   0  -6 -21    1.96    0.96
   0  -6 -22   16.03    1.59
   0   6 -22   17.17    1.78
   0  -6 -22   13.03    1.76
   0  -6 -23   60.39    4.68
   0  -6 -23   54.73    4.90
   0   6 -23   61.30    4.86
   0  -6 -24   54.82    4.49
   0   6 -24   53.80    4.38
   0  -6 -25    0.76    0.58
   0   6 -25    0.41    0.47
   0  -6 -26    1.52    0.51
   0  -6 -26    1.91    0.55
   0   6 -26    1.36    0.36
   0   6 -26    1.16    0.40
   0  -6 -27    0.20    0.33
   0  -6 -27    0.26    0.35
   0   7   0    0.18    0.80
   0   7   0    0.05    0.53
   0   7   1    9.95    1.79
   0   7  -1   14.17    2.07
   0   7  -1   14.07    1.40
   0   7   1   13.49    1.37
   0   7   2   84.58    6.62
   0   7  -2   84.99    6.81
   0  -7  -2   67.78    5.70
   0   7   2   74.11    5.71
   0   7  -2   72.98    5.73
   0   7  -3  551.17   44.43
   0   7   3  532.78   43.41
   0   7  -3  546.17   43.44
   0   7  -4  354.42   24.67
   0   7  -4  387.07   25.99
   0   7  -4  296.76   25.82
   0   7   4  351.28   24.65
   0  -7  -4  299.16   24.62
   0   7  -5    0.23    0.84
   0  -7  -5    0.61    0.59
   0  -7  -5   -0.95    2.38
   0   7  -5    0.54    0.57
   0   7   5    0.06    0.57
   0   7  -6    0.24    0.95
   0   7   6    0.54    0.60
   0   7  -6    1.23    0.58
   0  -7  -6    0.51    2.73
   0  -7  -6    1.14    0.63
   0   7  -7   39.67    3.11
   0   7  -7   45.43    4.38
   0   7  -7   31.95    3.09
   0  -7  -7   29.36    3.02
   0  -7  -7   34.02    5.66
   0   7   7   41.76    3.13
   0   7  -8   23.96    2.10
   0   7  -8   27.03    3.33
   0   7  -8   18.53    2.11
   0  -7  -8   19.79    2.07
   0  -7  -8   26.99    5.42
   0   7   8   23.80    2.13
   0   7  -9  169.15   13.93
   0   7  -9  173.69   15.24
   0   7  -9  192.31   14.07
   0   7   9  167.30   13.97
   0  -7  -9  203.68   17.94
   0   7 -10  248.09   17.55
   0   7  10  250.33   19.40
   0   7 -10  219.78   17.57
   0  -7 -10  224.23   17.54
   0   7 -10  263.43   19.16
   0  -7 -10  262.47   21.77
   0  -7 -11    7.95    3.99
   0   7  11   11.07    2.65
   0   7 -11   11.97    1.54
   0   7 -11   11.71    1.37
   0  -7 -11    9.25    1.35
   0   7 -11   14.43    2.52
   0  -7 -12    1.41    0.78
   0   7 -12    0.18    0.76
   0   7 -12    0.52    0.67
   0   7 -12    0.62    1.36
   0  -7 -12    0.66    2.83
   0   7  12   -0.37    1.57
   0  -7 -13   81.62    9.26
   0   7 -13   56.02    5.28
   0   7 -13   83.06    7.13
   0   7  13   79.58    7.48
   0   7 -13   71.48    5.25
   0  -7 -13   56.16    5.20
   0   7 -14  139.60   10.55
   0   7  14  135.87   10.64
   0  -7 -14  132.06   10.58
   0  -7 -14  146.10   14.21
   0   7  14  140.62   12.70
   0   7 -14  148.75   12.36
   0   7 -15   18.68    1.95
   0   7  15   17.44    2.11
   0  -7 -15   22.85    2.16
   0  -7 -15   12.63    3.94
   0   7  15   16.66    3.46
   0   7 -15   18.44    3.23
   0   7 -16   81.76    6.40
   0   7  16   95.53    8.82
   0   7 -16   86.02    8.29
   0  -7 -16   70.44    6.41
   0   7  16   78.35    6.53
   0   7 -17    6.86    2.30
   0   7  17   10.23    2.88
   0  -7 -18    0.78    0.86
   0   7 -18   -0.09    0.64
   0   7  18    0.96    0.89
   0   7 -18    0.77    1.53
   0   7 -19   15.85    1.69
   0   7 -19   13.75    1.70
   0   7  19   11.49    1.64
   0  -7 -19   13.15    1.70
   0   7 -20   61.59    5.01
   0   7 -20   64.41    5.03
   0  -7 -20   58.08    5.07
   0   7  20   59.08    4.88
   0  -7 -21    1.82    0.90
   0   7 -21    2.14    0.78
   0   7 -21    1.37    0.71
   0  -7 -22    6.69    1.21
   0   7 -22    8.70    1.12
   0   7 -22    7.38    1.00
   0  -7 -23    0.68    0.74
   0   7 -23    1.77    0.59
   0   7 -23    1.48    0.50
   0   7 -24    0.74    0.35
   0   7 -24    0.33    0.38
   0  -7 -24    1.39    0.65
   0  -7 -24    0.68    0.48
   0  -7 -25    1.89    0.52
   0   8   0  383.61   29.20
   0   8   0  382.08   28.18
   0   8   1  198.68   14.41
   0   8  -1  197.41   14.53
   0   8   1  178.77   13.33
   0   8  -1  186.03   13.37
   0  -8  -1  161.78   13.29
   0  -8  -2   11.40    1.40
   0   8   2   14.97    1.45
   0   8  -2   13.87    1.46
   0   8  -2   12.29    2.17
   0   8  -3    2.23    0.75
   0   8   3    3.48    0.79
   0   8  -3    3.35    1.55
   0   8  -3    3.33    1.27
   0  -8  -4   24.83    2.69
   0   8  -4   35.95    2.82
   0   8   4   33.86    2.78
   0   8  -4   34.59    3.83
   0  -8  -4   35.27    5.72
   0   8  -5    4.75    0.87
   0   8   5    4.45    0.85
   0  -8  -5    3.66    3.42
   0  -8  -5    4.43    0.92
   0   8  -5    3.11    1.41
   0   8  -6   11.59    2.24
   0  -8  -6   14.17    4.45
   0   8  -6   14.70    1.50
   0   8   6   10.77    1.44
   0  -8  -6   13.96    1.52
   0   8  -7   23.44    3.09
   0  -8  -7   18.29    1.92
   0   8  -7   20.32    1.93
   0   8   7   17.09    1.90
   0   8  -8    4.84    0.89
   0   8   8    3.10    0.89
   0  -8  -8    3.05    0.85
   0  -8  -8    2.08    3.07
   0   8  -8    4.31    1.41
   0   8  -9   -0.15    0.62
   0  -8  -9    2.11    3.17
   0   8  -9    0.59    1.13
   0  -8  -9    1.22    0.73
   0  -8 -10   17.25    1.90
   0   8 -10   16.41    2.89
   0  -8 -10   22.40    5.08
   0   8 -10   16.90    1.79
   0  -8 -11   11.48    1.51
   0   8 -11   13.43    2.53
   0   8 -11   11.28    1.43
   0  -8 -12   68.88    5.20
   0   8 -12   54.31    6.25
   0   8 -12   56.82    5.01
   0   8 -13   92.87    9.01
   0  -8 -13  101.88   10.96
   0   8 -14   13.24    2.66
   0  -8 -14   11.11    3.28
   0   8  15    1.45    0.93
   0   8 -15    1.37    0.73
   0  -8 -15    0.91    0.78
   0   8 -15    1.04    1.28
   0  -8 -16    0.09    0.82
   0   8 -16    0.40    0.66
   0   8  16    0.38    0.87
   0  -8 -17    1.35    0.86
   0   8  17    2.18    0.96
   0   8 -17    2.22    0.75
   0   8 -18   72.55    6.32
   0  -8 -18   92.20    6.63
   0   8 -18   78.01    6.45
   0   8  18   92.93    6.58
   0   8  19   52.03    4.22
   0   8 -19   53.94    4.30
   0  -8 -19   49.01    4.34
   0   8  20    7.14    0.93
   0  -8 -20    7.14    1.19
   0  -8 -21    1.39    0.74
   0   8 -21    1.25    0.58
   0  -8 -22    0.70    0.60
   0   8 -22    1.87    0.50
   0  -8 -23    0.92    0.41
   0   8 -23    0.21    0.32
   0   9   0    0.13    0.64
   0   9   0   -0.41    1.45
   0   9   1    0.67    0.63
   0   9  -1    1.32    0.66
   0   9  -2    7.43    1.76
   0   9   2    5.18    0.98
   0   9  -2    7.41    1.02
   0  -9  -2    7.43    3.42
   0  -9  -3    4.20    3.96
   0   9  -3    0.68    0.64
   0   9   3    1.46    0.70
   0   9  -3    0.48    0.96
   0  -9  -4    7.23    3.78
   0   9  -4    3.06    0.78
   0   9   4    4.07    0.86
   0   9  -4    5.80    1.58
   0   9  -5    0.26    0.93
   0   9  -5    0.92    0.64
   0   9   5    0.45    0.69
   0  -9  -5    0.43    0.65
   0  -9  -6    2.25    3.99
   0   9  -6    3.32    0.83
   0   9  -6    4.29    1.40
   0   9  -7   17.84    2.80
   0  -9  -7   12.73    4.65
   0   9  -8    3.36    1.43
   0  -9  -8    4.40    3.32
   0   9  -9   -0.28    1.13
   0  -9  -9   -0.71    2.88
   0  -9  -9    3.56    0.91
   0  -9 -10   12.09    4.07
   0   9 -10   12.56    1.43
   0   9 -10   11.84    2.34
   0  -9 -10   11.93    1.50
   0   9 -11    0.67    0.65
   0   9  11    0.68    0.72
   0  -9 -11   -0.17    0.76
   0   9 -12    0.30    0.64
   0  -9 -12    0.33    0.72
   0   9  12   -0.09    0.73
   0  -9 -13    9.27    1.40
   0   9  13   11.73    1.53
   0   9 -13   13.13    1.45
   0  -9 -14   27.04    2.64
   0   9  14   29.25    2.69
   0   9 -14   26.87    2.52
   0  -9 -15   30.50    2.67
   0   9 -15   25.78    2.49
   0   9  15   26.85    2.63
   0   9 -16    4.41    0.87
   0   9  16    4.91    1.00
   0  -9 -16    3.78    0.94
   0   9 -17    0.51    0.57
   0   9  17    0.51    0.65
   0  -9 -17   -0.07    0.70
   0   9 -18    3.37    0.76
   0  -9 -18    4.22    0.87
   0   9  18    4.68    0.75
   0  -9 -19   20.72    2.17
   0   9 -19   28.55    2.21
   0  -9 -20   56.13    4.95
   0   9 -20   73.21    4.98
   0  -9 -21   51.62    3.78
   0   9 -21   46.49    3.72
   0  10   0    3.49    0.83
   0  10  -1    1.17    0.63
   0  10   1    1.27    0.67
   0  10   2   31.87    2.88
   0  10  -2   33.64    2.88
   0  10  -3    0.77    0.64
   0  10   3    2.19    0.79
   0  10  -4   28.32    2.67
   0  10   4   33.20    2.81
   0  10  -5    4.23    0.83
   0  10   5    1.92    0.84
   0  10  -6   13.11    1.47
   0  10  -7   95.95    6.87
   0 -10  -7   81.71    6.80
   0  10  -8    8.22    1.05
   0 -10  -8    6.38    1.03
   0  10  -9    3.96    0.76
   0 -10  -9    2.60    0.83
   0  10   9    3.35    0.90
   0  10  10   67.97    5.30
   0  10 -10   75.91    5.25
   0 -10 -11   28.14    2.72
   0  10 -11   32.86    2.72
   0  10  11   32.20    2.81
   0  10 -12    0.89    0.58
   0 -10 -12    1.22    0.72
   0  10  12    0.71    0.75
   0 -10 -13   25.92    2.31
   0  10  13   25.87    2.35
   0  10 -13   22.56    2.19
   0 -10 -14    8.70    1.13
   0  10 -14    9.19    1.12
   0  10  14    9.52    1.20
   0  10 -15    3.87    0.68
   0 -10 -15    1.82    0.67
   0  10  15    2.77    0.74
   0  10  16   47.51    3.79
   0 -10 -16   40.88    3.76
   0  10 -17   65.33    5.00
   0  10 -18    2.28    0.42
   0  11   0   -0.18    0.55
   0  11  -1    9.12    1.17
   0  11   1   10.73    1.24
   0  11  -2    2.27    0.65
   0  11   2    1.66    0.65
   0  11  -3    0.44    0.56
   0  11  -4   11.68    1.27
   0  11  -5   -0.16    0.54
   0  11   5   -0.06    0.61
   0  11  -6   -0.26    0.54
   0  11   6   -0.18    0.60
   0  11  -7   36.92    2.92
   0  11   7   32.16    2.96
   0  11  -8    2.36    0.60
   0  11   8    1.53    0.67
   0  11  -9    3.30    0.68
   0  11   9    5.08    0.88
   0  11 -10   33.42    2.80
   0  11  10   34.46    2.90
   0  11 -11    7.09    0.85
   0  11  11    6.09    0.92
   0  11 -12   -0.04    0.41
   0  11  12   -0.26    0.52
   0  11 -13   21.98    1.84
   0  12   1    3.54    0.63
   0  12   2    1.15    0.49
   0  12   3    0.78    0.45
   0  12   4    0.12    0.43
   1   0 -31    0.63    0.35
  -1   0  31    0.62    0.44
   1   0 -30   -0.09    0.49
   1   0 -29  137.71   10.44
   1   0 -28   -0.08    0.71
   1   0 -27   -0.59    0.88
   1   0 -26    0.69    0.97
   1   0 -26    0.36    0.80
  -1   0  25    0.44    1.82
   1   0 -25    2.24    1.71
   1   0 -24    0.10    0.86
   1   0 -24    0.48    1.90
   1   0 -24    0.14    1.10
  -1   0  24    0.46    1.97
   1   0 -23  337.58   25.39
   1   0 -23  388.75   28.71
   1   0 -23  323.67   25.56
   1   0 -23  383.46   25.99
  -1   0  23  302.71   27.73
   1   0 -22    0.11    0.95
   1   0 -22    0.08    0.69
   1   0 -22    0.51    1.75
  -1   0  22    1.35    1.83
   1   0 -21    1.12    0.89
   1   0 -21    0.08    0.69
  -1   0  21    1.03    1.69
   1   0 -21    0.51    1.88
  -1   0  21   -0.42    1.65
   1   0 -20   -0.10    0.85
  -1   0  20    0.63    1.57
   1   0 -20    0.08    0.60
   1   0 -20    0.50    2.30
  -1   0  20    0.39    1.78
   1   0 -19    0.54    0.73
   1   0 -19    1.67    0.88
   1   0 -19    0.66    0.58
  -1   0  19    1.67    1.43
   1   0 -19    1.91    1.70
  -1   0  19   -1.03    1.76
   1   0 -18    0.23    0.71
   1   0 -18    0.16    0.70
  -1   0  18    1.22    1.29
   1   0 -18   -0.48    0.51
  -1   0  18   -0.30    1.40
   1   0 -17  443.30   33.54
   1   0 -17  466.88   33.49
  -1   0  17  430.27   34.47
   1   0 -17  468.49   33.54
  -1   0  17  432.15   34.77
   1   0 -16    0.06    0.59
   1   0 -16    0.14    0.43
   1   0 -16   -0.20    0.65
   1   0 -16   -0.29    0.50
  -1   0  16    0.69    1.16
   1   0 -15    1.85    0.60
   1   0 -15    0.92    0.53
  -1   0  15    1.27    0.98
   1   0 -15    0.84    0.44
   1   0 -14    0.41    0.58
  -1   0  14    0.14    0.80
   1   0 -13    0.10    0.62
  -1   0  13    0.12    0.72
  -1   0  13    0.76    0.88
   1   0 -12   -0.18    0.65
   1   0 -12    0.69    0.70
  -1   0  12    0.84    0.84
  -1   0  12    0.13    0.89
   1   0 -11 1083.25   78.44
  -1   0  11 1025.96   78.44
   1   0 -11 1104.05   78.38
   1   0 -10    0.28    0.51
  -1   0  10   -0.24    0.64
   1   0 -10    0.24    0.57
  -1   0   9    8.01    1.08
   1   0  -9    8.27    1.10
   1   0  -8   -0.07    0.43
  -1   0   7    1.03    0.42
   1   0  -7    1.06    0.44
  -1   0   6    0.09    0.38
   1   0  -6    0.26    0.43
  -1   0   5  628.46   44.33
   1   0  -5  611.67   44.37
   1   0  -5  577.08   44.39
   1   0  -4    0.46    0.25
   1   0  -4    0.17    0.42
  -1   0   4    0.19    0.30
   1   0  -4    0.49    0.40
  -1   0   3    3.61    0.46
   1   0  -3    3.47    0.40
   1   0  -3    3.71    0.50
   1   0  -2    0.21    0.10
   1   0  -2   -0.11    0.24
   1   0  -1    0.04    0.06
   1   0   0    0.17    0.12
  -1   0  -1 5036.36  365.53
  -1   0  -2   -0.06    0.48
   1   0   2    0.04    0.36
   1   0   3   -0.15    0.40
  -1   0  -3    0.32    0.70
   1   0   4   -0.41    0.48
   1   0   4   -0.09    0.51
  -1   0  -4    0.61    1.02
   1   0   5    4.07    0.75
   1   0   6    0.65    0.57
  -1   0  -6   -0.12    0.43
   1   0   7 5114.84  370.83
   1   0   7 5053.05  370.71
  -1   0  -7 5149.38  370.72
   1   0   8    0.68    0.64
   1   0   8    0.64    0.57
  -1   0  -8    0.24    0.48
   1   0   9   12.63    1.66
   1   0   9   11.63    1.43
  -1   0  -9    9.77    1.34
   1   0  10    0.13    0.85
   1   0  10    0.95    0.83
  -1   0 -10   -0.11    0.58
   1   0  11   26.03    3.15
   1   0  11   32.01    3.15
  -1   0 -11   32.70    3.08
   1   0  12    0.17    1.23
   1   0  12    0.14    1.00
  -1   0 -12    0.29    0.72
   1   0  13 2708.66  198.76
  -1   0 -13 2657.65  198.76
   1   0  13 2835.78  199.07
  -1   0 -14    0.17    0.65
   1   0  14    2.39    1.16
   1   0  15    9.13    2.07
  -1   0 -15    6.28    1.16
  -1   0 -16    0.78    0.53
  -1   0 -16    0.07    0.60
   1   0  16    0.29    1.42
  -1   0 -16    0.42    0.69
  -1   0 -17    9.81    1.10
  -1   0 -17    8.73    1.24
   1   0  17    6.13    1.92
  -1   0 -17    6.26    1.10
  -1   0 -18   -0.13    0.57
  -1   0 -18   -0.25    0.86
   1   0  18    0.60    1.45
  -1   0 -18    1.50    0.68
   1   0  18    2.15    1.62
  -1   0 -19   89.38    7.55
  -1   0 -19  101.06    7.48
  -1   0 -19   93.23    7.40
   1   0  19  100.57    9.57
  -1   0 -20   -0.43    1.80
  -1   0 -20   -0.38    0.94
   1   0  20   -0.42    1.75
  -1   0 -20    0.15    0.68
  -1   0 -21    2.62    1.93
  -1   0 -21    3.27    1.03
   1   0  21    1.76    2.30
  -1   0 -21    1.78    0.72
  -1   0 -22    1.30    1.82
  -1   0 -22   -0.40    1.01
   1   0  22   -2.22    2.05
  -1   0 -22   -0.07    0.63
  -1   0 -23    5.96    2.43
  -1   0 -23    3.78    1.14
   1   0  23    3.96    2.05
  -1   0 -24   -0.37    0.80
  -1   0 -24   -0.81    1.50
   1   0  24    0.41    1.68
  -1   0 -25   67.74    6.98
   1   0  25   56.19    6.81
  -1   0 -26    0.46    0.71
  -1   0 -27    0.55    0.69
  -1   0 -28    0.45    0.62
  -1   0 -29    0.25    0.50
   1   0  30   -0.20    0.46
  -1   0 -30    0.26    0.43
   1   0  31    5.73    0.68
  -1  -1  31   61.14    5.07
   1  -1 -31   74.47    5.14
   1  -1 -30    1.21    0.57
   1   1 -30    2.19    0.55
   1   1 -29   10.73    1.25
   1  -1 -29   11.23    1.36
   1  -1 -28    1.03    0.79
   1   1 -28    0.72    0.68
   1  -1 -27   33.85    2.99
   1  -1 -27   33.44    3.21
   1   1 -27   32.32    3.06
   1  -1 -26   96.16    7.88
   1   1 -26   98.94    7.99
   1  -1 -26  105.65    8.14
  -1  -1  25  106.55   10.21
  -1   1  25   86.59   10.07
   1   1 -25  111.63   10.59
   1  -1 -25  118.32   10.68
   1   1 -24    0.26    1.07
   1   1 -24    1.44    1.90
   1  -1 -24    0.48    1.81
   1   1 -24    0.40    0.96
  -1   1  24    0.45    1.89
  -1  -1  24   -0.42    1.85
   1  -1 -24    0.72    0.96
   1  -1 -23   10.60    1.59
   1   1 -23   10.93    1.63
   1   1 -23   10.14    1.77
  -1  -1  23    9.17    2.92
  -1   1  23    7.65    2.54
  -1   1  23   14.69    3.19
   1  -1 -23   11.94    3.15
   1   1 -23    9.04    2.90
   1   1 -23   10.80    1.64
   1  -1 -22   -0.10    0.92
   1   1 -22   -0.83    0.93
  -1   1  22    1.29    1.99
  -1  -1  22   -2.65    2.34
   1  -1 -22    0.18    0.81
   1   1 -22    0.99    1.18
  -1   1  22   -0.37    1.89
   1  -1 -22   -0.51    2.18
   1   1 -22    1.53    2.08
   1   1 -22   -0.28    0.84
  -1  -1  21    7.29    2.67
  -1   1  21    6.43    2.47
   1  -1 -21    4.54    1.08
   1  -1 -21    5.79    1.14
   1   1 -21    4.78    1.21
   1   1 -21    6.84    1.57
   1   1 -21    6.59    2.77
   1   1 -21    6.18    1.21
  -1   1  21    8.59    2.38
   1   1 -20    9.75    1.56
  -1   1  20   14.21    2.78
  -1  -1  20    7.20    2.63
   1  -1 -20   11.48    1.53
   1   1 -20   10.17    1.74
   1  -1 -20   11.21    1.50
  -1   1  20    8.68    2.28
   1  -1 -20    8.31    1.17
   1   1 -20   11.06    1.44
   1   1 -19   26.92    2.52
   1  -1 -19   25.91    2.35
  -1   1  19   31.12    3.98
  -1  -1  19   28.70    4.12
   1   1 -19   27.09    4.42
  -1   1  19   33.06    3.82
  -1  -1  19   30.56    3.76
   1  -1 -19   21.70    2.47
   1   1 -19   22.36    2.52
   1  -1 -19   26.76    2.51
   1  -1 -18    0.82    0.70
   1   1 -18    0.78    0.78
  -1  -1  18    1.66    1.57
  -1   1  18   -0.29    1.30
   1   1 -18    0.43    1.71
   1  -1 -18    0.33    0.72
   1   1 -18    0.93    0.64
   1  -1 -18    0.74    0.54
  -1  -1  18    1.00    1.21
  -1   1  18    0.97    1.20
   1  -1 -17    4.71    0.79
   1   1 -17    5.76    0.93
   1   1 -17    4.36    1.91
   1  -1 -17    4.29    0.91
  -1  -1  17    6.17    1.82
  -1   1  17    5.59    1.70
  -1   1  17    6.26    1.60
   1  -1 -17    4.74    0.90
   1   1 -17    3.78    0.95
   1  -1 -16    0.75    0.47
   1   1 -16    0.47    0.56
  -1   1  16    0.45    1.01
  -1  -1  16    0.26    1.04
   1  -1 -16    0.77    0.43
   1   1 -16    2.14    1.53
   1  -1 -16   -0.14    0.58
   1  -1 -16    0.89    0.55
   1   1 -16    0.37    0.71
  -1  -1  16    0.57    0.94
  -1   1  16    0.38    0.88
   1   1 -15    0.31    0.55
  -1  -1  15   -0.16    0.85
  -1   1  15    0.20    0.97
   1  -1 -15    0.90    0.56
   1   1 -15    0.87    0.71
   1  -1 -15    1.00    0.54
   1   1 -15    1.21    0.82
   1   1 -15    1.59    1.60
   1  -1 -15    0.88    0.41
   1   1 -14   18.28    1.76
   1  -1 -14   20.24    1.81
   1   1 -14   22.05    1.98
  -1  -1  14   16.26    2.55
  -1  -1  14   18.82    2.31
  -1   1  14   17.49    2.34
   1   1 -14   25.55    2.45
   1   1 -13    1.50    0.83
  -1  -1  13    1.81    1.13
  -1  -1  13    2.23    0.93
  -1   1  13    3.18    1.12
  -1   1  13    2.03    1.10
   1  -1 -13    2.91    0.72
   1   1 -13    0.49    1.31
  -1  -1  12    3.54    1.15
   1  -1 -12    4.11    0.86
  -1  -1  12    4.29    1.00
  -1   1  12    3.32    1.02
   1   1 -12    4.65    1.09
  -1  -1  11    3.66    0.99
   1  -1 -11    2.44    0.70
  -1   1  11    2.11    0.89
  -1  -1  11    2.70    0.83
   1   1 -11    1.54    0.81
  -1  -1  10    0.31    0.68
  -1   1  10    0.38    0.63
  -1  -1  10    0.14    0.52
   1  -1 -10    0.81    0.50
   1   1 -10    0.46    0.63
  -1  -1   9   10.39    1.54
  -1   1   9   16.21    1.64
  -1  -1   9   13.22    1.41
   1   1  -9   15.04    1.66
   1  -1  -9   14.25    1.43
   1   1  -9   13.63    1.56
   1   1  -9   14.45    1.57
  -1  -1   8   74.57    5.81
   1  -1  -8   74.34    7.02
  -1  -1   8   67.65    5.58
   1   1  -8   70.62    5.82
   1  -1  -8   80.07    5.68
   1   1  -8   67.83    5.75
   1   1  -8   74.14    5.78
   1  -1  -7   43.37    4.75
  -1  -1   7   45.17    3.55
   1   1  -7   42.49    3.90
   1   1  -7   46.90    3.81
   1  -1  -7   42.33    3.59
   1   1  -7   48.04    3.75
   1   1  -7   46.03    3.75
  -1  -1   7   44.99    3.58
   1   1  -6    2.36    0.59
  -1  -1   6    2.18    0.43
   1   1  -6    2.21    0.54
   1   1  -6    2.14    0.65
   1  -1  -6    0.97    0.45
  -1  -1   6    2.36    0.45
   1  -1  -6    3.44    1.92
   1  -1  -5    0.36    1.61
  -1  -1   5    0.30    0.25
   1   1  -5    0.24    0.44
   1  -1  -5    0.33    0.52
   1   1  -5   -0.18    0.52
   1   1  -5    0.16    0.45
   1  -1  -4    0.15    1.64
  -1  -1   4    0.58    0.27
   1   1  -4    1.09    0.42
   1   1  -4    0.82    0.51
   1  -1  -3  146.16   12.67
   1   1  -3  152.39   12.24
  -1   1   3  168.71   12.16
   1   1  -3  176.95   12.20
   1   1  -2 2025.07  145.07
  -1   1   2 1946.60  144.89
  -1   1   2 2004.76  144.77
   1   1  -1   18.42    1.36
   1  -1  -1   17.48    1.35
   1  -1  -1   17.21    1.36
   1   1  -1   15.90    1.47
  -1   1   1   17.68    1.38
   1   1   0    0.12    0.31
   1   1   0    0.29    0.12
   1   1   0    0.05    0.21
   1   1   0    0.07    0.20
   1   1   1    0.65    0.28
   1   1   1    0.73    0.23
   1  -1   1    0.37    0.22
   1   1   1    0.84    0.29
   1   1   2    0.41    0.33
  -1   1  -2    0.39    0.34
   1  -1   2    0.06    0.61
  -1   1  -3    1.43    0.51
  -1  -1  -3    1.10    1.07
  -1   1  -3    0.93    0.27
   1  -1   3    1.84    1.22
  -1   1  -4 1016.30   73.52
   1  -1   4  989.31   74.06
  -1   1  -5   24.50    2.13
  -1   1  -5   27.48    2.11
   1  -1   5   26.05    2.63
   1  -1   5   24.57    2.46
  -1  -1  -6    1.02    0.51
  -1   1  -6    1.01    0.39
  -1   1  -6    0.90    0.36
   1  -1   6    0.98    0.75
   1  -1   6    1.49    0.87
  -1   1  -7    0.11    0.34
  -1  -1  -7    0.16    0.50
   1  -1   7   -0.08    0.70
   1   1   7    0.53    0.57
  -1  -1  -7    0.60    1.27
   1  -1   7   -0.11    0.73
   1   1   7    0.65    0.55
   1  -1   8    0.18    0.73
   1   1   8    0.09    0.66
  -1  -1  -8    0.22    1.32
   1   1   8    0.37    0.53
   1  -1   8   -0.36    0.89
  -1   1  -8    0.27    0.39
  -1  -1  -8    1.02    0.57
  -1  -1  -9   67.55    5.49
  -1   1  -9   67.41    5.29
  -1  -1  -9   80.11    6.64
   1  -1   9   62.73    5.42
   1   1   9   62.08    5.40
   1   1   9   67.60    5.51
   1  -1   9   57.54    5.60
  -1  -1 -10 2541.73  182.77
  -1   1 -10 2361.67  182.51
  -1  -1 -10 3031.69  184.16
   1   1  10 2678.56  182.82
   1  -1  10 2372.87  182.93
   1  -1  10 2475.54  182.71
   1   1  10 2482.37  182.67
  -1  -1 -11  208.10   16.26
  -1   1 -11  204.08   16.01
   1  -1  11  208.75   16.21
   1   1  11  217.04   16.20
   1   1  11  216.16   16.31
   1  -1  11  213.01   16.54
  -1   1 -12    2.11    0.87
  -1  -1 -12    4.03    1.10
   1   1  12    2.07    1.09
   1  -1  12    2.76    1.42
   1  -1  12    1.83    1.23
   1   1  12    1.56    1.08
   1  -1  13   26.41    3.14
   1   1  13   24.80    2.98
  -1  -1 -13   27.49    3.03
   1  -1  13   23.06    3.23
   1   1  13   27.91    3.17
  -1   1 -13   26.00    2.40
  -1  -1 -14    1.91    1.05
  -1  -1 -14    1.51    0.73
  -1  -1 -14    1.85    0.63
  -1   1 -14    0.94    0.79
   1  -1  14    2.34    1.38
   1   1  15   75.84    6.34
  -1   1 -15   66.23    5.94
   1  -1  15   66.23    6.10
  -1  -1 -15   53.55    5.01
  -1   1 -15   50.57    4.92
  -1   1 -15   68.50    5.03
  -1   1 -15   66.64    5.13
  -1  -1 -15   75.34    5.05
  -1  -1 -16 1014.58   72.77
  -1   1 -16  893.03   72.81
  -1   1 -16 1026.18   74.91
   1  -1  16  911.00   74.33
   1   1  16  962.81   74.14
   1   1  16  956.44   73.92
   1   1  16  992.37   72.65
  -1  -1 -16 1023.67   72.87
  -1   1 -16 1084.08   72.77
  -1   1 -16  999.85   72.78
  -1   1 -17  113.02    9.92
  -1   1 -17   83.53    7.46
  -1  -1 -17   87.77    7.62
  -1   1 -17  101.45    8.76
  -1   1 -17  100.54    7.68
  -1  -1 -17  112.79    7.66
   1  -1  17   91.22    9.24
   1   1  17  100.43    9.15
  -1   1 -17  103.07    7.61
   1   1  17  115.41    9.18
   1   1  18    2.45    1.57
  -1   1 -18    2.29    0.90
  -1  -1 -18    0.79    0.67
  -1   1 -18    1.63    2.01
   1  -1  18    1.46    1.65
   1   1  18    1.05    1.47
  -1   1 -18    1.08    0.82
  -1   1 -18    2.03    0.63
  -1  -1 -18    0.71    0.79
  -1  -1 -19   12.71    1.59
  -1   1 -19   13.51    1.42
  -1  -1 -19   11.71    1.58
  -1   1 -19   12.62    1.66
   1  -1  19   11.69    2.84
   1   1  19    9.64    2.74
  -1   1 -19   14.47    3.19
   1   1  19   17.51    2.94
  -1   1 -19   12.48    1.62
  -1  -1 -20    2.49    0.92
   1   1  20   -0.36    1.69
   1   1  20    0.83    1.75
   1  -1  20    1.63    1.97
  -1   1 -20    1.14    0.93
  -1  -1 -20    0.92    0.85
  -1   1 -20    5.25    2.28
  -1   1 -20    2.77    1.05
  -1  -1 -21   22.15    2.62
   1   1  21   22.59    4.23
   1  -1  21   31.99    4.61
  -1   1 -21   27.85    4.46
  -1  -1 -21   32.18    2.82
  -1   1 -21   33.96    2.88
  -1   1 -22   18.51    2.17
  -1  -1 -22   16.82    1.89
   1   1  22   11.34    3.20
   1  -1  22   14.27    3.26
  -1   1 -22   16.65    3.36
  -1  -1 -22   14.98    1.91
  -1   1 -22   18.76    2.02
  -1   1 -23   15.70    2.01
  -1  -1 -23   12.59    1.67
   1   1  23   17.68    3.68
   1  -1  23   22.10    3.64
  -1  -1 -23   20.41    3.55
  -1   1 -23   15.34    3.30
  -1  -1 -23   14.54    1.83
   1  -1  24   -0.36    1.52
   1   1  24    0.43    1.80
  -1   1 -24    0.75    0.95
  -1   1 -24    0.81    1.74
  -1  -1 -24   -1.59    1.80
  -1  -1 -24    0.55    0.83
  -1   1 -25    1.89    1.44
  -1  -1 -25    1.86    1.42
  -1   1 -25    0.86    0.90
   1   1  25    0.39    1.78
   1  -1  25    0.65    1.36
  -1   1 -26    2.43    0.85
  -1  -1 -26    3.26    0.96
  -1  -1 -27    0.74    0.77
  -1   1 -27    0.50    0.62
  -1  -1 -28    3.72    0.84
  -1   1 -28    3.26    0.73
  -1  -1 -29    0.43    0.55
  -1   1 -29    0.30    0.44
   1   1  30    0.45    0.45
   1  -1  30   -0.56    0.46
  -1  -1 -30    0.24    0.42
  -1   1 -30    0.09    0.29
   1  -1  31    0.39    0.31
   1   1  31   -0.15    0.32
  -1  -1 -31    0.15    0.27
  -1  -2  31   -0.02    0.27
  -1   2  31    0.61    0.37
   1  -2 -31    0.26    0.36
   1   2 -30   23.95    2.15
  -1  -2  30   28.24    2.29
   1  -2 -29    3.46    0.87
   1   2 -29    4.71    0.71
   1   2 -28  189.98   14.51
   1  -2 -28  201.67   14.75
   1  -2 -27    9.65    1.31
   1   2 -27    9.45    1.28
   1  -2 -27    8.58    1.51
   1  -2 -26   16.98    2.03
   1   2 -26   19.44    2.10
   1  -2 -26   18.68    2.32
   1  -2 -26   21.63    1.96
   1  -2 -25    3.46    1.91
   1  -2 -25    1.40    0.76
  -1   2  25    4.23    2.00
   1   2 -25    1.90    0.97
  -1   2  24   12.11    2.98
   1  -2 -24   15.17    1.88
   1  -2 -24   24.26    4.02
  -1  -2  24   16.32    2.95
  -1   2  24   20.13    3.74
  -1   2  23    8.27    2.76
  -1  -2  23    2.78    1.73
   1  -2 -23    7.68    1.24
   1   2 -23    1.50    1.79
   1   2 -23    2.15    1.20
  -1   2  23    2.70    2.20
   1  -2 -23    3.35    1.11
  -1   2  22   96.35    9.22
   1  -2 -22   80.20    7.43
  -1   2  22   88.83    9.37
  -1  -2  22   89.76    9.12
   1   2 -22  114.67   10.38
   1   2 -22   98.43    7.74
   1  -2 -22   98.75    7.44
   1   2 -21    9.28    1.49
   1  -2 -21   10.01    1.39
  -1  -2  21   14.04    3.06
  -1   2  21    7.85    2.53
  -1   2  21   12.87    2.67
   1  -2 -21    8.40    1.43
   1   2 -21    8.06    1.52
   1   2 -21   10.54    3.04
   1   2 -21    8.35    1.63
   1   2 -20    8.34    1.39
   1  -2 -20    9.23    1.29
  -1   2  20    6.44    2.37
  -1  -2  20   11.79    2.67
  -1   2  20    8.59    2.35
   1  -2 -20   10.36    1.53
   1   2 -20    7.55    1.46
   1   2 -20    6.78    2.73
   1   2 -20   10.44    1.70
   1  -2 -19    1.31    0.68
   1   2 -19    0.94    0.94
  -1  -2  19    0.37    1.81
  -1   2  19    2.26    1.65
  -1   2  19    2.01    1.30
   1  -2 -19    2.48    0.92
   1   2 -19    1.44    0.93
   1   2 -19    1.83    1.97
   1   2 -19    1.99    1.03
   1   2 -18    4.12    1.10
   1  -2 -18    4.90    0.92
   1  -2 -18    3.99    1.00
  -1  -2  18    6.20    2.15
  -1   2  18    7.23    1.92
  -1   2  18    4.92    1.67
   1   2 -18    6.22    1.11
   1  -2 -18    4.96    0.77
   1   2 -18    5.49    2.27
   1   2 -18    5.78    1.23
  -1   2  17   23.69    3.13
   1  -2 -17   26.22    2.42
  -1   2  17   27.79    3.36
  -1  -2  17   19.54    3.45
   1  -2 -17   23.53    2.19
   1   2 -17   26.25    2.49
   1   2 -17   22.16    2.44
   1  -2 -17   26.45    2.32
   1   2 -17   29.97    4.13
   1   2 -17   27.87    3.18
   1   2 -17   27.65    2.56
   1   2 -16   87.18    8.05
   1  -2 -16   94.07    7.24
   1   2 -16  111.73    7.53
  -1   2  16  101.80    8.34
   1  -2 -16   78.49    7.23
  -1  -2  16   90.44    8.69
  -1   2  16   99.79    8.41
   1  -2 -16   90.00    7.16
   1   2 -16   99.24    7.41
   1   2 -16   87.35    7.39
   1   2 -16  100.68    9.16
   1  -2 -16  100.96    7.12
   1  -2 -15    7.23    0.90
  -1   2  15    8.69    1.65
  -1   2  15    6.74    1.45
   1  -2 -15    3.77    0.88
   1   2 -15    5.79    1.08
   1   2 -15    8.29    2.10
   1   2 -15    5.54    1.04
   1   2 -15    6.32    1.05
   1   2 -14    0.84    0.81
  -1  -2  14    1.07    0.99
   1   2 -14    1.37    0.67
   1   2 -14    0.68    0.74
   1  -2 -14    1.49    0.52
   1   2 -14    1.25    0.63
   1   2 -14    1.35    1.25
   1  -2 -14    0.48    0.54
  -1  -2  14    0.92    1.23
  -1   2  14    0.56    0.92
   1   2 -13    1.38    0.79
  -1  -2  13    1.02    1.20
   1  -2 -13    0.10    0.55
   1  -2 -13    0.91    0.50
   1   2 -13    1.08    0.87
  -1  -2  13    0.27    0.91
   1   2 -13    0.32    0.61
   1   2 -12   16.72    2.07
   1   2 -12   16.23    2.51
   1  -2 -12   14.85    1.59
   1   2 -12   20.52    2.03
  -1  -2  12   13.92    1.92
  -1   2  12   18.91    2.20
  -1  -2  12   14.40    2.31
   1  -2 -11  154.78   12.34
   1   2 -11  138.18   10.22
   1   2 -11  116.69   10.42
   1   2 -11  130.60    9.98
   1  -2 -11  134.70    9.73
  -1   2  11  127.26   10.14
  -1  -2  11  113.07    9.89
  -1  -2  11  122.34   10.30
  -1   2  10    8.79    1.51
   1  -2 -10   10.01    3.20
   1   2 -10    9.49    1.58
   1   2 -10    9.69    1.74
   1  -2 -10   12.07    1.26
   1   2 -10   14.37    1.57
  -1  -2  10   11.82    1.47
  -1  -2  10   11.73    1.78
  -1   2   9    2.60    0.82
  -1  -2   9    1.51    0.68
   1  -2  -9    0.98    2.25
   1   2  -9    2.34    0.81
   1   2  -9    1.39    0.89
   1  -2  -9    1.35    0.51
   1   2  -9    2.82    0.80
  -1  -2   9    1.50    0.93
   1  -2  -8   -0.30    2.02
   1   2  -8    0.29    0.58
   1   2  -8    0.36    0.78
   1  -2  -8    0.39    0.39
  -1  -2   8    0.32    0.54
   1   2  -8    0.40    0.56
  -1  -2   8    0.10    0.72
   1  -2  -7    1.62    1.75
   1   2  -7    1.75    0.62
   1   2  -7    2.32    0.78
   1  -2  -7    1.34    0.56
   1   2  -7    2.34    0.67
  -1  -2   7    2.04    0.57
  -1  -2   7    3.01    0.83
   1   2  -6    0.55    0.54
   1  -2  -6   -0.91    1.60
   1   2  -6    1.20    0.65
   1   2  -6    0.79    0.52
  -1  -2   6    0.97    0.71
   1  -2  -5  783.60   56.67
  -1  -2   5  767.69   55.91
   1   2  -5  751.96   55.82
   1   2  -5  789.22   55.85
  -1  -2   5  755.48   55.48
   1  -2  -4   72.14    6.28
  -1  -2   4   78.91    6.04
  -1  -2   4   72.04    5.45
  -1   2   4   78.69    5.72
   1   2  -4   71.96    5.86
  -1  -2   3    0.29    0.27
  -1   2   3   -0.30    0.34
  -1   2   3    0.26    0.26
  -1   2   2    1.49    0.34
  -1   2   2    1.15    0.38
   1   2  -1    0.92    0.46
  -1   2   1    0.70    0.36
  -1   2   1    0.76    0.30
   1   2  -1    1.10    0.49
   1   2   0    0.29    0.41
  -1   2   0    0.96    0.24
  -1   2   0    0.67    0.43
   1  -2   0    0.76    0.16
   1  -2   0    0.90    0.16
   1   2   0    0.59    0.13
   1   2   0    0.03    0.38
  -1   2  -1  862.87   61.08
   1   2   1  816.50   61.02
  -1   2  -1  859.65   60.83
   1   2   1  770.63   61.00
  -1   2  -2   48.22    3.85
   1   2   2   48.68    3.82
   1   2   2   46.72    3.75
   1  -2   3    0.04    0.46
   1   2   3    0.61    0.53
   1   2   4   29.60    2.53
  -1   2  -4   28.33    2.38
  -1  -2  -4   28.67    2.45
  -1   2  -4   27.92    2.14
   1  -2   4   30.26    2.71
  -1   2  -4   25.66    2.50
  -1   2  -5   -0.09    0.36
  -1  -2  -5    0.14    0.88
   1   2   5    0.43    0.57
  -1  -2  -5    0.14    0.17
  -1  -2  -5    0.47    0.42
  -1   2  -5   -0.08    0.59
   1  -2   5    0.13    1.16
  -1   2  -5    0.15    0.19
  -1   2  -6   38.60    3.54
  -1  -2  -6   38.09    4.04
  -1  -2  -6   37.80    3.39
  -1   2  -6   39.34    3.08
   1  -2   6   40.70    4.02
   1   2   6   43.16    3.46
  -1   2  -6   38.90    3.18
  -1   2  -7 1265.60   93.09
  -1   2  -7 1292.32   92.62
  -1  -2  -7 1265.80   93.74
  -1   2  -7 1288.80   92.56
  -1  -2  -7 1098.66   92.83
   1  -2   7 1316.78   93.49
   1   2   7 1388.80   92.97
  -1   2  -8    1.43    0.50
  -1  -2  -8    0.71    1.60
   1   2   8    2.12    0.85
  -1   2  -8    2.46    0.48
  -1  -2  -8    1.35    0.65
   1   2   8    1.50    0.72
   1  -2   8    1.15    1.10
  -1   2  -8    1.63    0.93
   1   2   9    7.64    1.29
  -1  -2  -9    3.12    2.14
  -1   2  -9    6.74    0.95
  -1   2  -9    7.75    1.65
   1  -2   9    6.75    1.74
   1   2   9    6.93    1.33
  -1  -2  -9    7.75    1.26
  -1  -2 -10   18.84    2.14
   1  -2  10   14.78    2.45
   1   2  10   17.32    2.18
  -1   2 -10   18.53    2.54
   1   2  10   20.04    2.29
  -1  -2 -10   13.36    2.94
  -1   2 -11    2.68    1.15
   1  -2  11    1.62    1.44
   1   2  11    2.17    1.05
  -1   2 -11    1.69    1.47
  -1  -2 -11    3.28    2.04
   1   2  11    2.52    1.12
  -1  -2 -11    2.31    0.93
   1   2  12  192.92   14.04
  -1   2 -12  183.00   14.04
  -1  -2 -12  173.88   14.02
   1   2  12  184.58   14.05
   1  -2  12  154.76   14.24
  -1  -2 -12  191.52   15.24
  -1   2 -12  159.56   14.36
  -1  -2 -13  218.22   14.30
   1  -2  13  155.88   15.26
  -1   2 -13  193.48   14.35
  -1  -2 -13  184.74   14.13
  -1  -2 -13  171.96   15.07
  -1   2 -13  183.74   15.07
   1   2  14   22.93    2.74
  -1  -2 -14   12.55    1.71
  -1   2 -14   17.73    3.02
  -1   2 -14   19.50    1.92
   1   2  14   21.77    2.73
  -1   2 -14   20.67    1.96
  -1  -2 -14   20.28    1.72
  -1  -2 -15    7.49    0.93
  -1   2 -15    6.80    1.15
   1   2  15    5.86    1.60
  -1   2 -15    9.11    2.34
   1   2  15    8.01    1.83
  -1  -2 -15    3.97    0.92
  -1   2 -15    7.02    1.11
  -1   2 -15    6.70    1.57
   1   2  15    4.65    0.91
  -1   2 -16   13.64    2.51
   1   2  16   19.74    1.82
  -1   2 -16   17.37    1.90
  -1  -2 -16   16.92    1.73
  -1  -2 -16   19.95    1.89
  -1   2 -16   14.71    3.15
   1   2  16   16.00    2.75
   1  -2  16   16.48    3.01
  -1   2 -16   17.58    1.95
   1   2  16   19.07    2.79
  -1   2 -17    1.06    0.90
  -1   2 -17    0.93    0.76
  -1  -2 -17   -0.07    0.58
  -1   2 -17    1.97    1.60
   1   2  17    0.55    0.56
   1  -2  17    0.65    1.58
   1   2  17    2.19    1.54
  -1   2 -17   -0.10    0.78
  -1   2 -17    1.43    1.13
  -1  -2 -17   -0.26    0.78
   1   2  17   -0.29    1.09
  -1   2 -18   35.74    4.83
   1  -2  18   32.69    4.37
   1   2  18   36.62    4.61
  -1   2 -18   32.13    3.14
  -1   2 -18   34.36    3.06
  -1  -2 -18   35.41    2.96
  -1   2 -18   34.58    4.27
  -1  -2 -18   27.39    2.96
   1   2  18   31.43    4.24
  -1   2 -19   24.21    4.37
   1   2  19   28.42    4.21
   1  -2  19   25.78    4.12
  -1   2 -19   27.92    2.92
  -1  -2 -19   28.88    2.68
  -1   2 -19   23.47    3.75
  -1  -2 -19   32.06    2.90
   1   2  19   28.33    4.14
   1   2  20   10.05    2.82
   1  -2  20    9.00    2.31
  -1   2 -20    9.31    1.55
  -1   2 -20   13.26    3.06
   1   2  20   14.09    2.94
  -1  -2 -20    9.46    1.36
  -1  -2 -20    7.86    1.43
   1  -2  21    1.02    1.58
   1   2  21    1.33    2.14
  -1   2 -21    1.34    0.97
  -1   2 -21    4.87    2.35
   1   2  21    1.60    1.90
  -1  -2 -21    1.08    0.87
  -1  -2 -21    1.67    0.98
  -1   2 -22    0.44    1.55
   1  -2  22   -0.33    1.52
   1   2  22   -1.36    2.32
  -1  -2 -22    0.18    0.82
  -1  -2 -22    0.40    0.88
  -1   2 -22   -0.43    0.92
  -1   2 -23    4.22    1.96
   1   2  23   -0.90    2.00
   1  -2  23    1.53    1.42
  -1  -2 -23    2.57    1.00
  -1  -2 -23    1.61    0.90
  -1   2 -23    1.94    0.99
  -1   2 -24    3.99    1.90
  -1  -2 -24    4.25    1.88
   1   2  24    4.28    2.21
   1  -2  24    2.53    1.49
   1   2  25   57.31    6.33
  -1   2 -25   54.73    4.47
  -1  -2 -25   64.07    6.35
  -1  -2 -25   50.77    4.36
  -1  -2 -25   50.10    4.39
  -1  -2 -26    1.62    0.63
  -1   2 -26    3.44    0.78
  -1  -2 -26    3.00    0.82
  -1  -2 -27   -0.17    0.65
  -1   2 -27   -0.29    0.56
  -1  -2 -28    0.68    0.63
  -1   2 -28   -0.09    0.45
  -1  -2 -29    1.28    0.59
  -1   2 -29    0.84    0.37
   1  -2  29    1.04    0.55
   1  -2  30    6.89    0.82
   1   2  30    5.36    0.76
  -1  -2 -31    1.29    0.33
  -1   3  30    0.25    0.36
  -1  -3  30    1.20    0.33
  -1  -3  29    1.15    0.49
   1  -3 -29    1.37    0.64
  -1  -3  28    2.13    0.70
   1  -3 -28    1.88    0.63
   1  -3 -28    2.06    0.84
   1   3 -28    2.00    0.51
   1  -3 -27    0.72    0.55
   1  -3 -27    0.13    0.66
   1   3 -27    0.27    0.55
   1  -3 -27    1.56    0.95
   1  -3 -26  152.32   13.27
   1   3 -26  189.73   13.33
   1  -3 -26  188.32   13.31
   1  -3 -25   84.58    6.45
   1   3 -25   91.26    6.50
  -1   3  24    3.51    1.91
   1   3 -24    4.38    1.06
  -1   3  24    4.22    2.06
  -1   3  23    0.43    1.57
   1  -3 -23    2.42    1.02
  -1   3  23    1.96    1.94
   1   3 -23    3.14    1.06
   1  -3 -23    1.93    0.84
  -1   3  22    1.15    1.73
   1  -3 -22    0.65    0.94
   1  -3 -22    0.95    0.81
  -1   3  22    0.42    1.97
   1   3 -22    0.81    1.01
  -1   3  21   -0.73    1.64
   1  -3 -21    1.18    0.97
   1  -3 -21    0.33    0.77
  -1   3  21    1.18    1.55
   1   3 -21    0.12    0.94
  -1   3  20  324.77   28.32
   1  -3 -20  390.97   26.98
  -1   3  20  324.07   28.49
   1   3 -20  372.85   27.07
   1  -3 -20  350.35   26.74
  -1   3  19  133.90   10.89
  -1   3  19  114.92   10.76
  -1  -3  19  122.81   10.73
   1   3 -19  118.85    9.44
   1  -3 -19  124.33    9.16
   1   3 -19  121.70   10.66
   1  -3 -19  107.15    9.25
   1   3 -18    9.72    1.60
  -1  -3  18    9.75    2.25
  -1   3  18    8.70    2.22
   1   3 -18    8.83    1.92
  -1   3  18    8.74    2.17
   1  -3 -18    7.96    1.10
   1   3 -18    8.87    1.46
   1  -3 -18    7.30    1.27
   1  -3 -17    1.79    0.73
   1  -3 -17    0.92    0.62
   1   3 -17    0.48    0.86
   1   3 -17    1.57    1.50
  -1  -3  17    0.30    1.39
  -1   3  17    0.27    1.22
   1   3 -17    1.13    1.00
   1   3 -17    0.76    0.94
  -1   3  17   -0.51    1.29
   1   3 -16    2.01    0.88
   1   3 -16    1.78    1.45
   1  -3 -16    1.34    0.69
  -1   3  16    1.06    0.74
  -1   3  16    1.16    1.03
  -1   3  16    2.69    1.36
  -1  -3  16   -0.29    1.35
   1  -3 -16    0.78    0.50
   1   3 -16    1.64    1.06
   1   3 -16    2.04    0.97
   1   3 -15   13.47    1.68
  -1   3  15   13.66    2.19
  -1   3  15   13.53    1.48
   1   3 -15   11.26    1.61
   1   3 -15   16.25    2.75
   1   3 -15   11.66    2.04
  -1   3  15   14.16    2.23
   1   3 -15   12.17    1.52
   1  -3 -15   12.13    1.39
   1   3 -14  580.69   39.64
  -1   3  14  504.88   40.22
  -1   3  14  530.70   39.38
  -1  -3  14  535.92   40.80
  -1   3  14  517.94   40.34
   1   3 -14  509.60   40.83
   1   3 -14  510.55   39.42
   1   3 -14  523.38   39.56
   1   3 -14  505.80   40.27
   1  -3 -14  585.54   39.40
   1   3 -13  356.30   25.79
   1   3 -13  355.42   27.00
   1   3 -13  402.04   25.90
  -1  -3  13  383.29   27.07
   1   3 -13  329.78   25.61
   1  -3 -13  460.85   29.17
  -1   3  13  391.84   26.57
   1  -3 -13  305.10   25.52
   1   3 -12    8.97    1.37
   1   3 -12    7.76    1.29
   1   3 -12    9.20    1.29
  -1  -3  12    9.71    2.08
   1  -3 -12    6.06    0.93
   1  -3 -11    0.25    0.55
   1  -3 -11   -0.41    2.37
  -1   3  11    1.14    1.04
  -1  -3  11    0.42    1.37
   1   3 -11   -0.29    0.86
   1   3 -11    0.40    1.13
   1   3 -11    0.16    0.94
   1  -3 -11    0.37    0.41
   1   3 -11   -0.45    0.65
   1  -3 -10    0.39    2.42
  -1   3  10    1.04    0.79
   1   3 -10    0.21    0.67
   1   3 -10    0.86    0.92
   1  -3 -10    0.11    0.40
  -1  -3  10    1.74    1.49
   1  -3  -9   76.56    8.45
   1   3  -9   87.10    6.69
  -1   3   9   87.78    6.80
   1   3  -9   93.54    6.96
   1  -3  -9   69.86    6.30
  -1  -3   9   97.47    7.41
   1  -3  -8   17.55    3.66
   1   3  -8   20.13    1.99
  -1   3   8   18.38    1.99
   1   3  -8   17.91    2.11
   1  -3  -8   11.26    1.65
  -1  -3   8   20.22    2.47
   1  -3  -7  240.57   21.67
   1   3  -7  265.54   20.54
  -1  -3   7  304.64   20.74
   1   3  -7  269.20   20.68
   1  -3  -6   11.54    2.58
   1   3  -6   14.43    1.72
   1   3  -6   12.74    1.64
  -1  -3   6   15.72    1.51
   1   3  -5   19.46    2.03
   1   3  -5   19.08    2.12
  -1  -3   5   19.42    1.58
   1  -3  -5   16.51    2.61
   1   3  -4    0.43    0.54
  -1   3   4    1.05    0.38
   1   3  -3  238.87   18.05
  -1   3   3  242.54   17.81
   1   3  -2 2039.78  153.49
  -1  -3   2 2118.45  153.04
  -1   3   2 2097.58  153.31
   1   3  -1    3.39    0.67
  -1   3   1    3.59    0.62
  -1  -3   1    4.30    0.44
   1   3  -1    4.14    0.73
  -1   3   0    7.11    0.96
  -1  -3   0    6.68    0.73
   1   3   0    7.50    0.95
   1   3   0    8.46    0.94
   1   3   1    0.22    0.48
  -1   3  -1    0.47    0.49
   1   3   1    0.36    0.45
  -1  -3  -1    0.35    0.28
   1   3   2    0.58    0.51
  -1  -3  -2    0.87    0.36
  -1   3  -2    0.91    0.59
   1   3   2    0.97    0.43
  -1  -3  -3  255.16   19.99
  -1   3  -3  276.91   20.20
   1   3   3  260.68   20.00
   1   3   3  300.23   20.17
  -1  -3  -4 2980.28  223.45
  -1   3  -4 3221.01  223.65
   1   3   4 3066.13  223.56
  -1  -3  -5   14.68    1.61
  -1   3  -5   17.26    1.84
   1   3   5   18.52    1.81
  -1   3  -5   11.57    1.54
   1  -3   5   16.37    1.57
  -1  -3  -6    3.92    0.85
   1   3   6    6.81    1.09
  -1  -3  -6    3.51    1.67
  -1   3  -6    5.59    1.11
   1  -3   6    5.30    1.07
  -1   3  -6    4.67    0.85
  -1  -3  -7    1.98    0.68
   1   3   7    0.33    0.90
  -1  -3  -7    0.88    1.67
  -1   3  -7    0.36    0.74
   1  -3   7    0.60    0.96
  -1   3  -7    0.83    0.58
  -1  -3  -8    2.12    0.78
  -1   3  -8    3.28    1.09
  -1  -3  -8    2.79    2.24
   1   3   8    0.49    0.98
  -1   3  -8    1.58    0.61
   1  -3   8    0.59    1.18
   1  -3   9  132.96   10.66
   1   3   9  139.29   10.40
  -1   3  -9  131.22    9.91
  -1   3  -9  127.92   10.64
  -1   3  -9  127.06   10.42
  -1  -3  -9  120.83   10.29
  -1  -3  -9  110.11   11.22
   1   3   9  141.33   10.43
  -1  -3 -10 2606.12  198.69
   1   3  10 2688.23  197.64
  -1   3 -10 2626.24  197.98
  -1  -3 -10 2634.26  197.62
  -1   3 -10 2634.03  197.69
   1   3  10 2809.84  197.66
   1  -3  10 2962.71  198.03
  -1   3 -11   52.88    4.95
   1   3  11   53.00    4.54
   1  -3  11   58.58    4.98
  -1  -3 -11   40.25    4.27
  -1   3 -11   44.01    4.41
  -1  -3 -11   41.83    3.62
   1  -3  12   27.72    3.00
  -1  -3 -12   16.25    1.71
  -1  -3 -13    7.45    0.99
   1   3  13    4.44    1.36
  -1  -3 -13    2.89    2.09
  -1  -3 -13    5.69    0.77
  -1   3 -13    7.14    1.87
  -1   3 -13    6.25    1.55
   1  -3  13    5.32    1.60
   1   3  13    3.23    1.39
   1   3  13    7.22    1.05
  -1  -3 -14    1.42    0.66
  -1   3 -14    3.50    1.61
  -1  -3 -14    2.65    1.83
   1   3  14    0.90    1.12
  -1   3 -14    2.63    1.23
  -1   3 -14    1.27    0.67
   1   3  14    2.25    0.73
   1   3  14    2.28    1.24
  -1  -3 -14    1.99    0.51
  -1  -3 -15    1.59    0.53
  -1   3 -15    1.05    1.51
   1   3  15    0.25    1.08
  -1   3 -15    0.79    0.91
  -1   3 -15    0.87    0.69
   1   3  15    1.03    0.79
  -1  -3 -15    0.93    0.63
   1   3  15    1.54    1.29
   1  -3  15    4.48    1.77
   1   3  16  410.78   34.41
  -1   3 -16  424.76   35.14
   1   3  16  458.38   33.22
  -1   3 -16  430.40   33.22
  -1   3 -16  441.49   34.63
   1   3  16  407.24   34.50
   1  -3  16  447.94   34.45
  -1  -3 -16  521.00   33.27
  -1  -3 -16  436.89   33.03
  -1  -3 -17   18.14    1.73
  -1  -3 -17   12.48    1.78
  -1   3 -17   16.63    2.89
  -1   3 -17   17.03    1.92
  -1   3 -17   14.40    3.29
   1   3  17   18.22    1.85
   1   3  17   22.82    3.35
   1  -3  17   14.98    2.70
   1   3  17   15.93    2.86
  -1  -3 -18    1.85    0.75
  -1   3 -18    5.64    2.26
   1   3  18    4.14    2.13
  -1   3 -18    0.35    1.38
  -1  -3 -18    1.99    0.87
   1   3  18    0.89    0.68
   1   3  18    4.71    1.89
   1  -3  18    2.17    1.34
  -1   3 -18    1.39    0.92
  -1  -3 -19    0.23    0.70
  -1   3 -19   -0.45    1.82
   1   3  19    1.13    1.70
   1   3  19   -0.07    0.68
  -1  -3 -19    1.21    0.95
  -1   3 -19    0.72    0.81
   1   3  19    0.40    1.51
   1  -3  19    1.09    1.14
  -1   3 -19    0.38    1.66
  -1   3 -20    0.80    1.48
   1  -3  20    0.27    1.24
   1   3  20    1.70    1.67
  -1   3 -20    0.61    0.90
  -1  -3 -20    0.74    0.91
  -1  -3 -20    0.16    0.69
   1   3  20   -0.80    1.85
  -1   3 -21    8.62    2.32
   1   3  21    6.62    2.59
   1  -3  21    7.82    1.95
  -1   3 -21   10.10    1.44
  -1  -3 -21    7.18    1.40
  -1  -3 -21    5.87    1.15
   1   3  21   10.02    2.87
   1  -3  22   22.83    3.24
   1   3  22   28.46    4.37
  -1   3 -22   27.72    2.55
  -1  -3 -22   29.08    2.72
  -1  -3 -22   19.52    2.36
   1   3  22   27.99    4.39
  -1  -3 -23    3.08    1.00
   1   3  23    2.19    2.12
  -1  -3 -24    0.97    0.85
  -1  -3 -24    0.08    0.73
   1   3  24   -0.41    1.56
  -1   3 -24   -0.22    0.72
  -1  -3 -25    0.29    0.69
  -1   3 -25    0.19    0.55
  -1  -3 -25    0.46    0.67
  -1  -3 -26    1.77    0.71
  -1  -3 -26    1.41    0.63
  -1   3 -26    1.90    0.59
   1  -3  27   35.44    2.52
  -1  -3 -27   22.43    2.30
  -1  -3 -28   18.03    1.66
   1  -3  28   13.91    1.48
  -1  -3 -29    0.54    0.50
   1   3  29    0.26    0.38
   1  -3  29    0.25    0.36
  -1  -3 -30    0.03    0.36
   1  -4 -30    3.91    0.56
   1  -4 -29   53.42    4.23
   1  -4 -28    2.45    0.75
   1  -4 -28    1.59    0.46
  -1  -4  28    1.49    0.39
  -1  -4  27    1.74    0.55
   1  -4 -27    3.13    0.68
   1  -4 -27    3.40    1.04
   1  -4 -27    2.53    0.65
  -1  -4  26    2.75    0.71
   1   4 -26    2.87    0.61
   1  -4 -26    4.21    0.83
   1  -4 -26    2.10    0.75
   1   4 -25    0.34    0.51
   1  -4 -25    0.65    0.78
   1  -4 -25    0.36    0.69
   1   4 -24    0.78    0.63
   1  -4 -24    1.01    0.76
   1  -4 -24   -0.76    0.81
  -1   4  23   -0.40    1.95
   1   4 -23    2.08    0.80
  -1   4  23    0.82    1.81
  -1   4  22   -0.41    1.56
  -1   4  22    1.18    1.82
   1  -4 -22    1.37    0.98
   1  -4 -22   -0.24    0.68
  -1   4  21    7.95    2.34
   1   4 -21    4.90    1.17
  -1   4  21    1.91    1.91
   1  -4 -21    3.78    1.09
   1   4 -21    4.14    1.81
   1  -4 -21    6.31    1.03
  -1   4  20    4.84    1.97
   1   4 -20    5.34    1.22
  -1   4  20    3.97    1.88
   1  -4 -20    4.65    1.12
   1   4 -20    4.65    1.86
   1  -4 -20    3.70    0.93
  -1   4  19    1.72    1.57
   1   4 -19    2.90    1.07
  -1   4  19    0.34    1.56
   1  -4 -19    1.42    0.88
   1   4 -19    2.69    1.49
   1  -4 -19    2.93    0.76
  -1   4  18    2.85    1.50
   1   4 -18    2.09    0.96
  -1   4  18    2.49    1.47
   1  -4 -18    0.18    0.88
   1  -4 -18    1.54    0.65
   1   4 -18    0.31    1.28
  -1   4  17   12.67    2.75
   1   4 -17   18.10    2.93
   1  -4 -17   29.31    2.28
  -1   4  17   22.78    2.17
  -1   4  17   18.94    3.11
   1  -4 -17   17.77    1.91
   1   4 -17   21.46    2.29
   1  -4 -16   98.38    7.15
  -1   4  16  100.39    8.57
   1   4 -16   94.64    7.39
  -1   4  16  110.72    8.74
   1  -4 -16   84.15    7.23
   1   4 -16  106.55    8.69
  -1   4  16   84.02    7.26
  -1   4  15    1.19    0.94
   1   4 -15    0.25    1.11
  -1   4  15    0.79    0.72
  -1   4  15    2.89    1.32
   1  -4 -15    0.82    0.68
   1   4 -15    0.76    0.71
  -1   4  14   -0.44    0.91
   1   4 -14    0.23    0.89
  -1   4  14    0.38    0.64
   1  -4 -14   -2.11    2.49
  -1   4  14    0.88    1.10
   1  -4 -14    0.51    0.62
   1   4 -14    0.08    0.68
  -1   4  13   16.16    2.22
   1  -4 -13   11.17    1.36
  -1   4  13   15.51    2.28
   1  -4 -13   13.44    3.80
   1   4 -13   14.32    2.19
   1   4 -13   14.29    1.51
   1   4 -12  135.46   10.31
   1  -4 -12  122.65   10.21
  -1   4  12  169.65   11.42
   1   4 -12  152.63   11.36
   1  -4 -12  177.35   13.93
  -1   4  11  169.16   13.72
   1   4 -11  162.39   13.75
   1  -4 -11  177.27   12.91
   1  -4 -10   58.18    4.82
   1   4 -10   74.84    5.53
   1  -4  -9    2.54    0.62
  -1   4   9    4.43    1.12
   1  -4  -9    1.69    2.64
   1   4  -9    1.91    0.87
   1  -4  -9    1.36    0.58
   1   4  -8    1.64    0.93
   1   4  -8    1.20    0.88
  -1   4   8    3.16    1.04
   1   4  -7   11.48    1.72
   1   4  -7   15.19    1.93
   1  -4  -7   11.41    3.14
  -1   4   7   11.29    1.69
   1   4  -6  619.73   51.66
  -1   4   6  789.15   51.72
   1   4  -6  707.59   51.77
   1  -4  -6  686.98   52.75
   1   4  -5 1395.74  103.44
   1   4  -5 1425.28  103.25
   1   4  -4   36.78    3.29
  -1   4   4   32.23    2.88
   1   4  -3    7.79    1.30
  -1   4   3    8.70    1.12
   1   4  -2    3.39    0.91
  -1   4   2    2.37    0.70
   1   4  -1    4.53    0.92
  -1   4   1    3.38    0.79
   1   4  -1    5.46    1.22
  -1   4   0  524.08   37.82
   1   4   0  520.90   37.84
   1   4   0  497.41   37.77
   1   4   1 2209.26  168.93
   1   4   1 2203.43  168.65
   1   4   1 2264.48  168.97
  -1   4  -1 2426.83  169.05
  -1  -4  -1 2536.19  168.73
   1   4   2   12.27    1.58
  -1  -4  -2   12.96    1.33
  -1   4  -2   15.49    1.73
   1   4   2   12.54    1.49
   1   4   3   16.40    1.90
  -1   4  -3   14.47    1.90
  -1  -4  -3   17.22    1.68
   1   4   3   17.27    1.78
  -1  -4  -4   -0.08    0.45
   1   4   4    0.47    0.63
  -1   4  -4    0.24    0.77
   1   4   4    0.32    0.78
  -1  -4  -5    5.14    0.95
  -1   4  -5    5.25    1.24
   1   4   5    5.08    1.22
  -1   4  -6  112.58    9.43
   1   4   6  129.51    9.73
  -1   4  -6  125.28    9.78
  -1  -4  -6  127.38    9.55
  -1  -4  -6  109.68   10.25
   1   4   7 2045.17  151.52
  -1   4  -7 2062.30  151.22
  -1  -4  -7 2048.14  152.36
   1   4   7 2096.72  151.38
  -1   4  -7 2130.43  151.62
  -1  -4  -7 2068.63  151.40
  -1   4  -8  212.28   16.25
   1   4   8  229.70   16.73
   1  -4   8  221.88   16.27
  -1   4  -8  219.82   16.75
  -1  -4  -8  203.80   16.47
   1   4   8  230.13   16.56
  -1  -4  -8  170.12   17.26
   1   4   9   -0.29    0.80
   1  -4   9    0.82    0.82
   1   4   9    0.66    0.90
  -1  -4  -9    0.45    0.64
  -1  -4  -9    0.14    0.52
   1  -4  10   11.78    1.86
   1   4  10   13.13    1.88
  -1  -4 -10   12.23    1.85
  -1  -4 -10   14.10    1.36
   1  -4  11    4.89    1.17
  -1   4 -11    2.90    1.26
   1   4  11    1.96    1.11
  -1  -4 -11    2.27    2.11
  -1  -4 -11    2.16    0.69
  -1  -4 -12    5.37    0.97
   1  -4  12   12.78    1.90
   1   4  12   12.45    1.91
  -1  -4 -12    7.93    2.60
   1   4  12    8.82    1.88
   1   4  12    8.05    1.08
  -1   4 -12   12.04    2.01
   1   4  13 1414.14  102.72
  -1  -4 -13 1532.58  102.75
  -1   4 -13 1360.09  103.93
   1   4  13 1261.41  103.67
   1   4  13 1229.78  103.71
  -1  -4 -13 1402.77  105.08
  -1  -4 -14  298.24   20.79
   1   4  14  327.97   22.44
   1   4  14  274.76   20.95
  -1  -4 -14  250.12   20.87
  -1   4 -14  329.23   22.57
  -1   4 -14  266.00   20.92
   1   4  14  314.49   22.45
  -1  -4 -14  322.42   23.71
   1   4  15    1.72    1.41
  -1  -4 -15    1.30    1.96
   1   4  15    1.01    0.83
  -1  -4 -15    1.22    0.76
  -1   4 -15    1.50    1.39
  -1   4 -15    0.65    0.77
  -1  -4 -15    1.19    0.56
   1   4  15    1.40    1.35
   1   4  16    6.96    2.29
   1   4  16    7.97    1.25
  -1  -4 -16    6.98    1.15
  -1   4 -16    4.57    1.87
  -1   4 -16    7.52    1.22
  -1  -4 -16    8.49    1.04
   1   4  16    4.99    1.95
   1   4  17    0.35    1.87
   1   4  17    2.36    0.98
  -1   4 -17    1.42    1.40
  -1  -4 -17    1.62    0.66
   1   4  17    3.45    1.84
  -1  -4 -17    1.34    0.85
  -1  -4 -18   55.50    5.38
   1   4  18   68.78    7.23
  -1   4 -18   66.19    7.13
  -1  -4 -18   74.41    5.33
   1   4  18   64.39    5.40
   1   4  18   65.90    7.20
  -1  -4 -19  144.82   11.03
   1   4  19  143.76   12.99
  -1   4 -19  134.40   12.82
  -1  -4 -19  139.39   10.82
   1   4  19  145.20   10.89
   1   4  19  132.61   12.85
  -1   4 -20   76.55    8.54
   1   4  20   82.29    8.79
   1   4  20   91.98    8.91
  -1  -4 -20   94.58    6.70
  -1  -4 -20   71.59    6.74
  -1   4 -21    3.82    1.78
   1   4  21    0.43    1.79
  -1  -4 -21    0.64    0.75
  -1  -4 -21   -0.21    0.88
   1   4  21    1.71    1.97
  -1   4 -22    4.94    1.83
  -1  -4 -22    2.97    1.03
   1   4  22    1.70    1.74
  -1  -4 -23    0.46    0.69
   1   4  23    1.62    1.87
   1  -4  24   36.47    2.95
  -1  -4 -24   33.18    2.93
  -1  -4 -24   28.55    2.98
   1  -4  25   10.31    1.18
  -1  -4 -25    8.67    1.16
  -1  -4 -25    9.41    1.31
   1  -4  26   17.88    1.62
  -1  -4 -26   17.29    1.63
  -1  -4 -26   14.95    1.65
   1  -4  27   -0.28    0.42
  -1  -4 -27   -0.42    0.52
   1  -4  28    0.15    0.30
  -1  -4 -28    0.16    0.51
  -1  -4 -29    1.17    0.45
   1  -5 -28    1.59    0.55
   1  -5 -27    2.31    0.56
   1  -5 -27    2.40    0.73
   1  -5 -26   12.10    1.34
   1  -5 -26   14.53    1.47
   1  -5 -26   14.36    1.68
   1  -5 -25   49.13    4.14
   1   5 -25   46.23    4.03
   1  -5 -25   53.45    4.08
   1  -5 -24   15.29    1.96
   1   5 -24   17.92    1.89
   1  -5 -24   21.27    1.91
   1   5 -23    1.54    0.71
   1  -5 -23    2.07    0.74
  -1   5  22    0.40    1.61
   1  -5 -22   -0.15    0.66
  -1   5  22    0.78    1.73
   1  -5 -22    0.31    0.85
  -1   5  21    9.83    2.58
   1   5 -21    9.82    2.43
  -1   5  21    5.15    2.18
  -1   5  20  115.93   11.05
  -1   5  20  108.73   10.92
   1  -5 -20  121.05    9.11
   1   5 -20  116.04   11.00
   1  -5 -20  117.88    9.29
  -1   5  19   50.93    5.82
  -1   5  19   47.10    5.59
   1   5 -19   60.70    5.96
   1  -5 -19   49.46    3.92
   1  -5 -19   38.95    4.01
   1  -5 -18   13.46    1.83
  -1   5  18   15.89    3.03
  -1   5  18   16.76    1.93
  -1   5  18   20.17    3.40
   1  -5 -18   17.22    1.72
   1  -5 -17    2.18    0.83
   1   5 -17    1.15    0.91
   1  -5 -17    1.38    0.62
  -1   5  17    1.56    1.51
  -1   5  17    2.93    1.73
   1   5 -17    1.96    1.55
  -1   5  17    1.72    0.87
   1  -5 -16    1.88    0.86
   1   5 -16    1.69    0.88
   1  -5 -16    3.12    0.70
   1   5 -16    3.08    1.26
  -1   5  16    3.33    1.70
  -1   5  16    1.88    0.84
  -1   5  16    3.17    1.69
   1   5 -15   17.98    1.99
   1  -5 -15   15.63    1.81
  -1   5  15   17.87    2.84
   1   5 -15   25.37    3.18
  -1   5  15   22.20    3.13
   1  -5 -15   28.56    5.10
  -1   5  15   17.25    1.89
  -1   5  14   45.65    3.91
   1   5 -14   46.47    3.98
   1  -5 -14   44.79    3.88
  -1   5  14   49.47    5.10
   1   5 -14   44.26    5.01
  -1   5  14   52.51    5.07
  -1   5  13    2.87    1.10
   1  -5 -13    3.86    0.78
   1   5 -13    3.28    1.51
  -1   5  13    3.60    1.40
   1  -5 -13    5.52    3.15
   1   5 -13    3.15    0.93
  -1   5  12    9.15    1.74
   1   5 -12    6.17    1.03
   1   5 -12    8.02    1.68
   1  -5 -12    4.61    0.87
   1  -5 -12    2.43    3.08
  -1   5  12    8.43    1.76
   1   5 -11    1.72    0.73
   1   5 -11    2.21    1.18
   1  -5 -11    1.04    0.62
  -1   5  11    0.41    0.99
   1  -5 -11    1.76    2.72
   1   5 -10    2.55    0.76
  -1   5  10    2.08    1.08
   1  -5 -10    3.92    3.12
   1   5 -10    1.04    0.95
   1  -5 -10    1.58    0.61
   1   5  -9    4.34    1.16
  -1   5   9    4.55    1.22
   1   5  -9    5.47    1.27
   1  -5  -9    3.90    0.72
   1   5  -8    4.42    1.28
   1  -5  -8    4.47    0.77
   1   5  -8    3.57    1.10
   1   5  -7   44.94    4.38
   1  -5  -7   46.82    3.71
   1   5  -6    2.91    1.11
  -1   5   6    6.32    1.25
   1   5  -5   10.59    1.81
  -1   5   5    9.49    1.52
   1   5  -5    9.18    0.99
  -1   5   4   16.60    2.01
   1   5  -4   17.34    1.56
  -1   5   4   17.10    1.89
   1   5  -4   19.19    2.21
  -1   5   3   89.69    7.29
  -1   5   3   93.24    7.23
   1   5  -3   86.75    7.45
  -1   5   2  270.25   20.95
  -1   5   2  290.34   21.03
   1   5  -2  280.85   21.19
  -1   5   1    1.43    0.72
   1   5  -1    0.96    0.79
  -1   5   0   -0.33    0.61
   1   5   0   -0.12    0.74
   1   5   1    1.22    0.76
  -1   5  -1    0.94    0.75
   1   5   2   -0.25    0.85
  -1   5  -2    0.13    0.76
   1   5   2   -0.11    0.66
   1   5   3    4.73    1.18
  -1   5  -3    5.62    1.22
   1   5   3    4.80    1.06
   1   5   4   10.52    1.73
  -1   5  -4   14.96    1.92
   1   5   5    2.11    1.04
  -1  -5  -6    0.22    0.47
   1   5   6    0.65    0.98
  -1   5  -6   -0.13    0.74
  -1  -5  -7    3.01    0.64
   1   5   7    2.74    0.59
  -1   5  -8    0.78    1.00
  -1  -5  -8    0.20    0.48
   1   5   8    0.48    0.50
  -1   5  -9   -0.42    0.87
  -1  -5  -9    0.80    1.92
   1   5   9    0.83    1.02
   1   5   9    0.48    0.44
  -1  -5  -9    0.59    0.57
  -1  -5 -10  221.16   20.00
  -1  -5 -10  274.04   17.84
  -1   5 -10  235.45   18.89
   1   5  10  214.09   17.74
   1   5  10  252.60   18.97
  -1  -5 -11  116.52    9.71
   1   5  11  146.76   10.90
   1   5  11  138.15   11.06
  -1   5 -11  142.27   11.07
  -1  -5 -11  141.16   12.43
   1   5  12    3.69    1.46
  -1  -5 -12    2.80    2.26
   1   5  12    2.10    1.14
  -1  -5 -12    3.25    0.80
  -1   5 -12    1.30    1.19
   1   5  13    5.16    0.92
  -1  -5 -13    5.26    2.64
   1   5  13    3.43    1.52
   1   5  13    2.07    1.28
  -1  -5 -13    3.99    0.93
  -1   5 -13    5.38    1.68
   1   5  14   -0.16    0.77
  -1  -5 -14    0.48    2.18
   1   5  14   -0.31    1.43
  -1  -5 -14    0.15    0.47
   1   5  14   -0.86    1.46
  -1  -5 -14   -0.70    0.79
  -1   5 -14    0.31    1.28
   1   5  15    1.23    0.78
   1   5  15    1.35    1.52
  -1  -5 -15    0.49    2.10
  -1  -5 -15    2.46    0.65
  -1   5 -15    2.67    1.48
   1   5  15    2.20    1.46
  -1  -5 -15    1.34    0.80
   1   5  16  192.36   16.42
   1   5  16  189.59   14.61
  -1  -5 -16  187.71   14.34
  -1  -5 -16  223.16   17.58
  -1   5 -16  190.98   16.30
  -1  -5 -16  201.61   14.60
   1   5  16  177.05   16.14
   1   5  17   65.41    7.29
  -1  -5 -17   60.04    5.56
  -1  -5 -17   74.61    5.44
  -1   5 -17   73.71    7.39
   1   5  17   83.80    7.85
   1   5  17   62.88    5.62
   1   5  18    8.11    1.45
  -1  -5 -18    8.99    1.17
  -1   5 -18    5.68    2.08
  -1  -5 -18    6.07    1.32
   1   5  18    7.84    2.54
   1   5  19   10.22    1.49
  -1  -5 -19   11.44    1.35
  -1   5 -19   10.57    2.69
   1   5  19   11.35    2.96
  -1  -5 -19   12.23    1.62
   1   5  19    6.74    2.77
  -1  -5 -20    0.21    0.87
   1   5  20    0.31    0.79
   1   5  20    2.87    1.98
  -1   5 -20    0.43    1.84
  -1  -5 -20    1.66    0.74
   1   5  20    4.27    2.52
  -1   5 -21    0.84    1.55
   1   5  21   -0.40    1.53
   1  -5  22  139.07    9.92
  -1  -5 -22  126.43    9.97
  -1  -5 -22  122.45   10.16
   1  -5  23   22.41    1.88
  -1  -5 -23   18.96    1.95
  -1  -5 -23   17.72    2.12
  -1  -5 -24    0.96    0.59
  -1  -5 -24    0.47    0.70
   1  -5  24    1.10    0.47
  -1   5 -25    1.40    0.63
  -1  -5 -25    2.19    0.73
  -1  -5 -25    2.16    0.57
  -1   5 -26   12.53    1.21
  -1  -5 -26   10.04    1.22
  -1  -5 -27    5.51    0.84
  -1  -5 -27    4.15    0.68
  -1  -5 -28   52.05    4.05
   1  -6 -27    5.45    0.66
   1   6 -27    5.25    0.63
   1  -6 -26    1.60    0.53
   1   6 -26    0.79    0.44
   1  -6 -26    0.26    0.52
   1  -6 -25    1.64    0.79
   1   6 -25    2.09    0.53
   1  -6 -25    1.00    0.69
   1  -6 -25    1.13    0.46
   1   6 -24    6.08    0.97
   1  -6 -24    4.62    1.07
   1  -6 -24    7.24    0.90
   1  -6 -23  121.61    9.79
   1   6 -23  123.33    9.90
   1  -6 -22   87.19    7.86
   1  -6 -22  108.41    7.73
   1   6 -22  100.02    7.83
   1  -6 -21   18.32    2.34
   1   6 -21   24.55    2.28
   1  -6 -21   24.09    2.17
  -1   6  20   -0.75    1.66
   1  -6 -20   -0.07    0.60
  -1   6  20   -1.20    2.05
   1   6 -20   -0.39    1.15
  -1   6  19    4.50    2.10
  -1   6  19    1.60    1.68
   1   6 -19    1.92    1.62
  -1   6  18    2.00    0.99
   1   6 -18    2.23    1.48
   1   6 -18    2.35    0.82
   1  -6 -18    3.08    0.99
  -1   6  18    2.56    1.70
   1  -6 -18    3.70    0.78
  -1   6  18    3.11    1.85
   1  -6 -17   82.80    6.56
  -1   6  17   77.01    8.21
   1  -6 -17   92.18    6.86
  -1   6  17   83.16    6.80
  -1   6  17   78.33    8.38
   1   6 -17   85.73    8.40
   1  -6 -16  208.18   14.71
   1  -6 -16  177.88   14.85
  -1   6  16  188.79   14.91
   1   6 -16  200.45   16.59
  -1   6  16  202.84   16.78
  -1   6  16  200.57   16.49
   1  -6 -15   50.91    6.98
   1  -6 -15   28.90    3.12
   1   6 -15   45.81    4.83
  -1   6  15   43.39    4.94
  -1   6  15   41.88    4.64
  -1   6  15   35.34    3.23
  -1   6  14    0.31    1.66
   1  -6 -14    3.49    3.15
  -1   6  14    0.28    1.30
   1  -6 -14    1.21    0.80
   1   6 -14    1.21    1.37
   1   6 -13    2.58    1.42
  -1   6  13    2.64    1.57
   1  -6 -13    5.68    3.36
   1  -6 -13    2.59    0.82
   1   6 -12   46.28    4.79
  -1   6  12   41.78    4.73
   1  -6 -12   53.84    7.46
   1  -6 -12   38.74    3.50
   1   6 -11    4.87    1.51
  -1   6  11    7.11    1.73
   1  -6 -11    6.96    3.46
   1  -6 -11    7.31    1.10
   1  -6 -10  253.60   21.16
  -1   6  10  254.55   18.04
   1   6 -10  281.47   18.28
   1  -6 -10  202.87   16.63
   1   6  -9   55.65    5.12
   1  -6  -9   47.80    7.13
  -1   6   9   60.13    5.16
   1   6  -9   52.00    3.88
   1  -6  -9   38.66    3.82
   1   6  -8    0.44    1.15
   1  -6  -8    0.18    0.55
  -1   6   8    0.67    0.51
   1   6  -8   -0.11    0.52
   1  -6  -8   -0.58    2.66
  -1   6   8    0.40    0.94
   1  -6  -7    2.06    2.59
  -1   6   7    3.94    1.25
   1   6  -7    2.90    0.63
  -1   6   7    1.89    0.57
   1   6  -7    2.52    1.17
   1   6  -7    1.55    1.02
   1  -6  -7    2.85    0.68
   1   6  -7    2.50    0.68
   1  -6  -6   41.24    3.51
   1   6  -6   45.71    3.53
   1   6  -6   52.93    4.61
   1   6  -6   41.46    3.54
   1   6  -6   46.61    4.53
  -1   6   6   41.58    3.46
   1  -6  -6   51.44    6.16
   1   6  -5   15.38    2.18
   1   6  -5   16.60    1.51
   1   6  -5   13.71    2.28
  -1   6   5   11.91    1.32
   1   6  -5   14.68    1.42
   1   6  -4   99.07    7.50
   1   6  -4   77.75    6.45
  -1   6   4   95.08    7.02
  -1   6   4   81.92    6.39
   1   6  -4   85.38    6.44
   1   6  -3   58.94    5.14
   1   6  -3   46.93    4.26
  -1   6   3   64.94    4.87
  -1   6   3   56.78    4.24
   1   6  -3   52.97    4.24
   1   6  -2    9.67    1.60
   1   6  -2    9.92    1.16
  -1   6   2   10.65    1.47
   1   6  -2    8.30    1.00
  -1   6   2    8.63    0.99
  -1   6   1    7.91    1.32
  -1   6   1    7.23    0.89
   1   6  -1    7.98    0.94
  -1   6   0  224.12   16.82
   1   6   0  231.70   16.84
   1   6   1  523.08   38.04
  -1   6  -1  517.39   38.04
  -1   6  -2   13.55    1.27
   1   6   2   13.08    1.26
  -1  -6  -2   11.57    1.23
  -1   6  -3    6.89    0.81
  -1  -6  -3    3.65    0.71
  -1   6  -3    6.96    1.35
   1   6   3    7.05    0.81
  -1  -6  -4    0.38    0.48
   1   6   4    0.41    0.43
  -1   6  -4    0.28    0.43
  -1   6  -4   -0.36    0.78
  -1  -6  -5    2.34    0.62
   1   6   5    3.03    0.65
  -1   6  -5    3.64    0.64
  -1   6  -5    3.48    1.12
  -1   6  -6  126.28    9.76
  -1   6  -6  111.92    8.64
   1   6   6  122.59    8.64
  -1  -6  -6  109.67   10.61
  -1  -6  -6  105.36    8.61
  -1  -6  -7  733.11   53.83
   1   6   7  563.30   52.17
   1   6   7  633.79   51.20
  -1   6  -7  660.61   52.28
  -1  -6  -8  126.65   10.35
   1   6   8  143.32   11.72
  -1  -6  -8  138.52   12.92
  -1   6  -8  148.74   11.62
   1   6   8  143.92   10.39
  -1  -6  -9    3.82    0.83
  -1   6  -9    5.34    1.45
   1   6   9    5.52    0.91
   1   6   9    2.93    1.63
  -1  -6  -9    5.84    2.86
  -1  -6 -10    2.91    0.77
  -1   6 -10    1.55    1.33
   1   6  10    1.98    0.75
   1   6  10   -0.29    1.45
  -1  -6 -10    2.06    2.38
  -1  -6 -11    0.29    0.68
  -1  -6 -11    0.53    2.23
   1   6  11   -0.31    1.39
  -1   6 -11    0.27    1.12
   1   6  11    0.15    0.68
  -1  -6 -12   29.33    5.33
  -1  -6 -12   29.13    2.78
   1   6  12   29.37    4.13
  -1   6 -12   38.48    4.17
   1   6  13  137.74   11.03
  -1  -6 -13  125.42   13.70
   1   6  13  111.96   12.38
  -1   6 -13  123.28   12.35
   1   6  14   45.79    3.75
  -1  -6 -14   38.72    6.09
  -1  -6 -14   36.44    3.63
   1   6  14   46.64    5.54
  -1   6 -14   55.96    5.49
  -1  -6 -15    7.50    3.00
   1   6  15    4.38    2.13
  -1  -6 -15    4.54    1.02
  -1   6 -15    4.32    1.83
   1   6  15    3.88    1.12
   1   6  16    4.23    1.10
  -1  -6 -16    5.28    2.71
  -1   6 -16    3.82    1.97
   1   6  16    3.32    1.97
  -1  -6 -16    2.47    0.99
   1   6  17    5.53    1.17
  -1   6 -17    3.61    1.79
   1   6  17    5.98    2.50
  -1  -6 -17    2.75    1.00
   1   6  18    7.54    1.34
  -1  -6 -18    5.75    1.23
  -1   6 -18    7.88    2.19
   1   6  19    9.51    2.90
  -1   6 -19   11.73    2.78
  -1   6 -20    9.92    2.66
  -1  -6 -20   11.08    1.59
   1   6  20   10.72    1.37
   1   6  21   -0.42    0.64
  -1  -6 -21   -0.48    0.91
  -1  -6 -22    2.59    0.92
  -1   6 -22    1.46    0.74
  -1  -6 -23    8.99    1.44
  -1   6 -23   15.40    1.51
  -1  -6 -24   28.62    2.83
  -1   6 -24   36.16    2.83
  -1  -6 -25   11.77    1.34
  -1   6 -25   12.44    1.25
  -1   6 -26    0.08    0.30
  -1  -6 -26    0.14    0.48
  -1   6 -26    0.03    0.33
  -1  -6 -26    0.76    0.46
  -1  -6 -27    0.24    0.33
   1  -7 -25   32.18    2.65
   1   7 -24    0.74    0.43
   1  -7 -24    0.53    0.50
   1   7 -24    0.91    0.44
   1  -7 -24    1.43    0.71
   1   7 -23    0.15    0.54
   1  -7 -23    0.57    0.67
   1   7 -23    0.06    0.51
   1   7 -22    3.27    0.77
   1  -7 -22    2.06    0.91
   1   7 -22    2.59    0.77
   1   7 -21    0.46    0.70
   1  -7 -21    1.43    0.84
   1   7 -21    0.08    0.61
   1  -7 -20   16.83    1.83
   1   7 -20   15.29    1.73
   1   7 -20   10.70    1.50
  -1   7  19   59.73    5.26
   1   7 -19   60.51    5.37
   1  -7 -19   63.16    5.40
   1  -7 -19   68.47    5.14
   1   7 -19   71.40    5.35
  -1   7  18    6.10    2.56
  -1   7  18    4.16    1.10
   1  -7 -18    3.05    1.01
   1   7 -18    4.91    0.96
   1  -7 -18    5.15    0.84
   1   7 -18    3.39    1.88
   1   7 -18    5.66    1.20
  -1   7  17   -0.41    1.93
   1   7 -17    1.11    1.26
   1   7 -16    9.24    2.22
   1   7 -16    6.73    1.14
   1  -7 -16    6.87    1.23
  -1   7  16    8.06    2.50
  -1   7  16    6.26    1.27
   1  -7 -15   59.68    4.75
  -1   7  15   64.19    5.09
   1   7 -15   64.34    4.95
  -1   7  15   58.90    6.75
   1  -7 -15   54.79    4.96
   1   7 -15   53.85    5.02
   1   7 -15   64.01    6.55
   1   7 -14   10.53    2.30
   1  -7 -14    7.18    3.81
  -1   7  14    6.73    2.34
   1   7 -14   11.79    1.51
   1  -7 -14   13.51    1.52
  -1   7  14    9.68    1.40
   1   7 -14    6.40    1.22
   1   7 -13  272.66   19.01
   1  -7 -13  234.46   19.01
   1   7 -13  238.89   19.08
  -1   7  13  260.76   20.96
   1   7 -13  284.60   20.82
   1   7 -12   63.52    4.64
   1  -7 -12   48.18    4.59
   1   7 -12   50.24    4.67
  -1   7  12   60.86    6.30
   1   7 -12   71.77    6.35
   1  -7 -12   82.07    9.33
   1   7 -11   -0.07    0.63
   1  -7 -11    0.63    0.70
  -1   7  11   -0.63    1.32
   1  -7 -11   -2.31    3.48
   1   7 -11    0.69    0.82
   1   7 -11   -0.29    1.18
   1   7 -10   40.13    2.99
   1  -7 -10   27.93    2.89
   1   7 -10   28.24    2.95
  -1   7  10   43.39    4.56
   1   7 -10   39.80    4.33
   1  -7 -10   33.40    6.31
   1  -7  -9  200.46   16.08
   1   7  -9  206.61   16.14
   1  -7  -9  233.91   20.75
   1   7  -9  226.68   17.53
   1   7  -9  235.21   16.12
   1   7  -8   31.05    3.01
   1  -7  -8   46.11    3.22
   1   7  -8   38.26    3.17
   1  -7  -8   41.71    6.88
   1   7  -8   32.26    4.00
  -1   7   8   31.01    3.01
   1   7  -7  120.41    8.21
   1  -7  -7   96.15    8.15
  -1   7   7  105.46    8.12
   1   7  -7  100.35    8.20
   1  -7  -7  106.50   11.79
   1   7  -7  124.88    9.62
   1   7  -6  110.26    8.21
   1   7  -6   79.85    6.70
   1  -7  -6   83.81    9.80
   1  -7  -6   69.74    6.61
   1   7  -6   80.04    7.67
   1   7  -6   95.42    6.70
  -1   7   6   95.79    6.66
   1  -7  -5    2.66    2.74
   1   7  -5    4.42    1.44
   1  -7  -5    6.46    0.89
   1   7  -5    5.18    1.55
   1   7  -5    3.91    0.98
  -1   7   5    2.27    0.67
   1   7  -5    2.88    0.75
   1  -7  -4   41.52    3.81
   1   7  -4   43.10    3.92
  -1   7   4   47.37    3.78
   1   7  -4   52.22    3.85
   1   7  -4   44.98    5.09
  -1   7   3  438.91   33.12
   1   7  -3  457.15   33.18
   1   7  -3  493.23   34.38
   1   7  -2  183.68   13.85
  -1   7   2  188.32   13.83
  -1   7   2  186.84   14.58
   1   7  -2  178.72   14.78
   1   7  -1   28.37    2.32
  -1   7   1   23.54    2.24
   1   7  -1   25.05    3.02
  -1   7   1   27.77    2.98
  -1   7   0   76.26    5.93
   1   7   0   75.05    5.93
  -1   7   0   80.04    6.76
   1   7   0   77.88    6.79
  -1  -7  -1    0.25    0.52
  -1   7  -1   -0.19    0.90
   1   7   1    1.26    0.89
   1   7   1    0.69    0.57
  -1   7  -1    0.43    0.49
  -1  -7  -2    0.16    0.51
   1   7   2    0.65    0.55
  -1   7  -2    0.44    0.50
  -1   7  -2    0.39    0.85
   1   7   2    1.23    0.81
  -1  -7  -3  137.25   10.78
   1   7   3  146.24   10.82
  -1   7  -3  146.11   10.82
  -1   7  -3  151.14   11.89
   1   7   4  261.59   21.59
  -1   7  -4  269.66   21.61
  -1   7  -4  263.30   22.60
  -1  -7  -5   23.70    2.32
  -1  -7  -5   27.12    4.50
   1   7   5   25.73    2.34
  -1   7  -5   28.18    2.36
  -1   7  -5   31.73    3.45
  -1   7  -6   10.52    2.00
  -1  -7  -6    5.24    2.90
   1   7   6    7.76    1.05
  -1   7  -6    7.48    1.03
  -1  -7  -6    6.36    1.04
  -1   7  -7    3.01    1.42
  -1  -7  -7    5.01    0.91
  -1  -7  -7    4.62    2.59
   1   7   7    2.03    0.72
  -1   7  -7    3.69    0.81
  -1  -7  -8   17.79    2.05
   1   7   8   25.78    2.20
  -1  -7  -8   19.75    4.54
  -1   7  -8   21.99    3.15
  -1   7  -8   22.70    2.08
  -1  -7  -9   16.14    1.81
  -1  -7  -9   21.93    4.46
  -1   7  -9   16.32    1.76
   1   7   9   17.70    1.86
  -1   7  -9   18.36    2.85
  -1   7 -10  303.05   26.05
  -1  -7 -10  356.47   28.50
  -1   7 -10  302.94   24.70
   1   7  10  304.54   24.78
   1   7  10  296.54   26.44
  -1  -7 -11  123.30   10.48
  -1  -7 -11  154.76   14.19
   1   7  11  142.25   12.55
  -1   7 -11  150.55   12.11
  -1   7 -11  144.90   10.51
  -1   7 -12    0.54    0.84
   1   7  12    1.19    1.83
  -1  -7 -12   -3.61    3.08
  -1  -7 -12    1.27    0.89
  -1   7 -12    0.15    0.65
  -1   7 -12    0.32    1.33
   1   7  13    1.89    0.90
  -1   7 -13    0.75    0.79
   1   7  13    2.06    1.91
  -1  -7 -13    0.53    0.79
  -1   7 -13   -0.33    1.23
  -1  -7 -13   -0.59    2.64
  -1   7 -13    0.40    0.66
  -1   7 -14   29.85    2.65
  -1  -7 -14   24.29    2.63
  -1  -7 -14   29.60    5.28
  -1   7 -14   24.97    3.82
   1   7  14   37.53    5.03
   1   7  14   26.91    2.69
  -1   7 -15   17.31    1.87
  -1  -7 -15   14.98    1.94
  -1  -7 -15   24.67    4.40
  -1   7 -15   19.17    3.29
   1   7  15   20.06    3.81
   1   7  15   17.54    2.01
  -1  -7 -16  117.05   11.35
  -1   7 -16   93.42    9.93
   1   7  16   96.58   10.39
  -1   7 -16   91.44    8.28
  -1   7 -17  108.18   10.38
   1   7  18    2.72    1.08
  -1  -7 -18    4.11    1.08
  -1   7 -18    3.35    0.94
   1   7  19    0.33    0.85
  -1   7 -19    0.08    0.73
  -1   7 -19    0.26    0.65
  -1  -7 -19    1.90    0.89
   1   7  20   17.14    1.85
  -1   7 -20   21.13    2.00
  -1   7 -20   18.16    1.88
  -1  -7 -20   16.88    2.00
   1   7  21   38.40    3.19
  -1   7 -21   42.37    3.43
  -1   7 -21   41.47    3.30
  -1  -7 -21   34.00    3.41
  -1   7 -22   17.57    1.72
  -1   7 -22   16.39    1.58
  -1  -7 -22   16.92    1.82
  -1   7 -23   31.16    2.17
  -1  -7 -23   25.20    2.19
  -1   7 -24    4.02    0.60
  -1  -7 -24    1.44    0.59
  -1  -7 -25    0.28    0.38
   1  -8 -24    0.40    0.32
   1   8 -23    4.52    0.60
   1  -8 -23    4.94    0.75
   1   8 -22   -0.23    0.47
   1  -8 -22    0.87    0.63
   1   8 -21    2.65    0.59
   1  -8 -21    4.28    0.89
   1   8 -20    0.27    0.57
   1   8 -20    1.00    0.56
   1  -8 -20    1.48    0.80
  -1   8  19    0.53    0.65
   1   8 -19    1.92    0.75
   1  -8 -19    0.58    0.79
   1   8 -19    2.09    0.71
  -1   8  18   25.29    2.45
   1   8 -18   23.46    2.39
   1  -8 -18   23.59    2.48
   1   8 -18   30.33    2.48
  -1   8  17   46.09    3.92
   1  -8 -17   49.55    3.95
   1   8 -17   45.60    3.81
   1   8 -17   39.45    3.78
   1   8 -16    1.80    0.76
  -1   8  16    3.35    1.04
   1   8 -16    2.13    0.89
   1  -8 -16    3.23    0.98
   1   8 -15    1.80    0.72
  -1   8  15    2.34    0.93
   1   8 -15    1.52    0.86
   1  -8 -15    1.35    0.81
   1   8 -15    0.68    1.53
   1  -8 -14   -0.65    2.81
   1   8 -14    0.37    0.77
   1   8 -14    0.66    1.26
   1  -8 -13   39.71    6.54
   1   8 -13   31.99    4.22
   1   8 -12  103.74    7.66
   1  -8 -12   88.64    7.67
   1   8 -12   99.39    9.12
   1  -8 -11  130.86   13.12
   1   8 -11   97.85    8.10
   1  -8 -11  109.71    8.23
   1   8 -11  106.36    9.62
   1  -8 -10    3.31    0.91
   1   8 -10    4.96    0.92
   1   8 -10    2.71    1.54
   1  -8  -9    5.19    1.00
   1  -8  -9    5.61    3.64
   1   8  -9    4.75    0.92
   1   8  -9    7.07    1.78
   1  -8  -8    2.21    0.81
   1  -8  -8    1.59    3.58
   1   8  -8    0.73    0.64
   1   8  -8    1.72    1.33
   1  -8  -7    6.00    1.15
   1   8  -7   13.41    2.22
   1   8  -7   10.65    1.22
   1  -8  -7    5.41    4.21
   1   8  -6   36.54    3.94
   1  -8  -6   31.59    6.15
   1   8  -6   30.88    2.63
  -1   8   6   28.18    2.57
   1  -8  -6   25.19    2.59
   1  -8  -5    2.66    0.80
   1   8  -5    2.09    1.27
   1   8  -5    1.31    0.64
  -1   8   5    1.74    0.67
   1  -8  -4   73.97    6.13
   1   8  -4   82.03    6.16
  -1   8   4   75.73    6.09
   1  -8  -4   94.69   10.12
   1   8  -4   84.29    7.41
   1   8  -4   74.87    7.54
   1  -8  -3   52.00    4.85
   1   8  -3   53.78    6.34
   1   8  -3   69.14    4.94
  -1   8   3   60.86    4.86
   1  -8  -2    1.90    0.69
   1   8  -2    0.40    1.61
   1   8  -2   -0.23    0.89
  -1   8   2    0.42    0.60
   1   8  -2    0.65    0.61
   1  -8  -1   10.45    1.36
   1   8  -1   15.86    2.27
   1   8  -1   12.89    1.42
  -1   8   1   13.62    1.40
   1  -8   0   67.48    5.79
   1   8   0   80.07    6.88
  -1   8   0   80.85    6.82
   1   8   0   77.59    5.85
  -1   8   0   75.40    5.83
   1   8   1   23.32    2.31
  -1   8  -1   26.94    2.36
  -1   8  -2   18.79    2.64
   1   8   2   19.60    1.82
  -1   8  -2   16.98    1.78
  -1  -8  -3   28.41    2.79
  -1   8  -3   37.12    3.93
   1   8   3   35.64    2.90
  -1   8  -3   34.24    2.87
  -1  -8  -4    0.46    0.64
   1   8   4    1.29    0.65
  -1   8  -4    1.20    0.64
  -1  -8  -4   -1.07    2.69
  -1   8  -4    2.47    1.24
  -1  -8  -5    0.48    0.61
  -1   8  -5    0.07    0.54
   1   8   5    0.92    0.65
  -1  -8  -5   -0.56    2.82
  -1   8  -5    0.26    0.95
  -1  -8  -6    0.29    0.65
   1   8   6    0.07    0.64
  -1   8  -6   -0.07    0.64
  -1  -8  -6    1.77    2.90
  -1   8  -6    0.54    1.02
  -1  -8  -7    7.07    1.08
   1   8   7    5.65    1.06
  -1   8  -7    6.41    1.01
  -1  -8  -8    4.24    0.94
  -1   8  -8    3.92    0.85
   1   8   8    5.06    1.00
  -1  -8  -8    5.06    2.94
  -1   8  -8    4.61    1.64
  -1  -8  -9   -0.24    0.68
   1   8   9   -0.61    0.81
  -1   8  -9    0.30    0.56
  -1  -8  -9    1.92    2.90
  -1   8  -9   -0.60    1.10
  -1  -8 -10    2.11    0.83
  -1   8 -10    1.55    0.70
  -1   8 -10    4.58    1.68
  -1  -8 -10    1.90    2.50
  -1   8 -11   11.36    2.46
  -1   8 -11   15.18    1.62
  -1  -8 -11   12.97    1.66
   1   8  12   -0.18    0.77
  -1   8 -12   -0.33    1.36
  -1  -8 -12    0.63    0.76
  -1   8 -12    0.16    0.67
  -1  -8 -12    3.00    2.95
  -1  -8 -13   50.69    6.81
  -1   8 -13   42.01    5.17
  -1  -8 -14   58.13    7.24
  -1   8 -14   51.83    5.93
  -1   8 -15    4.27    1.88
  -1  -8 -15    3.43    1.02
  -1   8 -15    4.22    0.92
   1   8  15    4.62    1.14
  -1  -8 -16    5.73    1.10
  -1   8 -16    5.17    1.04
   1   8  16    5.15    1.20
  -1  -8 -17    4.76    1.07
  -1   8 -17    5.95    1.01
   1   8  17    5.49    1.15
  -1  -8 -18    6.83    1.18
  -1   8 -18    8.15    1.13
   1   8  18    5.11    1.14
  -1  -8 -19   27.04    2.54
  -1   8 -19   25.41    2.43
   1   8  19   27.22    2.42
   1   8  20   22.99    1.99
  -1  -8 -20   20.53    2.18
  -1   8 -20   24.53    2.15
  -1  -8 -21    0.12    0.59
  -1   8 -21    0.75    0.52
  -1  -8 -22    1.15    0.53
  -1   8 -22    1.68    0.51
  -1  -8 -23    0.45    0.41
  -1   8 -23    0.43    0.33
   1  -9 -21   15.50    1.57
   1   9 -21   20.40    1.55
   1  -9 -20   66.75    4.57
   1   9 -20   51.40    4.42
   1  -9 -19   61.50    5.13
   1   9 -19   67.91    5.09
   1   9 -18   34.94    2.75
   1  -9 -18   27.88    2.74
  -1   9  18   30.76    2.62
   1   9 -17    0.38    0.53
  -1   9  17   -0.82    0.69
   1  -9 -17    1.24    0.75
   1   9 -16   -0.33    0.63
   1  -9 -16    0.23    0.75
  -1   9  16    0.37    0.71
  -1   9  15    9.70    1.45
   1  -9 -15   11.87    1.46
   1   9 -15   13.08    1.41
   1   9 -14   34.99    3.22
   1  -9 -14   41.59    3.40
  -1   9  14   37.72    3.38
   1   9 -13   35.20    2.88
   1  -9 -13   29.22    2.90
  -1   9  13   31.51    2.95
   1   9 -12   27.50    2.38
   1  -9 -12   20.92    2.37
  -1   9  12   25.79    2.45
   1  -9 -11    2.07    0.85
   1   9 -11    2.99    0.80
   1   9 -10    4.58    1.62
   1  -9 -10    4.09    0.97
   1   9  -9   30.06    3.89
   1  -9  -9   40.28    7.00
   1   9  -8    3.36    1.57
   1  -9  -8   10.70    4.60
   1  -9  -7   80.87   10.24
   1   9  -7   65.89    6.71
   1   9  -6   31.05    3.71
   1  -9  -6   30.52    6.67
   1   9  -6   26.82    2.53
   1  -9  -5    6.01    0.99
   1   9  -5    5.44    0.91
   1   9  -5    5.27    1.59
   1  -9  -4    2.12    0.75
   1  -9  -4    4.08    3.68
  -1   9   4    3.08    0.80
   1   9  -4    2.14    0.73
   1   9  -4    3.83    1.37
   1   9  -3    8.61    1.87
   1  -9  -3    8.85    1.15
  -1   9   3    7.84    1.11
   1   9  -3    9.09    1.16
  -1   9   2    0.67    0.60
   1   9  -2    0.14    0.61
  -1   9   1    0.20    0.56
   1   9  -1    0.54    0.59
   1   9  -1   -0.41    1.61
   1  -9  -1   -0.72    3.32
   1   9   0    8.89    2.60
  -1   9   0   10.52    1.26
   1   9   0   11.00    1.32
  -1   9  -1    0.39    0.54
   1   9   1    0.76    0.58
  -1   9  -2    2.43    0.69
   1   9   2    2.38    0.73
  -1   9  -2    1.82    1.07
  -1  -9  -2    1.23    2.71
   1   9   3   50.03    4.09
  -1   9  -3   44.96    4.03
  -1   9  -3   59.68    5.32
  -1  -9  -3   61.27    7.59
   1   9   4   31.75    2.85
  -1   9  -4   30.38    2.79
  -1   9  -4   30.08    3.77
  -1   9  -5   24.43    2.39
   1   9   5   26.84    2.45
  -1  -9  -5   24.01    5.18
  -1   9  -5   28.63    3.46
  -1  -9  -6    5.41    3.61
  -1   9  -6    4.53    1.55
  -1   9  -6    5.02    0.93
  -1  -9  -7    1.35    2.90
  -1   9  -7    0.55    0.81
  -1  -9  -8    2.65    3.06
  -1   9  -8   -0.28    1.14
   1   9   8   -0.09    0.75
  -1   9  -9    2.59    1.28
  -1  -9  -9    1.61    0.76
  -1   9 -10    0.99    0.69
  -1  -9 -10   -1.22    2.76
  -1   9 -10    0.59    1.04
  -1  -9 -10    2.64    0.86
   1   9  10    1.80    0.90
  -1  -9 -11    0.75    0.80
  -1   9 -11    0.54    0.66
   1   9  11    0.35    0.83
  -1  -9 -12    1.94    0.80
  -1   9 -12    1.45    0.77
   1   9  12    2.01    0.87
  -1  -9 -13    2.27    0.91
  -1   9 -13    4.31    0.86
   1   9  13    3.41    0.91
  -1  -9 -14    9.97    1.50
   1   9  14   14.15    1.68
  -1   9 -14   14.91    1.53
  -1  -9 -15   14.05    1.75
  -1   9 -15   16.82    1.69
   1   9  15   16.32    1.82
  -1  -9 -16    6.28    1.08
  -1   9 -16    6.02    0.97
   1   9  16    5.58    1.06
  -1  -9 -17   -0.41    0.74
  -1   9 -17   -0.38    0.55
   1   9  17    0.51    0.69
  -1  -9 -18    1.89    0.71
  -1   9 -18    1.70    0.62
   1   9  18    0.90    0.58
  -1  -9 -19    5.58    0.86
  -1   9 -19    6.61    0.81
   1   9  19    4.31    0.63
  -1   9 -20   15.06    1.25
  -1  -9 -20   10.23    1.20
  -1   9 -21   31.60    2.48
   1  10 -18    0.03    0.34
   1  10 -17    5.36    0.78
   1 -10 -17    8.78    0.88
   1 -10 -16   65.51    5.43
  -1  10  16   72.23    5.41
   1  10 -16   72.98    5.43
   1 -10 -15   22.77    2.31
   1  10 -15   30.66    2.31
  -1  10  15   25.21    2.32
   1 -10 -14    1.14    0.67
   1  10 -14    1.99    0.62
  -1  10  14    2.16    0.70
   1 -10 -13    6.55    1.09
   1  10 -13    8.93    1.03
  -1  10  13    5.84    1.07
   1 -10 -12   15.65    1.72
   1  10 -12   16.93    1.64
  -1  10  12   16.22    1.73
   1 -10 -11    2.93    0.78
   1  10 -11    1.70    0.68
  -1  10  11    2.54    0.86
   1  10 -10  118.24    8.90
  -1  10  10  123.24    9.02
   1 -10 -10  110.01    8.94
   1  10  -9  105.56    7.28
   1 -10  -9   83.30    7.23
   1  10  -8    4.73    0.82
   1 -10  -8    1.90    0.75
   1  10  -7   32.18    2.55
   1 -10  -7   24.50    2.47
   1  10  -6  102.17    7.38
   1 -10  -6   89.38    7.33
   1  10  -5    7.06    1.02
   1  10  -4   25.07    2.32
   1  10  -3   66.52    5.31
  -1  10   3   66.89    5.37
   1  10  -2    0.32    0.62
  -1  10   2    0.20    0.64
  -1  10   1    0.40    0.64
   1  10  -1    0.66    0.61
  -1  10   0   46.20    3.84
   1  10   0   46.35    3.85
   1  10   1    3.02    0.83
  -1  10  -1    4.32    0.86
  -1  10  -2    1.03    0.66
   1  10   2    2.33    0.78
   1  10   3   20.05    2.00
  -1  10  -3   19.74    1.93
   1  10   4    1.31    0.75
  -1  10  -4    0.58    0.59
  -1  10  -5   10.13    1.23
   1  10   5    9.87    1.34
   1  10   6   38.04    3.15
  -1  10  -6   32.64    2.99
  -1  10  -7   12.61    1.45
  -1  10  -8   43.38    3.64
   1  10   8   44.17    3.78
  -1 -10  -9    1.80    0.74
  -1  10  -9    2.95    0.75
   1  10   9    3.05    0.90
  -1 -10 -10    1.06    0.66
  -1  10 -10    0.64    0.62
   1  10  10    0.08    0.78
  -1  10 -11   26.64    2.16
   1  10  11   24.45    2.23
  -1 -10 -12    1.72    0.72
  -1  10 -12    1.70    0.66
   1  10  12    1.08    0.74
  -1  10 -13    1.51    0.64
   1  10  13    2.11    0.87
  -1 -10 -14   26.02    2.58
  -1  10 -14   35.09    2.68
   1  10  14   32.75    2.73
  -1 -10 -15    0.34    0.49
  -1  10 -15    0.44    0.49
   1  10  15    1.10    0.60
  -1  10 -16    2.91    0.57
   1  10  16    1.54    0.56
  -1  10 -17   27.55    2.26
   1  11 -13    3.04    0.54
  -1  11  12   11.41    1.25
   1  11 -12   12.70    1.20
   1  11 -11   -0.13    0.44
  -1  11  11    0.20    0.55
  -1  11  10   23.28    2.20
   1  11 -10   25.57    2.15
  -1  11   9   60.06    4.65
   1  11  -9   56.74    4.57
   1  11  -8    4.91    0.78
  -1  11   8    4.49    0.87
  -1  11   7   11.11    1.34
   1  11  -7   12.25    1.26
  -1  11   6   39.27    3.49
   1  11  -6   44.64    3.46
   1  11  -5    0.05    0.52
   1  11  -4    6.76    0.95
   1  11  -3   24.31    2.19
   1  11  -2    0.83    0.60
   1  11  -1    4.38    0.75
  -1  11   1    2.00    0.74
  -1  11   0   34.71    3.13
   1  11   0   41.09    3.20
  -1  11  -1    1.06    0.60
   1  11   1    0.77    0.62
  -1  11  -2    0.98    0.60
   1  11   2   -0.49    0.68
   1  11   3   15.81    1.60
   1  11   3   15.18    1.57
  -1  11  -3   14.33    1.50
  -1  11  -4    1.16    0.60
   1  11   4    1.31    0.67
  -1  11  -5    0.21    0.50
   1  11   5    0.69    0.64
   1  11   6   11.86    1.40
  -1  11  -6   13.44    1.34
  -1  11  -7    1.09    0.50
   1  11   7    0.25    0.66
  -1  11  -8    6.97    0.90
   1  11   8    7.54    1.06
  -1  11  -9    3.16    0.61
   1  11   9    3.80    0.78
  -1  11 -10    3.24    0.64
   1  11  10    4.74    0.83
  -1  11 -11    6.68    0.83
   1  11  11    6.53    0.91
   1  11  12    1.06    0.49
  -1  11 -12    0.28    0.35
  -1  12   4    0.21    0.44
  -1  12   3    0.13    0.43
  -1  12   2    0.04    0.43
  -1  12   1    1.40    0.51
  -2   0  32    0.07    0.27
   2   0 -31   -0.07    0.38
   2   0 -30    1.21    0.56
   2   0 -29    0.35    0.66
   2   0 -28  117.53    9.18
   2   0 -27    0.66    0.94
   2   0 -26    0.10    0.89
   2   0 -26    1.28    0.99
   2   0 -25    0.49    1.52
  -2   0  25   -0.91    2.20
   2   0 -24    1.52    1.31
   2   0 -24    3.12    2.23
   2   0 -24    1.21    1.04
   2   0 -24    1.33    0.80
  -2   0  24    0.47    2.01
   2   0 -23    0.78    1.13
   2   0 -23    0.22    0.95
   2   0 -23    2.16    2.19
   2   0 -23    1.10    0.80
  -2   0  23   -1.38    2.22
   2   0 -22  109.08    9.56
  -2   0  22  126.71   10.97
   2   0 -22  119.67    9.14
   2   0 -22  116.17    9.29
   2   0 -22  126.21   12.17
  -2   0  22  110.21   11.27
   2   0 -21   -0.10    0.86
  -2   0  21    0.64    1.49
   2   0 -21    0.67    0.72
   2   0 -21    2.14    2.24
  -2   0  21    0.40    1.68
   2   0 -20    1.24    0.92
  -2   0  20    1.08    1.58
   2   0 -20    0.56    0.67
  -2   0  20   -0.29    1.33
   2   0 -20    4.64    2.64
   2   0 -19   -0.17    0.87
   2   0 -19    0.83    0.62
   2   0 -19    0.97    2.03
  -2   0  19   -0.32    1.43
  -2   0  19   -0.25    1.23
  -2   0  18    5.89    1.64
  -2   0  18    5.27    1.70
   2   0 -18    4.62    0.87
   2   0 -18    6.77    2.47
   2   0 -18    9.04    1.18
   2   0 -17    0.57    0.66
  -2   0  17    0.24    0.86
   2   0 -17    0.46    0.52
   2   0 -17   -0.25    0.50
  -2   0  17    0.19    0.97
   2   0 -16  961.41   66.85
   2   0 -16  895.99   66.70
   2   0 -16  897.32   66.83
  -2   0  16  915.23   67.88
   2   0 -15   -0.04    0.39
  -2   0  15   -0.15    0.74
   2   0 -15    0.34    0.54
  -2   0  14   -0.26    0.77
   2   0 -14   -0.38    0.72
   2   0 -14    0.74    0.54
  -2   0  13   -0.11    0.71
   2   0 -13   -0.17    0.59
   2   0 -13   -0.12    0.68
  -2   0  12    4.87    1.10
   2   0 -12    5.66    0.92
   2   0 -12    4.25    0.99
  -2   0  11   -0.09    0.64
   2   0 -11    0.63    0.55
   2   0 -11   -0.29    0.64
   2   0 -10   59.57    4.82
  -2   0  10   57.55    4.94
   2   0 -10   65.55    5.07
  -2   0   9    0.15    0.46
   2   0  -9    0.16    0.41
   2   0  -9    0.17    0.52
  -2   0   8    0.07    0.45
   2   0  -8    0.14    0.33
   2   0  -8    0.61    0.52
  -2   0   7    0.35    0.34
   2   0  -7    0.07    0.48
   2   0  -7   -0.12    0.29
   2   0  -6    0.14    0.59
  -2   0   6   -0.05    0.38
   2   0  -6    0.19    0.27
   2   0  -6    0.12    0.50
  -2   0   5    0.75    0.37
   2   0  -5    0.22    0.46
   2   0  -5    0.03    0.26
   2   0  -4  172.03   11.93
   2   0  -4  154.38   11.70
   2   0  -3    0.24    0.46
   2   0  -3    0.19    0.20
   2   0  -2    3.62    0.39
   2   0  -2    3.29    0.56
   2   0  -2    3.13    0.41
   2   0  -1    0.03    0.27
   2   0   0    0.02    0.14
   2   0   0    0.12    0.24
  -2   0  -1    0.14    0.38
  -2   0  -2  804.92   58.84
  -2   0  -3    0.71    0.90
  -2   0  -4    0.77    1.16
   2   0   4    0.50    0.91
   2   0   5   -0.17    0.83
  -2   0  -5   -0.26    1.31
   2   0   6    5.08    1.08
   2   0   7    0.39    0.79
   2   0   7    0.34    0.75
   2   0   8 1815.10  136.68
   2   0   8 1893.41  136.87
  -2   0  -8 1918.64  136.69
   2   0   9    0.61    0.95
  -2   0  -9    0.35    0.61
   2   0   9    0.57    0.89
  -2   0 -10   22.40    2.62
   2   0  10   27.98    2.90
   2   0  10   25.49    2.93
   2   0  11    0.15    1.11
   2   0  11    0.18    1.23
  -2   0 -11   -0.15    0.89
   2   0  12   14.54    2.28
  -2   0 -12   10.84    1.91
   2   0  13    0.46    1.41
  -2   0 -13    1.19    0.88
   2   0  13   -0.19    1.19
  -2   0 -14 3532.44  257.33
   2   0  14 3383.58  258.35
  -2   0 -14 3467.40  258.45
  -2   0 -14 3623.28  257.36
  -2   0 -15    0.48    0.69
   2   0  15    0.85    1.43
  -2   0 -15    0.07    0.68
  -2   0 -16    9.02    1.28
   2   0  16    9.48    1.16
  -2   0 -16   13.58    1.47
   2   0  16   11.33    2.54
   2   0  17    0.48    0.48
   2   0  17    0.69    1.40
  -2   0 -17   -0.16    0.69
  -2   0 -17    0.36    0.69
   2   0  18    2.63    2.00
  -2   0 -18    1.12    0.85
  -2   0 -18    1.63    0.74
   2   0  19   -1.21    2.02
  -2   0 -19    0.36    0.89
  -2   0 -19   -0.53    0.69
  -2   0 -20  616.12   41.59
   2   0  20  481.18   43.65
  -2   0 -20  527.35   41.65
  -2   0 -21   -0.76    0.99
  -2   0 -21    0.73    0.67
   2   0  21   -1.28    2.27
  -2   0 -21    0.81    1.91
  -2   0 -22    5.09    1.12
   2   0  22    3.84    2.32
  -2   0 -22    6.05    2.23
  -2   0 -22    2.79    0.84
   2   0  23    0.41    1.55
  -2   0 -23   -0.39    1.74
  -2   0 -23    0.09    0.80
   2   0  24    8.00    2.42
  -2   0 -24    9.07    2.26
  -2   0 -25   -0.56    0.78
   2   0  25    0.34    1.54
  -2   0 -25   -0.35    1.30
  -2   0 -26   56.48    4.72
  -2   0 -27    0.84    0.64
  -2   0 -28    0.81    0.56
  -2   0 -29   -0.58    0.51
   2   0  29    0.14    0.54
  -2   0 -30    1.39    0.40
   2   0  30    0.63    0.41
   2   0  31    0.20    0.28
   2  -1 -31    0.88    0.44
   2   1 -31    0.39    0.32
  -2  -1  31    0.30    0.43
   2   1 -30   64.75    5.19
   2  -1 -30   70.40    5.30
   2  -1 -29    0.99    0.70
   2   1 -29   -0.31    0.60
   2   1 -28    9.15    1.33
   2  -1 -28    8.69    1.43
   2  -1 -28    9.50    1.28
   2  -1 -27   -0.25    0.82
   2   1 -27   -0.30    0.88
   2  -1 -27   -0.23    0.99
   2  -1 -26   40.12    3.76
   2   1 -26   43.74    3.96
   2  -1 -26   44.80    4.12
  -2  -1  25   56.13    6.84
  -2   1  25   58.09    7.12
   2  -1 -25   74.22    7.75
   2   1 -25   64.39    7.49
   2  -1 -24  140.79   12.33
   2   1 -24  113.99   11.76
  -2   1  24  124.83   11.12
   2   1 -24  126.90    9.55
   2  -1 -24  117.12    9.59
  -2   1  24  115.82   11.43
  -2  -1  24  119.88   11.45
   2   1 -24  119.63    9.21
   2  -1 -24  113.66    9.20
   2   1 -24  104.46    9.09
  -2   1  23    3.50    1.93
  -2  -1  23   -0.45    2.17
   2   1 -23    0.53    2.47
   2  -1 -23    1.08    1.99
   2  -1 -23    1.07    1.03
   2   1 -23    0.53    0.96
   2   1 -23    0.44    1.20
  -2   1  23   -0.37    1.83
   2   1 -23    1.06    0.89
   2  -1 -22   13.69    1.54
   2   1 -22   12.64    1.74
  -2   1  22   14.61    2.87
   2   1 -22   13.40    3.60
   2  -1 -22   16.41    3.79
   2   1 -22   12.44    2.04
   2  -1 -22   14.09    1.83
   2   1 -22   13.16    1.82
  -2   1  22   16.07    3.19
  -2  -1  22   15.06    3.44
  -2   1  21    0.37    1.80
  -2  -1  21    0.84    1.76
  -2   1  21   -0.32    1.52
   2  -1 -21    0.19    0.90
   2  -1 -21    0.19    0.79
   2   1 -21    0.10    1.00
   2   1 -21    0.29    1.19
   2  -1 -21   -1.63    2.57
   2   1 -21    1.57    2.47
   2   1 -21    0.56    0.78
   2  -1 -21    0.07    0.63
  -2   1  20   85.94    7.58
   2   1 -20   83.82    8.79
   2  -1 -20   61.34    6.13
   2   1 -20   86.45    6.61
  -2   1  20   82.55    7.84
  -2  -1  20   76.53    8.06
   2   1 -20   73.03    6.24
   2  -1 -20   86.70    6.28
   2   1 -20   79.79    6.20
   2  -1 -20   74.20    6.05
  -2   1  19  203.74   16.89
  -2  -1  19  182.88   17.35
  -2   1  19  180.42   17.06
   2   1 -19  199.90   18.13
   2  -1 -19  229.17   15.88
   2   1 -19  203.66   16.07
   2  -1 -19  214.10   15.80
   2   1 -19  188.40   15.80
   2  -1 -19  224.94   15.74
   2   1 -19  212.89   15.81
   2  -1 -18  105.45    8.68
   2   1 -18  116.87    8.81
   2   1 -18  115.98   10.97
   2  -1 -18   91.34    8.72
   2  -1 -18  122.24    8.80
   2   1 -18  111.71    8.85
  -2   1  18  141.16   10.36
  -2  -1  18  108.59   10.28
  -2  -1  18  127.96    9.95
  -2   1  18  119.24    9.81
   2  -1 -18  123.44    8.63
   2  -1 -17    0.59    0.66
   2  -1 -17    1.25    0.64
   2   1 -17    1.34    0.74
  -2   1  17    0.95    1.10
  -2  -1  17    0.27    1.28
   2   1 -17    1.90    1.63
   2  -1 -17    1.20    0.50
  -2   1  17    1.60    1.10
   2   1 -17    0.73    0.66
   2  -1 -17    1.18    0.57
   2   1 -16   14.21    1.34
   2  -1 -16   12.44    1.25
   2   1 -16   12.71    1.42
   2  -1 -16   13.39    1.36
   2   1 -16    7.43    2.32
   2  -1 -16   12.24    1.42
  -2  -1  16   13.60    2.30
  -2   1  16   12.52    2.15
  -2  -1  16   11.62    1.89
  -2   1  16   13.75    2.04
   2   1 -16   12.03    1.49
   2  -1 -16   12.55    1.35
   2   1 -15    1.30    0.67
   2  -1 -15    1.51    0.58
  -2  -1  15    1.84    0.91
  -2   1  15    1.15    1.00
   2  -1 -15    1.57    0.42
   2   1 -15    0.59    1.13
   2   1 -15    2.02    0.54
   2  -1 -15    0.11    0.56
   2  -1 -15    0.69    0.61
   2  -1 -15    1.05    0.53
   2   1 -15    1.12    0.58
  -2  -1  14   49.45    4.22
   2  -1 -14   47.40    4.09
   2   1 -14   47.76    3.66
   2   1 -14   40.81    3.73
  -2  -1  14   54.05    4.64
   2   1 -14   45.59    4.18
   2  -1 -14   44.42    3.67
   2   1 -14   46.94    3.79
   2   1 -13  372.30   28.15
   2   1 -13  363.65   28.85
   2  -1 -13  383.78   28.06
  -2   1  13  397.23   28.30
  -2  -1  13  367.32   28.05
  -2  -1  13  374.31   28.39
   2   1 -12   18.54    2.17
   2   1 -12   15.93    2.60
   2   1 -12   23.46    2.42
   2  -1 -12   19.48    2.10
  -2   1  12   20.68    2.31
  -2  -1  12   21.33    2.15
  -2  -1  12   22.27    2.43
   2   1 -11    2.04    0.84
   2   1 -11    1.34    1.20
   2  -1 -11    1.75    0.71
   2   1 -11    2.42    0.87
  -2  -1  11    1.77    0.71
  -2  -1  11    1.81    0.90
   2   1 -10    1.14    0.65
   2  -1 -10    0.99    0.34
   2   1 -10   -0.29    1.13
   2   1 -10    0.32    0.77
   2  -1 -10    1.55    0.62
   2   1 -10    1.23    0.78
  -2  -1  10    0.27    0.55
   2  -1  -9   -0.05    0.23
   2   1  -9    0.08    0.54
  -2  -1   9    0.26    0.39
  -2   1   9   -0.25    0.49
   2   1  -9    1.12    0.85
   2   1  -9   -0.19    0.57
   2  -1  -9    0.15    0.49
   2   1  -9    0.28    0.62
  -2  -1   9    0.11    0.46
   2   1  -8   29.05    2.57
   2  -1  -8   28.66    2.21
  -2   1   8   31.12    2.62
  -2  -1   8   29.54    2.49
   2   1  -8   28.85    2.79
   2  -1  -8   24.52    2.51
   2   1  -8   30.44    2.70
   2   1  -8   28.87    2.71
   2   1  -7  119.68    9.49
   2  -1  -7  125.12    9.34
   2   1  -7  127.16    9.41
   2   1  -7  122.34    9.44
  -2   1   7  121.15    9.31
   2   1  -7  127.47    9.32
   2  -1  -7  118.83    8.93
  -2  -1   7  130.53    9.23
   2  -1  -7  123.22   10.29
   2  -1  -6    1.58    1.48
   2   1  -6    2.59    0.61
   2   1  -6    2.56    0.70
   2   1  -6    2.65    0.69
   2  -1  -6    0.62    0.57
   2   1  -6    3.39    0.73
  -2  -1   6    2.91    0.48
   2   1  -5    0.33    0.40
   2  -1  -5    1.57    1.22
   2   1  -5    0.53    0.62
   2   1  -4   19.43    1.89
   2  -1  -4   23.54    2.79
   2   1  -4   22.63    2.05
   2   1  -4   22.92    1.99
   2   1  -3    0.67    0.40
   2  -1  -3   -0.36    1.33
   2   1  -3    0.50    0.54
   2  -1  -2   87.90    6.34
   2   1  -2   87.60    6.34
   2  -1  -2   85.31    6.33
   2   1  -2   86.16    6.33
   2   1  -2   81.05    6.47
   2  -1  -2   75.59    6.69
   2   1  -2   82.26    6.40
   2   1  -1  137.36   10.52
   2  -1  -1  145.35   10.44
   2   1  -1  139.69   10.42
   2  -1  -1  142.08   10.43
   2   1  -1  142.18   10.42
   2   1   0   45.24    3.71
   2   1   0   49.74    3.76
   2   1   0   50.81    3.73
   2   1   1   -0.18    0.96
  -2   1  -1    0.29    0.27
   2  -1   1    0.07    0.39
   2   1   1   -0.36    0.98
   2   1   1    0.20    0.25
  -2   1  -2    6.65    0.80
   2   1   2    6.77    1.06
   2   1   2    7.09    0.62
   2  -1   2    6.86    1.05
   2   1   2    7.02    1.05
  -2  -1  -3    0.16    0.90
   2   1   3    0.67    0.54
   2  -1   3    1.56    1.30
  -2  -1  -4   51.86    5.01
   2   1   4   56.88    4.73
  -2  -1  -5 3132.27  235.13
   2  -1   5 3257.10  235.17
   2   1   5 3268.39  234.72
  -2  -1  -6    1.98    1.35
   2   1   6    1.82    0.78
   2  -1   6    3.05    1.10
   2   1   6    2.92    0.82
  -2  -1  -7   -0.19    1.37
   2   1   7    0.68    0.70
   2   1   7    0.50    0.73
   2  -1   7    0.57    1.01
   2   1   8   11.14    1.54
   2  -1   8    8.26    1.65
  -2  -1  -8   11.80    2.16
   2   1   8    8.83    1.40
  -2  -1  -8   10.35    1.43
  -2   1  -8   10.63    1.29
   2  -1   9    2.18    1.19
   2   1   9    2.47    0.97
  -2  -1  -9    2.32    0.92
  -2   1  -9    2.72    0.74
   2   1   9    2.16    1.03
  -2  -1  -9    3.99    1.72
   2   1  10   16.43    2.13
   2  -1  10   14.18    2.31
   2   1  10   15.44    2.02
  -2   1 -10   12.77    1.72
  -2  -1 -10   12.82    1.89
  -2  -1 -10   17.26    2.84
   2   1  11 4280.27  301.40
   2   1  11 4208.93  301.51
   2  -1  11 4051.21  301.72
  -2  -1 -11 4312.07  301.54
  -2   1 -11 3918.51  301.18
   2   1  12   62.00    5.88
   2   1  12   62.86    6.02
   2  -1  12   61.10    6.21
  -2  -1 -12   68.65    6.12
  -2   1 -12   72.40    5.85
  -2   1 -13    1.94    0.85
   2   1  13    3.64    1.41
  -2   1 -13    1.35    0.90
  -2  -1 -13    2.23    1.15
   2  -1  13    0.99    1.49
  -2  -1 -13    1.79    0.72
  -2  -1 -14    7.74    1.06
  -2   1 -14    7.40    0.96
  -2   1 -14    4.88    1.04
  -2  -1 -14    4.64    0.87
  -2   1 -14    4.25    1.19
  -2  -1 -15    3.12    0.86
  -2   1 -15    3.06    0.75
   2   1  15    3.33    0.70
  -2  -1 -15    4.31    0.79
  -2   1 -15    3.80    0.92
   2   1  15    3.84    1.45
   2  -1  15    3.00    1.64
   2   1  15    4.40    1.58
  -2   1 -15    2.53    0.79
   2   1  16   93.53    7.54
  -2   1 -16  104.68    8.24
   2   1  16   75.54    5.76
   2  -1  16   62.71    5.71
  -2   1 -16   82.50    7.28
  -2  -1 -16   86.60    5.94
  -2   1 -16   80.50    6.01
  -2  -1 -16   64.22    5.89
  -2   1 -16   68.61    5.79
  -2   1 -16   78.27    5.90
   2   1  16   88.32    7.71
   2  -1  16   77.10    7.60
   2   1  17  258.14   20.83
  -2   1 -17  259.92   21.27
   2   1  17  264.37   19.11
  -2   1 -17  235.78   20.62
  -2  -1 -17  255.33   19.27
  -2   1 -17  254.76   19.32
  -2   1 -17  268.14   19.19
  -2  -1 -17  260.46   19.36
  -2   1 -17  261.04   19.26
   2   1  17  227.30   20.87
   2  -1  17  225.62   20.88
  -2   1 -18   39.10    4.69
   2   1  18   27.86    2.52
  -2   1 -18   27.72    3.99
   2   1  18   36.32    4.39
  -2  -1 -18   22.96    2.71
  -2   1 -18   25.74    2.57
  -2   1 -18   37.72    2.93
  -2  -1 -18   37.61    2.89
   2  -1  18   43.92    4.86
   2   1  18   31.87    4.48
   2   1  19    3.62    2.14
  -2   1 -19    3.96    1.99
  -2  -1 -19    1.66    0.92
  -2   1 -19    2.97    0.96
  -2  -1 -19   -0.36    0.88
   2   1  19    0.41    1.92
   2  -1  19    0.39    1.74
  -2   1 -20    6.08    1.21
  -2   1 -20    6.49    2.48
  -2  -1 -20    3.77    1.12
  -2  -1 -20    4.46    1.10
   2  -1  20    2.72    2.19
   2   1  20    2.60    2.47
  -2   1 -21    3.99    1.08
  -2   1 -21    6.12    2.32
  -2  -1 -21    3.40    1.02
  -2  -1 -21    2.31    0.92
   2  -1  21    2.72    2.18
  -2   1 -22   67.40    6.77
  -2   1 -22   60.72    4.84
  -2  -1 -22   57.55    4.70
  -2  -1 -22   45.71    4.52
   2  -1  22   60.86    6.62
   2   1  22   55.09    6.69
  -2  -1 -23  140.88   12.87
  -2   1 -23  156.17   13.10
  -2   1 -23  144.71   11.06
  -2  -1 -23  146.48   10.89
   2   1  23  116.66   12.78
   2  -1  23  137.78   12.68
  -2  -1 -23  138.51   10.94
   2   1  24   25.09    4.12
   2  -1  24   23.24    3.78
  -2   1 -24   33.21    4.26
  -2  -1 -24   27.59    4.19
  -2   1 -25    0.26    0.74
   2   1  25   -0.36    1.55
   2  -1  25    0.60    1.35
  -2  -1 -25    1.05    1.24
  -2   1 -25    0.70    1.37
  -2   1 -26    4.69    0.95
  -2  -1 -26    4.54    1.02
  -2  -1 -27    2.27    0.76
  -2   1 -27    1.94    0.70
  -2   1 -28   10.06    1.14
  -2  -1 -28    9.80    1.19
   2  -1  29   26.50    2.49
   2   1  29   27.47    2.48
  -2  -1 -29   33.49    2.56
  -2   1 -29   31.48    2.45
   2   1  30    2.14    0.50
   2  -1  30    2.29    0.55
  -2  -1 -30    3.51    0.54
   2   1  31    0.53    0.28
   2  -1  31   -0.12    0.26
  -2  -2  31    2.32    0.48
   2  -2 -31    6.23    0.67
  -2  -2  30    0.42    0.50
   2  -2 -30    1.17    0.61
   2   2 -30    0.32    0.35
   2   2 -29   21.76    1.98
   2  -2 -29   23.08    2.23
   2  -2 -28    0.98    0.75
   2   2 -28    2.75    0.79
   2  -2 -28    3.75    1.03
   2  -2 -27  204.41   16.86
   2   2 -27  236.01   16.97
   2  -2 -27  246.33   17.27
   2  -2 -26    6.38    1.49
   2   2 -26    7.18    1.33
   2  -2 -26    4.70    1.13
   2   2 -25   14.06    1.91
  -2   2  25   14.96    3.37
   2  -2 -25    8.18    2.92
   2  -2 -24    1.97    0.90
  -2   2  24   -0.43    1.99
  -2  -2  24    0.98    1.48
   2   2 -24    3.89    1.28
   2  -2 -24    1.03    2.11
  -2   2  24    1.14    1.80
   2  -2 -23   15.80    2.00
   2  -2 -23   18.78    2.04
  -2   2  23   16.40    3.44
  -2  -2  23   16.61    3.19
   2   2 -23   18.79    2.38
   2  -2 -23   13.01    3.68
  -2   2  23   19.17    3.38
  -2   2  22   32.29    4.56
   2  -2 -22   39.77    3.44
   2  -2 -22   33.00    3.25
   2   2 -22   41.74    3.44
  -2   2  22   26.87    4.55
  -2  -2  22   28.34    4.70
   2   2 -22   36.06    3.62
   2   2 -22   44.49    5.92
   2   2 -22   35.02    3.43
  -2   2  21  268.95   20.64
  -2  -2  21  244.57   20.95
  -2   2  21  264.89   20.98
   2  -2 -21  212.70   18.96
   2  -2 -21  270.94   19.02
   2   2 -21  264.47   19.07
   2   2 -21  262.44   19.34
   2   2 -21  278.03   22.05
   2   2 -21  251.44   19.07
  -2  -2  20   11.51    2.87
  -2   2  20   13.23    2.71
  -2   2  20   12.50    2.50
   2  -2 -20   13.40    1.55
   2   2 -20   13.22    1.67
   2  -2 -20   10.82    1.33
   2   2 -20   11.90    1.68
   2   2 -20   10.73    1.76
   2   2 -20   17.47    3.57
   2  -2 -20    7.43    1.47
  -2   2  19   28.78    3.61
  -2   2  19   28.04    3.81
  -2  -2  19   24.18    4.03
   2  -2 -19   33.68    2.84
   2   2 -19   25.08    4.37
   2   2 -19   24.63    2.90
   2  -2 -19   29.02    2.55
   2   2 -19   29.05    2.80
   2  -2 -19   29.65    2.69
   2   2 -19   26.25    2.77
   2   2 -18    0.28    0.88
   2  -2 -18    2.03    0.75
   2  -2 -18    1.00    0.55
   2   2 -18    0.36    0.87
  -2   2  18    1.44    1.11
   2   2 -18    1.69    0.92
  -2   2  18    1.35    1.30
  -2  -2  18   -0.33    1.62
   2   2 -18   -0.81    2.09
   2  -2 -18    0.66    0.45
   2  -2 -18    0.50    0.75
   2   2 -17   53.38    5.11
   2   2 -17   56.97    6.16
  -2   2  17   64.94    5.52
   2  -2 -17   51.03    4.25
   2   2 -17   51.84    4.45
   2  -2 -17   56.13    4.17
  -2   2  17   61.93    5.62
  -2  -2  17   51.61    5.71
   2   2 -17   49.19    4.48
   2  -2 -17   55.73    4.33
   2   2 -17   54.91    4.54
   2  -2 -17   44.85    4.32
   2   2 -16   30.14    3.35
   2   2 -16   33.47    4.28
   2   2 -16   37.78    2.89
   2  -2 -16   28.75    2.49
  -2  -2  16   30.25    3.88
  -2   2  16   31.69    3.60
  -2   2  16   27.58    3.38
   2  -2 -16   29.34    2.63
   2   2 -16   29.53    2.87
   2  -2 -16   33.37    2.74
   2   2 -16   29.22    2.81
   2   2 -15  417.13   33.36
   2   2 -15  415.24   31.99
   2  -2 -15  456.01   31.80
  -2   2  15  499.45   32.86
   2   2 -15  426.01   31.95
   2   2 -15  406.59   31.92
   2  -2 -15  377.13   31.79
   2  -2 -15  474.88   31.70
   2  -2 -14   15.25    1.78
   2   2 -14   21.87    2.38
   2   2 -14   20.74    2.98
  -2  -2  14   16.32    2.08
   2   2 -14   17.00    1.74
   2   2 -14   20.83    1.67
  -2  -2  14   19.04    2.50
   2   2 -14   18.48    1.88
   2   2 -14   15.38    1.70
   2  -2 -14   12.20    1.52
   2   2 -13   42.61    4.15
   2  -2 -13   46.62    3.91
   2   2 -13   46.69    4.29
   2   2 -13   38.99    3.80
   2  -2 -13   54.96    3.70
  -2  -2  13   41.67    4.40
   2   2 -13   43.17    3.60
   2   2 -13   42.43    3.70
   2   2 -13   49.86    3.79
  -2  -2  13   42.51    3.99
  -2  -2  12    0.35    0.69
  -2   2  12    0.27    0.89
   2   2 -12   -0.40    0.74
   2  -2 -12   -0.85    0.65
  -2  -2  12    0.90    1.04
   2   2 -12   -0.12    0.77
   2   2 -12   -0.39    1.19
   2  -2 -11    1.18    2.51
  -2  -2  11    0.64    0.64
   2   2 -11   -0.37    0.91
   2  -2 -11    1.70    0.65
  -2  -2  11   -0.13    0.86
   2   2 -11    0.58    0.81
   2   2 -11    0.51    1.06
   2  -2 -10   79.10    7.96
   2   2 -10   75.68    5.95
   2   2 -10   69.62    5.84
   2  -2 -10   70.39    5.64
  -2  -2  10   74.39    5.91
  -2  -2  10   67.19    5.49
   2   2 -10   65.40    6.10
   2  -2  -9   46.90    6.08
   2   2  -9   59.84    4.56
   2  -2  -9   43.17    4.23
   2   2  -9   57.73    4.51
  -2  -2   9   51.16    4.41
  -2  -2   9   53.06    4.09
   2   2  -9   52.11    4.70
   2  -2  -8    0.66    1.88
  -2  -2   8   -0.03    0.33
   2   2  -8   -0.09    0.55
  -2   2   8    0.26    0.49
  -2  -2   8    0.29    0.29
   2   2  -8    0.22    0.73
   2  -2  -8    0.34    0.60
  -2  -2   8   -0.23    0.53
   2   2  -8    0.09    0.56
   2   2  -8    0.35    0.69
   2  -2  -7   -0.61    2.07
  -2  -2   7   -0.12    0.24
   2   2  -7    0.51    0.61
  -2  -2   7    0.25    0.45
  -2  -2   7    0.04    0.26
   2   2  -7   -0.08    0.49
  -2   2   7   -0.23    0.44
   2   2  -7    0.45    0.59
   2   2  -7    0.21    0.68
   2  -2  -6    1.62    1.85
   2   2  -6    2.44    0.71
  -2   2   6    2.13    0.60
   2   2  -6    3.20    0.78
  -2  -2   6    2.48    0.57
  -2  -2   6    3.15    0.36
   2   2  -6    3.66    0.84
  -2  -2   6    2.82    0.45
   2  -2  -5    0.66    1.84
   2   2  -5    1.64    0.59
   2   2  -5    2.01    0.73
  -2  -2   5    1.69    0.43
   2   2  -5    1.10    0.49
  -2   2   5    1.45    0.47
  -2  -2   4   32.16    2.56
   2  -2  -4   41.78    3.74
  -2   2   4   31.33    2.44
   2   2  -4   32.71    3.04
  -2   2   4   35.38    2.76
  -2   2   3    5.37    0.70
  -2   2   3    5.02    0.53
   2   2  -3    4.83    0.89
  -2   2   2   -0.08    0.28
   2   2  -2    0.26    0.52
  -2   2   2    0.08    0.30
   2   2  -1    5.69    0.57
   2   2  -1    5.11    0.55
   2  -2  -1    5.75    0.58
   2  -2  -1    5.84    0.58
  -2   2   1    5.49    0.70
   2   2   0    2.22    0.35
   2  -2   0    2.90    0.41
   2   2   0    3.94    0.99
   2   2   0    2.59    0.60
   2   2   0    1.49    1.06
   2   2   1    1.25    0.49
   2   2   1    1.90    0.78
   2   2   1    1.59    0.66
   2   2   2  704.66   51.97
   2   2   2  721.41   51.87
   2  -2   2  716.54   51.83
   2   2   2  696.91   51.84
   2   2   3    2.76    0.72
   2   2   3    2.79    0.65
   2  -2   3    2.51    0.68
  -2   2  -4    1.13    0.37
   2   2   4    1.13    0.69
  -2   2  -4    1.52    0.65
   2  -2   4    0.63    0.76
   2   2   4    0.88    0.54
  -2   2  -5   24.63    2.01
   2   2   5   23.90    2.42
   2   2   5   24.88    2.34
   2  -2   5   27.30    2.78
  -2  -2  -5   24.55    2.78
  -2   2  -5   23.86    2.39
  -2   2  -6    1.90    0.38
   2   2   6    1.90    0.70
   2  -2   6    2.80    1.29
   2   2   6    2.38    0.76
  -2  -2  -6    0.84    1.21
  -2   2  -6    1.74    0.42
  -2   2  -6    2.80    0.91
   2   2   7   40.74    3.41
   2   2   7   37.06    3.32
   2  -2   7   44.93    3.97
  -2  -2  -7   36.73    4.00
  -2   2  -7   30.64    2.89
  -2  -2  -7   31.01    3.20
  -2   2  -7   36.63    2.82
  -2   2  -7   37.71    3.46
  -2   2  -8  737.99   55.21
   2  -2   8  855.33   55.60
   2   2   8  762.15   55.04
  -2  -2  -8  748.80   55.04
  -2   2  -8  732.47   54.62
  -2  -2  -8  715.52   55.72
   2   2   8  719.07   55.02
  -2   2  -9   24.66    2.96
   2  -2   9   24.57    3.11
   2   2   9   25.26    2.65
  -2   2  -9   22.16    2.20
  -2  -2  -9   22.02    2.56
  -2  -2  -9   22.75    3.49
   2   2   9   27.46    2.71
   2   2  10    2.23    1.13
   2  -2  10    1.57    1.58
   2   2  10    1.77    1.19
  -2  -2 -10    3.93    2.35
  -2   2 -10    2.38    1.36
  -2  -2 -10    2.38    0.98
  -2   2 -10    1.40    0.56
   2  -2  11    4.39    1.71
   2   2  11    3.87    1.32
   2   2  11    3.92    1.45
  -2  -2 -11    5.56    2.11
  -2  -2 -11    5.26    1.40
  -2   2 -11    4.69    0.96
  -2   2 -11    4.99    1.71
  -2  -2 -12    2.46    0.73
   2   2  12    5.11    1.48
  -2  -2 -12    3.26    1.99
  -2  -2 -12    4.14    1.28
  -2   2 -12    2.05    1.59
   2   2  12    3.61    1.37
   2  -2  12    1.80    1.57
  -2   2 -12    3.76    0.93
  -2  -2 -13  103.05    9.00
  -2   2 -13  129.57    9.15
  -2  -2 -13  123.28    8.94
   2  -2  13  128.03   10.37
   2   2  14  402.14   31.86
  -2  -2 -14  461.14   30.86
   2   2  14  386.21   31.90
  -2   2 -14  396.27   32.43
   2   2  14  411.33   30.78
  -2   2 -14  430.43   30.84
  -2  -2 -14  401.12   30.66
   2   2  15   48.81    4.87
  -2   2 -15   42.74    5.12
  -2  -2 -15   39.02    3.59
  -2  -2 -15   44.93    3.50
  -2   2 -15   47.93    3.69
   2  -2  15   39.20    4.80
   2   2  15   43.08    4.83
   2   2  15   37.19    3.52
  -2   2 -15   44.03    4.75
   2   2  16    9.27    2.21
  -2   2 -16    7.65    2.20
  -2  -2 -16    6.97    1.22
  -2   2 -16   10.80    1.33
  -2  -2 -16    8.96    1.12
   2  -2  16   10.77    2.37
   2   2  16    7.49    2.19
  -2   2 -16    8.34    2.01
   2   2  16    6.26    1.06
   2   2  17    8.60    1.10
  -2  -2 -17    7.41    1.08
   2   2  17    7.72    2.28
  -2  -2 -17    8.48    1.26
  -2   2 -17    4.59    1.82
   2   2  17    7.31    2.29
   2  -2  17    7.17    2.26
  -2   2 -17    3.07    1.89
  -2  -2 -18    6.48    1.07
  -2   2 -18    7.16    2.19
   2   2  18    5.27    0.91
   2   2  18    7.66    2.30
   2  -2  18    4.82    1.87
  -2   2 -18   12.27    2.52
  -2   2 -18    5.55    1.20
  -2  -2 -18    5.19    1.13
   2   2  18    8.12    2.35
   2   2  19  106.66    9.18
  -2   2 -19  106.36    9.24
   2   2  19   79.74    6.63
  -2   2 -19   77.07    8.48
  -2   2 -19   98.22    7.06
  -2  -2 -19   91.23    6.88
  -2  -2 -19   72.87    6.87
   2   2  19   79.91    8.70
   2  -2  19  111.20    8.90
  -2   2 -20   89.35    8.96
  -2  -2 -20   89.45    7.08
  -2   2 -20   63.76    8.30
  -2  -2 -20   77.97    6.92
   2  -2  20   96.78    8.72
   2   2  20   80.58    9.03
  -2   2 -20  102.06    7.20
   2   2  20   96.65    9.16
  -2   2 -21   13.62    1.75
  -2  -2 -21    9.82    1.64
  -2  -2 -21   12.90    1.65
   2  -2  21   16.94    2.97
   2   2  21   12.67    3.37
  -2  -2 -22    3.91    1.02
  -2  -2 -22    1.36    0.90
  -2   2 -22    5.13    1.10
  -2   2 -22    1.60    1.65
   2   2  22    4.09    2.11
   2  -2  22    3.67    1.58
  -2  -2 -23    9.64    1.40
  -2  -2 -23   13.11    1.52
  -2   2 -23    8.60    1.34
  -2   2 -23    7.73    2.42
   2   2  23    7.84    2.71
   2  -2  23   10.42    2.39
  -2   2 -24    0.36    1.48
  -2  -2 -24    0.72    1.47
   2  -2  24    1.33    1.15
   2   2  24    2.44    1.92
  -2  -2 -25   16.33    1.85
  -2   2 -25   20.26    1.93
  -2  -2 -25   19.88    1.94
  -2   2 -26    0.30    0.55
  -2  -2 -27   16.20    1.65
  -2   2 -27   13.12    1.40
  -2  -2 -28    1.56    0.62
  -2   2 -28    0.32    0.39
   2  -2  28    0.70    0.57
  -2  -2 -29    1.42    0.50
   2  -2  29    0.35    0.44
   2   2  29    0.29    0.46
  -2  -2 -30    0.79    0.39
   2  -2  30    0.34    0.33
   2   2  30    0.41    0.30
   2  -3 -30   10.45    0.99
  -2  -3  30    4.88    0.63
  -2  -3  29    0.18    0.42
   2   3 -29    0.37    0.35
   2  -3 -29    0.56    0.68
   2  -3 -28    3.06    1.00
   2   3 -28    1.47    0.56
   2  -3 -28    0.98    0.62
   2   3 -27    1.55    0.67
   2  -3 -27    1.99    1.10
   2  -3 -27    0.35    0.50
   2  -3 -27    2.38    0.82
   2  -3 -26    0.70    1.12
   2   3 -26    2.27    0.83
   2  -3 -26    1.20    0.69
   2  -3 -26    1.44    0.85
   2  -3 -25  115.99    9.96
   2  -3 -25  133.69   10.01
   2   3 -25  140.82   10.13
  -2   3  24   32.75    4.59
  -2   3  24   34.60    4.79
   2  -3 -24   31.37    5.15
  -2   3  23    2.06    1.52
   2   3 -23    2.27    1.06
   2  -3 -23    0.53    0.91
   2  -3 -23    2.15    0.79
  -2   3  23    1.50    1.62
  -2   3  22   -0.78    1.77
   2   3 -22    0.38    1.07
   2  -3 -22    0.11    0.93
   2  -3 -22    0.44    0.75
  -2   3  22   -0.72    1.62
  -2   3  21    3.28    1.88
   2  -3 -21    2.74    1.06
   2   3 -21    4.54    1.29
   2  -3 -21    3.35    0.84
  -2   3  21    2.35    1.82
  -2   3  20    1.35    1.57
  -2   3  20    3.41    1.82
   2  -3 -20    2.90    1.04
   2  -3 -20    2.92    0.90
   2   3 -20    2.32    1.30
   2   3 -20    2.81    1.15
  -2   3  19  683.77   52.59
  -2   3  19  632.15   52.61
   2  -3 -19  674.78   51.12
   2   3 -19  696.59   51.40
   2  -3 -19  803.38   51.36
   2   3 -19  621.41   52.30
   2   3 -19  691.81   51.42
  -2   3  18  178.75   13.68
   2   3 -18  165.81   12.49
   2  -3 -18  152.73   12.09
  -2  -3  18  171.99   14.02
  -2   3  18  175.84   13.78
   2  -3 -18  180.16   12.22
   2  -3 -18  144.02   12.22
   2   3 -18  155.65   13.37
   2   3 -18  160.08   12.45
   2   3 -17   14.74    1.89
  -2   3  17   17.54    2.58
  -2  -3  17   17.25    3.00
  -2   3  17   16.18    2.62
   2   3 -17   18.64    2.00
   2  -3 -17   15.72    1.62
   2  -3 -17   11.87    1.64
   2   3 -17   15.25    2.37
   2   3 -17   16.33    1.85
   2  -3 -16    1.35    0.68
   2   3 -16    1.34    0.86
  -2   3  16   -0.22    1.04
   2   3 -16    0.43    0.74
   2   3 -16    1.53    0.94
   2   3 -16    1.57    1.00
  -2   3  16    0.24    1.07
   2   3 -15   14.59    1.65
   2  -3 -15    9.36    1.25
   2   3 -15    9.67    1.48
   2   3 -15    9.14    1.78
   2   3 -15   10.58    1.39
   2   3 -14   42.52    3.41
   2   3 -14   32.05    3.18
   2  -3 -14   32.73    2.97
  -2  -3  14   37.82    4.32
   2   3 -14   34.87    3.76
  -2   3  14   37.76    3.80
   2   3 -14   37.06    3.12
   2   3 -13  344.16   23.85
  -2  -3  13  278.63   24.64
  -2   3  13  313.43   24.31
   2  -3 -13  338.94   23.53
   2   3 -13  306.61   23.56
   2   3 -13  311.66   23.70
   2   3 -13  307.63   24.09
   2  -3 -12  179.39   14.85
  -2  -3  12  207.78   16.16
   2   3 -12  233.19   15.30
   2   3 -12  198.56   15.11
   2   3 -12  227.10   15.62
   2  -3 -12  202.10   15.10
   2   3 -11    7.75    1.41
   2  -3 -11    9.40    3.36
  -2  -3  11    5.77    1.67
   2   3 -11    4.55    1.03
   2  -3 -11    3.62    0.82
   2   3 -11    5.93    1.19
   2  -3 -11    4.30    0.74
   2   3 -10    0.74    0.75
   2  -3 -10    0.92    0.59
  -2  -3  10    2.74    1.56
   2   3 -10    0.84    0.89
   2   3  -9    2.01    0.89
   2  -3  -9    1.15    0.71
   2  -3  -9    2.98    3.17
  -2  -3   9    2.19    1.52
   2   3  -9    2.98    1.01
   2   3  -8   38.74    3.79
   2  -3  -8   47.78    6.14
  -2  -3   8   43.83    4.21
   2   3  -8   43.53    3.92
   2   3  -7  174.48   13.96
   2  -3  -7  191.72   15.85
  -2  -3   7  192.98   14.10
   2   3  -7  177.15   13.96
   2   3  -6  284.52   22.72
   2  -3  -6  314.55   24.10
  -2  -3   6  305.94   22.25
   2   3  -6  307.45   22.68
   2   3  -5    4.43    0.91
  -2  -3   5    3.35    0.38
   2   3  -5    4.16    1.21
   2  -3  -5    4.31    1.83
   2   3  -4    3.02    1.24
   2   3  -4    2.57    0.73
  -2   3   4    3.02    0.60
  -2   3   4    2.21    0.43
   2   3  -3    0.16    0.53
  -2   3   3    0.28    0.37
  -2   3   3    0.04    0.29
  -2   3   2  248.54   19.05
   2   3  -2  260.09   19.26
  -2   3   2  267.56   19.07
  -2   3   1  359.22   27.07
   2   3  -1  386.06   27.33
  -2   3   1  372.19   27.19
   2   3   0  102.30    8.64
   2  -3   0  111.88    8.03
   2  -3   0  111.97    8.02
   2   3   0  114.97    8.42
  -2   3   0   99.40    8.11
  -2   3   0  106.00    8.35
   2   3   1    9.69    1.15
   2   3   1    9.77    1.21
   2   3   1    9.58    1.35
   2   3   1   11.37    0.90
   2   3   1   11.77    0.91
   2  -3   1   12.12    0.95
  -2   3  -1   10.68    1.26
  -2   3  -1    8.16    0.91
   2   3   2    1.98    0.56
  -2   3  -2    1.84    0.25
  -2   3  -2    2.31    0.66
   2   3   2    2.15    0.55
   2   3   2    1.87    0.74
  -2   3  -3    5.98    0.99
   2   3   3    5.18    0.85
   2   3   3    4.20    1.05
  -2   3  -4  228.16   17.08
  -2  -3  -4  208.95   16.89
   2   3   4  235.98   17.12
   2   3   4  234.73   16.95
  -2   3  -5  430.09   31.02
  -2  -3  -5  394.93   30.84
   2  -3   5  413.95   30.81
   2   3   5  414.51   30.87
   2   3   5  429.07   31.04
  -2   3  -5  422.57   30.66
   2   3   6   10.29    1.38
   2  -3   6    7.60    1.39
   2   3   6   10.25    1.56
  -2  -3  -6    8.93    1.89
  -2   3  -6    8.61    1.38
  -2  -3  -6    9.20    1.30
  -2   3  -6    8.02    1.03
   2   3   7   10.73    1.59
   2  -3   7   12.91    1.89
   2   3   7   10.66    1.72
  -2  -3  -7    7.47    2.24
  -2  -3  -7   11.61    1.58
  -2   3  -7   11.02    1.70
  -2   3  -7   12.05    1.23
  -2   3  -8    1.84    0.99
   2  -3   8    1.54    1.14
   2   3   8    2.56    1.08
  -2   3  -8    2.10    1.26
  -2  -3  -8    0.94    0.74
   2   3   8    1.72    1.16
  -2  -3  -8    2.70    2.12
  -2   3  -9   11.57    2.04
  -2  -3  -9    7.60    2.51
   2   3   9   15.23    2.15
  -2  -3  -9   14.43    1.95
  -2   3  -9   17.13    2.19
   2  -3   9   12.34    2.19
   2   3   9   16.45    2.08
   2   3  10  372.93   27.64
  -2   3 -10  356.50   27.82
  -2  -3 -10  329.43   28.24
  -2  -3 -10  350.94   27.55
  -2   3 -10  373.94   27.62
   2   3  10  376.97   27.57
   2  -3  10  372.73   27.67
  -2  -3 -11 2679.37  177.90
  -2  -3 -11 2155.24  178.70
  -2   3 -11 2212.29  179.02
   2   3  11 2286.33  178.71
   2  -3  11 2390.74  178.78
   2   3  12   23.49    2.13
  -2  -3 -12   20.31    2.06
  -2  -3 -13    6.38    0.83
   2   3  13    7.62    1.86
  -2  -3 -13    7.94    2.37
  -2   3 -13    5.71    1.93
  -2  -3 -13    4.80    0.94
   2   3  13    5.21    1.08
   2   3  13    8.04    1.72
   2  -3  13    9.36    1.85
  -2   3 -13    8.48    1.83
  -2   3 -14    7.53    1.81
   2   3  14    6.83    1.14
  -2  -3 -14    7.29    1.11
   2   3  14    9.76    2.07
  -2  -3 -14   10.08    2.62
   2   3  14    9.59    2.12
  -2   3 -14    9.61    2.35
  -2  -3 -14    8.67    0.97
  -2   3 -14    6.86    1.11
  -2  -3 -15    2.45    0.66
   2   3  15    2.86    1.47
   2   3  15    1.46    1.41
   2  -3  15    3.08    1.24
  -2  -3 -15    1.55    0.75
  -2   3 -15    2.09    1.36
   2   3  15    1.77    0.90
  -2   3 -15    2.19    0.76
  -2   3 -15   -0.36    1.74
  -2  -3 -16   32.65    2.70
  -2   3 -16   28.96    4.32
   2  -3  16   34.74    3.87
   2   3  16   26.45    4.00
  -2   3 -16   30.73    4.05
   2   3  16   29.32    2.86
   2   3  16   39.33    4.49
  -2   3 -16   29.77    2.84
  -2  -3 -16   28.63    2.83
  -2  -3 -17  587.54   46.44
  -2   3 -17  620.44   48.78
   2  -3  17  626.57   47.78
   2   3  17  590.32   48.34
  -2   3 -17  611.40   48.40
   2   3  17  669.62   46.61
   2   3  17  608.62   48.35
  -2   3 -17  641.46   46.63
  -2  -3 -17  690.72   46.69
  -2  -3 -18   24.21    2.24
  -2   3 -18   29.19    2.45
   2   3  18   20.78    2.23
  -2   3 -18   26.81    4.09
   2   3  18   21.26    3.80
   2  -3  18   23.72    3.28
   2   3  18   26.25    3.96
  -2  -3 -18   16.76    2.25
  -2   3 -18   25.79    4.01
  -2  -3 -19    2.39    0.84
  -2   3 -19    3.83    2.18
  -2   3 -19    1.03    0.80
   2  -3  19    4.46    1.54
   2   3  19    1.68    2.08
   2   3  19    1.95    0.74
   2   3  19    4.07    2.05
  -2   3 -19    1.25    1.65
  -2  -3 -19    2.17    1.01
  -2  -3 -20    1.06    1.00
  -2   3 -20    1.65    0.86
   2  -3  20    1.30    1.39
   2   3  20    1.33    2.09
   2   3  20    1.95    0.71
  -2  -3 -20    2.10    0.84
   2   3  20   -0.43    2.11
  -2   3 -20    2.58    1.99
   2   3  21   -0.90    2.02
   2  -3  21    1.02    1.23
  -2   3 -21   -0.43    1.28
  -2  -3 -21   -0.43    0.74
  -2  -3 -21    0.74    0.90
  -2   3 -21    0.09    0.75
  -2  -3 -22    0.40    0.87
  -2  -3 -22    0.68    0.68
   2   3  22   -0.44    1.69
   2  -3  22   -0.73    1.13
   2   3  23   57.41    6.80
   2   3  24    8.87    2.58
  -2  -3 -24    7.99    1.29
  -2  -3 -24   11.14    1.35
  -2  -3 -25    1.14    0.69
  -2  -3 -25    2.19    0.74
  -2  -3 -26    0.30    0.56
   2  -3  26   -0.06    0.64
   2  -3  27    0.84    0.56
   2  -3  28    9.52    1.00
  -2  -3 -28   11.22    1.14
   2  -3  29   23.50    1.63
  -2  -3 -29   27.72    1.79
  -2  -3 -30    0.48    0.33
   2  -4 -30   -0.25    0.33
   2  -4 -29   19.04    1.79
   2  -4 -28   42.01    2.81
   2  -4 -28   33.73    2.31
   2  -4 -28   38.64    2.48
  -2  -4  27    3.66    0.65
   2  -4 -27    5.02    1.15
   2   4 -27    3.91    0.61
   2  -4 -27    3.30    0.67
   2  -4 -27    3.76    0.78
   2   4 -26    1.83    0.61
   2  -4 -26    1.83    1.09
   2  -4 -26    0.67    0.65
   2  -4 -26    2.36    0.82
   2   4 -25    9.07    1.21
   2  -4 -25    9.48    1.39
   2  -4 -25    9.78    1.30
   2   4 -24   -0.16    0.77
   2  -4 -24    0.24    0.73
   2  -4 -24    0.19    0.82
  -2   4  23   22.96    3.99
   2   4 -23   29.41    2.73
  -2   4  23   22.62    3.98
   2  -4 -22   38.13    3.22
  -2   4  22   28.81    4.41
   2  -4 -22   29.29    2.89
  -2   4  22   27.96    4.42
   2  -4 -21    4.15    1.14
   2   4 -21    5.55    1.20
  -2   4  21    4.64    1.92
  -2   4  21    4.47    1.97
   2  -4 -21    4.60    0.98
   2  -4 -20    1.48    0.84
   2   4 -20    3.40    1.18
   2   4 -20    1.32    1.18
   2  -4 -20    1.97    0.75
  -2   4  20    3.13    1.79
   2  -4 -19    9.82    1.37
   2   4 -19    8.04    1.50
  -2   4  19    8.45    2.15
   2   4 -19    5.88    1.95
   2  -4 -19   10.12    1.22
  -2   4  19   12.57    2.41
  -2   4  18    1.48    1.31
   2   4 -18    1.60    0.95
  -2   4  18    3.49    1.57
   2   4 -18    2.04    1.28
   2  -4 -18    0.80    0.65
   2  -4 -18    0.77    0.77
  -2   4  17    0.55    1.20
   2   4 -17    0.20    0.82
  -2   4  17    0.54    1.38
   2   4 -17    0.27    1.00
   2  -4 -17    0.48    0.77
   2  -4 -17    0.62    0.58
  -2   4  16   38.08    4.95
   2   4 -16   44.93    5.05
  -2   4  16   49.40    4.15
   2   4 -16   51.38    4.33
  -2   4  16   34.81    4.84
  -2   4  15   52.22    4.99
   2   4 -15   46.82    3.97
  -2   4  15   44.77    3.81
   2   4 -15   47.78    4.23
   2   4 -15   50.81    4.93
  -2   4  15   52.46    4.97
   2  -4 -15   41.56    3.80
   2   4 -14    0.90    1.08
  -2   4  14    1.05    0.88
   2  -4 -14    2.48    2.92
  -2   4  14    1.42    0.59
   2   4 -14    0.62    0.66
   2  -4 -14    1.29    0.61
   2   4 -14    0.22    0.86
   2   4 -13    4.28    1.28
  -2   4  13    4.68    1.41
   2  -4 -13    4.84    2.75
   2   4 -13    4.40    0.93
   2  -4 -13    4.42    0.81
   2   4 -13    5.23    1.37
   2   4 -12    7.49    1.44
   2  -4 -12    4.76    3.19
  -2   4  12    8.85    1.62
   2   4 -12    9.11    1.47
   2   4 -12    8.61    1.63
   2  -4 -12    5.06    0.88
   2   4 -12    6.40    1.00
   2   4 -11   40.29    3.34
   2   4 -11   43.15    4.11
   2  -4 -11   35.40    3.24
   2   4 -11   43.41    3.93
   2   4 -11   42.87    3.77
  -2   4  11   47.42    4.13
   2   4 -10    6.35    1.47
   2  -4 -10    2.74    0.68
   2   4 -10    5.14    1.15
   2  -4 -10    2.34    0.78
   2  -4  -9  106.43    8.69
   2   4  -9  124.67    9.29
   2  -4  -9  121.33   12.05
  -2   4   9  127.67    9.49
   2   4  -9  128.82    9.48
   2   4  -8    4.44    1.16
   2   4  -8    2.70    1.10
   2   4  -7    6.62    1.32
   2  -4  -7    2.87    3.25
   2   4  -7    3.35    1.21
   2   4  -6   50.34    4.41
   2  -4  -6   46.87    5.95
   2   4  -6   44.39    4.46
   2   4  -5  497.71   35.78
  -2   4   5  493.43   35.30
   2   4  -5  422.13   36.03
   2   4  -4  234.25   17.14
  -2   4   4  220.72   16.72
  -2   4   3  321.26   24.90
   2   4  -3  371.45   25.30
  -2  -4   2   24.47    1.97
   2   4  -2   28.54    2.62
  -2   4   2   26.90    2.35
  -2   4   1    5.09    0.88
   2   4  -1    4.17    0.92
  -2  -4   1    3.66    0.53
   2   4   0   39.90    3.80
  -2   4   0   30.75    2.92
  -2  -4   0   30.82    2.64
   2   4   0   34.30    3.03
   2   4   1  382.06   28.15
  -2   4  -1  387.74   27.92
  -2  -4  -1  364.97   27.60
   2   4   1  377.49   27.86
   2   4   2  385.85   31.41
   2   4   2  430.81   31.62
   2   4   2  415.43   31.80
  -2   4  -2  468.10   31.78
  -2  -4  -2  455.94   31.47
   2  -4   3  141.56   10.11
   2   4   3  130.83   10.75
  -2   4  -3  140.15   10.74
  -2  -4  -3  127.77   10.44
   2   4   3  134.15   10.46
   2   4   3  135.67   10.56
   2   4   4   18.28    2.28
   2   4   4   17.11    1.95
  -2  -4  -4   16.93    1.89
  -2   4  -4   21.46    2.23
  -2  -4  -5    0.51    0.59
  -2   4  -5    0.40    0.95
   2   4   5    0.72    0.73
   2   4   5    0.28    1.04
   2   4   6    2.35    0.94
  -2   4  -6    1.74    0.99
  -2   4  -6    0.76    0.61
  -2  -4  -6    1.86    0.72
   2   4   6    2.71    1.18
   2   4   7   44.10    4.36
  -2   4  -7   46.69    4.34
  -2  -4  -7   45.83    4.11
   2   4   7   50.82    4.26
   2   4   8  345.12   26.22
   2  -4   8  354.00   25.85
   2   4   8  344.18   26.02
  -2   4  -8  333.63   26.12
  -2  -4  -8  341.18   26.00
  -2  -4  -9   10.38    1.66
   2  -4   9   11.12    1.73
   2   4   9   12.30    1.88
  -2  -4  -9    9.61    1.16
   2   4  10   22.13    2.08
   2  -4  10   27.18    2.84
  -2   4 -10   29.87    3.14
   2   4  10   32.70    3.11
  -2  -4 -10   19.39    3.54
  -2  -4 -10   19.33    2.03
   2  -4  11    1.08    1.03
  -2   4 -11    0.90    1.04
   2   4  11    0.45    1.09
  -2  -4 -11    0.36    1.82
  -2  -4 -11    0.69    0.60
  -2  -4 -12    0.70    0.62
   2   4  12    2.43    0.73
   2   4  12    3.92    1.37
   2  -4  12    2.35    1.15
  -2   4 -12    4.73    1.40
  -2  -4 -12    3.06    0.53
  -2  -4 -12    0.38    2.14
   2   4  12    3.46    1.43
   2   4  13   19.93    1.95
  -2  -4 -13   19.48    1.73
  -2  -4 -13   18.82    3.43
   2   4  13   17.31    2.88
  -2   4 -13   15.70    2.73
   2   4  13   17.98    2.84
  -2  -4 -13   19.68    1.92
   2   4  14 1611.02  126.40
   2   4  14 1713.91  125.02
  -2  -4 -14 1643.50  124.78
  -2  -4 -14 1703.94  127.26
  -2   4 -14 1741.70  126.53
   2   4  14 1571.21  126.29
  -2  -4 -14 1927.38  125.03
   2   4  15  210.72   15.29
  -2  -4 -15  195.75   15.74
   2   4  15  165.59   13.33
  -2  -4 -15  191.71   13.14
  -2   4 -15  203.56   15.22
  -2  -4 -15  150.73   13.21
   2   4  15  161.14   14.70
   2   4  16    0.35    1.75
   2   4  16    0.35    1.46
  -2  -4 -16    1.25    0.84
  -2  -4 -16    1.80    0.64
   2   4  16    1.54    0.95
  -2   4 -16    1.09    1.30
   2   4  17    6.03    2.18
  -2  -4 -17    8.15    1.30
  -2  -4 -17    6.16    0.98
   2   4  17    4.97    2.34
   2   4  17    5.45    1.23
  -2   4 -17    9.84    2.50
   2   4  18    1.21    1.90
  -2  -4 -18    1.51    0.94
  -2  -4 -18    0.36    0.63
   2   4  18   -1.22    2.12
   2   4  18    0.94    0.88
  -2   4 -18    1.68    1.65
   2   4  19    5.05    2.45
  -2  -4 -19    3.75    1.08
  -2  -4 -19    5.74    0.98
  -2   4 -19    7.01    2.28
   2   4  19    8.99    2.79
   2   4  19    5.43    1.11
   2   4  20  418.08   29.23
   2   4  20  403.61   31.80
  -2  -4 -20  402.79   29.45
  -2   4 -20  338.68   31.30
  -2  -4 -20  381.64   29.22
   2   4  20  368.08   31.52
  -2  -4 -21   66.73    6.35
  -2  -4 -21   86.81    6.31
  -2   4 -21   80.31    8.38
   2   4  21   82.27    8.50
  -2   4 -22    0.82    1.46
   2   4  22    0.82    1.85
  -2  -4 -23    0.21    0.71
  -2  -4 -23    0.54    0.76
   2   4  23    0.75    1.96
   2  -4  23    0.99    0.67
  -2  -4 -24   -0.08    0.74
  -2  -4 -24    0.87    0.64
   2  -4  24    0.53    0.63
  -2  -4 -25   39.28    3.16
   2  -4  25   40.28    3.17
  -2  -4 -25   33.41    3.22
   2  -4  26   38.79    3.29
  -2  -4 -26   43.31    3.39
  -2  -4 -27   16.78    1.73
  -2   4 -27   21.32    1.72
   2  -4  27   20.32    1.70
   2  -4  28    0.37    0.28
  -2  -4 -28    0.58    0.52
  -2  -4 -29    0.69    0.39
   2  -5 -28    4.19    0.57
   2  -5 -28    4.95    0.78
   2  -5 -27    1.07    0.49
   2  -5 -27    1.06    0.51
   2  -5 -27    0.41    0.72
   2  -5 -26    3.24    0.77
   2  -5 -26    4.74    0.79
   2  -5 -26    1.98    0.94
   2  -5 -25    5.51    1.02
   2  -5 -25    2.25    0.77
   2  -5 -24   63.75    5.98
   2  -5 -24   84.40    5.97
   2  -5 -23   22.17    2.51
   2  -5 -23   29.18    2.46
   2   5 -23   23.96    2.38
  -2   5  22   12.30    2.89
   2  -5 -22   18.93    1.92
  -2   5  22   14.25    3.07
   2  -5 -22   12.86    1.55
   2   5 -22   10.97    1.50
  -2   5  21    5.30    2.11
   2   5 -21    3.39    1.77
  -2   5  21    6.41    2.16
  -2   5  20    2.54    1.77
  -2   5  20    3.24    1.80
   2   5 -20    3.21    1.03
   2  -5 -20    4.29    1.00
   2  -5 -20    3.60    0.84
   2   5 -20    5.76    1.86
  -2   5  19   11.53    2.74
   2   5 -19   20.29    3.14
   2  -5 -19   15.86    1.96
   2  -5 -19   20.85    1.86
   2   5 -19   16.95    2.00
  -2   5  19   14.79    2.97
  -2   5  18   80.08    7.82
   2   5 -18   83.77    7.85
   2  -5 -18   74.05    6.33
  -2   5  18   79.91    7.86
   2   5 -18   78.81    6.46
   2  -5 -18   80.15    6.20
  -2   5  17   24.15    2.46
  -2   5  17   22.25    3.52
   2   5 -17   22.90    2.53
   2  -5 -17   21.39    2.43
   2  -5 -17   27.86    2.34
   2   5 -17   33.30    3.87
  -2   5  17   31.82    3.87
   2  -5 -16    8.81    1.27
  -2   5  16    5.44    1.74
  -2   5  16    8.68    1.24
   2   5 -16    6.98    1.98
  -2   5  16    6.85    1.86
   2   5 -16    6.85    1.28
   2  -5 -15   -0.68    0.64
   2   5 -15    1.10    1.21
  -2   5  15   -0.07    0.72
  -2   5  15   -0.80    1.17
   2  -5 -15    2.22    3.01
  -2   5  15   -0.25    1.00
   2   5 -15   -0.09    0.80
   2  -5 -14   12.56    1.51
  -2   5  14   14.11    2.43
  -2   5  14   12.95    2.30
   2   5 -14   15.56    2.42
   2   5 -14   14.81    1.69
   2  -5 -13  401.19   28.63
   2   5 -13  373.72   28.69
  -2   5  13  358.29   29.64
   2   5 -13  397.04   29.87
   2  -5 -12  111.25    9.52
   2   5 -12  129.91    9.68
  -2   5  12  146.44   10.77
   2   5 -12  143.44   10.86
   2  -5 -11   28.92    2.77
   2  -5 -11   40.73    6.57
  -2   5  11   40.86    3.86
   2   5 -11   33.70    2.93
   2   5 -11   39.43    3.91
   2   5 -10    0.61    0.88
  -2   5  10    1.86    1.11
   2  -5 -10   -2.09    3.64
   2   5 -10    0.40    0.65
   2  -5 -10    0.38    0.53
   2   5  -9    1.74    0.99
  -2   5   9    3.29    1.09
   2  -5  -9   -1.31    3.35
   2   5  -9    0.51    0.58
   2  -5  -9    0.51    0.51
   2   5  -8   59.62    5.54
   2   5  -7  216.14   16.94
   2   5  -7  214.45   15.97
   2   5  -7  222.26   16.88
   2   5  -6   19.92    1.74
   2   5  -6   18.48    2.61
  -2   5   6   20.17    2.32
   2  -5  -6   19.16    4.12
   2   5  -5    5.31    0.71
   2   5  -5    5.09    1.45
  -2   5   5    6.40    0.91
  -2   5   5    3.56    1.04
   2   5  -4    4.22    0.65
  -2   5   4    4.29    0.90
   2   5  -3   12.88    1.27
  -2   5   3   15.77    1.65
   2   5  -3   13.85    1.87
  -2   5   2  124.03    9.63
   2   5  -2  122.66    9.88
   2   5  -1  235.26   17.37
  -2   5   1  220.76   17.15
  -2   5   0    4.19    0.96
   2   5   0    3.15    0.95
   2   5   1    2.70    0.86
  -2   5  -1    2.52    0.89
   2   5   2    0.55    1.14
  -2  -5  -2    1.64    0.50
  -2   5  -2    1.44    0.86
   2   5   2    0.46    0.72
  -2  -5  -3    3.38    0.70
   2   5   3    4.17    1.39
  -2   5  -3    2.85    1.04
   2   5   3    2.98    0.89
  -2  -5  -4    4.13    0.84
  -2   5  -4    3.54    1.07
   2   5   4    3.52    1.28
   2   5   5   46.44    3.63
   2   5   5   43.29    4.49
  -2  -5  -5   46.27    4.08
   2   5   6    0.98    1.09
   2   5   6    0.30    0.45
  -2  -5  -6    0.13    0.47
  -2  -5  -6    0.44    0.49
  -2  -5  -7    1.26    1.70
   2   5   7    0.95    0.54
  -2  -5  -7    0.86    0.60
  -2   5  -7    0.57    0.86
  -2  -5  -7    0.34    0.49
  -2  -5  -8    3.49    2.13
   2   5   8    2.90    0.66
  -2  -5  -8    3.73    0.97
  -2   5  -8    3.05    1.22
  -2  -5  -8    3.06    0.67
   2   5   9    0.48    1.24
  -2  -5  -9    0.38    1.84
  -2  -5  -9    0.17    0.54
   2   5   9    0.06    0.51
  -2   5  -9    0.66    0.92
  -2   5 -10   23.76    2.99
  -2  -5 -10   19.23    3.69
   2   5  10   19.59    1.96
   2   5  10   22.62    3.08
  -2  -5 -10   20.89    1.95
  -2  -5 -11  161.25   15.26
   2   5  11  150.79   14.10
  -2  -5 -11  196.71   13.16
   2   5  11  144.45   14.25
  -2   5 -11  166.49   14.34
   2   5  12   44.97    4.80
   2   5  12   35.34    3.26
  -2  -5 -12   46.42    5.67
   2   5  12   39.18    4.45
  -2   5 -12   40.94    4.56
  -2  -5 -12   42.31    3.12
  -2  -5 -12   31.97    3.24
  -2  -5 -13    5.26    0.74
   2   5  13    4.77    0.98
   2   5  13    8.03    1.98
  -2   5 -13    6.15    1.83
  -2  -5 -13    5.44    2.35
   2   5  13    5.53    1.93
  -2  -5 -13    4.88    1.04
   2  -5  14   26.20    2.44
  -2  -5 -14   31.00    2.63
   2   5  14   28.41    2.58
  -2  -5 -14   27.58    4.46
   2   5  14   26.95    3.92
  -2   5 -14   23.44    3.66
  -2  -5 -14   25.07    2.30
   2   5  14   22.34    3.59
  -2  -5 -15    4.86    0.80
   2   5  15    5.12    1.09
   2   5  15    5.58    1.91
  -2   5 -15    4.01    1.79
  -2  -5 -15    3.23    2.16
   2   5  15    4.88    2.48
   2  -5  15    4.27    0.93
  -2  -5 -15    5.45    1.11
  -2  -5 -16   28.32    2.47
   2   5  16   31.40    4.48
  -2  -5 -16   23.44    2.64
   2   5  16   24.18    2.69
   2  -5  16   30.27    2.58
  -2   5 -16   27.08    4.03
  -2  -5 -16   37.64    5.10
   2   5  16   31.67    4.38
  -2  -5 -17    6.40    1.00
   2   5  17    7.09    1.34
  -2  -5 -17    9.49    1.40
   2   5  17   10.61    2.68
   2  -5  17    6.55    1.11
   2   5  17    7.51    2.84
  -2   5 -17    7.94    2.42
   2   5  18    8.06    1.40
  -2  -5 -18    6.04    1.30
   2   5  18    8.55    2.55
   2  -5  18    8.43    1.18
  -2  -5 -18   10.18    1.22
  -2   5 -18    7.85    2.47
  -2  -5 -19    2.20    0.77
   2   5  19    3.12    0.94
  -2  -5 -19    1.48    0.91
   2  -5  19    2.56    0.78
   2   5  19    3.97    2.31
   2   5  19    0.41    2.35
  -2   5 -19    4.45    2.02
  -2   5 -20   11.02    3.00
  -2  -5 -20   16.05    1.85
   2   5  20   12.48    3.10
   2   5  21    0.38    1.63
  -2   5 -21    0.42    1.37
   2  -5  21    0.17    0.58
   2   5  21   -0.26    0.60
  -2  -5 -22   14.31    1.87
   2  -5  22   18.88    1.70
  -2  -5 -23   33.76    3.28
   2  -5  23   38.76    3.05
  -2  -5 -24   21.04    2.19
   2  -5  24   23.84    1.97
   2  -5  25    0.71    0.37
  -2   5 -25    1.91    0.60
  -2  -5 -25    1.74    0.65
  -2   5 -26    5.23    0.75
  -2  -5 -26    7.24    0.87
  -2  -5 -27    0.86    0.40
  -2  -5 -27    1.43    0.55
  -2   5 -27    0.36    0.28
  -2  -5 -28    1.43    0.45
   2   6 -27   10.90    1.07
   2  -6 -27   11.22    1.04
   2   6 -26    2.46    0.61
   2  -6 -26    1.91    0.64
   2  -6 -26    1.45    0.55
   2   6 -25    1.21    0.65
   2  -6 -25    1.68    0.70
   2  -6 -25    0.81    0.51
   2  -6 -25    2.01    0.80
   2  -6 -24    0.54    0.55
   2   6 -24    1.07    0.64
   2  -6 -24    0.08    0.73
   2  -6 -23    1.77    0.73
   2  -6 -23    2.52    0.94
   2   6 -23    2.40    0.72
   2  -6 -22   68.65    5.78
   2   6 -22   68.20    5.84
   2  -6 -21   70.92    6.35
   2  -6 -21   86.20    6.22
   2   6 -21   75.52    6.25
   2   6 -20    8.63    2.30
   2   6 -20    9.30    1.25
   2  -6 -20    8.20    1.14
  -2   6  20    4.61    2.26
  -2   6  20    8.42    2.52
  -2   6  19    0.36    1.53
  -2   6  19    0.38    1.57
   2   6 -19    1.84    1.41
   2  -6 -18    2.57    0.90
  -2   6  18    2.04    1.57
   2   6 -18    1.91    0.77
  -2   6  18    1.82    1.79
   2   6 -18    2.12    1.48
   2  -6 -18    1.13    0.66
  -2   6  17    2.08    1.77
   2  -6 -17    2.66    0.98
  -2   6  17    7.37    2.02
   2   6 -17    4.71    0.91
  -2   6  17    3.18    1.01
   2  -6 -17    5.02    0.88
   2   6 -17    4.42    1.76
  -2   6  16  229.21   21.47
   2   6 -16  253.75   20.17
   2  -6 -16  314.07   20.41
  -2   6  16  284.45   20.32
   2   6 -16  262.23   21.81
  -2   6  16  238.26   21.74
  -2   6  15  373.86   26.58
  -2   6  15  346.05   26.16
   2   6 -15  339.11   24.63
   2  -6 -15  292.32   24.66
  -2   6  15  337.97   24.71
   2   6 -15  348.29   26.34
  -2   6  14   68.33    6.15
   2   6 -14   64.47    4.83
   2   6 -14   57.41    6.14
  -2   6  14   72.61    6.48
  -2   6  13    2.18    1.28
   2   6 -13    2.52    0.68
   2  -6 -13    4.27    3.95
  -2   6  13    2.21    1.45
   2   6 -13    1.96    1.25
   2  -6 -13    3.73    0.90
   2   6 -12   11.89    1.30
   2  -6 -12    8.31    1.26
  -2   6  12   12.91    2.35
   2  -6 -12   14.74    5.39
   2   6 -12   13.35    2.30
  -2   6  12   11.75    2.06
   2   6 -11    4.69    0.84
   2   6 -11    7.13    1.80
  -2   6  11    5.31    1.64
   2  -6 -11    9.45    4.49
   2  -6 -11    5.46    0.93
   2   6 -10  143.85   11.37
   2   6 -10  144.56   12.52
   2  -6 -10  159.90   16.59
   2  -6 -10  165.33   11.48
  -2   6  10  141.80   12.42
   2   6  -9  335.72   23.33
   2   6  -9  351.01   24.69
   2  -6  -9  368.21   28.83
   2  -6  -9  282.06   23.31
  -2   6   9  321.54   24.39
   2   6  -9  322.85   24.32
   2  -6  -8   18.13    1.98
   2   6  -8   26.30    2.05
   2   6  -8   18.70    2.00
   2   6  -8   29.69    3.14
  -2   6   8   25.13    2.86
   2   6  -8   21.12    2.79
   2  -6  -8   23.12    5.46
   2  -6  -7    0.58    0.55
   2   6  -7    0.73    0.57
   2   6  -7    0.63    1.08
   2   6  -7    0.42    0.49
   2   6  -7    0.44    0.81
   2  -6  -7    1.28    3.21
  -2   6   7    0.36    0.91
   2   6  -6    0.29    0.50
   2   6  -6    0.10    0.44
  -2   6   6    0.33    0.40
   2   6  -6    0.24    1.10
   2   6  -6    0.20    0.77
   2  -6  -6   -1.11    3.14
  -2   6   6   -0.17    0.85
  -2   6   5   61.59    4.62
   2  -6  -5   65.08    7.44
   2   6  -5   70.86    5.75
   2   6  -5   62.03    4.69
   2   6  -5   57.54    5.96
   2   6  -5   56.42    4.71
   2  -6  -5   55.98    4.61
   2   6  -4    9.77    1.67
   2   6  -4   10.57    1.12
   2   6  -4   10.96    2.31
  -2   6   4   11.01    1.07
   2   6  -4    8.94    1.17
   2   6  -3  121.29   10.32
   2   6  -3  149.95   11.25
   2   6  -3  142.54   10.31
  -2   6   3  137.93   10.26
  -2   6   3  155.64   10.88
   2   6  -2   15.44    1.76
   2   6  -2   18.86    1.68
  -2   6   2   19.47    1.66
  -2   6   2   19.29    2.16
   2   6  -2   20.77    2.43
   2   6  -1    0.63    0.46
  -2   6   1    0.67    0.43
   2   6  -1    0.80    0.79
  -2   6   1    1.47    0.69
   2   6   0    6.05    0.80
  -2   6   0    5.92    0.76
   2   6   1  396.65   29.28
  -2   6  -1  401.74   29.26
   2   6   2  286.68   23.44
  -2   6  -2  284.02   23.43
  -2   6  -3    1.88    0.48
   2   6   3    0.87    0.50
  -2   6  -3    1.04    0.88
  -2  -6  -3    0.61    0.46
   2  -6   4   19.23    1.98
  -2   6  -4   27.06    2.07
   2   6   4   27.82    2.10
  -2   6  -4   28.24    2.97
  -2  -6  -4   20.01    2.00
  -2  -6  -5    2.21    0.60
   2  -6   5    2.81    0.58
  -2   6  -5    1.19    1.06
   2   6   5    1.54    0.57
   2  -6   6   14.30    1.65
  -2  -6  -6   18.30    1.75
  -2  -6  -6   19.12    3.38
   2   6   6   23.88    1.83
  -2   6  -6   21.64    2.64
  -2   6  -7  500.50   35.23
   2  -6   7  429.61   33.95
   2   6   7  506.59   35.65
  -2  -6  -7  483.21   36.43
  -2  -6  -7  429.12   33.95
   2   6   7  524.15   34.03
  -2   6  -8  944.78   74.66
   2   6   8  821.50   74.81
  -2  -6  -8  985.84   76.10
   2   6   8  927.16   73.54
  -2   6  -9   82.05    7.46
  -2  -6  -9   71.39    6.25
   2   6   9   90.47    8.03
  -2  -6  -9   72.78    8.70
   2   6   9   88.83    6.36
  -2   6 -10    6.21    1.77
  -2  -6 -10    4.17    0.95
   2   6  10    6.55    1.03
  -2  -6 -10    7.38    2.89
   2   6  10    4.92    2.20
  -2   6 -11    3.47    1.51
  -2  -6 -11    0.83    0.76
  -2  -6 -11    0.51    2.34
   2   6  11   -0.35    1.68
   2   6  11    0.65    0.69
  -2  -6 -12    1.56    2.23
   2   6  12    0.71    0.72
  -2   6 -12   -0.31    1.27
  -2  -6 -12    0.32    0.71
   2   6  12    2.21    1.99
   2   6  13   91.65    7.31
  -2  -6 -13  105.47   10.32
  -2  -6 -13   84.35    7.26
   2   6  13  118.81    9.74
  -2   6 -13  100.99    9.01
   2   6  14  213.99   16.78
  -2  -6 -14  253.94   16.86
  -2  -6 -14  218.99   19.56
   2   6  14  196.07   18.60
  -2   6 -14  182.32   18.18
   2   6  15   10.52    1.52
  -2  -6 -15    9.24    1.40
  -2  -6 -15   10.16    3.28
   2   6  15    7.65    2.61
  -2   6 -15    9.21    2.40
   2   6  16    5.82    1.25
  -2  -6 -16    5.88    1.18
  -2  -6 -16    6.95    3.04
   2   6  16    5.26    2.28
  -2   6 -16    5.28    2.08
   2   6  17    0.32    0.89
  -2   6 -17   -0.42    1.39
   2   6  17    3.57    2.29
  -2  -6 -17    0.82    0.87
  -2   6 -18    3.47    1.92
   2   6  18    1.12    0.89
  -2  -6 -18    2.38    0.98
  -2   6 -19    2.15    1.70
  -2  -6 -20   54.53    4.44
   2   6  20   51.60    4.26
  -2  -6 -21   12.03    1.68
   2   6  21   15.34    1.55
   2   6  22   -0.23    0.50
  -2  -6 -22    0.42    0.71
  -2  -6 -23    0.58    0.69
  -2   6 -23    0.33    0.59
  -2  -6 -24    4.13    0.86
  -2   6 -24    5.89    0.86
  -2  -6 -25    2.77    0.66
  -2   6 -25    3.02    0.55
  -2   6 -25    4.39    0.63
  -2   6 -26    0.40    0.30
  -2  -6 -26    0.64    0.41
   2  -7 -25   46.99    3.05
   2   7 -25   31.77    2.84
   2  -7 -24    4.59    0.88
   2   7 -24    4.44    0.74
   2   7 -24    4.26    0.67
   2  -7 -23    0.74    0.72
   2   7 -23    0.61    0.57
   2   7 -23    1.03    0.60
   2  -7 -22    0.83    0.74
   2  -7 -22    0.55    0.49
   2   7 -22    1.27    0.63
   2   7 -22    0.64    0.72
   2  -7 -21    0.45    0.83
   2  -7 -21    1.69    0.60
   2   7 -21    1.25    0.68
   2   7 -21    1.41    0.79
   2  -7 -20    4.79    1.05
   2  -7 -20    2.85    0.73
   2   7 -20    1.84    0.89
   2   7 -20    3.48    0.81
   2   7 -19   50.39    4.27
   2   7 -19   44.69    4.04
   2  -7 -19   43.10    3.90
  -2   7  18   53.32    6.15
   2   7 -18   54.08    4.35
   2   7 -18   60.58    6.22
   2  -7 -18   47.42    4.41
  -2   7  18   47.80    4.37
   2   7 -18   46.12    4.43
   2  -7 -18   58.18    4.25
   2   7 -17    4.25    1.74
  -2   7  17    4.23    2.06
   2   7 -16    1.25    0.68
   2  -7 -16    0.65    0.85
   2   7 -16    1.72    1.52
  -2   7  16    1.88    1.89
   2   7 -16    0.72    0.87
   2   7 -15   26.64    2.30
   2  -7 -15   36.50    6.47
   2  -7 -15   16.32    2.22
   2   7 -15   21.91    2.40
  -2   7  15   32.91    4.17
   2   7 -15   24.36    3.52
  -2   7  15   24.62    2.41
   2   7 -14    6.02    1.00
   2  -7 -14    6.66    1.17
   2   7 -14   10.32    2.23
  -2   7  14    7.94    2.36
   2   7 -14    7.37    1.30
   2   7 -13   56.61    5.22
   2  -7 -13   83.74    5.52
   2   7 -13   72.17    5.49
  -2   7  13   45.58    6.35
   2   7 -13   58.72    6.58
   2  -7 -13   72.35   10.07
   2   7 -12  256.21   17.91
   2  -7 -12  220.25   17.91
   2   7 -12  230.52   17.98
  -2   7  12  241.32   19.53
   2   7 -12  254.07   19.52
   2   7 -11   36.95    3.06
   2  -7 -11   31.06    3.05
   2   7 -11   32.42    3.12
  -2   7  11   38.50    4.44
   2  -7 -11   47.46    8.37
   2   7 -11   39.39    4.43
   2   7 -10   -0.07    0.58
   2  -7 -10    0.30    0.73
   2   7 -10    0.56    1.21
   2   7 -10   -0.08    0.77
  -2   7  10   -0.55    1.29
   2  -7 -10    0.91    3.93
   2   7  -9   53.67    4.89
   2   7  -9   32.74    3.25
   2  -7  -9   31.61    3.21
   2   7  -9   47.38    3.33
   2  -7  -9   50.52    8.32
   2   7  -8  146.03   11.04
   2   7  -8  118.35    9.55
   2  -7  -8  117.85    9.51
   2   7  -8  129.74    9.51
   2  -7  -8  157.63   15.27
   2   7  -7   12.72    2.27
   2   7  -7   10.73    1.44
   2  -7  -7   12.97    1.48
   2   7  -7   15.09    2.31
   2  -7  -7   15.52    4.85
   2   7  -7   11.78    1.37
   2   7  -6  220.24   15.57
   2   7  -6  175.94   14.13
   2   7  -6  186.91   15.44
   2  -7  -6  211.71   18.63
   2  -7  -6  175.82   14.09
  -2   7   6  187.72   14.01
   2   7  -6  205.19   14.12
  -2   7   5   54.95    4.29
   2   7  -5   59.87    4.41
   2   7  -5   56.27    5.85
   2   7  -5   67.94    5.71
   2  -7  -5   50.17    7.52
   2   7  -5   44.33    4.39
   2   7  -4    4.02    0.80
  -2   7   4    4.60    0.73
   2  -7  -4    1.13    2.80
   2   7  -4    2.58    0.88
   2   7  -4    6.07    1.99
   2   7  -4    6.50    1.46
  -2   7   3   36.55    3.03
   2   7  -3   38.38    3.10
   2   7  -3   45.06    4.19
   2   7  -2  346.79   25.30
  -2   7   2  336.22   25.25
   2   7  -2  362.13   26.41
   2   7  -1   22.19    2.11
  -2   7   1   24.02    2.11
   2   7  -1   23.80    2.90
  -2   7   1   25.01    2.81
  -2   7   0  251.56   19.08
   2   7   0  256.52   19.11
  -2   7   0  270.69   19.99
   2   7   0  275.79   20.15
   2   7   1  149.74   11.56
  -2   7  -1  155.55   11.57
   2   7   1  158.84   12.52
  -2   7  -1  160.09   12.49
   2   7   2    1.60    0.65
  -2   7  -2    1.30    0.58
  -2   7  -2    0.58    0.87
  -2  -7  -3   38.99    3.75
   2   7   3   52.81    3.89
  -2   7  -3   53.53    3.87
  -2   7  -3   48.18    4.75
  -2  -7  -4  284.38   23.62
   2   7   4  344.36   23.72
  -2   7  -4  336.68   23.68
  -2   7  -4  351.70   24.90
   2   7   5  206.90   16.70
  -2   7  -5  203.19   16.66
  -2   7  -5  210.79   17.78
  -2   7  -6    1.93    1.09
  -2  -7  -6    4.38    0.82
  -2   7  -6    3.90    0.79
   2   7   6    3.31    0.83
  -2  -7  -6    5.09    2.59
  -2  -7  -7   41.61    4.14
  -2  -7  -7   59.50    7.04
   2   7   7   57.75    4.32
  -2   7  -7   55.58    4.22
  -2   7  -7   56.59    5.44
  -2   7  -8   -0.27    1.24
  -2  -7  -8    0.53    2.59
   2   7   8    1.09    0.73
  -2   7  -8    0.87    0.69
  -2  -7  -8    0.21    0.70
  -2   7  -9    3.96    1.57
  -2  -7  -9    2.41    0.86
  -2   7  -9    4.20    0.86
   2   7   9    4.51    1.03
  -2  -7  -9    5.51    3.08
  -2  -7 -10  146.45   11.75
  -2  -7 -10  146.52   14.77
  -2   7 -10  153.34   11.71
  -2   7 -10  151.83   13.17
   2   7  10  166.76   11.88
  -2  -7 -11  310.58   30.20
  -2   7 -11  303.65   28.61
   2   7  11  278.23   29.02
  -2   7 -12   50.82    5.37
  -2  -7 -12   50.01    6.72
  -2  -7 -12   40.63    3.70
   2   7  12   44.88    5.64
   2   7  12   40.58    3.73
  -2  -7 -13    3.91    2.88
   2   7  13    6.15    1.21
  -2   7 -13    3.15    1.54
  -2  -7 -13    4.77    1.12
  -2  -7 -14   -1.07    2.42
   2   7  14   -0.69    0.94
  -2   7 -14    1.47    1.31
  -2  -7 -14   -0.19    0.76
   2   7  15    7.17    1.31
  -2  -7 -15    5.10    1.16
  -2   7 -15    6.89    2.22
  -2  -7 -16    3.45    2.29
  -2   7 -16    2.38    1.67
  -2   7 -17  115.12   11.11
   2   7  17  118.66    9.32
   2   7  18   74.31    5.95
  -2  -7 -18   68.48    5.88
  -2   7 -18   72.46    5.86
  -2   7 -18   71.70    5.78
  -2   7 -19    0.34    0.64
  -2   7 -19    1.45    0.77
   2   7  19    0.74    0.87
  -2  -7 -19    0.84    0.91
  -2   7 -20    1.22    0.60
  -2  -7 -20    1.39    0.80
  -2   7 -20    0.79    0.69
   2   7  20    0.26    0.64
   2   7  21   10.98    1.20
  -2  -7 -21   10.08    1.42
  -2   7 -21   13.28    1.39
  -2   7 -21    9.59    1.15
  -2  -7 -22    8.88    1.12
  -2   7 -22    5.88    0.76
  -2   7 -22    9.93    1.08
   2   7  22    5.68    0.75
  -2  -7 -23   32.34    2.80
  -2   7 -23   32.91    2.75
  -2  -7 -24   32.02    2.98
  -2   7 -24   42.10    2.99
  -2  -7 -25    0.12    0.32
   2  -8 -24    0.03    0.32
   2  -8 -23   -0.23    0.51
   2  -8 -22    1.99    0.73
   2   8 -22    2.05    0.57
   2   8 -21    4.67    0.76
   2   8 -21    5.53    0.87
   2  -8 -21    5.10    1.02
   2  -8 -20    9.22    1.39
   2   8 -20   13.91    1.39
   2   8 -20   10.53    1.27
   2  -8 -19    7.90    1.21
   2   8 -19    5.12    0.99
   2   8 -19    4.70    0.92
  -2   8  19    5.46    0.90
   2  -8 -18    0.86    0.74
   2   8 -18    0.39    0.72
  -2   8  18    0.29    0.75
   2   8 -18   -0.29    0.61
   2  -8 -17    5.77    1.17
   2   8 -17    8.44    1.11
  -2   8  17    5.52    1.13
   2   8 -17    7.89    1.23
   2   8 -16    2.34    0.94
   2  -8 -16    3.00    0.92
  -2   8  16    4.34    1.04
   2   8 -16    4.98    0.93
   2  -8 -15   13.29    1.71
   2   8 -15   14.11    1.78
   2   8 -15   17.97    2.90
   2   8 -15   16.14    1.69
  -2   8  15   15.96    1.82
   2   8 -14    0.94    0.86
   2   8 -14    0.32    1.14
   2  -8 -14   -0.73    2.87
   2   8 -13    0.32    1.16
   2  -8 -13    0.78    3.17
   2   8 -12   11.23    1.31
   2  -8 -12    6.56    1.24
   2   8 -12    9.88    1.49
   2  -8 -12   13.27    4.37
   2   8 -12   10.85    2.40
   2  -8 -11   61.15    5.32
   2   8 -11   72.66    5.34
   2   8 -11   57.74    5.37
   2  -8 -11   88.90   10.77
   2   8 -11   79.76    6.98
   2  -8 -10   89.56    6.91
   2   8 -10   88.53    8.29
   2  -8 -10   98.40   12.10
   2   8 -10   81.17    6.91
   2   8 -10   87.65    6.82
   2  -8  -9    2.70    0.89
   2   8  -9    1.66    0.96
   2   8  -9    2.00    0.70
   2   8  -9    0.59    1.20
   2  -8  -9    0.93    4.08
   2  -8  -8    0.72    0.64
   2   8  -8    0.74    0.96
   2  -8  -8    2.76    3.95
   2   8  -8    0.81    0.63
   2   8  -8    2.30    1.44
   2   8  -7    1.30    0.71
   2   8  -7    1.13    0.97
   2  -8  -7    0.16    0.74
   2   8  -7    0.28    1.17
   2   8  -6   20.44    1.93
   2   8  -6   26.74    3.20
   2  -8  -6   26.58    6.06
   2  -8  -6   14.87    1.85
   2   8  -5   71.72    6.69
   2  -8  -5   70.65    9.70
   2  -8  -5   66.99    5.45
  -2   8   5   65.84    5.36
   2   8  -5   71.32    5.45
   2   8  -5   62.75    6.78
   2  -8  -4   13.44    4.70
   2   8  -4    7.16    1.88
   2   8  -4   10.09    1.22
  -2   8   4    9.40    1.18
   2   8  -4   10.37    2.41
   2  -8  -4    9.79    1.27
   2   8  -3   54.57    5.31
   2  -8  -3   49.33    7.73
   2  -8  -3   48.55    4.15
   2   8  -3   49.60    4.13
  -2   8   3   51.20    4.09
   2   8  -3   52.49    6.04
   2   8  -2   15.21    2.43
   2  -8  -2   13.58    1.59
   2   8  -2   11.36    3.09
  -2   8   2   15.43    1.54
   2   8  -2   15.70    1.59
  -2   8   1    1.46    0.60
   2   8  -1    2.27    0.71
   2   8  -1    3.20    1.22
   2   8   0    6.77    0.99
  -2   8   0    7.74    1.61
  -2   8   0    8.45    1.06
  -2   8  -1   67.72    6.09
   2   8   1   61.52    5.11
  -2   8  -1   65.94    5.12
   2   8   2    2.45    0.75
  -2   8  -2    2.93    0.71
  -2   8  -2    3.75    1.19
   2   8   3   61.57    4.99
  -2   8  -3   62.44    4.98
  -2   8  -3   62.86    6.02
  -2  -8  -4   18.28    2.05
  -2   8  -4   27.02    3.23
   2   8   4   28.70    2.28
  -2   8  -4   24.38    2.18
  -2  -8  -4   15.86    4.05
  -2  -8  -5    0.95    0.60
  -2   8  -5   -0.26    1.13
  -2   8  -5    0.62    0.58
   2   8   5    1.48    0.74
  -2  -8  -5   -0.53    2.23
  -2  -8  -6    0.36    0.63
  -2   8  -6   -0.27    0.95
   2   8   6   -0.08    0.68
  -2   8  -6   -0.28    0.57
  -2  -8  -6   -1.68    3.03
  -2   8  -7   11.95    1.33
  -2  -8  -7    8.48    1.26
  -2   8  -7   10.27    2.12
   2   8   7   10.61    1.38
  -2  -8  -7    9.34    3.33
  -2  -8  -8    4.58    0.91
  -2   8  -8    1.15    1.18
  -2   8  -8    0.83    0.66
   2   8   8    2.10    0.84
  -2  -8  -8    1.80    2.71
  -2  -8  -9    2.06    0.83
  -2   8  -9    2.39    1.39
  -2  -8  -9   -0.61    2.32
   2   8   9    2.74    0.90
  -2   8  -9    2.55    0.75
  -2   8 -10   19.13    1.86
  -2   8 -10   18.63    2.89
  -2  -8 -10   15.35    1.87
   2   8  10   17.95    1.99
  -2  -8 -10   17.45    4.34
  -2   8 -11   -0.08    0.65
  -2   8 -11   -0.97    1.31
  -2  -8 -11    1.07    0.80
  -2  -8 -11   -0.59    2.10
   2   8  11    0.18    0.84
  -2   8 -12    3.72    0.84
  -2   8 -12    0.67    1.10
   2   8  12    2.89    1.03
  -2  -8 -12    1.13    2.36
  -2  -8 -13    1.61    2.18
  -2   8 -13    1.03    1.22
  -2   8 -14   13.40    2.73
  -2  -8 -14   13.26    1.64
  -2  -8 -14   12.60    3.52
   2   8  14   11.01    1.62
   2   8  15    4.16    1.15
  -2  -8 -15    3.77    1.06
  -2   8 -15    5.07    0.97
   2   8  16    1.44    0.96
  -2  -8 -16    0.73    0.83
  -2   8 -16    0.66    0.70
   2   8  17    3.48    1.02
  -2  -8 -17    3.89    1.01
  -2   8 -17    3.61    0.87
  -2   8 -18   14.12    1.52
  -2  -8 -18   10.33    1.51
   2   8  18   13.58    1.56
   2   8  19    7.47    1.06
  -2  -8 -19    7.20    1.14
  -2   8 -19    7.57    1.05
  -2   8 -20   15.17    1.49
  -2  -8 -20   12.98    1.51
   2   8  20   13.72    1.37
  -2   8 -21   14.30    1.27
  -2  -8 -21   11.60    1.27
   2   8  21   10.26    1.03
  -2  -8 -22    1.99    0.54
  -2   8 -22    2.41    0.53
  -2  -8 -23    1.86    0.43
  -2   8 -23    1.97    0.38
   2  -9 -21    0.11    0.43
   2  -9 -20   15.76    1.66
   2   9 -20   19.43    1.61
   2  -9 -19   48.81    3.49
   2   9 -19   35.90    3.28
   2  -9 -18   40.39    3.55
   2   9 -18   47.38    3.50
  -2   9  18   39.57    3.35
   2  -9 -17    8.65    1.23
   2   9 -17   10.83    1.19
  -2   9  17    7.50    1.14
   2  -9 -16    1.59    0.80
   2   9 -16    0.19    0.55
  -2   9  16    0.71    0.75
   2  -9 -15    0.31    0.72
   2   9 -15    0.40    0.59
  -2   9  15    1.46    0.80
  -2   9  14   18.96    1.98
   2  -9 -14   15.10    1.88
   2   9 -14   21.95    1.92
  -2   9  13   94.17    7.73
   2   9 -13   89.69    7.62
   2   9 -12  107.70    8.11
   2  -9 -12  100.95    8.16
   2   9 -11   30.29    2.56
   2  -9 -11   24.62    2.59
   2  -9 -10    2.37    0.81
   2   9 -10    3.69    1.45
   2   9 -10    4.09    0.83
   2   9  -9    3.96    1.50
   2   9  -8    4.21    1.66
   2   9  -7  103.30    9.68
   2  -9  -7  133.03   14.23
   2   9  -6  227.53   18.07
   2  -9  -6  256.19   22.71
   2   9  -6  218.89   16.64
   2  -9  -5   60.66    5.67
   2   9  -5   78.95    5.72
   2  -9  -5   76.86   10.68
   2   9  -5   90.38    7.26
   2  -9  -4    0.73    0.72
   2   9  -4    0.26    1.02
   2   9  -4    0.41    0.65
   2  -9  -4    2.70    4.16
   2  -9  -3    6.52    1.05
  -2   9   3    6.88    1.03
   2   9  -3    6.84    1.05
   2   9  -3    7.21    2.10
   2  -9  -2    3.84    0.84
  -2   9   2    5.20    0.87
   2   9  -2    4.12    0.85
   2   9  -2    4.90    2.30
   2  -9  -2    4.90    4.19
   2  -9  -1    3.23    0.81
   2   9  -1    4.19    0.87
  -2   9   1    4.18    0.83
   2  -9  -1    2.32    3.66
   2   9  -1    6.06    2.40
   2   9   0   20.65    4.17
  -2   9   0   23.17    2.13
   2   9   0   22.41    2.17
   2   9   1    5.93    0.95
  -2   9  -1    5.94    0.94
  -2   9  -2    0.53    0.55
   2   9   2    0.50    0.62
  -2  -9  -2    1.72    2.64
  -2   9  -3   -0.24    0.93
   2   9   3    0.22    0.62
  -2   9  -3    0.07    0.57
  -2  -9  -3    1.76    2.65
  -2   9  -4   63.66    5.68
  -2  -9  -4   70.62    8.06
   2   9   4   52.03    4.43
  -2   9  -4   51.10    4.38
  -2   9  -5   14.33    2.50
   2   9   5   14.94    1.71
  -2   9  -5   15.42    1.66
  -2   9  -6    0.27    1.26
  -2  -9  -6    5.63    3.43
  -2   9  -7    8.52    1.90
  -2  -9  -7    7.48    3.73
  -2   9  -8   -0.85    1.25
  -2  -9  -8    1.84    3.08
   2   9   8   -0.26    0.70
  -2  -9  -8    0.62    0.68
  -2   9  -9    1.45    1.18
  -2  -9  -9    1.68    0.80
  -2  -9  -9   -1.19    2.68
  -2  -9 -10    1.48    0.75
  -2   9 -10    0.86    0.67
   2   9  10    1.14    0.81
  -2  -9 -11    1.67    0.81
  -2   9 -11    0.39    0.70
   2   9  11    1.41    0.84
  -2  -9 -12    1.18    0.80
  -2   9 -12    1.25    0.70
   2   9  12    0.27    0.82
  -2  -9 -13    2.76    0.92
  -2   9 -13    3.84    0.88
   2   9  13    4.94    1.12
  -2  -9 -14    3.39    0.91
  -2   9 -14    2.77    0.79
   2   9  14    2.51    0.92
  -2  -9 -15    0.15    0.69
  -2   9 -15    1.00    0.60
   2   9  15    1.06    0.84
  -2  -9 -16    2.35    0.77
  -2   9 -16    2.36    0.71
   2   9  16    1.91    0.83
  -2  -9 -17    6.58    1.01
  -2   9 -17    4.96    0.88
   2   9  17    4.38    0.90
  -2   9 -18   11.27    1.12
   2   9  18    9.35    1.06
  -2  -9 -19   -0.04    0.45
  -2   9 -19    0.31    0.41
   2   9  19    0.03    0.35
  -2  -9 -20    2.66    0.51
  -2   9 -20    5.39    0.61
   2 -10 -17    0.08    0.44
   2  10 -17    0.80    0.42
   2 -10 -16    6.86    0.85
   2  10 -16    2.65    0.62
   2  10 -15   39.46    3.13
  -2  10  15   37.85    3.16
   2 -10 -15   36.86    3.19
   2  10 -14    9.55    1.09
  -2  10  14    9.66    1.20
   2 -10 -14    7.82    1.15
   2 -10 -13    0.25    0.60
   2  10 -13    1.18    0.57
  -2  10  13    1.80    0.74
  -2  10  12   14.08    1.62
   2 -10 -12   12.48    1.56
  -2  10  11    6.06    0.99
   2 -10 -11    3.85    0.89
   2  10 -11    4.14    0.78
   2 -10 -10    7.04    1.04
   2  10 -10    4.36    0.86
   2 -10  -9  116.57    9.14
   2  10  -9  121.80    9.09
   2 -10  -8   41.18    3.84
   2  10  -8   52.45    3.87
   2  10  -7    1.87    0.66
   2 -10  -7    0.79    0.63
   2 -10  -6   26.29    2.64
   2  10  -6   35.21    2.73
   2 -10  -5   65.51    5.60
   2  10  -5   78.67    5.68
   2  10  -4    0.32    0.60
   2 -10  -4    0.85    0.63
   2  10  -3   77.45    6.09
   2  10  -2  104.52    8.05
  -2  10   1    1.20    0.68
   2  10  -1    0.27    0.63
   2  10   0   43.44    3.48
  -2  10   0   38.49    3.44
  -2  10  -1  123.01    9.75
   2  10   1  134.50    9.81
   2  10   2    4.92    0.96
  -2  10  -2    4.66    0.89
  -2  10  -3    3.26    0.80
   2  10   3    4.84    0.94
  -2  10  -4   65.61    5.31
   2  10   4   68.18    5.40
  -2  10  -5    2.62    0.74
   2  10   5    2.17    0.81
  -2  10  -6    6.05    0.97
   2  10   6    7.27    1.14
   2  10   7   86.81    6.55
  -2  10  -7   78.38    6.38
   2  10   8    9.20    1.24
  -2  10  -8    3.95    0.87
   2  10   9    1.95    0.84
  -2  10  -9    1.04    0.60
  -2  10 -10   16.41    1.63
   2  10  10   13.93    1.67
  -2 -10 -11    0.32    0.53
  -2  10 -11    0.06    0.56
   2  10  11   -0.75    0.83
  -2 -10 -12    4.88    0.84
  -2  10 -12    5.88    0.92
   2  10  12    6.55    1.04
  -2  10 -13   10.64    1.21
  -2 -10 -13    9.09    1.12
   2  10  13   12.59    1.38
  -2 -10 -14   10.05    1.03
   2  10  14   12.01    1.26
  -2  10 -15   19.21    1.78
   2  10  15   20.43    1.85
  -2  10 -16    1.61    0.48
   2  10  16    1.30    0.50
  -2  10 -17    0.03    0.32
   2  11 -13    7.01    0.79
   2  11 -12    1.44    0.47
  -2  11  12    1.59    0.54
   2  11 -11    0.85    0.48
  -2  11  11    1.69    0.63
   2  11 -10    1.93    0.52
  -2  11  10    1.42    0.61
   2  11  -9   28.94    2.39
  -2  11   9   26.57    2.44
   2  11  -8   44.66    3.66
  -2  11   8   46.87    3.74
   2  11  -7    4.91    0.81
  -2  11   7    6.77    0.96
   2  11  -6   17.39    1.67
   2  11  -5   39.51    3.26
   2  11  -4   -0.05    0.54
   2  11  -4    0.59    0.59
   2  11  -3   26.14    2.14
   2  11  -3   20.75    2.08
   2  11  -2   38.78    3.23
   2  11  -1    1.64    0.64
   2  11  -1    1.74    0.68
   2  11   0   15.57    1.65
   2  11   0   17.74    1.69
  -2  11  -1   36.36    3.08
   2  11   1   41.24    3.17
   2  11   1   33.67    3.11
  -2  11  -2    0.52    0.52
   2  11   2    0.60    0.62
   2  11   2    1.24    0.69
  -2  11  -3    1.83    0.60
   2  11   3    3.69    0.74
   2  11   3    3.19    0.79
  -2  11  -4   14.44    1.49
   2  11   4   16.61    1.64
  -2  11  -5    0.74    0.55
   2  11   5    0.25    0.64
  -2  11  -6   17.80    1.72
   2  11   6   19.82    1.88
  -2  11  -7   34.37    2.89
   2  11   7   35.74    3.02
   2  11   8    1.02    0.67
  -2  11  -8    0.31    0.44
   2  11   9    0.52    0.63
  -2  11  -9    0.72    0.44
   2  11  10    3.13    0.73
  -2  11 -10    3.14    0.58
   2  11  11    0.66    0.54
  -2  11 -11    0.63    0.41
   2  11  12    0.71    0.46
  -2  11 -12    0.83    0.32
  -2  12   4    1.80    0.52
  -2  12   3    2.78    0.57
  -2  12   2    0.21    0.46
  -2  12   1    0.90    0.48
  -2  12   0    0.88    0.44
  -3   0  32   -0.02    0.29
   3   0 -31    0.82    0.47
   3   0 -30    0.06    0.56
   3   0 -29    1.33    0.82
   3   0 -28   -0.20    0.94
   3   0 -27    8.47    1.54
   3   0 -27    7.47    1.27
   3   0 -26    0.70    0.99
   3   0 -26    0.56    1.03
   3   0 -26   -0.15    0.80
   3   0 -25    0.52    1.84
  -3   0  25    1.84    1.76
   3   0 -24    0.26    0.73
   3   0 -24   -0.23    1.01
  -3   0  24   -0.93    2.33
   3   0 -24   -0.55    1.70
   3   0 -24    0.32    1.19
   3   0 -23    3.41    1.01
  -3   0  23    3.15    2.14
   3   0 -23    3.04    1.28
   3   0 -23    6.12    2.86
   3   0 -23    4.31    1.48
   3   0 -22   -0.36    0.77
  -3   0  22   -1.26    1.85
  -3   0  22   -0.67    1.61
   3   0 -22    0.76    1.02
   3   0 -22   -0.55    2.31
   3   0 -22    0.46    1.21
   3   0 -21  296.23   21.14
   3   0 -21  277.04   21.21
  -3   0  21  260.02   22.44
   3   0 -21  261.74   23.85
   3   0 -21  292.39   21.59
  -3   0  21  268.66   23.04
  -3   0  20    1.05    1.27
  -3   0  20   -0.34    1.44
   3   0 -20   -0.57    0.85
   3   0 -20    0.67    0.67
   3   0 -20    1.01    1.93
  -3   0  19    3.68    1.48
  -3   0  19    3.27    1.52
   3   0 -19    2.76    0.95
   3   0 -19    4.00    0.88
   3   0 -19    1.87    1.86
   3   0 -19    4.61    0.79
  -3   0  18    1.01    1.07
  -3   0  18    0.26    1.26
   3   0 -18   -0.16    0.67
   3   0 -18   -0.16    0.50
   3   0 -18    1.27    1.72
   3   0 -18    0.07    0.58
   3   0 -17   14.51    1.35
  -3   0  17   12.65    1.95
  -3   0  17    9.44    2.07
   3   0 -17   13.62    1.47
   3   0 -17   12.55    2.85
   3   0 -17   10.49    1.37
  -3   0  16    1.64    1.13
   3   0 -16   -0.26    0.58
   3   0 -16    0.19    0.58
   3   0 -16   -0.34    1.66
   3   0 -16    0.23    0.44
  -3   0  15 1759.06  128.04
   3   0 -15 1874.33  127.48
   3   0 -15 1721.42  128.05
   3   0 -15 1721.18  127.33
   3   0 -15 1692.05  127.42
   3   0 -14    0.23    0.40
   3   0 -14   -0.05    0.52
   3   0 -14    0.13    0.65
   3   0 -14    0.48    0.49
  -3   0  14    0.38    0.67
  -3   0  13    2.84    0.92
   3   0 -13    2.03    0.79
   3   0 -12   -0.07    0.50
   3   0 -12    0.71    0.88
  -3   0  11    0.49    0.55
   3   0 -11   -0.12    0.46
   3   0 -11    1.44    0.83
   3   0 -10    0.59    0.42
  -3   0  10   -0.09    0.56
   3   0 -10   -0.10    0.62
  -3   0   9  142.15   10.47
   3   0  -9  132.54   10.23
   3   0  -9  137.94   10.56
  -3   0   8    0.07    0.39
   3   0  -8    0.26    0.55
   3   0  -8    0.29    0.29
   3   0  -7    1.84    0.80
  -3   0   7    1.29    0.50
   3   0  -7    0.24    0.59
   3   0  -7    0.50    0.29
   3   0  -6   -0.15    0.59
   3   0  -6    0.25    0.28
   3   0  -5    4.67    0.92
   3   0  -5    6.40    0.68
   3   0  -4   -0.38    0.44
   3   0  -4    0.17    0.29
   3   0  -3  977.95   69.41
   3   0  -3  926.01   69.39
   3   0  -3  967.80   69.63
   3   0  -2    0.28    0.59
   3   0  -1    2.65    0.65
   3   0   0    0.09    0.49
   3   0   0    0.11    0.37
   3   0   1    0.75    0.50
  -3   0  -1    0.68    0.56
   3   0   1    1.00    0.68
  -3   0  -2    0.33    0.85
  -3   0  -3  196.65   14.90
  -3   0  -4   -0.11    1.19
  -3   0  -5    0.52    0.97
   3   0   6   -0.14    0.97
   3   0   7    3.20    1.15
   3   0   7    1.76    1.10
   3   0   8   -0.43    1.02
   3   0   8    0.16    1.14
   3   0   9 7154.46  502.33
   3   0   9 6646.91  502.40
  -3   0 -10   -0.35    1.09
   3   0  10   -0.17    1.37
   3   0  10    1.36    1.51
  -3   0 -11    6.84    1.63
   3   0  11    7.11    1.85
   3   0  11    6.64    2.00
   3   0  12   -0.82    1.50
   3   0  12    0.71    1.37
  -3   0 -12   -0.22    1.08
  -3   0 -13    8.46    1.26
   3   0  13   13.34    2.38
  -3   0 -13   11.29    2.16
  -3   0 -13   13.27    1.38
  -3   0 -14   -0.59    0.71
  -3   0 -14    0.40    0.68
  -3   0 -14   -0.27    1.11
  -3   0 -15 3185.04  211.69
  -3   0 -15 2720.07  211.65
   3   0  15 2913.83  211.54
   3   0  15 2630.23  213.17
  -3   0 -16   -0.62    0.70
   3   0  16    0.11    0.52
  -3   0 -16    0.36    0.63
   3   0  16    0.33    1.47
   3   0  17    5.91    0.88
  -3   0 -17    4.59    0.92
  -3   0 -17    8.83    1.20
   3   0  17    9.28    2.55
   3   0  18    0.74    0.53
  -3   0 -18   -0.29    0.63
  -3   0 -18    0.60    0.91
   3   0  18    1.51    2.11
  -3   0 -19   15.20    1.60
   3   0  19   11.87    2.84
  -3   0 -19    8.60    1.27
  -3   0 -20    0.66    0.72
  -3   0 -20   -0.72    0.93
  -3   0 -21 2479.69  173.73
   3   0  21 2237.85  175.90
  -3   0 -21 2281.90  173.82
  -3   0 -21 2519.98  175.99
  -3   0 -22   -0.38    1.71
   3   0  22    1.18    2.16
  -3   0 -23   14.82    3.02
   3   0  23   14.60    3.03
  -3   0 -24    0.35    1.44
   3   0  24   -1.71    2.13
  -3   0 -25    3.64    1.68
   3   0  25    4.02    1.79
  -3   0 -25    6.28    1.07
  -3   0 -26    1.03    0.63
  -3   0 -27  352.26   26.00
  -3   0 -28   -0.15    0.53
   3   0  28    0.52    0.60
  -3   0 -29    2.52    0.53
   3   0  29    1.87    0.59
   3   0  30   -0.12    0.36
   3   0  31    0.46    0.26
   3   1 -31    7.57    0.84
   3  -1 -31    9.68    0.99
   3   1 -30    0.44    0.51
   3  -1 -30    1.38    0.68
   3  -1 -29   33.45    3.15
   3   1 -29   35.77    3.05
   3  -1 -28    0.32    0.94
   3   1 -28    1.33    0.84
   3  -1 -28    2.16    0.84
   3  -1 -27    4.51    1.09
   3   1 -27    4.59    1.28
   3  -1 -27    2.33    1.29
   3  -1 -26    1.20    0.99
   3  -1 -26    1.18    1.13
   3   1 -26    0.26    1.09
   3  -1 -25   53.13    6.90
   3   1 -25   50.19    6.68
  -3   1  25   48.87    6.38
  -3  -1  25   53.95    6.41
  -3   1  24   20.79    3.80
  -3  -1  24   18.81    3.79
  -3   1  24   22.99    3.74
   3  -1 -24   22.07    2.79
   3   1 -24   21.80    2.63
   3  -1 -24   21.18    2.11
   3   1 -24   20.17    2.30
   3  -1 -24   17.64    3.98
   3   1 -24   21.67    4.20
   3   1 -24   20.67    2.33
   3  -1 -24   20.17    2.34
  -3   1  23  133.18   12.52
  -3  -1  23  138.48   12.79
  -3   1  23  159.95   12.42
   3  -1 -23  116.92   10.73
   3   1 -23  132.19   10.78
   3  -1 -23  126.48   10.21
   3   1 -23  130.27   10.38
   3  -1 -23  139.15   10.49
   3   1 -23  140.87   10.50
   3   1 -23  154.93   13.58
   3  -1 -23  142.07   13.57
   3  -1 -22    0.52    0.96
   3   1 -22    0.43    1.01
  -3   1  22    0.32    1.35
   3   1 -22   -0.15    1.27
   3   1 -22   -0.20    0.80
   3  -1 -22   -0.16    0.64
   3   1 -22   -0.54    2.00
   3  -1 -22    1.13    2.23
  -3  -1  22   -0.87    2.11
  -3   1  22   -0.39    1.79
  -3   1  21   26.68    4.03
  -3  -1  21   30.84    4.40
  -3   1  21   27.88    3.77
   3   1 -21   28.21    3.04
   3  -1 -21   22.69    4.72
   3   1 -21   24.32    4.53
   3   1 -21   24.68    2.73
   3  -1 -21   29.16    2.77
   3   1 -21   28.14    2.69
   3  -1 -21   27.02    2.57
   3   1 -20    0.96    1.50
   3  -1 -20    4.25    2.56
  -3   1  20   -0.63    1.73
  -3  -1  20   -0.37    1.54
  -3   1  20    1.04    1.31
   3   1 -20   -0.13    0.95
   3   1 -20   -0.09    0.71
   3  -1 -20    0.23    0.66
   3  -1 -20   -0.27    0.76
   3   1 -20   -0.30    0.95
   3  -1 -19  146.56   10.66
   3   1 -19  141.78   10.70
   3   1 -19  153.03   13.12
  -3  -1  19  147.75   12.36
  -3   1  19  142.15   11.99
   3  -1 -19  143.69   10.44
  -3   1  19  156.82   11.81
   3   1 -19  144.19   10.90
   3  -1 -19  113.22   10.55
   3   1 -19  137.71   10.65
   3  -1 -19  135.51   10.56
   3   1 -18  288.38   23.51
   3  -1 -18  325.84   23.49
   3   1 -18  313.46   25.65
  -3   1  18  331.51   24.82
  -3  -1  18  314.23   24.94
   3  -1 -18  294.46   23.28
   3   1 -18  299.99   23.36
  -3  -1  18  292.50   24.29
  -3   1  18  330.55   24.46
   3   1 -18  332.79   23.74
   3  -1 -18  363.87   23.60
   3  -1 -18  343.49   23.51
   3   1 -18  315.37   23.53
   3   1 -17  396.84   28.76
   3  -1 -17  420.70   28.71
   3   1 -17  381.63   28.73
   3  -1 -17  367.35   28.65
   3  -1 -17  408.38   28.55
   3   1 -17  419.20   28.62
  -3  -1  17  415.57   30.05
  -3   1  17  432.04   29.98
   3   1 -17  378.32   28.84
   3   1 -17  404.02   30.74
  -3   1  17  416.85   29.62
   3  -1 -17  316.21   28.61
   3  -1 -16    0.29    0.57
   3   1 -16    0.99    0.63
  -3   1  16    0.69    0.98
  -3  -1  16    0.30    0.81
   3   1 -16    0.84    0.62
   3  -1 -16    0.98    0.55
   3  -1 -16    0.72    0.43
   3   1 -16    0.90    0.55
   3   1 -16   -0.62    1.68
   3  -1 -16    0.41    0.68
  -3  -1  16    1.28    1.15
   3  -1 -16   -0.12    0.61
   3  -1 -15   56.91    4.50
   3   1 -15   54.70    4.58
   3  -1 -15   64.09    4.57
   3   1 -15   54.05    4.45
   3  -1 -15   54.97    4.40
   3  -1 -15   57.97    5.00
   3   1 -15   46.65    5.68
   3   1 -15   60.64    4.61
  -3  -1  15   54.18    4.96
   3   1 -14    0.98    0.65
   3  -1 -14    1.85    0.59
   3   1 -14    1.66    0.64
   3   1 -14    1.63    0.73
   3   1 -14    1.71    0.83
   3  -1 -14    0.73    0.67
  -3  -1  14    2.04    0.77
   3   1 -14    1.75    0.52
  -3  -1  14    2.11    1.02
  -3  -1  13  102.15    8.61
   3  -1 -13   95.71    8.36
   3   1 -13  103.52    8.60
   3   1 -13  103.19    9.00
   3   1 -13  110.65    8.40
  -3  -1  13  107.12    8.33
  -3   1  13  113.24    8.59
   3   1 -12  771.37   58.25
   3  -1 -12  843.68   58.15
   3   1 -12  736.72   58.52
   3   1 -12  780.98   58.02
  -3  -1  12  798.72   57.98
   3  -1 -11  106.19    8.09
   3   1 -11  110.16    8.32
   3   1 -11  101.29    8.20
   3   1 -11   92.76    8.37
   3   1 -11  104.81    8.00
  -3   1  11   90.95    8.01
  -3  -1  11  102.32    7.97
   3   1 -10    2.29    0.83
   3  -1 -10    1.65    0.73
   3   1 -10    2.54    0.96
   3   1 -10    3.54    1.10
   3   1 -10    2.22    0.76
  -3  -1  10    2.07    0.64
  -3   1  10    1.65    0.74
   3  -1  -9    2.50    0.74
   3   1  -9    1.38    0.80
  -3  -1   9    0.50    0.44
   3   1  -9    0.64    0.69
   3   1  -9    2.02    0.86
   3  -1  -9    0.49    0.15
   3   1  -9    0.74    0.51
  -3   1   9    0.79    0.55
   3  -1  -8    0.72    0.65
   3   1  -8    1.17    0.70
  -3  -1   8    1.32    0.41
  -3   1   8    2.05    0.59
   3   1  -8    1.28    0.69
   3   1  -8    1.75    0.79
   3   1  -8    1.52    0.52
   3  -1  -7    2.27    0.79
   3   1  -7    4.40    0.88
  -3   1   7    4.50    0.74
  -3  -1   7    3.67    0.60
   3   1  -7    3.57    0.86
   3   1  -7    4.26    0.72
   3   1  -7    4.47    0.87
   3   1  -6  891.79   64.16
   3   1  -6  857.65   63.99
  -3   1   6  914.88   64.07
   3   1  -6  850.55   64.19
   3   1  -6  864.25   64.22
   3  -1  -6  884.59   64.30
   3   1  -5   40.13    3.45
   3  -1  -5   45.56    3.98
   3   1  -5   45.81    3.61
   3  -1  -4    5.84    1.21
   3   1  -4    7.08    0.84
   3  -1  -3   27.73    2.77
   3   1  -3   31.38    2.55
   3  -1  -3   30.25    2.49
   3   1  -3   30.06    2.46
   3  -1  -3   32.10    2.50
   3  -1  -2    1.07    0.76
   3   1  -2    1.25    0.55
   3   1  -2    2.19    0.50
   3   1  -2    1.83    0.41
   3  -1  -2    1.59    0.41
   3  -1  -2    1.14    0.40
   3   1  -2    1.55    0.40
   3  -1  -1   40.79    3.67
   3   1  -1   40.51    3.68
   3  -1  -1   54.90    3.66
   3   1  -1   48.64    3.61
   3   1  -1   45.62    4.06
   3   1   0  250.39   17.25
   3   1   0  220.82   17.16
   3   1   1    9.60    1.15
  -3   1  -1   14.39    1.09
   3  -1   1   12.51    1.31
   3   1   1   13.95    1.78
   3   1   2    0.43    0.36
  -3   1  -2    0.53    0.41
   3   1   2    1.17    1.29
   3  -1   2    0.70    0.78
  -3  -1  -3    1.55    0.94
   3   1   3    2.88    1.12
   3  -1   3    2.34    1.12
   3   1   3    2.99    0.49
   3   1   4    0.96    0.86
   3  -1   4    1.13    1.19
  -3  -1  -4    0.98    1.11
   3   1   5   11.39    1.68
   3  -1   5   15.21    2.23
  -3  -1  -5   10.24    1.84
   3   1   6    5.82    1.24
   3  -1   6    5.12    1.55
   3   1   6   10.16    1.47
  -3  -1  -6    7.08    1.62
   3  -1   7   32.46    3.43
   3   1   7   34.03    3.28
   3   1   7   29.68    3.15
  -3  -1  -7   30.76    3.53
  -3  -1  -8    1.91    1.23
   3   1   8    0.43    1.08
   3  -1   8    0.35    1.16
   3   1   8    0.46    0.92
   3   1   9    5.01    1.52
  -3  -1  -9    5.40    1.74
   3  -1   9    3.36    1.46
   3   1   9    6.39    1.49
   3   1  10    8.07    1.79
  -3  -1 -10    9.43    2.17
   3  -1  10    5.71    1.95
   3   1  10   10.06    1.93
  -3  -1 -10    8.41    1.73
  -3   1 -10    6.79    1.42
   3   1  11    0.76    1.49
   3   1  11    2.47    1.51
   3  -1  11    2.66    1.77
  -3  -1 -11    1.69    1.18
  -3   1 -11    1.65    0.93
   3  -1  12  940.02   74.75
   3   1  12 1056.44   74.83
   3   1  12 1004.14   74.62
  -3  -1 -12 1009.99   74.86
  -3   1 -12 1028.48   74.47
  -3   1 -13   16.88    2.28
  -3  -1 -13   12.35    1.55
  -3   1 -13   12.63    1.47
  -3  -1 -13   16.42    2.61
  -3   1 -13   17.62    1.66
   3   1  14    1.16    0.61
  -3   1 -14    2.79    1.08
   3   1  14    0.55    1.36
  -3  -1 -14    0.94    0.68
  -3   1 -14    1.10    0.61
  -3  -1 -14    0.59    0.60
  -3   1 -14    1.54    0.79
   3   1  15   17.87    1.68
   3  -1  15   15.23    1.64
   3   1  15   14.68    2.62
  -3   1 -15   15.57    1.76
  -3  -1 -15   16.77    1.74
  -3  -1 -15   17.23    1.84
  -3   1 -15   18.99    1.73
   3  -1  15   19.06    3.04
   3   1  15   17.04    2.90
   3   1  16    2.32    0.70
   3   1  16    2.43    1.51
  -3   1 -16    1.85    0.63
  -3  -1 -16    2.31    0.83
  -3  -1 -16    3.52    0.85
  -3   1 -16    2.36    0.82
   3  -1  16    6.18    2.03
   3   1  16    4.03    1.66
   3  -1  16    2.42    0.69
   3   1  17   20.58    1.94
   3  -1  17   18.07    1.92
  -3  -1 -17   23.21    2.12
  -3   1 -17   25.12    2.23
  -3   1 -17   20.52    1.96
  -3  -1 -17   18.57    2.10
  -3   1 -17   27.33    3.73
   3   1  17   28.84    3.89
   3  -1  17   22.20    3.50
   3   1  18  501.88   36.20
   3  -1  18  473.62   36.20
   3  -1  18  520.21   38.42
   3   1  18  443.02   38.24
  -3   1 -18  543.60   36.45
  -3  -1 -18  455.79   36.34
  -3  -1 -18  546.84   36.48
  -3   1 -18  522.08   38.44
  -3   1 -18  390.86   37.78
  -3  -1 -19   15.06    1.83
  -3   1 -19   18.85    3.28
  -3  -1 -19   18.78    1.91
  -3   1 -19   19.99    1.98
   3   1  19   14.45    1.61
   3  -1  19   21.80    3.50
   3   1  19   16.50    3.44
  -3  -1 -20    4.14    1.06
   3  -1  20    5.86    2.15
  -3  -1 -20    3.08    0.91
  -3   1 -20    2.26    1.64
  -3  -1 -21   15.97    2.04
   3   1  21   13.91    3.47
   3  -1  21   18.85    3.44
  -3  -1 -21   21.53    2.04
  -3   1 -21   19.70    3.46
   3   1  22    2.11    1.91
   3  -1  22    3.12    2.00
  -3  -1 -22    1.77    0.90
  -3  -1 -22    0.66    0.80
  -3   1 -22    2.62    1.70
   3   1  23  121.87   10.73
   3  -1  23  113.69   10.10
  -3  -1 -23  110.26    8.42
  -3  -1 -23   93.76    8.27
  -3   1 -23  112.28    8.49
  -3   1 -23  123.25   10.45
  -3  -1 -23  119.28   10.42
   3   1  24   94.56    9.74
   3  -1  24  112.21    9.68
  -3  -1 -24  112.43    9.94
  -3   1 -24   93.74    9.56
  -3   1 -25   28.68    2.73
   3   1  25   34.07    4.29
  -3  -1 -25   30.04    4.07
  -3   1 -25   32.56    4.18
  -3   1 -26    1.32    0.67
  -3  -1 -27    2.37    0.75
  -3   1 -27    2.30    0.63
   3   1  28    0.24    0.53
   3  -1  28    0.20    0.55
  -3  -1 -28    1.46    0.57
  -3   1 -28    1.01    0.49
  -3   1 -29   21.15    1.94
   3   1  29   22.38    2.07
   3  -1  29   26.21    2.10
  -3  -1 -30   41.17    3.01
   3   1  30   36.27    2.99
   3  -1  30   37.89    3.01
   3  -1  31    5.28    0.56
  -3  -2  31   -0.02    0.29
   3  -2 -31    0.08    0.44
   3   2 -30    1.20    0.47
   3  -2 -30    1.79    0.72
   3  -2 -29    1.07    0.63
   3   2 -29    0.54    0.57
   3  -2 -29    1.46    0.86
   3  -2 -28   22.90    2.21
   3  -2 -28   22.14    2.51
   3   2 -28   22.96    2.21
   3   2 -27   10.89    1.44
   3  -2 -27    8.13    1.73
   3  -2 -27    8.77    1.38
   3  -2 -26  121.35   10.11
   3   2 -26  143.72   10.35
   3  -2 -26  129.10   10.57
  -3   2  25    5.19    2.11
   3   2 -25    2.30    1.16
  -3   2  25    3.83    2.11
   3  -2 -25    3.14    2.32
  -3   2  24   22.33    4.00
   3  -2 -24   30.55    2.90
  -3   2  24   27.41    4.23
   3  -2 -24   31.80    5.22
   3  -2 -23    2.89    2.42
  -3   2  23    2.81    1.98
  -3  -2  23    1.88    1.89
  -3   2  23    0.70    1.62
   3   2 -23    3.04    1.30
   3   2 -23    2.28    0.97
   3  -2 -23    1.60    0.87
   3   2 -23    2.46    1.14
   3  -2 -22   56.14    7.64
  -3   2  22   76.62    7.21
  -3  -2  22   64.09    7.01
   3  -2 -22   50.08    5.10
   3   2 -22   65.10    5.57
   3  -2 -22   68.04    5.22
   3   2 -22   68.13    5.28
  -3   2  22   60.76    6.51
   3   2 -22   59.55    5.26
   3  -2 -22   60.32    4.97
   3   2 -21    5.57    2.50
   3  -2 -21   12.08    1.64
  -3  -2  21    3.93    2.17
  -3   2  21    8.56    2.32
  -3   2  21    7.42    2.19
   3   2 -21   11.79    1.92
   3  -2 -21    8.46    1.39
   3   2 -21   10.38    1.61
   3  -2 -21   12.63    1.34
   3   2 -21    9.27    1.55
  -3   2  20  330.36   24.52
   3   2 -20  328.80   25.91
  -3  -2  20  315.27   25.19
  -3   2  20  335.55   24.87
   3  -2 -20  264.89   23.15
   3   2 -20  317.80   23.50
   3  -2 -20  332.63   23.21
   3   2 -20  308.19   23.29
   3  -2 -20  317.34   23.07
   3   2 -20  314.38   23.29
   3   2 -19   11.77    1.57
   3  -2 -19   10.41    1.35
   3   2 -19    5.57    2.30
  -3   2  19   10.77    2.22
  -3  -2  19    9.42    2.51
   3  -2 -19   10.25    1.11
  -3   2  19   12.93    2.30
   3   2 -19   10.39    1.57
   3  -2 -19    7.18    1.33
   3   2 -19    9.38    1.49
   3  -2 -19    9.30    1.21
  -3   2  18   78.22    6.93
   3   2 -18   64.73    7.64
  -3   2  18   69.80    7.03
  -3  -2  18   63.02    7.24
   3  -2 -18   66.78    5.67
   3  -2 -18   91.10    6.08
   3   2 -18   74.56    6.11
   3  -2 -18   74.24    5.89
   3   2 -18   65.71    6.01
   3  -2 -18   80.24    5.88
   3   2 -18   79.06    6.06
   3  -2 -17   10.35    1.22
   3   2 -17    9.03    1.43
   3   2 -17    8.92    2.35
   3  -2 -17    7.70    1.23
  -3  -2  17    8.77    2.09
  -3   2  17   12.15    2.10
   3  -2 -17    9.95    1.03
  -3   2  17   12.87    2.03
   3   2 -17    9.29    1.42
   3   2 -17   10.13    1.36
   3  -2 -16  259.47   20.73
   3   2 -16  269.98   20.88
   3   2 -16  302.19   22.54
  -3  -2  16  263.05   21.94
   3   2 -16  284.58   20.73
   3  -2 -16  286.25   20.60
   3   2 -16  265.70   20.92
   3  -2 -16  307.71   20.75
   3   2 -16  276.12   20.87
  -3   2  16  285.17   21.68
   3  -2 -15   88.24    7.31
   3  -2 -15  102.39    7.01
   3   2 -15   91.39    7.17
   3   2 -15   96.76    7.12
   3   2 -15   87.37    8.26
   3  -2 -15   80.58    6.78
   3   2 -15   89.40    6.92
   3   2 -15   98.21    7.13
  -3   2  15   85.18    7.70
   3  -2 -14  489.12   35.98
   3   2 -14  545.28   36.38
   3  -2 -14  414.48   35.51
   3   2 -14  506.32   35.79
   3   2 -14  502.85   36.91
   3   2 -14  471.28   35.65
   3   2 -14  484.78   35.70
   3   2 -14  515.68   35.56
  -3  -2  14  507.23   35.98
  -3   2  14  510.42   36.41
  -3  -2  14  526.48   36.59
  -3  -2  13   13.11    1.45
   3   2 -13   12.67    1.79
   3   2 -13   10.91    1.45
  -3  -2  13   13.93    1.90
   3   2 -13   12.47    1.17
   3  -2 -13    8.73    1.38
   3   2 -13   11.93    1.68
   3   2 -13    9.59    1.25
   3   2 -13   12.11    1.34
   3  -2 -13    7.54    1.12
   3  -2 -12   27.58    2.52
   3   2 -12   22.89    2.66
   3   2 -12   24.46    2.65
  -3  -2  12   24.05    2.28
   3   2 -12   21.98    2.85
  -3  -2  12   22.59    2.60
   3   2 -11    3.35    1.14
   3  -2 -11    2.23    0.76
  -3  -2  11    3.03    0.71
   3   2 -11    4.45    1.00
   3   2 -11    1.70    1.00
   3   2 -11    1.82    1.12
  -3  -2  11    2.91    0.99
   3   2 -10   21.28    2.48
   3   2 -10   22.02    2.60
   3  -2 -10   22.34    2.36
   3  -2 -10   23.04    4.00
   3   2 -10   25.25    2.49
  -3   2  10   23.33    2.41
  -3  -2  10   26.30    2.21
  -3  -2  10   24.87    2.09
   3   2 -10   22.28    2.69
  -3  -2  10   19.06    2.28
   3  -2  -9 1241.10   79.45
   3   2  -9 1076.89   79.47
   3   2  -9 1036.17   79.37
   3  -2  -9 1075.34   80.94
   3   2  -9 1126.62   79.33
  -3  -2   9 1128.90   79.06
  -3   2   9 1097.52   79.30
  -3  -2   9  996.61   78.88
  -3  -2   9 1109.67   79.18
   3   2  -9 1068.05   79.51
   3  -2  -8  153.15   11.34
  -3  -2   8  152.94    9.13
   3   2  -8  155.35    9.44
  -3   2   8  133.76    9.34
   3   2  -8  147.53    9.63
   3   2  -8  152.85    9.59
   3   2  -8  138.48    9.58
   3   2  -7    6.50    1.19
   3  -2  -7    6.12    2.30
  -3  -2   7    6.66    0.81
   3   2  -7    6.66    1.03
  -3   2   7    8.22    1.07
   3   2  -7    6.79    1.22
   3   2  -6   29.94    2.80
   3  -2  -6   28.03    3.98
   3   2  -6   24.69    2.65
  -3   2   6   32.57    2.66
   3   2  -6   30.82    2.87
  -3   2   5    0.26    0.40
   3   2  -5    0.35    0.45
   3  -2  -5    0.74    1.81
   3   2  -5    0.64    0.53
   3   2  -5    0.11    0.76
  -3   2   4   35.43    2.76
  -3   2   4   38.88    3.10
   3   2  -4   43.90    3.20
   3  -2  -4   33.17    4.13
   3   2  -4   37.31    3.27
   3   2  -4   39.09    3.51
  -3   2   3   16.08    1.23
   3   2  -3   15.13    1.59
   3  -2  -3   12.51    2.03
   3   2  -2   73.80    6.46
   3  -2  -2   83.63    6.26
   3   2  -2   82.20    6.25
   3   2  -2   86.65    6.25
   3  -2  -2   84.05    6.27
   3   2  -1    1.34    0.59
   3  -2  -1    2.09    0.40
   3  -2  -1    2.11    0.43
   3   2  -1    1.31    0.37
   3   2  -1    2.13    0.39
   3  -2   0    6.25    0.70
   3   2   0    4.79    0.65
   3   2   0    5.82    0.83
   3   2   0    5.67    0.70
   3   2   0    5.80    0.84
   3   2   1    1.29    0.53
   3   2   1    0.98    0.46
   3   2   1    2.50    1.31
   3   2   2    2.45    1.07
   3   2   2    1.63    1.04
   3   2   3  224.72   16.82
   3   2   3  229.00   16.74
   3  -2   3  212.19   16.56
   3   2   4    8.75    1.45
  -3   2  -4    8.94    0.79
   3   2   4    9.46    1.41
   3  -2   4    7.99    1.38
  -3   2  -4    9.85    1.19
  -3  -2  -5   -0.28    1.13
   3   2   5    0.12    0.88
  -3   2  -5    0.04    0.12
   3   2   5    0.11    0.74
   3  -2   5   -0.27    1.01
  -3   2  -5    0.46    0.56
  -3  -2  -6   20.32    2.68
   3   2   6   20.99    2.44
   3   2   6   21.51    2.42
   3  -2   6   23.27    2.68
  -3   2  -6   23.29    2.38
  -3   2  -7    0.27    0.90
  -3  -2  -7   -0.59    1.37
   3   2   7    0.14    0.92
   3   2   7    0.41    0.80
   3  -2   7    1.49    1.30
   3  -2   8   10.91    1.90
   3   2   8    7.28    1.58
  -3   2  -8    8.82    1.80
   3   2   8    9.29    1.65
  -3  -2  -8    6.14    2.00
  -3   2  -8    8.27    1.21
  -3  -2  -9   42.43    4.89
   3   2   9   43.71    4.35
   3  -2   9   45.07    4.51
  -3   2  -9   39.33    4.34
   3   2   9   43.13    4.31
  -3  -2  -9   42.67    4.30
  -3   2  -9   45.83    3.86
   3   2  10   16.99    2.39
   3  -2  10   16.31    2.44
  -3   2 -10   12.48    2.23
  -3  -2 -10   11.91    2.04
  -3   2 -10   11.66    1.63
  -3  -2 -10   14.47    2.79
   3   2  10   16.17    2.32
  -3  -2 -11    1.89    1.79
   3   2  11    3.02    1.49
  -3   2 -11    1.55    0.76
  -3   2 -11    3.35    1.51
  -3  -2 -11    0.88    1.00
   3   2  11    0.41    1.14
   3  -2  11    2.27    1.62
  -3   2 -12    3.73    1.82
  -3   2 -12    6.27    1.33
  -3  -2 -12    6.94    1.69
   3  -2  12    7.05    1.80
  -3  -2 -12    9.24    1.11
  -3  -2 -13    6.10    0.82
  -3  -2 -13    4.83    0.96
   3   2  13    4.97    0.95
   3   2  14  124.77    9.42
  -3  -2 -14  118.41    7.71
  -3   2 -14  115.38    9.59
  -3  -2 -14   91.20    7.77
   3  -2  14  109.93    9.10
   3   2  14  123.91    9.50
   3  -2  14   82.96    7.60
   3   2  14   99.17    7.76
   3   2  15  217.07   17.97
  -3   2 -15  213.01   18.15
  -3  -2 -15  208.63   16.34
  -3  -2 -15  229.82   16.54
   3   2  15  190.76   17.82
   3  -2  15  227.12   17.85
   3   2  15  232.46   16.47
   3   2  16   27.78    3.85
  -3  -2 -16   22.14    2.41
  -3   2 -16   26.81    3.76
  -3  -2 -16   25.91    2.32
  -3   2 -16   21.74    3.50
   3   2  16   25.70    3.80
   3  -2  16   24.86    3.52
   3   2  16   24.61    2.33
  -3  -2 -17    2.98    0.98
  -3   2 -17    4.76    1.89
   3   2  17    3.02    0.79
  -3   2 -17    3.68    1.79
  -3  -2 -17    3.40    0.83
   3  -2  17    0.88    1.31
   3   2  17    2.25    2.00
   3   2  17    5.62    2.17
   3   2  18    6.09    2.50
  -3  -2 -18    7.92    1.30
  -3  -2 -18   11.48    1.54
  -3   2 -18    7.51    2.41
   3  -2  18    9.42    2.29
   3   2  18    5.26    2.32
   3   2  18   11.75    1.27
  -3   2 -18    9.82    2.54
  -3  -2 -19    4.09    1.14
  -3  -2 -19    4.41    1.02
   3   2  19    3.66    0.79
  -3   2 -19    3.73    0.96
   3  -2  19    5.84    2.03
   3   2  19    0.85    1.94
  -3   2 -19    7.02    2.25
  -3   2 -19    6.09    2.11
  -3  -2 -20   94.50    8.50
  -3   2 -20  137.54   10.88
  -3   2 -20  101.40   10.42
   3   2  20  107.49   10.78
   3  -2  20  130.51   10.30
  -3  -2 -20  112.25    8.51
  -3   2 -20  120.86    8.60
   3   2  20  102.02    8.27
  -3   2 -21   11.34    2.68
  -3   2 -21   12.98    1.57
  -3  -2 -21   12.52    1.61
  -3  -2 -21    9.51    1.46
   3  -2  21    8.75    2.25
   3   2  21    9.85    2.80
  -3   2 -22   49.62    3.89
  -3  -2 -22   44.40    3.86
  -3   2 -22   46.46    5.46
   3   2  22   46.34    5.89
   3  -2  22   46.15    5.11
  -3  -2 -22   37.34    3.81
  -3   2 -23    3.19    1.72
  -3  -2 -23    1.61    0.82
   3   2  23    1.23    1.86
   3  -2  23    4.40    1.54
  -3  -2 -23    3.91    0.96
  -3   2 -24    5.00    1.87
  -3  -2 -24    6.54    1.95
  -3   2 -24    4.80    0.94
   3   2  24    4.81    2.03
   3  -2  24    5.38    1.77
  -3   2 -25    1.37    0.58
  -3  -2 -25    1.21    0.64
   3  -2  26   79.68    6.44
  -3   2 -26   82.70    6.29
   3  -2  27    1.78    0.70
  -3  -2 -27    0.39    0.60
   3   2  28    7.79    0.97
   3  -2  28    8.28    1.02
  -3  -2 -28    8.68    1.05
   3  -2  29    0.74    0.43
   3   2  29    0.63    0.40
  -3  -2 -29    0.58    0.43
   3   2  30    0.47    0.27
   3  -2  30    0.91    0.33
  -3  -2 -30    1.01    0.36
   3  -3 -30    3.58    0.70
  -3  -3  29    1.45    0.50
   3  -3 -29    2.19    0.62
   3  -3 -29    2.37    0.82
   3   3 -29    1.26    0.46
   3  -3 -28    0.44    0.64
   3  -3 -28    2.55    1.03
   3   3 -28    1.47    0.62
   3  -3 -27   -0.07    0.66
   3   3 -27    0.28    0.65
   3  -3 -27    0.76    1.17
   3  -3 -26    2.25    0.89
   3  -3 -26    0.65    0.64
   3  -3 -26    1.93    1.31
   3   3 -26    1.93    0.87
   3  -3 -25    0.36    0.80
   3  -3 -25   -1.32    1.43
   3   3 -25   -0.21    0.95
   3  -3 -25   -0.16    0.76
   3  -3 -24  109.91    8.51
  -3   3  24  114.37   10.40
   3  -3 -24   95.73   11.13
  -3   3  24   97.53   10.26
   3  -3 -23   20.24    2.68
  -3   3  23   32.10    4.28
  -3   3  23   27.60    4.19
   3  -3 -23   36.18    5.60
   3  -3 -23   31.84    2.77
   3   3 -23   30.73    3.02
  -3   3  22    6.06    1.99
   3  -3 -22    2.34    1.07
   3   3 -22    5.93    1.36
   3  -3 -22    4.54    1.02
  -3   3  22    6.30    2.12
  -3   3  21    4.72    1.72
   3   3 -21    4.18    1.35
   3  -3 -21    5.40    1.21
   3  -3 -21    2.97    0.91
   3   3 -21    5.06    1.29
  -3   3  21    1.38    1.62
  -3   3  20   18.71    2.80
   3   3 -20    9.49    1.73
   3  -3 -20    9.64    1.26
   3  -3 -20    7.58    1.45
   3  -3 -20   13.21    1.46
   3   3 -20   12.98    1.85
  -3   3  20   17.23    2.80
   3  -3 -19    0.71    0.78
   3  -3 -19    1.04    0.72
  -3   3  19    0.81    1.28
   3  -3 -19    0.54    0.58
   3   3 -19    0.22    1.02
  -3   3  19   -0.29    1.26
   3   3 -19    0.11    1.03
   3  -3 -18  954.51   59.72
  -3   3  18  762.33   60.84
   3   3 -18  732.07   60.53
   3   3 -18  780.35   59.76
   3  -3 -18  766.50   59.51
   3   3 -18  889.79   59.88
   3   3 -18  791.22   59.79
  -3   3  18  750.71   60.69
   3  -3 -17  270.82   23.27
  -3   3  17  328.90   24.70
   3   3 -17  316.53   24.37
   3   3 -17  302.56   23.52
   3  -3 -17  325.50   23.28
   3   3 -17  365.46   23.70
  -3   3  17  334.25   24.53
   3   3 -17  325.05   23.52
   3   3 -16   26.68    2.58
   3   3 -16   28.60    2.64
   3   3 -16   26.41    3.19
   3   3 -16   33.60    2.86
  -3   3  16   34.80    3.54
   3  -3 -16   21.08    2.33
   3   3 -15    5.36    1.30
   3  -3 -15    7.52    0.98
  -3   3  15    6.11    1.40
   3   3 -15    4.90    1.31
   3   3 -15    3.65    1.04
  -3  -3  15    3.36    1.68
   3   3 -15    4.99    0.98
   3   3 -15    4.60    1.25
   3   3 -14   25.49    2.37
  -3   3  14   23.70    2.73
   3  -3 -14   14.08    1.75
   3   3 -14   20.36    2.10
  -3  -3  14   23.54    3.13
   3   3 -14   20.86    2.51
   3   3 -14   20.88    1.98
   3   3 -13    2.76    1.06
   3   3 -13    3.56    0.92
   3  -3 -13    2.02    0.58
   3   3 -13    3.95    0.72
   3   3 -13    5.24    1.28
   3   3 -13    2.37    0.71
  -3  -3  13    1.81    1.31
   3  -3 -13    1.32    0.64
  -3   3  13    1.18    0.95
   3   3 -12  897.74   64.72
   3   3 -12  808.27   64.45
   3   3 -12  872.55   64.54
  -3  -3  12  839.34   65.48
   3  -3 -12  974.87   64.49
   3  -3 -12  935.61   64.90
   3   3 -12  842.56   65.16
   3  -3 -11  264.88   21.43
   3   3 -11  323.42   21.88
   3   3 -11  304.21   21.07
   3   3 -11  284.99   21.28
   3   3 -11  321.17   21.92
   3  -3 -11  257.45   21.01
   3  -3 -11  312.99   24.57
  -3  -3  11  308.06   22.06
   3   3 -10   11.26    1.68
   3   3 -10   11.24    1.68
   3  -3 -10   12.51    3.70
   3  -3 -10    5.09    1.31
  -3  -3  10   13.44    1.90
   3   3  -9    0.38    0.91
   3   3  -9    0.67    0.87
   3  -3  -9    2.80    3.18
   3  -3  -9    0.13    0.83
  -3  -3   9   -0.14    1.06
  -3  -3   8   17.81    2.05
   3   3  -8   13.78    1.89
   3   3  -8   15.36    1.83
  -3   3   8   11.82    1.65
  -3  -3   8   13.45    1.30
   3  -3  -8   11.57    3.95
  -3  -3   7   -0.32    1.07
   3   3  -7    0.66    0.88
  -3  -3   7    0.69    0.33
   3   3  -7    0.44    0.74
  -3   3   7    0.95    0.57
   3   3  -6 1754.65  135.20
  -3  -3   6 1808.16  134.50
   3  -3  -6 1728.95  136.70
  -3  -3   6 1974.32  134.54
  -3   3   6 1808.13  134.88
   3   3  -6 1818.66  134.99
   3   3  -5  641.55   49.70
  -3   3   5  670.02   48.82
   3  -3  -5  649.03   50.69
  -3   3   5  675.93   49.24
   3   3  -5  698.30   49.37
   3   3  -4   33.48    3.67
   3   3  -4   36.49    3.16
  -3   3   4   33.94    2.98
  -3   3   4   34.13    2.73
   3  -3  -4   35.04    4.12
  -3   3   3   40.82    3.28
  -3   3   3   37.02    3.12
   3   3  -3   41.32    3.46
  -3   3   2   28.57    2.43
   3   3  -2   30.90    2.67
  -3   3   2   27.12    2.43
  -3   3   1  331.97   25.63
  -3   3   1  337.41   25.54
   3   3  -1  342.47   25.77
   3   3  -1  347.35   25.41
   3  -3  -1  363.47   25.45
   3  -3  -1  349.92   25.44
   3   3   0    2.83    0.71
  -3   3   0    3.13    0.49
   3   3   0    1.68    0.27
   3  -3   0    3.13    0.43
   3   3   0    2.21    0.38
   3   3   0    2.35    0.39
   3  -3   0    3.36    0.46
   3   3   1  259.39   21.67
   3   3   1  340.81   22.11
   3  -3   1  290.23   21.44
   3   3   1  296.09   21.41
   3   3   2    6.23    0.94
   3   3   2    4.79    1.20
   3   3   2    5.21    1.27
   3   3   3    2.02    0.91
   3   3   3    2.47    1.10
   3   3   4   10.87    1.58
   3   3   4   11.96    1.75
   3  -3   5  312.35   21.84
  -3   3  -5  279.74   21.35
   3   3   5  300.36   22.10
   3   3   5  288.89   21.88
   3   3   6  142.88   11.89
  -3   3  -6  153.42   11.24
  -3  -3  -6  152.72   12.36
   3   3   6  162.65   12.15
  -3   3  -6  149.17   11.24
   3  -3   6  151.63   11.89
  -3   3  -7   67.62    5.33
  -3  -3  -7   72.26    6.05
  -3  -3  -7   65.44    6.51
   3   3   7   78.96    6.34
   3   3   7   69.96    6.12
   3  -3   7   69.13    6.08
  -3  -3  -8    6.95    1.42
   3   3   8    9.57    1.84
  -3  -3  -8    6.69    2.20
   3  -3   8    8.40    1.72
   3   3   8    8.57    1.67
  -3   3  -8    9.72    1.86
  -3  -3  -9    1.27    0.86
  -3  -3  -9    0.27    1.68
   3   3   9    0.19    1.45
   3   3   9    1.28    1.28
   3  -3   9   -0.18    1.16
  -3   3  -9    1.17    1.18
  -3   3 -10   23.01    3.03
   3   3  10   22.73    2.91
   3  -3  10   25.91    2.86
  -3  -3 -10   20.14    2.76
  -3  -3 -10   18.78    1.91
   3   3  10   22.55    3.01
  -3  -3 -10   20.91    3.52
  -3  -3 -11  320.38   25.81
   3   3  11  360.95   25.89
  -3   3 -11  360.80   27.24
  -3  -3 -12 2365.29  159.40
  -3  -3 -12 2079.61  161.16
   3  -3  12 2152.26  160.28
  -3   3 -12 2051.33  160.51
   3   3  12 2149.77  159.40
   3   3  12 2009.35  160.53
  -3  -3 -13    0.70    0.68
  -3   3 -13    1.24    1.43
  -3  -3 -13    0.34    1.71
   3   3  13   -0.82    1.39
   3   3  13    0.82    1.42
  -3   3 -13    1.66    1.13
   3   3  13    0.54    0.75
  -3  -3 -13    1.45    0.53
   3   3  14   17.11    2.06
  -3  -3 -14   18.70    1.98
  -3   3 -14   17.49    3.08
   3   3  14   25.20    3.30
   3  -3  14   17.68    2.66
  -3   3 -14   19.04    3.06
  -3  -3 -14   24.08    3.52
   3   3  14   22.63    3.41
  -3  -3 -14   21.53    1.86
  -3  -3 -15    2.87    0.94
  -3  -3 -15    1.36    0.60
   3   3  15    2.56    0.95
   3   3  15    0.32    1.84
   3   3  15    0.66    1.56
   3  -3  15    2.06    1.20
  -3   3 -15    2.03    1.38
  -3   3 -15    4.32    1.81
   3   3  16    7.41    2.53
  -3   3 -16   11.34    2.61
  -3  -3 -16   12.84    1.42
  -3  -3 -16   10.45    1.49
   3  -3  16   13.17    2.31
   3   3  16   14.68    2.93
  -3   3 -16   14.03    2.69
   3   3  16   11.79    1.59
   3   3  17   55.73    6.20
  -3   3 -17   59.75    6.39
  -3  -3 -17   51.37    4.25
  -3  -3 -17   43.57    4.34
   3   3  17   57.43    6.31
   3  -3  17   57.88    5.46
  -3   3 -17   50.45    6.05
   3   3  17   53.31    4.37
   3   3  18  467.67   38.81
  -3  -3 -18  512.95   36.76
  -3   3 -18  510.15   38.83
   3   3  18  546.24   36.65
   3   3  18  455.52   38.66
   3  -3  18  526.83   37.90
  -3  -3 -18  464.11   36.53
  -3   3 -18  409.13   38.50
  -3  -3 -19    6.63    1.26
  -3   3 -19    8.75    2.35
  -3  -3 -19    8.19    1.22
   3   3  19    4.74    2.57
   3  -3  19    9.00    2.01
   3   3  19    7.75    1.19
  -3   3 -19    6.58    2.35
  -3   3 -20    6.67    2.33
  -3  -3 -20    5.25    1.30
  -3  -3 -20    7.44    1.24
   3   3  20    6.36    1.02
   3   3  20    9.28    2.76
   3  -3  20    8.22    1.95
  -3   3 -21    0.43    1.49
  -3  -3 -21    2.53    0.97
  -3  -3 -21    1.18    0.84
   3   3  21    1.92    0.68
   3   3  21    1.76    1.90
   3  -3  21    3.51    1.43
  -3   3 -22    2.05    1.84
  -3  -3 -22    4.85    1.13
   3   3  22    7.14    2.47
   3  -3  22    6.47    1.60
  -3  -3 -22    4.30    1.03
   3  -3  23   33.32    4.00
   3   3  23   45.04    5.24
  -3  -3 -24  343.97   26.75
   3  -3  24  374.40   26.84
  -3  -3 -24  374.58   26.86
   3  -3  25   12.15    1.33
  -3  -3 -25    7.61    1.18
  -3  -3 -26    2.22    0.65
   3  -3  26    3.00    0.76
   3   3  27   -0.16    0.50
   3  -3  27    0.32    0.50
  -3  -3 -28    0.10    0.49
   3   3  28    0.44    0.39
   3  -3  28    0.40    0.39
  -3  -3 -29    0.64    0.38
   3  -3  29    0.03    0.29
   3   4 -30    1.10    0.39
   3  -4 -29    0.44    0.59
  -3  -4  28    3.28    0.57
   3  -4 -28    8.26    0.96
   3  -4 -28    4.71    0.64
   3  -4 -28   11.12    1.26
   3   4 -28    6.36    0.69
   3  -4 -27   10.39    1.20
   3  -4 -27    9.34    1.03
   3  -4 -27   11.72    1.63
   3   4 -27    8.65    1.00
   3  -4 -26   16.19    1.60
   3   4 -26   13.87    1.48
   3  -4 -26   13.35    1.99
   3  -4 -26    9.97    1.41
   3  -4 -25    0.14    1.16
   3   4 -25    2.51    0.82
   3  -4 -25    0.58    0.72
   3  -4 -25    0.40    0.74
   3   4 -24   11.21    1.53
   3  -4 -24    8.99    1.51
   3  -4 -24   11.84    1.47
   3   4 -23    0.31    0.89
  -3   4  23    0.39    1.64
  -3   4  23    0.37    1.92
  -3   4  22   57.73    6.07
  -3   4  22   47.93    5.70
   3   4 -22   50.48    4.39
   3  -4 -22   51.86    4.17
   3  -4 -22   41.56    4.18
  -3   4  21  143.98   14.05
   3  -4 -21  154.04   12.44
  -3   4  21  140.99   13.88
   3   4 -21  168.77   12.76
   3  -4 -21  191.07   12.75
  -3   4  20   10.94    2.49
   3   4 -20   16.79    2.64
   3   4 -20   10.79    1.72
  -3   4  20   13.32    2.55
   3  -4 -20   13.67    1.50
   3  -4 -20    9.89    1.56
  -3   4  19    5.23    1.81
   3  -4 -19    2.92    0.81
   3   4 -19    4.09    1.60
   3  -4 -19    3.72    1.07
   3   4 -19    3.06    1.11
  -3   4  19    3.86    1.54
  -3   4  18   15.84    2.64
  -3   4  18   14.05    2.59
   3  -4 -18   15.60    1.75
   3  -4 -18   14.97    1.59
   3   4 -18   14.05    1.89
   3   4 -18   12.37    2.40
   3   4 -17    0.50    1.33
   3   4 -17    1.20    0.95
  -3   4  17    4.02    1.50
   3   4 -17    4.41    1.36
   3  -4 -17    1.48    0.78
  -3   4  17    4.40    1.45
   3  -4 -16   30.81    3.09
  -3   4  16   41.48    4.27
   3   4 -16   40.83    4.24
   3   4 -16   38.16    3.34
   3   4 -16   39.48    3.59
   3   4 -15  546.62   40.43
   3  -4 -15  632.29   40.36
  -3   4  15  527.14   40.24
  -3   4  15  497.50   41.25
   3   4 -15  511.72   41.33
   3   4 -15  524.82   40.63
  -3   4  14   11.25    2.02
   3   4 -14    9.45    1.67
   3  -4 -14   10.27    1.26
   3   4 -14   10.45    1.36
  -3   4  13    5.82    1.42
   3  -4 -13    8.92    3.84
   3   4 -13    5.28    1.30
   3  -4 -13    3.95    0.78
   3   4 -13    6.46    1.38
   3   4 -13    5.77    1.36
   3   4 -13    4.91    0.89
   3  -4 -12   20.62    1.79
   3  -4 -12   24.96    5.20
   3   4 -12   17.82    2.20
  -3   4  12   18.71    2.46
   3   4 -12   17.63    1.83
   3   4 -12   15.89    2.46
  -3   4  11    2.19    1.04
   3   4 -11    1.74    1.16
   3  -4 -11    1.61    0.58
   3   4 -11    3.27    1.22
   3  -4 -11    0.82    0.61
   3   4 -11    2.93    0.72
   3   4 -10    1.63    1.23
   3  -4 -10    1.23    0.78
   3  -4 -10    1.19    0.52
   3   4 -10    1.15    0.82
   3   4 -10    3.51    0.68
   3  -4  -9  133.44   13.54
   3   4  -9  114.22   10.13
   3   4  -9  134.40   10.00
   3  -4  -8   37.90    6.33
   3   4  -8   31.86    3.40
   3   4  -8   35.54    3.56
   3  -4  -7    4.77    4.30
   3   4  -7    8.01    1.47
   3   4  -7    6.98    1.62
   3  -4  -6   26.40    5.19
   3   4  -6   23.85    2.61
   3   4  -6   23.50    2.93
   3  -4  -5    9.48    3.28
  -3   4   5    5.90    0.79
   3   4  -5    6.48    1.28
   3   4  -5    5.24    1.81
  -3   4   4  108.19    8.14
   3   4  -4  106.77    8.55
   3   4  -4   99.75    9.52
  -3   4   3  215.87   16.81
   3   4  -3  249.08   17.26
  -3   4   2  663.53   49.54
   3   4  -2  698.22   49.84
  -3   4   1   17.77    1.89
   3   4  -1   18.08    2.02
  -3   4   0   -0.18    0.63
   3   4   0   -0.20    0.73
  -3   4  -1   20.56    2.25
   3  -4   1   22.76    1.76
   3   4   1   19.21    2.24
  -3   4  -2  278.85   21.13
   3   4   2  259.70   21.54
   3  -4   2  285.57   20.57
   3  -4   2  283.41   20.57
   3   4   2  267.82   21.03
   3   4   3  307.88   23.57
  -3  -4  -3  300.70   23.02
  -3   4  -3  351.44   23.34
   3  -4   3  312.99   22.70
   3   4   3  275.56   23.17
  -3   4  -4   75.06    5.95
  -3  -4  -4   67.89    5.70
   3   4   4   64.28    6.11
   3   4   4   67.17    5.87
   3   4   5   15.70    2.32
  -3   4  -5   15.79    2.05
  -3  -4  -5   13.98    1.80
   3   4   5   14.71    2.04
   3   4   6    2.29    1.58
  -3  -4  -6    3.20    1.78
  -3   4  -6    1.68    0.95
  -3  -4  -6    2.30    0.84
   3   4   6    1.84    1.05
  -3  -4  -7   14.35    2.94
   3   4   7   17.79    2.67
   3   4   7   16.35    2.31
  -3   4  -7   20.61    2.45
  -3  -4  -7   14.87    2.09
  -3  -4  -8  521.51   37.76
   3   4   8  570.90   38.00
  -3  -4  -8  457.12   36.81
   3   4   8  566.57   38.25
   3  -4   8  571.60   37.70
   3  -4   9 1282.68   99.93
  -3  -4  -9 1600.36   99.23
   3   4   9 1312.78  100.24
  -3  -4  -9 1305.47  100.12
   3   4   9 1217.13   99.17
   3   4  10    0.06    0.65
  -3  -4 -10    0.45    0.57
  -3   4 -10    0.45    1.10
   3   4  10    0.80    0.62
  -3  -4 -10    0.34    1.80
   3   4  10    0.50    1.36
   3  -4  10    1.48    1.08
   3   4  10    0.23    1.28
  -3  -4 -11   10.07    1.27
  -3   4 -11   13.39    2.18
   3  -4  11   11.26    1.92
   3   4  11    9.92    1.23
   3   4  11   10.02    2.26
  -3  -4 -11    9.39    2.50
   3   4  12    0.29    1.49
  -3  -4 -12    1.12    1.73
  -3   4 -12    0.83    1.33
  -3  -4 -12    0.69    0.61
   3   4  12    1.10    1.33
  -3  -4 -12    0.30    0.42
   3   4  12    0.92    0.72
   3   4  13    5.35    2.05
  -3  -4 -13    4.66    2.04
  -3  -4 -13    2.72    0.88
  -3   4 -13    6.43    1.88
   3   4  13    2.70    1.67
  -3  -4 -13    3.91    0.66
   3   4  13    4.11    0.97
   3   4  14   96.71    9.06
  -3  -4 -14   82.47    7.30
  -3  -4 -14  101.87    7.18
  -3  -4 -14  103.52    9.51
   3   4  14   91.34    8.84
   3  -4  14  102.92    8.39
  -3   4 -14   97.17    9.03
   3   4  14   84.96    7.35
   3   4  15  671.60   58.18
  -3  -4 -15  883.69   56.61
  -3  -4 -15  732.85   56.28
  -3  -4 -15  799.68   58.80
   3   4  15  783.37   56.56
  -3   4 -15  701.43   58.30
   3   4  15  685.94   58.06
   3  -4  15  817.07   57.58
  -3  -4 -16   18.26    2.21
   3   4  16   20.87    2.33
   3   4  16   21.74    3.73
  -3  -4 -16   23.19    2.08
   3  -4  16   22.69    2.99
   3   4  16   27.49    3.91
  -3   4 -16   24.14    3.84
   3   4  17    2.38    1.01
  -3   4 -17    3.44    1.95
  -3  -4 -17    2.02    0.99
   3   4  17    3.30    2.23
  -3  -4 -17    3.01    0.80
   3   4  17    0.80    1.85
   3  -4  17    2.16    1.20
   3   4  18    0.85    0.89
  -3   4 -18   -0.45    1.66
  -3  -4 -18    1.79    0.98
   3   4  18    1.74    2.10
  -3  -4 -18    1.56    0.78
   3   4  18    2.92    2.21
  -3   4 -19    0.46    1.35
   3   4  19   -0.69    0.87
  -3  -4 -19   -0.23    0.70
   3   4  19   -0.43    1.57
  -3  -4 -19    0.21    0.92
  -3  -4 -20    2.96    1.03
   3   4  20    4.14    0.92
   3  -4  20    2.73    0.92
  -3  -4 -20    2.66    0.88
  -3   4 -20    4.96    2.19
   3   4  20    1.68    1.87
   3   4  21  493.89   33.67
   3   4  21  434.35   35.92
   3  -4  21  508.98   33.74
  -3  -4 -21  397.90   33.64
  -3   4 -21  378.33   35.65
  -3  -4 -21  460.74   33.90
  -3  -4 -22   48.91    4.07
  -3   4 -22   46.21    5.80
   3   4  22   50.29    5.92
   3  -4  23    1.12    0.66
  -3  -4 -23   -0.50    0.75
  -3  -4 -23    1.05    0.64
   3  -4  24    5.61    0.90
  -3  -4 -24    4.95    0.94
   3  -4  25    0.48    0.49
  -3  -4 -25    0.12    0.59
   3  -4  26   10.55    1.08
  -3  -4 -26    9.02    1.09
   3  -4  27  123.72    9.21
  -3  -4 -28   30.19    1.91
   3  -4  28   17.51    1.63
  -3  -4 -29    0.12    0.32
   3   5 -28   -0.55    0.50
   3  -5 -28    0.71    0.48
   3  -5 -27    7.32    1.12
   3  -5 -27    6.91    0.93
   3  -5 -27    6.95    0.88
   3  -5 -26    1.45    0.89
   3  -5 -26    0.71    0.69
   3  -5 -26    1.43    0.65
   3  -5 -25   22.97    2.22
   3  -5 -25   26.25    2.22
   3   5 -25   21.64    1.98
   3  -5 -24   13.29    1.85
   3  -5 -24   17.87    1.81
   3   5 -24   17.67    1.70
   3  -5 -23   34.41    3.60
   3   5 -23   41.35    3.53
   3  -5 -23   45.46    3.57
   3   5 -22    7.37    1.27
  -3   5  22   12.55    2.73
  -3   5  22    8.62    2.42
   3  -5 -22    7.58    1.15
   3  -5 -22    5.88    1.32
  -3   5  21   16.47    3.00
   3   5 -21   15.30    2.86
  -3   5  21   15.13    3.01
   3  -5 -20    2.66    0.98
   3   5 -20    4.46    1.64
   3   5 -20    3.49    1.09
  -3   5  20    5.14    1.95
   3   5 -20    2.67    0.81
   3  -5 -20    4.36    0.90
  -3   5  20    4.11    1.67
   3   5 -19   61.19    6.71
  -3   5  19   63.72    6.80
   3   5 -19   67.72    5.34
   3  -5 -19   61.02    5.44
   3  -5 -19   74.00    5.39
  -3   5  19   54.78    6.67
   3   5 -19   66.18    5.57
   3   5 -18   20.86    3.39
  -3   5  18   26.96    3.81
   3   5 -18   24.16    2.43
   3  -5 -18   31.84    2.71
  -3   5  18   29.39    3.81
   3  -5 -18   26.00    2.46
   3   5 -18   28.96    2.77
   3  -5 -17   81.40    6.90
  -3   5  17   95.25    8.35
  -3   5  17  104.55    8.58
   3   5 -17   84.85    7.05
   3   5 -17   92.26    8.33
  -3   5  16   30.47    3.72
   3  -5 -16   23.10    2.35
  -3   5  16   30.52    3.54
   3   5 -16   29.62    3.55
  -3   5  16   22.07    2.29
   3   5 -16   24.30    2.52
   3   5 -15   16.22    1.97
   3   5 -15   15.01    2.59
  -3   5  15   13.65    2.52
   3  -5 -15   18.96    1.89
  -3   5  15   19.78    1.85
  -3   5  14    1.93    1.20
   3  -5 -14    0.86    3.19
   3  -5 -14    1.77    0.76
   3   5 -14    1.58    0.89
   3   5 -14    2.04    1.04
  -3   5  13    5.21    1.49
   3  -5 -13    4.34    4.20
   3   5 -13    6.76    1.67
   3   5 -13    4.82    0.99
   3  -5 -13    2.90    0.77
   3  -5 -12  222.55   16.24
   3   5 -12  227.31   17.41
   3   5 -12  223.45   17.15
   3   5 -12  204.80   16.31
  -3   5  12  215.13   17.24
   3  -5 -11  113.83    9.69
   3  -5 -11  164.79   15.76
   3   5 -11  144.16   10.92
   3   5 -11  153.43   10.82
  -3   5  11  157.51   10.92
   3   5 -11  123.76    9.80
   3   5 -10   17.57    1.79
   3  -5 -10   16.52    5.69
   3   5 -10   18.30    1.65
   3  -5 -10   14.11    1.63
   3   5 -10   22.56    2.66
  -3   5  10   20.65    2.48
   3   5 -10   19.18    2.44
  -3   5   9    4.22    1.15
   3  -5  -9    6.64    5.11
   3   5  -9    4.56    0.90
   3   5  -9    3.64    0.64
   3   5  -9    4.27    1.20
   3   5  -8    4.59    1.20
   3   5  -8    3.75    0.64
   3  -5  -8    2.89    0.63
   3   5  -8    4.86    0.68
   3   5  -8    4.26    0.86
   3  -5  -7    2.62    0.62
   3   5  -7    3.80    0.88
   3   5  -7    4.04    0.64
   3   5  -7    5.04    1.25
   3  -5  -6  131.33   12.46
   3   5  -6  113.11    8.58
   3   5  -5   48.01    3.68
   3   5  -5   45.43    3.73
   3  -5  -5   43.07    6.30
  -3   5   4    2.15    0.64
   3   5  -4    2.05    1.72
   3   5  -4    1.40    0.45
  -3   5   3    1.56    0.64
   3   5  -3    0.52    0.41
  -3   5   2   39.91    3.38
   3   5  -2   44.11    3.76
   3   5  -2   34.77    2.96
  -3   5   1  267.29   20.17
  -3  -5   1  275.84   19.73
   3   5  -1  266.82   20.38
   3   5  -1  261.19   19.70
  -3   5   0  477.83   33.64
  -3  -5   0  462.08   33.21
   3   5   0  459.25   33.72
   3   5   0  436.40   33.05
  -3   5  -1   23.94    2.60
  -3  -5  -1   25.35    2.27
   3   5   1   23.73    2.06
   3   5   1   27.87    2.71
  -3   5  -2    1.51    0.85
   3   5   2    1.62    0.85
  -3  -5  -2    1.01    0.52
   3   5   2    1.70    0.47
  -3   5  -3    4.33    1.10
   3   5   3    1.85    1.48
  -3  -5  -3    3.44    0.78
   3   5   3    3.96    0.64
  -3   5  -4    1.77    1.00
  -3  -5  -4    1.69    0.60
   3   5   4    2.11    0.54
   3   5   4    2.47    1.40
  -3  -5  -5    5.25    1.04
   3   5   5    4.24    0.69
   3   5   5    6.87    1.75
   3   5   6    4.64    0.80
   3   5   6    5.29    1.75
  -3  -5  -6    7.95    0.91
  -3  -5  -6    6.52    1.20
  -3  -5  -7    8.94    2.31
  -3   5  -7    6.79    1.51
   3   5   7    9.17    0.99
  -3  -5  -7    7.21    0.95
  -3  -5  -7    6.22    1.28
  -3  -5  -8   13.70    2.91
   3   5   8   14.97    2.61
  -3   5  -8   18.41    2.41
   3   5   8   16.05    1.45
  -3  -5  -8   10.00    1.33
  -3  -5  -9    0.38    1.81
   3   5   9    2.60    1.59
  -3  -5  -9    3.22    0.75
   3   5   9    1.29    0.63
  -3   5  -9    0.47    1.02
   3   5  10   10.61    1.36
  -3  -5 -10   11.42    1.36
  -3   5 -10   17.64    2.53
  -3  -5 -10   15.88    3.23
   3   5  10   16.94    2.88
  -3  -5 -11   10.20    3.07
   3   5  11   11.42    2.54
   3   5  11   11.60    1.37
  -3   5 -11   11.20    2.21
  -3  -5 -11   10.62    1.32
   3   5  12   55.10    5.84
   3   5  12   53.81    4.07
  -3  -5 -12   47.84    4.01
   3  -5  12   43.83    3.87
  -3  -5 -12   40.15    5.78
  -3   5 -12   51.04    5.42
   3   5  12   41.55    5.17
   3   5  13    2.57    1.87
   3   5  13    4.93    1.01
  -3  -5 -13    3.25    0.90
  -3   5 -13    2.69    1.81
  -3  -5 -13    7.58    2.76
   3   5  13    3.96    1.84
   3  -5  13    4.65    0.87
   3   5  14    0.39    1.75
   3   5  14    0.18    0.83
  -3  -5 -14    0.36    0.74
  -3   5 -14    0.37    1.30
  -3  -5 -14    0.90    2.04
   3   5  14    1.05    1.47
   3  -5  14    0.13    0.59
   3   5  15    1.63    1.72
   3   5  15    5.99    1.23
  -3  -5 -15   10.35    1.37
  -3   5 -15    9.17    2.56
  -3  -5 -15    4.97    2.27
   3   5  15    5.22    2.28
   3  -5  15    6.33    1.02
   3   5  16    3.84    2.23
  -3   5 -16    1.70    1.69
   3   5  16    3.38    1.11
  -3  -5 -16    3.63    2.46
   3  -5  16    4.06    0.85
  -3  -5 -16    2.85    1.03
   3   5  16    1.56    1.85
   3   5  17   41.22    3.76
   3   5  17   43.75    5.70
  -3   5 -17   33.59    5.18
   3  -5  17   44.05    3.51
   3   5  17   36.39    5.16
  -3  -5 -17   38.27    3.70
  -3  -5 -18   38.95    3.48
   3   5  18   35.52    3.41
   3   5  18   24.98    4.50
  -3   5 -18   39.52    5.40
   3  -5  18   37.92    3.16
  -3  -5 -19    0.75    0.96
   3   5  19    1.55    0.89
  -3   5 -19    1.83    1.74
   3  -5  19    1.01    0.68
   3   5  19    2.35    2.15
   3   5  20    1.87    1.74
  -3   5 -20    2.64    1.74
  -3  -5 -20    2.50    1.06
   3   5  21    7.02    0.98
   3   5  21    3.84    1.88
   3  -5  21    3.80    0.78
  -3   5 -21    2.45    1.59
   3   5  22    3.29    0.71
   3  -5  22    4.53    0.74
   3  -5  23   34.91    2.73
  -3  -5 -23   29.13    2.92
   3  -5  24   55.28    4.31
  -3  -5 -24   56.38    4.53
   3  -5  25   29.26    2.31
  -3  -5 -25   27.44    2.48
  -3   5 -26    2.21    0.49
  -3  -5 -26    1.32    0.49
  -3   5 -27    2.95    0.44
  -3  -5 -28    0.24    0.32
   3   6 -27    2.08    0.48
   3  -6 -27    0.67    0.35
   3  -6 -26    1.19    0.59
   3   6 -26    3.01    0.69
   3  -6 -26    2.39    0.52
   3  -6 -26    2.68    0.64
   3  -6 -25    0.07    0.68
   3   6 -25    1.44    0.69
   3  -6 -25    1.10    0.71
   3  -6 -25    0.98    0.58
   3  -6 -24    4.17    1.06
   3  -6 -24    7.26    1.18
   3  -6 -24    7.16    1.02
   3  -6 -23    4.20    1.04
   3  -6 -23    4.68    0.89
   3   6 -23    4.70    0.87
   3  -6 -22   -0.10    0.83
   3   6 -22   -0.14    0.66
   3  -6 -22    0.27    0.64
   3  -6 -21   16.89    1.87
   3   6 -21   16.77    1.88
   3   6 -20   54.56    4.66
   3  -6 -20   60.60    4.66
  -3   6  20   54.54    6.29
   3   6 -20   55.84    6.20
  -3   6  20   51.86    6.14
  -3   6  19   12.73    2.62
   3   6 -19   10.12    2.38
  -3   6  19    8.70    2.36
   3  -6 -18    6.12    0.96
   3   6 -18    4.30    0.93
  -3   6  18    5.44    2.03
  -3   6  18    5.12    1.95
   3   6 -18    4.42    1.72
   3  -6 -18    8.32    1.25
  -3   6  17    9.38    1.46
   3   6 -17   14.87    1.46
  -3   6  17   13.01    2.56
  -3   6  17   12.12    2.51
   3   6 -17   15.11    2.64
   3  -6 -17    8.94    1.46
  -3   6  16    0.86    1.16
   3   6 -16    0.50    0.62
  -3   6  16    0.94    1.41
   3   6 -16    0.45    1.06
  -3   6  16    0.49    0.80
   3  -6 -16    0.71    0.82
   3   6 -16    1.59    1.33
   3   6 -15  261.38   20.88
   3  -6 -15  303.16   19.50
  -3   6  15  197.52   20.27
  -3   6  15  261.76   19.35
   3   6 -15  256.23   19.57
  -3   6  15  238.99   20.67
   3   6 -15  253.96   19.26
   3   6 -14  227.96   16.94
   3   6 -14  223.34   17.21
   3  -6 -14  204.31   16.98
  -3   6  14  247.85   18.37
  -3   6  14  270.93   18.73
   3   6 -14  236.43   18.50
  -3   6  13   21.85    2.93
   3  -6 -13   22.09    6.27
   3   6 -13   14.49    1.97
   3  -6 -13   12.03    1.65
   3   6 -13   17.01    1.65
   3   6 -13   16.99    2.75
   3   6 -12    2.67    1.27
   3   6 -12    1.14    0.98
   3  -6 -12    1.03    3.78
  -3   6  12    3.27    1.47
   3   6 -12    1.65    0.65
   3  -6 -12    3.37    0.82
  -3   6  11   10.16    2.03
   3  -6 -11   12.53    5.77
   3   6 -11   10.86    1.63
   3   6 -11   12.03    2.14
   3   6 -11   10.36    1.23
   3  -6 -11    9.44    1.25
   3   6 -10    0.22    1.01
   3   6 -10    0.18    0.52
   3   6 -10    0.25    1.08
   3  -6 -10   -0.81    0.68
  -3   6  10    1.78    1.14
   3  -6 -10    1.03    4.19
   3   6  -9  306.63   23.66
   3   6  -9  328.93   24.93
   3  -6  -9  401.61   31.07
   3   6  -9  265.56   24.56
  -3   6   9  299.91   24.65
   3  -6  -9  363.32   23.79
   3   6  -8  295.05   21.72
   3   6  -8  271.64   21.75
   3   6  -8  336.17   23.09
  -3   6   8  315.20   22.77
   3   6  -8  301.73   22.99
   3  -6  -8  353.39   28.40
   3   6  -7   59.43    4.27
   3   6  -7   43.66    4.23
   3   6  -7   60.43    5.38
  -3   6   7   58.85    5.14
   3   6  -7   51.44    5.44
   3  -6  -7   58.36    8.99
   3  -6  -6   13.48    4.69
  -3   6   6    7.13    1.50
   3   6  -6   10.78    1.22
   3   6  -6    8.93    1.10
   3   6  -6    9.71    1.88
   3   6  -6   10.56    1.14
   3  -6  -6   12.41    1.18
   3   6  -6    9.24    2.07
  -3   6   5   36.89    2.92
   3  -6  -5   37.33    5.98
   3   6  -5   36.19    3.07
   3   6  -5   44.17    3.07
   3   6  -5   36.41    4.58
   3  -6  -5   29.62    2.95
   3   6  -5   43.69    4.05
  -3   6   4   68.80    5.12
   3   6  -4   65.60    5.19
   3  -6  -4   67.10    5.19
   3   6  -4   72.69    7.31
   3   6  -4   61.22    5.23
   3   6  -4   74.70    6.19
   3  -6  -3   98.43    6.57
   3   6  -3   82.20    7.33
  -3   6   3   78.52    6.90
   3   6  -3   86.09    6.60
   3   6  -3   82.98    6.52
  -3   6   3   79.96    6.45
   3  -6  -2  178.81   14.97
   3   6  -2  223.95   15.97
  -3   6   2  227.89   15.63
   3   6  -2  190.88   15.08
   3   6  -2  213.58   15.02
  -3   6   2  213.37   14.98
   3   6  -1   56.56    4.51
  -3   6   1   54.93    4.24
   3   6  -1   53.51    3.58
  -3   6   1   48.72    3.50
   3  -6   0    3.41    0.64
   3   6   0    3.91    1.09
  -3   6   0    3.49    0.59
   3   6   0    3.63    0.64
  -3   6  -1   51.48    3.58
   3   6   1   56.59    4.50
   3   6   1   53.27    3.62
   3  -6   2  254.48   19.81
  -3   6  -2  286.80   19.81
  -3  -6  -2  249.51   19.76
  -3   6  -2  297.08   20.76
   3   6   2  285.11   19.83
  -3  -6  -3    5.38    0.74
  -3   6  -3    2.90    0.67
   3   6   3    2.82    0.68
  -3   6  -3    4.10    1.26
  -3  -6  -4  159.44   12.22
   3   6   4  186.59   12.30
  -3   6  -4  188.70   13.37
   3  -6   4  146.02   12.23
  -3  -6  -5   27.68    2.61
   3   6   5   40.85    2.77
  -3   6  -5   43.06    3.85
   3  -6   5   26.12    2.62
   3   6   6    2.74    0.66
   3  -6   6    2.83    0.73
  -3  -6  -6    4.85    2.06
  -3   6  -6    3.06    1.19
  -3  -6  -6    2.56    0.65
   3  -6   7   16.27    1.94
  -3   6  -7   24.94    3.03
   3   6   7   24.30    2.05
  -3  -6  -7   19.55    1.94
  -3  -6  -7   22.59    3.94
  -3  -6  -8  245.80   20.86
   3   6   8  264.58   20.45
  -3   6  -8  283.40   19.94
   3   6   8  263.33   18.56
  -3  -6  -8  227.30   18.46
  -3  -6  -9  184.19   16.37
   3   6   9  154.47   15.32
  -3   6  -9  166.35   14.93
   3   6   9  160.51   13.77
  -3  -6 -10    9.76    3.06
   3   6  10    9.88    2.74
  -3   6 -10   10.32    2.24
   3   6  10   12.60    1.45
  -3  -6 -10    9.66    1.35
   3   6  11   21.73    2.21
   3   6  11   28.40    4.08
   3   6  11   19.59    2.14
  -3  -6 -11   20.51    2.14
  -3   6 -11   23.81    3.32
  -3  -6 -11   25.02    4.40
  -3  -6 -12    1.02    2.30
  -3  -6 -12   -0.43    0.80
   3   6  12    0.17    0.81
  -3   6 -12    0.33    1.27
   3   6  12    0.81    1.94
   3   6  13   26.49    4.08
  -3  -6 -13   20.24    4.06
  -3  -6 -13   15.55    1.92
  -3   6 -13   16.53    3.13
   3   6  13   17.14    1.97
   3   6  14  178.87   14.80
  -3  -6 -14  193.06   15.45
  -3  -6 -14  150.67   12.21
  -3   6 -14  169.45   14.24
   3   6  14  156.65   12.23
  -3  -6 -15  263.73   22.72
   3   6  15  245.58   20.11
  -3  -6 -15  310.53   20.28
  -3   6 -15  229.12   21.84
   3   6  16    3.26    1.12
  -3  -6 -16    4.33    2.56
  -3  -6 -16    3.44    1.12
  -3   6 -16    2.14    1.54
  -3  -6 -17    9.80    1.58
   3   6  17   11.02    1.65
  -3   6 -17   13.23    2.95
  -3  -6 -18    0.74    0.94
  -3   6 -18   -1.77    1.80
   3   6  19    2.04    0.92
  -3   6 -19    5.16    2.04
  -3  -6 -20   40.93    3.96
   3   6  20   48.74    3.89
  -3  -6 -21  128.46   10.46
   3   6  21  140.12   10.29
  -3  -6 -22   11.03    1.48
   3   6  22   13.33    1.32
  -3   6 -23    4.47    0.80
  -3  -6 -23    1.76    0.77
  -3  -6 -24    0.91    0.59
   3  -6  24    0.52    0.41
  -3   6 -24    0.69    0.50
  -3  -6 -25    0.38    0.44
  -3   6 -25    0.04    0.38
   3  -6  25   -0.05    0.29
  -3   6 -26    3.73    0.49
   3   7 -25    9.33    0.94
   3  -7 -25    8.45    1.02
   3   7 -24   19.89    1.85
   3  -7 -24   20.23    1.96
   3  -7 -23    1.85    0.78
   3  -7 -23    0.17    0.46
   3   7 -23    1.26    0.62
   3   7 -23    0.21    0.49
   3  -7 -22    1.50    0.84
   3  -7 -22    3.22    0.66
   3   7 -22    1.82    0.77
   3   7 -22    1.57    0.63
   3  -7 -21    2.60    0.98
   3  -7 -21    2.02    0.63
   3   7 -21    2.75    0.91
   3   7 -21    0.77    0.61
   3  -7 -20    0.56    0.86
   3  -7 -20   -0.06    0.58
   3   7 -20    0.65    0.79
   3   7 -20    0.44    0.61
   3   7 -19   12.16    1.40
   3  -7 -19   11.07    1.30
   3   7 -19   10.79    1.56
   3  -7 -19   10.40    1.54
   3   7 -18   32.29    4.93
   3   7 -18   44.07    3.94
   3  -7 -18   40.75    3.81
   3  -7 -18   64.53    4.29
   3   7 -18   55.63    4.25
  -3   7  17   30.90    4.18
  -3   7  17   26.21    2.68
   3   7 -17   34.92    4.23
   3   7 -16   -0.33    1.03
   3   7 -16    1.05    0.69
   3  -7 -16    0.64    0.78
   3   7 -16    1.00    0.90
  -3   7  16   -0.35    1.42
   3   7 -15    4.54    1.86
   3   7 -15    5.28    1.00
  -3   7  15    5.93    1.14
  -3   7  15    6.41    1.98
   3   7 -15    6.47    1.17
   3  -7 -15    6.93    1.17
   3  -7 -14    2.35    0.89
   3   7 -14    3.09    0.74
   3   7 -14    3.79    1.57
   3   7 -14    2.86    0.91
  -3   7  14    2.58    1.75
   3  -7 -14   -0.93    4.38
   3  -7 -13    4.51    1.07
  -3   7  13    7.39    1.94
   3  -7 -13    9.72    5.08
   3   7 -13    5.53    1.93
   3   7 -13    4.79    1.15
   3   7 -13    6.02    0.94
   3   7 -12   96.11    8.19
   3  -7 -12   95.77   13.65
   3   7 -12  118.64    8.43
  -3   7  12   74.86    9.16
   3   7 -12   90.86    9.40
   3  -7 -12  133.10    8.46
   3   7 -11  147.34   10.75
   3   7 -11  136.01   10.83
  -3   7  11  149.91   12.21
   3   7 -11  160.13   12.37
   3  -7 -11  129.60   10.76
   3   7 -10    7.06    1.83
   3   7 -10    4.91    0.89
   3  -7 -10    3.71    0.91
   3   7 -10    3.88    0.96
   3  -7 -10    1.06    4.80
  -3   7  10    3.91    1.42
   3   7  -9    2.20    1.21
   3  -7  -9    0.60    0.68
   3   7  -9    0.25    1.06
   3   7  -9    1.49    0.66
   3   7  -9    1.27    0.87
  -3   7   9    0.49    1.28
   3  -7  -9    4.21    4.75
   3   7  -8   38.20    3.53
   3   7  -8   43.28    4.60
   3  -7  -8   34.72    3.45
   3   7  -8   46.64    4.79
   3  -7  -8   55.46    8.99
   3   7  -8   49.02    3.54
   3   7  -7  101.59    8.67
   3  -7  -7  116.15   14.16
   3   7  -7  129.35   10.07
   3   7  -7  110.18    9.98
   3  -7  -7  106.47    8.66
   3   7  -7  128.15    8.70
   3   7  -6    3.46    1.54
   3   7  -6    5.24    1.82
   3   7  -6    4.86    0.89
   3   7  -6    8.31    1.18
   3   7  -5  280.04   19.91
   3  -7  -5  260.71   23.20
   3   7  -5  228.73   18.58
   3   7  -5  262.73   18.56
   3   7  -5  245.09   20.41
   3   7  -4   45.23    4.43
   3  -7  -4   34.75    6.36
   3   7  -4   41.26    5.25
   3   7  -4   33.25    3.33
  -3   7   4   38.84    3.19
   3   7  -4   43.78    3.33
   3   7  -3    0.64    0.59
  -3   7   3    0.81    0.49
   3   7  -3    1.10    1.08
   3   7  -3    0.46    1.81
   3   7  -2   65.05    6.32
  -3   7   2   70.85    5.36
   3   7  -2   67.43    5.41
   3   7  -1  242.58   18.23
  -3   7   1  249.02   17.92
  -3   7   1  229.28   17.08
   3   7  -1  222.32   17.11
  -3   7   0    3.59    0.68
   3   7   0    5.43    0.78
   3   7   0    0.40    1.07
  -3   7   0    2.43    1.01
   3   7   1  335.52   25.17
  -3   7  -1  344.88   25.16
  -3   7  -1  349.76   26.07
   3   7   2   86.86    6.73
  -3   7  -2   86.66    6.69
  -3   7  -2   87.96    7.62
  -3   7  -3    0.50    0.52
   3   7   3    0.24    0.57
  -3   7  -3    1.04    0.89
  -3   7  -4   76.24    6.08
   3   7   4   70.28    4.88
  -3   7  -4   63.93    4.80
  -3  -7  -5  386.89   30.65
  -3  -7  -5  342.15   27.96
  -3   7  -5  413.77   29.34
   3   7   5  403.86   28.07
  -3   7  -5  396.44   28.01
  -3  -7  -6   48.34    6.19
  -3   7  -6   46.83    4.89
   3   7   6   36.57    3.73
  -3   7  -6   42.33    3.70
  -3  -7  -7  136.32   12.54
  -3  -7  -7  106.49    9.52
  -3   7  -7  127.49   10.88
   3   7   7  143.04    9.72
  -3   7  -7  132.25    9.58
  -3  -7  -8   61.33    7.77
  -3  -7  -8   49.87    4.84
  -3   7  -8   67.02    6.34
  -3   7  -8   63.48    4.90
   3   7   8   69.90    5.06
  -3  -7  -9    0.86    0.68
  -3   7  -9    0.29    1.12
   3   7   9    1.70    0.92
  -3  -7  -9    1.64    2.74
  -3  -7 -10   22.07    2.34
   3   7  10   25.71    2.47
  -3  -7 -10   21.83    4.74
  -3   7 -10   26.35    3.58
  -3  -7 -11  350.72   27.68
  -3  -7 -11  318.99   24.19
   3   7  11  320.85   24.20
  -3   7 -11  351.97   26.00
  -3  -7 -12  217.20   20.94
   3   7  12  227.33   18.13
  -3   7 -12  194.00   19.42
  -3  -7 -13    0.67    0.95
   3   7  13    0.29    0.97
  -3  -7 -13    2.17    2.68
  -3   7 -13   -0.37    1.53
  -3  -7 -14   21.35    4.25
  -3  -7 -14   17.47    2.08
   3   7  14   17.20    2.10
  -3   7 -14   24.18    3.61
  -3  -7 -15    1.52    0.96
   3   7  15    0.94    0.90
  -3  -7 -15    3.00    2.46
  -3   7 -15    1.59    1.57
  -3  -7 -16    4.28    2.48
  -3   7 -16    0.81    1.39
  -3   7 -17   85.81    8.05
  -3  -7 -17   62.97    5.78
   3   7  17   75.91    5.91
   3   7  18  229.05   16.11
  -3  -7 -18  245.58   16.17
   3   7  19   58.53    4.77
  -3   7 -19   66.76    4.84
  -3   7 -20    1.43    0.67
  -3  -7 -20    1.63    0.84
   3   7  20    1.78    0.73
  -3   7 -21    1.90    0.65
  -3  -7 -21    1.42    0.73
   3   7  21    1.63    0.58
  -3   7 -22    5.08    0.83
  -3  -7 -22    3.76    0.82
   3   7  22    4.72    0.63
  -3   7 -23    0.75    0.46
  -3  -7 -23    1.18    0.53
  -3   7 -24   39.12    3.24
  -3  -7 -24   44.59    3.30
   3  -8 -23    0.80    0.53
   3   8 -22    5.86    0.78
   3   8 -22    6.00    0.80
   3  -8 -22    6.60    1.01
   3   8 -21   10.06    1.21
   3   8 -21   10.91    1.23
   3  -8 -21   11.91    1.41
   3   8 -20    1.61    0.60
   3  -8 -20   -0.54    0.78
   3   8 -20    0.76    0.70
   3   8 -19    3.80    0.76
   3  -8 -19    2.44    0.59
   3   8 -19    2.87    0.85
   3  -8 -19    3.61    0.96
  -3   8  18   10.15    1.40
   3  -8 -18   12.03    1.25
   3   8 -18   12.03    1.40
   3  -8 -18   14.89    1.58
   3   8 -18   11.25    1.51
   3   8 -17    0.07    0.58
   3   8 -17   -0.87    0.88
  -3   8  17   -0.16    0.75
   3  -8 -17    0.15    0.47
  -3   8  16    5.49    1.15
   3  -8 -16    6.87    0.95
   3   8 -16    8.27    1.14
   3  -8 -16    8.99    1.31
   3   8 -16    9.49    1.36
   3   8 -15   28.29    2.59
   3   8 -15   28.32    2.76
   3  -8 -15   26.24    2.43
  -3   8  15   27.79    2.71
   3   8 -14   10.63    2.22
   3   8 -14    7.37    1.32
  -3   8  14    8.48    1.31
   3   8 -13    4.64    1.56
   3  -8 -12    4.13    0.94
   3   8 -12    2.67    0.78
   3   8 -12    3.10    1.11
   3   8 -11   16.55    1.59
   3   8 -11   20.22    2.89
   3  -8 -11    8.86    1.47
   3  -8 -11   10.16    5.14
   3   8 -11    9.89    1.57
   3  -8 -10   69.23    5.77
   3   8 -10   77.58    5.75
   3   8 -10   82.55    7.32
   3  -8 -10   86.20   11.18
   3   8 -10   62.89    5.80
   3  -8  -9   79.69    5.87
   3   8  -9   64.70    5.82
   3   8  -9   70.54    5.72
   3  -8  -9   78.80   11.29
   3   8  -9   74.91    7.14
   3   8  -8    3.97    1.09
   3   8  -8    6.64    1.71
   3  -8  -8    5.58    1.01
   3  -8  -8    2.02    4.24
   3   8  -8    3.66    0.87
   3   8  -7    5.81    1.75
   3   8  -7    5.79    1.28
   3  -8  -7    4.63    1.02
   3  -8  -7    3.00    4.19
   3   8  -7    3.40    1.49
   3   8  -7    5.36    0.94
   3   8  -6    3.48    1.57
   3   8  -6    1.66    1.17
   3  -8  -6    2.74    0.84
   3   8  -6    2.35    0.80
   3   8  -5   30.63    3.60
   3  -8  -5   26.25    6.67
   3  -8  -5   21.07    2.32
   3   8  -5   22.55    3.71
   3   8  -5   27.58    2.36
   3   8  -4   90.65    7.77
   3  -8  -4   91.54   11.25
   3  -8  -4   73.71    6.37
   3   8  -4   84.25    6.37
   3   8  -4   82.33    8.33
   3   8  -3   14.88    1.60
  -3   8   3   14.28    1.49
   3   8  -3   10.44    2.78
   3  -8  -3   18.53    5.04
   3   8  -3   18.86    2.65
  -3   8   2   43.28    3.61
   3   8  -2   43.22    3.67
   3   8  -2   49.52    6.35
   3  -8  -2   43.63    7.27
   3   8  -2   49.74    4.85
   3   8  -1   29.78    5.35
   3   8  -1   31.86    2.74
  -3   8   1   29.70    2.64
   3   8   0   -0.20    0.62
  -3   8   0    0.06    0.52
  -3   8  -1   45.68    4.52
  -3   8  -1   41.66    3.60
   3   8   1   44.67    3.64
  -3   8  -2   50.81    4.69
  -3   8  -2   41.38    3.57
   3   8   2   42.49    3.61
  -3   8  -3    4.47    0.82
   3   8   3    2.69    0.78
  -3   8  -3    3.72    1.32
  -3  -8  -4   23.17    4.22
  -3   8  -4   18.68    2.66
   3   8   4   16.29    1.79
  -3   8  -4   17.07    1.74
  -3  -8  -5   21.60    4.52
  -3   8  -5   22.29    3.12
  -3   8  -5   23.51    2.15
   3   8   5   21.44    2.19
  -3   8  -6   -0.27    0.95
  -3  -8  -6    0.86    0.68
  -3  -8  -6   -0.55    2.82
  -3   8  -6   -0.43    0.58
   3   8   6    0.16    0.76
  -3  -8  -7   15.53    1.87
  -3  -8  -7   18.29    4.43
  -3   8  -7   18.52    2.90
   3   8   7   22.97    2.13
  -3   8  -7   20.77    1.97
  -3  -8  -8   87.91    7.60
  -3  -8  -8  102.35   10.82
  -3   8  -8  103.01    9.08
   3   8   8  101.71    7.75
  -3   8  -8  102.85    7.64
  -3  -8  -9   21.14    1.90
  -3  -8  -9   14.75    4.00
  -3   8  -9   10.36    2.42
   3   8   9   14.07    1.75
  -3   8  -9   12.97    1.62
  -3  -8 -10    8.05    1.23
  -3   8 -10   10.46    2.29
  -3  -8 -10    8.18    3.21
   3   8  10    8.28    1.32
  -3   8 -10    8.21    1.21
  -3  -8 -11    6.81    1.30
  -3   8 -11   10.54    2.35
  -3  -8 -11    7.43    3.26
  -3   8 -11   11.32    1.35
   3   8  11   10.76    1.48
  -3  -8 -12   -0.54    2.27
  -3   8 -12    0.68    1.26
  -3  -8 -13   -0.52    2.44
  -3   8 -13    2.45    1.47
  -3  -8 -14    4.75    1.04
  -3   8 -14    3.57    1.76
  -3  -8 -14    4.36    2.32
   3   8  14    5.55    1.19
  -3   8 -14    5.18    1.02
   3   8  15    0.10    0.88
  -3   8 -15    1.02    0.71
  -3  -8 -15    1.21    0.86
   3   8  16    4.94    1.12
  -3   8 -16    4.21    0.90
  -3  -8 -16    3.77    1.00
   3   8  17    5.96    1.12
  -3   8 -17    6.36    1.04
  -3  -8 -17    3.71    1.02
   3   8  18   -0.07    0.69
  -3   8 -18    0.43    0.62
  -3  -8 -18    1.23    0.77
   3   8  19    1.15    0.63
  -3   8 -19    1.22    0.59
  -3  -8 -19    0.34    0.66
   3   8  20    0.25    0.45
  -3   8 -20    0.44    0.51
  -3  -8 -20    1.30    0.60
   3   8  21   15.29    1.48
  -3   8 -21   18.93    1.65
  -3   8 -22   13.64    1.18
  -3  -8 -22   11.17    1.16
  -3   8 -23    0.40    0.25
   3  -9 -21    5.19    0.72
   3   9 -20    1.75    0.47
   3  -9 -20    1.14    0.59
   3   9 -19    7.11    0.90
   3  -9 -19    7.33    1.04
   3   9 -18   12.60    1.48
   3  -9 -18   21.03    1.77
   3   9 -17   16.08    1.56
  -3   9  17   14.62    1.57
   3  -9 -17   15.03    1.67
   3  -9 -16    5.91    1.09
   3   9 -16    8.92    1.08
  -3   9  16    6.30    1.04
   3   9 -15    5.88    0.95
  -3   9  15    3.93    0.99
   3  -9 -14    1.09    0.79
   3   9 -14    1.75    0.67
  -3   9  14    1.74    0.85
   3  -9 -13   37.92    3.54
  -3   9  13   42.03    3.59
   3   9 -13   43.87    3.52
   3   9 -12  107.61    9.57
   3  -9 -12  155.98    9.85
   3   9 -11  108.57    8.34
   3  -9 -11  107.46    8.43
   3  -9 -10    5.61    1.17
   3   9 -10    8.25    1.13
   3   9  -9   -0.56    1.04
   3  -9  -9    0.48    0.71
   3   9  -8    3.36    1.50
   3   9  -7  110.33    9.83
   3   9  -6  224.09   16.95
   3   9  -6  236.86   18.43
   3  -9  -5  223.79   17.95
   3   9  -5  249.76   17.94
   3   9  -5  269.86   19.49
   3   9  -4   39.90    4.93
   3   9  -4   41.86    3.29
   3  -9  -4   33.32    3.26
   3  -9  -3    3.64    0.84
   3   9  -3    1.96    0.74
   3   9  -3    0.82    1.51
   3  -9  -2    1.16    0.70
   3   9  -2    0.56    0.66
   3   9  -2    1.39    1.51
   3  -9  -1    3.38    0.84
   3   9  -1    3.14    2.27
   3   9  -1    4.38    0.87
  -3   9   1    4.63    0.86
   3  -9   0   65.08    4.80
   3   9   0   69.07    8.02
  -3   9   0   53.60    4.69
   3   9   0   57.33    4.77
   3   9   1   99.14   10.74
  -3   9  -1   88.96    7.19
   3   9   1   97.54    7.30
   3   9   2   33.15    5.80
  -3  -9  -2   22.87    4.90
  -3   9  -2   31.91    2.80
   3   9   2   32.57    2.85
   3   9   3    0.83    0.77
  -3   9  -3    1.32    0.67
  -3  -9  -3    1.67    2.64
  -3   9  -4   14.87    2.40
  -3  -9  -4   10.32    3.69
  -3   9  -4   15.45    1.65
   3   9   4   15.19    1.67
  -3  -9  -5   38.65    6.01
  -3   9  -5   36.45    4.24
  -3   9  -6   -1.06    1.11
  -3  -9  -6    4.75    2.98
  -3   9  -7    3.04    1.42
  -3  -9  -7    8.27    3.04
  -3   9  -8    1.43    1.27
  -3  -9  -8    2.32    2.80
   3   9   8    1.78    0.84
  -3   9  -9    0.24    0.62
   3   9   9    0.09    0.77
  -3  -9  -9    2.81    2.54
  -3  -9  -9    1.02    0.72
   3   9  10    0.18    0.83
  -3   9 -10    0.32    0.65
  -3  -9 -10    0.16    0.71
  -3   9 -11   14.49    1.65
  -3  -9 -11   13.96    1.69
   3   9  11   14.89    1.77
  -3   9 -12    2.20    0.81
  -3  -9 -12    3.24    0.90
   3   9  12    1.88    0.92
  -3   9 -13    1.08    0.68
  -3  -9 -13    0.95    0.75
   3   9  13    1.85    0.92
  -3   9 -14    4.01    0.85
  -3  -9 -14    3.93    0.94
   3   9  14    2.95    1.00
  -3   9 -15    0.49    0.60
  -3  -9 -15    1.84    0.76
   3   9  15    0.08    0.75
  -3   9 -16    0.71    0.56
  -3  -9 -16    0.06    0.63
   3   9  16    0.41    0.72
  -3  -9 -17    7.68    1.02
  -3   9 -17    7.09    1.01
   3   9  17    8.56    1.09
   3   9  18    4.50    0.67
  -3  -9 -18    5.41    0.74
  -3   9 -19    5.93    0.71
   3   9  19    3.92    0.57
  -3  -9 -19    4.43    0.63
  -3   9 -20    2.95    0.47
   3 -10 -17    0.74    0.49
   3  10 -17    1.42    0.46
   3 -10 -16    2.15    0.66
   3  10 -16    2.24    0.53
  -3  10  15    4.79    0.82
   3  10 -15    2.03    0.64
   3  10 -14   31.96    2.64
  -3  10  14   32.71    2.73
   3 -10 -14   28.87    2.71
  -3  10  13   -0.06    0.61
   3 -10 -13   -0.44    0.67
   3  10 -13   -0.21    0.48
  -3  10  12    0.90    0.68
   3  10 -12    0.16    0.56
   3 -10 -12    0.13    0.63
  -3  10  11    3.09    0.81
   3  10 -11    2.87    0.69
   3 -10 -11    2.95    0.79
   3  10 -10    7.57    0.98
   3 -10 -10    6.47    1.08
   3  10  -9   25.20    2.70
   3 -10  -9   44.86    3.02
   3  10  -8  117.00    8.99
   3 -10  -8  118.80    9.05
   3  10  -7   28.63    2.37
   3 -10  -7   22.90    2.34
   3 -10  -6    0.59    0.64
   3  10  -6    0.88    0.59
   3  10  -5   45.12    3.39
   3 -10  -5   35.06    3.30
   3  10  -4   22.14    2.13
   3 -10  -4   23.43    2.16
   3  10  -3    4.87    0.99
   3 -10  -3   10.12    1.10
   3  10  -2  118.02    9.04
   3  10  -1   58.12    4.72
   3  10   0    3.19    0.79
  -3  10   0    2.35    0.76
  -3  10  -1   69.57    5.71
   3  10   1   76.19    5.79
   3  10   2  164.74   12.13
  -3  10  -2  156.14   12.06
  -3  10  -3    0.70    0.64
   3  10   3   -0.36    0.71
  -3  10  -4   88.40    7.08
   3  10   4   95.30    7.19
  -3  10  -5   75.96    6.12
   3  10   5   82.17    6.25
   3  10   5   76.69    6.27
  -3  10  -6    5.70    0.91
   3  10   6    5.25    1.03
   3  10   6    4.36    1.08
  -3  10  -7   16.56    1.74
   3  10   7   18.34    1.92
  -3  10  -8   66.14    5.42
   3  10   8   71.45    5.58
  -3  10  -9    1.42    0.70
   3  10   9    1.90    0.88
  -3  10 -10   15.41    1.62
   3  10  10   16.37    1.79
  -3  10 -11   59.22    4.29
   3  10  11   44.85    4.31
  -3  10 -12    0.29    0.57
   3  10  12    0.35    0.73
  -3  10 -13    4.83    0.83
   3  10  13    5.91    0.98
  -3  10 -14   41.50    3.38
   3  10  14   41.63    3.43
  -3  10 -15    7.86    1.01
   3  10  15   12.41    1.17
  -3  10 -16    3.92    0.57
   3  10  16    2.92    0.56
  -3  10 -17    5.32    0.60
   3  11 -13    5.17    0.67
   3  11 -12    3.62    0.58
  -3  11  12    2.35    0.61
   3  11 -11    3.48    0.59
  -3  11  11    2.91    0.66
   3  11 -10    2.15    0.56
  -3  11  10    1.55    0.65
   3  11  -9    2.25    0.59
  -3  11   9    3.15    0.69
   3  11  -8   13.66    1.37
  -3  11   8   13.58    1.46
   3  11  -7   21.57    1.94
   3  11  -6    6.33    0.88
   3  11  -5   16.45    1.52
   3  11  -5   12.94    1.61
   3  11  -4   14.27    1.41
   3  11  -4   11.50    1.64
   3  11  -3    1.03    0.60
   3  11  -3    0.55    0.55
   3  11  -2   39.88    3.53
   3  11  -2   46.99    3.58
   3  11  -1   55.18    4.63
   3  11  -1   61.11    4.64
   3  11   0    6.65    0.97
   3  11   0    7.16    1.00
   3  11   1   14.11    1.57
   3  11   1   15.80    1.56
   3  11   2   25.69    2.47
   3  11   2   29.81    2.49
  -3  11  -3    1.02    0.53
   3  11   3    2.26    0.68
   3  11   3    1.57    0.68
   3  11   4   21.35    2.01
  -3  11  -4   19.94    1.83
   3  11   5   34.01    2.72
  -3  11  -5   28.11    2.50
  -3  11  -6    1.14    0.49
   3  11   6    0.19    0.67
   3  11   7   15.70    1.48
  -3  11  -7   10.62    1.20
   3  11   8   24.56    2.09
  -3  11  -8   19.79    1.85
   3  11   9   -0.66    0.62
  -3  11  -9   -0.25    0.39
   3  11  10    4.50    0.76
  -3  11 -10    3.21    0.55
   3  11  11   19.50    1.77
   3  11  12    1.22    0.44
  -3  12   3    5.54    0.77
  -3  12   2    4.94    0.73
  -3  12   1   -0.04    0.44
   4   0 -31    0.08    0.45
   4   0 -30    1.71    0.72
   4   0 -29   -1.38    0.85
   4   0 -28    0.44    0.93
   4   0 -27    0.65    1.07
   4   0 -27    0.62    0.86
   4   0 -26    2.45    0.89
   4   0 -26    2.34    1.01
   4   0 -26    1.17    1.22
   4   0 -25    1.06    2.02
  -4   0  25    0.92    1.87
   4   0 -24    0.64    1.21
   4   0 -24    1.21    0.84
   4   0 -24    4.91    2.46
   4   0 -24    0.80    1.06
  -4   0  24    2.28    1.96
   4   0 -23   -0.16    1.23
   4   0 -23    0.10    0.76
   4   0 -23   -0.55    1.87
   4   0 -23   -0.23    1.00
  -4   0  23   -0.44    1.55
  -4   0  22    1.20    1.93
   4   0 -22    0.44    1.24
   4   0 -22    1.85    1.03
   4   0 -22   -0.53    2.16
  -4   0  22    0.94    1.60
   4   0 -22    0.66    0.73
  -4   0  21    1.43    1.77
   4   0 -21   -0.62    1.05
   4   0 -21   -0.50    2.16
   4   0 -21   -0.09    0.76
   4   0 -21    0.41    1.05
  -4   0  21    1.11    1.42
  -4   0  20   27.85    3.94
   4   0 -20   25.10    2.45
   4   0 -20   31.71    3.04
  -4   0  20   28.11    3.57
   4   0 -20   33.25    4.86
   4   0 -20   28.57    2.70
   4   0 -20   27.08    2.75
  -4   0  19   -0.28    1.22
   4   0 -19    0.22    0.89
   4   0 -19    0.29    0.54
   4   0 -19    0.08    0.75
   4   0 -19    0.09    0.82
  -4   0  19    2.60    1.26
   4   0 -18    3.49    0.87
  -4   0  18    3.27    1.18
   4   0 -18    3.20    0.68
   4   0 -18    1.54    1.58
   4   0 -18    3.80    0.85
  -4   0  18    4.04    1.57
   4   0 -17    0.35    0.55
   4   0 -17   -0.18    0.80
   4   0 -17    0.60    0.46
   4   0 -17    0.34    1.47
   4   0 -17    0.15    0.55
  -4   0  17   -0.17    0.78
  -4   0  17    1.59    1.12
   4   0 -16   10.11    1.08
   4   0 -16    8.20    1.18
   4   0 -16    9.50    1.19
   4   0 -15    0.09    0.44
   4   0 -15    0.77    0.56
   4   0 -15    0.44    0.56
  -4   0  14 2437.59  165.84
   4   0 -14 2353.60  165.95
   4   0 -14 2147.55  165.19
   4   0 -14 2395.63  165.28
   4   0 -14 2232.17  165.13
   4   0 -13    0.44    0.44
  -4   0  13    0.37    0.62
   4   0 -13    0.28    0.69
  -4   0  12    0.34    0.56
   4   0 -12    0.94    0.81
  -4   0  11    0.21    0.64
   4   0 -11    0.34    0.45
   4   0 -11    0.63    0.79
  -4   0  10    9.40    1.34
   4   0 -10   11.64    1.16
   4   0 -10    8.64    1.46
  -4   0   9    0.34    0.48
   4   0  -9    0.65    0.72
   4   0  -9    0.19    0.36
   4   0  -8 6120.35  450.26
   4   0  -8 6479.71  450.72
   4   0  -8 6236.09  450.78
  -4   0   8 6145.20  450.49
   4   0  -7   -0.19    0.54
   4   0  -7    0.48    0.30
   4   0  -7    0.11    0.70
   4   0  -7    0.87    0.60
   4   0  -6    2.87    0.69
   4   0  -6    2.92    0.88
   4   0  -6    4.34    0.56
   4   0  -6    2.31    0.87
   4   0  -5    0.26    0.33
   4   0  -5   -0.16    0.40
   4   0  -5   -0.09    0.62
   4   0  -4   12.04    1.18
   4   0  -4   11.40    1.51
   4   0  -3    0.08    0.68
   4   0  -2 2456.92  178.72
   4   0  -1    0.14    0.72
   4   0   0    0.44    0.65
   4   0   0    1.16    0.59
  -4   0  -1    0.46    0.60
   4   0   1   -0.06    0.58
  -4   0  -2    0.33    0.70
   4   0   2    0.22    0.54
  -4   0  -3    0.09    0.79
   4   0   3    0.33    0.57
  -4   0  -4  138.29   10.80
   4   0   5    0.60    0.89
  -4   0  -5    0.13    0.81
   4   0   6    0.78    1.00
   4   0   7   -0.33    1.10
   4   0   8    2.17    1.38
   4   0   9    0.40    1.30
   4   0  10 1304.75   96.18
  -4   0 -11    1.41    1.14
   4   0  11    1.18    1.55
  -4   0 -12    1.30    1.26
  -4   0 -13   -0.85    1.34
  -4   0 -13    0.32    0.68
  -4   0 -13   -0.06    0.58
  -4   0 -14    4.99    0.97
  -4   0 -14    6.97    1.05
   4   0  14    6.36    0.90
   4   0  14    7.40    2.15
  -4   0 -15   -0.34    0.72
  -4   0 -15   -0.29    0.76
   4   0  15    0.64    1.60
   4   0  15    0.61    0.53
   4   0  16 1093.98   79.88
   4   0  16 1000.41   81.65
  -4   0 -16 1186.29   80.02
  -4   0 -16 1033.59   79.99
  -4   0 -17    0.40    0.76
   4   0  17    0.35    1.59
  -4   0 -17    0.22    0.66
   4   0  17    0.06    0.54
  -4   0 -18    4.22    1.00
   4   0  18    3.50    0.74
   4   0  18    3.66    1.99
  -4   0 -18    3.50    0.90
   4   0  19   -0.06    0.56
  -4   0 -19    0.68    0.77
  -4   0 -19   -0.15    0.62
   4   0  19   -0.37    1.69
   4   0  20    9.55    1.22
  -4   0 -20   11.45    1.38
  -4   0 -21    2.15    1.93
   4   0  21   -0.37    1.65
  -4   0 -22 1141.34   84.47
   4   0  22 1117.22   84.48
  -4   0 -23   -0.70    1.38
   4   0  23   -1.36    1.68
  -4   0 -24   13.72    2.77
   4   0  24   17.50    2.97
  -4   0 -25   -0.08    0.64
  -4   0 -26   13.21    1.48
  -4   0 -27   -0.44    0.52
   4   0  27    0.11    0.62
  -4   0 -28  285.94   20.35
   4   0  28  265.68   20.35
   4   0  29    0.14    0.42
  -4   0 -29   -0.53    0.36
   4   0  30    1.88    0.41
   4  -1 -31    0.23    0.45
   4   1 -31   -0.10    0.36
   4   1 -30    1.92    0.62
   4  -1 -30    2.13    0.76
   4   1 -29    6.39    1.08
   4  -1 -29    7.09    1.34
   4   1 -28   10.04    1.49
   4  -1 -28   10.34    1.72
   4  -1 -28   10.43    1.38
   4   1 -27    3.18    1.19
   4  -1 -27    2.49    1.29
   4  -1 -27    4.17    1.07
   4   1 -26    1.02    0.88
   4  -1 -26    0.42    0.70
   4   1 -26    0.56    0.99
   4  -1 -26    0.10    0.90
   4   1 -26    1.09    1.21
   4  -1 -26    0.31    1.29
   4  -1 -25   -0.08    0.62
  -4   1  25   -2.20    2.12
  -4  -1  25    0.42    1.89
   4  -1 -25    1.07    2.23
   4  -1 -24   15.51    4.18
   4   1 -24   30.98    4.96
  -4   1  24   27.98    4.39
  -4  -1  24   23.10    4.27
  -4   1  24   28.81    3.96
   4  -1 -24   22.62    2.44
   4   1 -24   28.50    2.67
   4   1 -24   27.34    3.05
   4  -1 -24   24.18    3.03
   4  -1 -24   28.22    2.78
   4   1 -24   25.81    2.70
   4   1 -23   95.05   10.70
   4  -1 -23   90.74   10.69
  -4  -1  23  109.82   10.59
  -4   1  23  108.16   10.28
  -4   1  23  109.74    9.85
   4  -1 -23  105.34    8.19
   4   1 -23  100.95    8.31
   4  -1 -23  102.48    8.71
   4   1 -23  109.74    8.72
   4  -1 -23  114.00    8.42
   4   1 -23   95.86    8.32
   4   1 -22  133.93   12.11
   4  -1 -22  112.98   11.80
  -4   1  22  116.72   10.50
  -4  -1  22  123.24   11.37
  -4   1  22  115.86   10.90
   4   1 -22  119.93    9.25
   4  -1 -22  108.13    9.06
   4  -1 -22  122.27    9.60
   4   1 -22  117.65    9.56
   4   1 -22  106.77    9.24
   4  -1 -22  130.39    9.31
   4   1 -21    0.85    0.99
   4  -1 -21    1.67    0.93
  -4  -1  21   -0.39    1.89
  -4   1  21    1.34    1.52
  -4   1  21    3.55    1.48
   4  -1 -21    1.73    0.83
   4   1 -21    2.10    0.88
   4  -1 -21   -0.53    1.95
   4   1 -21    1.09    1.07
   4   1 -20    8.13    1.40
   4  -1 -20    9.03    1.38
  -4  -1  20    6.56    2.31
  -4   1  20    7.27    2.09
  -4   1  20    7.42    1.90
   4  -1 -20    9.52    1.29
   4   1 -20    9.22    1.36
   4  -1 -20    7.86    1.04
   4  -1 -20    7.42    2.94
   4   1 -20    4.93    2.25
   4   1 -20    8.46    1.56
   4   1 -19    1.12    0.88
   4  -1 -19    2.22    0.85
  -4  -1  19    2.43    1.55
  -4   1  19    1.37    1.38
  -4   1  19    2.24    1.31
   4   1 -19   -0.09    0.78
   4  -1 -19    1.29    0.69
   4   1 -19    0.45    0.96
   4   1 -19    1.41    0.67
   4   1 -19   -0.41    1.79
   4  -1 -19    1.19    0.57
   4  -1 -19   -0.46    1.56
   4   1 -18  160.57   13.46
  -4  -1  18  156.26   12.23
  -4   1  18  156.63   12.35
  -4  -1  18  160.39   12.85
  -4   1  18  158.71   12.73
   4   1 -18  146.87   11.61
   4   1 -18  145.37   11.50
   4  -1 -18  154.54   11.44
   4   1 -18  140.08   11.47
   4  -1 -18  146.21   11.43
   4  -1 -18  150.33   11.26
   4   1 -18  154.15   11.34
   4   1 -17  307.04   25.05
  -4   1  17  307.58   24.14
  -4  -1  17  314.28   24.49
   4   1 -17  331.57   23.54
   4  -1 -17  334.89   23.37
   4   1 -17  298.99   23.41
   4  -1 -17  301.15   23.19
   4   1 -17  301.67   23.25
   4  -1 -17  339.91   23.43
   4   1 -17  323.42   23.44
   4   1 -16  453.21   34.51
  -4  -1  16  532.29   35.62
  -4  -1  16  503.09   35.08
  -4   1  16  516.91   35.33
   4  -1 -16  388.62   34.36
   4   1 -16  447.69   34.55
   4   1 -16  502.30   36.14
   4  -1 -16  500.75   34.46
   4   1 -16  469.28   34.51
   4  -1 -16  484.38   34.33
   4   1 -16  497.52   34.40
   4  -1 -15    0.36    0.54
   4   1 -15    1.21    0.65
   4   1 -15    0.89    0.66
   4  -1 -15    1.05    0.56
  -4  -1  15    0.51    0.69
   4   1 -15    0.76    0.66
   4   1 -15    0.37    0.48
   4  -1 -15    0.77    0.43
   4   1 -15    0.50    1.16
   4  -1 -15    2.04    0.86
  -4  -1  14   63.51    5.27
   4   1 -14   64.48    4.95
   4   1 -14   66.99    4.96
   4   1 -14   60.27    4.78
   4  -1 -14   57.49    4.72
   4   1 -14   59.34    4.89
   4  -1 -14   68.99    5.51
   4   1 -13    1.73    0.52
   4  -1 -13    2.95    0.91
   4   1 -13    1.85    0.93
  -4   1  13    2.69    0.90
  -4  -1  13    1.03    0.63
   4   1 -13    2.34    0.77
  -4  -1  13    3.97    0.90
   4   1 -13    1.93    0.63
   4   1 -13    2.59    0.54
   4   1 -13    2.51    1.11
   4   1 -13    2.59    0.68
   4   1 -12  138.52   11.96
   4   1 -12  159.46   11.99
   4   1 -12  147.29   11.86
   4  -1 -12  144.06   11.73
  -4   1  12  155.99   11.76
  -4  -1  12  157.31   11.64
   4   1 -12  146.12   11.51
   4   1 -11  755.11   57.20
   4   1 -11  759.21   57.10
   4   1 -11  797.88   57.12
   4  -1 -11  880.03   57.11
  -4  -1  11  748.28   56.79
  -4   1  11  786.56   56.94
   4   1 -11  731.69   56.72
   4   1 -10  318.51   24.00
  -4  -1  10  308.73   23.66
   4   1 -10  333.72   23.66
  -4   1  10  317.72   23.80
   4  -1 -10  289.44   23.82
   4   1 -10  338.62   24.08
   4   1 -10  325.21   23.99
   4   1  -9    1.16    0.56
   4   1  -9    1.16    0.89
  -4   1   9    1.03    0.69
  -4  -1   9    1.39    0.52
   4   1  -9   -0.12    0.76
   4  -1  -9    0.79    0.81
   4   1  -9    0.74    0.84
   4   1  -8  121.05    9.88
  -4   1   8  126.03    9.78
   4   1  -8  120.59    9.64
   4   1  -8  135.46   10.01
   4   1  -8  118.25    9.96
   4  -1  -8  148.73   10.10
   4   1  -7    5.65    0.83
   4   1  -7    6.78    1.01
  -4   1   7    5.02    0.86
   4   1  -7    3.91    1.00
   4   1  -7    6.65    1.09
   4   1  -6  391.89   17.97
   4   1  -6  353.77   17.71
   4   1  -6  371.34   17.59
   4   1  -6  373.48   17.40
   4   1  -5 6238.79  459.67
   4   1  -5 6515.44  459.57
   4   1  -5 6258.98  459.34
   4   1  -4   82.21    6.48
   4   1  -4   84.57    6.46
   4  -1  -4   85.96    6.47
   4   1  -3   -0.07    0.59
   4  -1  -3    0.52    0.39
   4   1  -3    0.46    0.38
   4   1  -3    0.33    0.40
   4  -1  -3    0.53    0.42
   4   1  -3    0.68    0.40
   4   1  -2   -0.22    0.89
   4   1  -2    1.49    0.58
   4  -1  -2    0.52    0.44
   4   1  -2    1.04    0.41
   4  -1  -2    0.57    0.41
   4   1  -2    0.81    0.39
   4   1  -2    0.21    0.48
   4   1  -1    2.14    0.67
   4  -1  -1    4.69    0.71
   4   1  -1    4.13    0.67
   4   1  -1    3.85    1.14
   4  -1   0    2.32    0.60
   4   1   0    3.31    0.61
   4   1   0    1.56    0.61
   4   1   0    2.76    0.65
   4   1   0    2.25    1.24
  -4   1  -1   81.85    6.45
   4   1   1   81.67    6.92
   4   1   2    2.28    1.32
   4   1   2   -0.12    0.54
   4   1   3    2.34    1.28
   4  -1   3    1.15    1.01
  -4  -1  -3    0.26    0.85
   4   1   4    3.92    1.30
   4  -1   4    3.09    1.20
  -4  -1  -4    3.04    1.14
   4   1   5    1.56    1.10
   4  -1   5    1.71    1.12
  -4  -1  -5    1.08    1.09
   4   1   6   64.68    6.17
   4  -1   6   85.35    6.47
  -4  -1  -6   67.82    6.23
   4  -1   7   12.77    2.16
   4   1   7   10.90    2.03
  -4  -1  -8   21.49    2.84
   4   1   8   18.15    2.69
   4  -1   8   23.18    2.84
   4   1   8   22.00    2.87
  -4  -1  -9   -0.20    1.44
   4  -1   9   -0.57    1.49
   4   1   9    0.20    1.49
   4   1   9   -0.39    1.49
  -4  -1 -10    4.95    1.81
   4   1  10    6.26    1.98
   4   1  10    5.09    1.84
   4  -1  10    5.78    1.96
  -4   1 -11    2.04    1.26
  -4  -1 -11    2.98    1.50
   4   1  11    3.13    1.80
   4  -1  11    3.34    1.71
   4   1  11    3.60    1.81
  -4   1 -12    4.49    0.93
  -4   1 -12    6.05    1.62
  -4  -1 -12    4.43    1.55
   4  -1  12    4.33    1.80
   4   1  12    2.92    1.76
  -4  -1 -12    4.18    0.94
  -4  -1 -13   70.10    6.39
  -4   1 -13   85.46    6.51
  -4   1 -13   70.79    7.43
   4   1  13   83.54    6.42
   4  -1  13   81.10    6.43
  -4  -1 -13   86.66    6.57
  -4   1 -13   98.98    6.49
  -4   1 -14    0.58    0.54
  -4  -1 -14    0.15    0.69
   4   1  14    0.23    0.59
  -4   1 -14    0.53    0.99
   4  -1  14    0.30    0.62
  -4   1 -14   -0.41    0.69
   4  -1  14    0.84    1.48
   4   1  14    0.92    1.38
  -4  -1 -14    0.57    0.59
   4  -1  15    2.64    1.64
   4   1  15    1.96    1.58
   4  -1  15    0.85    0.54
  -4  -1 -15    0.34    0.61
  -4   1 -15    1.38    0.77
   4   1  15    1.41    0.60
  -4   1 -15    0.91    0.64
  -4  -1 -15    0.56    0.73
   4  -1  16    3.12    1.74
   4   1  16    2.44    1.91
   4  -1  16    1.18    0.62
  -4  -1 -16    2.14    0.72
  -4   1 -16    1.30    0.75
   4   1  16    0.84    0.57
  -4   1 -16    0.81    0.58
  -4  -1 -16    1.00    0.74
  -4  -1 -17    1.86    0.84
  -4  -1 -17    2.82    0.91
   4  -1  17    2.10    0.65
   4   1  17    1.21    0.63
  -4   1 -17    2.61    1.71
   4  -1  17    5.18    1.84
   4   1  17    4.05    1.93
  -4  -1 -18    0.09    0.77
  -4  -1 -18    0.41    0.75
   4   1  18    0.31    0.54
  -4   1 -18   -0.34    1.49
   4   1  18    2.35    1.77
   4  -1  18    0.19    0.57
  -4  -1 -19  490.57   31.73
   4   1  19  388.37   33.63
   4  -1  19  463.11   33.58
  -4   1 -19  419.00   33.43
  -4  -1 -19  411.24   31.63
  -4   1 -19  357.27   33.33
   4  -1  19  419.49   31.49
   4   1  19  426.99   31.48
  -4  -1 -20   33.69    2.75
  -4  -1 -20   24.42    2.56
   4   1  20   25.13    2.38
  -4   1 -20   31.05    4.23
   4  -1  20   25.32    3.92
   4   1  20   31.70    4.69
  -4   1 -21    1.42    1.49
  -4  -1 -21    1.89    0.78
  -4  -1 -21    2.04    0.81
   4  -1  21    2.33    1.71
   4   1  21    0.40    1.91
  -4  -1 -22    7.84    1.20
  -4   1 -22    8.73    2.30
   4   1  22    8.21    2.41
   4  -1  22    8.69    2.30
  -4   1 -23   -0.16    0.79
  -4  -1 -23    0.37    0.65
  -4   1 -23    0.68    1.42
  -4  -1 -23    1.06    1.56
   4   1  23    0.36    1.68
   4  -1  23   -0.31    1.47
   4   1  24   62.36    6.28
   4  -1  24   58.07    5.92
  -4   1 -24   51.93    4.54
  -4   1 -24   58.23    6.11
  -4  -1 -24   59.07    6.24
  -4   1 -25  295.50   21.92
   4  -1  26   32.26    2.95
  -4   1 -26   34.83    2.90
   4  -1  27    0.17    0.60
   4   1  27    0.27    0.57
  -4  -1 -27    0.53    0.54
  -4   1 -27    0.46    0.48
   4   1  28    8.87    1.00
   4  -1  28    8.84    1.02
  -4  -1 -28    9.59    1.03
  -4   1 -28    7.06    0.86
   4  -1  29    0.49    0.43
   4   1  29    1.29    0.43
  -4  -1 -29   -0.04    0.36
   4  -1  30   34.22    2.40
   4   1  30   26.94    2.34
   4  -2 -31    1.01    0.48
   4  -2 -30    1.07    0.72
   4   2 -30    0.88    0.51
   4  -2 -29    2.55    0.71
   4  -2 -29    3.27    1.04
   4   2 -29    1.89    0.71
   4  -2 -28    0.44    0.72
   4   2 -28   -0.64    0.73
   4  -2 -28    0.12    1.00
   4  -2 -27   23.73    2.31
   4  -2 -27   18.32    2.60
   4   2 -27   22.79    2.40
   4   2 -26    4.68    1.27
   4  -2 -26    3.61    1.46
   4  -2 -26    4.45    1.14
   4  -2 -25   50.34    4.17
   4  -2 -25   37.79    4.43
   4   2 -25   50.14    4.43
  -4   2  25   45.17    5.88
  -4   2  24    1.75    1.55
  -4   2  24   -0.41    1.50
   4  -2 -24    2.83    2.16
   4  -2 -23   11.54    3.38
  -4   2  23   11.48    2.91
   4  -2 -23   11.11    1.62
   4  -2 -23   12.60    1.50
   4   2 -23   12.09    1.78
   4   2 -23   12.62    1.70
   4  -2 -23   11.51    2.16
   4   2 -23   12.41    1.99
  -4   2  23   14.18    2.65
   4  -2 -22    4.01    2.59
  -4   2  22    2.49    2.02
  -4  -2  22    1.18    2.12
   4  -2 -22    2.34    0.95
   4   2 -22    2.53    1.12
   4  -2 -22    1.51    0.72
   4   2 -22    2.02    1.05
  -4   2  22    1.22    1.39
   4   2 -22    3.16    1.27
   4  -2 -21   91.61   10.58
  -4  -2  21   93.64    9.78
  -4   2  21  106.64    9.64
   4  -2 -21   89.95    8.01
   4  -2 -21   97.07    7.90
   4   2 -21   96.73    8.11
   4  -2 -21  114.79    8.07
   4   2 -21  109.40    8.16
   4   2 -21  101.53    8.32
  -4   2  21  114.98    9.43
   4  -2 -20    0.77    0.85
   4   2 -20    1.81    1.05
   4  -2 -20    2.14    0.63
   4   2 -20    5.33    2.15
  -4   2  20    2.61    1.39
   4  -2 -20    4.25    1.09
   4  -2 -20    1.99    0.79
   4   2 -20    2.49    1.02
  -4   2  20    0.30    1.46
  -4  -2  20    3.28    2.13
   4   2 -20    4.24    1.30
   4   2 -19  224.13   17.75
   4  -2 -19  261.51   17.67
  -4   2  19  256.15   18.83
   4   2 -19  263.20   20.02
  -4  -2  19  231.99   19.32
  -4   2  19  259.35   19.14
   4  -2 -19  244.81   17.40
   4  -2 -19  222.28   17.54
   4   2 -19  225.35   17.71
   4  -2 -19  206.35   17.57
   4   2 -19  242.11   17.86
  -4   2  18    7.99    1.90
   4  -2 -18   10.56    1.24
   4   2 -18    7.07    1.43
   4   2 -18    6.86    2.17
  -4  -2  18    6.86    2.03
   4  -2 -18    9.26    1.03
   4   2 -18   11.28    1.23
   4   2 -18    9.10    1.46
   4  -2 -18    8.01    1.19
   4   2 -18    8.46    1.31
   4  -2 -18    7.15    1.23
  -4   2  18   10.41    1.95
  -4   2  17   76.81    6.71
   4   2 -17   74.27    5.96
   4   2 -17   73.06    5.91
   4  -2 -17   68.14    5.58
   4   2 -17   70.92    5.71
   4   2 -17   76.28    7.42
   4  -2 -17   94.27    5.91
   4  -2 -17   73.06    5.75
   4   2 -17   64.04    5.92
  -4  -2  17   58.05    6.72
   4   2 -16    9.10    1.31
   4   2 -16    7.86    1.25
   4  -2 -16   10.09    1.00
   4   2 -16   11.41    1.19
  -4   2  16    8.90    1.74
   4   2 -16   12.87    2.35
  -4  -2  16    9.62    1.92
   4   2 -16   10.08    1.46
   4  -2 -16    7.26    1.13
   4  -2 -15  329.96   24.07
   4   2 -15  310.68   23.63
   4   2 -15  323.68   23.74
  -4   2  15  328.72   24.35
   4   2 -15  313.66   23.60
   4   2 -15  342.32   23.49
   4  -2 -15  325.88   23.37
   4   2 -15  340.24   24.96
   4  -2 -15  282.48   23.45
   4   2 -14   16.48    1.82
   4  -2 -14   17.22    1.54
  -4  -2  14   20.24    2.34
   4   2 -14   21.55    2.65
   4   2 -14   15.57    1.66
   4   2 -14   16.83    2.02
   4   2 -14   16.98    1.72
   4   2 -14   15.18    1.50
   4  -2 -14   11.68    1.32
   4  -2 -14   14.21    1.87
   4   2 -13  440.40   30.89
  -4  -2  13  471.70   30.96
   4   2 -13  449.71   30.65
   4   2 -13  400.38   30.79
   4  -2 -13  356.62   30.58
   4   2 -13  400.55   30.71
   4   2 -13  466.92   31.38
  -4  -2  13  428.41   31.36
   4  -2 -13  423.81   31.23
   4   2 -13  457.19   31.61
   4   2 -12   28.94    2.30
   4   2 -12   26.18    3.13
   4   2 -12   26.89    2.38
  -4  -2  12   28.11    2.84
   4  -2 -12   26.52    2.78
   4   2 -12   30.96    3.10
   4   2 -12   28.93    3.07
  -4  -2  12   26.95    2.47
  -4   2  12   26.23    2.80
  -4  -2  12   22.92    2.53
   4   2 -12   28.66    2.83
   4   2 -12   25.99    2.45
  -4  -2  11  129.70    9.88
  -4  -2  11  132.12   10.20
   4   2 -11  124.06   10.46
   4  -2 -11  148.12   10.43
   4   2 -11  126.64   10.44
  -4   2  11  128.68   10.29
  -4  -2  11  124.57   10.00
   4   2 -11  134.72   10.28
   4   2 -11  122.64   10.53
   4   2 -10   13.88    1.89
   4   2 -10   14.09    1.90
   4  -2 -10    9.87    1.70
  -4  -2  10   14.53    1.50
  -4   2  10   12.62    1.65
   4   2 -10   12.14    1.66
   4   2 -10   14.45    1.98
   4   2  -9  348.78   24.86
   4   2  -9  329.96   24.82
  -4  -2   9  365.75   24.42
  -4   2   9  356.38   24.68
   4   2  -9  367.24   24.65
   4   2  -8   25.97    2.89
   4   2  -8   25.86    2.91
  -4  -2   8   31.81    2.54
  -4   2   8   22.14    2.59
   4   2  -8   28.53    2.72
   4  -2  -8   28.03    3.63
   4   2  -7  500.20   38.86
   4   2  -7  510.04   38.79
  -4   2   7  526.65   38.62
   4   2  -7  535.98   38.61
   4  -2  -7  557.43   39.65
   4   2  -6   24.08    2.52
   4   2  -6   21.69    2.35
  -4   2   6   22.13    2.18
   4   2  -6   23.02    2.21
   4  -2  -6   24.16    3.07
   4   2  -5   58.86    5.53
   4   2  -5   70.12    5.41
   4   2  -5   61.72    5.19
   4  -2  -5   68.70    6.07
   4   2  -4    3.09    1.01
   4  -2  -4    4.29    1.59
   4   2  -4    3.39    0.78
   4   2  -4    2.63    0.68
   4   2  -3  198.80   16.85
   4   2  -3  195.10   16.41
   4  -2  -3  240.73   16.22
   4  -2  -3  222.92   16.20
   4   2  -3  218.99   16.18
   4   2  -3  223.62   16.35
   4  -2  -3  195.17   16.86
   4   2  -2  172.63   13.37
   4   2  -2  175.98   12.56
   4  -2  -2  139.49   12.75
   4   2  -2  162.59   12.62
   4   2  -2  167.19   12.38
   4  -2  -2  172.74   12.40
   4  -2  -2  165.61   12.40
   4   2  -2  167.39   12.39
   4   2  -1  353.00   27.05
   4   2  -1  313.39   27.03
   4  -2  -1  384.30   26.94
   4   2  -1  397.13   26.92
   4   2  -1  367.54   26.90
   4  -2  -1  367.65   26.93
   4   2   0    4.01    0.63
   4   2   0    2.60    0.70
   4   2   0    3.56    0.74
   4  -2   0    4.22    0.68
   4   2   0    4.99    0.63
   4   2   1    8.12    1.37
   4   2   1    7.43    0.98
   4   2   2    1.80    1.24
   4   2   2    1.03    0.46
   4  -2   3   55.93    4.12
   4   2   3   53.33    4.43
  -4   2  -4   12.71    1.41
   4  -2   4   12.02    1.66
   4   2   4    8.42    1.63
   4   2   5   16.92    2.39
   4  -2   5   22.69    2.53
  -4   2  -5   20.90    2.20
  -4  -2  -5   20.94    2.59
   4   2   5   24.08    2.67
   4   2   6    0.32    1.03
   4  -2   6   -0.32    1.21
  -4   2  -6    0.47    0.82
  -4  -2  -6    0.53    1.30
   4   2   6   -0.17    1.17
   4  -2   7   11.83    1.95
   4   2   7    9.62    2.01
  -4   2  -7    9.49    1.65
  -4  -2  -7    8.28    2.08
   4   2   7   10.40    2.01
   4  -2   8    0.35    1.26
   4   2   8    0.58    1.32
  -4   2  -8    0.67    1.08
  -4  -2  -8    0.67    1.79
   4   2   8   -0.39    1.42
   4   2   9   12.29    2.24
   4  -2   9   12.02    2.08
   4   2   9   10.58    2.22
  -4   2  -9   10.64    2.12
  -4  -2  -9   11.49    2.51
  -4   2 -10    3.43    1.05
  -4  -2 -10    1.15    1.20
   4   2  10    1.62    1.41
   4  -2  10    0.94    1.13
   4   2  10    1.59    1.63
  -4  -2 -10    1.27    1.64
  -4   2 -10    1.10    1.32
  -4   2 -11   12.53    2.39
  -4  -2 -11   14.34    2.42
  -4   2 -11   17.36    2.13
  -4  -2 -11   13.85    1.59
  -4  -2 -11   16.01    2.80
   4   2  11   16.81    2.75
   4  -2  11   18.96    2.52
   4   2  12    0.27    0.77
  -4  -2 -12    1.03    0.71
  -4  -2 -13    0.30    1.39
   4  -2  13    0.45    0.62
   4   2  13    0.79    0.77
  -4  -2 -13    0.16    0.55
   4   2  13   -0.28    1.42
   4   2  13   -0.59    1.45
  -4  -2 -13   -0.07    0.68
  -4   2 -14    2.78    1.41
   4  -2  14    2.92    0.74
   4   2  14    2.48    0.82
   4   2  14    4.85    2.02
   4  -2  14    4.57    1.67
   4   2  14    3.47    1.72
  -4  -2 -14    3.41    0.71
  -4  -2 -14    3.30    0.88
   4   2  15   52.35    5.60
   4   2  15   45.73    5.45
   4  -2  15   54.11    5.19
  -4  -2 -15   48.08    3.84
   4   2  15   48.26    3.89
   4  -2  15   41.42    3.80
  -4  -2 -15   40.03    3.91
   4   2  16  116.74   12.14
   4  -2  16  150.88   12.01
  -4   2 -16  149.41   12.45
  -4  -2 -16  130.34   10.50
  -4  -2 -16  142.18   10.71
   4   2  16  143.73   10.57
  -4  -2 -17    0.57    0.76
   4  -2  17    1.12    1.17
   4   2  17    0.39    1.53
   4   2  17    0.72    0.69
  -4   2 -17    1.38    1.49
  -4   2 -17    0.39    1.63
  -4  -2 -17    0.30    0.71
  -4  -2 -18    0.29    0.80
   4   2  18    0.63    0.64
   4   2  18    2.04    1.85
   4  -2  18    3.15    1.65
  -4   2 -18   -1.06    1.55
  -4   2 -18    3.25    1.79
  -4  -2 -18    0.24    0.73
  -4  -2 -19    0.49    0.84
   4   2  19    1.09    0.67
   4   2  19    1.27    1.86
   4  -2  19   -0.58    1.46
  -4   2 -19   -0.36    1.60
  -4   2 -19    2.02    0.76
  -4   2 -19   -0.42    1.54
  -4  -2 -19    0.75    0.76
  -4  -2 -20    4.56    1.15
  -4  -2 -20    6.07    1.16
   4   2  20    8.47    2.70
   4  -2  20    7.28    1.99
  -4   2 -20    8.86    2.40
  -4   2 -20    6.29    1.07
  -4   2 -20    8.41    2.52
   4   2  20    4.48    0.91
   4   2  21  163.33   12.61
  -4   2 -21  195.66   14.87
   4   2  21  161.28   15.01
   4  -2  21  206.33   14.57
  -4  -2 -21  181.52   12.83
  -4  -2 -21  139.24   12.75
  -4   2 -21  154.41   14.76
  -4   2 -21  181.08   12.80
  -4  -2 -22  197.28   13.96
   4  -2  22  185.04   15.24
   4   2  22  163.41   15.84
  -4  -2 -22  169.04   13.85
  -4   2 -22  179.72   15.54
  -4   2 -22  190.62   13.86
  -4   2 -23   18.22    3.16
   4   2  23   19.25    3.42
   4  -2  23   16.95    2.81
  -4  -2 -24    2.97    1.76
  -4  -2 -24    0.79    0.66
   4   2  24    3.01    1.71
   4  -2  25    8.52    1.22
   4  -2  26    1.73    0.73
   4   2  26    2.25    0.72
   4  -2  27   99.53    6.98
   4   2  27   83.66    6.89
   4  -2  28   51.28    3.72
  -4  -2 -28   52.73    3.77
   4   2  29    4.07    0.59
   4  -2  29    4.94    0.64
  -4  -2 -29    5.27    0.68
   4  -2  30    0.83    0.29
   4  -3 -30    1.08    0.61
   4   3 -29    6.76    0.95
   4  -3 -29   11.11    1.39
   4  -3 -29    9.98    1.09
   4  -3 -28    0.52    0.68
   4  -3 -28    0.65    0.96
   4   3 -28    1.23    0.58
   4  -3 -27   -0.39    0.77
   4   3 -27    1.78    0.76
   4  -3 -27    1.97    1.20
   4  -3 -26    0.26    0.78
   4   3 -26   -0.77    0.92
   4  -3 -26    1.49    1.22
   4  -3 -25    1.72    0.89
   4  -3 -25    2.24    1.38
   4   3 -25    0.57    0.96
  -4   3  24    2.84    1.82
   4  -3 -24   -0.57    2.30
   4  -3 -24    1.22    0.89
  -4   3  24    0.40    1.57
  -4   3  23    3.05    1.66
  -4   3  23    4.16    1.88
   4  -3 -23    7.67    2.98
   4   3 -23    4.02    1.45
   4  -3 -23    3.06    0.98
   4  -3 -22   14.64    1.95
  -4   3  22   15.70    3.03
   4  -3 -22   20.91    2.00
   4  -3 -22    9.61    3.57
   4   3 -22   17.91    2.31
  -4   3  22   16.34    3.02
   4   3 -22   18.62    2.24
   4  -3 -21    3.12    1.04
  -4   3  21    0.30    1.40
  -4   3  21    0.33    1.36
   4   3 -21    0.91    1.07
   4   3 -21    1.44    1.14
   4  -3 -21    1.93    0.69
   4  -3 -21    1.64    0.80
   4  -3 -20   -0.47    0.85
   4   3 -20    0.49    1.00
  -4   3  20   -0.28    1.36
  -4   3  20    0.31    1.33
   4  -3 -20    0.75    0.61
   4   3 -20   -0.35    1.09
   4  -3 -20    1.22    0.74
  -4   3  19    6.04    1.82
   4  -3 -19    5.78    0.96
  -4   3  19    4.92    1.76
   4  -3 -19    3.48    0.95
   4   3 -19    5.29    1.42
   4   3 -19    2.13    1.06
   4  -3 -19    3.63    0.85
   4   3 -19    5.11    1.31
  -4   3  18   10.29    2.15
   4  -3 -18    6.93    1.21
   4   3 -18    7.63    1.49
   4   3 -18    8.71    1.48
   4   3 -18   10.65    1.64
   4  -3 -18    9.85    1.25
  -4   3  18   10.49    2.14
   4   3 -17  542.87   36.06
   4  -3 -17  588.08   35.76
   4   3 -17  452.90   36.54
   4  -3 -17  424.95   35.40
   4   3 -17  518.36   35.86
   4   3 -17  489.29   35.88
  -4   3  17  468.81   36.70
   4   3 -16  258.91   16.64
   4  -3 -16  223.42   15.95
   4  -3 -16  193.11   16.07
   4   3 -16  213.49   17.03
   4   3 -16  204.35   16.24
  -4   3  16  226.28   17.20
   4   3 -16  213.61   16.36
   4   3 -15   22.83    2.25
   4  -3 -15   12.73    1.59
   4   3 -15   15.42    1.83
   4   3 -15   15.85    1.76
   4   3 -15   16.19    2.27
  -4   3  15   17.85    2.47
   4   3 -15   17.85    2.36
   4   3 -15   16.52    1.62
   4  -3 -15   16.07    1.44
   4  -3 -14    9.03    1.37
   4   3 -14    8.76    1.58
   4   3 -14    5.72    1.51
   4   3 -14    8.89    1.59
   4   3 -14    9.01    1.18
  -4   3  14    9.93    1.76
   4  -3 -14   13.22    1.19
   4   3 -14    7.35    1.02
   4  -3 -14    7.13    0.84
   4   3 -14    9.78    1.34
  -4  -3  13    4.08    1.44
   4  -3 -13    4.40    0.77
   4   3 -13    6.04    0.81
   4   3 -13    5.39    1.06
   4   3 -13    3.87    1.24
   4   3 -13    5.60    0.91
   4  -3 -13    5.13    1.08
  -4  -3  12   17.34    2.20
   4   3 -12   15.09    1.38
   4   3 -12   13.84    1.46
   4   3 -12   15.51    1.67
   4  -3 -12   10.82    1.66
   4  -3 -12   11.62    1.32
   4  -3 -11 1071.11   70.31
   4   3 -11  955.02   70.55
   4   3 -11  957.33   70.35
   4   3 -11  862.34   70.25
  -4  -3  11  932.43   70.97
   4   3 -11  969.56   71.02
   4  -3 -11 1180.51   71.14
   4   3 -11  891.72   71.02
   4  -3 -11  959.22   73.15
  -4  -3  10  216.88   14.44
  -4   3  10  198.83   14.41
  -4  -3  10  200.55   13.96
   4   3 -10  216.09   14.56
   4   3 -10  202.73   14.64
   4  -3 -10  202.24   16.63
  -4  -3   9   12.20    1.54
  -4   3   9   12.91    1.58
  -4  -3   9   13.09    1.22
   4   3  -9   16.12    1.78
   4   3  -9   13.49    1.84
   4  -3  -9   12.14    3.35
   4   3  -8    5.14    1.33
  -4  -3   8    5.47    1.06
  -4  -3   8    6.99    0.83
  -4   3   8    6.78    1.18
   4   3  -8    6.34    1.20
   4   3  -8    2.90    1.18
   4  -3  -8    6.92    3.03
   4   3  -7   19.78    2.24
  -4   3   7   16.05    1.86
   4   3  -7   15.98    1.95
  -4  -3   7   16.08    1.76
   4   3  -7   16.56    2.27
   4  -3  -7   23.22    4.33
   4   3  -6    0.81    0.86
  -4   3   6    2.61    0.72
   4   3  -6    1.82    1.25
   4  -3  -6    2.96    2.78
  -4  -3   6    1.78    0.60
   4   3  -6    2.53    0.91
   4   3  -5 4373.26  287.94
  -4   3   5 4158.59  287.82
  -4   3   5 3858.67  287.30
   4  -3  -5 3475.66  289.25
   4   3  -5 4302.88  288.58
   4   3  -5 3982.38  288.08
  -4   3   4 1063.60   77.33
  -4   3   4 1098.58   77.65
   4   3  -4 1121.33   77.83
   4  -3  -4  894.24   78.74
   4   3  -4 1040.15   77.93
   4   3  -4 1040.92   78.56
   4   3  -3    7.09    1.28
   4   3  -3    8.80    2.22
  -4   3   3    6.84    0.85
   4   3  -3    8.22    1.18
  -4   3   3    6.49    0.93
   4   3  -2    2.52    0.84
  -4   3   2    1.40    0.50
   4   3  -2    1.89    0.74
   4  -3  -2    2.92    0.49
   4   3  -2    2.22    0.46
   4   3  -1   22.76    2.45
   4  -3  -1   26.62    2.22
   4   3  -1   27.42    2.19
   4  -3  -1   25.28    2.19
   4   3  -1   26.22    2.19
   4   3   0   55.89    5.22
   4  -3   0   66.71    4.99
   4  -3   0   65.85    4.99
   4   3   0   62.96    4.94
   4   3   0   65.02    4.95
   4   3   1 1309.10   95.75
   4   3   1 1330.44   95.45
   4  -3   1 1295.27   95.48
   4   3   1 1306.77   95.60
   4   3   2  764.07   56.45
   4   3   3    8.30    1.65
   4   3   4   18.29    2.57
   4   3   4   17.08    2.33
   4   3   5   17.11    2.44
   4  -3   5   12.47    1.86
   4   3   5   13.06    2.09
   4  -3   6   97.69    7.69
   4   3   6   85.16    7.67
   4   3   6   99.69    8.07
  -4  -3  -6   79.11    7.84
   4   3   7   98.37    7.57
   4  -3   7   70.21    7.11
  -4  -3  -7   94.28    7.95
   4   3   7   81.29    7.52
  -4   3  -8  229.48   17.64
  -4  -3  -8  221.41   17.69
   4   3   8  230.11   17.85
   4  -3   8  219.76   17.59
  -4  -3  -8  205.48   18.02
   4   3   8  248.88   18.08
  -4   3  -9    3.26    1.48
   4   3   9    5.26    1.82
   4  -3   9    2.42    1.27
  -4  -3  -9    4.80    1.35
   4   3   9    4.14    1.98
  -4  -3  -9    0.28    1.70
  -4  -3 -10    1.44    0.68
   4  -3  10    1.52    1.22
   4   3  10    2.49    1.53
  -4  -3 -10    1.45    1.04
  -4   3 -10    1.15    1.18
   4   3  10    0.55    0.76
   4   3  11   10.89    1.42
  -4  -3 -11    9.81    1.28
   4   3  12  170.18   13.66
  -4  -3 -12  189.93   14.10
   4   3  12  191.89   13.91
   4   3  12  157.97   12.10
  -4  -3 -12  146.90   12.03
  -4  -3 -13  324.51   24.36
  -4  -3 -13  343.22   26.44
  -4  -3 -13  359.92   24.62
   4   3  13  288.75   25.92
   4  -3  13  318.73   25.42
   4   3  13  336.43   24.61
   4   3  13  313.74   26.11
  -4   3 -13  326.38   26.17
  -4  -3 -14   57.74    4.45
   4   3  14   52.24    4.62
  -4  -3 -14   66.35    6.57
  -4  -3 -14   45.95    4.56
   4   3  14   63.19    6.38
   4   3  14   65.42    6.34
   4  -3  14   59.69    5.53
  -4   3 -14   57.18    6.16
  -4   3 -14   66.01    6.35
  -4   3 -15    7.67    2.13
   4   3  15    3.96    1.05
  -4  -3 -15    4.69    1.05
   4   3  15    6.83    2.25
   4  -3  15    7.08    1.75
   4   3  15    5.34    2.05
  -4  -3 -15    6.47    0.93
  -4   3 -15    5.99    2.03
  -4   3 -16    1.44    1.51
   4   3  16    1.62    0.90
  -4  -3 -16    0.19    0.82
   4   3  16    2.69    1.97
  -4  -3 -16    2.32    0.77
   4   3  16    3.81    1.88
   4  -3  16    0.24    1.08
  -4   3 -16   -1.21    1.49
  -4   3 -17    5.94    2.10
  -4  -3 -17    1.01    0.98
  -4  -3 -17    2.72    0.80
   4   3  17    3.21    2.03
   4  -3  17    4.69    1.53
   4   3  17    3.34    0.97
  -4   3 -17    1.84    1.75
  -4   3 -18   62.69    6.39
   4   3  18   58.42    4.50
  -4  -3 -18   54.18    4.41
   4   3  18   49.25    6.31
   4  -3  18   72.86    5.89
  -4   3 -18   41.69    5.99
  -4  -3 -18   41.32    4.44
  -4   3 -19  418.54   30.74
  -4  -3 -19  384.29   28.73
   4   3  19  438.53   28.62
   4   3  19  350.02   30.70
   4  -3  19  409.44   29.87
  -4  -3 -19  347.20   28.50
  -4   3 -19  336.59   30.71
   4   3  20    7.68    1.12
  -4  -3 -20    3.57    1.15
  -4  -3 -20    5.15    1.06
   4   3  20    4.20    2.34
   4  -3  20    4.81    1.56
  -4   3 -20    3.07    1.97
  -4  -3 -21   12.92    1.84
   4   3  21   15.02    1.64
   4  -3  21   20.48    2.75
   4   3  21   17.19    3.43
  -4  -3 -21   18.50    1.82
  -4   3 -21   19.28    3.43
   4  -3  22    0.16    0.84
  -4   3 -22    2.70    1.66
   4   3  22    0.39    1.66
   4  -3  22    0.47    1.01
  -4  -3 -22    0.71    0.79
   4   3  23   17.47    3.22
   4  -3  24  100.06    6.62
  -4  -3 -24   70.43    6.47
   4   3  25  507.86   41.67
   4  -3  25  602.63   41.77
  -4  -3 -25  619.28   41.77
   4  -3  26    1.55    0.63
   4   3  26    0.82    0.52
   4   3  27    6.45    0.82
   4  -3  27    8.33    0.94
   4  -3  28    1.24    0.42
   4   3  28    0.68    0.32
  -4  -3 -28    1.19    0.51
   4  -3  29    1.08    0.33
  -4  -3 -29    1.64    0.43
   4   4 -30    1.72    0.43
   4  -4 -29   -0.35    0.49
   4  -4 -29    0.55    0.56
   4  -4 -28    1.40    0.62
   4  -4 -28    0.48    0.80
   4   4 -28    0.11    0.41
  -4  -4  27    5.46    0.78
   4  -4 -27    6.40    1.03
   4  -4 -27    5.25    0.78
   4   4 -27    7.30    0.96
   4  -4 -27    7.98    1.35
   4  -4 -26   44.78    3.70
   4  -4 -26   40.71    3.57
   4  -4 -26   35.46    3.93
   4   4 -26   49.28    3.70
   4  -4 -25    2.87    1.27
   4   4 -25    3.48    0.96
   4  -4 -25    2.98    0.89
   4  -4 -25    3.41    0.92
   4   4 -24    1.70    0.91
   4  -4 -24    1.31    1.15
   4  -4 -24    4.14    0.92
   4  -4 -24    1.39    0.90
  -4   4  23    2.83    1.79
  -4   4  23    4.92    2.01
   4   4 -23    1.57    1.07
   4  -4 -23    1.99    0.93
  -4   4  22   -1.02    1.64
   4  -4 -22   -0.25    0.70
  -4   4  22    1.44    1.51
  -4   4  21   31.82    4.17
   4  -4 -21   32.20    2.80
   4  -4 -21   25.81    2.82
   4   4 -21   28.56    3.03
  -4   4  21   31.98    4.10
  -4   4  20  112.52   11.32
  -4   4  20  119.31   11.36
   4  -4 -20  127.24    9.96
   4  -4 -20  143.65   10.14
   4   4 -20  127.24   10.25
  -4   4  19   61.06    6.10
   4   4 -19   55.42    5.10
   4   4 -19   55.80    5.83
  -4   4  19   68.72    6.31
   4  -4 -19   58.88    4.69
   4  -4 -19   51.38    4.73
   4   4 -19   57.18    4.94
   4   4 -18    4.30    1.37
   4   4 -18    2.15    1.28
  -4   4  18    2.86    1.55
   4   4 -18    2.24    1.04
  -4   4  18    4.60    1.59
   4  -4 -18    1.84    0.89
   4  -4 -17   27.48    2.42
   4   4 -17   23.77    2.54
   4   4 -17   22.77    2.76
   4   4 -17   19.01    3.08
  -4   4  17   28.23    3.50
   4   4 -16    0.13    1.15
   4  -4 -16    0.93    0.63
  -4   4  16    0.72    1.05
   4   4 -16    1.21    1.04
   4   4 -16    0.64    0.76
   4  -4 -15   70.11    6.39
   4   4 -15   96.25    7.59
   4   4 -15   83.53    6.60
   4   4 -15   88.73    6.97
  -4   4  15   95.13    7.67
   4   4 -15   94.39    7.68
   4  -4 -14  746.79   50.54
   4   4 -14  664.46   51.44
   4   4 -14  667.81   50.60
   4   4 -14  680.08   50.90
   4   4 -14  656.91   51.50
  -4   4  14  659.30   51.50
  -4   4  13    4.93    1.36
   4   4 -13    4.40    0.89
   4  -4 -13    4.36    0.82
   4   4 -13    3.67    1.23
   4   4 -13    6.22    1.38
   4   4 -13    6.71    1.48
   4  -4 -12    1.98    3.13
   4   4 -12    4.30    1.20
   4  -4 -12    2.26    0.64
   4   4 -12    4.30    1.24
   4   4 -12    2.28    1.03
   4   4 -12    3.99    0.84
   4  -4 -11   34.81    3.37
   4   4 -11   27.47    2.69
   4   4 -11   30.78    3.14
   4  -4 -11   33.36    2.68
   4   4 -11   33.30    3.47
   4  -4 -10   -1.29    3.86
   4   4 -10    1.26    1.15
   4  -4 -10   -0.17    0.90
   4   4 -10    0.50    0.55
   4  -4  -9   93.24   10.75
   4   4  -9   93.24    7.84
   4  -4  -9   81.54    6.87
   4   4  -9   95.51    7.46
   4   4  -9   95.94    6.85
   4   4  -9   91.03    6.94
   4   4  -8  742.94   56.33
   4  -4  -8  710.24   59.20
   4   4  -8  778.57   55.90
  -4  -4   7   15.54    1.37
   4   4  -7   17.56    2.16
   4   4  -7   19.44    2.56
   4  -4  -7   20.12    5.18
  -4   4   6    0.43    0.60
   4   4  -6    0.14    0.87
  -4  -4   6    0.25    0.25
   4  -4  -6    0.54    3.69
   4   4  -6   -0.23    1.29
  -4   4   5    8.04    1.17
   4   4  -5    8.16    1.50
   4  -4  -5    6.85    4.03
  -4   4   5    7.08    0.84
   4   4  -5    6.61    2.09
  -4   4   4   26.76    2.30
  -4   4   4   22.62    2.46
   4   4  -4   32.50    2.88
   4  -4  -4   26.48    4.87
   4   4  -4   25.74    3.96
   4   4  -3   40.72    3.69
  -4   4   3   39.97    3.29
  -4   4   3   37.09    3.37
   4   4  -2  334.29   23.95
  -4   4   2  317.62   23.60
  -4   4   2  310.40   23.56
   4   4  -1  228.04   15.98
  -4   4   1  198.87   15.53
  -4   4   1  209.80   15.73
   4  -4   0    1.09    0.39
  -4   4   0    1.01    0.42
   4   4   0    1.87    0.77
  -4   4   0    1.45    0.75
   4  -4   1    2.15    0.48
   4  -4   1    2.46    0.48
  -4   4  -1    2.21    0.45
   4   4   1    0.43    0.82
  -4   4  -1    1.50    0.79
  -4   4  -2   36.16    3.58
   4  -4   2   36.97    3.12
   4  -4   2   40.50    3.16
  -4   4  -3  318.32   25.59
   4  -4   3  352.49   25.20
   4   4   4  107.81    8.99
  -4   4  -4   98.80    8.35
   4   4   5   97.94    8.43
  -4   4  -5   99.40    7.93
   4   4   5   86.51    7.92
  -4  -4  -6   12.44    2.57
   4   4   6   12.88    2.15
  -4   4  -6   10.66    1.86
  -4  -4  -6   11.09    1.84
   4   4   6   12.21    2.41
   4   4   7    4.52    1.90
  -4  -4  -7    3.16    1.10
   4   4   7    2.87    1.42
   4   4   7    4.06    0.77
  -4  -4  -8   48.60    4.65
  -4  -4  -8   36.90    3.55
   4   4   8   52.74    3.71
   4   4   8   50.16    4.84
   4   4   9  600.92   41.80
   4  -4   9  615.50   42.79
  -4  -4  -9  549.73   43.51
   4   4   9  559.71   41.72
  -4   4  -9  648.68   43.09
   4   4   9  628.49   43.26
  -4  -4  -9  518.92   41.68
   4  -4  10  289.27   20.16
   4   4  10  240.77   20.17
  -4  -4 -10  299.25   20.21
   4  -4  10  258.62   21.07
   4   4  10  269.74   20.19
  -4  -4 -10  253.56   21.94
   4   4  10  267.61   21.81
  -4   4 -10  267.18   21.41
   4   4  11   81.00    7.26
   4   4  11   68.12    5.41
   4  -4  11   68.01    5.31
   4   4  11   68.01    6.77
  -4  -4 -11   67.82    7.22
  -4  -4 -11   61.95    5.34
  -4   4 -11   70.18    6.71
   4   4  12   18.23    3.24
  -4  -4 -12   15.63    3.27
   4   4  12   16.55    1.81
   4  -4  12   17.15    1.70
   4   4  12   18.81    3.08
  -4  -4 -12   14.09    1.71
  -4   4 -12   19.42    3.05
   4   4  13   -0.71    1.96
  -4   4 -13    1.02    1.46
  -4  -4 -13   -0.39    2.17
  -4  -4 -13    0.17    0.73
   4  -4  13    0.68    1.02
   4   4  13   -0.34    1.55
   4  -4  13   -0.64    0.67
   4   4  13   -0.26    0.76
  -4  -4 -14   15.33    2.02
   4  -4  14   24.54    3.06
   4   4  14   18.60    2.14
   4  -4  14   22.01    2.01
   4   4  14   24.45    3.60
  -4   4 -14   20.13    3.40
  -4  -4 -14   22.43    3.77
   4   4  14   28.26    4.10
  -4  -4 -15  178.54   15.61
   4  -4  15  244.56   16.90
   4   4  15  189.76   15.67
   4  -4  15  230.69   15.55
   4   4  15  174.01   17.21
  -4   4 -15  214.45   17.77
  -4  -4 -15  239.20   18.14
   4   4  15  234.98   18.09
   4  -4  16  251.12   18.87
   4   4  16  193.91   19.38
   4   4  16  241.63   17.87
   4  -4  16  234.94   17.66
  -4   4 -16  197.07   19.57
  -4  -4 -16  251.58   17.91
   4  -4  17   -0.73    1.12
   4   4  17    0.40    1.73
  -4  -4 -17   -0.21    0.88
  -4   4 -17    0.45    1.55
   4  -4  17    0.44    0.74
   4   4  17    0.50    0.89
   4  -4  18    4.85    1.51
   4   4  18    2.86    2.03
  -4  -4 -18    3.02    1.11
  -4   4 -18    1.85    1.84
   4  -4  18    3.32    0.93
   4   4  18    2.33    1.01
   4   4  19    4.08    2.07
  -4  -4 -19    4.96    1.21
  -4   4 -19    2.76    2.00
   4  -4  19    5.21    1.06
   4   4  19    4.07    0.99
   4   4  20    5.86    2.50
  -4  -4 -20    5.39    1.24
  -4   4 -20    7.54    2.44
   4  -4  20    7.09    1.14
   4   4  20    6.05    1.09
   4   4  21   73.91    7.50
  -4  -4 -21   65.01    5.68
  -4   4 -21   82.09    7.94
   4   4  22  594.39   48.37
   4  -4  22  650.68   46.59
   4   4  22  644.13   46.53
  -4   4 -22  557.47   48.40
   4  -4  23   32.35    2.50
  -4  -4 -23   22.22    2.48
   4  -4  24    2.17    0.62
  -4  -4 -24    1.59    0.67
   4  -4  25    4.82    0.73
  -4  -4 -25    4.18    0.78
   4  -4  26    1.09    0.45
   4  -4  27    0.34    0.34
  -4  -4 -28  192.18   14.20
   4   5 -28    0.24    0.50
   4  -5 -28    0.34    0.41
   4  -5 -28   -0.31    0.45
   4  -5 -27    1.69    0.48
   4  -5 -27    3.34    0.70
   4  -5 -27    2.59    0.81
   4  -5 -26    4.48    0.83
   4  -5 -26    6.36    0.97
   4   5 -26    4.26    0.72
   4  -5 -26    4.88    1.02
   4  -5 -25    1.19    0.77
   4  -5 -25    1.26    0.72
   4   5 -25    1.68    0.66
   4  -5 -25    1.31    0.85
   4  -5 -24   26.77    2.96
   4  -5 -24   26.90    3.13
   4   5 -24   35.91    2.96
   4  -5 -24   40.82    3.04
   4   5 -23   43.55    3.74
   4  -5 -23   49.23    3.73
  -4   5  22   15.84    3.19
   4  -5 -22   18.69    2.21
  -4   5  22   25.14    3.65
   4  -5 -22   21.77    2.10
   4   5 -22   20.21    2.23
  -4   5  21   -0.34    1.51
  -4   5  21    3.81    1.67
  -4   5  20   20.85    3.39
   4  -5 -20   25.58    2.43
   4  -5 -20   22.86    2.19
  -4   5  20   18.73    3.26
   4   5 -20   22.78    3.33
   4   5 -20   19.47    2.41
   4   5 -19   11.52    1.70
  -4   5  19   13.50    2.65
   4   5 -19   12.11    1.37
   4  -5 -19    8.33    1.47
   4  -5 -19   13.60    1.45
   4   5 -19   10.99    2.36
  -4   5  19   12.86    2.59
   4  -5 -18  135.31   11.52
   4   5 -18  152.95   11.41
  -4   5  18  161.50   13.09
   4   5 -18  172.13   13.19
  -4   5  18  170.63   13.18
   4   5 -18  148.47   11.71
   4  -5 -17  110.07    8.11
   4   5 -17   95.90    7.88
  -4   5  17  105.87    9.44
   4   5 -17  106.79    9.41
  -4   5  17  115.03    9.55
   4   5 -17   99.77    8.18
   4   5 -16   85.97    6.98
   4   5 -16   91.62    6.74
   4  -5 -16   77.93    6.80
  -4   5  16   92.17    8.12
   4   5 -16   88.86    8.14
   4   5 -15   15.44    1.53
   4  -5 -15   12.87    1.60
  -4   5  15   14.27    2.46
   4   5 -15   16.83    2.57
   4   5 -15   15.72    1.83
   4   5 -14   31.31    3.06
   4   5 -14   31.15    2.85
   4  -5 -14   40.44    3.08
  -4   5  14   30.55    3.88
   4   5 -14   39.37    4.20
   4   5 -13    7.85    1.27
  -4   5  13   10.26    1.95
   4  -5 -13   10.53    4.61
   4   5 -13    8.05    1.02
   4  -5 -13    8.79    1.16
   4   5 -13    9.91    1.82
   4   5 -13    6.84    1.79
   4   5 -12    8.46    1.25
  -4   5  12   11.22    1.93
   4  -5 -12    6.20    4.14
   4   5 -12    8.40    1.03
   4  -5 -12    8.55    1.14
   4   5 -12    5.96    1.47
   4   5 -12   10.00    1.86
   4   5 -11  130.27   10.62
   4  -5 -11  116.87   15.26
   4   5 -11  135.79   10.49
   4  -5 -11  157.83   10.62
   4   5 -11  130.12   11.47
  -4   5  11  149.13   11.60
   4   5 -11  136.79   11.56
   4   5 -10  220.81   17.80
   4   5 -10  244.17   17.96
   4  -5 -10  260.72   23.53
   4   5 -10  267.55   17.85
   4  -5 -10  225.69   17.85
   4   5 -10  263.31   19.03
   4   5 -10  253.07   19.01
   4   5  -9   57.00    5.11
   4   5  -9   67.39    5.29
   4  -5  -9   56.64    9.63
   4   5  -9   76.86    6.43
   4   5  -9   71.59    5.16
   4   5  -9   78.69    6.33
   4   5  -8   80.64    6.18
   4  -5  -8   95.26    6.26
   4   5  -8   75.84    6.29
   4   5  -8   80.23    7.38
   4   5  -8   76.26    7.02
   4   5  -8   73.46    6.13
   4   5  -7   12.58    1.93
   4  -5  -7   10.17    1.24
   4   5  -7   13.03    1.28
   4   5  -7   12.01    1.42
   4   5  -7   14.01    1.26
   4   5  -6   51.72    4.45
   4  -5  -6   47.75    7.60
   4   5  -6   47.68    3.50
   4   5  -6   40.82    3.49
   4  -5  -6   40.42    3.50
   4   5  -6   44.78    3.66
   4   5  -6   42.62    3.56
   4   5  -5    6.34    0.89
   4  -5  -5    7.78    4.07
   4   5  -5    4.35    0.74
   4  -5  -5   11.01    1.05
   4  -5  -4   23.13    4.57
   4   5  -4   25.34    1.99
   4   5  -4   20.93    2.03
  -4   5   4   22.47    2.17
   4   5  -3    9.03    0.98
  -4   5   3   10.43    1.25
   4   5  -3    8.33    1.09
   4   5  -2    6.25    0.92
   4   5  -2    5.56    0.73
  -4   5   2    4.89    0.95
   4   5  -1   10.86    1.27
  -4   5   1   13.05    1.57
  -4  -5   1   11.18    1.24
   4   5  -1   11.96    1.16
  -4   5   0    7.89    1.30
   4   5   0    7.77    1.42
  -4  -5   0    7.02    0.98
   4   5   0    7.89    0.89
   4   5   1   83.75    6.99
   4   5   1   84.15    6.27
  -4   5  -1   89.54    6.98
  -4  -5  -1   76.12    6.57
   4   5   2    6.15    0.75
  -4  -5  -2    5.14    0.98
  -4   5  -2    7.10    1.28
   4   5   3    0.40    0.42
  -4   5  -3    0.16    0.73
  -4  -5  -3    0.92    0.61
   4   5   4    0.51    0.47
  -4  -5  -4   -0.13    0.54
   4  -5   4    0.33    0.52
  -4  -5  -5   10.64    1.59
   4   5   5   10.29    1.13
  -4  -5  -6   14.25    2.76
   4   5   6   15.61    1.51
  -4  -5  -6   13.81    1.46
  -4  -5  -6   16.59    2.10
  -4   5  -6   15.82    2.30
  -4  -5  -7   17.23    3.11
   4   5   7   15.94    1.66
  -4  -5  -7   18.81    1.70
  -4   5  -7   17.38    2.45
  -4   5  -8   14.47    2.26
   4   5   8   12.30    1.39
  -4  -5  -8   10.79    1.26
   4   5   8   14.20    2.68
  -4  -5  -8   10.12    2.66
   4   5   9    0.33    1.71
  -4  -5  -9    0.19    0.57
   4   5   9   -0.07    0.57
   4  -5   9   -0.11    0.57
  -4  -5  -9    0.78    2.07
  -4   5  -9   -0.26    1.04
  -4   5 -10   10.33    2.10
  -4  -5 -10    9.50    2.86
  -4  -5 -10    9.33    1.17
   4   5  10    6.34    2.20
   4   5  10    8.14    1.20
   4   5  10    9.98    1.22
   4  -5  10    7.15    1.07
   4   5  11    1.11    1.71
   4   5  11    0.31    0.76
   4  -5  11    0.54    0.62
  -4   5 -11    0.61    1.21
  -4  -5 -11    0.43    1.99
  -4  -5 -11    0.69    0.61
   4   5  12    6.60    2.20
   4   5  12    2.10    0.92
   4  -5  12    2.02    0.71
  -4   5 -12    2.35    1.53
  -4  -5 -12    3.97    2.38
  -4  -5 -12    1.75    0.78
   4   5  13    8.92    2.53
  -4  -5 -13   10.77    2.96
  -4   5 -13    4.79    2.01
  -4  -5 -13    9.43    1.32
   4   5  13    9.78    1.40
   4  -5  13    7.27    1.08
   4  -5  14    8.04    1.11
  -4   5 -14    5.59    2.08
  -4  -5 -14    6.28    2.71
  -4  -5 -14    6.38    1.22
   4   5  14    8.25    1.40
   4   5  14    9.76    2.53
   4   5  15    1.49    1.87
  -4   5 -15    1.71    1.79
  -4  -5 -15    2.70    2.13
  -4  -5 -15    1.02    0.95
   4   5  15    2.34    0.98
   4  -5  15    1.21    0.68
   4   5  16   -1.13    1.82
  -4   5 -16    0.45    1.54
  -4  -5 -16   -0.45    2.08
   4   5  16    0.10    0.94
   4  -5  16    0.83    0.61
  -4  -5 -16    0.75    0.87
  -4   5 -17    3.27    2.01
   4  -5  17    2.49    0.78
   4   5  17    2.04    1.01
  -4  -5 -17    1.95    1.08
   4   5  17    1.51    1.79
   4   5  18   32.89    4.39
  -4   5 -18   23.83    4.27
   4  -5  18   29.58    2.53
   4   5  18   28.03    2.75
  -4  -5 -18   24.06    2.74
   4   5  19   25.53    4.19
  -4   5 -19   26.69    4.73
   4  -5  19   33.57    2.92
   4   5  19   38.49    3.20
  -4  -5 -19   35.25    3.28
   4   5  20   -1.00    1.76
  -4   5 -20    1.70    1.67
   4  -5  21    0.16    0.51
   4   5  21   -0.40    0.68
  -4  -5 -21    0.37    0.81
   4  -5  22    1.82    0.54
   4   5  22    1.80    0.62
  -4  -5 -22    1.31    0.79
   4  -5  23    0.62    0.44
   4   5  23    1.40    0.52
  -4  -5 -23    1.54    0.69
   4  -5  24    4.23    0.60
  -4  -5 -24    3.34    0.78
   4  -5  25   67.81    5.44
  -4  -5 -25   83.74    5.65
  -4   5 -26   27.86    2.28
   4  -5  27    1.15    0.32
  -4   5 -27    1.07    0.29
   4   6 -27    3.87    0.62
   4  -6 -26   20.01    1.82
   4   6 -26   24.32    2.00
   4  -6 -26   19.39    1.85
   4  -6 -25    1.56    0.68
   4  -6 -25    3.08    0.68
   4  -6 -25    1.14    0.60
   4   6 -25    2.44    0.76
   4  -6 -24    2.25    0.90
   4  -6 -24    5.40    0.87
   4  -6 -24    3.77    0.87
   4   6 -24    2.51    0.94
   4  -6 -23    1.99    0.74
   4  -6 -23    1.01    0.78
   4  -6 -23    1.83    0.89
   4  -6 -22    1.12    0.68
   4  -6 -22    0.73    0.77
   4   6 -22    0.86    0.59
   4  -6 -22    1.41    0.87
   4  -6 -21    2.51    0.77
   4   6 -21    2.60    1.04
   4   6 -21    2.63    0.74
   4  -6 -21    1.45    0.88
   4  -6 -20    1.26    0.84
   4   6 -20    3.09    1.10
   4  -6 -20    2.32    0.77
   4   6 -20    3.49    0.79
  -4   6  20    2.41    1.49
  -4   6  19   16.31    3.07
   4   6 -19   23.56    3.32
  -4   6  19   20.46    3.33
   4  -6 -18    0.57    0.82
  -4   6  18   -0.33    1.32
   4   6 -18    1.63    1.28
   4  -6 -18    1.07    0.69
   4   6 -18    0.71    0.62
  -4   6  18    1.84    1.35
   4   6 -18    0.46    1.06
  -4   6  17    6.44    2.00
  -4   6  17    9.72    2.34
   4   6 -17    9.61    1.70
   4  -6 -17   14.94    1.61
   4   6 -17   10.18    2.30
   4   6 -17   10.59    1.31
  -4   6  16    6.76    1.20
   4  -6 -16    9.13    1.37
  -4   6  16    7.86    1.97
  -4   6  16    7.83    2.08
   4   6 -16    9.84    1.18
   4   6 -16    7.72    2.04
   4   6 -16    9.11    1.62
   4  -6 -15    6.64    1.29
  -4   6  15   15.83    2.64
  -4   6  15   14.29    2.40
   4   6 -15   14.43    2.48
   4   6 -15    9.73    1.67
   4   6 -15   11.81    1.31
   4   6 -14  137.88   11.02
   4  -6 -14  118.82   15.69
   4   6 -14  137.02   12.39
  -4   6  14  113.68   12.11
   4   6 -14  148.38   11.39
   4   6 -13   75.90    5.79
   4  -6 -13   65.41   10.61
   4   6 -13   69.60    6.06
   4  -6 -13   68.18    5.85
  -4   6  13   86.91    7.28
   4   6 -13   77.55    7.20
   4   6 -12    8.26    1.39
   4   6 -12    6.75    1.01
   4  -6 -12    3.09    4.22
  -4   6  12    8.95    1.98
   4   6 -12    7.59    1.88
   4   6 -12    7.86    1.69
   4  -6 -12    6.61    1.09
   4   6 -11   10.50    1.25
   4   6 -11    9.39    2.02
   4  -6 -11   16.53    1.50
   4  -6 -11    6.38    4.98
  -4   6  11    8.97    1.98
   4   6 -11    9.47    1.93
   4   6 -11   10.42    1.68
   4   6 -10   21.06    2.27
   4   6 -10   19.25    2.03
   4  -6 -10   16.50    1.94
   4   6 -10   23.06    3.00
   4  -6 -10   19.39    6.95
   4   6 -10   22.69    1.96
  -4   6  10   27.07    3.05
   4   6 -10   21.68    2.90
   4   6  -9    2.78    0.70
  -4   6   9    3.81    1.44
   4  -6  -9    1.08    4.86
   4   6  -9    0.72    1.02
   4   6  -9    1.50    0.76
   4   6  -9    1.79    1.13
  -4   6   8  411.10   35.83
   4   6  -8  445.08   36.38
   4   6  -8  455.33   34.99
   4   6  -8  525.80   35.04
   4   6  -8  447.60   36.11
   4  -6  -8  398.09   40.60
   4   6  -8  497.47   35.12
   4   6  -7  384.80   25.51
   4  -6  -7  361.19   31.66
   4   6  -7  415.62   26.89
   4  -6  -7  327.20   25.46
   4   6  -7  304.57   25.43
   4   6  -7  340.55   25.54
  -4   6   7  400.81   26.59
   4   6  -7  402.53   27.43
   4   6  -6   27.94    3.62
  -4   6   6   27.14    2.74
   4  -6  -6   14.45    1.72
   4   6  -6   16.35    1.76
   4   6  -6   22.16    2.82
   4  -6  -6   17.85    5.90
   4   6  -6   22.73    1.83
   4   6  -6   21.36    1.90
   4   6  -5    1.28    0.51
   4  -6  -5    4.38    3.67
   4  -6  -5    1.58    0.59
   4   6  -5    0.81    0.90
   4   6  -5    1.29    0.67
   4   6  -5    0.78    1.76
   4   6  -4    8.69    2.67
   4  -6  -4    7.61    1.06
   4   6  -4   12.41    1.87
   4  -6  -4    8.65    3.61
   4   6  -4    9.88    1.21
   4   6  -4    9.40    1.05
   4   6  -3    1.60    2.29
   4  -6  -3    1.02    0.53
   4   6  -3    0.37    0.76
   4   6  -3    0.19    0.44
  -4   6   3    0.89    0.40
   4   6  -3    1.41    0.68
   4   6  -2  529.09   36.79
  -4   6   2  452.80   37.07
   4   6  -2  467.52   37.50
  -4   6   2  440.89   36.56
   4   6  -2  479.97   36.63
  -4   6   1  516.49   35.38
  -4   6   1  525.89   36.07
   4  -6  -1  407.86   35.39
   4   6  -1  559.93   36.50
   4   6  -1  499.60   35.43
   4   6   0   28.81    2.31
  -4   6   0   32.15    2.29
   4   6   0   36.08    3.31
  -4   6  -1    1.02    0.42
   4   6   1    0.93    0.49
   4  -6   1    1.02    0.53
  -4   6  -2   20.58    1.65
   4   6   2   19.37    1.69
  -4   6  -2   19.18    2.36
   4   6   3   46.54    3.52
   4  -6   3   43.83    3.55
  -4  -6  -3   38.28    3.43
  -4   6  -3   51.76    4.48
   4   6   4  197.21   16.47
   4  -6   4  243.27   16.61
  -4  -6  -4  240.71   16.52
  -4   6  -4  192.95   17.34
   4   6   5  441.94   28.69
  -4   6  -5  439.81   29.90
   4  -6   5  358.80   28.66
  -4  -6  -5  365.25   28.59
  -4  -6  -6   24.79    2.37
   4  -6   6   23.09    2.42
  -4   6  -6   32.55    3.53
  -4  -6  -6   25.06    4.05
   4   6   6   32.31    2.49
  -4  -6  -7    0.63    0.59
   4   6   7    0.55    0.66
  -4  -6  -7    2.49    2.38
  -4   6  -7   -0.25    1.05
   4  -6   7    0.86    0.77
  -4   6  -8   24.86    3.24
  -4  -6  -8   24.53    4.41
   4   6   8   26.17    2.25
  -4  -6  -8   19.11    2.09
  -4   6  -9  140.44   11.44
  -4  -6  -9  118.85    9.88
   4   6   9  138.52   10.03
  -4  -6  -9  142.11   12.69
  -4   6 -10   21.54    3.18
  -4  -6 -10   24.17    2.15
   4   6  10   17.95    2.13
  -4  -6 -10   20.16    4.31
   4   6  10   18.30    2.05
  -4  -6 -11   64.16    5.37
  -4  -6 -11   56.94    7.59
  -4   6 -11   75.94    7.10
   4   6  11   66.38    5.43
  -4  -6 -12   12.77    1.68
   4   6  12   14.46    1.73
  -4  -6 -12   15.31    3.73
  -4   6 -12   16.48    3.04
  -4  -6 -13    0.10    0.83
   4   6  13   -0.19    0.90
  -4  -6 -13   -1.51    2.22
  -4   6 -13   -1.16    1.86
  -4  -6 -14   14.00    1.91
  -4  -6 -14   18.42    3.84
  -4   6 -14   20.91    3.47
   4   6  14   15.56    1.94
  -4  -6 -15  137.75   10.86
  -4  -6 -15  169.29   13.84
  -4   6 -15  152.50   13.14
   4   6  15  132.60   10.83
  -4  -6 -16  179.16   12.25
   4   6  16  146.84   12.10
  -4  -6 -16  163.77   14.65
  -4   6 -17    1.35    1.87
   4   6  17   -0.10    1.01
  -4  -6 -17    0.11    0.85
  -4   6 -18    7.45    2.31
  -4   6 -19    1.66    1.78
  -4  -6 -19    0.10    0.93
   4   6  19    1.52    0.83
  -4  -6 -20    7.46    1.37
   4   6  20   12.58    1.37
  -4  -6 -21   70.99    6.12
   4   6  21   81.18    6.03
  -4  -6 -22   91.84    6.98
   4   6  22   87.14    6.79
   4   6  23    1.08    0.43
  -4  -6 -23    1.26    0.66
   4  -6  24    3.03    0.60
  -4  -6 -24    5.42    0.78
  -4   6 -25    1.78    0.41
   4  -6  25    1.14    0.35
  -4   6 -26    1.48    0.30
   4  -7 -25   -0.58    0.47
   4   7 -25    0.11    0.41
   4  -7 -24    9.97    1.13
   4   7 -24    8.66    1.06
   4  -7 -24    6.39    0.85
   4   7 -23   12.68    1.41
   4  -7 -23   14.47    1.50
   4  -7 -22    0.49    0.73
   4   7 -22    0.17    0.49
   4   7 -22    0.71    0.75
   4  -7 -22   -0.32    0.55
   4  -7 -21    1.14    0.80
   4   7 -21   -0.26    0.54
   4   7 -21    0.52    0.75
   4  -7 -21   -0.12    0.51
   4  -7 -20    0.09    0.75
   4   7 -20    1.09    0.65
   4   7 -20    1.11    0.84
   4  -7 -20    0.67    0.58
   4  -7 -19    0.46    0.78
   4   7 -19    0.10    0.79
   4  -7 -19    0.45    0.57
   4   7 -19   -0.07    0.62
   4   7 -18   15.89    2.03
   4  -7 -18   19.60    2.12
   4   7 -18   21.62    1.95
   4  -7 -18   17.86    1.84
   4   7 -17   21.40    3.32
  -4   7  17   20.84    3.40
   4  -7 -16    2.84    1.02
  -4   7  16    0.33    1.42
   4   7 -16    3.52    1.55
   4  -7 -15    1.99    0.93
   4   7 -15    2.11    0.88
  -4   7  15    3.65    0.91
   4   7 -15    3.46    1.50
   4   7 -15    1.95    0.68
  -4   7  15    3.51    1.67
   4   7 -14    1.88    0.93
   4   7 -14    1.55    1.41
   4   7 -14    2.08    0.70
   4  -7 -14    2.56    0.97
  -4   7  14    0.61    1.22
   4   7 -13   -0.82    0.85
   4   7 -13    0.29    0.57
   4   7 -13   -0.61    1.12
  -4   7  13    1.18    1.42
   4  -7 -13   -0.09    0.76
  -4   7  12   92.48    8.27
   4   7 -12   95.21    8.40
   4  -7 -12   76.73    6.83
   4   7 -12   96.32    6.86
   4   7 -12   83.68    6.93
  -4   7  11  196.10   20.21
   4   7 -11  227.12   20.53
   4   7 -11  234.26   19.24
   4   7 -11  274.72   19.42
  -4   7  10  100.98    8.74
   4   7 -10   93.54    8.66
   4  -7 -10   90.37    7.53
   4   7 -10  125.15    9.30
   4   7 -10   99.43    7.48
   4   7 -10   91.31    7.54
   4  -7  -9    1.32    0.72
   4   7  -9    1.90    0.72
   4   7  -9    1.93    1.39
   4   7  -9    1.10    1.39
   4   7  -9    0.73    0.81
  -4   7   9    0.24    1.09
   4   7  -8    2.67    1.34
   4   7  -8    1.20    0.66
   4   7  -8    1.87    1.32
   4   7  -8    1.89    0.79
   4  -7  -8    1.29    0.79
   4   7  -7   18.41    3.11
   4   7  -7   20.97    1.86
   4   7  -7   13.20    1.80
   4   7  -6    6.24    0.96
   4   7  -6    4.68    1.95
   4  -7  -6    4.38    0.87
   4   7  -6    8.54    1.85
   4   7  -6    7.02    1.11
   4   7  -6    5.36    0.93
   4   7  -5  481.99   41.38
   4   7  -5  452.75   42.38
   4   7  -5  524.92   43.61
   4   7  -5  571.12   41.47
   4   7  -5  557.51   41.55
   4   7  -4  679.23   47.07
   4   7  -4  720.19   48.45
   4   7  -4  710.14   50.16
   4  -7  -4  610.75   47.00
   4   7  -4  617.55   47.14
   4   7  -3   53.26    4.63
   4   7  -3   44.66    6.12
   4   7  -3   47.51    3.34
   4  -7  -2    0.12    0.58
   4   7  -2   -1.22    2.32
   4   7  -2    0.22    1.04
   4   7  -2    1.04    0.60
  -4   7   2    1.18    0.52
   4   7  -1   99.81    7.63
   4   7  -1   89.25    6.36
  -4   7   1   97.97    6.33
   4  -7   0  102.99    8.69
   4   7   0  112.37    8.72
  -4   7   0  124.91    8.72
  -4   7   0  129.28    9.60
  -4   7  -1   29.72    3.75
   4   7   1   35.12    3.20
  -4   7  -1   30.20    3.10
   4  -7   2  244.82   20.22
  -4   7  -2  298.03   21.28
   4   7   2  281.88   20.27
  -4   7  -2  290.59   20.24
  -4   7  -3   36.61    2.72
   4   7   3   34.43    2.75
  -4   7  -3   38.86    3.76
  -4   7  -4    0.18    0.54
   4   7   4   -0.33    0.62
  -4   7  -4   -0.23    0.92
   4  -7   4    1.47    0.68
   4   7   5  116.77    7.44
   4  -7   5   75.32    7.23
  -4   7  -5  105.77    8.58
  -4  -7  -5  109.76   10.02
  -4  -7  -5   81.15    7.21
  -4   7  -5  112.70    7.34
   4   7   6  407.46   26.53
   4  -7   6  330.70   26.42
  -4   7  -6  380.49   27.79
  -4  -7  -6  321.72   26.35
  -4  -7  -6  407.30   29.57
  -4   7  -6  377.44   26.40
   4  -7   7    1.14    0.81
  -4   7  -7    0.82    1.23
  -4  -7  -7    1.01    2.63
  -4  -7  -7    1.01    0.70
  -4   7  -7    0.41    0.59
   4   7   7    0.65    0.79
  -4   7  -8  205.17   16.47
   4  -7   8  182.91   15.01
  -4  -7  -8  189.59   14.97
   4   7   8  231.53   15.18
  -4  -7  -8  212.06   18.16
  -4   7  -9   57.66    5.97
   4   7   9   61.48    4.70
   4  -7   9   45.47    4.58
   4   7   9   75.01    4.90
  -4  -7  -9   70.51    7.75
  -4  -7  -9   46.89    4.53
   4   7  10    0.89    0.80
  -4  -7 -10    0.52    0.76
   4   7  10   -0.09    0.78
   4  -7  10   -0.09    0.81
  -4  -7 -10    2.79    3.25
  -4   7 -10    0.65    1.32
  -4  -7 -11   45.04    4.21
   4   7  11   54.08    4.33
   4  -7  11   45.04    4.28
  -4  -7 -11   62.67    7.35
  -4   7 -11   64.23    6.08
  -4  -7 -12  245.71   18.87
   4   7  12  250.85   18.89
   4  -7  12  242.52   18.90
  -4  -7 -12  296.45   22.46
  -4   7 -12  281.09   20.92
  -4  -7 -13   16.57    1.97
   4   7  13   13.59    1.92
  -4   7 -13   11.49    2.72
  -4  -7 -13   11.82    3.55
   4  -7  14   54.11    4.76
  -4  -7 -14   50.36    4.72
  -4   7 -14   58.59    6.48
   4   7  14   58.41    4.82
  -4   7 -15   44.03    5.81
  -4  -7 -15   56.73    6.70
  -4   7 -16   -0.41    1.61
  -4  -7 -16    0.46    1.83
   4  -7  16   -0.09    0.79
   4   7  17   18.78    1.97
   4  -7  17   12.96    1.76
  -4  -7 -17   14.05    1.85
  -4  -7 -18  135.89   11.71
   4  -7  18  155.36   11.68
   4   7  18  168.96   11.78
   4   7  19  162.43   12.08
  -4   7 -19  126.87   11.98
  -4  -7 -19  154.60   12.12
   4   7  20    2.40    0.75
   4  -7  20    1.70    0.61
  -4   7 -20    1.73    0.72
  -4  -7 -20    1.09    0.72
   4   7  21   12.28    1.15
   4  -7  21    7.38    1.03
  -4   7 -21   14.02    1.31
  -4  -7 -21    8.21    1.20
  -4   7 -22    1.52    0.54
   4   7  22    0.86    0.40
  -4  -7 -22    1.22    0.58
  -4  -7 -23    0.20    0.40
  -4   7 -23   -0.08    0.37
  -4  -7 -24   18.12    1.69
  -4   7 -24   22.96    1.72
   4  -8 -23    7.02    0.92
   4  -8 -22    1.54    0.66
   4   8 -22    1.22    0.56
   4   8 -22    1.50    0.44
   4  -8 -21   18.86    1.86
   4   8 -21   17.53    1.72
   4   8 -21   21.65    1.68
   4  -8 -20   53.21    3.97
   4   8 -20   47.69    3.77
   4   8 -20   46.18    3.86
   4  -8 -20   42.15    3.63
   4   8 -19    0.68    0.76
   4  -8 -19    0.56    0.81
   4   8 -19    1.18    0.58
   4  -8 -19    0.78    0.51
   4   8 -18    3.30    0.99
   4  -8 -18    4.37    1.02
   4  -8 -18    5.21    0.78
   4   8 -18    5.09    0.89
   4  -8 -17   14.77    1.61
   4  -8 -17   13.16    1.34
   4   8 -17   10.21    1.54
  -4   8  17   12.20    1.49
   4   8 -17   13.09    1.42
   4  -8 -16    7.99    1.20
  -4   8  16    7.35    1.16
   4   8 -16    7.18    1.09
   4  -8 -16    8.15    1.00
   4   8 -16    6.15    1.27
  -4   8  15   60.48    5.26
   4  -8 -15   68.14    5.36
   4   8 -15   73.31    5.27
   4   8 -15   58.03    5.34
   4   8 -14   79.44    6.39
   4   8 -14   75.78    7.60
   4   8 -13    0.61    1.27
   4  -8 -12    7.68    1.25
   4   8 -12    8.42    1.15
   4   8 -12    7.56    1.90
   4  -8 -11   18.19    1.84
   4   8 -11   13.55    1.81
   4   8 -11   16.36    1.70
   4   8 -11   13.52    2.65
   4   8 -10    0.60    1.02
   4  -8 -10    0.17    0.72
   4   8 -10    0.51    0.64
   4   8 -10    0.46    0.83
   4   8  -9   10.54    1.24
   4  -8  -9    7.33    1.23
   4   8  -9   11.80    2.27
   4   8  -9    8.02    1.41
   4   8  -8   16.51    1.95
   4   8  -8    9.60    2.34
   4   8  -8   10.73    2.39
   4   8  -8   13.27    1.63
   4  -8  -7    7.90    1.17
   4   8  -7    7.37    1.11
   4   8  -7    6.84    2.02
   4   8  -7    5.72    1.79
   4  -8  -6    2.01    0.83
   4   8  -6    1.96    1.21
   4   8  -6    2.21    0.79
   4   8  -6    1.80    1.51
   4  -8  -5   13.91    1.66
   4   8  -5   17.45    2.65
   4   8  -5   14.19    1.58
   4   8  -5   13.35    2.95
   4   8  -4   19.84    2.79
   4   8  -4   18.72    3.59
   4   8  -4   15.19    1.66
   4   8  -3   12.12    1.60
   4   8  -3   22.83    4.17
   4   8  -3   23.59    2.92
   4   8  -3   15.95    1.63
   4   8  -2    1.18    2.54
   4   8  -2    4.55    0.86
   4   8  -1   22.83    4.78
  -4   8   1   21.74    2.04
   4   8  -1   23.02    2.14
   4   8   0   -0.70    3.10
   4   8   0   -0.34    0.59
  -4   8   0    0.24    0.57
   4   8   1    3.38    0.79
  -4   8  -1    3.65    0.76
   4   8   2   11.42    1.43
  -4   8  -2   14.09    1.46
  -4   8  -2   13.38    2.14
   4   8   3   50.69    4.12
  -4   8  -3   47.25    4.04
  -4   8  -3   54.13    5.17
  -4   8  -4    8.33    1.78
  -4  -8  -4    3.53    2.64
   4   8   4    7.27    1.12
  -4   8  -4    8.24    1.11
  -4  -8  -5   20.56    4.36
  -4   8  -5   21.72    3.07
   4   8   5   24.84    2.32
  -4   8  -5   22.73    2.20
  -4  -8  -6   15.40    4.33
  -4   8  -6   16.05    2.76
   4   8   6   22.14    2.21
  -4   8  -6   22.77    2.10
  -4   8  -7    2.00    1.33
  -4  -8  -7    0.57    2.81
  -4   8  -7    1.67    0.67
   4   8   7    2.10    0.92
   4   8   8   37.36    3.37
  -4  -8  -8   27.60    3.16
  -4  -8  -8   39.52    6.05
  -4   8  -8   45.14    4.68
  -4   8  -8   42.85    3.31
   4   8   8   42.90    3.48
   4   8   9   78.72    6.78
   4   8   9   89.99    6.90
  -4  -8  -9   76.14    6.71
  -4  -8  -9   99.89   10.16
  -4   8  -9   93.61    6.78
  -4   8  -9   89.16    8.26
   4   8  10    0.76    0.93
  -4  -8 -10   -0.58    2.34
  -4  -8 -10    0.89    0.81
  -4   8 -10   -0.33    0.66
  -4   8 -10    1.30    1.28
  -4   8 -11   34.41    3.08
  -4  -8 -11   41.17    5.80
  -4   8 -11   33.47    4.45
   4   8  11   32.42    3.18
  -4   8 -12   26.14    3.85
  -4  -8 -12   26.09    4.87
  -4  -8 -13   -0.50    2.04
  -4   8 -13    1.07    1.21
  -4  -8 -13   -0.37    0.81
  -4  -8 -14    1.57    0.89
  -4   8 -14    3.73    0.86
   4   8  14    3.05    1.04
  -4  -8 -15    5.38    1.12
   4   8  15    7.96    1.32
  -4   8 -15    6.33    1.10
  -4  -8 -16   13.26    1.60
  -4   8 -16   11.12    1.46
   4   8  16   11.60    1.56
  -4  -8 -17   21.69    2.33
   4   8  17   25.78    2.42
  -4   8 -17   26.21    2.34
   4   8  18    6.59    1.05
  -4  -8 -18    4.73    1.02
  -4   8 -19   -0.12    0.58
   4   8  19   -0.11    0.51
  -4  -8 -19   -0.53    0.60
  -4   8 -20   -0.29    0.45
   4   8  20    0.08    0.41
  -4  -8 -20   -0.38    0.48
  -4   8 -21    4.77    0.65
   4   8  21    4.24    0.55
  -4  -8 -21    4.29    0.66
  -4  -8 -22    2.69    0.42
  -4   8 -22    1.24    0.38
   4  -9 -21    3.77    0.64
   4  -9 -20    8.85    1.01
   4   9 -20    6.36    0.79
   4  -9 -19    0.41    0.58
   4   9 -19   -0.04    0.47
   4  -9 -18    0.26    0.64
   4   9 -18   -0.25    0.50
   4  -9 -17    0.21    0.71
  -4   9  17    0.65    0.58
   4   9 -17    0.86    0.51
   4  -9 -16    1.65    0.78
  -4   9  16    1.69    0.71
   4   9 -16    1.71    0.58
   4   9 -15    0.12    0.50
   4  -9 -15    0.22    0.70
  -4   9  15    0.68    0.71
   4  -9 -14    9.52    1.08
  -4   9  14    9.18    1.33
   4   9 -14   12.66    1.31
   4  -9 -14   12.36    1.40
   4   9 -13    0.76    0.61
  -4   9  13    0.15    0.71
   4  -9 -13    1.79    0.80
   4  -9 -12   17.19    1.86
   4   9 -12   17.31    1.75
   4  -9 -11   39.59    2.89
   4   9 -11   23.69    2.53
   4  -9 -10   21.70    2.15
   4   9 -10   20.19    2.01
   4  -9  -9    5.08    1.04
   4   9  -9    4.45    1.49
   4   9  -8    8.63    2.02
   4   9  -6    7.49    2.15
   4   9  -5   11.14    1.38
   4   9  -5   11.62    2.58
   4   9  -4    3.67    1.87
   4   9  -4    5.02    0.92
   4   9  -3   -0.46    2.08
   4   9  -3    0.72    0.61
   4  -9  -3    0.69    0.75
   4   9  -2    1.03    1.85
   4   9  -2    4.44    0.85
   4  -9  -2    2.12    0.80
   4   9  -1    0.36    0.62
   4  -9  -1   -0.07    0.66
   4   9   0    2.50    2.47
   4   9   0    4.02    0.88
   4  -9   0    3.65    0.84
   4   9   1   82.41    6.66
   4   9   1  109.37   10.98
   4   9   2  158.23   12.37
  -4  -9  -2  170.19   15.37
   4   9   3   31.47    5.46
  -4  -9  -3   21.58    4.57
   4   9   3   27.90    2.59
  -4  -9  -4   -0.55    2.62
  -4  -9  -5    1.13    2.50
  -4   9  -5    2.04    1.21
  -4  -9  -6    1.15    2.70
  -4   9  -6   -0.27    1.08
   4   9   7    8.36    1.26
  -4   9  -7    6.12    1.65
  -4   9  -8   14.38    1.66
   4   9   8   13.93    1.73
  -4  -9  -8   13.95    3.88
   4   9   8   16.88    1.83
  -4   9  -9   18.17    1.82
   4   9   9   14.05    1.82
  -4   9 -10    0.56    0.64
   4   9  10    0.09    0.78
  -4  -9 -11   16.42    1.91
   4   9  11   20.26    2.15
  -4   9 -11   22.78    2.07
  -4  -9 -12   52.56    4.62
   4   9  12   59.90    4.78
  -4   9 -12   57.77    4.66
  -4   9 -13   14.86    1.86
   4   9  13   19.38    2.08
  -4   9 -14    1.86    0.70
   4   9  14    1.78    0.83
  -4  -9 -14    2.36    0.77
  -4   9 -15    0.53    0.55
   4   9  15    0.36    0.71
  -4  -9 -15    0.77    0.63
  -4   9 -16    0.89    0.58
   4   9  16    0.76    0.67
  -4  -9 -16    1.33    0.60
  -4   9 -17    0.98    0.53
  -4  -9 -17    0.88    0.50
   4   9  17    1.52    0.58
  -4   9 -18   25.15    1.92
   4   9  18   24.42    1.90
  -4   9 -19    7.96    0.89
   4   9  19    8.94    0.85
  -4   9 -20    1.73    0.35
   4  10 -17    1.00    0.40
   4 -10 -17    0.66    0.50
   4  10 -16    1.12    0.44
   4 -10 -16    0.25    0.58
   4  10 -15    8.18    0.94
   4 -10 -15    7.79    1.04
  -4  10  15    6.57    0.94
   4  10 -14    3.47    0.76
  -4  10  14    5.13    0.89
   4  10 -13    4.47    0.78
  -4  10  13    5.47    0.93
   4 -10 -13    5.85    0.93
   4  10 -12    4.61    0.74
   4 -10 -12    2.58    0.81
  -4  10  12    4.44    0.88
   4  10 -11    0.60    0.57
   4 -10 -11    0.52    0.65
  -4  10  11    0.57    0.67
   4 -10 -10    3.35    0.82
   4  10 -10    4.10    0.76
   4  10  -9    8.51    1.07
   4 -10  -9    6.93    1.12
   4  10  -8   13.15    1.74
   4 -10  -8   29.40    2.09
   4  10  -7   51.22    4.80
   4  10  -7   55.60    4.45
   4 -10  -7   57.02    4.53
   4  10  -6    1.88    0.68
   4 -10  -6    1.07    0.66
   4  10  -5   -0.19    0.63
   4 -10  -5    0.20    0.62
   4  10  -4   27.33    2.22
   4 -10  -4   19.27    2.10
   4  10  -3    1.12    0.64
   4 -10  -3    0.89    0.64
   4 -10  -2   30.74    2.21
   4  10  -2   15.45    2.00
   4 -10  -1  140.77   11.23
   4  10  -1  161.73   11.35
   4  10   0   44.28    3.73
   4  10   1    6.23    1.05
   4  10   2   70.35    6.60
   4  10   2   86.77    6.72
   4  10   2   95.50    6.72
  -4  10  -2   88.05    6.60
   4  10   3   44.67    3.94
   4  10   3   48.85    3.99
   4  10   3   48.10    3.91
  -4  10  -3   44.06    3.79
   4  10   4    6.59    1.08
  -4  10  -4    5.34    0.95
   4  10   4    8.82    1.29
   4  10   5  175.80   12.50
  -4  10  -5  150.08   12.27
   4  10   5  172.16   12.43
   4  10   6   58.66    5.04
  -4  10  -6   61.71    4.89
   4  10   6   62.24    4.99
  -4  10  -7   -0.06    0.61
   4  10   7    0.08    0.78
   4  10   8   44.21    3.89
  -4  10  -8   46.04    3.76
   4  10   9   74.27    5.83
  -4  10  -9   70.74    5.68
  -4  10 -10   -0.30    0.61
   4  10  10    0.08    0.79
   4  10  11   48.77    4.10
  -4  10 -11   49.05    3.97
   4  10  12   39.34    3.39
  -4  10 -12   39.81    3.28
  -4  10 -13    0.24    0.50
   4  10  13    0.60    0.67
   4  10  14   15.98    1.66
  -4  10 -14   18.36    1.60
   4  10  15   65.71    5.14
  -4  10 -15   67.65    5.10
   4  10  16    3.72    0.54
  -4  10 -16    2.34    0.44
   4  11 -12    0.67    0.39
  -4  11  11    0.70    0.55
   4  11 -11    0.76    0.42
  -4  11  10    1.71    0.66
   4  11 -10    1.91    0.52
  -4  11   9    3.01    0.70
   4  11  -9    2.59    0.60
  -4  11   8    1.44    0.63
   4  11  -8    1.62    0.56
   4  11  -7   15.44    1.50
   4  11  -6    7.74    1.12
   4  11  -6   11.13    1.13
   4  11  -5    4.19    0.98
   4  11  -5    5.88    0.85
   4  11  -4    6.68    1.32
   4  11  -4    6.41    0.90
   4  11  -3    0.42    1.07
   4  11  -3    1.08    0.55
   4  11  -2    2.48    0.68
   4  11  -2    1.05    0.64
   4  11  -1   55.57    4.01
   4  11  -1   43.20    3.93
   4  11   0   60.26    4.40
   4  11   0   49.15    4.35
   4  11   1    3.84    0.81
   4  11   1    5.07    0.86
   4  11   2   15.10    1.68
   4  11   2   18.10    1.69
   4  11   3   14.94    1.59
   4  11   3   15.13    1.54
   4  11   4    1.31    0.74
  -4  11  -5   29.11    2.56
   4  11   5   41.17    2.92
  -4  11  -6   26.08    2.26
   4  11   6   25.81    2.32
   4  11   7    0.35    0.60
  -4  11  -7    0.06    0.36
   4  11   7    0.20    0.39
   4  11   8    5.57    0.77
   4  11   8    9.16    1.03
   4  11   9   21.92    2.00
   4  11  10    0.72    0.53
   4  11  11   22.41    1.93
   5   0 -31   24.98    2.17
   5   0 -30    0.14    0.64
   5   0 -29    4.34    1.07
   5   0 -28   -0.23    0.99
   5   0 -28    0.45    0.73
   5   0 -27    0.18    0.85
   5   0 -27    1.08    0.84
   5   0 -27    0.27    1.07
   5   0 -26   -0.20    0.89
   5   0 -26    0.78    0.80
   5   0 -26    0.75    1.19
   5   0 -25   28.64    2.86
   5   0 -25   38.46    5.31
  -5   0  25   30.30    4.74
  -5   0  24    1.32    1.84
   5   0 -24    1.71    1.04
   5   0 -24    2.07    1.91
   5   0 -24   -0.59    0.80
   5   0 -24   -1.09    1.32
  -5   0  23    2.50    2.14
   5   0 -23    1.05    1.19
   5   0 -23    2.95    1.08
   5   0 -23    2.02    1.94
   5   0 -23    3.82    1.00
  -5   0  22   -0.38    1.55
   5   0 -22   -0.28    1.09
   5   0 -22    0.11    0.95
  -5   0  22   -1.46    1.52
   5   0 -22    0.97    2.02
   5   0 -22    0.60    0.85
  -5   0  21    2.76    1.56
   5   0 -21    0.52    0.96
   5   0 -21    1.23    0.90
  -5   0  21    1.57    1.29
   5   0 -21    0.90    1.73
   5   0 -21    1.66    0.69
   5   0 -21    2.06    0.86
  -5   0  20    0.62    1.10
   5   0 -20   -0.70    0.92
[truncated: 972,531 more chars]
