# Supplementary material for: Free‐Standing Supramolecular Pyridine N‐Oxide‐Silver(I) Metallogels
Source: Adv Mater. 2025 Jul 1;37(37):2502818. doi: 10.1002/adma.202502818 (PMC12447065; doi:10.1002/adma.202502818)
Supplement: Supplementary file 2 — Supporting Data [file ADMA-37-2502818-s001.zip › (14Ag)EtOAc_a.cif]

data_14Ag_EtOAc_a
# start Validation Reply Form
_vrf_PLAT971_14Ag_EtOAc_a
;
PROBLEM: Check Calcd Resid. Dens.  0.83Ang From Ag3             4.70 eA-3  
RESPONSE: This is due to absorption artifacts
;
_vrf_PLAT973_14Ag_EtOAc_a
;
PROBLEM: Check Calcd Positive Resid. Density on       Ag1       2.44 eA-3  
RESPONSE: This is due to absorption artifacts
;
_vrf_PLAT215_14Ag_EtOAc_a
;
PROBLEM: Disordered F15       has ADP max/min Ratio .....        4.2 Note  
RESPONSE: Due to unresolved disorder
;
_vrf_PLAT972_14Ag_EtOAc_a
;
PROBLEM: Check Calcd Resid. Dens.  0.93Ang From Ag3            -2.85 eA-3  
RESPONSE: This is due to absorption artifacts
;
# end Validation Reply Form
_audit_creation_date               2024-12-02
_audit_creation_method
;
Olex2 1.5
(compiled 2024.02.16 svn.r378c4104 for OlexSys, GUI svn.r6928)
;
_shelx_SHELXL_version_number       '2018/1'
_audit_contact_author_address      ?
_audit_contact_author_email        ?
_audit_contact_author_name         ''
_audit_contact_author_phone        ?
_publ_contact_author_id_orcid      ?
_publ_section_references
;
Dolomanov, O.V., Bourhis, L.J., Gildea, R.J, Howard, J.A.K. & Puschmann, H.
 (2009), J. Appl. Cryst. 42, 339-341.

Sheldrick, G.M. (2015). Acta Cryst. C71, 3-8.
;
_chemical_name_common              ?
_chemical_name_systematic          ?
_chemical_formula_moiety           '3(C4 H2 Ag2 F6 O5), 3(C6 H7 N O2)'
_chemical_formula_sum              'C30 H27 Ag6 F18 N3 O21'
_chemical_formula_weight           1754.76
_chemical_melting_point            ?
_chemical_oxdiff_formula           'C26 H17 N6 F3 Ag1 O2'
_chemical_oxdiff_usercomment       'Colourless needles, 5mg, EtOAc'
loop_
  _atom_type_symbol
  _atom_type_description
  _atom_type_scat_dispersion_real
  _atom_type_scat_dispersion_imag
  _atom_type_scat_source
 'C' 'C' 0.0181 0.0091 'International Tables Vol C Tables 4.2.6.8 and 6.1.1.4'
 'H' 'H' 0.0000 0.0000 'International Tables Vol C Tables 4.2.6.8 and 6.1.1.4'
 'Ag' 'Ag' 0.1306 4.2820 'International Tables Vol C Tables 4.2.6.8 and 6.1.1.4'
 'F' 'F' 0.0727 0.0534 'International Tables Vol C Tables 4.2.6.8 and 6.1.1.4'
 'N' 'N' 0.0311 0.0180 'International Tables Vol C Tables 4.2.6.8 and 6.1.1.4'
 'O' 'O' 0.0492 0.0322 'International Tables Vol C Tables 4.2.6.8 and 6.1.1.4'

_shelx_space_group_comment
;
The symmetry employed for this shelxl refinement is uniquely defined
by the following loop, which should always be used as a source of
symmetry information in preference to the above space-group names.
They are only intended as comments.
;
_space_group_crystal_system        'monoclinic'
_space_group_IT_number             14
_space_group_name_H-M_alt          'P 1 21/n 1'
_space_group_name_Hall             '-P 2yn'
loop_
  _space_group_symop_operation_xyz
 'x, y, z'
 '-x+1/2, y+1/2, -z+1/2'
 '-x, -y, -z'
 'x-1/2, -y-1/2, z-1/2'

_cell_length_a                     19.1575(2)
_cell_length_b                     9.59980(10)
_cell_length_c                     25.4337(3)
_cell_angle_alpha                  90
_cell_angle_beta                   95.7290(10)
_cell_angle_gamma                  90
_cell_volume                       4654.10(9)
_cell_formula_units_Z              4
_cell_measurement_reflns_used      28812
_cell_measurement_temperature      120
_cell_measurement_theta_max        76.0450
_cell_measurement_theta_min        3.0780
_shelx_estimated_absorpt_T_max     0.568
_shelx_estimated_absorpt_T_min     0.050
_exptl_absorpt_coefficient_mu      21.296
_exptl_absorpt_correction_T_max    1.000
_exptl_absorpt_correction_T_min    0.621
_exptl_absorpt_correction_type     gaussian
_exptl_absorpt_process_details
;
CrysAlisPro 1.171.42.90a (Rigaku Oxford Diffraction, 2023)
Numerical absorption correction based on gaussian integration over
a multifaceted crystal model
Empirical absorption correction using spherical harmonics,
implemented in SCALE3 ABSPACK scaling algorithm.
;
_exptl_absorpt_special_details     ?
_exptl_crystal_colour              colourless
_exptl_crystal_colour_primary      colourless
_exptl_crystal_density_diffrn      2.504
_exptl_crystal_density_meas        ?
_exptl_crystal_density_method      ?
_exptl_crystal_description         plate
_exptl_crystal_F_000               3360
loop_
  _exptl_crystal_face_index_h
  _exptl_crystal_face_index_k
  _exptl_crystal_face_index_l
  _exptl_crystal_face_perp_dist
 -6 -1 15 0.0667
 4 0 -16 0.0331
 -6 -4 -9 0.1052
 -1 1 16 0.0723
 10 0 9 0.0219
 -10 0 -9 0.0050
 -7 -2 13 0.0757
 7 2 -13 0.0765
 2 6 2 0.1743
 -8 2 13 0.0810
 9 0 -12 0.0394
 -2 -6 -2 0.1595

_exptl_crystal_size_max            0.35
_exptl_crystal_size_mid            0.11
_exptl_crystal_size_min            0.03
loop_
  _exptl_oxdiff_crystal_face_indexfrac_h
  _exptl_oxdiff_crystal_face_indexfrac_k
  _exptl_oxdiff_crystal_face_indexfrac_l
  _exptl_oxdiff_crystal_face_x
  _exptl_oxdiff_crystal_face_y
  _exptl_oxdiff_crystal_face_z
 -5.8242 -1.1765 14.9596 -0.0522 -0.2219 0.9737
 4.3160 0.2811 -15.9666 0.0968 0.4075 -0.9081
 -6.0102 -4.1243 -8.6100 0.2327 0.9687 0.0858
 -1.1629 1.3541 16.1167 -0.1669 -0.6982 0.6962
 9.8727 0.0961 8.6788 -0.8240 -0.5662 -0.0187
 -9.6729 -0.0369 -9.0434 0.8241 0.5663 -0.0091
 -7.0060 -2.1306 13.2950 -0.0191 -0.0144 0.9997
 7.1168 2.1317 -13.1976 0.0098 0.0081 -0.9999
 1.6162 6.1140 2.0795 0.3642 -0.8786 -0.3090
 -8.0372 1.7202 12.7538 0.3841 -0.4510 0.8056
 9.1209 0.4881 -12.3108 -0.2782 0.1316 -0.9515
 -1.5074 -6.1081 -2.3185 -0.3655 0.8833 0.2936

_exptl_transmission_factor_max     ?
_exptl_transmission_factor_min     ?
_diffrn_reflns_av_R_equivalents    0.0695
_diffrn_reflns_av_unetI/netI       0.0389
_diffrn_reflns_Laue_measured_fraction_full  1.000
_diffrn_reflns_Laue_measured_fraction_max  0.980
_diffrn_reflns_limit_h_max         23
_diffrn_reflns_limit_h_min         -24
_diffrn_reflns_limit_k_max         12
_diffrn_reflns_limit_k_min         -12
_diffrn_reflns_limit_l_max         31
_diffrn_reflns_limit_l_min         -30
_diffrn_reflns_number              52481
_diffrn_reflns_point_group_measured_fraction_full  1.000
_diffrn_reflns_point_group_measured_fraction_max  0.980
_diffrn_reflns_theta_full          67.684
_diffrn_reflns_theta_max           76.880
_diffrn_reflns_theta_min           2.759
_diffrn_ambient_temperature        120
_diffrn_detector                   'Hybrid Pixel Array Detector'
_diffrn_detector_area_resol_mean   10.0000
_diffrn_detector_type              'HyPix-Arc 100'
_diffrn_measured_fraction_theta_full  1.000
_diffrn_measured_fraction_theta_max  0.980
_diffrn_measurement_details
;
List of Runs (angles in degrees, time in seconds):

  # Type    Start    End  Width  t~exp~   \w     \q     \k     \f   Frames
--------------------------------------------------------------------------
  1  \w     56.00  82.00   0.50    2.00    --   52.75  56.00 128.00   52
  2  \w      0.00  25.00   0.50    2.00    --   52.75 -56.00 -13.00   50
  3  \w    -14.00  59.00   0.50    2.00    --   53.02 -56.00 -13.00  146
  4  \w     62.00 121.00   0.50    2.00    --   53.02  56.00 128.00  118
  5  \w     35.00  97.00   0.50    4.00    --  101.85 -56.00 -13.00  124
  6  \w     93.00 169.00   0.50    4.00    --  101.85  56.00 128.00  152
  7  \w     43.00 120.00   0.50    2.00    --   53.02  57.00-150.00  154
  8  \w     36.00  98.00   0.50    2.00    --   53.02-125.00   0.00  124
  9  \w     52.00 125.00   0.50    2.00    --   53.02  37.00 -60.00  146
 10  \w     -1.00  83.00   0.50    2.00    --   53.02 -99.00  90.00  168
 11  \w     34.00  97.00   0.50    2.00    --   53.02-125.00 -90.00  126
 12  \w     44.00 106.00   0.50    4.00    --  101.85 -99.00 -30.00  124
 13  \w     43.00 106.00   0.50    4.00    --  101.85 -99.00  90.00  126
 14  \w     95.00 164.00   0.50    4.00    --  101.85 125.00 -30.00  138
 15  \w     30.00 107.00   0.50    4.00    --  101.85 -37.00 -60.00  154
 16  \w    131.00 163.00   0.50    4.00    --  101.85  77.00  90.00   64
 17  \w     84.00 162.00   0.50    4.00    --  101.85  19.00-150.00  156
 18  \w     39.00 111.00   0.50    4.00    --  101.85-125.00 -60.00  144
 19  \w     60.00 106.00   0.50    4.00    --  101.85 -99.00  30.00   92
 20  \w     43.00  69.00   0.50    4.00    --  101.85 -99.00-150.00   52
 21  \w     80.00 106.00   0.50    4.00    --  101.85 -99.00-150.00   52
 22  \w     45.00 102.00   0.50    4.00    --  101.85 -99.00-180.00  114
 23  \w     85.00 128.00   0.50    4.00    --  101.85  77.00  90.00   86
 24  \w     47.00 104.00   0.50    4.00    --  101.85 -99.00 150.00  114
 25  \w     85.00 162.00   0.50    4.00    --  101.85  77.00 -90.00  154
 26  \w    109.00 174.00   0.50    4.00    --  101.85  37.00  60.00  130
 27  \w    111.00 166.00   0.50    4.00    --  101.85 125.00   0.00  110
;
_diffrn_measurement_device         'four-circle diffractometer'
_diffrn_measurement_device_type    'SuperNova, Dualflex, HyPix-Arc 100'
_diffrn_measurement_method         '\w scans'
_diffrn_orient_matrix_type        
 'CrysAlisPro convention (1999,Acta A55,543-557)'
_diffrn_orient_matrix_UB_11        -0.0648498000
_diffrn_orient_matrix_UB_12        0.0842269000
_diffrn_orient_matrix_UB_13        -0.0221102000
_diffrn_orient_matrix_UB_21        -0.0256643000
_diffrn_orient_matrix_UB_22        -0.1251241000
_diffrn_orient_matrix_UB_23        -0.0346621000
_diffrn_orient_matrix_UB_31        -0.0408063000
_diffrn_orient_matrix_UB_32        -0.0550229000
_diffrn_orient_matrix_UB_33        0.0448732000
_diffrn_radiation_monochromator    mirror
_diffrn_radiation_probe            x-ray
_diffrn_radiation_type             'Cu K\a'
_diffrn_radiation_wavelength       1.54184
_diffrn_source                     'micro-focus sealed X-ray tube'
_diffrn_source_type                'SuperNova (Cu) X-ray Source'
_reflns_Friedel_coverage           0.000
_reflns_Friedel_fraction_full      .
_reflns_Friedel_fraction_max       .
_reflns_number_gt                  8471
_reflns_number_total               9634
_reflns_special_details
;
 Reflections were merged by SHELXL according to the crystal
 class for the calculation of statistics and refinement.
 
 _reflns_Friedel_fraction is defined as the number of unique
 Friedel pairs measured divided by the number that would be
 possible theoretically, ignoring centric projections and
 systematic absences.
;
_reflns_threshold_expression       'I > 2\s(I)'
_computing_cell_refinement         'CrysAlisPro 1.171.42.90a (Rigaku OD, 2023)'
_computing_data_collection         'CrysAlisPro 1.171.42.90a (Rigaku OD, 2023)'
_computing_data_reduction          'CrysAlisPro 1.171.42.90a (Rigaku OD, 2023)'
_computing_molecular_graphics      'Olex2 1.5 (Dolomanov et al., 2009)'
_computing_publication_material    'Olex2 1.5 (Dolomanov et al., 2009)'
_computing_structure_refinement    'SHELXL 2018/1 (Sheldrick, 2015)'
_computing_structure_solution      'SHELXT 2018/2 (Sheldrick, 2018)'
_refine_diff_density_max           4.291
_refine_diff_density_min           -2.787
_refine_diff_density_rms           0.261
_refine_ls_extinction_coef         .
_refine_ls_extinction_method       none
_refine_ls_goodness_of_fit_ref     1.047
_refine_ls_hydrogen_treatment      mixed
_refine_ls_matrix_type             full
_refine_ls_number_parameters       751
_refine_ls_number_reflns           9634
_refine_ls_number_restraints       6
_refine_ls_R_factor_all            0.0680
_refine_ls_R_factor_gt             0.0632
_refine_ls_restrained_S_all        1.047
_refine_ls_shift/su_max            0.001
_refine_ls_shift/su_mean           0.000
_refine_ls_structure_factor_coef   Fsqd
_refine_ls_weighting_details      
 'w=1/[\s^2^(Fo^2^)+(0.1379P)^2^+11.0601P] where P=(Fo^2^+2Fc^2^)/3'
_refine_ls_weighting_scheme        calc
_refine_ls_wR_factor_gt            0.1823
_refine_ls_wR_factor_ref           0.1884
_refine_special_details            ?
_olex2_refinement_description
;
1. Fixed Uiso
 At 1.2 times of:
  All C(H) groups
 At 1.5 times of:
  All C(H,H,H) groups
2. Restrained distances
 H19B-O19
 0.85 with sigma of 0.02
 H21B-O21
 0.85 with sigma of 0.02
 O21-H21A
 0.85 with sigma of 0.02
 O19-H19A
 0.85 with sigma of 0.02
 H20B-O20
 0.85 with sigma of 0.02
 O20-H20A
 0.85 with sigma of 0.02
3. Others
 Fixed Sof: F14(0.5) F11(0.5) F10(0.5) F13(0.5) F12(0.5) F15(0.5)
4.a Riding coordinates:
 O21(H21A,H21B)
4.b Aromatic/amide H refined with riding coordinates:
 C5(H5), C13(H13), C11(H11), C1(H1), C7(H7), C17(H17), C14(H14), C4(H4),
 C2(H2), C16(H16), C10(H10), C8(H8)
4.c Idealised Me refined as rotating group:
 C18(H18A,H18B,H18C), C6(H6A,H6B,H6C), C12(H12A,H12B,H12C)
;
_atom_sites_solution_hydrogens     mixed
_atom_sites_solution_primary       dual
_atom_sites_solution_secondary     ?
loop_
  _atom_site_label
  _atom_site_type_symbol
  _atom_site_fract_x
  _atom_site_fract_y
  _atom_site_fract_z
  _atom_site_U_iso_or_equiv
  _atom_site_adp_type
  _atom_site_occupancy
  _atom_site_site_symmetry_order
  _atom_site_calc_flag
  _atom_site_refinement_flags_posn
  _atom_site_refinement_flags_adp
  _atom_site_refinement_flags_occupancy
  _atom_site_disorder_assembly
  _atom_site_disorder_group
 Ag5 Ag 0.59863(2) 0.17832(4) 0.48060(2) 0.02686(14) Uani 1 1 d . . . . .
 Ag4 Ag 0.56449(2) 0.35529(4) 0.35057(2) 0.02645(14) Uani 1 1 d . . . . .
 Ag1 Ag 0.76672(2) 0.69061(5) 0.31261(2) 0.03270(16) Uani 1 1 d . . . . .
 Ag6 Ag 0.56666(3) -0.11132(5) 0.49384(2) 0.03493(16) Uani 1 1 d . . . . .
 Ag2 Ag 0.74305(3) 0.39376(6) 0.32222(2) 0.04081(17) Uani 1 1 d . . . . .
 Ag3 Ag 0.60096(3) 0.64432(5) 0.33735(2) 0.04213(18) Uani 1 1 d . . . . .
 O14 O 0.6418(2) 0.3880(4) 0.42675(16) 0.0268(9) Uani 1 1 d . . . . .
 O5 O 0.4889(2) 0.4950(4) 0.41501(15) 0.0268(8) Uani 1 1 d . . . . .
 F17 F 0.4122(2) -0.0737(5) 0.32929(15) 0.0440(10) Uani 1 1 d . . . . .
 O3 O 0.6747(2) 0.0249(4) 0.41543(15) 0.0284(9) Uani 1 1 d . . . . .
 F18 F 0.4496(3) 0.1285(4) 0.31115(16) 0.0459(11) Uani 1 1 d . . . . .
 O18 O 0.6779(2) 0.1236(5) 0.54835(17) 0.0300(9) Uani 1 1 d . . . . .
 F7 F 0.4388(2) 0.5613(5) 0.17152(14) 0.0469(11) Uani 1 1 d . . . . .
 O15 O 0.5213(2) 0.1402(5) 0.40532(16) 0.0276(9) Uani 1 1 d . . . . .
 O1 O 0.8429(2) 0.5385(4) 0.25315(15) 0.0260(8) Uani 1 1 d . . . . .
 F19 F 0.7920(2) 0.0926(5) 0.61229(16) 0.0426(10) Uani 1 1 d . . . . .
 F21 F 0.7231(2) -0.0106(6) 0.66126(14) 0.0479(11) Uani 1 1 d . . . . .
 F20 F 0.7790(2) -0.1290(5) 0.60752(17) 0.0455(10) Uani 1 1 d . . . . .
 F8 F 0.3843(2) 0.6731(5) 0.22758(15) 0.0448(10) Uani 1 1 d . . . . .
 O12 O 0.4880(2) 0.4146(5) 0.28090(17) 0.0324(10) Uani 1 1 d . . . . .
 O20 O 0.66178(19) 0.2060(5) 0.33324(14) 0.0255(9) Uani 1 1 d D . . . .
 O7 O 0.8458(2) 0.6400(5) 0.38146(17) 0.0344(10) Uani 1 1 d . . . . .
 O21 O 0.6733(2) 0.8507(4) 0.32995(14) 0.0257(8) Uani 1 1 d D . . . .
 H21A H 0.664462 0.906119 0.303614 0.001(11) Uiso 1 1 d DR . . . .
 H21B H 0.669922 0.905489 0.355724 0.08(4) Uiso 1 1 d DR . . . .
 F16 F 0.5141(2) -0.0500(6) 0.30405(16) 0.0516(12) Uani 1 1 d . . . . .
 O10 O 0.6823(2) 0.4158(5) 0.24280(17) 0.0343(10) Uani 1 1 d . . . . .
 O19 O 0.5007(2) -0.3245(4) 0.49896(17) 0.0271(8) Uani 1 1 d D . . . .
 O2 O 1.0999(2) 0.5400(5) 0.36444(18) 0.0369(10) Uani 1 1 d . . . . .
 O6 O 0.2358(2) 0.5192(5) 0.29798(18) 0.0356(10) Uani 1 1 d . . . . .
 F9 F 0.3714(2) 0.4527(5) 0.22065(18) 0.0545(12) Uani 1 1 d . . . . .
 O16 O 0.5065(2) -0.0908(5) 0.41528(17) 0.0332(10) Uani 1 1 d . . . . .
 O8 O 0.8175(3) 0.4156(5) 0.39296(18) 0.0376(11) Uani 1 1 d . . . . .
 O17 O 0.6445(2) -0.0968(5) 0.56319(17) 0.0339(10) Uani 1 1 d . . . . .
 O13 O 0.6603(3) 0.6168(5) 0.41583(17) 0.0355(10) Uani 1 1 d . . . . .
 F6 F 0.5708(2) 0.4518(6) 0.16787(17) 0.0590(13) Uani 1 1 d . . . . .
 F4 F 0.6660(3) 0.4547(6) 0.13340(16) 0.0561(13) Uani 1 1 d . . . . .
 F2 F 0.9471(3) 0.3860(5) 0.44269(19) 0.0563(12) Uani 1 1 d . . . . .
 O9 O 0.6865(3) 0.6507(5) 0.23829(19) 0.0390(11) Uani 1 1 d . . . . .
 F5 F 0.6127(3) 0.6453(5) 0.14444(18) 0.0611(14) Uani 1 1 d . . . . .
 N1 N 0.9070(2) 0.5363(5) 0.27950(17) 0.0222(9) Uani 1 1 d . . . . .
 N2 N 0.7375(2) 0.0188(5) 0.44390(17) 0.0254(10) Uani 1 1 d . . . . .
 N3 N 0.4254(2) 0.5033(5) 0.38766(17) 0.0233(9) Uani 1 1 d . . . . .
 O4 O 0.9246(3) -0.0120(6) 0.53627(19) 0.0456(12) Uani 1 1 d . . . . .
 F3 F 0.8929(3) 0.5130(9) 0.49289(16) 0.085(2) Uani 1 1 d . . . . .
 O11 O 0.5186(3) 0.6370(5) 0.27105(19) 0.0498(14) Uani 1 1 d . . . . .
 F1 F 0.9645(3) 0.6026(6) 0.4417(2) 0.0661(15) Uani 1 1 d . . . . .
 C15 C 0.2973(3) 0.5226(7) 0.3280(2) 0.0271(12) Uani 1 1 d . . . . .
 C5 C 0.9339(3) 0.4135(6) 0.2986(2) 0.0261(11) Uani 1 1 d . . . . .
 H5 H 0.907579 0.330155 0.292318 0.031 Uiso 1 1 calc R U . . .
 C23 C 0.4816(3) 0.5324(6) 0.2622(2) 0.0252(11) Uani 1 1 d . . . . .
 C13 C 0.3880(3) 0.3869(6) 0.3749(2) 0.0243(11) Uani 1 1 d . . . . .
 H13 H 0.406333 0.299006 0.386561 0.029 Uiso 1 1 calc R U . . .
 C22 C 0.4681(3) 0.0072(6) 0.3332(2) 0.0231(11) Uani 1 1 d . . . . .
 C21 C 0.5021(3) 0.0215(6) 0.3904(2) 0.0224(11) Uani 1 1 d . . . . .
 C3 C 1.0371(3) 0.5310(7) 0.3362(2) 0.0272(12) Uani 1 1 d . . . . .
 C19 C 0.6827(3) 0.0081(6) 0.5698(2) 0.0247(11) Uani 1 1 d . . . . .
 C30 C 0.6301(3) 0.5258(6) 0.1659(2) 0.0241(11) Uani 1 1 d . . . . .
 C11 C 0.7635(4) -0.1068(7) 0.4612(3) 0.0325(13) Uani 1 1 d . . . . .
 H11 H 0.737580 -0.189166 0.451999 0.039 Uiso 1 1 calc R U . . .
 C1 C 0.9452(3) 0.6550(7) 0.2871(2) 0.0292(12) Uani 1 1 d . . . . .
 H1 H 0.926847 0.740029 0.272478 0.035 Uiso 1 1 calc R U . . .
 C7 C 0.7749(3) 0.1341(6) 0.4558(2) 0.0297(13) Uani 1 1 d . . . . .
 H7 H 0.757309 0.221067 0.442419 0.036 Uiso 1 1 calc R U . . .
 C17 C 0.3993(3) 0.6292(6) 0.3720(2) 0.0303(13) Uani 1 1 d . . . . .
 H17 H 0.425709 0.710613 0.381563 0.036 Uiso 1 1 calc R U . . .
 C27 C 0.8529(3) 0.5228(7) 0.4018(2) 0.0274(12) Uani 1 1 d . . . . .
 C14 C 0.3246(3) 0.3926(6) 0.3458(2) 0.0293(12) Uani 1 1 d . . . . .
 H14 H 0.298811 0.309582 0.337575 0.035 Uiso 1 1 calc R U . . .
 C26 C 0.6984(3) 0.5157(7) 0.4984(2) 0.0270(12) Uani 1 1 d . . . . .
 C9 C 0.8640(3) 0.0048(7) 0.5052(2) 0.0307(13) Uani 1 1 d . . . . .
 C25 C 0.6627(3) 0.5054(6) 0.4413(2) 0.0261(11) Uani 1 1 d . . . . .
 C4 C 0.9988(3) 0.4086(7) 0.3269(2) 0.0291(12) Uani 1 1 d . . . . .
 H4 H 1.017490 0.322245 0.340013 0.035 Uiso 1 1 calc R U . . .
 C2 C 1.0087(3) 0.6541(7) 0.3152(2) 0.0295(12) Uani 1 1 d . . . . .
 H2 H 1.034250 0.738591 0.320621 0.035 Uiso 1 1 calc R U . . .
 C29 C 0.6705(3) 0.5325(6) 0.2216(2) 0.0265(11) Uani 1 1 d . . . . .
 C16 C 0.3354(3) 0.6421(7) 0.3427(2) 0.0291(12) Uani 1 1 d . . . . .
 H16 H 0.317492 0.731440 0.332575 0.035 Uiso 1 1 calc R U . . .
 C20 C 0.7455(3) -0.0086(7) 0.6131(2) 0.0299(12) Uani 1 1 d . . . . .
 C28 C 0.9149(3) 0.5088(8) 0.4456(2) 0.0345(14) Uani 1 1 d . . . . .
 C24 C 0.4181(3) 0.5534(7) 0.2204(2) 0.0311(13) Uani 1 1 d . . . . .
 C10 C 0.8261(4) -0.1164(7) 0.4914(2) 0.0350(14) Uani 1 1 d . . . . .
 H10 H 0.843944 -0.204745 0.503000 0.042 Uiso 1 1 calc R U . . .
 C8 C 0.8376(3) 0.1309(7) 0.4864(2) 0.0310(13) Uani 1 1 d . . . . .
 H8 H 0.862738 0.214608 0.494733 0.037 Uiso 1 1 calc R U . . .
 C18 C 0.2069(3) 0.6522(8) 0.2800(3) 0.0407(15) Uani 1 1 d . . . . .
 H18A H 0.239174 0.698031 0.257972 0.061 Uiso 1 1 calc R U . . .
 H18B H 0.200332 0.711065 0.310617 0.061 Uiso 1 1 calc R U . . .
 H18C H 0.161536 0.637496 0.259299 0.061 Uiso 1 1 calc R U . . .
 F14 F 0.6592(7) 0.4492(17) 0.5304(4) 0.062(4) Uani 0.5 1 d . . P A 2
 C6 C 1.1310(4) 0.4110(8) 0.3847(2) 0.0415(16) Uani 1 1 d . . . . .
 H6A H 1.137957 0.348626 0.355150 0.062 Uiso 1 1 calc R U . . .
 H6B H 1.099751 0.366488 0.407899 0.062 Uiso 1 1 calc R U . . .
 H6C H 1.176337 0.430516 0.404688 0.062 Uiso 1 1 calc R U . . .
 C12 C 0.9631(4) 0.1109(9) 0.5524(3) 0.053(2) Uani 1 1 d . . . . .
 H12A H 0.974732 0.162006 0.521034 0.080 Uiso 1 1 calc R U . . .
 H12B H 1.006420 0.084826 0.573879 0.080 Uiso 1 1 calc R U . . .
 H12C H 0.934551 0.170092 0.573175 0.080 Uiso 1 1 calc R U . . .
 F11 F 0.7603(6) 0.5773(19) 0.4980(4) 0.073(4) Uani 0.5 1 d . . P A 1
 F10 F 0.7572(6) 0.442(2) 0.5022(5) 0.077(4) Uani 0.5 1 d . . P A 2
 F13 F 0.6638(8) 0.611(2) 0.5221(5) 0.097(6) Uani 0.5 1 d . . P A 1
 F12 F 0.7116(9) 0.6337(9) 0.5182(4) 0.065(4) Uani 0.5 1 d . . P A 2
 F15 F 0.7051(15) 0.4102(14) 0.5241(7) 0.126(10) Uani 0.5 1 d . . P A 1
 H20A H 0.672(4) 0.148(7) 0.358(2) 0.04(2) Uiso 1 1 d D . . . .
 H20B H 0.647(8) 0.182(16) 0.302(2) 0.15(6) Uiso 1 1 d D . . . .
 H19A H 0.505(3) -0.376(5) 0.5260(15) 0.011(14) Uiso 1 1 d D . . . .
 H19B H 0.493(13) -0.36(2) 0.468(4) 0.28(12) Uiso 1 1 d D . . . .

loop_
  _atom_site_aniso_label
  _atom_site_aniso_U_11
  _atom_site_aniso_U_22
  _atom_site_aniso_U_33
  _atom_site_aniso_U_23
  _atom_site_aniso_U_13
  _atom_site_aniso_U_12
 Ag5 0.0270(2) 0.0243(2) 0.0276(2) 0.00124(15) -0.00535(17) 0.00034(15)
 Ag4 0.0270(2) 0.0256(2) 0.0253(2) 0.00001(15) -0.00415(16) 0.00186(15)
 Ag1 0.0293(3) 0.0313(3) 0.0354(3) -0.00681(17) -0.00711(19) 0.00613(17)
 Ag6 0.0422(3) 0.0292(3) 0.0303(3) 0.00602(17) -0.0116(2) -0.01062(19)
 Ag2 0.0468(3) 0.0432(3) 0.0290(3) 0.00627(19) -0.0128(2) -0.0197(2)
 Ag3 0.0497(3) 0.0371(3) 0.0355(3) 0.01033(19) -0.0163(2) -0.0190(2)
 O14 0.030(2) 0.023(2) 0.0258(19) 0.0002(16) -0.0028(16) -0.0020(16)
 O5 0.0258(19) 0.027(2) 0.0255(18) -0.0019(16) -0.0059(15) 0.0014(16)
 F17 0.039(2) 0.054(3) 0.0370(19) 0.0059(18) -0.0050(16) -0.0195(19)
 O3 0.0253(19) 0.031(2) 0.0275(19) -0.0016(16) -0.0037(15) 0.0001(17)
 F18 0.071(3) 0.0266(19) 0.035(2) 0.0029(15) -0.0173(19) -0.0001(19)
 O18 0.029(2) 0.030(2) 0.029(2) 0.0038(17) -0.0045(17) -0.0013(17)
 F7 0.042(2) 0.078(3) 0.0200(16) -0.0032(18) -0.0016(15) 0.009(2)
 O15 0.029(2) 0.028(2) 0.0249(19) -0.0001(16) -0.0008(16) -0.0009(17)
 O1 0.0237(18) 0.028(2) 0.0250(18) 0.0016(16) -0.0020(15) 0.0009(16)
 F19 0.033(2) 0.049(2) 0.042(2) 0.0072(18) -0.0122(16) -0.0110(17)
 F21 0.040(2) 0.084(3) 0.0196(16) 0.0070(18) 0.0000(15) 0.003(2)
 F20 0.042(2) 0.043(2) 0.049(2) 0.0003(18) -0.0074(18) 0.0173(18)
 F8 0.045(2) 0.052(3) 0.037(2) 0.0024(18) 0.0002(17) 0.0191(19)
 O12 0.038(2) 0.027(2) 0.030(2) 0.0059(17) -0.0073(18) -0.0020(18)
 O20 0.022(2) 0.027(2) 0.026(2) 0.0005(15) -0.0028(17) 0.0003(15)
 O7 0.032(2) 0.037(2) 0.033(2) -0.0019(19) -0.0036(18) -0.0030(19)
 O21 0.029(2) 0.0219(19) 0.025(2) 0.0007(15) -0.0008(16) -0.0015(15)
 F16 0.049(2) 0.074(3) 0.0328(19) -0.010(2) 0.0075(17) 0.018(2)
 O10 0.038(2) 0.035(2) 0.028(2) 0.0054(18) -0.0061(18) -0.0104(19)
 O19 0.031(2) 0.0227(19) 0.0267(19) 0.0018(16) -0.0026(16) -0.0020(16)
 O2 0.027(2) 0.045(3) 0.037(2) -0.004(2) -0.0051(17) 0.004(2)
 O6 0.028(2) 0.041(3) 0.037(2) -0.0005(19) -0.0034(18) 0.0018(19)
 F9 0.040(2) 0.060(3) 0.058(2) 0.009(2) -0.0218(19) -0.022(2)
 O16 0.039(2) 0.028(2) 0.031(2) 0.0070(17) -0.0094(18) -0.0103(18)
 O8 0.045(3) 0.036(3) 0.029(2) 0.0042(19) -0.0087(19) -0.014(2)
 O17 0.038(2) 0.030(2) 0.031(2) 0.0073(18) -0.0094(18) -0.0090(19)
 O13 0.042(3) 0.029(2) 0.033(2) 0.0083(18) -0.0075(19) -0.0104(19)
 F6 0.042(2) 0.092(4) 0.041(2) 0.008(2) -0.0065(18) -0.021(3)
 F4 0.066(3) 0.070(3) 0.032(2) -0.009(2) 0.0011(19) 0.030(3)
 F2 0.049(3) 0.058(3) 0.058(3) 0.002(2) -0.014(2) 0.015(2)
 O9 0.039(3) 0.033(2) 0.043(3) -0.011(2) -0.010(2) 0.007(2)
 F5 0.106(4) 0.033(2) 0.040(2) -0.0056(18) -0.015(2) 0.011(2)
 N1 0.021(2) 0.027(2) 0.0183(19) -0.0016(17) 0.0023(16) 0.0020(18)
 N2 0.023(2) 0.033(3) 0.021(2) -0.0020(19) 0.0030(17) 0.0006(19)
 N3 0.025(2) 0.026(2) 0.020(2) -0.0017(18) 0.0049(17) 0.0039(19)
 O4 0.035(2) 0.059(3) 0.040(2) 0.004(2) -0.011(2) -0.002(2)
 F3 0.048(3) 0.185(7) 0.0202(18) -0.015(3) -0.0037(18) 0.018(4)
 O11 0.069(4) 0.032(3) 0.041(3) 0.011(2) -0.027(2) -0.020(2)
 F1 0.046(3) 0.071(3) 0.074(3) 0.016(3) -0.028(2) -0.025(2)
 C15 0.025(3) 0.033(3) 0.023(2) -0.003(2) 0.001(2) 0.002(2)
 C5 0.031(3) 0.026(3) 0.022(2) 0.002(2) 0.004(2) 0.001(2)
 C23 0.024(3) 0.027(3) 0.023(2) -0.006(2) -0.002(2) -0.005(2)
 C13 0.029(3) 0.015(2) 0.030(3) 0.002(2) 0.007(2) 0.001(2)
 C22 0.023(2) 0.021(3) 0.025(3) -0.001(2) 0.002(2) -0.005(2)
 C21 0.024(2) 0.021(3) 0.023(2) 0.002(2) 0.007(2) 0.000(2)
 C3 0.025(3) 0.033(3) 0.024(3) -0.002(2) 0.003(2) 0.006(2)
 C19 0.025(3) 0.026(3) 0.023(2) 0.001(2) -0.001(2) -0.002(2)
 C30 0.026(3) 0.023(3) 0.023(2) 0.000(2) 0.000(2) 0.005(2)
 C11 0.036(3) 0.027(3) 0.034(3) 0.007(2) 0.004(3) -0.002(2)
 C1 0.026(3) 0.028(3) 0.034(3) 0.003(2) 0.005(2) -0.001(2)
 C7 0.032(3) 0.024(3) 0.034(3) 0.004(2) 0.011(3) 0.000(2)
 C17 0.028(3) 0.024(3) 0.037(3) 0.002(2) 0.000(2) 0.000(2)
 C27 0.027(3) 0.036(3) 0.020(2) -0.005(2) 0.003(2) -0.004(2)
 C14 0.032(3) 0.023(3) 0.032(3) -0.005(2) 0.003(2) -0.001(2)
 C26 0.028(3) 0.031(3) 0.022(2) -0.004(2) 0.000(2) -0.004(2)
 C9 0.030(3) 0.037(3) 0.024(3) 0.002(2) 0.001(2) -0.006(3)
 C25 0.026(3) 0.027(3) 0.026(3) 0.000(2) 0.004(2) 0.000(2)
 C4 0.030(3) 0.029(3) 0.027(3) -0.002(2) 0.001(2) 0.003(2)
 C2 0.028(3) 0.030(3) 0.030(3) 0.000(2) 0.002(2) -0.005(2)
 C29 0.023(3) 0.028(3) 0.029(3) -0.002(2) 0.004(2) -0.002(2)
 C16 0.025(3) 0.036(3) 0.026(3) 0.002(2) 0.001(2) 0.004(2)
 C20 0.027(3) 0.040(3) 0.022(3) 0.000(2) -0.001(2) 0.000(2)
 C28 0.032(3) 0.043(4) 0.026(3) -0.002(3) -0.006(2) -0.009(3)
 C24 0.032(3) 0.036(3) 0.024(3) 0.003(2) -0.003(2) 0.004(3)
 C10 0.035(3) 0.038(3) 0.030(3) 0.004(3) -0.004(3) -0.001(3)
 C8 0.030(3) 0.033(3) 0.031(3) -0.002(2) 0.002(2) -0.008(2)
 C18 0.028(3) 0.054(4) 0.037(3) 0.004(3) -0.008(3) 0.003(3)
 F14 0.075(7) 0.092(12) 0.018(4) 0.005(5) 0.005(5) -0.046(7)
 C6 0.036(3) 0.057(4) 0.030(3) 0.003(3) -0.007(3) 0.013(3)
 C12 0.033(4) 0.078(6) 0.045(4) 0.001(4) -0.014(3) -0.014(4)
 F11 0.041(5) 0.144(13) 0.033(5) 0.006(6) -0.005(4) -0.033(7)
 F10 0.049(6) 0.125(13) 0.052(6) -0.035(8) -0.017(5) 0.039(8)
 F13 0.076(8) 0.174(18) 0.040(5) -0.038(8) -0.006(6) 0.062(10)
 F12 0.135(12) 0.017(4) 0.035(5) 0.009(3) -0.027(7) -0.029(6)
 F15 0.25(3) 0.034(7) 0.072(12) 0.028(7) -0.107(15) -0.057(13)

_geom_special_details
;
 All esds (except the esd in the dihedral angle between two l.s. planes)
 are estimated using the full covariance matrix.  The cell esds are taken
 into account individually in the estimation of esds in distances, angles
 and torsion angles; correlations between esds in cell parameters are only
 used when they are defined by crystal symmetry.  An approximate (isotropic)
 treatment of cell esds is used for estimating esds involving l.s. planes.
;
loop_
  _geom_bond_atom_site_label_1
  _geom_bond_atom_site_label_2
  _geom_bond_distance
  _geom_bond_site_symmetry_2
  _geom_bond_publ_flag
 Ag5 Ag6 2.8742(6) . ?
 Ag5 Ag6 3.3578(7) 3_656 ?
 Ag5 O18 2.242(4) . ?
 Ag5 O15 2.330(4) . ?
 Ag5 O19 2.461(5) 3_656 ?
 Ag4 Ag3 2.8890(6) . ?
 Ag4 O14 2.340(4) . ?
 Ag4 O12 2.256(4) . ?
 Ag4 O20 2.426(4) . ?
 Ag1 Ag2 2.8996(7) . ?
 Ag1 Ag3 3.3282(7) . ?
 Ag1 O7 2.251(4) . ?
 Ag1 O21 2.433(4) . ?
 Ag1 O9 2.345(4) . ?
 Ag6 Ag6 3.3689(11) 3_656 ?
 Ag6 O19 2.416(4) . ?
 Ag6 O16 2.213(4) . ?
 Ag6 O17 2.197(4) . ?
 Ag2 O20 2.416(4) . ?
 Ag2 O10 2.238(4) . ?
 Ag2 O8 2.192(4) . ?
 Ag3 O21 2.436(4) . ?
 Ag3 O13 2.212(4) . ?
 Ag3 O11 2.192(5) . ?
 O14 C25 1.239(7) . ?
 O5 N3 1.342(6) . ?
 F17 C22 1.319(6) . ?
 O3 N2 1.341(6) . ?
 F18 C22 1.325(7) . ?
 O18 C19 1.235(7) . ?
 F7 C24 1.345(7) . ?
 O15 C21 1.244(7) . ?
 O1 N1 1.338(6) . ?
 F19 C20 1.320(7) . ?
 F21 C20 1.339(7) . ?
 F20 C20 1.336(8) . ?
 F8 C24 1.340(7) . ?
 O12 C23 1.227(7) . ?
 O20 H20A 0.85(2) . ?
 O20 H20B 0.85(2) . ?
 O7 C27 1.240(8) . ?
 O21 H21A 0.8588 . ?
 O21 H21B 0.8477 . ?
 F16 C22 1.326(7) . ?
 O10 C29 1.254(8) . ?
 O19 H19A 0.85(2) . ?
 O19 H19B 0.85(2) . ?
 O2 C3 1.341(7) . ?
 O2 C6 1.446(8) . ?
 O6 C15 1.339(7) . ?
 O6 C18 1.447(8) . ?
 F9 C24 1.318(8) . ?
 O16 C21 1.249(7) . ?
 O8 C27 1.241(8) . ?
 O17 C19 1.246(7) . ?
 O13 C25 1.249(7) . ?
 F6 C30 1.345(7) . ?
 F4 C30 1.318(7) . ?
 F2 C28 1.336(8) . ?
 O9 C29 1.240(8) . ?
 F5 C30 1.300(7) . ?
 N1 C5 1.357(7) . ?
 N1 C1 1.358(8) . ?
 N2 C11 1.361(8) . ?
 N2 C7 1.337(8) . ?
 N3 C13 1.350(7) . ?
 N3 C17 1.352(8) . ?
 O4 C9 1.348(8) . ?
 O4 C12 1.429(9) . ?
 F3 C28 1.313(8) . ?
 O11 C23 1.236(7) . ?
 F1 C28 1.321(8) . ?
 C15 C14 1.410(9) . ?
 C15 C16 1.390(9) . ?
 C5 H5 0.9500 . ?
 C5 C4 1.375(9) . ?
 C23 C24 1.547(8) . ?
 C13 H13 0.9500 . ?
 C13 C14 1.358(9) . ?
 C22 C21 1.539(7) . ?
 C3 C4 1.393(9) . ?
 C3 C2 1.385(9) . ?
 C19 C20 1.557(8) . ?
 C30 C29 1.545(8) . ?
 C11 H11 0.9500 . ?
 C11 C10 1.362(9) . ?
 C1 H1 0.9500 . ?
 C1 C2 1.348(9) . ?
 C7 H7 0.9500 . ?
 C7 C8 1.366(9) . ?
 C17 H17 0.9500 . ?
 C17 C16 1.373(8) . ?
 C27 C28 1.551(8) . ?
 C14 H14 0.9500 . ?
 C26 C25 1.546(8) . ?
 C26 F14 1.326(12) . ?
 C26 F11 1.325(11) . ?
 C26 F10 1.327(12) . ?
 C26 F13 1.310(13) . ?
 C26 F12 1.256(10) . ?
 C26 F15 1.206(13) . ?
 C9 C10 1.397(9) . ?
 C9 C8 1.379(9) . ?
 C4 H4 0.9500 . ?
 C2 H2 0.9500 . ?
 C16 H16 0.9500 . ?
 C10 H10 0.9500 . ?
 C8 H8 0.9500 . ?
 C18 H18A 0.9800 . ?
 C18 H18B 0.9800 . ?
 C18 H18C 0.9800 . ?
 C6 H6A 0.9800 . ?
 C6 H6B 0.9800 . ?
 C6 H6C 0.9800 . ?
 C12 H12A 0.9800 . ?
 C12 H12B 0.9800 . ?
 C12 H12C 0.9800 . ?

loop_
  _geom_angle_atom_site_label_1
  _geom_angle_atom_site_label_2
  _geom_angle_atom_site_label_3
  _geom_angle
  _geom_angle_site_symmetry_1
  _geom_angle_site_symmetry_3
  _geom_angle_publ_flag
 Ag6 Ag5 Ag6 64.904(19) . 3_656 ?
 O18 Ag5 Ag6 112.68(12) . 3_656 ?
 O18 Ag5 Ag6 79.59(12) . . ?
 O18 Ag5 O15 157.08(16) . . ?
 O18 Ag5 O19 116.72(15) . 3_656 ?
 O15 Ag5 Ag6 79.56(11) . . ?
 O15 Ag5 Ag6 66.05(11) . 3_656 ?
 O15 Ag5 O19 79.71(14) . 3_656 ?
 O19 Ag5 Ag6 110.40(10) 3_656 . ?
 O19 Ag5 Ag6 45.93(10) 3_656 3_656 ?
 O14 Ag4 Ag3 80.03(10) . . ?
 O14 Ag4 O20 78.18(13) . . ?
 O12 Ag4 Ag3 79.16(11) . . ?
 O12 Ag4 O14 157.55(16) . . ?
 O12 Ag4 O20 117.18(15) . . ?
 O20 Ag4 Ag3 110.30(10) . . ?
 Ag2 Ag1 Ag3 72.102(19) . . ?
 O7 Ag1 Ag2 79.70(12) . . ?
 O7 Ag1 Ag3 113.87(12) . . ?
 O7 Ag1 O21 116.44(15) . . ?
 O7 Ag1 O9 158.07(17) . . ?
 O21 Ag1 Ag2 118.78(10) . . ?
 O21 Ag1 Ag3 46.91(10) . . ?
 O9 Ag1 Ag2 79.17(12) . . ?
 O9 Ag1 Ag3 64.53(13) . . ?
 O9 Ag1 O21 79.31(14) . . ?
 Ag5 Ag6 Ag5 115.096(19) . 3_656 ?
 Ag5 Ag6 Ag6 50.591(15) 3_656 3_656 ?
 Ag5 Ag6 Ag6 64.505(16) . 3_656 ?
 O19 Ag6 Ag5 47.05(11) . 3_656 ?
 O19 Ag6 Ag5 160.84(11) . . ?
 O19 Ag6 Ag6 97.28(11) . 3_656 ?
 O16 Ag6 Ag5 77.06(12) . 3_656 ?
 O16 Ag6 Ag5 84.60(11) . . ?
 O16 Ag6 Ag6 72.33(13) . 3_656 ?
 O16 Ag6 O19 84.04(15) . . ?
 O17 Ag6 Ag5 115.73(13) . 3_656 ?
 O17 Ag6 Ag5 84.10(12) . . ?
 O17 Ag6 Ag6 110.18(13) . 3_656 ?
 O17 Ag6 O19 109.10(15) . . ?
 O17 Ag6 O16 165.76(17) . . ?
 O20 Ag2 Ag1 148.30(10) . . ?
 O10 Ag2 Ag1 84.42(12) . . ?
 O10 Ag2 O20 83.81(14) . . ?
 O8 Ag2 Ag1 83.15(13) . . ?
 O8 Ag2 O20 110.50(15) . . ?
 O8 Ag2 O10 165.69(17) . . ?
 Ag4 Ag3 Ag1 113.37(2) . . ?
 O21 Ag3 Ag4 159.44(10) . . ?
 O21 Ag3 Ag1 46.84(10) . . ?
 O13 Ag3 Ag4 83.63(12) . . ?
 O13 Ag3 Ag1 76.83(13) . . ?
 O13 Ag3 O21 85.50(14) . . ?
 O11 Ag3 Ag4 83.96(12) . . ?
 O11 Ag3 Ag1 119.06(16) . . ?
 O11 Ag3 O21 109.75(15) . . ?
 O11 Ag3 O13 162.91(19) . . ?
 C25 O14 Ag4 121.8(4) . . ?
 C19 O18 Ag5 124.3(4) . . ?
 C21 O15 Ag5 122.6(4) . . ?
 C23 O12 Ag4 124.6(4) . . ?
 Ag4 O20 H20A 112(6) . . ?
 Ag4 O20 H20B 98(10) . . ?
 Ag2 O20 Ag4 95.52(16) . . ?
 Ag2 O20 H20A 118(6) . . ?
 Ag2 O20 H20B 104(10) . . ?
 H20A O20 H20B 124(10) . . ?
 C27 O7 Ag1 123.9(4) . . ?
 Ag1 O21 Ag3 86.25(14) . . ?
 Ag1 O21 H21A 109.9 . . ?
 Ag1 O21 H21B 130.2 . . ?
 Ag3 O21 H21A 119.7 . . ?
 Ag3 O21 H21B 110.9 . . ?
 H21A O21 H21B 101.2 . . ?
 C29 O10 Ag2 121.9(4) . . ?
 Ag5 O19 H19A 101(4) 3_656 . ?
 Ag5 O19 H19B 111(10) 3_656 . ?
 Ag6 O19 Ag5 87.02(14) . 3_656 ?
 Ag6 O19 H19A 122(4) . . ?
 Ag6 O19 H19B 109(10) . . ?
 H19A O19 H19B 120(10) . . ?
 C3 O2 C6 116.8(5) . . ?
 C15 O6 C18 116.5(5) . . ?
 C21 O16 Ag6 122.5(4) . . ?
 C27 O8 Ag2 121.8(4) . . ?
 C19 O17 Ag6 120.1(4) . . ?
 C25 O13 Ag3 123.9(4) . . ?
 C29 O9 Ag1 123.1(4) . . ?
 O1 N1 C5 119.3(5) . . ?
 O1 N1 C1 120.9(5) . . ?
 C5 N1 C1 119.9(5) . . ?
 O3 N2 C11 119.5(5) . . ?
 C7 N2 O3 121.2(5) . . ?
 C7 N2 C11 119.3(5) . . ?
 O5 N3 C13 120.5(5) . . ?
 O5 N3 C17 119.7(5) . . ?
 C13 N3 C17 119.8(5) . . ?
 C9 O4 C12 117.3(6) . . ?
 C23 O11 Ag3 121.4(4) . . ?
 O6 C15 C14 116.0(5) . . ?
 O6 C15 C16 125.6(6) . . ?
 C16 C15 C14 118.4(5) . . ?
 N1 C5 H5 119.7 . . ?
 N1 C5 C4 120.6(6) . . ?
 C4 C5 H5 119.7 . . ?
 O12 C23 O11 130.1(6) . . ?
 O12 C23 C24 115.3(5) . . ?
 O11 C23 C24 114.6(5) . . ?
 N3 C13 H13 119.3 . . ?
 N3 C13 C14 121.5(5) . . ?
 C14 C13 H13 119.3 . . ?
 F17 C22 F18 107.7(5) . . ?
 F17 C22 F16 107.1(5) . . ?
 F17 C22 C21 112.8(5) . . ?
 F18 C22 F16 107.0(5) . . ?
 F18 C22 C21 113.1(5) . . ?
 F16 C22 C21 108.9(5) . . ?
 O15 C21 O16 129.3(5) . . ?
 O15 C21 C22 117.0(5) . . ?
 O16 C21 C22 113.7(5) . . ?
 O2 C3 C4 125.0(6) . . ?
 O2 C3 C2 116.6(6) . . ?
 C2 C3 C4 118.3(5) . . ?
 O18 C19 O17 130.5(5) . . ?
 O18 C19 C20 115.0(5) . . ?
 O17 C19 C20 114.5(5) . . ?
 F6 C30 C29 109.6(5) . . ?
 F4 C30 F6 104.2(5) . . ?
 F4 C30 C29 110.6(5) . . ?
 F5 C30 F6 107.4(5) . . ?
 F5 C30 F4 108.8(5) . . ?
 F5 C30 C29 115.6(5) . . ?
 N2 C11 H11 119.5 . . ?
 N2 C11 C10 121.0(6) . . ?
 C10 C11 H11 119.5 . . ?
 N1 C1 H1 119.5 . . ?
 C2 C1 N1 121.1(6) . . ?
 C2 C1 H1 119.5 . . ?
 N2 C7 H7 118.9 . . ?
 N2 C7 C8 122.1(6) . . ?
 C8 C7 H7 118.9 . . ?
 N3 C17 H17 119.2 . . ?
 N3 C17 C16 121.6(6) . . ?
 C16 C17 H17 119.2 . . ?
 O7 C27 O8 129.9(6) . . ?
 O7 C27 C28 115.0(5) . . ?
 O8 C27 C28 115.1(6) . . ?
 C15 C14 H14 120.2 . . ?
 C13 C14 C15 119.6(6) . . ?
 C13 C14 H14 120.2 . . ?
 F14 C26 C25 108.8(7) . . ?
 F14 C26 F10 103.1(11) . . ?
 F11 C26 C25 109.5(6) . . ?
 F10 C26 C25 109.1(6) . . ?
 F13 C26 C25 106.2(7) . . ?
 F13 C26 F11 100.8(11) . . ?
 F12 C26 C25 119.2(6) . . ?
 F12 C26 F14 106.9(10) . . ?
 F12 C26 F10 108.5(10) . . ?
 F15 C26 C25 118.0(8) . . ?
 F15 C26 F11 109.5(13) . . ?
 F15 C26 F13 111.5(15) . . ?
 O4 C9 C10 116.3(6) . . ?
 O4 C9 C8 124.9(6) . . ?
 C8 C9 C10 118.8(6) . . ?
 O14 C25 O13 129.1(5) . . ?
 O14 C25 C26 115.9(5) . . ?
 O13 C25 C26 114.9(5) . . ?
 C5 C4 C3 119.6(6) . . ?
 C5 C4 H4 120.2 . . ?
 C3 C4 H4 120.2 . . ?
 C3 C2 H2 119.7 . . ?
 C1 C2 C3 120.6(6) . . ?
 C1 C2 H2 119.7 . . ?
 O10 C29 C30 114.2(5) . . ?
 O9 C29 O10 129.9(6) . . ?
 O9 C29 C30 115.9(5) . . ?
 C15 C16 H16 120.4 . . ?
 C17 C16 C15 119.1(6) . . ?
 C17 C16 H16 120.4 . . ?
 F19 C20 F21 107.6(5) . . ?
 F19 C20 F20 107.6(5) . . ?
 F19 C20 C19 112.9(5) . . ?
 F21 C20 C19 110.6(5) . . ?
 F20 C20 F21 106.6(5) . . ?
 F20 C20 C19 111.1(5) . . ?
 F2 C28 C27 111.2(5) . . ?
 F3 C28 F2 105.7(6) . . ?
 F3 C28 F1 110.3(6) . . ?
 F3 C28 C27 111.2(5) . . ?
 F1 C28 F2 104.9(6) . . ?
 F1 C28 C27 113.1(5) . . ?
 F7 C24 C23 111.0(5) . . ?
 F8 C24 F7 105.5(5) . . ?
 F8 C24 C23 112.1(5) . . ?
 F9 C24 F7 108.0(5) . . ?
 F9 C24 F8 106.9(5) . . ?
 F9 C24 C23 112.9(5) . . ?
 C11 C10 C9 119.4(6) . . ?
 C11 C10 H10 120.3 . . ?
 C9 C10 H10 120.3 . . ?
 C7 C8 C9 119.3(6) . . ?
 C7 C8 H8 120.4 . . ?
 C9 C8 H8 120.4 . . ?
 O6 C18 H18A 109.5 . . ?
 O6 C18 H18B 109.5 . . ?
 O6 C18 H18C 109.5 . . ?
 H18A C18 H18B 109.5 . . ?
 H18A C18 H18C 109.5 . . ?
 H18B C18 H18C 109.5 . . ?
 O2 C6 H6A 109.5 . . ?
 O2 C6 H6B 109.5 . . ?
 O2 C6 H6C 109.5 . . ?
 H6A C6 H6B 109.5 . . ?
 H6A C6 H6C 109.5 . . ?
 H6B C6 H6C 109.5 . . ?
 O4 C12 H12A 109.5 . . ?
 O4 C12 H12B 109.5 . . ?
 O4 C12 H12C 109.5 . . ?
 H12A C12 H12B 109.5 . . ?
 H12A C12 H12C 109.5 . . ?
 H12B C12 H12C 109.5 . . ?

loop_
  _geom_torsion_atom_site_label_1
  _geom_torsion_atom_site_label_2
  _geom_torsion_atom_site_label_3
  _geom_torsion_atom_site_label_4
  _geom_torsion
  _geom_torsion_site_symmetry_1
  _geom_torsion_site_symmetry_2
  _geom_torsion_site_symmetry_3
  _geom_torsion_site_symmetry_4
  _geom_torsion_publ_flag
 Ag5 O18 C19 O17 -6.4(10) . . . . ?
 Ag5 O18 C19 C20 175.3(3) . . . . ?
 Ag5 O15 C21 O16 16.2(8) . . . . ?
 Ag5 O15 C21 C22 -163.6(3) . . . . ?
 Ag4 O14 C25 O13 -16.1(9) . . . . ?
 Ag4 O14 C25 C26 165.7(4) . . . . ?
 Ag4 O12 C23 O11 10.4(10) . . . . ?
 Ag4 O12 C23 C24 -170.7(4) . . . . ?
 Ag1 O7 C27 O8 -6.1(10) . . . . ?
 Ag1 O7 C27 C28 174.9(4) . . . . ?
 Ag1 O9 C29 O10 12.5(9) . . . . ?
 Ag1 O9 C29 C30 -167.0(4) . . . . ?
 Ag6 O16 C21 O15 -9.1(9) . . . . ?
 Ag6 O16 C21 C22 170.6(3) . . . . ?
 Ag6 O17 C19 O18 14.3(9) . . . . ?
 Ag6 O17 C19 C20 -167.4(4) . . . . ?
 Ag2 O10 C29 O9 -1.7(9) . . . . ?
 Ag2 O10 C29 C30 177.8(3) . . . . ?
 Ag2 O8 C27 O7 14.9(10) . . . . ?
 Ag2 O8 C27 C28 -166.0(4) . . . . ?
 Ag3 O13 C25 O14 10.1(9) . . . . ?
 Ag3 O13 C25 C26 -171.7(4) . . . . ?
 Ag3 O11 C23 O12 -11.3(10) . . . . ?
 Ag3 O11 C23 C24 169.8(4) . . . . ?
 O5 N3 C13 C14 -177.9(5) . . . . ?
 O5 N3 C17 C16 178.1(5) . . . . ?
 F17 C22 C21 O15 -136.8(5) . . . . ?
 F17 C22 C21 O16 43.4(7) . . . . ?
 O3 N2 C11 C10 -178.2(6) . . . . ?
 O3 N2 C7 C8 177.4(5) . . . . ?
 F18 C22 C21 O15 -14.3(7) . . . . ?
 F18 C22 C21 O16 165.9(5) . . . . ?
 O18 C19 C20 F19 -13.5(8) . . . . ?
 O18 C19 C20 F21 107.2(6) . . . . ?
 O18 C19 C20 F20 -134.5(6) . . . . ?
 O1 N1 C5 C4 -178.5(5) . . . . ?
 O1 N1 C1 C2 177.8(5) . . . . ?
 O12 C23 C24 F7 -105.8(6) . . . . ?
 O12 C23 C24 F8 136.5(6) . . . . ?
 O12 C23 C24 F9 15.7(8) . . . . ?
 O7 C27 C28 F2 -141.0(6) . . . . ?
 O7 C27 C28 F3 101.5(7) . . . . ?
 O7 C27 C28 F1 -23.3(8) . . . . ?
 F16 C22 C21 O15 104.5(6) . . . . ?
 F16 C22 C21 O16 -75.3(6) . . . . ?
 O2 C3 C4 C5 177.9(5) . . . . ?
 O2 C3 C2 C1 -178.6(6) . . . . ?
 O6 C15 C14 C13 177.7(5) . . . . ?
 O6 C15 C16 C17 -177.5(6) . . . . ?
 O8 C27 C28 F2 39.8(8) . . . . ?
 O8 C27 C28 F3 -77.6(8) . . . . ?
 O8 C27 C28 F1 157.6(6) . . . . ?
 O17 C19 C20 F19 167.9(5) . . . . ?
 O17 C19 C20 F21 -71.3(7) . . . . ?
 O17 C19 C20 F20 46.9(7) . . . . ?
 F6 C30 C29 O10 53.8(7) . . . . ?
 F6 C30 C29 O9 -126.6(6) . . . . ?
 F4 C30 C29 O10 -60.6(7) . . . . ?
 F4 C30 C29 O9 119.0(6) . . . . ?
 F5 C30 C29 O10 175.3(6) . . . . ?
 F5 C30 C29 O9 -5.1(8) . . . . ?
 N1 C5 C4 C3 0.2(9) . . . . ?
 N1 C1 C2 C3 1.2(9) . . . . ?
 N2 C11 C10 C9 0.5(10) . . . . ?
 N2 C7 C8 C9 1.1(9) . . . . ?
 N3 C13 C14 C15 0.6(9) . . . . ?
 N3 C17 C16 C15 -1.1(9) . . . . ?
 O4 C9 C10 C11 178.3(6) . . . . ?
 O4 C9 C8 C7 -179.1(6) . . . . ?
 O11 C23 C24 F7 73.3(7) . . . . ?
 O11 C23 C24 F8 -44.5(8) . . . . ?
 O11 C23 C24 F9 -165.3(6) . . . . ?
 C5 N1 C1 C2 -2.5(9) . . . . ?
 C13 N3 C17 C16 -0.8(9) . . . . ?
 C11 N2 C7 C8 -2.5(9) . . . . ?
 C1 N1 C5 C4 1.8(8) . . . . ?
 C7 N2 C11 C10 1.7(9) . . . . ?
 C17 N3 C13 C14 1.0(8) . . . . ?
 C14 C15 C16 C17 2.7(9) . . . . ?
 C4 C3 C2 C1 0.9(9) . . . . ?
 C2 C3 C4 C5 -1.6(9) . . . . ?
 C16 C15 C14 C13 -2.5(9) . . . . ?
 C10 C9 C8 C7 1.1(9) . . . . ?
 C8 C9 C10 C11 -1.8(10) . . . . ?
 C18 O6 C15 C14 179.3(5) . . . . ?
 C18 O6 C15 C16 -0.6(9) . . . . ?
 F14 C26 C25 O14 -47.0(10) . . . . ?
 F14 C26 C25 O13 134.5(9) . . . . ?
 C6 O2 C3 C4 2.9(9) . . . . ?
 C6 O2 C3 C2 -177.7(5) . . . . ?
 C12 O4 C9 C10 -178.0(6) . . . . ?
 C12 O4 C9 C8 2.2(10) . . . . ?
 F11 C26 C25 O14 127.7(10) . . . . ?
 F11 C26 C25 O13 -50.7(11) . . . . ?
 F10 C26 C25 O14 64.7(12) . . . . ?
 F10 C26 C25 O13 -113.7(11) . . . . ?
 F13 C26 C25 O14 -124.2(12) . . . . ?
 F13 C26 C25 O13 57.4(12) . . . . ?
 F12 C26 C25 O14 -169.9(11) . . . . ?
 F12 C26 C25 O13 11.7(13) . . . . ?
 F15 C26 C25 O14 1.7(19) . . . . ?
 F15 C26 C25 O13 -176.7(18) . . . . ?

_shelx_res_file
;
TITL ogh-4meopyno-agtfa-etoac_gau_a.res in P2(1)/n
    ogh-4meopyno-agtfa-etoac_gau.res
    created by SHELXL-2018/1 at 11:41:30 on 02-Dec-2024
REM Old TITL OGH-4MeOPyNO-AgTFA-EtOAc_gau in P2(1)/n
REM SHELXT solution in P2(1)/n: R1 0.163, Rweak 0.002, Alpha 0.036
REM <I/s> 0.566 for 595 systematic absences, Orientation as input
REM Formula found by SHELXT: C34 N10 O14 F15 Ag6
CELL 1.54184 19.1575 9.5998 25.4337 90 95.729 90
ZERR 4 0.0002 0.0001 0.0003 0 0.001 0
LATT 1
SYMM 0.5-X,0.5+Y,0.5-Z
SFAC C H Ag F N O
UNIT 120 108 24 72 12 84
DFIX 0.85 H19b O19
DFIX 0.85 H21b O21
DFIX 0.85 O21 H21a
DFIX 0.85 O19 H19a
DFIX 0.85 H20b O20
DFIX 0.85 O20 H20a

L.S. 4 0 0
PLAN  5
SIZE 0.03 0.11 0.35
TEMP -153.15
CONF
BOND
list 4
MORE -1
BOND $H
fmap 2 53
acta
REM <olex2.extras>
REM <HklSrc "%.\\OGH-4MeOPyNO-AgTFA-EtOAc_gau.hkl">
REM </olex2.extras>

WGHT    0.137900   11.060101
FVAR       0.09316
AG5   3    0.598635    0.178325    0.480599    11.00000    0.02701    0.02430 =
         0.02765    0.00124   -0.00535    0.00034
AG4   3    0.564485    0.355293    0.350568    11.00000    0.02700    0.02563 =
         0.02535    0.00001   -0.00415    0.00186
AG1   3    0.766721    0.690607    0.312612    11.00000    0.02935    0.03126 =
         0.03539   -0.00681   -0.00711    0.00613
AG6   3    0.566660   -0.111321    0.493840    11.00000    0.04220    0.02924 =
         0.03027    0.00602   -0.01160   -0.01062
AG2   3    0.743054    0.393763    0.322215    11.00000    0.04683    0.04322 =
         0.02903    0.00627   -0.01282   -0.01972
AG3   3    0.600958    0.644317    0.337347    11.00000    0.04969    0.03707 =
         0.03548    0.01033   -0.01631   -0.01898
O14   6    0.641837    0.388018    0.426751    11.00000    0.03005    0.02339 =
         0.02583    0.00023   -0.00279   -0.00196
O5    6    0.488876    0.495023    0.415006    11.00000    0.02580    0.02739 =
         0.02550   -0.00185   -0.00588    0.00138
F17   4    0.412228   -0.073714    0.329294    11.00000    0.03948    0.05386 =
         0.03699    0.00587   -0.00498   -0.01945
O3    6    0.674741    0.024886    0.415429    11.00000    0.02527    0.03120 =
         0.02748   -0.00161   -0.00370    0.00007
F18   4    0.449586    0.128526    0.311152    11.00000    0.07107    0.02663 =
         0.03535    0.00285   -0.01727   -0.00013
O18   6    0.677880    0.123631    0.548349    11.00000    0.02889    0.03038 =
         0.02923    0.00385   -0.00451   -0.00134
F7    4    0.438848    0.561309    0.171519    11.00000    0.04164    0.07816 =
         0.01998   -0.00321   -0.00158    0.00876
O15   6    0.521256    0.140215    0.405318    11.00000    0.02919    0.02798 =
         0.02493   -0.00006   -0.00077   -0.00094
O1    6    0.842933    0.538479    0.253146    11.00000    0.02367    0.02835 =
         0.02499    0.00164   -0.00199    0.00093
F19   4    0.792015    0.092591    0.612289    11.00000    0.03290    0.04943 =
         0.04213    0.00722   -0.01224   -0.01100
F21   4    0.723058   -0.010582    0.661255    11.00000    0.03950    0.08401 =
         0.01955    0.00703   -0.00002    0.00276
F20   4    0.779037   -0.128974    0.607522    11.00000    0.04196    0.04300 =
         0.04906    0.00034   -0.00737    0.01726
F8    4    0.384333    0.673057    0.227582    11.00000    0.04453    0.05167 =
         0.03734    0.00245    0.00019    0.01912
O12   6    0.488015    0.414594    0.280900    11.00000    0.03769    0.02726 =
         0.03024    0.00594   -0.00726   -0.00199
O20   6    0.661785    0.206038    0.333243    11.00000    0.02235    0.02729 =
         0.02584    0.00049   -0.00278    0.00025
O7    6    0.845753    0.640035    0.381465    11.00000    0.03218    0.03673 =
         0.03285   -0.00186   -0.00362   -0.00299
O21   6    0.673272    0.850719    0.329954    11.00000    0.02913    0.02187 =
         0.02525    0.00075   -0.00083   -0.00147
AFIX   3
H21A  2    0.664462    0.906119    0.303614    11.00000    0.00073
H21B  2    0.669922    0.905489    0.355724    11.00000    0.08087
AFIX   0
F16   4    0.514139   -0.050023    0.304049    11.00000    0.04896    0.07376 =
         0.03282   -0.01006    0.00752    0.01844
O10   6    0.682312    0.415792    0.242803    11.00000    0.03818    0.03532 =
         0.02761    0.00541   -0.00608   -0.01040
O19   6    0.500670   -0.324507    0.498960    11.00000    0.03088    0.02269 =
         0.02674    0.00180   -0.00259   -0.00196

O2    6    1.099906    0.540029    0.364441    11.00000    0.02736    0.04470 =
         0.03685   -0.00406   -0.00514    0.00413
O6    6    0.235763    0.519189    0.297979    11.00000    0.02755    0.04095 =
         0.03710   -0.00050   -0.00343    0.00180
F9    4    0.371391    0.452719    0.220655    11.00000    0.03958    0.06048 =
         0.05813    0.00948   -0.02177   -0.02244
O16   6    0.506544   -0.090801    0.415279    11.00000    0.03886    0.02770 =
         0.03060    0.00703   -0.00936   -0.01033
O8    6    0.817522    0.415603    0.392957    11.00000    0.04486    0.03624 =
         0.02928    0.00418   -0.00870   -0.01444
O17   6    0.644484   -0.096795    0.563194    11.00000    0.03844    0.03003 =
         0.03060    0.00731   -0.00935   -0.00895
O13   6    0.660328    0.616844    0.415834    11.00000    0.04238    0.02920 =
         0.03278    0.00826   -0.00755   -0.01045
F6    4    0.570820    0.451796    0.167866    11.00000    0.04228    0.09178 =
         0.04089    0.00758   -0.00651   -0.02134
F4    4    0.666034    0.454668    0.133397    11.00000    0.06577    0.06956 =
         0.03220   -0.00861    0.00110    0.02999
F2    4    0.947103    0.385972    0.442686    11.00000    0.04919    0.05829 =
         0.05762    0.00230   -0.01376    0.01490
O9    6    0.686531    0.650735    0.238292    11.00000    0.03859    0.03297 =
         0.04285   -0.01071   -0.00955    0.00690
F5    4    0.612659    0.645308    0.144442    11.00000    0.10553    0.03320 =
         0.03991   -0.00565   -0.01532    0.01132
N1    5    0.906956    0.536327    0.279502    11.00000    0.02139    0.02689 =
         0.01827   -0.00165    0.00228    0.00199
N2    5    0.737474    0.018829    0.443896    11.00000    0.02267    0.03322 =
         0.02060   -0.00197    0.00302    0.00056
N3    5    0.425390    0.503296    0.387656    11.00000    0.02465    0.02599 =
         0.01970   -0.00174    0.00490    0.00386
O4    6    0.924588   -0.011992    0.536266    11.00000    0.03495    0.05850 =
         0.04046    0.00433   -0.01082   -0.00211
F3    4    0.892940    0.513033    0.492891    11.00000    0.04762    0.18503 =
         0.02023   -0.01477   -0.00368    0.01808
O11   6    0.518630    0.636956    0.271054    11.00000    0.06877    0.03245 =
         0.04147    0.01130   -0.02733   -0.01995
F1    4    0.964531    0.602631    0.441681    11.00000    0.04635    0.07104 =
         0.07403    0.01639   -0.02812   -0.02477
C15   1    0.297291    0.522597    0.328008    11.00000    0.02533    0.03257 =
         0.02323   -0.00329    0.00130    0.00240
C5    1    0.933859    0.413472    0.298573    11.00000    0.03131    0.02574 =
         0.02159    0.00183    0.00408    0.00075
AFIX  43
H5    2    0.907579    0.330155    0.292318    11.00000   -1.20000
AFIX   0

C23   1    0.481637    0.532364    0.262245    11.00000    0.02418    0.02716 =
         0.02347   -0.00555   -0.00188   -0.00530
C13   1    0.387951    0.386886    0.374924    11.00000    0.02862    0.01538 =
         0.02966    0.00222    0.00721    0.00071
AFIX  43
H13   2    0.406333    0.299006    0.386561    11.00000   -1.20000
AFIX   0

C22   1    0.468149    0.007234    0.333193    11.00000    0.02348    0.02109 =
         0.02474   -0.00140    0.00200   -0.00520
C21   1    0.502120    0.021550    0.390389    11.00000    0.02371    0.02143 =
         0.02283    0.00156    0.00658    0.00001
C3    1    1.037130    0.531020    0.336151    11.00000    0.02459    0.03298 =
         0.02419   -0.00174    0.00279    0.00602
C19   1    0.682665    0.008060    0.569775    11.00000    0.02464    0.02580 =
         0.02289    0.00087   -0.00146   -0.00155
C30   1    0.630110    0.525806    0.165899    11.00000    0.02612    0.02270 =
         0.02297   -0.00004    0.00023    0.00471
C11   1    0.763509   -0.106848    0.461171    11.00000    0.03635    0.02702 =
         0.03421    0.00669    0.00427   -0.00171
AFIX  43
H11   2    0.737580   -0.189166    0.451999    11.00000   -1.20000
AFIX   0

C1    1    0.945175    0.654994    0.287136    11.00000    0.02618    0.02768 =
         0.03414    0.00342    0.00515   -0.00069
AFIX  43
H1    2    0.926847    0.740029    0.272478    11.00000   -1.20000
AFIX   0

C7    1    0.774890    0.134107    0.455752    11.00000    0.03240    0.02399 =
         0.03427    0.00431    0.01149    0.00003
AFIX  43
H7    2    0.757309    0.221067    0.442419    11.00000   -1.20000
AFIX   0

C17   1    0.399258    0.629160    0.372026    11.00000    0.02848    0.02439 =
         0.03730    0.00151   -0.00009   -0.00005
AFIX  43
H17   2    0.425709    0.710613    0.381563    11.00000   -1.20000
AFIX   0

C27   1    0.852884    0.522836    0.401822    11.00000    0.02679    0.03551 =
         0.02003   -0.00484    0.00253   -0.00432
C14   1    0.324584    0.392603    0.345846    11.00000    0.03223    0.02328 =
         0.03227   -0.00458    0.00328   -0.00098
AFIX  43
H14   2    0.298811    0.309582    0.337575    11.00000   -1.20000
AFIX   0

C26   1    0.698422    0.515716    0.498375    11.00000    0.02758    0.03093 =
         0.02197   -0.00376    0.00046   -0.00383
C9    1    0.863978    0.004757    0.505180    11.00000    0.03027    0.03743 =
         0.02410    0.00210    0.00085   -0.00570
C25   1    0.662651    0.505380    0.441267    11.00000    0.02565    0.02730 =
         0.02565   -0.00001    0.00422   -0.00011
C4    1    0.998831    0.408578    0.326871    11.00000    0.03043    0.02922 =
         0.02746   -0.00194    0.00138    0.00264
AFIX  43
H4    2    1.017490    0.322245    0.340013    11.00000   -1.20000
AFIX   0
C2    1    1.008735    0.654094    0.315190    11.00000    0.02754    0.03034 =
         0.03037   -0.00044    0.00204   -0.00533
AFIX  43
H2    2    1.034250    0.738591    0.320621    11.00000   -1.20000
AFIX   0

C29   1    0.670480    0.532480    0.221569    11.00000    0.02264    0.02764 =
         0.02938   -0.00171    0.00411   -0.00223
C16   1    0.335396    0.642058    0.342695    11.00000    0.02497    0.03581 =
         0.02629    0.00202    0.00133    0.00417
AFIX  43
H16   2    0.317492    0.731440    0.332575    11.00000   -1.20000
AFIX   0

C20   1    0.745517   -0.008616    0.613067    11.00000    0.02729    0.03954 =
         0.02207    0.00031   -0.00118    0.00048
C28   1    0.914911    0.508821    0.445623    11.00000    0.03234    0.04313 =
         0.02602   -0.00203   -0.00634   -0.00851
C24   1    0.418143    0.553390    0.220445    11.00000    0.03194    0.03593 =
         0.02417    0.00333   -0.00333    0.00400
C10   1    0.826142   -0.116406    0.491394    11.00000    0.03495    0.03821 =
         0.03018    0.00407   -0.00432   -0.00059
AFIX  43
H10   2    0.843944   -0.204745    0.503000    11.00000   -1.20000
AFIX   0
C8    1    0.837588    0.130885    0.486419    11.00000    0.02955    0.03280 =
         0.03057   -0.00203    0.00238   -0.00788
AFIX  43
H8    2    0.862738    0.214608    0.494733    11.00000   -1.20000
AFIX   0

C18   1    0.206869    0.652179    0.280017    11.00000    0.02842    0.05404 =
         0.03720    0.00386   -0.00809    0.00285
AFIX 137
H18A  2    0.239174    0.698031    0.257972    11.00000   -1.50000
H18B  2    0.200332    0.711065    0.310617    11.00000   -1.50000
H18C  2    0.161536    0.637496    0.259299    11.00000   -1.50000
AFIX   0

PART 2
F14   4    0.659227    0.449240    0.530429    10.50000    0.07504    0.09239 =
         0.01809    0.00478    0.00451   -0.04589

PART 0
C6    1    1.130995    0.411013    0.384676    11.00000    0.03622    0.05668 =
         0.02954    0.00317   -0.00682    0.01349
AFIX 137
H6A   2    1.137957    0.348626    0.355150    11.00000   -1.50000
H6B   2    1.099751    0.366488    0.407899    11.00000   -1.50000
H6C   2    1.176337    0.430516    0.404688    11.00000   -1.50000
AFIX   0

C12   1    0.963100    0.110891    0.552353    11.00000    0.03283    0.07813 =
         0.04544    0.00076   -0.01372   -0.01406
AFIX 137
H12A  2    0.974732    0.162006    0.521034    11.00000   -1.50000
H12B  2    1.006420    0.084826    0.573879    11.00000   -1.50000
H12C  2    0.934551    0.170092    0.573175    11.00000   -1.50000
AFIX   0

PART 1
F11   4    0.760254    0.577326    0.497954    10.50000    0.04052    0.14434 =
         0.03252    0.00615   -0.00469   -0.03337
PART 2
F10   4    0.757223    0.441698    0.502169    10.50000    0.04900    0.12457 =
         0.05195   -0.03457   -0.01680    0.03940
PART 1
F13   4    0.663779    0.610788    0.522066    10.50000    0.07553    0.17411 =
         0.03977   -0.03846   -0.00623    0.06240
PART 2
F12   4    0.711645    0.633706    0.518241    10.50000    0.13527    0.01681 =
         0.03474    0.00925   -0.02739   -0.02866
PART 1
F15   4    0.705088    0.410178    0.524110    10.50000    0.24783    0.03443 =
         0.07246    0.02821   -0.10654   -0.05682
PART 0
H20A  2    0.672376    0.148017    0.358149    11.00000    0.03948
H20B  2    0.647236    0.182355    0.301865    11.00000    0.14885
H19A  2    0.505490   -0.376488    0.526047    11.00000    0.01102
H19B  2    0.493416   -0.359580    0.468348    11.00000    0.27960
HKLF 4


REM  ogh-4meopyno-agtfa-etoac_gau_a.res in P2(1)/n
REM R1 =  0.0632 for    8471 Fo > 4sig(Fo)  and  0.0680 for all    9634 data
REM    751 parameters refined using      6 restraints

END

WGHT      0.1379     11.0737

REM Highest difference peak  4.291,  deepest hole -2.787,  1-sigma level  0.261
Q1    1   0.5988 -0.1549  0.4795  11.00000  0.05    4.29
Q2    1   0.5698  0.6786  0.3569  11.00000  0.05    4.22
Q3    1   0.7435  0.6443  0.3261  11.00000  0.05    3.17
Q4    1   0.5255  0.3610  0.3230  11.00000  0.05    2.79
Q5    1   0.7606  0.3585  0.3187  11.00000  0.05    2.74
;
_shelx_res_checksum                73120
_shelx_hkl_file
;
   0   0   2    8.49    1.02
   0   0  -3    0.17    0.38
   0   0   3   -0.04    0.87
   0   0   4   13.27    1.47
   0   0  -4   13.23    0.99
   0   0  -5   -0.07    0.71
   0   0   5    0.05    1.04
   0   0   6 6070.58  303.20
   0   0  -6 6205.23  302.99
   0   0  -7    0.87    0.88
   0   0   7    0.68    0.92
   0   0   8   14.13    1.45
   0   0  -8   11.16    1.40
   0   0  -9    0.50    1.00
   0   0   9    0.25    0.73
   0   0  10   48.71    3.01
   0   0 -10   43.72    3.08
   0   0 -11    0.06    1.00
   0   0  11    0.56    0.77
   0   0  12 1742.01   95.27
   0   0 -12 2141.62   95.41
   0   0  13   -0.26    0.81
   0   0 -13   -0.53    0.96
   0   0  14   10.17    1.21
   0   0  14   10.94    1.21
   0   0 -14   12.87    1.47
   0   0  14   12.03    1.50
   0   0 -15   -0.18    0.91
   0   0  15    0.40    0.72
   0   0  15    0.33    0.82
   0   0  15    0.28    0.53
   0   0  15    0.27    0.84
   0   0  15   -0.04    0.77
   0   0  15   -0.27    0.67
   0   0  16   17.71    1.55
   0   0  16   24.59    1.66
   0   0  16   17.72    1.65
   0   0  16   15.51    1.65
   0   0  16   22.92    2.04
   0   0  16   19.57    1.48
   0   0  17    0.22    0.59
   0   0  17   -0.09    0.71
   0   0  17    0.30    0.70
   0   0  17   -0.05    1.00
   0   0  17   -0.21    0.93
   0   0  17    1.11    0.95
   0   0  17    0.47    0.75
   0   0  18  386.19   18.76
   0   0  18  429.91   18.80
   0   0  18  359.24   18.68
   0   0  18  396.07   19.66
   0   0  18  329.03   18.83
   0   0  18  311.26   18.76
   0   0  18  393.08   18.98
   0   0 -18  360.20   18.96
   0   0 -19   -0.21    0.86
   0   0  19   -0.16    0.67
   0   0  19    0.33    0.79
   0   0  19   -0.55    0.74
   0   0  19   -0.37    1.03
   0   0  19    0.07    1.06
   0   0  19    0.12    0.84
   0   0  19    0.78    1.07
   0   0  20    2.54    0.83
   0   0  20    1.55    1.09
   0   0  20    1.31    1.17
   0   0  20    2.54    1.14
   0   0  20    2.29    0.81
   0   0  20    2.59    0.81
   0   0  20    2.81    1.07
   0   0  21    0.19    0.74
   0   0  21   -0.27    1.04
   0   0  21    1.00    1.12
   0   0  21   -0.36    1.05
   0   0  21   -0.05    0.82
   0   0  21    0.12    0.71
   0   0  21    0.41    0.95
   0   0  22    3.47    0.95
   0   0  22    2.54    1.12
   0   0  22    6.09    1.26
   0   0  22    3.33    0.94
   0   0  22    4.13    1.36
   0   0  22    3.84    1.23
   0   0  23    0.19    0.84
   0   0  23    0.72    0.90
   0   0  23    0.90    1.02
   0   0  23    0.65    0.76
   0   0  23    0.78    1.16
   0   0  23    0.99    1.21
   0   0  24   22.83    1.74
   0   0  24   13.56    2.10
   0   0  24   17.42    2.07
   0   0  24   17.36    1.71
   0   0  24   25.13    2.09
   0   0 -25   -0.41    1.01
   0   0  25    0.41    0.87
   0   0  26    2.18    0.90
   0   0  26    2.91    1.10
   0   0  26    0.43    1.18
   0   0  26    2.51    0.81
   0   0  27   -0.40    0.89
   0   0  27    0.51    0.60
   0   0  27   -0.26    0.98
   0   0  28   -0.07    1.03
   0   0  28   -0.38    0.85
   0   0  28   -0.29    0.52
   0   0  28   -0.16    0.88
   0   0  29   -0.03    0.72
   0   0  29    0.22    0.82
   0   0  30   39.42    2.44
   0   0  30   41.94    2.39
   0   0  30   44.07    2.59
   0   0  31   -0.20    0.53
   0   0  31   -0.11    0.47
   0  -1   0    0.10    0.16
   0  -1   0    0.09    0.14
   0  -1   1    0.28    0.18
   0  -1   1    0.18    0.13
   0  -1   1    0.19    0.17
   0  -1   2    7.06    0.55
   0  -1  -2    8.12    0.56
   0  -1   3 2431.41  104.16
   0  -1   3 2218.23  103.71
   0  -1   4  226.00   10.71
   0  -1   4  243.31   11.22
   0   1  -5    0.17    0.26
   0   1   5    0.26    0.29
   0  -1   5    0.10    1.12
   0  -1  -5    0.14    0.49
   0   1  -6   58.00    3.03
   0   1   6   58.67    3.06
   0  -1  -6   59.72    3.28
   0  -1   6   67.23    3.81
   0   1   6   58.08    3.06
   0   1  -6   58.74    3.04
   0  -1   7   -0.51    0.99
   0  -1  -7    0.14    0.80
   0   1   7    0.10    0.28
   0   1  -7   -0.01    0.23
   0  -1  -8   81.89    5.10
   0  -1   8  100.86    5.42
   0   1  -8   90.68    4.58
   0   1   8   93.15    4.64
   0  -1  -9  196.01   13.20
   0  -1   9  376.41   13.74
   0   1 -10  173.74    7.55
   0  -1  10  181.21    7.99
   0  -1 -11    0.57    1.16
   0   1  11    0.06    0.85
   0  -1  11    0.60    1.01
   0   1 -11   -0.04    0.72
   0   1 -12   13.93    1.41
   0  -1 -12   13.41    1.68
   0  -1  12   16.93    1.42
   0   1  12   10.50    1.42
   0  -1  12   13.78    1.63
   0   1 -13    0.41    0.85
   0  -1 -13    0.95    1.08
   0   1  13    0.82    0.84
   0  -1  13    0.38    0.99
   0  -1  13    0.72    0.61
   0  -1  14  133.90    6.51
   0  -1  14  142.36    6.68
   0   1  14  150.94    6.76
   0  -1  14  120.05    6.62
   0  -1  14  121.53    6.55
   0  -1  14  119.35    6.55
   0  -1  14  135.63    6.54
   0   1 -14   78.34    6.62
   0  -1 -14  107.43    6.88
   0   1  14  110.63    6.88
   0  -1  14  117.03    7.06
   0   1  15   13.65    1.10
   0  -1  15   12.87    1.13
   0  -1  15   13.65    1.35
   0  -1  15   16.58    1.60
   0  -1  15   11.54    1.29
   0  -1  15   11.28    1.16
   0   1  15   12.36    1.40
   0  -1  15   10.49    1.28
   0   1  15   13.37    1.35
   0  -1  15   12.37    1.25
   0   1  15   12.28    1.33
   0  -1 -15   10.58    1.53
   0  -1 -16   59.33    4.12
   0   1  16   60.30    3.85
   0  -1  16   58.05    3.81
   0   1  16   76.31    3.98
   0  -1  16   67.74    3.73
   0  -1  16   74.50    4.45
   0   1  16   71.44    4.33
   0  -1  16   63.85    3.86
   0   1  16   59.54    3.87
   0  -1  16   61.00    3.85
   0  -1  16   61.27    3.77
   0   1  16   66.03    3.87
   0   1  16   68.49    3.70
   0  -1  16   64.91    3.74
   0   1  17    0.64    0.96
   0  -1  17    0.37    0.90
   0   1  17    1.80    0.95
   0  -1  17    0.98    0.70
   0   1 -17    1.20    0.97
   0   1  17    1.11    0.88
   0  -1  17    1.61    0.78
   0   1  17    1.46    0.62
   0  -1  17    1.55    0.66
   0  -1  17    0.70    1.02
   0   1  17    0.89    0.98
   0  -1  17    2.09    1.00
   0  -1  17    1.53    0.92
   0   1  17    1.54    0.80
   0   1  18    1.63    1.03
   0  -1  18    1.73    0.96
   0  -1  18    2.22    0.75
   0   1  18    2.04    0.95
   0  -1  18    2.29    0.77
   0   1  18    2.04    0.71
   0   1 -18    3.02    0.94
   0  -1  18    1.72    0.79
   0  -1  18    2.12    1.07
   0   1  18    2.85    1.00
   0  -1  18    2.24    0.91
   0   1  18    1.11    0.99
   0  -1  18    2.45    1.06
   0   1  19    3.92    1.22
   0  -1  19    3.54    1.14
   0   1  19    3.60    1.20
   0   1  19    4.16    1.04
   0  -1  19    5.20    0.90
   0   1  19    4.69    0.84
   0  -1  19    3.58    0.91
   0   1 -19    4.02    1.02
   0  -1  19    4.38    1.14
   0   1  19    5.25    1.20
   0  -1  19    3.27    1.22
   0  -1  19    2.89    1.19
   0   1  19    3.01    1.12
   0  -1  19    4.01    0.88
   0   1 -20    2.20    0.91
   0  -1  20    1.29    0.78
   0   1  20    0.38    0.67
   0  -1  20    0.70    0.79
   0   1  20    1.44    0.84
   0  -1  20    1.26    0.77
   0   1  20    2.44    1.15
   0  -1  20   -0.33    1.00
   0   1  20    1.97    1.16
   0  -1  20    0.54    1.08
   0   1  20   -0.24    0.94
   0  -1  20    2.49    1.10
   0   1  20    1.15    1.10
   0  -1  20    1.31    1.15
   0   1 -21    2.14    0.94
   0  -1  21    0.20    0.71
   0   1  21   -0.06    0.71
   0  -1  21    1.98    0.85
   0   1  21    0.52    0.88
   0  -1  21    0.84    1.09
   0  -1  21   -0.28    1.20
   0   1  21    3.68    0.99
   0  -1  21    1.12    0.74
   0   1  21    0.29    1.11
   0  -1  21    0.75    1.06
   0   1  21   -0.61    1.21
   0  -1  21    0.08    1.22
   0   1  22   10.53    1.30
   0  -1  22    9.83    1.19
   0  -1  22   10.23    1.27
   0   1  22    9.72    1.64
   0  -1  22   12.04    1.83
   0  -1  22    8.71    1.54
   0   1  22    9.50    1.56
   0  -1  22   11.33    1.34
   0   1  22    9.22    1.20
   0  -1  22    8.02    1.41
   0  -1  22    9.83    1.62
   0   1  22    8.75    1.55
   0   1  23    2.69    0.86
   0  -1  23    2.50    0.94
   0  -1  23    3.78    1.02
   0   1  23    3.26    0.97
   0  -1  23    3.14    0.88
   0  -1  23    2.98    1.36
   0   1  23    2.74    1.28
   0  -1  23    3.03    1.19
   0  -1 -23    2.68    1.29
   0   1  23    2.68    1.18
   0  -1  23    3.49    1.29
   0   1  23    3.00    1.17
   0  -1  23    2.66    1.30
   0  -1  24    0.44    1.04
   0   1  24    0.68    0.97
   0  -1  24    0.85    0.83
   0   1  24    0.40    1.18
   0  -1  24    0.82    1.25
   0  -1  24    1.09    1.10
   0   1  24    0.69    1.15
   0  -1  24    0.60    1.15
   0  -1 -24    0.46    1.10
   0  -1  24    0.89    0.78
   0   1  24    1.04    0.78
   0   1  25    5.20    0.98
   0  -1 -25    2.46    1.31
   0  -1  25    5.60    1.37
   0   1  25    5.71    1.35
   0  -1  26   96.69    5.82
   0   1  26   93.09    5.66
   0  -1  26   99.74    5.69
   0   1  26  119.43    5.83
   0   1  26  112.56    5.95
   0  -1  26  117.29    5.93
   0  -1  26   97.71    6.03
   0   1  26   93.00    5.98
   0  -1  27   19.92    1.69
   0   1  27   17.80    1.46
   0  -1  27   20.21    1.64
   0   1  27   20.32    1.75
   0  -1  27   20.33    1.76
   0   1  27   23.74    1.86
   0   1  27   22.35    1.95
   0  -1  27   21.18    1.94
   0  -1  28   12.56    1.26
   0   1  28   14.65    1.33
   0   1  28   13.64    1.39
   0  -1  28   14.73    1.38
   0   1  28   14.51    1.52
   0  -1  28   14.12    1.50
   0   1  29    1.38    0.75
   0  -1  29    0.95    0.71
   0  -1  29    0.73    0.84
   0   1  29    0.86    0.84
   0  -1  29    0.10    0.53
   0  -1  29    2.14    1.00
   0   1  30    2.92    0.73
   0  -1  30    2.93    0.70
   0   1  30    4.74    0.85
   0  -1  30    3.90    0.83
   0  -1  30    5.31    0.89
   0  -1  31    3.80    0.68
   0   1  31    3.92    0.68
   0   1  31    4.32    0.66
   0  -2   0 2112.17  105.16
   0  -2   0 2165.64  105.22
   0  -2   1   88.33    4.89
   0  -2  -1  102.46    4.92
   0  -2   1   96.98    4.81
   0  -2   1   95.30    4.95
   0  -2   2   18.13    1.21
   0  -2   2   19.89    1.22
   0  -2   2   21.04    1.14
   0  -2   3   92.82    5.08
   0  -2   3  102.68    5.04
   0  -2   4   18.82    1.29
   0  -2   4   20.75    1.25
   0  -2   5  160.73    8.39
   0  -2  -5  157.40    8.30
   0   2   5  169.07    8.39
   0   2  -5  164.10    8.37
   0  -2   5  168.66    8.36
   0   2  -6  299.78   14.80
   0   2   6  309.29   14.85
   0   2  -6  273.10   14.77
   0  -2  -6  279.62   14.76
   0  -2   6  307.31   14.91
   0  -2   6  312.56   14.86
   0  -2   7    1.21    0.45
   0   2   7    1.60    0.44
   0   2  -7    1.20    0.38
   0  -2  -7    0.71    0.50
   0   2  -7    1.13    0.40
   0   2   7    1.82    0.49
   0  -2   7    0.25    1.34
   0  -2   7    0.81    0.49
   0  -2   8    2.45    0.57
   0   2  -8    2.62    0.43
   0   2   8    3.51    0.55
   0  -2  -8    3.09    0.63
   0   2  -8    3.37    0.49
   0   2   8    2.50    0.57
   0  -2   8    4.36    1.46
   0  -2   8    2.84    0.64
   0  -2   9    1.67    0.57
   0   2   9    1.02    0.44
   0  -2  -9    2.56    0.69
   0  -2   9    1.95    1.30
   0  -2   9    1.15    0.60
   0   2   9    0.70    0.49
   0   2  -9    1.21    0.37
   0  -2  10    0.78    0.56
   0   2  10    0.31    0.48
   0   2 -10    0.26    0.33
   0  -2 -10    0.70    0.74
   0  -2  10    0.86    1.41
   0  -2  11   65.15    3.84
   0   2 -11   61.22    3.32
   0  -2  11   63.95    4.37
   0  -2  12   28.19    2.03
   0  -2 -12   25.29    2.09
   0  -2  12   22.23    2.46
   0  -2  13   57.04    3.12
   0  -2  13   58.62    3.18
   0  -2  13   55.69    3.97
   0   2  13   43.21    3.53
   0  -2  13   36.34    3.33
   0  -2  13   50.59    3.13
   0  -2 -13   63.80    3.69
   0   2 -13   65.35    3.58
   0  -2  13   58.91    3.22
   0  -2  14    6.42    0.81
   0  -2  14    5.87    0.84
   0  -2  14    7.61    1.63
   0  -2  14    4.04    0.89
   0  -2  14    6.69    0.92
   0   2  14    6.43    1.08
   0  -2  14    2.19    1.12
   0  -2 -14    5.92    1.32
   0   2  14    3.73    1.13
   0  -2  14    5.91    1.00
   0  -2 -15    1.23    1.14
   0  -2  15    0.78    0.54
   0   2  15    0.87    0.89
   0  -2  15    1.09    0.71
   0  -2  15    1.63    0.71
   0  -2  15    0.51    0.93
   0  -2  15    1.16    0.67
   0   2  15    1.36    1.16
   0  -2  15    1.04    0.82
   0  -2  15    0.81    0.89
   0   2  16    5.47    1.07
   0  -2  16    5.41    1.07
   0  -2 -16    4.07    1.36
   0  -2  16    5.12    0.82
   0   2  16    5.04    0.73
   0  -2  16    5.94    0.91
   0   2  16    7.78    1.37
   0   2 -16    3.62    1.20
   0   2  16    4.39    1.09
   0  -2  16    6.24    1.00
   0  -2  16    3.91    1.10
   0  -2  16    5.48    1.21
   0  -2  16    6.04    1.12
   0   2  16    6.22    1.11
   0  -2  17    1.96    0.91
   0  -2  17    1.54    0.97
   0   2  17    2.63    1.06
   0   2  17    2.70    0.66
   0  -2  17    2.48    0.71
   0  -2  17    3.46    1.11
   0  -2  17    2.01    0.88
   0   2 -17    0.78    1.22
   0   2  17    1.17    0.98
   0   2  17    4.32    1.20
   0  -2  17    2.51    0.75
   0  -2  17    2.06    0.89
   0   2  17    1.39    0.77
   0   2 -18  163.00   10.75
   0  -2  18  196.58   10.42
   0  -2  18  218.59   10.31
   0   2  18  260.84   10.72
   0  -2  18  163.13   10.38
   0   2  18  201.18   10.27
   0  -2  18  197.73   10.44
   0  -2  18  166.49   10.41
   0   2  18  198.78   11.05
   0  -2  18  203.40   11.21
   0   2  18  192.98   10.52
   0  -2  18  207.68   10.57
   0   2  18  201.92   10.67
   0   2  19    4.43    1.25
   0  -2  19    7.15    1.35
   0   2  19    7.96    1.02
   0  -2  19    8.29    1.15
   0  -2  19    6.77    1.13
   0  -2  19    8.72    1.02
   0   2  19    9.63    1.35
   0  -2  19    5.70    1.24
   0   2 -19    5.03    1.26
   0  -2  19    6.55    1.35
   0   2  19    7.61    1.40
   0  -2  19    4.55    1.32
   0  -2 -20   -0.33    1.17
   0  -2  20    0.29    1.16
   0   2  20   -0.21    1.05
   0   2 -20   -0.69    1.08
   0  -2  20    0.49    1.18
   0  -2  20   -0.27    1.05
   0  -2  20   -0.28    0.86
   0  -2  20   -0.09    0.72
   0  -2  20    0.93    0.96
   0   2  20    1.39    0.88
   0   2  20    1.31    0.71
   0  -2  20    0.39    0.75
   0  -2 -21    0.86    1.15
   0   2  21    1.19    1.16
   0  -2  21    1.32    1.21
   0   2 -21    1.16    0.97
   0   2  21    1.63    1.22
   0  -2  21    1.22    1.17
   0  -2  21    0.56    1.10
   0  -2  21    1.72    0.91
   0  -2  21    1.74    0.79
   0  -2  21    1.55    1.11
   0   2  21    1.10    1.02
   0  -2  21    0.97    0.79
   0  -2 -22    6.39    1.69
   0  -2  22    6.04    1.48
   0   2  22    3.97    1.37
   0   2  22    8.04    1.47
   0  -2  22    8.26    1.38
   0   2  22    6.16    1.63
   0  -2  22    6.38    1.15
   0  -2  22    8.08    1.11
   0  -2  22    7.98    1.49
   0  -2  22    5.60    1.09
   0   2 -22    6.45    1.25
   0   2  22    5.16    1.27
   0  -2  22    6.72    1.53
   0   2  23   36.11    3.29
   0  -2  23   36.15    3.42
   0  -2  23   45.79    2.88
   0  -2  23   45.15    3.06
   0  -2 -23   22.23    3.35
   0  -2  23   46.77    3.11
   0   2  23   49.09    3.16
   0  -2  23   35.55    2.81
   0  -2  23   33.92    3.01
   0   2  23   40.59    3.08
   0  -2  23   46.53    2.74
   0  -2  24  161.33    7.36
   0   2  24  163.58    7.42
   0  -2  24  122.55    7.13
   0  -2  24  120.72    7.29
   0   2  24  126.10    7.26
   0   2  24  110.71    7.61
   0  -2  24  114.57    7.82
   0  -2 -24   81.52    7.73
   0  -2  25    5.41    1.34
   0  -2  25    6.04    1.25
   0  -2  25    4.45    1.09
   0  -2 -25    1.75    1.31
   0  -2  25    5.15    1.01
   0   2  25    5.72    1.41
   0  -2  26    3.77    0.95
   0  -2  26    1.88    1.17
   0   2  26    2.79    1.16
   0  -2  26    3.65    1.09
   0   2  26    4.61    1.15
   0  -2  26    3.39    0.91
   0  -2  27    2.79    0.83
   0  -2  27    2.26    0.89
   0   2  27    2.03    1.01
   0  -2  27    3.91    1.03
   0  -2  27    5.33    1.23
   0   2  27    4.13    1.14
   0  -2  28   23.16    1.86
   0  -2  28   24.40    1.85
   0   2  28   29.54    2.01
   0   2  28   25.76    2.04
   0  -2  28   26.53    2.09
   0  -2  28   29.03    1.95
   0  -2  29  216.59   11.23
   0   2  29  232.64   11.39
   0  -2  29  222.66   11.44
   0   2  29  219.03   11.42
   0  -2  29  220.29   11.35
   0   2  30   44.56    2.72
   0  -2  30   47.84    2.73
   0   2  30   43.99    2.69
   0  -2  30   51.56    2.75
   0   2  31   12.73    0.97
   0  -3   0    0.36    0.44
   0  -3   0   -0.12    0.36
   0  -3   1    1.14    0.44
   0  -3  -1    1.57    0.48
   0  -3  -1    1.29    0.44
   0  -3   1    1.61    0.41
   0  -3  -2  143.50    7.08
   0  -3   2  126.17    7.05
   0  -3   2  132.87    7.10
   0  -3   2  141.55    6.93
   0  -3  -2  142.86    7.19
   0  -3   3 4498.36  248.71
   0  -3   3 4859.64  248.72
   0  -3  -3 5231.29  248.72
   0   3   3 5217.66  248.91
   0   3  -3 5131.64  248.90
   0  -3   3 5217.03  248.62
   0  -3  -3 5288.57  248.85
   0  -3   4  308.43   16.85
   0   3   4  357.08   17.05
   0   3  -4  344.41   17.02
   0  -3   4  337.34   16.78
   0  -3  -4  345.07   16.98
   0  -3   5    9.84    0.91
   0   3  -5    9.51    0.96
   0   3   5   12.38    1.05
   0  -3   5   10.48    0.83
   0  -3  -5    9.95    0.95
   0  -3  -6    1.30    0.54
   0  -3   6    1.42    0.55
   0   3   6    1.12    0.60
   0   3  -6    0.83    0.49
   0  -3   6    1.54    0.45
   0   3  -6    0.61    0.46
   0   3   6    1.00    0.52
   0  -3  -7    2.51    0.61
   0  -3   7    1.46    0.57
   0  -3   7    1.06    0.46
   0   3   7    2.01    0.61
   0   3  -7    1.62    0.53
   0   3  -7    1.80    0.50
   0   3   7    2.11    0.58
   0  -3   8   14.90    1.23
   0  -3   8   14.92    1.28
   0   3  -8   16.14    1.22
   0   3   8   18.50    1.40
   0  -3  -8   14.36    1.34
   0   3   8   17.70    1.36
   0   3  -8   15.23    1.19
   0  -3   9 1363.94   71.21
   0  -3   9 1443.90   71.17
   0   3  -9 1333.31   71.00
   0   3   9 1590.78   71.27
   0  -3  -9 1475.24   71.35
   0   3   9 1628.07   71.28
   0   3  -9 1352.44   71.01
   0  -3  10  348.90   18.89
   0  -3  10  366.14   18.87
   0   3 -10  352.74   18.63
   0   3  10  385.34   18.88
   0  -3 -10  387.14   19.09
   0   3  10  402.25   18.89
   0   3 -11    0.28    0.39
   0  -3 -11   -0.07    0.75
   0  -3  11   -0.11    0.48
   0   3  12   10.14    1.29
   0  -3  12   11.96    1.66
   0   3  12   13.34    1.21
   0  -3  12   11.38    1.52
   0  -3  12   11.12    1.02
   0  -3  12   12.21    1.04
   0  -3  13    9.35    0.94
   0  -3  13    8.48    1.06
   0  -3  13    6.10    1.41
   0   3  13    9.26    1.29
   0   3  13    9.49    1.10
   0  -3 -13   10.26    1.41
   0  -3  13   11.07    0.99
   0  -3  14  133.50    6.93
   0  -3  14  130.68    7.02
   0   3  14  136.02    7.24
   0  -3  14   99.95    7.25
   0  -3  14  122.02    6.92
   0  -3  14  139.33    7.46
   0  -3 -14  159.70    8.01
   0  -3  14  139.49    6.99
   0  -3 -15   22.77    2.45
   0   3  15   24.56    2.00
   0  -3  15   25.15    2.12
   0  -3  15   23.44    1.75
   0  -3  15   21.98    1.72
   0  -3  15   23.51    1.95
   0  -3  15   25.54    1.80
   0   3  15   27.53    2.11
   0  -3  15   24.33    1.84
   0   3 -15   28.01    2.31
   0  -3 -16   48.94    3.85
   0   3  16   44.44    3.11
   0  -3  16   46.10    3.24
   0  -3  16   47.97    2.80
   0   3 -16   48.57    3.40
   0  -3  16   43.13    2.75
   0   3  16   42.51    2.84
   0  -3  16   42.87    2.83
   0  -3  16   37.63    2.89
   0  -3  16   46.60    2.75
   0   3  16   44.39    3.05
   0  -3  17    0.22    0.96
   0   3  17    0.72    0.97
   0  -3  17    0.31    0.69
   0  -3  17   -0.12    1.16
   0  -3  17    0.62    0.72
   0  -3  17    0.49    0.64
   0  -3  17    0.52    1.18
   0   3  17    0.23    1.06
   0  -3 -17    0.15    1.08
   0   3 -17    0.22    1.14
   0  -3  17   -0.10    0.75
   0   3  17    0.09    0.68
   0  -3  18   -0.31    1.12
   0   3  18    0.06    1.08
   0  -3 -18    1.46    1.32
   0  -3  18   -0.44    1.16
   0  -3  18   -0.06    0.83
   0  -3  18    0.54    0.70
   0  -3  18   -0.57    1.03
   0   3  18    0.09    0.72
   0   3  18    1.92    1.17
   0  -3  18    0.59    0.73
   0   3 -18    1.83    1.29
   0  -3  18   -0.47    1.23
   0  -3 -19    7.81    1.95
   0  -3  19   10.42    1.16
   0  -3  19    6.46    1.38
   0   3  19    8.23    1.38
   0  -3  19    9.33    1.24
   0   3 -19    4.97    1.63
   0  -3  19    5.94    1.51
   0  -3  19    7.67    1.42
   0   3  19    6.58    1.47
   0   3  19   11.64    1.49
   0  -3  19   10.12    1.54
   0  -3  19    7.73    1.35
   0  -3 -20   62.75    5.54
   0  -3  20   69.97    4.55
   0   3  20   67.76    4.44
   0   3  20   66.36    4.62
   0  -3  20   79.87    4.49
   0  -3  20   76.86    4.45
   0  -3  20   83.61    4.25
   0   3  20   77.79    4.90
   0  -3  20   82.03    5.26
   0  -3  20   55.97    4.42
   0   3 -20   72.25    5.00
   0  -3  20   64.34    4.41
   0   3  21    0.74    1.14
   0  -3  21   -0.08    1.34
   0   3  21    1.77    1.17
   0   3 -21    0.11    1.13
   0  -3  21    0.99    0.80
   0  -3  21    3.61    0.96
   0  -3  21    1.51    0.95
   0  -3 -21    1.65    1.40
   0   3  21    1.48    1.17
   0   3  21    0.78    0.86
   0  -3  21    2.63    1.13
   0  -3 -22   -0.54    1.24
   0   3  22    0.29    1.10
   0  -3  22   -0.16    1.20
   0  -3  22   -0.06    0.89
   0   3  22    0.66    1.15
   0   3  22    0.45    0.92
   0  -3  22   -0.14    0.90
   0  -3  22    0.14    1.07
   0  -3  22    0.37    0.78
   0  -3  22    0.33    0.75
   0   3 -22    0.85    1.07
   0  -3  23    0.14    0.74
   0  -3  23    0.73    0.85
   0  -3 -23    0.34    1.26
   0   3 -23    0.93    0.95
   0  -3  23    0.17    0.88
   0   3  23    0.99    1.18
   0   3  23    0.89    0.82
   0  -3  23   -0.72    1.03
   0  -3  23    0.70    1.06
   0  -3  23    0.31    1.26
   0   3  23   -0.57    1.14
   0  -3 -24   -0.16    1.25
   0  -3  24   -0.14    0.96
   0  -3  25   18.88    1.64
   0  -3  25   20.64    1.95
   0  -3  25   20.48    1.82
   0  -3  25   19.84    1.75
   0   3  25   17.11    1.85
   0  -3  25   17.21    1.95
   0   3  25   22.22    1.96
   0  -3  26  200.27   10.52
   0  -3  26  214.39   10.74
   0  -3  26  198.72   10.74
   0  -3  26  191.18   10.55
   0   3  26  191.33   10.71
   0  -3  26  204.76   10.80
   0   3  26  224.83   10.77
   0   3  27  152.86    7.58
   0  -3  27  138.33    7.41
   0  -3  27  125.30    7.50
   0  -3  27  154.86    7.66
   0   3  27  134.77    7.54
   0  -3  28    2.80    0.71
   0   3  28    2.56    0.81
   0   3  28    1.12    0.84
   0  -3  28    2.22    0.89
   0  -3  28    2.42    0.76
   0   3  29    7.39    0.92
   0  -3  29    8.14    0.96
   0   3  29   10.31    0.98
   0  -3  29    7.33    0.89
   0  -3  29    9.43    0.89
   0   3  30    0.27    0.52
   0  -3  30    0.81    0.72
   0  -4   0 4520.20  224.85
   0  -4   0 4694.87  225.01
   0   4   0 4478.34  225.14
   0  -4   1 1013.64   51.10
   0  -4   1  997.85   51.19
   0  -4  -1 1014.06   51.08
   0  -4  -1 1058.04   51.26
   0   4   1 1063.90   51.41
   0   4  -1 1080.29   51.42
   0  -4   2   15.71    1.31
   0  -4   2   16.45    1.26
   0  -4  -2   19.66    1.28
   0  -4  -2   16.40    1.36
   0   4   2   17.50    1.48
   0   4  -2   18.60    1.53
   0  -4  -3   25.09    1.72
   0   4  -3   24.15    1.81
   0   4   3   24.74    1.83
   0  -4  -3   24.80    1.58
   0  -4   3   22.80    1.61
   0  -4   3   21.17    1.59
   0  -4   3   23.56    1.37
   0  -4   4   18.63    1.21
   0  -4  -4   17.78    1.49
   0   4  -4   20.46    1.60
   0   4   4   20.56    1.65
   0  -4   4   17.26    1.38
   0  -4  -4   19.05    1.36
   0   4   4   20.75    1.62
   0   4  -4   20.91    1.61
   0  -4   5   18.49    1.26
   0  -4  -5   18.21    1.51
   0   4  -5   21.26    1.61
   0   4   5   19.81    1.64
   0  -4  -5   17.02    1.36
   0  -4   5   19.67    1.46
   0   4   5   21.23    1.65
   0   4  -5   20.46    1.60
   0  -4   6 1344.05   62.84
   0  -4  -6 1352.41   63.13
   0   4   6 1426.36   63.29
   0   4  -6 1412.17   63.17
   0  -4   6 1328.23   63.00
   0  -4  -6 1329.37   62.92
   0   4  -6 1403.28   63.17
   0   4   6 1498.75   63.31
   0  -4   7  495.14   26.17
   0  -4   7  511.93   26.03
   0   4   7  492.89   25.80
   0   4  -7  546.84   26.28
   0   4   7  585.90   26.46
   0   4   7  586.22   26.47
   0   4  -7  534.45   26.26
   0  -4  -7  521.13   26.30
   0  -4   8   23.23    1.61
   0   4   8   20.90    1.41
   0  -4   8   22.16    1.72
   0  -4  -8   23.66    1.82
   0   4   8   25.50    1.93
   0   4  -8   24.62    1.76
   0   4   8   27.54    1.96
   0   4  -8   24.65    1.76
   0  -4   9   40.26    2.67
   0  -4   9   43.40    2.59
   0   4   9   39.40    2.37
   0  -4   9   38.68    2.65
   0   4   9   40.43    2.64
   0   4  -9   37.79    2.56
   0   4   9   49.29    2.92
   0   4  -9   40.78    2.59
   0   4   9   48.11    2.94
   0  -4   9   42.45    2.88
   0   4  10   26.29    2.17
   0   4  10   30.27    2.27
   0   4 -10   29.44    1.95
   0  -4  10   30.65    2.40
   0  -4  10   27.06    1.77
   0  -4  10   25.63    2.17
   0   4  10   27.36    2.08
   0   4  10   29.72    1.86
   0  -4  10   28.04    2.00
   0   4  10   33.72    2.29
   0   4 -10   28.21    1.94
   0  -4  10   28.65    1.80
   0   4 -11  206.24   10.85
   0  -4  11  172.09   11.13
   0   4  11  229.48   11.11
   0   4  11  219.34   10.86
   0  -4  11  199.15   11.02
   0  -4  11  205.45   10.71
   0   4  11  206.50   11.16
   0  -4  11  219.99   10.77
   0  -4 -11  233.09   11.49
   0   4 -12  328.32   17.82
   0  -4 -12  405.16   18.69
   0   4  12  370.47   17.94
   0  -4  12  414.63   18.28
   0   4  12  325.48   18.13
   0  -4  12  342.31   17.76
   0   4  12  415.11   18.24
   0  -4  12  247.96   18.13
   0  -4  12  374.19   17.84
   0  -4 -13  435.59   20.12
   0  -4  13  389.46   19.46
   0  -4  13  358.11   19.46
   0   4  13  376.36   19.41
   0   4  13  382.99   19.43
   0  -4  13  355.89   19.01
   0  -4  13  386.93   19.10
   0  -4  14    7.98    0.94
   0   4  14    7.20    1.29
   0  -4  14    6.01    1.57
   0   4  14    7.81    1.20
   0  -4 -14   10.35    1.62
   0  -4  14    8.17    1.15
   0  -4  14    7.77    1.15
   0  -4  14    8.55    1.00
   0  -4  15   11.47    1.14
   0  -4 -15   13.22    1.92
   0  -4  15   12.86    1.45
   0   4  15    9.57    1.48
   0  -4  15    8.76    1.78
   0  -4  15   11.36    1.17
   0  -4  15    9.35    1.25
   0   4  15    9.81    1.26
   0   4  16    1.19    0.92
   0  -4  16    0.88    0.97
   0  -4  16    1.91    0.77
   0  -4  16    2.23    0.85
   0   4  16    1.04    1.11
   0  -4  16   -0.09    0.69
   0  -4  16    0.19    1.48
   0  -4  16    0.94    0.79
   0   4 -16    1.63    1.18
   0  -4 -16    0.57    1.16
   0  -4  17  123.19    6.11
   0   4  17  106.42    6.02
   0   4  17  119.30    6.49
   0  -4  17  111.32    6.10
   0  -4  17  110.08    6.64
   0   4 -17  128.79    6.93
   0  -4  17  118.52    6.00
   0  -4 -17  115.20    7.35
   0  -4  17   96.59    5.93
   0  -4  18   53.48    3.18
   0  -4  18   40.31    3.03
   0   4  18   43.87    3.08
   0   4  18   49.90    3.52
   0  -4  18   45.60    3.18
   0  -4  18   34.15    3.36
   0  -4  18   49.15    3.63
   0  -4  18   50.25    3.01
   0  -4 -18   46.56    4.24
   0   4 -18   53.30    3.94
   0   4 -19   75.00    5.69
   0  -4 -19   79.37    6.24
   0  -4  19   69.53    4.95
   0  -4  19   92.14    4.83
   0   4  19   85.39    4.99
   0   4  19   83.60    5.34
   0  -4  19   77.56    5.02
   0  -4  19   90.51    5.65
   0  -4  19   92.00    5.04
   0  -4  19   84.12    5.27
   0  -4 -20    1.67    1.53
   0  -4  20    3.70    1.35
   0   4  20    3.63    1.22
   0  -4  20    4.02    0.91
   0   4  20    4.37    1.42
   0   4 -20    1.53    1.50
   0  -4  20    2.81    1.20
   0  -4  20    5.00    1.31
   0  -4  20    4.24    1.03
   0  -4  20    4.02    1.23
   0  -4 -21    0.56    1.37
   0   4  21    2.33    1.13
   0  -4  21    1.91    1.27
   0  -4  21    1.54    0.80
   0  -4  21    1.95    1.08
   0   4  21    0.46    1.24
   0  -4  21    1.49    0.96
   0  -4  21    1.96    1.13
   0   4 -21    1.89    1.37
   0  -4  21    2.98    0.97
   0  -4  22    4.79    0.98
   0  -4  22    5.21    1.21
   0   4  22    4.22    1.33
   0   4  22    5.70    1.32
   0  -4  22    4.60    1.03
   0  -4  22    4.20    1.22
   0  -4 -22    0.54    1.41
   0  -4  22    4.84    1.29
   0   4 -22    4.60    1.45
   0   4  23   23.22    2.03
   0  -4  23   22.13    2.20
   0   4  23   23.20    2.15
   0  -4  23   19.49    2.36
   0  -4  24    8.52    1.19
   0  -4  24    3.90    1.03
   0   4  24    7.48    1.31
   0  -4  24    4.61    0.97
   0   4  24    6.54    1.23
   0  -4  24    6.86    1.37
   0  -4  24    6.13    1.26
   0  -4  25   -0.05    0.80
   0  -4  25    0.97    0.77
   0   4  25   -0.22    0.96
   0  -4  25    0.52    0.72
   0  -4  25    0.06    1.01
   0   4  25    1.21    0.98
   0  -4  25    0.06    0.95
   0  -4  26    1.49    0.79
   0  -4  26    2.47    0.94
   0   4  26    2.42    0.93
   0  -4  26    2.49    0.79
   0  -4  26    3.08    1.03
   0   4  26    2.02    0.92
   0  -4  26    3.28    0.82
   0   4  27    7.42    1.05
   0  -4  27    5.32    0.85
   0  -4  27    6.03    0.90
   0   4  27    4.45    0.91
   0  -4  27    8.78    1.06
   0  -4  28    6.01    0.83
   0   4  28    4.75    0.75
   0   4  28    7.30    0.92
   0  -4  28    6.63    0.79
   0  -4  29    0.25    0.48
   0   4  29    0.14    0.55
   0  -4  30   20.66    1.33
   0   5   0    0.55    0.67
   0  -5   0   -0.25    0.56
   0  -5   0   -0.04    0.51
   0   5   0   -0.14    0.59
   0   5   1    3.90    0.87
   0   5  -1    4.44    0.92
   0  -5  -1    4.72    0.81
   0  -5   1    3.11    0.72
   0  -5  -1    4.66    0.69
   0  -5   1    4.88    0.74
   0   5  -1    3.91    0.87
   0   5   1    5.36    0.96
   0   5   2   33.63    2.49
   0   5  -2   36.56    2.52
   0  -5   2   32.93    2.25
   0  -5   2   35.76    2.24
   0  -5  -2   33.55    2.13
   0  -5  -2   32.84    2.33
   0   5   2   34.28    2.50
   0   5  -2   34.12    2.50
   0  -5  -3   78.65    4.37
   0  -5   3   81.98    4.50
   0  -5   3   71.93    4.46
   0  -5  -3   81.28    4.50
   0  -5   3   77.29    4.37
   0   5  -3   80.24    4.78
   0   5   3   84.08    4.82
   0  -5  -3   79.61    4.62
   0   5  -3   82.68    4.81
   0   5   3   83.98    4.83
   0  -5   4   19.65    1.53
   0  -5  -4   17.69    1.39
   0  -5  -4   22.72    1.62
   0  -5   4   17.21    1.41
   0   5  -4   19.34    1.72
   0   5   4   17.74    1.70
   0  -5  -4   17.98    1.58
   0   5   4   19.06    1.76
   0   5  -4   18.74    1.72
   0   5   5   18.74    1.69
   0   5  -5   19.78    1.70
   0  -5  -5   18.33    1.50
   0   5  -5   17.44    1.61
   0  -5   5   13.30    1.26
   0   5   5   14.60    1.39
   0  -5   5   16.55    1.40
   0  -5  -5   15.64    1.26
   0  -5  -6    3.68    0.66
   0  -5   6    4.19    0.80
   0   5   6    5.27    0.92
   0  -5   6    5.17    0.80
   0  -5  -6    6.28    1.00
   0   5   7    6.84    1.03
   0  -5   7    7.19    0.95
   0  -5   7    8.07    1.04
   0   5   7    7.24    1.22
   0  -5  -7    6.52    0.83
   0  -5   7    7.12    0.74
   0  -5  -8   24.70    2.01
   0  -5   8   24.15    1.81
   0   5   8   23.89    1.87
   0   5   8   24.95    2.11
   0  -5  -8   20.57    1.73
   0  -5   8   24.04    1.54
   0  -5   9  166.74    9.38
   0   5   9  181.95    9.59
   0   5   9  186.64    9.36
   0  -5   9  178.41    9.34
   0  -5  -9  177.07    9.59
   0  -5   9  167.19    8.98
   0   5  10  206.62   10.66
   0  -5  10  198.31   10.26
   0  -5  10  198.61   10.74
   0  -5  10  194.52   10.66
   0  -5  10  197.24   10.28
   0  -5 -10  219.77   11.01
   0   5  10  198.32   10.84
   0  -5  11   75.90    3.98
   0   5  11   69.89    4.34
   0   5  11   65.65    4.45
   0  -5  11   60.96    4.35
   0  -5  11   69.95    3.97
   0  -5  12    8.79    0.95
   0   5  12   12.92    1.49
   0  -5  12    7.88    1.55
   0   5  12    9.47    1.40
   0  -5  12    8.25    0.93
   0  -5 -12   10.99    1.49
   0  -5  13    2.98    0.70
   0   5  13    5.21    1.16
   0  -5  13    3.87    1.46
   0   5  13    4.10    1.13
   0  -5  13    3.82    0.72
   0  -5 -13    4.27    1.12
   0  -5  14    5.46    0.87
   0  -5  14    4.78    0.98
   0   5  14    6.46    1.24
   0  -5  14    4.38    1.56
   0   5  14    6.82    1.35
   0  -5  14    6.58    0.88
   0  -5 -14    4.26    1.29
   0  -5  15  266.75   15.90
   0   5  15  320.70   15.94
   0  -5  15  288.12   15.81
   0  -5  15  296.38   15.39
   0   5  15  351.08   15.83
   0  -5  15  281.11   15.31
   0  -5 -15  320.30   16.73
   0  -5 -16  197.14   10.67
   0   5  16  182.59    9.72
   0  -5  16  168.32    9.11
   0  -5  16  187.19    9.23
   0  -5  16  181.84    9.71
   0  -5  17   18.61    1.66
   0  -5  17   16.41    1.60
   0   5  17   18.97    2.14
   0  -5  17   18.76    2.04
   0  -5  17   18.37    1.68
   0  -5 -17   22.31    2.72
   0   5 -17   21.90    2.37
   0  -5  18    0.63    0.79
   0   5  18    0.20    1.28
   0  -5  18    0.42    0.82
   0  -5  18    0.10    1.47
   0   5 -18    1.79    1.32
   0  -5 -18   -0.18    1.28
   0  -5  18    0.93    0.83
   0  -5  18    0.23    0.83
   0  -5 -19   35.25    3.78
   0  -5  19   28.18    2.59
   0  -5  19   31.98    2.93
   0  -5  19   35.79    3.07
   0  -5  19   33.94    2.56
   0   5 -19   42.79    3.52
   0   5  19   35.97    3.04
   0  -5  19   37.66    2.47
   0  -5 -20   42.65    4.57
   0  -5  20   50.42    3.62
   0  -5  20   52.51    4.12
   0   5 -20   42.10    4.16
   0  -5  20   56.91    3.59
   0   5  20   52.91    3.94
   0  -5  20   61.82    3.44
   0  -5  20   60.17    3.84
   0  -5  21  278.27   15.22
   0   5 -21  309.42   15.47
   0  -5  22  114.86    6.04
   0  -5  22  111.69    6.11
   0  -5  22  112.27    5.78
   0  -5  22   98.16    5.96
   0   5  22  116.89    6.09
   0  -5  23    2.23    0.98
   0  -5  23    4.86    0.99
   0   5  23    4.57    1.21
   0  -5  23    4.31    0.91
   0   5  23    3.51    1.16
   0  -5  23    3.78    1.16
   0  -5  24    2.04    0.87
   0  -5  24    2.06    1.05
   0   5  24    1.69    1.02
   0   5  24    1.16    0.95
   0  -5  24    1.66    0.84
   0  -5  24    1.43    0.76
   0  -5  25   57.75    3.36
   0  -5  25   57.61    3.54
   0   5  25   54.17    3.46
   0   5  25   65.51    3.55
   0  -5  25   54.90    3.39
   0  -5  25   58.40    3.58
   0  -5  26   58.14    3.39
   0  -5  26   56.38    3.35
   0   5  26   66.87    3.39
   0  -5  26   47.68    3.18
   0  -5  26   57.35    3.23
   0  -5  27   56.71    2.96
   0  -5  27   53.94    2.87
   0   5  27   63.03    2.98
   0  -5  28    0.34    0.47
   0  -5 -28    0.06    0.47
   0   5  28    0.75    0.53
   0  -5  29   -0.34    0.54
   0  -6   0  742.33   36.50
   0  -6   0  660.20   36.61
   0   6   0  688.75   36.92
   0   6   0  671.79   36.91
   0   6   1  289.22   15.43
   0   6  -1  303.73   15.48
   0  -6  -1  310.85   14.94
   0  -6   1  312.86   14.99
   0  -6  -1  280.04   15.12
   0  -6   1  261.23   15.01
   0  -6  -1  298.13   14.95
   0   6   1  276.37   14.78
   0  -6   1  284.31   14.89
   0   6   1  294.10   15.42
   0   6  -1  295.60   15.42
   0   6  -2    2.17    0.85
   0   6   2    2.31    0.81
   0   6   2    1.67    0.69
   0  -6   2    2.50    0.76
   0  -6  -2    3.05    0.85
   0  -6   2    1.95    0.68
   0  -6   2    2.32    0.68
   0  -6  -2    1.84    0.69
   0   6  -2    2.60    0.95
   0   6   2    2.57    0.93
   0   6   3    1.90    0.90
   0   6  -3    3.14    0.93
   0   6   3    3.19    0.83
   0  -6   3    2.43    0.71
   0  -6  -3    4.07    0.84
   0   6   3    2.44    0.90
   0   6  -3    3.74    0.95
   0  -6  -3    4.06    0.86
   0  -6   3    4.67    0.81
   0  -6   4   11.62    0.99
   0  -6  -4   12.15    1.34
   0  -6   4    9.71    1.12
   0   6   4   13.91    1.55
   0   6  -4   13.88    1.52
   0  -6  -4   11.11    1.32
   0   6  -4   14.64    1.55
   0   6   4   13.50    1.55
   0   6   4    8.45    1.15
   0   6   5    0.97    0.98
   0  -6   5    1.26    0.51
   0   6  -5    1.40    0.82
   0   6   5    0.10    0.84
   0  -6  -5    1.56    0.89
   0  -6   5    1.68    0.67
   0   6   5    1.20    0.79
   0   6   5   -0.10    0.77
   0   6  -5    0.96    0.76
   0  -6  -5    0.98    0.69
   0  -6  -6  215.61   12.43
   0  -6   6  267.82   12.23
   0  -6   6  213.36   11.87
   0   6   6  214.94   12.65
   0   6  -6  200.09   12.46
   0  -6  -6  306.99   12.64
   0  -6   6  204.45   12.22
   0   6   6  290.00   12.74
   0   6  -6  211.82   12.50
   0   6   6  220.87   12.67
   0   6   6  271.63   12.27
   0  -6  -7  368.18   19.72
   0  -6   7  365.50   19.34
   0   6   7  386.73   19.78
   0  -6   7  381.01   19.57
   0  -6   7  361.73   19.10
   0   6   7  402.54   20.08
   0   6  -7  384.38   19.82
   0  -6  -7  447.27   19.81
   0   6  -7  389.21   19.81
   0   6   7  409.25   20.09
   0   6   7  354.50   19.35
   0  -6   8    7.01    0.86
   0  -6  -8    7.44    1.41
   0  -6   8    4.98    1.03
   0   6   8    8.26    1.42
   0   6  -8    7.91    1.20
   0   6   8    5.17    1.10
   0   6   8    6.54    1.41
   0   6   8    9.24    1.50
   0   6  -8    7.03    1.18
   0  -6  -8    7.48    1.18
   0  -6   8    7.08    1.12
   0   6   9   15.98    1.64
   0   6   9   13.69    1.77
   0  -6  -9   21.16    2.10
   0  -6   9   16.06    1.61
   0   6   9   15.65    1.89
   0  -6   9   15.24    1.27
   0   6   9   16.75    1.97
   0   6  -9   14.04    1.62
   0  -6  -9   15.02    1.71
   0  -6   9   15.23    1.59
   0  -6  10   40.63    3.35
   0  -6 -10   59.79    4.00
   0   6  10   50.47    3.43
   0   6 -10   60.46    3.58
   0   6  10   53.65    3.89
   0   6  10   41.59    3.53
   0  -6 -10   58.61    3.84
   0  -6  10   53.43    3.09
   0  -6  11   14.14    1.88
   0   6  11   19.38    1.95
   0   6 -11   23.97    1.89
   0   6  11   18.11    2.06
   0  -6 -11   23.35    2.23
   0  -6  11   20.38    1.57
   0  -6  12   10.02    1.70
   0   6  12    8.01    1.48
   0   6 -12    6.29    1.04
   0  -6  12    8.19    1.05
   0  -6 -12    8.36    1.48
   0   6  13   77.11    5.14
   0  -6  13   92.50    5.31
   0  -6 -13   87.68    5.77
   0   6  13   86.22    5.19
   0  -6  13   76.72    4.67
   0   6  14    5.87    1.39
   0  -6 -14    7.61    1.58
   0  -6  14    5.27    0.95
   0  -6  14    4.85    1.64
   0   6  14    4.92    1.21
   0  -6  14    5.07    0.87
   0   6  15    3.14    1.30
   0  -6  15    1.69    0.86
   0  -6  15    2.85    0.78
   0  -6 -15    2.51    1.32
   0  -6  15    1.33    1.70
   0   6  15    3.74    1.14
   0  -6  16  116.21    6.13
   0   6  16  118.69    6.44
   0   6  16  110.02    6.68
   0  -6  16  109.42    6.17
   0  -6 -16  133.02    7.79
   0  -6  17  117.46    6.69
   0   6  17  128.93    7.28
   0   6 -17  141.51    7.61
   0  -6 -17  129.48    8.25
   0  -6  17  126.15    6.67
   0  -6  17  131.66    6.70
   0  -6  18   26.12    1.95
   0  -6  18   20.90    2.07
   0   6  18   25.71    2.50
   0  -6  18   22.91    1.90
   0   6 -18   25.42    2.63
   0  -6 -18   25.26    3.11
   0  -6 -19    4.03    1.63
   0   6 -19    3.66    1.53
   0   6 -20    3.00    1.44
   0  -6  20    2.35    1.29
   0  -6  20    3.53    0.96
   0  -6 -20    2.83    1.64
   0   6  20    3.02    1.18
   0  -6  21    6.95    1.02
   0   6  21    5.51    1.36
   0  -6  21    4.96    1.31
   0  -6  21    4.69    1.05
   0   6  21    6.36    1.33
   0  -6  21    5.31    1.30
   0  -6  22   61.83    3.38
   0  -6  22   55.31    3.51
   0  -6  22   48.48    3.44
   0  -6  22   57.61    3.63
   0   6  22   63.55    3.60
   0   6  22   46.35    3.67
   0  -6  23  134.94    6.81
   0  -6 -23  110.75    7.13
   0  -6  23  130.21    6.90
   0  -6  23  102.90    6.87
   0  -6  23  140.05    7.09
   0   6  23  147.93    7.02
   0   6  23  129.12    7.16
   0  -6  24   75.76    4.21
   0  -6  24   82.15    4.44
   0  -6  24   74.08    4.24
   0  -6 -24   66.57    4.45
   0  -6  24   67.50    4.31
   0   6  24   81.99    4.47
   0   6  24   87.14    4.37
   0  -6 -25    0.71    0.73
   0  -6  25    3.23    0.70
   0  -6  25    3.75    0.87
   0  -6  25    2.54    0.68
   0  -6  25    3.83    0.71
   0   6  25    2.99    0.79
   0  -6  26    2.71    0.58
   0  -6 -26    1.25    0.61
   0  -6  26    1.43    0.54
   0   6  26    2.19    0.63
   0  -6 -27   -0.02    0.41
   0  -6  27    0.56    0.43
   0   7   0    0.14    0.97
   0  -7   0    0.23    0.75
   0   7   0    0.63    0.94
   0  -7   0   -0.45    0.72
   0   7   0   -0.32    0.87
   0   7   1   22.73    1.78
   0  -7  -1   25.51    2.12
   0  -7   1   23.24    2.04
   0  -7  -1   24.11    2.00
   0  -7   1   22.55    1.94
   0   7  -1   30.61    2.51
   0   7   1   27.74    2.44
   0   7   1   27.65    2.24
   0   7  -1   29.11    2.47
   0   7   1   28.45    2.47
   0   7   2  124.74    7.73
   0   7  -2  128.99    7.70
   0   7   2  126.73    7.00
   0  -7  -2  127.37    7.41
   0  -7   2  125.84    7.14
   0  -7  -2  135.08    7.26
   0   7   2  142.47    7.52
   0   7  -2  136.00    7.76
   0   7   2  136.16    7.86
   0   7   3  276.42   16.90
   0   7  -3  249.22   16.70
   0   7   3  365.09   16.37
   0  -7  -3  268.67   16.58
   0  -7   3  366.90   16.49
   0  -7  -3  391.33   16.70
   0   7   3  392.99   16.95
   0   7   3  255.73   16.82
   0   7  -3  260.47   16.75
   0   7   4  625.47   31.17
   0   7  -4  615.54   31.00
   0  -7  -4  637.97   30.61
   0   7   4  563.19   30.25
   0  -7   4  573.71   30.35
   0  -7  -4  597.96   30.76
   0   7   4  625.08   30.79
   0   7   4  638.85   31.24
   0   7  -4  618.71   31.03
   0   7   5    5.16    1.29
   0   7  -5    3.40    0.99
   0   7  -5    4.76    1.16
   0   7   5    7.28    1.44
   0  -7   5    6.50    1.05
   0   7   5    4.14    0.97
   0  -7   5    3.90    0.94
   0  -7  -5    6.79    1.29
   0   7   5    6.66    1.32
   0   7  -5    5.46    1.21
   0  -7  -5    5.76    1.07
   0   7  -6    1.45    0.87
   0   7   6    0.28    1.10
   0   7  -6    1.03    0.85
   0   7   6    0.12    0.96
   0  -7  -6    1.05    1.13
   0  -7   6    0.60    0.78
   0  -7  -6    0.66    0.85
   0   7   6    0.05    0.79
   0  -7   6    0.21    0.69
   0   7  -6    0.72    0.85
   0   7   6   -0.25    1.07
   0  -7  -7  121.29    6.53
   0   7  -7  123.44    6.65
   0   7   7  122.81    6.97
   0  -7   7   95.56    6.04
   0   7   7  104.37    6.49
   0   7  -7   96.27    5.93
   0  -7  -7  116.51    6.58
   0   7   7   94.24    5.97
   0  -7   7  112.45    5.78
   0  -7  -8   35.29    2.88
   0   7   8   33.68    2.99
   0   7  -8   30.40    2.61
   0  -7   8   27.35    2.35
   0   7   8   29.35    2.74
   0  -7  -8   34.54    2.77
   0   7   8   31.02    2.38
   0  -7   8   30.59    2.07
   0   7  -9  101.13    6.59
   0   7   9  106.74    7.05
   0  -7   9  111.08    6.49
   0   7   9  108.57    6.81
   0  -7  -9  103.85    6.80
   0   7   9  130.66    6.53
   0  -7   9  105.82    6.04
   0  -7 -10  449.40   20.54
   0   7 -10  398.53   19.97
   0   7  10  367.72   20.38
   0  -7  10  337.62   19.73
   0   7  10  323.66   19.89
   0  -7 -10  422.25   20.45
   0   7  10  382.14   19.69
   0  -7  10  393.56   19.35
   0  -7 -11   42.60    3.63
   0   7 -11   47.50    3.12
   0   7  11   28.95    2.98
   0  -7 -11   46.57    3.54
   0   7  11   37.19    2.94
   0  -7  11   43.64    2.63
   0  -7  11   29.09    3.01
   0   7  12    0.80    1.14
   0  -7 -12   -0.69    1.19
   0  -7 -12    0.28    1.57
   0  -7  12    0.96    1.27
   0  -7  12   -0.39    0.75
   0   7  12    0.73    1.10
   0  -7  13  232.05   10.99
   0  -7  13  209.04   11.44
   0   7  13  186.44   11.35
   0  -7 -13  148.75   11.68
   0  -7 -13  266.52   12.56
   0   7  13  206.05   11.39
   0  -7  14  246.29   11.46
   0   7  14  228.36   11.86
   0  -7  14  212.70   11.88
   0   7  14  241.80   11.97
   0  -7  15   19.51    1.77
   0  -7 -15   21.81    2.71
   0   7  15   21.74    2.21
   0   7  15   19.14    1.94
   0  -7  16  123.66    6.10
   0  -7  16   81.31    6.40
   0  -7 -16   59.91    6.55
   0  -7 -16  131.02    7.76
   0   7 -16  128.77    6.91
   0   7  16  120.20    6.64
   0  -7 -17   25.01    3.12
   0   7 -17   26.35    2.70
   0  -7  18    0.74    0.87
   0   7  18   -0.68    1.10
   0   7 -18    0.38    1.29
   0  -7  18    1.40    1.07
   0  -7 -18    1.14    1.42
   0  -7 -18    0.25    1.43
   0   7  18    0.48    1.24
   0  -7  18   -2.92    1.64
   0  -7  19   45.71    2.64
   0   7  19   42.12    2.72
   0  -7 -19   38.02    3.46
   0  -7  19   30.23    2.91
   0   7  19   39.21    3.13
   0  -7  19   33.70    2.72
   0  -7  20   71.63    4.73
   0  -7  20   94.31    4.65
   0   7  20   88.70    4.73
   0  -7 -20   97.41    5.51
   0  -7  20   84.64    4.89
   0   7  20   73.41    5.03
   0  -7  20   68.99    4.62
   0  -7  21   12.84    1.18
   0   7  21   14.08    1.36
   0  -7  21   11.79    1.33
   0  -7 -21   11.82    1.62
   0  -7  21   10.42    1.20
   0   7  21    8.07    1.41
   0  -7  21   11.27    1.39
   0  -7  22   10.07    1.02
   0  -7  22    7.96    1.03
   0  -7 -22    7.60    1.30
   0  -7  22   12.08    1.17
   0   7  22   12.12    1.17
   0   7  22    9.85    1.30
   0  -7  22   13.09    1.32
   0  -7  23    3.71    0.88
   0   7  23    3.85    0.75
   0  -7 -23    3.37    0.86
   0  -7  23    3.17    0.66
   0  -7  23    3.35    0.74
   0   7  23    3.39    0.83
   0  -7 -24    0.95    0.60
   0  -7  24    0.83    0.54
   0  -7  24    1.14    0.53
   0  -7 -25    3.59    0.66
   0  -7  25    6.54    0.70
   0  -8   0  274.62   13.24
   0   8   0  277.80   13.39
   0  -8  -1  295.77   15.05
   0  -8   1  290.51   14.99
   0   8  -1  279.71   15.56
   0   8   1  303.39   15.74
   0   8  -1  279.97   15.07
   0   8   1  286.95   15.18
   0  -8  -1  275.20   15.18
   0  -8   2   38.82    2.75
   0  -8  -2   39.15    2.82
   0  -8  -2   38.94    2.94
   0   8  -2   41.06    3.22
   0   8   2   37.88    3.26
   0   8  -2   34.63    2.75
   0   8   2   38.03    2.98
   0   8   3    1.54    1.19
   0  -8  -3    0.08    0.99
   0  -8   3    1.45    0.89
   0  -8  -3    1.22    0.85
   0   8   3    0.53    1.00
   0   8  -3    0.69    0.90
   0   8   3    1.04    0.72
   0   8  -3    1.29    0.90
   0   8  -4   83.49    5.02
   0   8   4   88.54    5.45
   0  -8  -4   87.18    5.23
   0  -8   4   80.75    5.03
   0  -8  -4   92.06    5.44
   0   8   4   98.54    5.98
   0   8  -4   92.37    5.61
   0   8   4   76.97    4.78
   0   8   5    5.57    1.35
   0  -8  -5    4.79    1.11
   0  -8  -5    5.21    1.26
   0  -8   5    5.06    1.09
   0   8   5    6.20    1.00
   0   8  -5    4.91    1.03
   0   8   5    5.06    1.38
   0   8  -5    4.96    1.20
   0   8  -6    8.35    1.14
   0   8   6    9.40    1.63
   0  -8  -6    9.82    1.42
   0   8  -6    6.11    1.27
   0   8   6    6.51    1.52
   0   8   6    9.50    1.15
   0  -8  -6    9.43    1.53
   0  -8   6    6.71    1.21
   0  -8   7   26.55    2.32
   0   8   7   28.51    2.64
   0  -8  -7   36.72    2.79
   0  -8  -7   28.54    2.61
   0   8   7   32.72    3.05
   0   8  -7   31.75    2.64
   0   8   7   24.05    2.10
   0   8   8    6.51    1.52
   0  -8   8    6.41    1.27
   0  -8  -8    7.13    1.53
   0  -8  -8    5.53    1.25
   0   8   8    5.45    1.08
   0   8   8    6.81    1.60
   0   8  -8    7.28    1.30
   0   8   9    1.31    1.26
   0  -8  -9    0.25    0.90
   0   8  -9    0.83    0.86
   0   8   9    0.46    1.11
   0   8   9    0.07    0.88
   0  -8   9   -0.09    0.99
   0  -8  -9    1.58    1.33
   0  -8  10   35.16    3.16
   0  -8 -10   47.48    3.68
   0   8  10   30.35    3.11
   0  -8 -10   54.61    3.78
   0   8 -10   49.79    3.30
   0   8  10   39.78    3.62
   0   8  10   38.92    2.92
   0   8  11    6.23    1.50
   0  -8 -11   10.30    1.75
   0  -8 -11   10.17    2.04
   0  -8  11    6.16    1.60
   0   8 -11    6.46    0.92
   0   8 -11    8.87    1.33
   0   8  11    8.59    1.38
   0  -8 -12   55.17    4.54
   0  -8 -12   76.45    5.00
   0   8  12   55.23    4.04
   0  -8  12   38.10    3.98
   0   8  12   73.02    4.09
   0  -8 -13  190.22   11.44
   0  -8 -14   40.02    3.80
   0  -8 -15    1.85    1.68
   0  -8 -15    2.09    1.39
   0   8  15    1.61    0.93
   0  -8  15    0.97    1.56
   0   8  15    2.38    1.23
   0   8 -15    4.09    1.31
   0   8  16    0.53    1.25
   0  -8  16   -1.48    1.48
   0   8  16    0.32    0.77
   0  -8  16    0.45    0.84
   0  -8 -16    0.72    1.40
   0   8  17    9.45    1.57
   0  -8  17    9.18    1.11
   0  -8 -17    6.38    1.67
   0   8  17    7.89    1.11
   0   8  18  102.78    5.94
   0  -8 -18  113.04    6.20
   0  -8  18  115.88    5.50
   0  -8  19  109.78    4.99
   0  -8  19   89.68    5.18
   0  -8 -19  108.11    5.59
   0   8  19   78.76    5.27
   0  -8  19   70.96    4.89
   0  -8  20   35.29    1.98
   0  -8 -20   29.50    2.27
   0  -8  20   32.65    2.15
   0   8  20   24.63    2.19
   0  -8  20   23.93    1.98
   0  -8  21    2.27    0.72
   0  -8 -21    2.44    0.81
   0  -8  21    2.08    0.59
   0   8  21    1.77    0.77
   0  -8  22    3.35    0.59
   0  -8 -22    3.89    0.73
   0  -8  22    2.82    0.59
   0  -8  23    0.89    0.43
   0  -8 -23    1.05    0.45
   0  -9   0    0.07    0.90
   0   9   0    0.54    0.96
   0   9   0   -0.25    0.87
   0  -9   1    1.25    0.98
   0  -9  -1    2.82    1.03
   0   9   1    2.85    1.09
   0   9  -1    0.79    0.90
   0   9  -1    2.55    1.07
   0   9   1    1.30    1.03
   0  -9  -2    6.45    1.24
   0  -9   2    7.55    1.21
   0   9  -2    3.55    1.15
   0   9   2    3.12    1.19
   0   9   2    6.89    1.33
   0   9  -2    4.62    1.07
   0  -9  -3   12.19    1.55
   0  -9   3    8.07    1.36
   0  -9  -3    9.47    1.48
   0   9  -3   15.75    1.79
   0   9   3   16.48    2.01
   0   9   3    6.00    1.41
   0   9  -3    7.78    1.22
   0  -9  -4    1.02    0.86
   0  -9  -4    3.33    1.19
   0  -9   4    2.62    1.04
   0   9  -4    1.34    0.91
   0   9   4    1.46    1.11
   0   9   4    4.10    1.23
   0   9  -4    2.39    0.87
   0  -9  -5    1.80    0.92
   0  -9  -5    1.97    1.14
   0  -9   5    2.40    1.03
   0   9   5    0.46    1.19
   0   9  -5    1.86    0.97
   0   9   5    0.30    1.21
   0   9  -5    0.78    0.76
   0  -9  -6   13.24    1.67
   0   9  -6   10.33    1.54
   0   9   6   13.85    2.10
   0   9   6   12.11    1.85
   0  -9   6    8.83    1.48
   0  -9  -6   11.46    1.72
   0  -9  -7   57.97    4.02
   0   9   7   52.96    4.38
   0   9  -7   49.09    3.74
   0   9   8    7.70    1.75
   0   9  -8    8.06    1.34
   0  -9  -8    8.70    1.50
   0  -9  -9   10.74    1.68
   0   9   9    5.44    1.13
   0   9  -9    8.76    1.34
   0   9   9    9.47    1.77
   0   9   9   10.06    1.39
   0   9  -9    9.11    1.02
   0   9  10    7.04    1.25
   0  -9 -10    7.63    1.80
   0  -9  10    7.39    1.70
   0   9  10   12.39    1.37
   0   9  10    8.53    1.60
   0   9 -10    9.68    1.02
   0  -9 -10   12.25    1.79
   0   9  11   -0.52    0.97
   0  -9  11    1.22    1.36
   0   9  11   -0.28    0.97
   0  -9 -11   -0.57    1.41
   0   9 -11    0.47    0.57
   0   9  12    2.29    1.08
   0  -9  12    0.08    1.40
   0   9  12    1.28    1.02
   0  -9 -12    1.71    1.48
   0   9  13   36.96    2.63
   0   9  13   41.75    2.68
   0  -9  13   34.18    2.83
   0  -9  14   58.85    3.28
   0   9  14   57.76    3.47
   0   9  14   63.54    3.61
   0  -9  14   36.21    3.47
   0  -9 -14   34.52    3.55
   0  -9  15   30.14    2.05
   0   9  15   30.73    2.21
   0   9  15   34.37    2.43
   0  -9 -15   26.68    2.53
   0   9  16   18.86    1.89
   0   9  16   21.24    1.64
   0  -9 -16   17.91    1.97
   0  -9 -17    0.89    0.94
   0   9  17    0.42    0.88
   0  -9  17    2.16    1.10
   0  -9  17    1.28    0.66
   0  -9  18   16.00    1.31
   0  -9  18   12.84    1.47
   0  -9 -18   15.04    1.53
   0  -9 -19   77.11    4.46
   0  -9  19   69.96    4.30
   0  -9 -20  102.03    4.96
   0  -9  20  116.56    4.87
   0  -9  21   44.77    2.45
   0 -10   0   22.79    2.18
   0  10   0   20.76    1.94
   0  10   0   27.66    1.94
   0  10  -1    5.11    0.91
   0  10   1    4.17    0.96
   0  10  -1    2.38    0.92
   0  10   1    2.71    1.02
   0 -10   1    4.62    1.25
   0 -10  -1    5.97    1.29
   0 -10  -2   75.71    4.69
   0 -10   2   75.28    4.66
   0  10   2   75.90    4.61
   0  10  -2   74.75    4.24
   0  10   2   85.00    4.47
   0  10  -3    2.44    0.80
   0  10   3    1.75    0.98
   0  10  -3    1.21    0.76
   0  10   3    2.00    1.17
   0 -10  -3    1.38    1.15
   0 -10   3    2.94    1.14
   0 -10  -4   79.70    4.86
   0 -10   4   78.63    4.80
   0  10   4   75.13    4.80
   0  10  -4   81.11    4.31
   0  10   4   92.23    4.70
   0  10  -5    8.65    0.97
   0  10   5    9.01    1.28
   0 -10  -5    8.60    1.51
   0 -10   5    7.08    1.39
   0  10   5    7.04    1.45
   0  10  -5    5.96    0.90
   0  10  -6    1.95    0.70
   0  10   6    2.37    1.10
   0  10   6    0.96    1.13
   0 -10   6    0.25    1.17
   0 -10  -6    1.66    1.27
   0  10   7   92.00    5.32
   0 -10   7   93.64    5.33
   0 -10  -7   83.57    5.27
   0  10   7   78.27    4.90
   0  10  -7   77.36    4.53
   0  10   8   21.74    2.18
   0 -10  -8   18.63    2.15
   0 -10   8   16.06    2.17
   0  10   8   22.98    1.98
   0  10  -8   23.37    1.58
   0  10   9   15.50    1.99
   0  10  -9   26.21    1.59
   0  10   9   29.41    2.03
   0 -10  -9   12.60    2.01
   0 -10   9   14.20    2.12
   0 -10  10  183.38    9.02
   0  10 -10  187.63    8.37
   0  10  11   33.59    2.49
   0  10 -11   32.29    1.89
   0 -10  11   36.67    2.70
   0 -10 -12    0.78    1.06
   0 -10  12    2.40    0.90
   0  10  12    2.16    0.91
   0 -10  12    3.17    1.33
   0 -10 -13   13.63    1.59
   0 -10  13   13.66    1.28
   0  10  13   13.01    1.35
   0 -10 -14   24.56    1.87
   0 -10  14   21.22    1.51
   0 -10 -15   22.35    1.70
   0 -10  15   24.06    1.50
   0 -10  16  178.16    8.21
   0 -10 -16  162.58    8.35
   0  10  16  180.60    8.13
   0 -10  17   88.81    4.71
   0 -10 -17   91.76    4.81
   0 -11   0   -0.79    1.14
   0  11   0    0.09    0.66
   0  11   0    0.29    0.68
   0  11   1   35.20    2.23
   0  11  -1   33.53    2.11
   0 -11   1   30.43    2.59
   0 -11  -1   32.12    2.60
   0  11  -1   27.74    2.00
   0  11   1   29.49    2.14
   0  11   2    1.91    0.76
   0  11  -2    0.51    0.50
   0 -11   2    1.54    1.18
   0 -11  -2    1.72    1.08
   0  11   2    0.25    0.82
   0  11  -2    1.20    0.62
   0 -11  -3    8.42    1.47
   0 -11   3    9.15    1.48
   0  11   3    8.02    1.16
   0  11  -3    6.29    0.78
   0  11   3   12.14    1.28
   0  11  -3   10.42    0.96
   0 -11   4    7.81    1.45
   0 -11  -4    6.52    1.36
   0  11  -4    4.73    0.74
   0  11   4    5.84    1.09
   0  11   4    7.13    1.12
   0 -11  -5    1.17    1.12
   0 -11   5   -0.09    1.28
   0  11   5    0.79    0.91
   0  11  -5    0.84    0.55
   0  11   5   -0.25    0.85
   0 -11  -6    1.93    1.19
   0 -11   6    0.81    1.35
   0  11  -6    2.61    0.61
   0  11   6    3.96    1.03
   0  11   6    3.42    1.03
   0 -11   7   90.37    4.46
   0  11   7   82.39    4.39
   0  11   7   82.73    4.21
   0  11  -7   83.40    3.79
   0  11  -8    0.66    0.45
   0  11   8    0.13    0.76
   0 -11   8    0.09    0.66
   0  11   8   -0.06    0.83
   0 -11   8    0.86    1.08
   0 -11  -8    0.56    1.01
   0  11   9    0.36    0.62
   0  11  -9    0.09    0.41
   0 -11   9   -0.33    1.19
   0  11   9   -0.29    0.79
   0 -11  -9    0.63    0.99
   0 -11   9   -0.17    0.67
   0 -11  10   20.13    1.94
   0  11  10   35.44    1.99
   0 -11 -10   28.04    1.99
   0 -11  11    8.74    1.29
   0 -11  11   11.80    1.00
   0 -11  12   -0.04    0.81
   0 -11 -12    1.39    0.65
   0  12   0    1.54    0.72
   0 -12   0    1.90    1.56
   0  12   1    2.60    0.85
   0  12  -1    2.76    0.68
   0 -12   1    2.47    1.73
   0 -12  -1    2.28    1.67
   0  12   2    5.54    1.01
   0  12  -2    6.11    0.77
   0 -12  -2    3.08    1.64
   0 -12   2    3.72    1.35
   0 -12   3    0.90    1.10
  -1   0  31    2.86    0.64
  -1   0  31    1.61    0.66
  -1   0  30    0.33    0.91
  -1   0  30   -0.03    0.69
  -1   0  30    0.48    0.75
  -1   0  29  133.86    6.95
  -1   0  29  135.73    7.18
  -1   0  29  126.68    7.02
  -1   0  28    0.29    0.99
  -1   0  28    0.35    0.56
  -1   0  28    0.65    0.91
  -1   0  28    2.21    1.22
  -1   0  27   -0.34    1.06
  -1   0  27   -0.33    1.19
  -1   0  27   -0.10    0.64
  -1   0  27   -0.94    1.04
  -1   0  26   -0.18    0.79
  -1   0  26    0.50    1.07
  -1   0  26    0.57    0.70
  -1   0  26    0.07    1.20
  -1   0  25    4.64    1.32
   1   0 -25    1.79    1.19
  -1   0  24   -0.36    0.91
  -1   0  24    0.29    1.16
  -1   0  24    0.16    1.20
  -1   0  24    0.45    0.82
  -1   0  24    0.56    0.95
  -1   0  23  403.72   20.74
  -1   0  23  378.31   20.59
  -1   0  23  371.91   20.44
  -1   0  23  453.12   20.48
  -1   0  23  377.37   21.33
  -1   0  22    1.02    1.15
  -1   0  22    2.16    0.95
  -1   0  22    0.07    1.20
  -1   0  22    0.67    0.84
  -1   0  22    0.71    1.14
  -1   0  22    0.06    0.76
  -1   0  21   -0.05    0.78
  -1   0  21    1.25    1.14
  -1   0  21    0.75    0.86
  -1   0  21    0.36    1.10
  -1   0  21   -0.63    0.94
  -1   0  21   -0.07    1.13
  -1   0  21    0.77    0.69
  -1   0  20   -0.30    0.77
  -1   0  20    0.41    1.05
  -1   0  20    0.11    0.82
  -1   0  20    0.41    1.10
  -1   0  20   -0.47    0.85
  -1   0  20    0.13    1.07
  -1   0  20    0.49    0.65
  -1   0  19    2.80    0.86
  -1   0  19    3.69    1.15
  -1   0  19    3.63    0.95
  -1   0  19    1.45    1.10
  -1   0  19    2.49    0.95
  -1   0  19    3.80    1.14
  -1   0  19    3.47    0.81
  -1   0  18    0.24    0.74
  -1   0  18    0.57    1.03
  -1   0  18    0.15    0.84
  -1   0  18    0.17    0.99
  -1   0  18    0.18    0.62
  -1   0  18    0.39    0.74
  -1   0  18    0.51    0.93
  -1   0  17  649.05   31.78
  -1   0  17  611.95   31.75
  -1   0  17  714.22   31.82
  -1   0  17  599.12   31.75
  -1   0  17  627.59   32.26
  -1   0  17  616.06   31.67
  -1   0  17  617.12   31.61
  -1   0  16    0.50    0.82
  -1   0  16    0.56    0.87
   1   0 -16    0.06    0.85
  -1   0  16    0.32    0.84
  -1   0  16    0.05    0.85
  -1   0  16    0.38    0.96
  -1   0  16    0.18    0.74
  -1   0  16    0.18    0.52
  -1   0  16    2.58    0.80
  -1   0  15    2.17    0.57
   1   0 -15    3.67    0.94
  -1   0  15    1.89    0.83
  -1   0  15    2.86    0.87
  -1   0  15    1.78    0.87
  -1   0  15    2.71    0.88
  -1   0  15    1.47    1.01
  -1   0  15    2.35    0.85
  -1   0  14    0.11    0.70
  -1   0  14    1.51    0.93
   1   0 -14    0.06    0.93
  -1   0  14   -0.30    0.83
  -1   0  14   -0.04    0.77
  -1   0  13    0.23    0.56
   1   0 -13    0.65    1.00
  -1   0  13    0.98    0.97
  -1   0  12   -0.10    0.54
   1   0 -12   -0.35    1.11
  -1   0  12   -0.07    0.96
   1   0 -11 1054.96   55.60
  -1   0  11 1023.62   55.74
  -1   0  10    0.08    0.46
   1   0 -10    0.56    0.97
  -1   0  10   -0.27    0.91
  -1   0   9   24.31    1.58
  -1   0   9   24.62    2.10
   1   0  -8    0.31    0.79
  -1   0   8    0.07    1.05
   1   0  -7    4.04    0.77
  -1   0   7    4.48    1.38
   1   0  -6   -0.02    0.55
  -1   0   6   -0.66    1.48
  -1   0   5  685.63   34.21
  -1   0   5  678.55   34.18
  -1   0   5  774.86   35.09
  -1   0   4    0.22    0.28
  -1   0   4    0.22    0.29
  -1   0   4    1.10    1.53
  -1   0   3   14.09    0.84
  -1   0   3   13.10    0.83
  -1   0   2    0.16    0.16
  -1   0   2    0.04    0.13
  -1   0   1    0.92    1.18
  -1   0   1    0.35    0.10
  -1   0   1    0.17    0.09
  -1   0   0    0.16    0.10
  -1   0  -1 8249.71  406.31
  -1   0  -2    1.06    1.39
   1   0   3    0.61    0.45
  -1   0  -3    0.79    0.87
  -1   0  -3    1.25    0.86
   1   0   4   -0.02    0.61
  -1   0  -4    0.33    0.93
  -1   0  -4    0.14    0.57
  -1   0  -4    0.13    0.58
  -1   0  -5   10.36    1.40
   1   0   5   10.26    1.04
  -1   0  -5   13.29    0.78
   1   0   6   -0.30    0.70
  -1   0  -6    0.08    1.02
   1   0   7 4596.01  213.43
  -1   0  -7 3986.24  213.55
   1   0   8    0.18    0.62
  -1   0  -8   -0.05    1.06
   1   0   9   28.23    1.93
  -1   0  -9   28.26    2.20
   1   0  10    0.42    0.71
  -1   0 -10    0.32    0.94
   1   0  11   68.28    4.22
  -1   0 -11   81.96    4.46
   1   0  12    0.57    0.75
  -1   0 -12   -0.63    0.93
   1   0  13 2485.77  131.65
  -1   0 -13 2880.56  131.77
  -1   0 -14   -0.53    0.93
   1   0  14    0.24    0.57
   1   0  15   29.47    1.88
   1   0  15   28.48    1.88
   1   0  15   25.04    1.87
  -1   0 -15   30.80    2.23
   1   0  15   22.91    1.95
   1   0  16    0.23    0.70
   1   0  16   -0.24    0.86
   1   0  16    0.54    0.69
   1   0  16    0.09    0.57
   1   0  16    0.30    0.82
   1   0  16    0.28    0.98
  -1   0 -17   24.78    2.00
   1   0  17   27.45    2.52
   1   0  17   18.59    1.84
   1   0  17   26.99    1.77
   1   0  17   23.06    1.72
   1   0  17   25.18    1.79
   1   0  17   20.23    2.01
   1   0  18    1.12    0.73
  -1   0 -18    0.61    0.79
   1   0  18    0.26    0.61
   1   0  18    0.04    0.70
   1   0  18    0.73    0.90
   1   0  18    0.72    0.93
   1   0  18    1.33    1.13
   1   0  18   -0.06    1.00
   1   0  19   90.22    5.09
   1   0  19   74.70    5.14
   1   0  19   96.22    6.05
   1   0  19   81.00    5.11
   1   0  19  103.40    5.00
  -1   0 -19   85.98    5.24
   1   0  19   85.66    4.96
   1   0  19   91.48    5.38
  -1   0 -20    0.44    0.85
   1   0  20    0.48    0.76
   1   0  20    0.05    0.83
   1   0  20    0.69    0.95
   1   0  20    0.06    0.94
   1   0  20    1.09    1.16
   1   0  20    0.38    0.71
   1   0  20    0.31    1.12
   1   0  21    5.75    1.46
   1   0  21    3.88    1.12
   1   0  21    4.58    1.38
  -1   0 -21    6.68    1.25
   1   0  21    5.61    1.35
   1   0  21    6.46    1.06
   1   0  21    4.34    0.91
   1   0  22   -0.18    0.98
   1   0  22   -0.49    1.19
   1   0  22    0.65    0.77
   1   0  22   -0.59    0.99
   1   0  22   -0.21    1.07
   1   0  22   -0.22    0.79
   1   0  23   11.90    1.46
   1   0  23    9.91    1.75
   1   0  23   10.25    1.29
   1   0  23   14.75    1.64
   1   0  23   10.10    1.21
   1   0  23    9.03    1.63
   1   0  24    0.48    1.19
   1   0  24   -0.38    1.09
   1   0  24    0.72    0.98
   1   0  24    0.57    0.83
   1   0  24    0.44    0.75
   1   0  25   64.12    4.82
   1   0  25   66.90    3.91
   1   0  26    0.83    0.95
   1   0  26    1.10    1.11
   1   0  26    0.82    0.68
   1   0  27    0.63    0.83
   1   0  27   -0.52    0.64
   1   0  27    0.24    0.95
   1   0  28   -0.08    0.74
   1   0  28   -0.30    0.92
   1   0  28   -0.27    0.52
   1   0  28    0.52    0.91
   1   0  29   -0.99    0.72
   1   0  29    0.37    0.74
   1   0  29   -0.02    0.80
   1   0  30    0.19    0.64
   1   0  30    0.21    0.59
   1   0  31   15.37    1.03
   1   0  31   10.62    0.89
  -1  -1  31  219.57   10.86
  -1   1  31  213.04   10.84
  -1   1  31  219.31   10.82
  -1  -1  31  205.96   10.74
  -1  -1  30    3.97    0.83
  -1   1  30    4.50    0.87
  -1   1  30    5.40    0.95
  -1  -1  30    5.51    0.96
  -1  -1  29   14.61    1.38
  -1   1  29   16.60    1.45
  -1   1  29   16.35    1.35
  -1  -1  29   17.32    1.55
  -1  -1  29   14.62    1.51
  -1   1  29   15.68    1.52
  -1   1  28    3.33    1.01
  -1  -1  28    3.74    1.00
  -1   1  28    2.22    1.06
  -1  -1  28    3.18    1.10
  -1   1  28    4.19    1.09
  -1  -1  28    2.59    0.75
  -1  -1  27   49.24    3.35
  -1   1  27   57.03    3.50
  -1  -1  27   52.44    3.42
  -1  -1  27   53.69    3.31
  -1   1  27   59.82    3.39
  -1   1  27   53.49    3.57
  -1  -1  27   54.66    3.62
  -1   1  26  100.38    6.16
  -1  -1  26   98.50    6.29
  -1  -1  26  120.18    6.27
  -1   1  26  134.26    6.41
  -1  -1  26  107.77    6.56
  -1   1  26  100.39    6.46
  -1  -1  26  128.01    6.50
  -1   1  26  123.31    6.50
  -1  -1  25  181.97    9.22
  -1   1  25  155.66    8.83
  -1  -1  24    0.21    1.22
  -1   1  24    1.68    1.25
  -1  -1  24    0.16    1.26
  -1   1  24    0.95    1.23
  -1   1  24    0.30    0.81
  -1  -1  24    1.58    0.91
  -1  -1  24   -0.43    0.95
  -1  -1  24   -0.28    1.21
  -1  -1  24   -0.36    0.90
   1  -1 -24    0.77    1.18
  -1  -1  24    0.43    0.98
  -1   1  24   -0.65    0.98
  -1  -1  23   12.31    1.74
  -1   1  23   12.61    1.73
  -1   1  23   13.56    1.74
  -1  -1  23   13.16    1.77
  -1   1  23    9.85    1.68
  -1  -1  23   11.65    1.85
  -1  -1  23   14.52    1.73
  -1  -1  23   13.82    1.47
  -1   1  23   14.73    1.52
  -1  -1  23   13.42    1.43
  -1   1  23   11.97    1.36
  -1  -1  23   11.08    1.38
   1  -1 -23    6.91    1.86
  -1  -1  22    0.59    1.17
  -1   1  22    1.27    1.23
  -1   1  22    0.30    1.11
  -1  -1  22    1.90    1.19
  -1  -1  22    1.68    0.88
  -1  -1  22    1.16    1.17
   1  -1 -22    2.03    1.27
  -1   1  22    0.76    0.92
  -1  -1  22    1.38    0.99
  -1  -1  22    1.24    0.83
  -1   1  22    1.41    0.93
  -1   1  22    1.30    0.74
  -1  -1  22    1.13    0.79
  -1  -1  21    7.79    1.13
  -1   1  21    8.00    1.09
  -1  -1  21    7.27    1.13
  -1   1  21    7.49    1.40
  -1  -1  21    7.97    1.48
  -1  -1  21    8.47    1.46
  -1   1  21   10.39    1.50
  -1  -1  21    5.63    1.33
  -1  -1  21    8.23    1.15
  -1   1  21    8.38    1.29
  -1  -1  21    6.43    1.40
  -1   1  21    8.31    1.42
  -1   1  20   17.56    1.52
  -1  -1  20   14.79    1.49
  -1   1  20   15.39    1.81
  -1  -1  20   12.81    1.73
  -1   1  20   14.38    1.73
  -1  -1  20   16.84    1.81
  -1  -1  20   20.84    2.18
  -1   1  20   17.15    1.93
  -1  -1  20   12.12    1.45
  -1  -1  20   13.92    1.70
  -1   1  20   17.03    1.67
  -1  -1  20   23.71    1.69
   1   1 -20   23.40    1.89
  -1  -1  19   61.87    3.61
  -1   1  19   61.09    3.52
  -1   1  19   52.28    3.74
  -1  -1  19   55.10    3.71
  -1   1  19   57.99    3.73
  -1  -1  19   58.76    3.76
  -1  -1  19   66.28    3.62
  -1   1  19   69.24    3.82
  -1  -1  19   67.10    4.37
  -1   1  19   68.36    4.27
  -1   1  19   48.59    3.65
  -1  -1  19   49.19    3.66
  -1  -1  19   56.50    3.53
   1   1 -19   54.16    3.73
  -1  -1  18    2.29    1.02
  -1   1  18    2.05    1.10
  -1   1  18    1.90    1.00
  -1  -1  18    1.88    1.01
  -1  -1  18    2.77    0.72
  -1   1  18    2.96    0.74
  -1  -1  18    1.97    0.81
  -1   1  18    1.99    0.83
  -1  -1  18    2.66    0.89
  -1  -1  18    2.43    1.07
  -1   1  18    2.09    1.02
  -1  -1  18    2.22    0.82
  -1   1  18    2.73    1.09
   1   1 -18    3.44    1.01
  -1   1  17    7.60    1.17
  -1  -1  17    7.64    1.08
  -1  -1  17    6.91    0.91
  -1   1  17    6.65    0.84
  -1  -1  17    6.48    1.11
  -1  -1  17    7.57    1.04
  -1   1  17    8.74    1.32
  -1  -1  17    6.56    1.17
  -1   1  17    5.34    1.06
   1   1 -17    3.06    1.03
  -1  -1  17    7.33    1.14
  -1   1  17    6.90    1.22
  -1   1  17    7.11    1.13
  -1  -1  17    8.80    1.19
  -1  -1  17    6.01    1.13
   1  -1 -16    0.59    1.01
  -1  -1  16    1.18    0.56
  -1   1  16    2.16    0.60
  -1   1  16    1.34    0.93
  -1  -1  16    1.09    0.74
  -1   1  16    1.79    0.70
  -1  -1  16    1.00    0.73
  -1  -1  16    2.37    0.83
  -1  -1  16    1.15    0.83
  -1   1  16    1.40    0.94
  -1   1  16    2.35    0.94
  -1  -1  16    1.62    0.86
  -1  -1  16    1.90    0.89
  -1   1  16    0.95    0.80
  -1  -1  16    0.85    0.87
  -1   1  15    1.05    0.76
  -1  -1  15    0.89    0.77
  -1  -1  15    0.38    0.79
  -1   1  15    2.81    0.97
  -1   1  15    1.55    0.51
  -1  -1  15    1.54    0.55
  -1  -1  15    1.84    1.08
  -1   1  15   -0.35    0.90
   1  -1 -15    1.33    0.99
  -1  -1  15    1.18    0.79
   1   1 -15    1.01    0.94
  -1  -1  15    1.42    0.67
  -1  -1  15    1.49    0.74
  -1   1  15    1.68    1.03
  -1  -1  15    1.08    0.74
  -1   1  15    1.48    0.86
  -1  -1  15    1.31    0.81
  -1  -1  14   20.32    1.42
  -1  -1  14   19.43    1.52
  -1  -1  14   21.99    1.60
  -1   1  14   16.45    1.91
  -1  -1  14   13.61    1.91
  -1  -1  14   21.53    1.57
  -1   1  14   23.67    1.61
  -1  -1  14   19.83    1.57
  -1  -1  14   26.88    1.85
   1   1 -14   10.58    1.59
   1  -1 -14   11.39    1.73
   1   1 -13    0.37    0.80
  -1   1  13    0.78    0.57
  -1  -1  13    1.38    0.65
  -1  -1  13    0.68    1.00
   1  -1 -13    0.19    1.06
  -1   1  13   -0.08    1.01
  -1  -1  12    9.45    1.04
  -1   1  12   11.52    1.08
   1   1 -12    8.73    1.08
  -1  -1  12    9.51    1.50
  -1   1  12    8.13    1.35
   1  -1 -12    6.50    1.30
   1   1 -11    3.19    0.73
  -1  -1  11    3.03    1.22
  -1   1  11    3.78    1.17
   1  -1 -11    2.00    1.03
  -1  -1  11    2.90    0.66
  -1   1  11    3.82    0.72
  -1   1  10    0.76    1.03
   1  -1 -10    1.28    0.98
  -1  -1  10    1.97    1.15
  -1  -1  10    1.35    0.51
   1   1  -9   15.26    0.82
  -1  -1   9   17.00    1.81
   1  -1  -9   16.02    1.46
  -1  -1   9   17.99    1.29
  -1  -1   9   19.89    1.28
  -1   1   8   53.71    3.09
   1   1  -8   53.43    2.93
   1  -1  -8   58.29    3.28
  -1  -1   8   64.47    3.28
  -1  -1   8   69.87    3.34
  -1  -1   8   63.49    3.90
  -1   1   7   80.39    4.31
   1  -1  -7   83.24    4.43
  -1  -1   7   84.08    4.47
  -1  -1   7   86.64    4.50
  -1  -1   7   87.74    5.20
  -1   1   6    6.58    0.55
  -1  -1   6    7.16    1.67
   1  -1  -6    5.27    0.63
  -1   1   5    2.51    0.39
  -1  -1   5    2.36    1.43
   1  -1  -5    2.20    0.39
  -1  -1   4    1.84    0.36
   1  -1  -4    1.69    0.31
  -1  -1   4    1.87    1.27
  -1   1   4    1.66    0.33
   1  -1  -3  347.94   16.45
  -1  -1   3  337.48   17.01
  -1   1   3  335.97   16.41
  -1   1   3  325.05   16.41
  -1   1   3  326.63   16.36
  -1  -1   3  319.89   16.41
  -1  -1   2 2258.98  115.57
   1  -1  -2 2517.21  115.60
  -1   1   2 2476.36  115.59
  -1   1   2 2358.37  115.58
  -1  -1   2 2309.22  115.53
  -1   1   2 2293.43  115.48
  -1  -1   1   25.80    1.32
  -1  -1   1   26.42    1.25
   1  -1  -1   26.01    1.31
  -1  -1   1   23.80    1.81
  -1   1   1   19.79    1.28
  -1   1   1   17.50    1.27
  -1  -1   1   24.79    1.25
  -1  -1   0    0.36    0.18
  -1  -1   0    0.29    0.26
   1  -1   0    0.62    0.16
  -1   1  -1    1.64    0.29
  -1  -1  -1    1.61    0.43
  -1  -1  -1    1.78    0.35
  -1   1  -1    1.28    0.29
   1  -1   1    1.60    0.25
  -1   1  -2    0.65    0.26
  -1  -1  -2    0.98    0.35
  -1   1  -2    0.95    0.31
   1  -1   2    0.84    0.28
  -1   1  -3    1.83    0.31
   1  -1   3    2.04    0.38
  -1   1  -3    2.00    0.34
  -1  -1  -3    1.70    0.44
  -1   1  -4 1121.62   56.09
  -1  -1  -4 1164.14   56.19
   1  -1   5   54.62    3.17
  -1   1  -5   48.99    2.63
  -1  -1  -5   51.84    2.89
   1  -1   6    4.16    1.11
  -1   1  -6    3.26    0.35
  -1  -1  -6    2.88    0.91
   1  -1   7    0.94    0.88
  -1   1  -7    0.43    0.23
  -1  -1  -7    0.65    1.04
   1   1   8    0.48    0.27
   1   1   8    0.41    0.29
   1  -1   8    0.40    0.80
  -1  -1  -8    0.39    1.09
   1  -1   9  100.78    4.44
   1   1   9   66.08    4.08
  -1   1  -9   72.28    3.67
  -1   1  -9   96.99    4.17
  -1  -1  -9   68.84    4.39
   1   1   9   65.63    3.62
  -1  -1 -10 2342.82  119.38
  -1   1 -10 2643.27  119.18
   1  -1  10 2872.48  119.43
   1   1  10 2009.35  119.05
  -1  -1 -11  353.26   16.79
  -1   1 -11  322.93   16.51
   1  -1  11  367.88   16.74
  -1  -1 -12    3.26    1.19
   1   1  12    4.18    0.93
   1  -1  12    4.70    1.12
  -1   1 -12    4.52    1.04
  -1   1 -13   24.80    2.32
  -1  -1 -13   33.13    2.56
   1   1  13   27.84    2.28
   1  -1  13   39.64    2.66
   1  -1  13   38.35    2.28
   1  -1  14    4.90    0.73
   1  -1  14    3.29    0.86
   1   1  14    5.00    0.97
   1  -1  14    3.80    0.73
   1  -1  14    2.84    0.90
  -1  -1 -14    3.49    1.19
  -1   1 -14    2.76    1.07
   1  -1  15  129.06    6.59
   1   1  15  126.37    6.50
   1  -1  15  136.12    7.31
   1   1  15  147.01    6.69
   1  -1  15  134.05    6.48
   1  -1  15  109.13    6.62
   1   1  15  121.31    6.55
   1  -1  15  112.57    6.51
   1  -1  15  107.13    6.58
  -1  -1 -15  127.27    7.04
   1   1  15  104.97    6.55
   1  -1  16 1147.58   56.03
   1   1  16 1130.12   55.93
   1   1  16 1222.86   56.83
   1  -1  16 1213.69   56.91
   1   1  16 1429.11   56.12
   1  -1  16 1256.92   55.89
   1  -1  16 1167.61   56.15
   1   1  16 1141.79   55.96
   1  -1  16 1057.69   55.90
   1  -1  16  975.01   55.98
  -1   1 -16  984.94   56.21
   1   1  16  930.33   55.93
   1  -1  17  177.35    9.10
   1   1  17  176.80    9.01
   1   1  17  132.57    8.97
   1  -1  17  168.32    9.22
   1  -1  17  199.00   10.09
   1   1  17  188.70    9.90
   1  -1  17  188.36    8.93
   1   1  17  213.24    9.14
   1  -1  17  160.57    8.97
  -1  -1 -17  182.38    9.53
  -1   1 -17  163.14    9.30
   1  -1  17  137.54    9.04
  -1   1 -18    2.45    0.90
  -1  -1 -18    2.47    1.14
   1  -1  18    3.78    0.84
   1   1  18    2.75    0.76
   1  -1  18    2.97    0.83
   1   1  18    3.81    0.93
   1  -1  18    3.04    0.72
   1   1  18    1.75    1.11
   1  -1  18    1.77    1.07
   1  -1  18    2.55    1.12
   1   1  18    2.42    1.05
   1  -1  18    3.29    1.01
   1  -1  18    1.98    0.97
   1   1  18    3.66    1.10
   1   1  19   16.72    1.48
   1  -1  19   14.31    1.48
   1  -1  19   14.50    1.61
   1   1  19   14.04    1.61
   1  -1  19   15.74    1.77
   1   1  19   13.89    1.78
   1   1  19   16.72    2.02
   1  -1  19   17.42    2.13
   1   1  19   21.69    1.57
   1  -1  19   17.45    1.37
   1  -1  19   10.12    1.62
   1  -1  19   13.61    1.42
  -1  -1 -19   19.94    1.99
  -1   1 -19   16.11    1.66
   1  -1  20    3.96    1.26
   1  -1  20    2.60    1.27
   1   1  20    3.21    1.31
   1   1  20    2.92    1.08
   1  -1  20    4.59    1.16
  -1   1 -20    1.83    0.96
   1  -1  20    3.68    0.94
   1  -1  20    5.06    0.89
   1   1  20    3.86    0.93
   1  -1  20    4.13    0.97
   1   1  20    5.09    0.96
   1   1  20    4.64    1.25
   1   1  20    5.47    1.29
   1  -1  20    4.51    1.36
   1  -1  21   52.97    3.50
   1   1  21   49.67    3.37
   1   1  21   54.45    4.22
   1  -1  21   57.33    4.37
   1   1  21   60.49    3.40
   1  -1  21   56.21    3.28
   1  -1  21   50.19    3.69
   1   1  21   44.75    3.63
   1  -1  21   55.70    3.41
   1  -1  21   53.51    3.60
   1   1  21   53.89    3.64
  -1   1 -21   50.40    3.56
   1   1  21   55.87    3.51
   1  -1  21   54.50    3.56
   1  -1  22   13.46    1.49
   1   1  22   12.11    1.40
   1   1  22   16.24    2.09
   1  -1  22   18.82    2.31
   1   1  22   15.65    1.46
   1  -1  22   15.46    1.36
   1  -1  22   10.18    1.71
   1   1  22   13.47    1.81
   1  -1  22   14.61    1.51
   1   1  22   13.63    1.74
   1  -1  22   16.08    1.73
  -1   1 -22   12.77    1.59
   1  -1  22   14.60    1.65
   1  -1  23   20.47    2.46
   1   1  23   15.95    2.19
   1  -1  23   23.97    1.74
   1   1  23   22.20    1.77
   1   1  23   20.10    2.11
   1  -1  23   19.20    2.13
   1  -1  23   19.69    1.91
   1  -1  23   22.06    2.01
   1  -1  23   16.65    1.76
   1   1  23   19.18    1.75
   1   1  24    0.41    0.87
   1  -1  24   -0.15    0.95
   1  -1  24    0.66    0.79
   1   1  24   -0.39    1.20
   1  -1  24   -0.87    1.20
   1  -1  24    1.40    1.08
   1   1  24   -0.90    1.09
   1  -1  24    0.74    0.77
   1  -1  24    0.65    0.97
  -1  -1 -24    1.02    1.16
   1  -1  25    0.81    0.73
   1   1  25   -0.15    0.67
  -1  -1 -25   -0.28    1.02
   1  -1  25    0.69    0.94
   1   1  25    1.16    0.96
   1   1  26    6.37    1.34
   1  -1  26    6.30    1.33
   1  -1  26    6.73    1.04
   1   1  26    5.40    0.87
   1  -1  26    5.28    0.98
   1  -1  26    5.75    1.15
   1   1  26    6.00    1.19
   1   1  26    7.12    1.24
   1  -1  27    3.70    0.89
   1  -1  27    2.60    0.79
   1   1  27    3.16    0.67
   1  -1  27    4.02    1.12
   1   1  27    3.05    1.12
   1  -1  27    3.61    0.95
   1   1  27    3.05    0.98
   1  -1  28    6.84    0.89
   1   1  28    7.27    1.02
   1  -1  28    7.88    1.02
   1   1  28    7.12    1.15
   1  -1  28    7.61    1.15
   1  -1  29    0.24    0.46
   1   1  29   -0.03    0.68
   1  -1  29    0.76    0.62
   1  -1  29    0.90    0.77
   1   1  29    1.20    0.75
   1  -1  29    0.36    0.83
   1  -1  30    0.48    0.53
   1   1  30   -0.50    0.56
   1  -1  30   -0.09    0.62
   1   1  30   -0.33    0.63
   1  -1  30    0.38    0.74
   1   1  31    0.24    0.46
   1   1  31   -0.02    0.49
   1  -1  31    0.35    0.48
  -1   2  31    1.75    0.54
  -1  -2  31    1.87    0.73
  -1   2  30   69.08    3.62
  -1  -2  30   60.23    3.44
  -1  -2  30   70.80    3.64
  -1  -2  30   67.41    3.64
  -1   2  30   59.09    3.58
  -1  -2  29    1.80    0.74
  -1   2  29    1.22    0.79
  -1  -2  29    1.96    0.65
  -1   2  29    1.29    0.89
  -1  -2  29    2.31    0.96
  -1  -2  28  471.26   23.21
  -1   2  28  494.48   23.35
  -1  -2  28  470.19   23.33
  -1   2  28  431.32   23.33
  -1  -2  28  447.71   23.39
  -1  -2  28  453.98   23.20
  -1  -2  27   32.30    2.31
  -1   2  27   33.88    2.39
  -1  -2  27   29.58    2.25
  -1   2  27   27.88    2.38
  -1  -2  27   28.06    2.41
  -1  -2  27   28.46    2.17
  -1   2  26   25.38    2.09
  -1  -2  26   21.27    1.96
  -1  -2  26   23.88    1.86
  -1  -2  26   19.06    1.82
  -1  -2  26   20.95    2.12
  -1   2  26   22.64    2.08
  -1  -2  25    4.93    1.30
   1  -2 -25    2.35    1.31
  -1   2  25    5.01    1.23
  -1  -2  25    6.62    1.50
  -1  -2  24   21.75    2.10
  -1   2  24   19.46    2.07
  -1  -2  24   21.05    2.19
  -1  -2  24   17.76    2.33
  -1   2  24   20.71    2.28
  -1  -2  24   25.38    1.87
  -1  -2  24   21.51    1.88
  -1  -2  24   23.79    2.19
  -1   2  24   21.41    2.12
  -1  -2  24   19.76    1.88
   1  -2 -24   14.59    2.39
  -1  -2  23    1.02    1.09
  -1   2  23    3.48    1.54
  -1   2  23    2.01    1.23
  -1  -2  23    1.46    1.28
  -1  -2  23    2.28    0.94
  -1  -2  23    2.05    0.92
  -1  -2  23    1.29    0.87
   1  -2 -23    5.84    1.73
  -1  -2  23    0.58    1.23
  -1   2  23    2.17    1.23
  -1  -2  23    1.44    1.02
  -1   2  23    1.58    0.98
  -1  -2  22  178.76   10.51
  -1  -2  22  184.75   10.59
  -1   2  22  188.24   10.55
  -1   2  22  200.28   11.12
  -1  -2  22  213.21   11.48
  -1   2  22  213.54   10.63
  -1  -2  22  222.60   10.37
  -1  -2  22  205.20   10.53
   1  -2 -22  168.11   11.45
  -1  -2  22  159.34   10.44
  -1   2  22  188.20   10.56
  -1  -2  22  208.15   10.42
  -1  -2  21   30.83    2.20
   1  -2 -21   22.65    2.90
  -1  -2  21   29.02    2.24
   1   2 -21   25.51    2.32
  -1   2  21   29.42    2.61
  -1  -2  21   33.25    2.91
  -1  -2  21   24.64    2.32
  -1  -2  21   25.53    2.38
  -1   2  21   24.66    2.31
  -1   2  21   28.56    2.42
  -1  -2  21   21.37    2.32
  -1  -2  21   29.07    2.10
   1  -2 -20    8.01    1.88
   1   2 -20    8.36    1.46
  -1   2  20   10.41    1.54
  -1  -2  20   10.91    1.29
  -1   2  20   11.45    1.19
  -1  -2  20   12.22    1.28
  -1  -2  20   10.74    1.59
  -1   2  20   11.54    1.52
  -1  -2  20    9.98    1.30
  -1  -2  20    8.99    1.45
  -1  -2  20    7.74    1.50
  -1  -2  20   11.84    1.67
  -1   2  20    9.61    1.50
   1  -2 -19    4.39    1.40
   1   2 -19    3.39    1.20
  -1  -2  19    3.53    0.96
  -1  -2  19    3.77    1.19
  -1   2  19    4.68    0.84
  -1  -2  19    4.13    0.89
  -1  -2  19    4.59    1.24
  -1   2  19    4.19    1.16
  -1   2  19    5.61    1.37
  -1  -2  19    4.73    0.99
  -1   2  19    3.86    0.99
  -1  -2  19    6.33    1.25
  -1  -2  19    4.20    1.24
  -1  -2  18    6.61    1.20
  -1   2  18    3.93    1.11
   1  -2 -18    3.61    1.30
  -1  -2  18    4.50    0.86
  -1   2  18    5.23    0.80
  -1  -2  18    4.39    1.04
  -1  -2  18    4.83    1.12
  -1   2  18    4.35    1.00
  -1  -2  18    6.17    1.18
  -1   2  18    5.32    1.16
  -1   2  18    6.87    1.41
  -1  -2  18    6.21    0.94
  -1  -2  18    3.11    0.96
  -1  -2  18    4.80    1.18
   1   2 -18    3.46    1.23
  -1   2  17   40.38    2.76
  -1  -2  17   43.16    2.81
  -1   2  17   42.84    2.87
   1   2 -17   27.72    2.90
  -1  -2  17   37.96    2.76
  -1  -2  17   36.98    2.78
  -1  -2  17   43.12    2.78
  -1   2  17   42.93    3.05
  -1  -2  17   42.23    3.16
  -1  -2  17   41.76    2.65
  -1   2  17   42.92    2.54
  -1  -2  17   45.94    2.70
  -1   2  17   51.83    3.18
  -1  -2  17   41.78    2.81
  -1   2  16  238.14   11.18
  -1  -2  16  220.25   10.72
  -1  -2  16  201.14   10.71
  -1   2  16  203.16   10.83
  -1  -2  16  191.56   10.67
  -1   2  16  186.38   10.66
  -1   2  16  215.52   10.54
  -1  -2  16  214.71   10.68
   1   2 -16  184.55   11.05
  -1  -2  16  220.04   11.27
  -1   2  16  215.17   11.13
  -1  -2  16  217.85   10.77
  -1  -2  16  171.70   10.77
  -1   2  15   23.96    2.18
  -1  -2  15   21.66    1.70
  -1  -2  15   23.49    1.61
   1  -2 -15   24.24    2.00
  -1  -2  15   23.33    1.66
  -1   2  15   19.33    1.73
  -1  -2  15   19.05    1.66
  -1   2  15   18.59    1.65
  -1  -2  15   25.23    2.01
  -1  -2  15   23.17    1.73
  -1  -2  15   16.71    1.93
  -1  -2  14    0.33    1.31
  -1  -2  14    0.87    0.77
  -1   2  14    1.91    1.09
   1  -2 -14   -0.16    0.87
  -1  -2  14    1.03    0.52
  -1  -2  14    0.80    0.60
  -1   2  14    0.54    0.58
  -1  -2  14    1.95    1.17
  -1   2  14    0.36    0.74
  -1  -2  14    1.19    0.75
  -1   2  14    1.37    0.83
  -1  -2  14    0.55    0.71
  -1   2  14    1.99    1.26
  -1  -2  13    0.83    0.69
  -1  -2  13    2.32    1.31
  -1   2  13    1.44    0.57
   1  -2 -13    1.45    0.83
  -1   2  13    0.74    1.06
  -1  -2  13    1.78    1.19
  -1  -2  13    0.81    0.54
  -1  -2  13    1.03    0.75
  -1  -2  13    0.98    0.49
   1  -2 -12   35.19    2.24
  -1  -2  12   35.54    3.02
  -1   2  12   31.66    2.20
  -1  -2  12   31.87    2.28
  -1  -2  11  196.52   10.83
  -1  -2  11  195.37   10.14
  -1   2  11  201.38   10.05
   1   2 -11  181.92    9.68
   1  -2 -11  213.38   10.00
  -1  -2  10   26.41    2.64
   1  -2 -10   24.06    1.56
  -1  -2  10   23.33    1.73
  -1   2  10   23.70    1.58
  -1  -2  10   23.18    1.66
   1   2 -10   21.82    1.34
  -1   2  10   20.76    1.50
   1   2 -10   20.93    1.35
   1   2  -9    4.53    0.54
  -1   2   9    4.87    0.67
  -1  -2   9    5.93    1.72
   1  -2  -9    4.71    0.70
  -1  -2   9    5.25    0.76
   1   2  -9    4.66    0.52
  -1  -2   9    5.64    0.75
  -1   2   9    5.05    0.63
  -1   2   8    0.74    0.45
   1  -2  -8    0.43    0.46
  -1  -2   8    0.91    0.50
   1   2  -8    0.98    0.35
  -1  -2   8    0.66    0.45
  -1   2   7    5.90    0.66
   1  -2  -7    5.04    0.68
  -1  -2   7    5.86    1.70
   1  -2  -7    4.32    0.61
  -1  -2   7    4.45    0.67
  -1   2   7    6.06    0.63
  -1  -2   7    5.66    0.66
  -1   2   6    1.04    0.48
  -1  -2   6    1.32    0.49
  -1   2   6    1.52    0.45
  -1  -2   6    1.01    0.40
  -1  -2   6    2.07    1.72
   1  -2  -6    0.87    0.47
  -1   2   5  764.29   38.70
  -1  -2   5  750.35   38.72
  -1   2   5  794.34   38.72
  -1  -2   5  781.43   38.69
  -1  -2   5  884.30   39.87
   1  -2  -5  790.92   38.76
  -1   2   4  153.64    7.74
  -1  -2   4  142.13    7.71
  -1   2   4  154.12    7.74
  -1  -2   4  154.91    7.67
  -1   2   4  149.88    7.56
  -1   2   3    0.92    0.47
  -1  -2   3    0.67    0.40
  -1   2   3    0.57    0.42
  -1  -2   3    0.66    0.30
  -1   2   3    0.53    0.17
  -1  -2   3    0.47    0.32
  -1   2   2    1.15    0.45
  -1  -2   2    1.09    0.38
   1  -2  -2    1.36    0.30
  -1   2   2    1.37    0.42
  -1  -2   2    1.42    0.29
  -1  -2   2    1.34    0.36
   1  -2  -1    3.28    0.34
  -1  -2   1    3.80    0.51
  -1  -2   1    3.72    0.35
  -1  -2   1    3.50    0.46
  -1  -2   0    1.64    0.44
   1  -2   0    0.93    0.27
  -1  -2   0    1.18    0.36
  -1  -2  -1  877.89   44.45
   1  -2   1  855.48   44.37
   1  -2   1  948.78   44.30
  -1  -2  -1  857.74   44.44
  -1  -2  -2  105.17    5.32
  -1   2  -2  100.92    5.35
  -1   2  -2   99.82    5.34
   1  -2   2  102.65    5.25
  -1  -2  -3    0.29    0.38
  -1   2  -3    0.33    0.44
   1  -2   3    0.17    0.38
  -1   2  -3    0.48    0.41
   1  -2   4   41.75    2.32
  -1   2  -4   40.91    2.32
  -1   2  -4   39.53    2.31
  -1  -2  -4   40.01    2.31
  -1   2  -5    0.21    0.40
  -1  -2  -5    0.24    0.50
   1  -2   5   -0.03    0.45
  -1   2  -5   -0.07    0.37
  -1   2  -6   85.40    4.53
  -1  -2  -6   85.03    4.59
   1  -2   6   85.18    4.64
  -1   2  -6   87.20    4.53
  -1   2  -7 1324.29   67.45
  -1  -2  -7 1429.57   67.60
  -1   2  -8    5.70    0.57
   1   2   8    4.38    0.63
  -1  -2  -8    5.03    0.89
   1   2   9   18.55    1.33
  -1   2  -9   18.20    1.20
   1   2   9   18.88    1.33
  -1  -2  -9   21.88    1.66
  -1   2 -10   19.38    1.24
  -1  -2 -10   23.21    1.85
  -1   2 -11    6.07    0.53
  -1  -2 -11    8.04    1.39
  -1  -2 -12  282.24   16.31
  -1   2 -12  333.02   16.22
   1  -2  12  320.51   16.27
   1  -2  13  152.82    7.35
   1  -2  13  138.67    7.29
   1  -2  13  143.81    7.34
   1  -2  14   13.76    1.85
   1   2  14   22.57    1.92
   1  -2  14   23.07    1.81
   1  -2  14   26.15    1.73
   1  -2  14   26.18    1.81
   1  -2  14   27.97    2.18
   1  -2  14   27.98    1.70
   1  -2  14   20.97    1.76
  -1  -2 -14   16.43    2.18
  -1   2 -15   12.24    1.72
   1   2  15   12.74    1.44
   1  -2  15   15.86    1.33
   1  -2  15   15.11    1.44
   1  -2  15   10.40    1.42
   1  -2  15   17.41    1.80
   1  -2  15   11.73    1.40
   1  -2  15   14.27    1.44
   1  -2  15   15.10    1.26
   1   2  15   18.48    1.63
   1   2  15   12.95    1.54
   1  -2  16   16.79    1.68
   1   2  16   19.38    2.01
   1  -2  16   19.82    2.03
   1  -2  16   20.39    1.49
   1   2  16   26.51    1.87
   1  -2  16   13.13    1.67
   1  -2  16   18.27    1.71
   1   2  16   19.79    1.86
  -1   2 -16   11.72    1.87
   1   2  16   18.75    1.42
   1  -2  16   20.19    1.58
  -1  -2 -17   -0.21    1.21
   1   2  17    1.05    0.58
   1  -2  17    1.05    0.70
   1  -2  17    0.59    0.84
   1   2  17    0.85    0.97
   1  -2  17    1.26    0.66
   1  -2  17    1.71    0.89
   1   2  17   -0.10    0.81
  -1   2 -17    0.82    1.15
   1  -2  17   -0.11    1.08
   1   2  17    0.78    1.01
   1  -2  17    0.83    0.98
   1   2  18   54.03    3.17
   1  -2  18   52.72    3.36
  -1   2 -18   52.55    3.80
   1   2  18   63.97    3.42
   1  -2  18   57.20    3.13
   1  -2  18   57.93    4.11
   1   2  18   57.82    4.03
   1  -2  18   46.57    3.26
   1   2  18   48.19    3.54
   1  -2  18   37.52    3.30
   1  -2  18   49.82    3.45
   1   2  18   49.05    3.46
   1   2  19   14.72    1.76
   1  -2  19   15.46    1.76
   1  -2  19   11.98    1.66
  -1   2 -19    9.77    1.65
   1  -2  19   16.33    1.64
   1  -2  19    9.55    1.37
   1   2  19   12.18    1.30
   1  -2  19   14.37    1.47
   1   2  19   14.07    1.93
   1  -2  19   12.52    1.85
   1  -2  20   12.95    1.46
   1  -2  20   13.47    1.52
   1   2  20   12.96    1.34
   1  -2  20   14.57    1.64
   1  -2  20   13.85    1.93
   1   2  20   12.24    1.82
   1  -2  20   15.62    1.34
   1  -2  20   13.86    1.72
   1  -2  20   10.83    1.68
   1   2  20   13.84    1.74
  -1   2 -20   14.75    1.76
  -1  -2 -21    4.12    1.65
   1  -2  21    4.20    1.35
   1   2  21    2.18    1.23
   1  -2  21    3.19    1.24
  -1   2 -21    4.81    1.22
   1  -2  21    5.25    1.20
   1  -2  21    2.70    0.99
   1  -2  21    4.28    0.84
   1   2  21    2.99    1.18
   1  -2  21    4.42    1.29
   1  -2  21    3.79    0.99
  -1  -2 -22    1.36    1.28
   1   2  22    1.73    1.19
   1  -2  22    1.05    1.25
  -1   2 -22   -0.49    0.92
   1  -2  22    0.93    1.02
   1  -2  22    0.39    0.90
   1  -2  22   -0.48    0.74
   1  -2  22    0.59    1.11
   1   2  22    0.14    1.04
   1  -2  22    0.73    0.81
   1   2  22    0.40    0.91
   1  -2  22   -0.90    1.09
  -1   2 -23    6.67    1.21
   1  -2  23    4.63    1.05
   1  -2  23    7.49    1.18
   1  -2  23    7.23    1.03
   1   2  23    5.36    1.41
   1  -2  23    6.41    1.40
   1  -2  23    7.25    1.31
  -1  -2 -23    4.42    1.53
   1   2  23    3.52    1.24
   1  -2  23    4.48    1.35
   1   2  23    8.72    1.41
   1  -2  23    8.07    1.33
  -1  -2 -24    6.18    1.73
   1  -2  24    7.38    1.58
   1   2  24    8.88    1.55
   1  -2  25   86.90    6.36
   1  -2  25  102.19    5.49
   1  -2  25  102.73    5.88
   1   2  25   98.82    5.82
   1  -2  25  114.44    5.69
   1   2  25  110.85    5.78
   1  -2  25  104.85    5.72
   1  -2  25   97.28    5.71
   1   2  26    6.48    1.35
   1  -2  26    8.29    1.36
   1   2  26   10.97    1.34
   1  -2  26    6.88    1.15
   1  -2  26    8.54    1.23
   1  -2  26    8.55    1.15
   1  -2  26    9.79    1.10
   1  -2  27    1.32    0.83
   1   2  27    1.63    0.92
   1  -2  27    1.12    0.95
   1   2  27    1.18    1.02
   1  -2  27    0.93    0.69
   1  -2  27    0.71    0.75
   1   2  28    0.72    0.75
   1   2  28    0.76    0.89
   1  -2  28   -0.70    0.88
   1  -2  28    1.37    0.63
   1  -2  28    0.29    0.70
   1  -2  29    7.11    0.79
   1   2  29    6.35    0.90
   1  -2  29    5.28    0.94
   1   2  29    6.42    0.98
   1  -2  30   29.19    1.81
   1   2  30   29.64    1.78
   1  -2  30   27.63    1.78
   1   2  30   26.53    1.78
   1   2  31    3.42    0.52
  -1   3  31   59.05    3.14
  -1  -3  30   10.66    1.09
  -1   3  30    8.78    0.92
  -1  -3  29    0.82    0.62
  -1   3  29    0.29    0.69
  -1   3  29    0.28    0.68
  -1  -3  29    0.89    0.75
  -1   3  28    5.71    1.01
  -1  -3  28    6.94    0.91
  -1   3  28    5.65    1.01
  -1  -3  28    5.21    1.07
  -1  -3  28    5.33    0.90
  -1   3  27    0.43    1.03
  -1  -3  27   -0.16    1.06
  -1   3  27    0.63    0.99
  -1  -3  27    1.37    0.70
  -1  -3  27    0.23    0.79
  -1  -3  26  173.64    9.30
  -1   3  26  160.68    9.16
  -1  -3  26  185.94    9.06
  -1  -3  26  172.32    9.06
  -1  -3  26  143.58    9.11
  -1   3  26  191.18    9.26
  -1   3  25  181.16    8.96
  -1  -3  25  178.72    8.70
  -1   3  25  140.35    8.76
  -1  -3  25  144.91    8.88
  -1  -3  25  171.78    8.75
  -1  -3  25  177.26    8.96
  -1  -3  25  145.70    8.80
   1  -3 -24    5.04    1.62
  -1  -3  24    9.87    1.67
  -1  -3  23    1.10    1.26
  -1   3  23    2.34    1.19
  -1   3  23    1.74    1.19
  -1  -3  23    1.83    1.26
  -1  -3  23    2.76    0.98
  -1  -3  23    1.02    0.84
  -1  -3  23    2.63    1.19
   1  -3 -23    1.00    1.13
  -1   3  23    0.54    0.79
  -1  -3  23    1.28    1.08
  -1  -3  23    2.18    0.93
  -1   3  22    1.78    1.18
  -1  -3  22    2.26    1.28
  -1  -3  22    3.42    1.24
   1   3 -22    3.92    1.16
  -1  -3  22    5.26    1.48
  -1   3  22    4.73    1.33
  -1  -3  22    3.87    1.05
  -1  -3  22    3.72    0.92
   1  -3 -22    1.90    1.35
  -1  -3  22    3.46    0.95
  -1  -3  22    3.34    1.22
  -1   3  22    2.80    1.03
  -1   3  21    2.95    1.26
   1  -3 -21    0.86    1.20
   1   3 -21    1.13    1.17
  -1  -3  21    0.84    1.32
  -1  -3  21    1.39    0.85
  -1  -3  21    1.85    0.87
  -1  -3  21    1.25    1.12
  -1  -3  21    0.68    1.21
  -1   3  21    0.40    1.11
  -1  -3  21    1.21    1.03
  -1   3  21    0.94    0.83
  -1  -3  21    1.20    1.00
  -1  -3  20  425.74   20.33
   1   3 -20  339.07   20.69
  -1  -3  20  344.72   20.24
  -1  -3  20  412.99   20.32
  -1  -3  20  451.93   20.16
   1  -3 -20  389.84   21.57
  -1   3  20  412.58   20.74
  -1  -3  20  418.27   21.13
  -1  -3  20  275.03   20.14
  -1   3  20  378.20   20.32
  -1   3  20  434.49   20.33
  -1  -3  20  453.51   20.48
  -1   3  20  435.43   20.59
  -1   3  19  227.06   12.05
  -1  -3  19  237.15   11.92
  -1   3  19  219.55   11.77
  -1  -3  19  253.83   11.88
   1   3 -19  152.27   12.08
  -1  -3  19  199.90   11.80
  -1  -3  19  225.03   11.90
  -1  -3  19  256.55   11.74
   1  -3 -19  246.07   13.21
  -1  -3  19  266.12   12.71
  -1   3  19  244.29   12.26
  -1  -3  19  183.77   11.81
  -1  -3  19  223.47   11.84
  -1  -3  18   29.01    2.35
  -1   3  18   28.45    2.28
  -1   3  18   30.15    2.47
   1  -3 -18   38.29    3.34
  -1  -3  18   37.87    2.84
  -1   3  18   36.11    2.57
  -1  -3  18   34.74    2.27
  -1  -3  18   31.33    2.20
  -1  -3  18   26.50    2.39
  -1  -3  18   25.18    2.45
  -1  -3  18   29.29    2.22
   1   3 -18   26.31    2.74
  -1  -3  18   23.94    2.27
   1  -3 -17    0.13    1.07
  -1   3  17    1.31    1.03
  -1  -3  17    0.45    0.67
   1   3 -17    0.50    1.13
  -1  -3  17    1.75    1.20
  -1  -3  17   -0.05    0.61
  -1  -3  17    1.18    1.14
  -1  -3  17    0.72    0.73
  -1  -3  17    0.68    0.78
  -1   3  17    0.77    0.66
  -1   3  17    0.74    0.93
  -1  -3  17    1.16    0.96
   1  -3 -16    4.27    1.32
  -1   3  16    4.59    1.10
  -1  -3  16    3.26    0.98
  -1   3  16    2.92    0.89
  -1  -3  16    4.26    0.78
  -1  -3  16    3.58    1.11
  -1  -3  16    0.94    1.32
  -1  -3  16    2.50    0.74
  -1   3  16    3.92    0.87
  -1  -3  16    3.85    0.94
  -1  -3  16    4.50    0.94
   1   3 -16    5.40    1.24
  -1  -3  15    8.61    1.12
  -1   3  15    8.64    1.12
   1  -3 -15    8.93    1.55
  -1   3  15    8.51    1.22
  -1  -3  15    9.33    1.15
  -1  -3  15    9.86    1.01
  -1   3  15    5.90    1.54
  -1  -3  15    7.20    1.60
  -1  -3  15    9.07    1.00
  -1  -3  15    9.15    1.27
  -1  -3  15   10.06    1.26
  -1  -3  14  601.31   30.47
  -1  -3  14  575.74   30.42
  -1  -3  14  631.53   30.63
  -1  -3  14  682.62   30.64
  -1   3  14  687.97   30.78
  -1   3  14  621.50   30.47
  -1  -3  14  629.75   30.49
  -1   3  14  574.76   30.67
  -1  -3  14  585.01   30.88
   1  -3 -14  643.30   31.32
  -1  -3  14  610.12   30.51
  -1  -3  14  478.48   30.76
  -1  -3  13  684.55   33.24
  -1  -3  13  651.17   33.20
  -1  -3  13  575.59   33.53
  -1  -3  13  703.10   33.42
  -1  -3  13  621.80   33.20
   1  -3 -13  755.09   34.02
  -1   3  13  675.50   33.46
  -1   3  13  710.13   33.48
  -1  -3  13  676.06   33.24
  -1   3  12   25.08    1.95
  -1  -3  12   28.13    1.75
  -1  -3  12   26.81    2.21
  -1   3  12   28.88    1.91
  -1  -3  12   25.35    2.25
  -1  -3  12   25.54    1.72
   1   3 -12   27.22    1.68
   1   3 -11   -0.03    0.40
   1   3 -11   -0.03    0.36
  -1  -3  11   -0.03    0.50
   1  -3 -11   -0.06    0.62
  -1  -3  11    0.66    0.51
  -1   3  11    0.43    0.44
  -1  -3  11    0.44    0.61
   1   3 -10    1.20    0.44
   1  -3 -10    0.79    0.66
  -1   3  10    1.05    0.64
   1   3 -10    1.14    0.49
  -1   3  10    0.74    0.43
  -1  -3  10    0.96    0.53
  -1  -3  10    1.00    0.59
   1  -3  -9  129.61    7.10
  -1   3   9  142.42    7.04
   1   3  -9  125.42    6.85
   1   3  -9  123.53    6.84
  -1   3   9  131.90    6.81
  -1  -3   9  137.47    6.99
  -1  -3   9  127.97    7.01
   1  -3  -8   40.71    2.61
  -1   3   8   47.35    2.64
  -1  -3   8   40.57    2.49
  -1  -3   8   36.27    2.52
  -1   3   8   38.31    2.33
   1   3  -8   41.21    2.49
  -1   3   8   47.81    2.62
   1   3  -7  539.83   26.77
  -1   3   7  584.22   26.85
   1  -3  -7  522.97   26.83
  -1   3   7  558.82   26.83
  -1  -3   7  521.73   26.70
  -1   3   7  531.02   26.54
  -1  -3   7  494.50   26.75
  -1   3   6   52.95    2.92
   1  -3  -6   47.93    2.90
  -1   3   6   50.94    2.91
  -1   3   6   48.17    2.59
  -1  -3   6   47.57    2.76
  -1  -3   6   44.89    2.82
  -1   3   5   38.90    2.35
   1  -3  -5   38.71    2.35
  -1   3   5   39.78    2.37
  -1  -3   5   38.10    2.19
  -1   3   5   38.00    2.00
  -1  -3   5   33.48    2.24
  -1   3   4    2.54    0.61
   1  -3  -4    2.72    0.57
  -1   3   4    2.78    0.63
  -1   3   4    2.62    0.22
  -1  -3   4    2.81    0.43
   1  -3  -4    2.91    0.48
  -1  -3   4    2.29    0.54
  -1   3   3  521.12   23.95
   1  -3  -3  482.53   23.89
  -1   3   3  508.06   23.94
  -1  -3   3  478.88   23.67
   1  -3  -3  488.81   23.67
  -1  -3   3  438.03   23.77
  -1  -3   3  444.71   23.73
  -1   3   2 2337.06  111.12
   1  -3  -2 2319.06  111.06
  -1   3   2 2332.46  111.11
  -1  -3   2 2248.37  110.82
   1  -3  -2 2229.61  110.83
  -1  -3   2 2219.82  110.94
  -1  -3   2 2151.11  110.95
   1  -3  -1    1.93    0.46
  -1  -3   1    2.16    0.48
  -1   3   1    3.20    0.58
   1  -3  -1    2.13    0.40
  -1  -3   1    2.02    0.50
  -1   3   1    3.29    0.56
  -1  -3   0   19.76    1.26
   1  -3   0   18.12    1.25
  -1   3   0   19.41    1.35
   1  -3   0   15.48    1.09
  -1  -3   0   18.11    1.24
  -1   3   0   17.58    1.31
  -1   3  -1    0.22    0.47
   1  -3   1    0.59    0.42
  -1  -3  -1    0.86    0.44
  -1   3  -1    1.05    0.51
   1  -3   1    0.54    0.16
   1  -3   1    0.32    0.34
  -1  -3  -1    0.83    0.46
  -1   3  -2    3.25    0.65
   1  -3   2    3.66    0.55
  -1  -3  -2    2.98    0.57
  -1   3  -2    2.90    0.64
   1  -3   2    3.19    0.35
  -1  -3  -2    2.83    0.58
   1  -3   2    2.71    0.46
  -1   3  -3  555.50   26.33
  -1  -3  -3  533.18   26.23
  -1   3  -3  575.68   26.33
   1  -3   3  527.92   26.03
   1  -3   3  470.70   26.15
   1  -3   3  514.99   26.13
  -1  -3  -4 3254.72  157.61
  -1   3  -4 3161.68  157.61
  -1   3  -4 3132.51  157.62
   1  -3   4 3218.11  157.42
   1  -3   4 3189.96  157.51
  -1  -3  -5   50.05    2.87
  -1   3  -5   49.80    2.85
  -1   3  -5   47.31    2.84
   1  -3   5   48.18    2.69
   1  -3   5   45.77    2.76
  -1  -3  -6   11.95    1.08
  -1   3  -6   12.87    1.06
   1  -3   6   11.20    0.94
   1  -3   6   10.43    1.02
  -1   3  -6   12.47    1.03
   1   3   7    0.58    0.53
  -1   3  -7    0.34    0.42
  -1  -3  -7    0.18    0.49
  -1   3  -7    0.10    0.44
   1  -3   7    0.03    0.40
   1  -3   7    0.04    0.50
   1   3   8    6.17    0.86
  -1  -3  -8    5.93    0.84
  -1   3  -8    6.50    0.73
   1  -3   8    5.56    0.75
   1  -3   8    4.49    0.81
  -1   3  -9  215.76   11.78
   1   3   9  248.71   12.06
  -1  -3  -9  237.14   12.19
   1  -3   9  214.78   11.95
   1   3   9  257.92   12.08
   1   3  10 2809.67  135.45
  -1  -3 -10 2870.65  135.75
  -1  -3 -10 2898.19  135.52
   1  -3  10 2766.91  135.48
  -1   3 -10 2570.43  135.19
   1   3  10 2719.84  135.46
  -1   3 -11  122.15    6.28
   1  -3  11  110.55    6.24
   1  -3  11  117.50    6.61
   1   3  11  117.58    6.56
   1  -3  12   51.36    2.94
   1  -3  12   50.90    2.90
   1   3  12   46.25    3.18
  -1  -3 -13    2.95    1.14
   1  -3  13    2.52    0.68
   1  -3  13    1.47    1.27
   1  -3  13    4.61    0.91
   1  -3  13    2.41    0.69
   1   3  13    4.03    1.04
  -1  -3 -13    4.51    1.16
  -1  -3 -13    2.26    0.80
  -1  -3 -14    4.88    1.34
   1  -3  14    4.88    0.83
   1  -3  14    3.29    1.36
   1   3  14    5.81    1.18
   1  -3  14    5.94    0.86
   1  -3  14    4.51    0.95
   1  -3  14    5.36    1.02
  -1   3 -14    8.63    1.37
  -1  -3 -14    5.88    1.42
   1  -3  15    2.40    0.74
   1  -3  15   -0.07    1.23
   1  -3  15    1.01    0.74
   1   3  15    1.73    0.79
  -1   3 -15    2.71    1.12
   1  -3  15    2.26    0.96
   1  -3  15    1.93    0.73
   1   3  15    2.45    1.04
  -1  -3 -15    2.40    1.23
   1  -3  16  403.19   19.61
   1  -3  16  355.98   19.52
   1  -3  16  423.82   19.45
  -1  -3 -16  366.83   20.87
   1   3  16  436.94   20.01
   1  -3  16  411.19   19.64
  -1   3 -16  396.71   20.32
   1   3  16  372.30   20.10
   1  -3  16  387.40   20.23
   1  -3  17   31.47    2.25
   1  -3  17   26.78    2.22
   1   3  17   27.45    2.50
   1  -3  17   26.73    2.47
   1  -3  17   32.93    2.08
   1  -3  17   28.78    2.33
  -1   3 -17   25.84    2.78
  -1  -3 -17   27.01    3.20
   1   3  17   31.99    2.65
   1  -3  17   30.81    2.77
   1   3  18    3.02    1.32
  -1   3 -18    1.31    1.42
   1  -3  18    3.57    1.19
   1  -3  18    3.79    0.82
   1   3  18    2.45    1.22
   1  -3  18    2.83    1.19
  -1  -3 -18    1.41    1.36
   1  -3  18    4.15    0.89
   1   3  18    5.17    1.16
   1  -3  18    3.56    1.15
   1   3  19   -1.35    1.33
  -1   3 -19    0.89    1.36
   1  -3  19    0.07    1.15
   1   3  19    0.42    1.13
  -1  -3 -19    0.18    1.30
   1  -3  19    0.51    0.99
   1  -3  19   -0.17    0.70
   1  -3  19    0.66    0.93
   1   3  19   -0.22    0.81
   1  -3  19   -0.21    0.73
   1   3  20   -0.65    1.26
  -1   3 -20    2.00    1.32
   1  -3  20    1.02    0.98
   1  -3  20   -0.29    0.87
   1  -3  20   -0.06    0.91
   1   3  20    0.23    0.82
   1  -3  20   -0.14    1.00
  -1  -3 -20    0.57    1.27
   1  -3  20    0.91    1.18
   1   3  20    0.95    1.12
   1  -3  20    0.35    0.70
   1   3  21   14.11    1.96
   1  -3  21   19.99    1.77
  -1   3 -21   22.46    2.26
   1   3  21   17.43    2.07
   1  -3  21   15.60    2.20
   1  -3  21   18.65    1.50
   1  -3  21   17.58    1.76
  -1  -3 -21   11.68    2.33
   1  -3  21   19.34    1.85
   1   3  21   15.34    1.85
   1  -3  21   15.48    1.92
   1  -3  22   18.07    1.66
  -1  -3 -22    9.37    2.10
   1  -3  22   13.35    1.61
   1  -3  22   20.73    1.87
   1  -3  22   14.52    1.81
   1   3  22   15.29    1.83
   1  -3  22   13.31    1.98
   1   3  22   10.53    1.73
   1  -3  22   16.43    1.45
   1   3  22   19.33    1.86
  -1   3 -22   15.19    1.91
   1  -3  23    1.46    0.89
   1  -3  23    1.71    0.82
   1   3  23    2.38    1.26
   1  -3  23    0.38    1.32
   1  -3  23    1.50    1.04
   1   3  23    2.56    1.18
  -1  -3 -23    0.84    1.39
   1   3  23   -0.11    0.81
   1  -3  23    1.15    1.14
  -1   3 -23    3.47    1.11
   1  -3  24   -0.26    0.92
   1  -3  24    1.98    1.27
  -1  -3 -24   -0.15    1.16
   1  -3  24    0.68    0.97
   1  -3  25    1.13    0.74
   1   3  25    0.06    1.06
   1  -3  25   -0.38    1.07
   1  -3  25   -0.69    0.86
   1  -3  25    0.50    0.94
   1   3  25    1.35    1.01
   1  -3  25    0.25    0.74
   1  -3  26    7.37    1.29
   1   3  26    8.34    1.32
   1   3  26    9.74    1.28
   1  -3  26    8.39    1.12
   1  -3  26    7.84    1.10
   1  -3  26    7.46    1.21
   1   3  27   85.56    4.57
   1  -3  27   82.79    4.60
   1   3  27   77.18    4.57
   1  -3  27   76.11    4.41
   1  -3  27   80.03    4.56
   1   3  28   26.14    1.79
   1   3  28   28.06    1.84
   1  -3  28   26.83    1.83
   1  -3  28   25.31    1.77
   1  -3  28   22.06    1.67
   1  -3  29    1.19    0.47
   1   3  29    1.42    0.61
   1  -3  29    1.22    0.62
   1   3  29    1.05    0.62
   1  -3  30    0.56    0.67
   1   3  30   -0.20    0.46
  -1  -4  30    9.52    0.83
  -1   4  30    9.82    0.72
  -1  -4  29   48.51    2.87
  -1   4  29   54.60    2.92
  -1  -4  28    6.49    0.84
  -1  -4  28    6.45    0.86
  -1   4  28    7.83    0.94
  -1   4  28    4.32    0.74
  -1  -4  27    7.57    0.97
  -1   4  27    7.38    1.01
  -1  -4  27    7.43    1.00
  -1  -4  26    3.33    0.83
  -1   4  26    4.92    1.05
  -1  -4  26    5.72    1.20
  -1  -4  26    4.47    0.90
  -1  -4  26    3.83    0.87
  -1   4  26    5.93    1.13
  -1  -4  25    0.73    0.75
  -1  -4  25    1.53    1.20
  -1   4  25    0.60    0.98
  -1  -4  25    1.62    0.86
  -1  -4  25    1.20    0.96
  -1  -4  25    1.26    0.81
  -1   4  25    1.58    1.07
  -1  -4  24    1.35    0.79
  -1  -4  24    1.06    1.09
  -1  -4  24    1.54    0.94
  -1   4  24    1.00    1.09
  -1   4  24    2.19    1.08
  -1  -4  24    0.77    1.16
  -1  -4  24    0.27    0.81
  -1  -4  23    1.77    1.06
   1   4 -23    2.63    1.19
   1  -4 -23    3.81    1.50
  -1   4  23    1.47    1.11
  -1   4  23    4.38    1.18
   1   4 -22    0.65    1.25
  -1  -4  22    2.13    1.06
   1  -4 -22    1.21    1.41
  -1   4  22    2.30    1.20
  -1  -4  22    1.87    0.90
  -1  -4  22    2.80    1.19
  -1  -4  22    1.15    1.16
  -1  -4  22    1.83    0.84
  -1  -4  22    1.36    0.94
  -1   4  22    3.09    1.24
   1  -4 -21   13.45    2.25
  -1  -4  21   13.61    1.92
  -1  -4  21   17.05    1.55
  -1  -4  21   18.93    1.70
  -1  -4  21   14.60    1.75
  -1   4  21   15.12    1.90
  -1   4  21   12.55    1.73
  -1  -4  21   16.11    1.95
  -1   4  21   15.39    1.71
   1   4 -21   10.05    2.07
  -1  -4  21   15.98    1.79
   1  -4 -20    6.01    1.72
  -1  -4  20    4.33    1.40
   1   4 -20    2.44    1.45
  -1  -4  20    4.46    1.01
  -1   4  20    3.51    1.23
  -1  -4  20    4.74    0.99
  -1  -4  20    5.97    1.39
  -1   4  20    5.83    1.25
  -1  -4  20    4.34    1.21
  -1  -4  20    3.14    1.11
  -1   4  20    4.91    1.34
   1  -4 -19    4.94    1.62
  -1  -4  19    4.27    0.98
  -1  -4  19    4.84    1.42
  -1  -4  19    5.16    1.00
   1   4 -19    8.49    1.76
  -1   4  19    4.08    1.12
  -1  -4  19    4.70    1.32
  -1  -4  19    4.37    1.04
  -1  -4  19    4.66    1.18
  -1  -4  19    5.50    1.25
  -1   4  19    3.66    1.32
   1  -4 -18    1.38    1.22
  -1  -4  18    0.16    0.81
  -1  -4  18    1.96    1.42
  -1  -4  18    0.53    0.72
   1   4 -18   -0.36    1.24
  -1   4  18    0.57    0.95
  -1  -4  18    1.23    1.12
  -1  -4  18    0.38    0.71
  -1  -4  18    0.53    1.00
  -1   4  18    0.75    1.13
  -1  -4  18    0.32    0.78
  -1  -4  17    5.45    1.76
  -1  -4  17    8.33    1.37
  -1  -4  17   13.73    1.45
  -1   4  17   13.80    1.36
  -1   4  17   16.09    1.68
   1  -4 -17    6.73    1.60
  -1  -4  17    9.24    1.24
  -1  -4  17    5.56    1.00
   1   4 -17    5.20    1.37
  -1  -4  17    9.42    1.12
  -1  -4  16  159.67    9.01
   1  -4 -16  198.55   10.37
  -1  -4  16  173.08    9.12
  -1   4  16  185.22    9.49
  -1   4  16  165.81    9.02
  -1  -4  16  186.05    9.13
  -1  -4  16  189.92    9.21
  -1  -4  16  179.69    9.63
  -1  -4  15    6.81    0.90
  -1  -4  15    5.79    1.03
  -1   4  15    4.32    1.14
  -1   4  15    4.66    0.93
  -1  -4  15    5.39    1.01
  -1  -4  15    5.70    0.84
  -1   4  15    7.34    1.12
  -1  -4  15    3.96    1.58
   1  -4 -15    9.04    1.49
  -1  -4  14   -0.20    0.55
  -1  -4  14   -0.04    0.56
  -1   4  14    0.18    0.73
  -1  -4  14   -0.08    0.77
   1  -4 -14    0.31    0.84
  -1   4  14    0.25    0.91
  -1   4  14   -0.19    0.83
  -1  -4  14    0.98    1.29
  -1  -4  14    0.36    0.61
  -1  -4  13   40.32    2.45
  -1  -4  13   42.40    2.79
  -1  -4  13   42.91    3.04
  -1  -4  13   41.72    3.05
   1  -4 -13   47.72    3.23
  -1   4  13   35.20    2.76
  -1  -4  13   44.52    2.51
  -1  -4  13   38.79    2.51
  -1   4  13   36.12    2.44
  -1   4  13   40.36    2.79
  -1  -4  12  219.68   12.06
  -1   4  12  248.15   12.41
  -1  -4  12  240.62   12.11
  -1  -4  12  273.50   12.63
  -1   4  12  229.29   12.47
  -1  -4  12  226.53   12.51
  -1  -4  12  256.71   12.47
   1  -4 -12  259.89   12.81
  -1  -4  12  225.50   12.06
   1   4 -12  233.93   12.18
  -1   4  11  233.24   11.07
   1   4 -11  202.92   10.89
  -1  -4  11  174.65   11.18
  -1   4  11  208.20   11.13
  -1  -4  11  234.23   11.12
  -1  -4  11  201.60   10.71
   1  -4 -11  219.38   11.35
  -1  -4  11  217.69   10.75
  -1  -4  11  192.15   11.08
  -1   4  11  213.80   10.75
   1   4 -11  212.10   10.90
   1   4 -10  101.47    5.50
  -1   4  10  102.03    5.71
  -1  -4  10  103.65    5.64
  -1  -4  10   98.86    5.26
  -1   4  10  112.69    5.83
   1   4 -10  105.49    5.52
  -1  -4  10   95.30    5.25
  -1   4  10  102.61    5.55
  -1  -4  10   92.39    5.63
  -1   4  10   96.12    5.23
  -1  -4  10   96.17    5.50
  -1  -4   9    8.37    1.04
  -1   4   9    8.50    0.70
  -1  -4   9    8.64    0.93
  -1  -4   9    7.98    1.47
   1   4  -9    9.79    1.02
  -1   4   9   10.46    1.19
   1   4  -9    8.92    1.00
  -1  -4   9    6.84    1.09
  -1   4   9    8.52    1.08
  -1   4   8    4.06    0.44
  -1  -4   8    4.92    0.69
  -1  -4   8    4.81    0.81
   1  -4  -8    4.41    0.82
  -1   4   8    6.55    0.98
   1   4  -8    4.08    0.79
  -1   4   8    5.72    0.90
   1   4  -8    6.47    0.88
  -1  -4   7   49.73    2.62
  -1  -4   7   47.71    2.77
   1  -4  -7   48.63    2.85
  -1   4   7   55.70    2.98
   1   4  -7   53.18    2.91
  -1   4   7   57.40    2.99
  -1  -4   6 1302.45   65.88
  -1  -4   6 1275.50   66.02
   1  -4  -6 1279.53   65.82
   1  -4  -6 1320.76   66.14
  -1   4   6 1406.40   66.23
   1   4  -6 1451.82   66.26
  -1   4   6 1407.58   66.23
  -1  -4   5 1445.50   73.29
   1  -4  -5 1491.63   73.28
  -1  -4   5 1409.21   73.46
   1  -4  -5 1531.83   73.61
  -1   4   5 1521.45   73.66
   1   4  -5 1517.24   73.67
  -1   4   5 1526.25   73.67
  -1  -4   4   41.80    2.53
  -1  -4   4   45.89    2.77
   1  -4  -4   47.00    2.57
   1  -4  -4   47.74    2.87
  -1   4   4   49.62    2.95
  -1   4   4   47.92    2.93
  -1  -4   3   23.38    1.47
   1  -4  -3   25.50    1.54
  -1  -4   3   25.44    1.73
  -1  -4   3   23.35    1.66
  -1   4   3   28.51    1.92
   1  -4  -3   25.08    1.81
  -1   4   3   29.51    1.93
   1  -4  -2    2.08    0.46
  -1  -4   2    2.34    0.58
  -1   4   2    1.96    0.68
  -1  -4   2    1.91    0.56
   1  -4  -2    1.48    0.54
  -1   4   2    1.87    0.62
  -1  -4   1   24.06    1.71
  -1  -4   1   24.36    1.70
   1  -4  -1   25.65    1.57
  -1   4   1   26.32    1.88
   1  -4  -1   26.31    1.80
  -1   4   1   26.61    1.88
  -1  -4   0 1048.12   52.62
   1  -4   0 1055.60   52.70
   1  -4   0 1066.73   52.49
  -1   4   0 1086.61   52.84
  -1  -4   0 1032.52   52.65
  -1   4   0 1087.69   52.85
   1  -4   1 2315.21  116.00
  -1  -4  -1 2317.32  115.94
   1  -4   1 2375.88  115.85
  -1   4  -1 2403.14  116.16
  -1  -4  -1 2328.51  116.01
  -1   4  -1 2354.57  116.16
   1  -4   2   38.36    2.25
   1  -4   2   35.01    2.33
  -1  -4  -2   37.05    2.31
  -1  -4  -2   39.19    2.39
  -1   4  -2   38.92    2.51
  -1   4  -2   37.47    2.50
   1  -4   3   42.86    2.41
   1  -4   3   46.89    2.68
  -1  -4  -3   46.94    2.72
   1  -4   3   43.06    2.72
  -1  -4  -3   46.57    2.81
  -1   4  -3   52.11    2.94
  -1   4  -3   50.26    2.94
   1  -4   4    0.92    0.33
  -1  -4  -4    0.73    0.51
   1  -4   4    0.85    0.50
  -1  -4  -4    0.67    0.51
  -1   4  -4    1.32    0.66
  -1   4  -4    0.71    0.59
   1  -4   5   24.32    1.56
   1  -4   5   24.05    1.74
  -1  -4  -5   24.45    1.79
  -1   4  -5   29.81    1.96
   1   4   5   29.17    2.07
  -1   4  -5   28.30    1.93
  -1  -4  -5   24.99    1.84
   1   4   6  281.05   13.55
  -1   4  -6  270.87   13.36
   1  -4   6  243.43   13.04
   1  -4   6  247.62   13.20
  -1   4  -6  271.58   13.35
  -1  -4  -6  256.44   13.34
  -1   4  -7 1917.97   97.39
   1   4   7 2229.80   97.75
   1  -4   7 1897.78   97.36
   1  -4   7 1913.54   97.22
  -1   4  -7 1962.58   97.41
  -1  -4  -7 2023.64   97.54
  -1   4  -8  381.11   20.07
   1   4   8  453.17   20.49
  -1  -4  -8  403.21   20.31
   1   4   8  439.14   20.46
  -1   4  -8  391.58   20.08
   1  -4   8  374.70   19.98
   1  -4   8  378.80   20.11
   1  -4   9    0.37    0.73
   1   4   9   -0.07    0.67
   1   4   9    0.29    0.79
   1   4   9    0.07    0.69
  -1   4  -9   -0.22    0.46
   1  -4   9    0.22    0.44
   1  -4  10   20.12    1.42
   1   4  10   22.28    1.78
   1  -4  10   20.14    1.79
   1   4  10   17.50    1.82
   1  -4  10   20.51    1.60
   1   4  10   24.97    1.92
   1  -4  10   18.85    1.38
  -1   4 -10   20.85    1.52
   1   4  10   22.40    1.93
   1   4  11    6.04    1.18
   1  -4  11    7.77    0.85
  -1  -4 -11    7.39    1.25
   1   4  11    6.40    1.23
  -1   4 -11    8.15    0.85
   1  -4  11    4.76    1.24
   1  -4  11    5.45    0.74
   1  -4  12   17.31    1.37
   1   4  12   19.15    1.59
   1   4  12   17.36    1.77
   1   4  12   21.63    1.84
   1  -4  12   20.92    1.97
  -1  -4 -12   23.14    2.17
   1  -4  12   18.31    1.45
   1  -4  13 1332.30   66.96
   1  -4  13 1325.61   67.30
   1   4  13 1491.69   67.30
   1   4  13 1531.63   67.44
   1  -4  13 1273.32   67.29
   1   4  13 1374.72   67.20
  -1  -4 -13 1428.94   68.04
   1  -4  13 1228.33   66.84
   1  -4  14  556.69   27.03
   1  -4  14  457.74   27.29
   1   4  14  544.18   27.40
   1  -4  14  571.29   27.48
  -1  -4 -14  638.61   28.45
   1  -4  14  519.03   26.89
  -1   4 -15    6.52    1.40
   1  -4  15    4.29    0.86
   1  -4  15    4.08    1.63
   1   4  15    5.11    1.40
   1  -4  15    5.63    1.10
   1  -4  15    5.51    0.95
  -1  -4 -15    5.83    1.54
   1  -4  16   12.22    1.32
  -1  -4 -16   11.04    2.08
   1  -4  16   14.14    1.73
   1   4  16   17.06    1.92
   1  -4  16    6.86    1.82
   1  -4  16   12.64    1.51
  -1   4 -16   19.22    2.10
   1  -4  16   14.04    1.38
   1  -4  17    6.94    1.34
   1   4  17    5.57    1.30
   1  -4  17    8.09    1.13
   1  -4  17    4.93    1.07
  -1   4 -17   12.20    1.93
   1  -4  17    8.74    1.10
   1  -4  17    7.32    1.34
   1   4  17    8.13    1.63
   1  -4  17    5.52    1.65
  -1  -4 -17   10.08    2.00
   1  -4  18  130.21    6.79
   1  -4  18  102.44    6.89
   1  -4  18  120.87    7.40
   1  -4  18  133.31    6.54
  -1   4 -18  112.49    7.51
  -1  -4 -18  116.72    8.18
   1   4  18  118.61    7.12
   1  -4  18  114.10    6.75
   1   4  18  112.52    6.70
   1  -4  19  157.93    8.46
   1  -4  19  181.21    8.25
   1  -4  19  150.76    8.49
   1   4  19  147.70    8.40
   1   4  19  147.37    8.79
   1  -4  19  150.96    9.14
  -1  -4 -19  131.74    9.68
  -1   4 -19  117.51    9.02
   1  -4  19  154.21    8.58
   1  -4  20  152.06    8.10
   1  -4  20  164.92    7.80
  -1  -4 -20   97.56    8.93
   1  -4  20  169.13    8.20
   1  -4  20  150.25    8.82
   1   4  20  133.40    8.32
   1  -4  20  116.51    7.98
   1   4  20  134.19    8.00
  -1   4 -20  139.68    8.87
   1  -4  20  164.59    8.19
   1  -4  21    1.37    1.29
   1   4  21    3.26    1.28
   1  -4  21    1.71    0.82
   1   4  21    2.59    1.39
  -1   4 -21    1.50    1.36
   1  -4  21    1.87    1.13
  -1  -4 -21    0.57    1.37
   1  -4  21    2.80    1.14
   1  -4  21    2.67    0.98
   1  -4  21    1.52    1.05
   1  -4  22    8.55    1.64
  -1   4 -22    8.61    1.71
   1  -4  22    9.70    1.47
   1  -4  22    9.44    1.31
   1  -4  22   10.70    1.18
   1   4  22   10.69    1.53
   1  -4  23    0.13    0.94
  -1  -4 -23    0.16    1.20
   1   4  23    0.47    1.07
   1  -4  23    0.05    0.85
  -1   4 -23   -0.75    1.13
   1   4  23    0.06    1.09
   1  -4  23   -0.82    1.24
   1  -4  24   80.80    4.50
   1  -4  24   68.26    4.27
   1   4  24   85.92    4.54
   1  -4  24   69.67    4.45
   1  -4  24   74.80    4.51
   1   4  24   66.68    4.37
   1  -4  24   73.57    4.21
   1  -4  25   24.95    1.97
   1  -4  25   19.44    1.76
   1  -4  25   25.13    1.95
   1  -4  25   23.46    1.74
   1  -4  25   25.24    1.99
   1   4  25   21.98    1.91
   1   4  25   26.83    2.00
   1   4  26   41.38    2.51
   1  -4  26   34.79    2.44
   1   4  26   31.65    2.36
   1  -4  26   39.77    2.48
   1  -4  26   36.08    2.30
   1  -4  26   36.94    2.46
   1   4  27    2.79    0.80
   1  -4  27    2.88    0.78
   1   4  27    2.77    0.81
   1  -4  27    1.32    0.67
   1  -4  27    2.55    0.68
   1   4  28   -0.10    0.55
   1   4  28    0.74    0.64
   1  -4  28    0.16    0.48
   1  -4  28    0.09    0.54
   1  -4  29    5.90    0.60
   1   4  29    7.92    0.73
   1  -5 -29    1.12    0.43
  -1  -5  29    3.03    0.66
   1  -5 -28    2.02    0.61
  -1  -5  28    3.80    0.64
  -1   5  28    4.27    0.66
   1  -5 -27    0.62    0.63
  -1   5  27    1.71    0.73
  -1  -5  27    0.83    0.59
  -1  -5  26   16.53    1.35
  -1  -5  26   14.40    1.35
  -1  -5  26   15.35    1.32
  -1   5  26   19.02    1.50
  -1   5  25  130.89    6.51
  -1  -5  25  110.72    6.35
  -1  -5  25  127.19    6.57
  -1  -5  25  104.33    6.44
  -1   5  25  114.35    6.42
  -1  -5  25  123.57    6.36
  -1   5  24   76.64    4.26
  -1  -5  24   69.94    4.12
  -1  -5  24   71.96    4.30
  -1   5  24   63.38    4.22
  -1  -5  24   62.40    4.16
  -1  -5  24   74.21    4.07
  -1  -5  23   -0.65    0.95
  -1  -5  23   -0.07    1.07
  -1   5  23    0.12    1.06
  -1  -5  23    0.52    0.79
  -1   5  23    0.15    1.01
  -1  -5  23   -0.09    0.77
   1  -5 -22   -0.34    1.23
  -1   5  22    1.43    1.17
  -1   5  22   -0.38    1.15
  -1  -5  22   -0.19    1.05
  -1  -5  22    0.68    0.86
  -1  -5  21   33.36    2.94
   1  -5 -21   30.11    3.51
   1   5 -21   26.17    2.98
  -1  -5  20  164.34    8.48
   1   5 -20  134.74    9.16
  -1  -5  20  139.04    8.47
  -1  -5  20  140.80    8.64
  -1  -5  20  159.82    9.14
   1  -5 -20  144.96    9.75
  -1  -5  20  172.02    8.35
  -1   5  20  153.07    8.47
  -1   5  20  160.23    8.85
   1  -5 -19  101.30    7.10
  -1  -5  19   87.52    6.14
  -1  -5  19   95.56    5.71
  -1  -5  19  105.40    6.43
  -1  -5  19   85.14    5.78
  -1  -5  19  108.97    5.73
  -1  -5  19  109.76    5.83
  -1   5  19  101.72    6.18
   1   5 -19  109.75    6.69
   1  -5 -18   64.58    4.90
  -1  -5  18   54.31    3.74
  -1  -5  18   62.61    3.67
  -1  -5  18   56.82    3.62
  -1   5  18   59.19    4.06
  -1  -5  18   63.20    3.67
  -1  -5  18   64.33    4.23
   1   5 -18   65.54    4.46
  -1  -5  17    0.84    0.73
  -1  -5  17    0.76    1.58
   1   5 -17    2.20    1.23
  -1   5  17    2.55    1.19
  -1  -5  17    1.36    1.08
   1  -5 -17    0.76    1.13
  -1  -5  17    3.12    0.98
  -1  -5  17    0.41    0.79
  -1  -5  17    0.16    0.74
  -1  -5  16    6.06    1.82
  -1   5  16    8.35    1.30
  -1   5  16    6.95    1.40
  -1  -5  16    8.35    1.27
   1  -5 -16   11.38    1.76
  -1  -5  16    8.46    1.06
  -1  -5  16    9.87    1.36
  -1  -5  16    8.52    1.07
  -1   5  15   47.17    3.35
  -1  -5  15   46.11    3.28
   1  -5 -15   52.95    3.88
  -1  -5  15   40.95    3.63
  -1  -5  15   48.92    2.96
  -1   5  15   50.57    3.33
  -1  -5  15   44.68    2.90
  -1   5  14  112.30    6.52
  -1  -5  14  116.72    6.53
   1  -5 -14  121.54    7.10
  -1  -5  14  105.81    6.69
  -1  -5  14  113.38    6.13
  -1   5  14  112.76    6.56
  -1  -5  14  110.62    6.10
  -1   5  13    1.43    0.96
  -1  -5  13    1.97    0.66
  -1  -5  13    1.91    0.61
  -1  -5  13    1.71    0.61
  -1  -5  13    3.86    1.38
  -1   5  13    0.86    0.95
   1  -5 -13    1.14    0.85
   1  -5 -12   28.86    2.36
  -1   5  12   26.56    2.08
  -1   5  12   21.04    2.07
  -1  -5  12   25.67    1.70
  -1  -5  12   26.66    1.70
   1  -5 -11    3.11    0.91
  -1  -5  11    1.72    1.08
  -1  -5  11    3.01    0.83
  -1   5  11    3.15    0.96
  -1  -5  11    2.62    0.58
  -1   5  11    2.63    1.08
  -1  -5  11    2.88    0.61
   1  -5 -10    5.03    0.96
  -1  -5  10    3.12    1.09
  -1  -5  10    2.98    0.80
  -1  -5  10    5.21    1.51
  -1  -5  10    4.29    0.66
  -1  -5  10    3.48    0.60
  -1   5  10    3.74    1.08
  -1   5  10    3.60    0.93
  -1   5   9   13.13    1.52
  -1  -5   9   11.30    1.34
  -1  -5   9   12.63    1.07
   1  -5  -9   15.59    1.50
  -1  -5   9   13.69    1.75
  -1  -5   9   14.69    1.39
  -1   5   9   11.68    1.32
  -1  -5   8   21.37    1.44
  -1  -5   8   22.83    2.04
  -1   5   8   20.91    1.87
  -1  -5   8   16.54    1.62
  -1   5   8   18.36    1.65
   1  -5  -8   25.10    1.92
  -1  -5   7   64.61    3.67
  -1  -5   7   66.14    3.89
  -1   5   7   71.02    3.95
  -1  -5   7   66.85    4.07
  -1   5   7   73.14    4.17
   1  -5  -7   63.06    4.08
   1  -5  -6   16.07    1.44
  -1  -5   6   14.59    1.29
  -1  -5   6   14.71    1.38
  -1  -5   6   13.45    1.72
  -1   5   6   14.19    1.49
  -1   5   6   14.66    1.36
  -1   5   5   10.60    1.27
  -1  -5   5   10.50    1.09
   1  -5  -5    7.15    0.81
  -1  -5   5   11.15    1.04
   1  -5  -5   12.52    1.19
   1   5  -5    7.89    1.17
  -1  -5   5    9.61    1.57
  -1   5   5   11.31    1.11
   1   5  -4   54.80    3.35
  -1   5   4   44.15    3.19
  -1  -5   4   45.06    2.87
  -1   5   4   48.96    3.11
   1  -5  -4   51.10    3.03
   1  -5  -4   48.32    2.78
  -1  -5   4   54.66    3.12
  -1   5   4   48.85    3.26
   1  -5  -3  162.53    8.55
   1  -5  -3  159.40    8.34
  -1   5   3  166.12    8.68
   1   5  -3  159.55    8.70
  -1   5   3  157.91    8.66
  -1  -5   3  160.81    8.45
  -1  -5   3  139.92    8.30
   1  -5  -3  163.75    8.17
  -1   5   2  356.99   18.62
   1   5  -2  346.30   18.63
   1  -5  -2  375.56   18.50
  -1   5   2  353.49   18.58
   1  -5  -2  378.70   18.15
  -1  -5   2  383.56   18.39
  -1  -5   2  320.96   18.27
  -1   5   1    4.41    0.88
   1   5  -1    5.34    0.93
  -1  -5   1    5.42    0.79
   1  -5  -1    4.43    0.81
  -1   5   1    6.46    0.99
  -1  -5   1    4.31    0.78
   1  -5  -1    5.44    0.69
  -1   5   0    1.74    0.71
   1   5   0    1.83    0.68
   1  -5   0    1.11    0.59
  -1  -5   0    1.42    0.58
  -1   5   0    1.13    0.66
   1  -5   0    1.53    0.52
  -1  -5   0    0.65    0.57
   1   5   1    1.14    0.70
  -1   5  -1    0.13    0.66
  -1  -5  -1    0.81    0.55
   1  -5   1    1.31    0.59
  -1   5  -1    1.34    0.69
   1  -5   1    1.13    0.51
  -1  -5  -1    0.90    0.54
  -1   5  -2    0.61    0.64
   1   5   2    0.15    0.63
   1  -5   2    0.30    0.47
  -1  -5  -2    0.04    0.52
  -1   5  -2    1.14    0.66
   1  -5   2    0.59    0.50
  -1  -5  -2    0.27    0.52
  -1  -5  -3   11.69    1.18
   1  -5   3   11.33    1.08
   1  -5   3   11.81    1.15
  -1  -5  -3   11.64    1.09
   1  -5   3   12.96    1.10
  -1   5  -3   11.30    1.32
   1   5   3   12.26    1.38
  -1   5  -3   12.77    1.35
  -1  -5  -4   20.95    1.69
   1  -5   4   18.07    1.52
  -1   5  -4   20.27    1.79
   1   5   4   18.71    1.85
  -1   5  -4   21.59    1.81
   1  -5   4   20.66    1.52
  -1  -5  -4   26.85    1.81
  -1  -5  -4   21.38    1.56
  -1   5  -5    3.63    0.86
  -1  -5  -5    2.15    0.59
   1  -5   5    1.99    0.63
  -1  -5  -5    2.91    0.84
   1  -5   5    1.83    0.62
   1   5   5    1.43    0.73
   1  -5   6    0.64    0.53
  -1  -5  -6    0.18    0.49
   1  -5   6    0.35    0.56
  -1  -5  -6   -0.17    0.76
   1   5   6   -0.09    0.70
   1  -5   7    4.09    0.82
  -1  -5  -7    4.54    0.81
   1   5   7    4.09    0.91
   1  -5   7    4.71    0.83
   1  -5   8    0.28    0.42
  -1  -5  -8   -0.11    0.59
   1   5   8    0.60    1.00
   1  -5   8    0.33    0.66
   1   5   8    0.26    0.77
  -1  -5  -8    0.29    0.59
   1  -5   9    1.69    0.53
  -1  -5  -9    0.88    0.68
   1   5   9    0.86    0.85
   1  -5   9    2.73    0.87
  -1  -5  -9    0.49    0.64
   1   5   9    1.24    1.07
   1  -5   9    0.58    0.44
   1  -5  10  248.26   13.46
   1  -5  10  284.59   13.94
   1   5  10  297.78   13.98
   1   5  10  270.93   14.11
   1  -5  10  253.01   13.47
  -1  -5 -10  283.59   14.27
   1  -5  11  238.11   12.48
   1   5  11  260.72   12.98
   1  -5  11  229.37   12.97
   1   5  11  220.98   12.94
   1  -5  11  248.16   12.50
   1  -5  12   10.32    1.04
   1   5  12   12.04    1.55
   1  -5  12    5.83    1.40
   1   5  12    9.06    1.47
  -1  -5 -12   11.22    1.62
   1  -5  12   10.68    1.06
   1  -5  13    5.26    0.87
   1   5  13    5.18    1.27
   1  -5  13    5.53    1.43
   1   5  13    6.55    1.25
  -1  -5 -13    8.87    1.50
   1  -5  13    6.85    0.91
   1  -5  14   -0.09    1.36
   1   5  14    0.29    0.81
   1   5  14    0.43    1.09
   1  -5  14    0.81    0.64
   1  -5  14    0.69    0.64
  -1  -5 -14    0.70    1.07
   1  -5  15   -0.68    1.57
   1  -5  15    0.43    0.67
   1  -5  15    0.88    0.73
  -1  -5 -15   -0.16    1.27
   1   5  15    1.76    1.23
   1  -5  16  253.44   13.56
   1   5  16  283.20   13.72
  -1  -5 -16  269.38   14.67
  -1   5 -16  284.74   13.85
   1  -5  16  241.46   12.98
   1  -5  16  263.10   13.10
   1  -5  17  119.54    6.56
   1  -5  17  115.08    6.50
   1  -5  17  118.31    7.07
   1  -5  17  132.90    6.47
   1   5  17  112.97    7.06
  -1  -5 -17  129.13    8.14
  -1   5 -17  140.03    7.49
  -1   5 -18   18.80    2.49
   1  -5  18   19.71    2.17
   1   5  18   18.95    2.27
  -1  -5 -18   12.57    2.51
   1  -5  18   21.39    1.84
   1  -5  18   22.08    1.69
   1  -5  18   17.88    2.26
   1  -5  19   16.10    1.67
   1  -5  19   19.05    1.54
  -1   5 -19   16.53    2.34
  -1  -5 -19   11.81    2.35
   1   5  19   16.58    2.15
   1  -5  19   16.39    2.05
   1  -5  19   13.88    1.92
   1  -5  20    8.51    1.25
   1   5  20    5.63    1.59
   1  -5  20    8.22    1.50
   1  -5  20    7.52    1.06
  -1   5 -20    7.89    1.84
  -1  -5 -20    1.98    1.47
   1  -5  20    7.82    1.48
   1  -5  20    6.33    1.38
   1  -5  21    2.35    1.08
  -1  -5 -21    2.08    1.47
  -1   5 -21    5.40    1.62
   1  -5  22  246.25   11.86
   1  -5  22  244.37   11.53
   1   5  22  262.24   11.88
   1   5  22  207.93   12.01
   1  -5  22  243.16   11.72
   1  -5  22  178.51   11.63
  -1  -5 -22  134.97   12.38
   1   5  23   48.94    3.62
   1  -5  23   53.66    3.24
   1   5  23   64.26    3.58
   1  -5  23   46.69    3.41
   1  -5  23   60.68    3.59
   1  -5  23   54.31    3.37
   1  -5  24    3.73    0.90
   1  -5  24    4.40    0.92
   1   5  24    3.13    1.05
   1  -5  24    3.97    1.04
   1  -5  24    3.69    0.82
   1   5  24    5.72    1.11
   1   5  25   16.17    1.41
   1  -5  25   11.85    1.16
   1   5  25   11.27    1.28
   1  -5  25   10.55    1.16
   1  -5  25   13.83    1.31
   1  -5  25   15.08    1.39
   1  -5  26   48.25    2.95
   1  -5  26   50.40    3.08
   1  -5  26   51.44    3.08
   1   5  26   57.30    3.09
   1  -5  27   13.66    1.08
   1  -5  27   15.03    1.13
   1   5  27   17.57    1.19
   1   5  28  116.31    4.10
  -1  -5 -28   47.09    3.96
  -1  -6  27   24.08    1.29
   1  -6 -27   11.37    1.21
  -1  -6  26    0.12    0.52
  -1   6  26    0.18    0.63
  -1  -6  26    0.18    0.51
   1  -6 -26   -0.30    0.62
  -1  -6  25    1.26    0.66
   1  -6 -25    1.92    0.78
  -1  -6  25    2.52    0.68
  -1   6  25    2.32    0.78
  -1   6  24   31.91    2.08
  -1  -6  24   30.83    1.97
  -1   6  24   28.73    2.10
  -1  -6  24   24.14    1.98
  -1  -6  24   30.16    2.16
  -1  -6  24   33.42    2.03
  -1   6  23  119.58    6.35
  -1  -6  23  131.52    6.29
  -1   6  23  120.58    6.59
  -1  -6  23  116.43    6.46
  -1  -6  23  119.35    6.33
   1  -6 -23  112.66    6.75
  -1   6  22  166.66    8.84
  -1  -6  22  192.83    8.80
  -1   6  22  134.73    8.99
  -1  -6  22  152.10    8.84
  -1  -6  22  160.26    8.94
  -1  -6  22  177.88    8.93
  -1   6  21   75.86    4.36
  -1  -6  21   80.11    4.26
  -1   6  21   61.84    4.54
  -1  -6  21   63.89    4.36
  -1  -6  21   75.00    4.37
  -1  -6  21   69.40    4.45
   1   6 -20    2.78    1.54
  -1  -6  20    2.68    0.89
  -1   6  20    3.32    1.21
   1  -6 -20    3.20    1.57
   1   6 -19    7.76    1.73
   1  -6 -19    5.54    1.85
  -1  -6  19    5.04    1.09
  -1   6  18    1.33    1.21
  -1  -6  18   -0.12    0.85
  -1  -6  18    0.97    0.90
  -1  -6  18    0.12    0.72
   1  -6 -18    0.17    1.34
  -1  -6  18   -0.47    1.20
  -1  -6  18   -0.43    1.64
   1   6 -18    1.34    1.27
   1  -6 -17   86.32    6.30
  -1   6  17  107.17    5.81
   1   6 -17   89.94    5.83
  -1  -6  17   99.23    5.28
  -1  -6  17   82.25    5.22
  -1  -6  17   60.09    5.52
  -1  -6  17   87.86    5.17
  -1  -6  17   86.32    5.08
  -1   6  17  107.72    5.53
  -1  -6  16  376.52   19.01
  -1  -6  16  396.48   19.20
  -1   6  16  419.37   19.50
  -1  -6  16  346.51   19.12
   1  -6 -16  417.34   20.54
  -1   6  16  389.45   19.57
  -1  -6  16  374.74   19.07
  -1  -6  15  118.68    8.19
  -1   6  15  153.79    8.10
  -1   6  15  133.52    8.03
  -1  -6  15  137.96    7.55
   1  -6 -15  161.04    8.90
  -1  -6  15  145.50    7.64
  -1   6  14    5.42    1.32
  -1  -6  14    6.12    1.70
  -1  -6  14    4.74    0.81
   1  -6 -14    6.29    1.48
  -1  -6  14    5.50    0.94
  -1   6  14    5.66    1.34
  -1  -6  13    6.37    1.60
  -1   6  13    5.11    1.31
  -1   6  13    5.73    1.29
   1  -6 -13    7.23    1.40
  -1  -6  13    7.02    0.96
  -1  -6  12   48.43    2.95
  -1  -6  12   38.84    3.54
   1  -6 -12   51.73    3.72
   1   6 -12   49.09    3.22
  -1   6  12   47.46    3.27
  -1   6  12   47.98    3.49
  -1  -6  11    9.67    1.61
  -1   6  11   14.14    1.76
   1  -6 -11   13.41    1.65
   1   6 -11   12.09    1.41
  -1   6  11   14.44    1.56
  -1  -6  11   11.45    1.16
   1  -6 -10  453.66   22.98
  -1  -6  10  383.95   22.58
  -1  -6  10  438.10   22.23
  -1   6  10  415.02   22.79
  -1  -6  10  452.28   22.81
   1   6 -10  451.23   22.77
  -1   6  10  447.60   23.13
   1   6 -10  441.17   22.76
  -1   6  10  432.97   22.54
   1  -6  -9  176.02    9.71
  -1  -6   9  147.88    9.32
  -1   6   9  160.58    9.57
   1   6  -9  202.07    9.79
  -1   6   9  189.30    9.97
  -1  -6   9  176.37    9.07
   1  -6  -9  197.26    9.80
  -1  -6   9  177.19    9.60
   1   6  -9  191.89    9.76
  -1   6   9  151.73    9.27
   1   6  -8    0.35    0.75
  -1   6   8    0.50    0.94
  -1  -6   8    0.41    0.77
   1  -6  -8    0.30    0.95
   1  -6  -8    0.51    0.70
  -1   6   8    0.67    0.87
  -1   6   8   -0.08    1.02
  -1  -6   8   -0.15    0.71
  -1  -6   8    0.59    0.56
   1   6  -8    0.44    0.70
  -1  -6   7   10.91    1.02
  -1   6   7    9.76    1.44
   1  -6  -7   12.71    1.46
  -1  -6   7   10.28    1.29
   1   6  -7   12.45    1.48
  -1  -6   7   10.16    1.22
  -1   6   7    8.70    1.17
   1  -6  -7   12.09    1.38
   1   6  -7   10.73    1.44
  -1   6   7   10.77    1.49
   1   6  -6   62.17    4.07
  -1   6   6   62.83    4.11
  -1  -6   6   58.89    3.43
   1  -6  -6   56.46    3.87
  -1  -6   6   58.74    3.64
  -1   6   6   59.57    4.08
   1   6  -6   60.90    4.06
  -1  -6   6   61.75    3.86
  -1   6   6   62.60    3.92
  -1   6   6   58.20    3.64
   1  -6  -6   70.92    3.93
   1   6  -5    2.32    0.82
  -1   6   5    2.27    0.84
  -1   6   5    3.79    0.83
  -1  -6   5    3.16    0.79
   1  -6  -5    4.25    0.95
  -1   6   5    3.53    1.00
  -1   6   5    2.09    0.88
   1   6  -5    1.25    0.82
  -1  -6   5    1.74    0.57
   1  -6  -5    2.36    0.77
  -1   6   4  162.69    8.93
   1   6  -4  159.77    8.90
  -1  -6   4  159.96    8.22
   1   6  -4  162.29    8.95
  -1   6   4  166.41    8.98
  -1  -6   4  140.04    8.35
  -1   6   4  166.62    8.68
   1  -6  -4  166.20    8.56
   1  -6  -4  166.26    8.78
  -1   6   4  152.36    8.38
   1   6  -3  163.47    8.54
  -1   6   3  165.89    8.55
  -1  -6   3  163.18    7.80
  -1  -6   3  126.70    7.90
  -1   6   3  155.10    8.20
   1  -6  -3  146.22    8.03
  -1   6   3  139.53    7.90
   1   6  -3  163.88    8.58
  -1   6   3  167.54    8.59
  -1  -6   3  130.47    8.00
   1  -6  -3  158.30    8.33
  -1   6   2    6.18    1.11
   1   6  -2    5.11    1.17
   1  -6  -2    9.35    1.08
  -1   6   2    9.19    1.19
  -1   6   2    6.28    1.10
   1   6  -2    7.88    1.22
  -1   6   2    8.15    1.00
  -1  -6   2    7.85    1.02
   1  -6  -2    6.65    1.02
  -1  -6   2    7.68    1.02
   1  -6  -1   25.95    2.07
  -1  -6   1   31.43    2.10
   1  -6  -1   24.03    1.89
   1   6  -1   29.09    2.37
  -1   6   1   29.48    2.32
  -1   6   1   25.11    2.04
  -1   6   1   30.60    2.34
   1   6  -1   31.08    2.40
  -1  -6   1   22.97    1.89
  -1   6   1   25.15    1.83
  -1  -6   0  414.12   19.79
   1  -6   0  381.21   19.87
  -1  -6   0  351.27   19.76
  -1   6   0  388.11   20.13
   1   6   0  400.12   20.24
  -1  -6   0  381.47   19.66
   1  -6   0  391.76   19.63
   1   6   0  387.68   20.21
  -1   6   0  393.52   20.16
   1   6   1  415.88   18.10
  -1  -6  -1  425.81   18.29
   1  -6   1  357.13   18.07
   1  -6   1  312.97   18.22
  -1  -6  -1  313.76   18.24
  -1  -6  -1  339.27   18.15
   1   6   1  322.77   18.55
  -1   6  -1  324.84   18.49
   1  -6   1  410.33   18.18
   1   6   1  314.86   18.55
  -1   6  -1  314.21   18.47
   1   6   2   29.31    2.05
  -1  -6  -2   33.72    2.24
  -1  -6  -2   28.69    2.23
  -1  -6  -2   29.44    2.09
   1  -6   2   26.89    2.16
   1  -6   2   32.20    2.11
   1   6   2   32.16    2.54
  -1   6  -2   35.19    2.55
  -1   6  -2   26.89    2.39
   1   6   2   30.83    2.53
   1  -6   2   28.74    2.05
   1   6   3   10.65    1.18
  -1   6  -3   14.33    1.53
   1   6   3   13.52    1.60
   1  -6   3   11.39    1.19
   1   6   3   12.63    1.55
  -1   6  -3   10.48    1.38
  -1  -6  -3   11.40    1.33
  -1  -6  -3   13.85    1.37
   1  -6   3   10.60    1.13
  -1  -6  -3   11.91    1.18
  -1  -6  -4    0.24    0.51
   1  -6   4    0.11    0.55
  -1  -6  -4    0.29    0.64
   1   6   4    0.18    0.73
  -1   6  -4   -0.09    0.73
   1   6   4   -0.10    0.80
  -1   6  -4    0.34    0.69
   1   6   4   -0.30    0.87
   1  -6   4   -0.22    0.60
  -1  -6  -4    0.55    0.83
  -1  -6  -5    5.07    0.96
   1   6   5    5.24    0.96
   1   6   5    4.69    1.16
  -1   6  -5    6.67    1.11
   1  -6   5    6.23    0.71
   1  -6   5    5.17    0.86
  -1  -6  -5    5.30    1.10
   1   6   5    8.10    1.27
  -1   6  -5    5.70    1.05
   1  -6   6  209.50   10.80
  -1  -6  -6  201.22   11.39
  -1   6  -6  200.68   11.01
   1  -6   6  207.15   11.04
   1   6   6  234.05   11.87
  -1   6  -6  221.95   11.53
   1   6   6  197.23   11.07
  -1  -6  -6  248.27   11.53
   1   6   6  228.94   11.86
  -1   6  -6  211.17   11.50
   1  -6   7  421.75   22.96
  -1  -6  -7  402.59   23.55
   1   6   7  506.79   23.87
   1  -6   7  520.37   23.35
  -1   6  -7  388.23   23.48
   1   6   7  427.24   23.91
   1   6   7  524.25   23.44
  -1  -6  -7  617.95   23.97
   1   6   7  408.13   23.87
   1  -6   8  289.43   15.29
  -1  -6  -8  354.64   16.21
   1   6   8  285.03   15.65
   1  -6   8  297.09   15.60
   1   6   8  327.24   16.44
   1   6   8  276.93   15.99
  -1   6  -8  307.47   15.90
   1   6   8  336.73   16.48
  -1  -6  -8  302.10   16.04
   1  -6   9    3.37    0.71
   1   6   9    2.05    1.19
   1   6   9    2.74    1.04
  -1  -6  -9    2.74    0.99
  -1  -6  -9    3.22    1.28
   1  -6   9    2.98    0.95
   1   6   9    5.47    1.28
  -1   6  -9    4.16    0.94
   1   6   9    3.96    1.18
  -1  -6 -10   -0.11    0.80
   1   6  10    0.38    1.17
   1   6  10    0.23    0.79
  -1  -6 -10    0.22    1.23
   1  -6  10   -0.56    0.95
   1   6  10    0.23    0.95
  -1   6 -10   -0.29    0.67
   1   6  10    0.14    0.92
   1  -6  10   -0.27    0.57
   1  -6  11    0.38    0.60
   1   6  11    0.28    1.02
   1  -6  11   -0.33    1.05
  -1   6 -11    0.49    0.63
  -1  -6 -11    0.59    0.87
   1   6  11    0.61    0.98
   1   6  12   43.18    3.13
  -1  -6 -12   45.35    3.56
   1   6  12   46.94    3.18
   1  -6  12   36.71    2.55
   1   6  13   62.47    3.64
   1   6  13   49.01    3.35
   1  -6  13   54.72    3.51
  -1  -6 -13   37.20    3.66
   1  -6  13   33.49    2.74
   1  -6  14   72.71    4.26
   1   6  14   81.34    4.77
   1   6  14   80.76    4.97
   1  -6  14   68.58    4.86
  -1  -6 -14   81.74    5.65
   1  -6  14   66.07    4.30
   1   6  15    7.76    1.64
   1  -6  15    6.74    1.02
  -1  -6 -15    8.39    1.87
   1  -6  15    6.68    1.83
   1   6  15    7.30    1.34
   1  -6  15    7.48    1.14
  -1   6 -16    2.98    1.25
   1   6  16    2.82    1.44
  -1  -6 -16    3.59    1.62
   1  -6  16    2.59    0.80
   1  -6  16    2.05    0.95
   1  -6  16    1.59    1.67
   1  -6  17   18.59    1.64
   1   6  17   18.48    2.24
   1  -6  17   18.80    1.67
   1  -6  17   11.10    2.19
  -1   6 -17   19.40    2.33
  -1  -6 -17   15.98    2.65
   1  -6  18   18.87    1.61
   1   6  18   19.82    2.27
   1  -6  18   18.69    1.68
  -1   6 -18   18.24    2.34
  -1  -6 -18   17.17    2.81
  -1   6 -19    0.42    1.36
  -1  -6 -19    2.04    1.42
   1  -6  20    8.43    1.48
  -1   6 -20    6.33    1.79
   1  -6  20    9.55    1.27
   1   6  20    8.45    1.68
  -1  -6 -20    6.25    1.92
   1  -6  20    8.92    1.40
   1  -6  21    0.68    0.81
   1  -6  21    0.06    0.95
   1  -6  21    1.63    0.75
   1   6  21    1.23    1.18
   1  -6  21    0.67    1.04
   1   6  21    0.78    1.04
   1  -6  22    4.12    0.87
   1   6  22    4.16    1.08
   1   6  22    5.35    1.28
   1  -6  22    3.21    0.90
   1  -6  22    5.70    1.07
  -1  -6 -22    3.31    1.12
   1  -6  22    5.73    1.15
   1   6  23   46.53    3.24
   1  -6  23   50.61    3.11
   1  -6  23   54.43    3.17
   1  -6  23   48.31    2.91
   1  -6  23   45.73    2.96
  -1  -6 -23   38.01    3.14
   1   6  23   58.82    3.16
   1   6  24   79.01    4.30
   1  -6  24   72.52    4.18
   1  -6  24   81.66    4.26
   1  -6  24   74.53    4.04
   1  -6  24   68.39    4.04
   1   6  24   88.94    4.23
   1   6  25   24.97    1.68
   1  -6  25   25.09    1.60
   1  -6  25   26.63    1.68
   1   6  25   28.68    1.71
   1  -6  25   29.13    1.78
   1   6  26    4.86    0.66
   1  -6  26    4.45    0.62
  -1  -6 -27    0.77    0.39
  -1  -7  26   14.96    0.89
   1  -7 -26    7.64    0.82
   1  -7 -25   38.19    2.61
  -1  -7  25   39.80    2.46
   1  -7 -24    2.28    0.74
  -1  -7  24    3.43    0.66
  -1  -7  24    3.51    0.67
  -1   7  23    0.98    0.66
  -1  -7  23    1.12    0.65
   1  -7 -23   -0.60    0.80
  -1  -7  23    0.99    0.58
  -1   7  22    4.37    1.03
  -1   7  22    5.46    0.96
   1  -7 -22    2.22    1.12
  -1  -7  22    6.18    0.97
  -1  -7  22    3.69    1.01
  -1  -7  22    4.61    0.78
  -1   7  21    0.57    0.97
  -1   7  21    0.65    0.89
   1  -7 -21    0.60    1.08
  -1  -7  21    0.22    0.91
  -1  -7  21   -0.20    0.69
  -1  -7  21    0.10    0.91
  -1  -7  21   -0.05    0.70
  -1   7  20    3.62    1.19
  -1  -7  20    1.04    0.76
  -1   7  20    1.80    0.98
   1  -7 -20    3.32    1.51
  -1  -7  20    1.98    0.81
  -1  -7  20    2.85    1.09
  -1  -7  20    3.99    1.26
  -1   7  19  115.07    5.74
  -1  -7  19  121.57    5.78
  -1  -7  19   91.96    5.75
  -1   7  19  109.97    6.24
  -1  -7  19   72.75    5.89
   1  -7 -19   86.58    6.54
   1  -7 -18    7.04    2.20
   1  -7 -18   19.97    2.56
  -1  -7  18   14.26    1.65
  -1   7  18   16.50    1.98
   1   7 -18   22.18    2.34
  -1  -7  18    9.91    1.99
  -1  -7  18   17.68    1.60
   1   7 -17    1.51    1.22
   1  -7 -17   -0.34    1.33
  -1   7  16   27.74    2.29
  -1  -7  16   17.87    2.62
  -1  -7  16   25.27    2.07
   1  -7 -16   33.81    3.22
  -1   7  16   26.58    2.43
  -1  -7  16   24.64    2.04
  -1  -7  15   79.39    4.58
  -1  -7  15   68.32    5.13
  -1  -7  15   80.24    4.61
   1  -7 -15   95.65    5.93
  -1   7  15   81.80    4.96
  -1   7  15   86.31    5.03
  -1   7  14    1.94    1.21
  -1  -7  14    0.74    0.80
   1  -7 -14    1.76    1.24
  -1  -7  14    1.39    1.54
  -1   7  14    0.55    1.13
   1  -7 -14    1.50    1.73
  -1   7  13  425.02   21.50
  -1  -7  13  432.96   21.09
   1  -7 -13  463.34   22.37
   1  -7 -13  437.79   22.38
  -1  -7  13  414.91   21.61
  -1   7  12  138.76    9.73
  -1   7  12  174.73    9.70
   1   7 -12  208.69    9.97
   1  -7 -12  221.41   10.66
  -1  -7  12  114.28    9.73
   1  -7 -12  199.71   10.65
  -1  -7  12  201.38    9.42
  -1   7  11    1.79    1.23
   1   7 -11    3.64    1.03
  -1   7  11    2.92    1.11
   1  -7 -11    2.75    1.16
  -1  -7  11    4.98    0.87
  -1  -7  11    1.92    1.25
   1  -7 -11    3.41    1.57
   1  -7 -10  122.78    6.83
  -1   7  10   88.38    6.35
  -1   7  10   96.37    6.10
  -1  -7  10   90.04    6.29
   1   7 -10  120.97    6.58
  -1   7  10  110.18    6.91
  -1  -7  10  115.85    5.90
   1  -7 -10  123.35    6.85
   1  -7  -9  337.16   17.87
  -1  -7   9  334.18   17.02
  -1   7   9  316.03   17.65
  -1  -7   9  347.34   17.65
  -1   7   9  326.83   17.28
   1   7  -9  344.02   17.75
  -1   7   9  355.66   18.17
   1  -7  -9  401.47   17.99
  -1  -7   9  288.28   17.36
   1  -7  -8   26.50    2.44
   1  -7  -8   32.72    2.59
  -1  -7   8   26.47    1.90
  -1   7   8   29.72    2.54
  -1  -7   8   28.86    2.36
  -1   7   8   28.55    2.19
   1   7  -8   24.20    2.38
  -1   7   8   27.89    2.70
   1   7  -8   23.69    2.35
  -1  -7   8   27.93    2.31
   1  -7  -7  156.26    9.01
   1  -7  -7  179.99    9.02
  -1  -7   7  159.77    8.84
  -1  -7   7  154.54    8.32
  -1   7   7  163.79    8.99
  -1   7   7  152.59    8.54
   1   7  -7  161.85    9.10
  -1   7   7  169.51    9.38
   1   7  -7  161.20    9.12
  -1  -7   7  146.21    8.63
   1  -7  -6  280.81   14.45
  -1  -7   6  295.60   14.51
  -1   7   6  303.85   15.06
   1   7  -6  301.84   14.87
  -1  -7   6  283.47   13.95
  -1   7   6  239.08   14.06
   1   7  -6  293.37   14.87
  -1  -7   6  241.43   14.15
  -1   7   6  262.99   14.49
   1  -7  -6  274.56   14.63
   1  -7  -5    0.09    0.76
   1   7  -5    0.21    0.87
  -1   7   5    0.91    0.91
  -1   7   5    1.28    0.87
  -1  -7   5    0.15    0.77
  -1   7   5    1.62    1.06
   1  -7  -5    1.68    0.97
  -1  -7   5    0.95    0.83
  -1  -7   5    0.80    0.61
   1   7  -5    0.63    0.88
   1  -7  -4  152.21    8.73
  -1  -7   4  182.48    8.95
  -1   7   4  134.62    8.48
   1  -7  -4  165.73    9.05
   1   7  -4  183.61    9.41
   1   7  -4  184.51    9.39
  -1   7   4  181.88    9.44
  -1  -7   4  142.88    8.60
  -1  -7   4  166.44    8.38
  -1   7   4  161.87    8.93
   1   7  -3  683.41   34.63
  -1   7   3  690.96   34.67
   1  -7  -3  673.84   34.34
  -1  -7   3  653.21   34.11
   1  -7  -3  701.51   34.10
  -1  -7   3  654.53   33.97
  -1   7   3  698.41   34.24
   1   7  -3  676.77   34.61
  -1   7   3  701.21   34.67
  -1   7   3  661.86   33.85
  -1   7   2   69.47    5.54
   1   7  -2   68.63    5.54
   1  -7  -2   77.35    5.41
   1  -7  -2  114.65    5.48
  -1  -7   2  113.51    5.44
  -1   7   2  109.07    5.62
  -1   7   2   74.40    5.59
   1   7  -2   67.33    5.52
  -1   7   2  119.79    5.28
   1   7  -1   37.87    3.00
  -1   7   1   40.53    3.03
  -1   7   1   33.25    2.33
  -1  -7   1   33.61    2.51
   1  -7  -1   34.19    2.50
  -1  -7   1   36.59    2.64
   1  -7  -1   36.03    2.69
  -1   7   1   41.21    3.05
   1   7  -1   43.33    3.11
  -1   7   1   36.47    2.66
  -1   7   0  178.03   10.22
  -1  -7   0  178.84   10.14
   1  -7   0  169.89   10.06
  -1   7   0  218.49   10.84
   1   7   0  214.33   10.91
   1   7   0  220.11   10.96
  -1   7   0  212.15   10.86
   1  -7   0  185.82   10.36
  -1  -7   0  195.66   10.37
  -1   7  -1    2.04    0.88
   1   7   1    1.79    0.98
  -1   7  -1    1.13    0.93
   1   7   1    2.34    1.00
  -1  -7  -1    1.99    0.97
   1  -7   1    0.87    0.81
   1  -7   1    1.58    0.78
  -1  -7  -1    1.38    0.74
  -1   7  -1    0.57    0.88
   1   7   1    1.69    0.77
  -1   7  -2    2.14    0.96
   1   7   2    1.15    0.90
  -1  -7  -2    1.49    0.92
   1  -7   2    0.32    0.73
   1   7   2    0.30    0.70
  -1   7  -2    1.11    0.84
   1   7   2    1.73    1.06
  -1   7  -2    0.92    0.95
  -1  -7  -2    2.09    0.83
   1   7   3  235.12   12.78
  -1  -7  -3  229.42   12.33
   1  -7   3  224.75   11.95
   1   7   3  214.84   11.84
  -1  -7  -3  245.87   12.21
   1   7   3  244.98   12.82
  -1   7  -3  225.47   12.54
  -1   7  -3  229.03   12.04
   1   7   4   98.08    8.05
   1   7   4  108.93    8.14
  -1   7  -4  108.30    7.94
  -1  -7  -4  116.04    7.85
  -1  -7  -4  175.29    8.10
   1  -7   4  163.54    7.77
   1   7   4  172.18    8.39
  -1   7  -4  165.14    7.82
   1   7   4  152.35    7.66
  -1   7  -5   47.44    3.02
   1   7   5   47.85    3.54
  -1   7  -5   41.94    3.37
   1   7   5   49.10    3.75
   1   7   5   43.51    2.95
   1  -7   5   42.27    2.97
  -1  -7  -5   52.44    3.38
  -1  -7  -5   44.32    3.29
   1   7   5   47.69    3.73
  -1   7  -6   15.20    1.49
   1   7   6   14.56    1.99
  -1   7  -6   17.97    1.88
   1   7   6   12.11    1.47
  -1  -7  -6   15.78    1.89
   1   7   6   13.82    1.94
   1  -7   6   14.24    1.50
   1   7   6   19.33    2.17
  -1  -7  -6   17.02    1.85
   1   7   7    2.72    1.21
  -1   7  -7    2.50    0.99
   1   7   7    2.30    1.32
  -1  -7  -7    0.51    0.90
  -1  -7  -7    2.84    1.32
   1  -7   7    2.20    0.92
   1   7   7    1.35    0.94
   1   7   7    2.86    1.13
   1   7   8   44.84    3.78
  -1  -7  -8   58.20    3.95
  -1   7  -8   58.79    3.80
   1   7   8   60.17    4.26
   1   7   8   47.75    3.40
  -1  -7  -8   58.87    4.00
   1   7   8   53.35    4.16
   1  -7   8   45.42    3.40
  -1   7  -9   32.26    2.62
   1   7   9   30.89    3.02
   1  -7   9   27.29    2.39
  -1  -7  -9   33.42    3.00
  -1  -7  -9   35.97    2.97
   1   7   9   23.79    2.69
   1   7   9   29.59    2.46
   1  -7   9   32.80    2.10
   1   7  10  151.78   10.92
  -1   7 -10  170.54   10.52
   1  -7  10  208.59   10.70
  -1  -7 -10  226.91   11.38
  -1  -7 -10  197.60   11.18
   1   7  10  169.44   10.76
   1   7  10  249.11   10.80
   1  -7  10  193.83   10.12
   1  -7  11  279.05   12.80
  -1   7 -11  241.35   12.58
   1  -7  11  213.45   13.21
   1   7  11  262.88   13.27
  -1  -7 -11  206.90   13.63
  -1   7 -11  251.56   13.20
  -1  -7 -11  290.65   14.16
   1   7  11  208.84   13.24
   1  -7  12   -0.52    1.23
  -1  -7 -12    0.14    1.63
   1   7  12    0.09    1.19
   1  -7  12    0.50    0.75
  -1  -7 -12    2.11    1.27
   1   7  12    0.10    1.11
  -1  -7 -13    0.15    1.60
  -1  -7 -13    1.64    1.38
   1   7  13    0.66    1.19
   1  -7  13   -0.05    0.87
   1  -7  13    0.63    1.49
   1   7  13    0.37    1.11
   1  -7  14   89.00    4.98
   1   7  14   84.65    5.47
   1  -7  14   79.71    5.41
  -1  -7 -14   53.64    5.48
  -1  -7 -14  116.05    6.73
   1   7  14   89.06    5.27
   1   7  15   33.98    2.89
   1  -7  15   28.54    2.88
  -1  -7 -15   29.31    3.39
   1   7  15   33.88    2.52
  -1  -7 -16   68.61    5.56
   1   7  16   88.31    5.38
  -1   7 -16   83.48    5.42
  -1  -7 -16   70.50    6.01
  -1   7 -17  199.15   10.72
  -1  -7 -17  159.90   11.27
  -1   7 -18   23.39    2.64
   1  -7  18   16.14    1.80
  -1  -7 -18   14.23    2.26
   1   7  18   18.15    2.17
  -1  -7 -18   16.31    2.74
   1  -7  18   14.39    2.08
   1  -7  18   22.07    1.66
  -1  -7 -19   -0.09    1.11
   1  -7  19    0.21    0.72
   1  -7  19   -0.23    1.02
   1   7  19    0.31    1.04
   1   7  19    0.09    1.21
   1  -7  19    1.24    1.24
   1  -7  20   59.33    3.47
   1  -7  20   63.43    3.24
   1  -7  20   55.63    3.47
  -1  -7 -20   54.56    3.75
   1   7  20   59.55    3.38
   1   7  20   47.84    3.64
   1  -7  21   66.90    3.68
   1  -7  21   69.45    3.45
   1  -7  21   59.21    3.54
  -1  -7 -21   60.64    3.84
   1   7  21   64.00    3.55
   1   7  21   57.69    3.86
   1  -7  22   22.98    1.72
   1   7  22   27.21    1.79
   1  -7  22   24.44    1.72
   1   7  22   24.40    1.99
   1  -7  22   24.68    1.66
   1  -7  22   27.55    1.92
   1   7  23   46.15    2.52
   1  -7  23   39.96    2.47
  -1  -7 -23   36.44    2.63
   1   7  23   41.55    2.70
   1  -7  23   46.91    2.66
   1  -7  23   41.85    2.47
   1  -7  24   10.95    0.89
  -1  -7 -24    6.81    0.91
   1  -7  24    7.74    0.80
   1  -7  24   13.06    1.04
   1   7  24    9.97    0.86
   1  -7  25    1.76    0.46
  -1  -7 -25    0.66    0.44
  -1  -8  24    6.16    0.59
  -1  -8  23    8.62    0.79
   1  -8 -23    8.31    0.90
  -1  -8  22    0.46    0.52
   1  -8 -22    0.81    0.66
  -1  -8  22    1.39    0.56
  -1  -8  21   16.82    1.25
  -1  -8  21   14.47    1.31
   1  -8 -21   13.56    1.51
   1  -8 -20    0.63    0.98
  -1   8  20   -0.06    0.85
  -1  -8  20    0.03    0.63
  -1  -8  20   -0.67    0.96
   1  -8 -19    4.90    1.36
  -1  -8  19    5.31    0.89
  -1  -8  19    4.48    1.25
  -1   8  19    4.26    1.19
  -1  -8  18   47.16    3.93
   1  -8 -18   48.06    4.24
  -1  -8  18   75.39    3.76
  -1   8  18   68.06    4.14
   1  -8 -17   42.90    4.35
  -1   8  17   83.87    4.35
  -1  -8  17   81.16    3.86
  -1   8  16    1.17    0.85
  -1  -8  16    1.05    1.52
   1  -8 -16    0.13    1.54
  -1  -8  16    0.86    0.91
  -1   8  16    1.06    1.15
  -1  -8  15    4.09    0.98
  -1   8  15    4.40    1.15
  -1  -8  15    2.40    1.65
  -1  -8  15    5.32    1.14
   1  -8 -15    2.54    1.69
   1  -8 -15    6.46    1.55
  -1   8  15    4.65    1.28
  -1  -8  14    3.06    0.88
   1  -8 -14    4.54    1.47
   1  -8 -13   96.41    6.48
   1  -8 -12  193.27   10.24
  -1  -8  12  104.94    9.37
   1  -8 -12  215.22   10.45
  -1  -8  12  192.73    9.02
  -1   8  12  191.78    9.42
  -1   8  12  135.86    9.39
   1   8 -11  132.70    7.43
  -1  -8  11  126.52    6.80
  -1   8  11  101.47    7.30
   1  -8 -11  146.17    8.00
   1  -8 -11  148.27    8.04
  -1  -8  11  101.70    7.43
  -1   8  11  137.77    7.21
  -1  -8  10    0.08    0.62
  -1   8  10    0.59    1.06
   1   8 -10    0.50    0.83
  -1  -8  10    3.41    1.32
   1  -8 -10    0.34    1.35
   1  -8 -10   -0.74    1.04
  -1   8  10    0.46    0.91
  -1   8  10    0.47    0.90
  -1   8  10    1.97    1.20
   1  -8  -9   12.31    1.82
  -1  -8   9   11.36    1.67
  -1   8   9   13.10    1.44
   1  -8  -9   11.94    1.70
  -1   8   9   11.28    1.48
  -1   8   9   12.88    1.80
   1   8  -9   12.74    1.64
  -1   8   9   11.58    1.90
   1  -8  -8    1.26    1.15
  -1  -8   8    1.01    1.01
  -1   8   8    1.46    1.12
   1   8  -8    0.11    0.92
  -1   8   8    0.91    1.12
  -1   8   8    1.01    0.80
   1  -8  -8    1.23    0.89
   1  -8  -7   26.42    2.34
   1  -8  -7   25.31    2.33
   1   8  -7   27.63    2.42
  -1   8   7   31.15    2.89
  -1   8   7   23.48    2.32
   1   8  -7   23.48    1.92
  -1  -8   7   19.55    2.06
  -1   8   7   20.34    1.84
   1  -8  -6   53.16    3.43
   1   8  -6   48.83    3.56
  -1   8   6   50.97    3.88
   1  -8  -6   47.52    3.47
  -1  -8   6   46.76    3.23
   1   8  -6   41.83    3.03
  -1   8   6   45.30    3.43
  -1   8   6   41.69    2.91
   1  -8  -5    2.30    0.91
  -1  -8   5    2.50    0.98
   1  -8  -5    1.80    1.01
  -1   8   5    4.00    1.24
   1   8  -5    2.27    0.99
  -1   8   5    2.12    0.81
   1   8  -5    2.93    0.95
  -1   8   5    4.08    1.22
   1   8  -5    1.72    0.91
  -1  -8   4  107.80    6.07
  -1   8   4  111.18    6.75
   1   8  -4   96.56    6.42
   1  -8  -4   96.84    6.24
   1  -8  -4  117.46    6.21
   1   8  -4   91.83    6.37
   1   8  -4  100.29    6.02
  -1   8   4  106.71    6.27
  -1   8   4  106.79    5.78
  -1   8   3  157.02    8.92
   1  -8  -3  174.21    9.57
  -1  -8   3  169.20    9.26
   1  -8  -3  165.17    9.27
   1   8  -3  180.74    9.89
   1   8  -3  193.02    9.96
  -1   8   3  194.95   10.13
  -1   8   3  168.78    9.43
   1   8  -3  165.06    9.29
  -1  -8   2   -0.41    0.88
   1  -8  -2    1.78    0.92
  -1   8   2    3.78    1.24
   1   8  -2    3.57    1.17
   1   8  -2    1.70    1.00
   1   8  -2    3.08    1.09
  -1   8   2    2.29    1.06
   1  -8  -2    3.27    0.97
   1  -8  -1   40.72    3.02
   1   8  -1   43.41    3.41
  -1   8   1   38.06    2.94
   1   8  -1   39.05    3.01
   1   8  -1   41.39    3.37
  -1   8   1   45.71    3.43
   1  -8  -1   41.82    2.88
  -1  -8   1   38.51    2.87
   1   8   0  129.85    7.94
   1   8   0  133.23    7.54
  -1   8   0  128.39    7.33
  -1   8   0  124.67    7.78
   1   8   0  129.38    7.94
   1  -8   0  129.78    7.26
  -1  -8   0  135.19    7.36
  -1  -8  -1   10.61    1.43
  -1   8  -1    9.83    1.59
   1   8   1   10.59    1.74
   1   8   1    7.97    1.54
  -1   8  -1   14.98    1.55
   1   8   1   16.53    1.86
  -1  -8  -1   17.39    1.67
   1  -8   1   15.80    1.50
  -1  -8  -2   23.60    2.19
  -1   8  -2   26.89    2.52
   1   8   2   27.26    2.72
   1   8   2   26.35    2.62
  -1   8  -2   26.59    2.14
   1   8   2   28.02    2.50
   1  -8   2   24.06    2.05
  -1  -8  -2   27.16    2.29
   1   8   3   84.09    5.35
  -1  -8  -3  108.74    6.09
   1   8   3  104.18    6.58
   1  -8   3   91.47    5.60
  -1  -8  -3  106.60    5.94
  -1   8  -3   93.55    5.63
   1   8   3  100.58    6.12
   1   8   3  116.09    6.72
  -1   8  -3  120.77    6.45
   1   8   4    9.58    1.71
   1   8   4   11.06    1.77
  -1   8  -4   11.08    1.60
  -1  -8  -4   11.24    1.45
   1  -8   4    6.83    1.17
  -1  -8  -4    8.12    1.43
   1   8   4    5.85    1.02
  -1   8  -4    5.60    1.09
   1   8   4    7.46    1.64
   1   8   5    1.63    1.12
  -1   8  -5    2.18    0.85
   1   8   5    0.32    0.74
   1   8   5    0.87    1.21
  -1  -8  -5    2.54    0.92
  -1   8  -5    2.36    0.95
   1   8   5    2.09    1.16
  -1  -8  -5    0.63    1.01
   1  -8   5    1.46    0.84
   1   8   6    2.47    1.31
  -1   8  -6    0.39    0.73
  -1  -8  -6    1.68    0.86
   1   8   6    0.79    0.77
  -1   8  -6   -0.22    0.88
   1   8   6    0.31    1.10
  -1  -8  -6    0.38    1.17
   1  -8   6    0.76    0.85
   1   8   7    2.97    1.29
  -1  -8  -7    1.78    1.03
   1   8   7    3.65    0.97
   1   8   7    2.97    1.35
  -1   8  -7    3.06    1.01
   1  -8   7    2.32    0.93
  -1  -8  -7    3.40    1.33
   1   8   8    1.15    1.24
   1   8   8    4.44    1.04
  -1  -8  -8    6.66    1.35
  -1   8  -8    4.36    1.10
   1   8   8    2.67    1.34
  -1  -8  -8    3.20    1.42
   1  -8   8    1.95    1.02
   1   8   9    0.56    1.18
   1   8   9    0.14    0.93
  -1   8  -9    0.14    0.65
  -1  -8  -9    0.13    0.98
   1   8   9   -1.08    1.13
  -1   8  -9    0.41    0.81
  -1  -8  -9    1.66    1.47
   1  -8   9    0.09    0.96
   1   8  10    1.31    1.27
   1   8  10    0.98    1.01
  -1   8 -10    1.81    0.69
  -1   8 -10    1.37    0.90
   1   8  10    1.19    1.19
  -1  -8 -10    2.01    1.22
  -1  -8 -10    2.65    1.59
   1  -8  10    0.83    1.14
  -1   8 -11   34.03    2.11
   1   8  11   31.05    2.59
  -1  -8 -11   44.82    3.55
  -1  -8 -11   16.93    2.75
   1  -8  11   22.52    2.63
  -1   8 -11   39.49    2.78
   1   8  11   27.10    2.68
   1   8  12   -0.10    1.07
   1  -8  12    1.03    1.42
  -1  -8 -12    2.47    1.40
   1   8  12    0.51    1.16
  -1  -8 -12    0.80    1.57
   1  -8  12    0.11    1.28
  -1  -8 -13   39.88    3.91
   1   8  14   66.42    4.41
  -1  -8 -14   76.96    5.74
  -1  -8 -15   10.11    2.02
   1   8  15   12.85    1.85
   1  -8  15   10.38    1.90
   1   8  15   12.31    1.44
  -1  -8 -16    6.56    1.64
   1  -8  16    7.15    1.68
   1   8  16    8.03    1.14
   1   8  16    9.88    1.65
   1  -8  16    7.71    1.07
   1  -8  17   11.62    1.18
  -1  -8 -17   10.16    1.69
   1   8  17    7.19    1.53
   1  -8  17    8.10    1.28
   1  -8  17    6.90    1.63
   1   8  17   12.30    1.20
   1  -8  18    3.46    0.78
  -1  -8 -18    5.61    1.26
   1  -8  18    1.07    1.17
   1   8  18    3.67    1.21
   1  -8  18    2.95    0.97
   1  -8  19   39.95    2.71
  -1  -8 -19   45.76    2.93
   1  -8  19   44.95    2.50
   1  -8  19   35.39    2.57
   1   8  19   32.31    2.81
  -1  -8 -20   48.14    3.04
   1  -8  20   45.99    2.84
   1  -8  20   50.29    2.75
   1  -8  20   44.67    2.85
   1   8  20   43.18    3.08
   1  -8  21    4.01    0.68
   1  -8  21    4.31    0.63
   1  -8  21    3.01    0.80
   1   8  21    3.36    0.85
  -1  -8 -21    2.92    0.75
  -1  -8 -22    4.70    0.73
   1  -8  22    5.69    0.65
   1  -8  23    2.44    0.47
  -1  -8 -23    1.85    0.45
   1  -9 -21   50.20    3.09
  -1  -9  21   62.76    3.08
  -1  -9  20   33.82    1.87
   1  -9 -20   34.22    2.04
   1  -9 -19  102.99    5.33
  -1  -9  19  104.23    5.06
  -1  -9  18   69.92    5.13
   1  -9 -18   79.80    5.36
  -1  -9  18  100.83    5.09
  -1   9  18  112.44    5.02
  -1  -9  17    4.49    0.86
  -1   9  17    6.40    0.87
  -1  -9  17    2.78    1.26
   1  -9 -17    3.32    1.17
  -1  -9  16    0.45    0.74
  -1  -9  16   -0.71    1.25
   1  -9 -16    1.23    1.15
  -1   9  15   46.29    2.80
  -1  -9  15   45.75    2.53
  -1   9  15   45.76    2.70
  -1  -9  15   22.61    2.68
  -1  -9  14   36.53    2.35
  -1   9  14   34.87    2.52
  -1   9  13   52.76    3.09
  -1  -9  13   41.35    3.32
  -1  -9  13   45.32    2.95
  -1   9  13   45.34    3.19
   1   9 -12   76.66    3.96
  -1   9  12   57.37    4.48
  -1   9  12   77.97    4.40
  -1  -9  12   67.53    4.65
   1  -9 -12   60.73    4.84
   1   9 -11   14.56    1.15
   1  -9 -11   11.47    1.96
  -1  -9  11   10.37    1.87
  -1   9  11   12.28    1.40
  -1   9  10   11.55    1.37
   1   9 -10   14.35    1.20
   1  -9 -10   16.65    1.94
  -1   9  10   11.33    1.46
  -1  -9  10    7.60    1.83
   1  -9 -10   13.36    2.03
  -1   9  10    9.14    1.66
  -1   9   9   18.63    1.60
   1  -9  -9   17.82    2.08
   1   9  -9   18.77    1.90
  -1   9   9   16.09    1.72
   1   9  -9   16.04    1.39
  -1   9   8   12.27    2.01
   1   9  -8   10.14    1.50
   1  -9  -8   11.84    1.73
   1  -9  -7  126.23    7.35
   1   9  -7  116.29    7.19
  -1   9   7  121.05    7.82
  -1   9   6   68.05    5.05
   1  -9  -6   81.56    5.11
  -1  -9   6   65.76    4.92
   1  -9  -6   91.98    5.37
   1   9  -6   83.54    5.30
  -1   9   6   92.61    5.91
  -1   9   6   88.20    4.92
  -1  -9   5   11.38    1.61
   1  -9  -5   11.00    1.57
  -1   9   5    9.11    1.78
   1   9  -5   11.88    1.66
   1   9  -5    9.50    1.28
  -1   9   5   11.50    1.65
   1  -9  -5   11.26    1.55
  -1  -9   4    3.27    1.14
   1  -9  -4    3.80    1.16
  -1   9   4    6.15    1.46
   1   9  -4    4.20    1.10
   1   9  -4    2.50    0.92
  -1   9   4    4.33    1.18
   1  -9  -4    2.47    0.95
   1  -9  -3   11.55    1.44
  -1  -9   3   11.05    1.51
  -1   9   3   10.72    1.46
   1   9  -3    8.81    1.33
  -1   9   3    6.20    1.42
   1   9  -3    6.31    1.28
   1  -9  -2    9.11    1.34
  -1  -9   2    8.04    1.39
  -1   9   2    7.37    1.34
   1   9  -2    7.66    1.30
  -1   9   2   12.76    1.77
   1   9  -2   11.13    1.67
   1  -9  -1    0.21    0.88
  -1  -9   1    1.03    1.05
   1   9  -1    0.75    0.84
  -1   9   1   -0.38    0.90
   1   9  -1    0.87    0.90
  -1   9   1    0.37    0.91
  -1   9   0   22.99    2.34
   1   9   0   24.30    2.46
   1   9   0   20.36    2.05
  -1   9   0   17.66    1.82
  -1  -9   0   22.49    2.06
   1  -9   0   20.49    1.89
   1  -9   1    5.98    1.11
  -1  -9  -1    5.12    1.25
   1   9   1    6.63    1.42
  -1   9  -1    4.13    1.06
   1   9   1    7.76    1.48
  -1   9  -1    7.50    1.37
   1  -9   2   11.71    1.47
  -1  -9  -2   12.17    1.66
  -1   9  -2   11.99    1.39
   1   9   2   14.56    1.83
   1   9   2   13.21    1.96
  -1   9  -2   14.76    1.77
   1  -9   3   64.57    3.97
  -1  -9  -3   67.32    4.22
  -1  -9  -3   60.61    4.21
   1   9   3   56.39    4.58
  -1   9  -3   53.89    4.20
  -1   9  -3   61.57    3.79
   1   9   3   62.86    4.32
   1  -9   4    8.68    1.25
  -1  -9  -4    4.55    1.32
  -1  -9  -4    3.39    1.05
  -1   9  -4    0.11    0.85
   1   9   4    4.48    1.53
  -1   9  -4    5.82    1.00
   1   9   4    5.15    1.48
   1   9   5   44.59    3.59
  -1  -9  -5   47.29    3.47
   1  -9   5   43.02    3.17
  -1   9  -5   45.52    3.50
   1   9   5   51.64    4.11
  -1  -9  -5   45.63    3.48
  -1   9  -5   45.07    2.88
   1   9   6    3.67    1.48
   1  -9   6    4.94    1.16
  -1  -9  -6    3.67    1.38
  -1  -9  -6    6.74    1.32
  -1   9  -6    4.47    1.12
   1   9   6    4.55    1.47
  -1  -9  -7    0.49    0.95
  -1   9  -7    0.21    0.79
   1   9   7    1.47    1.35
  -1  -9  -8    1.42    1.02
   1   9   8    2.07    1.26
  -1   9  -8    0.71    0.89
   1   9   9    0.40    0.91
  -1   9  -9    0.77    0.60
   1   9   9    1.24    0.90
   1   9   9   -0.15    1.10
  -1   9  -9    0.97    0.79
  -1  -9  -9    0.54    1.05
   1   9  10    1.66    0.96
   1   9  10    0.99    1.12
   1   9  10    2.20    0.94
  -1   9 -10    4.44    0.78
  -1  -9 -10    0.34    1.34
   1  -9  10    1.57    1.25
   1   9  11    0.07    0.99
   1   9  11    0.27    1.04
   1  -9  11    2.26    1.31
  -1   9 -11    1.70    0.65
  -1  -9 -11    1.10    1.36
  -1  -9 -12    2.42    1.39
   1   9  12    2.56    1.11
   1  -9  12    2.47    1.40
   1   9  12    3.46    1.08
  -1  -9 -13    7.22    1.60
   1   9  13   10.60    1.39
   1  -9  13    6.08    1.60
   1   9  13    9.18    1.50
  -1  -9 -14   33.06    2.84
   1   9  14   35.56    2.73
   1   9  14   37.95    2.53
  -1  -9 -15   31.99    2.50
   1   9  15   32.18    2.16
   1   9  15   28.61    2.42
   1  -9  15   31.86    2.05
  -1  -9 -16   12.47    1.49
   1  -9  16   13.69    1.16
   1   9  16   11.41    1.13
   1   9  16    9.98    1.45
  -1  -9 -17   -1.22    0.89
   1  -9  17    0.09    0.58
   1  -9  17    0.82    0.92
   1   9  17    0.67    0.88
  -1  -9 -18    4.11    0.85
   1  -9  18    3.48    0.65
   1  -9  18    3.17    0.83
   1   9  18    1.85    0.86
  -1  -9 -19   16.20    1.30
   1  -9  19   17.62    1.21
   1  -9  19   14.75    1.19
  -1  -9 -20   41.18    2.59
   1  -9  20   51.38    2.59
   1  -9  21   61.50    3.24
   1 -10 -17    0.77    0.59
  -1 -10  17    0.20    0.48
  -1 -10  17   -0.41    0.59
  -1  10  16  109.00    4.97
  -1 -10  16   98.91    4.98
   1 -10 -16  103.83    5.27
  -1 -10  15   79.87    3.93
   1 -10 -15   68.92    4.19
  -1 -10  14    1.69    1.18
   1 -10 -14    2.96    1.12
  -1 -10  13   17.93    1.40
  -1 -10  13   11.06    1.73
  -1  10  13   17.66    1.58
   1 -10 -13    8.43    1.54
  -1 -10  12    9.96    1.17
  -1  10  12    9.42    1.30
  -1 -10  12   10.74    1.68
  -1  10  11    0.37    0.92
  -1 -10  11   -0.38    1.33
   1 -10 -11    0.27    1.13
  -1 -10  11    0.05    0.88
   1  10 -11    0.42    0.49
  -1  10  10  126.92    6.67
   1  10 -10  116.04    6.26
  -1  10  10  105.08    6.85
   1 -10 -10  114.65    7.04
  -1  10   9  244.91   12.27
   1  10  -9  255.65   11.88
  -1  10   9  226.52   12.49
   1 -10  -9  238.82   12.62
  -1  10   8   38.12    2.59
   1  10  -8   36.75    2.16
  -1  10   8   27.65    2.64
   1 -10  -8   32.22    2.78
  -1 -10   8   23.00    2.76
  -1  10   7   82.77    4.67
   1  10  -7   73.37    4.20
  -1  10   7   73.94    4.79
  -1 -10   7   63.98    4.95
   1 -10  -7   83.81    4.91
  -1  10   6   96.73    5.30
   1  10  -6   80.77    4.84
  -1 -10   6  101.16    5.72
   1 -10  -6  106.65    5.61
   1  10  -6   78.54    4.82
  -1  10   6  102.54    5.55
   1 -10  -5    0.78    1.07
  -1 -10   5    2.08    1.28
  -1  10   5    1.39    1.05
   1  10  -5    0.04    0.68
  -1  10   5    0.94    0.93
   1  10  -5    0.17    0.66
   1  10  -4   30.12    2.14
  -1  10   4   36.04    2.44
   1  10  -4   27.31    2.17
  -1  10   4   33.58    2.58
  -1 -10   4   34.33    2.76
   1 -10  -4   34.96    2.64
  -1 -10   3  161.03    9.07
   1 -10  -3  168.97    8.99
  -1  10   3  157.82    8.86
   1  10  -3  139.21    8.58
  -1 -10   2    2.52    1.25
   1 -10  -2    4.76    1.19
  -1  10   2    5.24    1.07
   1  10  -2    3.35    1.02
  -1  10   2    3.20    1.07
   1 -10  -1    1.44    1.06
  -1 -10   1    0.75    1.10
  -1  10   1   -0.37    0.80
   1  10  -1    0.51    0.86
  -1  10   1    1.32    0.82
  -1  10   0   27.24    2.18
   1 -10   0   36.85    2.62
  -1 -10   0   36.73    2.80
  -1  10   0   31.25    2.34
   1  10   0   34.54    2.56
   1 -10   1    7.01    1.30
  -1 -10  -1    6.36    1.44
  -1  10  -1    6.60    1.09
   1  10   1    5.27    1.27
  -1 -10  -2    0.60    1.11
   1 -10   2    1.35    1.01
  -1  10  -2    0.58    0.73
   1  10   2    0.65    1.09
  -1  10  -2    0.92    0.77
  -1  10  -3   47.93    2.73
   1 -10   3   41.08    3.05
  -1 -10  -3   45.09    3.27
  -1  10  -3   37.55    2.65
   1  10   3   43.46    3.26
   1 -10   4    4.06    1.18
  -1 -10  -4    2.73    1.28
  -1  10  -4    3.76    0.79
   1  10   4    3.14    1.28
  -1  10  -4    3.90    0.84
   1  10   4    5.92    1.23
  -1 -10  -5   13.50    1.85
  -1  10  -5   20.05    1.49
   1  10   5   19.36    1.83
   1  10   5   18.17    2.06
   1 -10   5   17.09    1.87
   1  10   6   37.67    2.72
  -1  10  -6   35.39    2.30
   1 -10   6   40.59    2.89
   1  10   6   40.69    3.11
  -1 -10  -7    3.39    1.41
   1 -10   7    6.27    1.48
   1  10   7    8.12    1.59
   1  10   7   12.60    1.49
  -1  10  -7   14.67    1.14
   1  10   8   32.22    2.43
  -1  10  -8   36.15    2.13
   1 -10   8   39.75    2.95
   1  10   8   35.28    2.83
  -1 -10  -9    3.15    1.28
   1 -10   9    1.86    1.20
  -1  10  -9    2.89    0.68
   1  10   9    2.58    0.93
   1  10   9    1.25    1.02
  -1 -10 -10    3.23    1.28
   1  10  10    3.17    1.13
   1 -10  10    2.66    1.36
  -1  10 -10    4.72    0.73
   1 -10  11   60.02    4.21
  -1  10 -11   72.66    3.71
   1  10  11   67.62    4.23
  -1 -10 -11   60.28    4.26
   1 -10  12    3.86    1.33
   1  10  12    5.13    1.02
   1 -10  12    8.64    1.06
  -1 -10 -12    5.34    1.22
   1  10  13    5.96    0.94
   1 -10  13    8.00    0.98
  -1 -10 -13    5.42    1.12
   1 -10  14   38.77    2.04
   1  10  14   34.08    2.03
  -1 -10 -14   38.41    2.29
  -1 -10 -15    0.93    0.68
   1 -10  15    1.07    0.62
   1 -10  15   -0.04    0.82
   1  10  16   15.70    0.99
   1 -10  16   16.39    1.13
  -1 -10 -16   14.22    1.16
   1 -10  17   93.01    4.51
  -1 -10 -17   79.11    4.49
   1 -11 -13    0.99    0.58
   1 -11 -12   26.74    1.88
  -1  11  12   40.97    1.86
   1 -11 -11    1.55    0.87
  -1 -11  11    3.13    1.17
   1 -11 -10   17.52    2.02
  -1 -11  10   44.11    2.59
  -1  11   9   57.91    3.38
  -1 -11   9   56.50    3.55
   1  11  -9   56.71    2.81
  -1  11   9   89.97    3.39
  -1 -11   9   43.60    2.83
   1  11  -8    0.49    0.46
  -1  11   8    0.20    0.88
   1 -11  -8    1.00    0.99
  -1  11   8    1.93    0.87
  -1 -11   8    0.79    1.34
   1  11  -7    5.01    0.70
  -1  11   7    7.82    1.22
  -1  11   7    7.41    1.20
   1 -11  -7    5.92    1.33
   1 -11  -6   95.89    5.89
   1  11  -6  101.21    5.32
  -1  11   6  115.60    5.83
  -1  11   6  109.18    5.79
   1  11  -5   10.02    0.96
  -1  11   5   12.67    1.42
  -1  11   5    8.55    1.23
  -1 -11   5    7.70    1.83
   1 -11  -5    8.86    1.41
   1 -11  -4   17.35    1.77
  -1  11   4   15.47    1.45
   1  11  -4   11.48    1.03
   1  11  -4   15.63    1.20
  -1  11   4   17.25    1.55
  -1 -11   4   14.39    2.06
  -1 -11   3   18.62    2.20
   1 -11  -3   21.32    1.91
   1  11  -3   13.42    1.29
  -1  11   3   17.34    1.57
  -1  11   3   20.41    1.57
   1  11  -3   16.73    1.27
   1  11  -2    9.76    1.00
  -1  11   2   10.19    1.13
  -1 -11   2    6.87    1.60
   1 -11  -2   10.36    1.44
   1  11  -2    7.76    0.92
  -1  11   2    7.14    1.01
   1  11  -1    2.57    0.74
  -1  11   1    2.70    0.80
  -1  11   1    3.55    0.77
   1  11  -1    3.89    0.82
  -1 -11   1    3.13    1.33
   1 -11  -1    3.14    1.13
   1  11   0   93.23    5.54
  -1  11   0   88.60    5.40
  -1 -11   0  101.96    6.12
   1 -11   0  112.78    5.99
  -1  11   0  108.58    5.55
   1  11   0  112.25    5.62
  -1  11  -1    9.84    1.00
   1  11   1   10.63    1.16
   1 -11   1    6.40    1.33
  -1 -11  -1    6.12    1.51
  -1  11  -1    7.10    0.86
   1  11   1    5.42    1.05
  -1  11  -2    0.40    0.59
   1  11   2    0.36    0.78
  -1 -11  -2   -0.09    1.14
   1 -11   2   -0.07    0.94
  -1  11  -2    0.33    0.47
   1  11   2    1.23    0.82
   1  11   3   11.90    1.35
  -1  11  -3    7.99    0.79
   1 -11   3   12.93    1.55
  -1  11  -3    8.90    0.93
   1  11   3   10.31    1.25
  -1 -11  -3    8.13    1.49
  -1  11  -4    5.82    0.75
   1  11   4    7.51    1.15
  -1 -11  -4    0.81    1.19
   1 -11   4    3.27    1.19
   1  11   4    4.73    1.09
  -1  11  -5   -0.09    0.52
   1  11   5    0.22    0.87
   1  11   5    0.07    0.89
  -1 -11  -5    0.47    1.12
   1 -11   5   -0.39    1.08
   1  11   6   36.57    2.56
  -1  11  -6   37.09    2.01
   1  11   6   36.06    2.39
  -1  11  -7    1.86    0.55
   1  11   7    2.10    0.85
  -1 -11  -7   -0.35    1.08
   1 -11   7    0.21    1.09
   1  11   7    0.97    0.88
   1  11   8   12.40    1.52
   1 -11   8   15.91    1.70
  -1 -11  -8   18.22    1.76
  -1  11  -8   18.08    1.21
   1 -11   8   13.22    1.39
  -1  11  -9    2.28    0.48
   1  11   9    3.34    0.64
  -1 -11  -9    3.75    0.99
   1 -11   9    3.09    1.05
   1  11   9    1.98    0.81
   1 -11   9    1.99    0.73
  -1 -11 -10    1.01    0.78
   1  11  10    0.32    0.64
   1 -11  10    1.44    0.95
   1 -11  10    0.41    0.62
  -1 -11 -11    6.20    0.84
   1  11  11    5.86    0.76
   1 -11  11    3.73    0.66
  -1 -11 -12    1.80    0.57
  -1 -12   3    0.50    1.41
   1 -12  -3    0.25    1.25
   1  12  -2    3.46    0.68
  -1  12   2    2.61    0.92
  -1 -12   2    3.00    1.49
   1 -12  -2    1.57    1.33
   1  12  -1    8.04    0.93
  -1  12   1    7.57    1.03
  -1  12   0    2.89    0.76
   1  12   0    2.22    0.75
   1 -12   0    2.65    1.45
   1  12   1    0.67    0.75
  -1  12  -1    1.59    0.62
   1 -12   1    0.44    1.28
   1  12   2    2.72    0.91
  -1  12  -2    3.65    0.68
  -2   0  31    0.25    0.58
  -2   0  31    0.23    0.62
  -2   0  30    5.53    0.92
  -2   0  30    5.08    0.98
  -2   0  30    5.28    1.08
  -2   0  29   -0.08    0.88
  -2   0  29    0.25    0.93
  -2   0  29   -0.13    1.11
  -2   0  28   86.96    5.27
  -2   0  28   87.21    5.16
  -2   0  28   96.60    5.15
  -2   0  27    1.58    1.27
  -2   0  27   -0.59    0.99
  -2   0  27    0.48    1.16
  -2   0  27    1.86    0.75
  -2   0  26    1.13    1.17
  -2   0  26   -0.06    0.74
  -2   0  26    0.55    0.94
  -2   0  26    0.07    1.19
   2   0 -25   -0.54    1.07
  -2   0  25    0.13    0.84
  -2   0  24    5.65    1.43
  -2   0  24    5.74    1.09
  -2   0  24    5.52    1.36
  -2   0  24    6.38    1.23
   2   0 -24    4.58    1.50
  -2   0  24    5.43    1.42
  -2   0  23   -0.31    1.21
  -2   0  23    0.26    0.90
  -2   0  23    0.65    1.00
  -2   0  23   -0.83    1.29
  -2   0  23   -0.06    0.83
   2   0 -23   -0.14    1.04
  -2   0  22  100.45    6.05
  -2   0  22  109.91    6.11
  -2   0  22  106.56    6.85
  -2   0  22  114.03    6.38
  -2   0  22  121.77    6.22
  -2   0  22   95.69    6.23
  -2   0  21   -0.49    1.16
  -2   0  21    0.35    1.07
  -2   0  21    0.71    0.82
  -2   0  21    2.62    0.95
  -2   0  21    0.57    1.11
  -2   0  21    0.24    0.95
  -2   0  21    0.91    0.74
  -2   0  20    1.12    1.11
  -2   0  20    0.51    1.00
  -2   0  20    0.44    0.76
  -2   0  20   -1.18    0.94
  -2   0  20    0.74    1.07
  -2   0  20    0.96    0.96
  -2   0  20    1.47    0.74
  -2   0  19    0.36    1.01
  -2   0  19   -0.35    0.96
  -2   0  19   -0.60    0.79
  -2   0  19   -0.32    0.80
  -2   0  19    0.19    1.02
  -2   0  19    0.05    0.58
  -2   0  19    0.06    0.91
  -2   0  18   20.80    1.81
  -2   0  18   19.75    1.87
  -2   0  18   24.94    2.13
  -2   0  18   19.27    1.81
  -2   0  18   22.05    1.93
  -2   0  18   24.29    1.68
  -2   0  18   20.89    1.91
  -2   0  17    0.23    0.59
  -2   0  17    0.68    0.91
  -2   0  17    0.52    0.88
  -2   0  17    0.45    1.05
  -2   0  17    0.74    0.71
  -2   0  17    0.65    0.98
  -2   0  17    0.30    0.87
  -2   0  17    2.32    1.05
  -2   0  16  960.68   48.77
  -2   0  16  867.46   48.95
  -2   0  16 1028.85   48.96
  -2   0  16  983.09   48.89
  -2   0  16  965.97   48.89
  -2   0  16  982.62   49.29
  -2   0  16 1111.72   49.07
   2   0 -16  996.21   49.17
  -2   0  15    1.26    1.07
  -2   0  15    1.22    0.52
  -2   0  15    0.31    0.64
  -2   0  15    0.08    0.74
  -2   0  15    0.69    0.92
  -2   0  15    0.31    0.77
  -2   0  15   -0.15    0.91
  -2   0  15    0.83    0.78
   2   0 -15   -0.37    0.99
   2   0 -14    0.80    0.97
  -2   0  14    0.94    0.71
  -2   0  14    1.39    0.92
  -2   0  14    0.38    0.70
  -2   0  14    0.74    0.98
  -2   0  14    0.63    0.73
  -2   0  14   -0.05    0.84
  -2   0  13    0.27    0.98
  -2   0  13    0.16    0.51
   2   0 -13    0.18    1.09
   2   0 -12   13.83    1.72
  -2   0  12   14.99    1.30
  -2   0  12   15.47    1.84
  -2   0  11    0.09    1.08
  -2   0  11    0.43    0.52
   2   0 -11    0.50    1.13
   2   0 -10   66.52    4.07
  -2   0  10   71.88    3.94
  -2   0  10   70.12    4.61
  -2   0   9    0.94    1.35
  -2   0   9    0.68    0.45
   2   0  -9   -0.07    0.79
  -2   0   8    0.50    1.34
   2   0  -8    0.36    0.67
  -2   0   8    0.51    0.43
  -2   0   8    0.36    0.30
  -2   0   7    0.03    0.37
  -2   0   7    0.21    1.70
  -2   0   7   -0.02    0.44
  -2   0   6    0.01    0.40
  -2   0   6   -0.15    0.41
  -2   0   6    0.26    0.36
  -2   0   6   -0.68    1.97
  -2   0   6   -0.44    0.43
  -2   0   5    0.79    0.35
  -2   0   5    0.47    0.36
  -2   0   5    0.23    0.55
  -2   0   5    0.09    0.56
  -2   0   4  172.80    9.49
  -2   0   4  191.18    9.61
  -2   0   4  197.50    9.53
  -2   0   4  208.10    9.67
  -2   0   3    0.28    0.21
  -2   0   3    0.15    0.26
   2   0  -2   10.68    0.57
  -2   0   2    8.98    0.61
  -2   0   2   10.27    0.63
  -2   0   1   -0.03    0.16
   2   0  -1    0.10    0.10
  -2   0   1    0.03    0.17
  -2   0   1   -0.03    0.20
  -2   0   0    0.21    0.26
  -2   0  -1    0.86    2.10
  -2   0  -1    1.09    0.59
  -2   0  -2 1336.58   66.41
  -2   0  -3    0.41    1.51
   2   0   4    0.75    0.37
  -2   0  -4    1.25    1.20
  -2   0  -4    0.64    1.12
   2   0   5    0.16    0.44
  -2   0  -5   -0.11    0.92
   2   0   6    9.26    0.81
  -2   0  -6    7.85    0.92
  -2   0  -6   10.00    1.38
  -2   0  -7    0.70    0.52
  -2   0  -7    0.20    1.00
   2   0   7    0.05    0.54
  -2   0  -8 1985.30   96.71
  -2   0  -8 2117.19   96.14
   2   0   9    0.09    0.55
  -2   0  -9    0.38    0.95
  -2   0 -10   63.93    3.68
   2   0  10   54.80    3.31
   2   0  11   -0.04    0.66
  -2   0 -11   -0.11    0.89
  -2   0 -12   43.53    2.92
  -2   0 -13    0.06    0.84
  -2   0 -14 3806.00  194.45
   2   0  14 4027.68  194.22
   2   0  15    0.17    0.64
   2   0  15    0.49    0.71
   2   0  15    0.18    0.71
   2   0  16   38.89    2.26
   2   0  16   38.13    2.39
  -2   0 -16   40.17    2.64
   2   0  16   34.63    2.27
   2   0  17   -0.05    0.65
   2   0  17   -0.16    0.73
   2   0  17    0.82    0.62
  -2   0 -17   -0.33    0.79
   2   0  17    0.40    0.89
  -2   0 -18    6.41    1.10
   2   0  18    6.14    0.97
   2   0  18    6.27    1.13
   2   0  18    6.62    1.34
   2   0  18    6.88    0.89
   2   0  18    8.39    1.60
   2   0  18    5.09    0.95
  -2   0 -19    0.36    0.85
   2   0  19    0.35    0.69
   2   0  19    0.72    0.81
   2   0  19   -0.28    0.96
   2   0  19   -0.17    0.93
   2   0  19    0.30    1.09
   2   0  19    0.04    0.64
   2   0  19    0.57    1.08
   2   0  20  557.43   29.02
   2   0  20  588.42   27.79
   2   0  20  452.69   27.88
  -2   0 -20  518.71   27.91
   2   0  20  486.57   27.70
   2   0  20  617.11   27.58
   2   0  20  592.69   27.92
   2   0  21    0.76    1.14
   2   0  21   -0.23    1.07
   2   0  21   -0.24    1.32
   2   0  21    0.06    0.80
   2   0  21    0.73    0.84
  -2   0 -21   -0.32    0.98
   2   0  21    0.78    1.20
   2   0  22   12.13    1.95
   2   0  22   12.17    1.52
   2   0  22    9.64    1.66
  -2   0 -22    9.07    1.53
   2   0  22   15.04    1.73
   2   0  22   13.11    1.42
   2   0  22   11.65    1.28
   2   0  23    0.05    0.90
   2   0  23    0.16    1.19
   2   0  23   -0.55    1.01
   2   0  23   -0.30    0.99
   2   0  23    0.06    0.75
   2   0  23   -0.80    0.86
   2   0  24   10.96    1.46
   2   0  24   11.95    1.87
   2   0  24   11.55    1.66
   2   0  24   12.24    1.36
   2   0  25    0.66    0.95
   2   0  25   -0.98    0.76
   2   0  26   45.91    2.91
   2   0  26   42.30    2.84
   2   0  26   49.58    3.18
   2   0  27   -0.32    0.61
   2   0  27   -0.32    0.82
   2   0  27    0.17    0.96
   2   0  28    2.01    0.56
   2   0  28    1.26    0.87
   2   0  28    1.02    0.84
   2   0  28    1.19    0.76
   2   0  29   -0.02    0.37
   2   0  29    0.58    0.65
   2   0  29    0.49    0.69
   2   0  30    2.97    0.63
   2   0  30    3.79    0.71
   2   0  31    0.22    0.43
  -2   1  31    0.14    0.60
  -2  -1  31    0.69    0.54
  -2  -1  31    1.30    0.79
  -2  -1  31    0.54    0.64
  -2   1  31    0.25    0.62
  -2   1  30  166.88    8.57
  -2  -1  30  160.42    8.50
  -2  -1  30  173.23    8.54
  -2  -1  30  162.28    8.63
  -2   1  30  160.28    8.60
  -2  -1  29    0.53    0.83
  -2   1  29    0.04    0.89
  -2  -1  29    0.29    1.15
  -2  -1  29    1.28    0.97
  -2   1  29    0.52    0.90
  -2   1  29    2.12    1.18
  -2   1  28   13.79    1.51
  -2  -1  28   13.89    1.50
  -2  -1  28   10.99    1.23
  -2  -1  28   11.69    1.32
  -2  -1  28   15.64    1.69
  -2   1  28   14.22    1.48
  -2   1  28   11.26    1.49
  -2  -1  28   11.31    1.51
  -2   1  27    0.39    1.16
  -2  -1  27    0.07    1.10
  -2   1  27   -0.18    1.08
  -2  -1  27    0.85    1.06
  -2   1  27    0.74    1.26
  -2  -1  27    0.45    0.75
  -2  -1  27    1.50    0.87
  -2   1  26   55.32    3.95
  -2  -1  26   55.67    4.02
  -2  -1  26   66.23    3.83
  -2   1  26   73.47    4.01
  -2  -1  26   56.12    3.78
  -2   1  26   52.17    3.62
  -2   1  26   68.73    4.05
  -2  -1  26   71.93    4.09
  -2   1  25   53.90    3.85
  -2  -1  25   51.11    3.92
  -2  -1  24  211.89   11.84
  -2   1  24  207.64   11.83
  -2  -1  24  243.26   12.76
  -2   1  24  233.78   12.56
  -2  -1  24  248.62   11.72
  -2   1  24  252.15   11.78
  -2   1  24  213.69   11.85
  -2  -1  24  212.85   11.91
  -2  -1  24  230.15   11.78
  -2   1  24  207.30   11.60
  -2  -1  24  223.24   11.64
  -2   1  23    1.89    1.28
  -2  -1  23    1.97    1.30
  -2  -1  23    1.87    0.89
  -2   1  23    1.62    0.84
  -2  -1  23    0.67    0.89
  -2  -1  23    0.45    1.21
  -2   1  23    1.66    1.18
  -2  -1  23    1.43    1.29
  -2  -1  23    3.14    1.07
  -2   1  23    1.16    1.13
   2  -1 -23    2.71    1.34
  -2   1  23    1.62    0.96
  -2  -1  23    1.78    1.04
  -2  -1  22   14.40    1.86
  -2   1  22   14.35    1.82
  -2  -1  22   16.28    1.61
  -2  -1  22   14.62    1.84
  -2  -1  22   18.10    1.96
  -2   1  22   17.59    1.88
  -2  -1  22   18.49    1.71
  -2   1  22   18.87    1.83
  -2   1  22   16.99    1.60
  -2  -1  22   18.29    1.64
   2  -1 -22   13.00    2.15
  -2  -1  22   18.74    2.16
  -2   1  22   16.59    1.97
  -2  -1  21    0.64    1.17
  -2   1  21    0.71    1.12
  -2   1  21    0.98    0.69
  -2  -1  21    0.24    0.68
  -2  -1  21    0.44    0.81
  -2   1  21    0.90    0.82
  -2  -1  21    0.74    0.88
   2  -1 -21    0.71    1.13
  -2   1  21    0.84    1.06
  -2  -1  21    0.40    0.90
  -2  -1  21   -0.43    1.09
  -2   1  21    0.41    1.06
  -2  -1  21    0.28    1.07
  -2   1  20  138.16    7.85
  -2  -1  20  145.06    7.92
  -2   1  20  145.51    8.35
  -2  -1  20  147.90    8.51
  -2  -1  20  139.23    7.71
  -2  -1  20  120.54    7.81
  -2   1  20  164.93    8.06
  -2  -1  20  151.10    7.82
  -2  -1  20  143.93    7.75
  -2   1  20  147.60    7.70
  -2  -1  20  132.54    7.86
  -2   1  20  141.85    7.93
  -2  -1  19  257.24   12.84
  -2   1  19  251.20   12.78
  -2  -1  19  230.40   12.78
  -2  -1  19  236.74   12.65
  -2  -1  19  241.48   13.32
  -2   1  19  224.46   13.14
  -2  -1  19  253.88   12.74
  -2   1  19  278.87   13.01
  -2  -1  19  233.39   12.76
  -2   1  19  236.47   12.80
  -2   1  19  248.91   12.59
  -2  -1  19  231.62   12.62
  -2   1  18  232.70   12.97
  -2  -1  18  239.50   13.01
  -2  -1  18  231.80   13.87
  -2   1  18  258.12   12.87
  -2  -1  18  255.20   12.93
  -2   1  18  237.22   13.04
  -2  -1  18  242.78   13.01
  -2  -1  18  249.03   12.98
  -2   1  18  280.01   13.16
  -2   1  18  269.70   13.52
  -2  -1  18  272.02   13.64
  -2  -1  18  264.49   13.14
  -2  -1  18  254.08   13.01
  -2   1  18  276.50   13.29
  -2  -1  18  227.30   13.01
   2   1 -18  232.06   13.15
  -2   1  17    3.81    1.05
  -2  -1  17    2.45    0.98
  -2   1  17    2.66    1.03
  -2   1  17    2.67    1.20
  -2  -1  17    2.43    1.33
  -2   1  17    4.98    0.74
  -2  -1  17    2.82    0.69
  -2  -1  17    3.37    1.03
  -2   1  17    3.22    1.10
  -2   1  17    3.69    1.13
  -2  -1  17    2.88    0.99
  -2  -1  17    3.35    0.99
  -2   1  17    4.72    1.26
  -2  -1  17    3.82    1.06
  -2  -1  17    3.94    0.95
  -2   1  17    5.14    0.95
  -2  -1  17    3.45    0.96
  -2  -1  16   20.20    1.44
  -2   1  16   20.76    1.41
  -2  -1  16   20.23    1.57
  -2  -1  16   19.70    1.62
  -2   1  16   17.94    1.62
  -2  -1  16   18.95    1.78
  -2   1  16   18.12    1.70
  -2  -1  16   19.73    1.72
  -2   1  16   24.30    1.88
  -2  -1  16   17.38    1.60
  -2   1  16   17.75    1.90
  -2   1  16   20.33    1.69
  -2  -1  16   17.70    1.60
  -2  -1  16   19.60    1.62
  -2   1  16   18.15    1.58
   2   1 -16   12.09    1.67
  -2   1  15    4.17    0.87
  -2  -1  15    3.75    0.85
  -2  -1  15    4.44    0.81
  -2  -1  15    4.16    0.66
  -2   1  15    3.44    0.62
   2  -1 -15    2.17    1.00
  -2   1  15    1.42    1.09
  -2  -1  15    3.81    0.87
  -2   1  15    2.93    1.17
  -2  -1  15    2.73    0.88
  -2   1  15    2.89    0.89
  -2  -1  15    4.45    0.90
  -2   1  15    5.72    1.18
  -2  -1  15    4.11    1.00
   2   1 -15    3.70    1.06
  -2  -1  15    5.31    0.87
  -2  -1  14   77.85    4.32
  -2   1  14   72.33    4.29
  -2   1  14   74.08    5.02
  -2  -1  14   77.02    5.13
  -2   1  14   82.01    4.60
   2   1 -14   64.75    4.48
   2  -1 -14   71.20    4.54
  -2   1  14   54.07    4.43
  -2  -1  14   62.85    4.33
  -2  -1  14   78.86    4.32
  -2  -1  14   85.62    4.28
  -2  -1  14   89.66    4.71
  -2   1  14  114.25    5.02
  -2   1  14   87.57    4.40
  -2  -1  14   83.97    4.37
  -2  -1  14   93.69    4.40
  -2  -1  13  386.63   19.94
  -2   1  13  346.66   19.77
   2   1 -13  341.92   19.22
   2  -1 -13  359.54   19.24
  -2   1  13  427.87   19.39
  -2  -1  13  427.11   19.46
  -2   1  12   32.90    2.82
  -2  -1  12   32.77    2.90
   2  -1 -12   33.04    2.30
   2   1 -12   31.08    2.16
  -2  -1  12   34.74    2.29
  -2   1  12   37.05    2.27
  -2   1  11    2.57    1.30
  -2  -1  11    5.32    1.48
   2  -1 -11    5.42    0.94
  -2  -1  11    4.24    0.72
  -2   1  11    4.56    0.67
  -2  -1  10    1.43    0.47
  -2   1  10    0.73    0.43
   2  -1 -10    1.25    0.70
  -2   1  10   -0.58    1.28
  -2  -1  10    3.43    1.45
  -2  -1  10    1.64    0.58
  -2   1   9    0.35    0.40
  -2  -1   9    0.07    0.35
  -2  -1   9    0.27    0.48
  -2  -1   9    0.58    1.33
   2  -1  -9    0.61    0.60
  -2  -1   8   62.33    4.11
  -2   1   8   51.46    3.00
  -2  -1   8   56.20    3.10
  -2  -1   8   52.31    3.05
   2  -1  -8   53.22    2.89
   2  -1  -7  175.87    9.15
  -2   1   7  184.65    9.32
  -2  -1   7  191.36    9.38
  -2  -1   7  188.87    9.41
  -2   1   7  175.73    9.40
  -2  -1   6    3.08    0.60
  -2   1   6    2.88    0.46
  -2   1   6    3.20    0.61
   2  -1  -6    2.75    0.37
  -2  -1   5    2.38    0.56
   2  -1  -5    1.79    0.29
  -2   1   5    1.83    0.35
  -2   1   5    2.36    0.46
  -2   1   4   29.73    1.71
  -2  -1   4   30.90    1.80
  -2   1   4   31.60    1.80
   2  -1  -4   35.82    1.84
  -2  -1   3    2.86    0.53
   2  -1  -3    2.90    0.41
  -2   1   3    2.42    0.41
  -2   1   3    2.43    0.29
  -2  -1   3    2.86    0.35
   2  -1  -2  148.15    7.13
  -2   1   2  142.32    7.16
  -2  -1   2  142.03    7.14
  -2  -1   2  139.62    7.10
  -2   1   2  142.29    7.05
  -2  -1   1  167.09    8.26
   2  -1  -1  172.05    8.28
  -2  -1   1  167.52    8.19
  -2  -1   0   89.07    4.34
   2  -1   0   89.40    4.41
  -2  -1  -1    0.20    0.50
   2  -1   1    0.16    0.25
  -2   1  -1    0.22    0.29
  -2   1  -2   12.99    0.87
  -2  -1  -2   15.54    1.07
  -2  -1  -2   13.15    0.94
  -2   1  -3    2.05    0.36
  -2  -1  -3    1.95    0.55
  -2  -1  -3    2.01    0.62
  -2  -1  -4  123.50    6.31
  -2  -1  -4  131.42    6.20
  -2   1  -4  112.08    6.09
  -2  -1  -5 3516.91  177.65
  -2   1  -5 3246.59  177.36
  -2  -1  -6    3.53    1.10
  -2   1  -6    4.87    0.48
  -2  -1  -7   -0.33    1.08
  -2   1  -7    0.20    0.58
  -2   1  -8    8.51    0.99
   2  -1   8    9.09    1.16
   2   1   9    5.60    0.80
  -2   1  -9    8.96    1.09
  -2  -1  -9    7.36    1.37
   2  -1   9   10.04    1.23
  -2   1  -9    6.39    0.78
  -2   1 -10   15.38    0.96
   2  -1  10   18.11    1.68
   2   1  10   15.01    1.27
  -2   1 -10   15.68    0.97
  -2  -1 -10   19.84    1.86
   2  -1  11 4653.51  187.43
   2   1  11 3192.56  186.99
  -2  -1 -11 4830.21  187.68
  -2   1 -11 3438.61  187.28
   2  -1  12  120.79    5.98
  -2  -1 -12  120.62    6.05
  -2  -1 -13    8.78    1.36
   2  -1  13    6.19    0.89
  -2   1 -13    5.83    1.23
  -2  -1 -14    6.88    1.26
   2  -1  14    6.54    0.80
   2  -1  14    5.88    0.93
   2   1  14    7.17    1.01
   2  -1  14    6.73    0.91
   2   1  15    8.75    1.32
   2  -1  15   10.96    0.95
   2  -1  15    7.89    1.02
   2   1  15   10.25    1.02
   2  -1  15   10.75    1.12
  -2   1 -16  151.05    7.81
  -2  -1 -16  157.47    7.93
   2   1  16  105.22    7.29
   2  -1  16  132.20    7.29
  -2  -1 -16  140.55    7.48
   2  -1  16  159.63    7.25
   2   1  16  170.40    7.40
   2  -1  16  101.85    7.34
   2  -1  16  129.24    7.55
   2   1  16  140.65    7.37
   2  -1  16  144.93    7.50
  -2   1 -17  275.21   14.55
  -2  -1 -17  305.05   14.77
   2   1  17  227.07   14.15
   2  -1  17  281.49   15.27
   2  -1  17  255.94   14.42
   2  -1  17  191.03   14.15
   2  -1  17  307.56   14.06
   2   1  17  357.80   14.24
   2  -1  17  306.00   14.19
   2   1  17  269.82   14.22
   2  -1  17  277.21   14.35
  -2  -1 -18   54.23    3.61
  -2   1 -18   53.17    3.44
   2   1  18   50.46    3.21
   2  -1  18   49.79    4.02
   2   1  18   49.71    3.96
   2  -1  18   45.95    3.05
   2  -1  18   42.91    3.32
   2  -1  18   41.34    3.24
   2   1  18   59.82    3.14
   2  -1  18   50.87    2.94
   2  -1  18   46.66    3.19
   2   1  18   51.65    3.15
   2   1  19    3.19    1.23
   2  -1  19    2.99    1.25
   2   1  19    5.28    0.93
   2  -1  19    3.86    0.79
  -2   1 -19    4.92    1.09
   2  -1  19    3.03    1.17
   2  -1  19    4.67    1.01
   2  -1  19    4.13    0.97
   2   1  19    3.84    0.89
   2  -1  19    4.61    1.31
   2   1  19    5.36    1.32
  -2  -1 -19    4.87    1.23
   2  -1  19    4.81    1.15
   2   1  19    4.48    1.07
  -2   1 -20    4.88    1.13
  -2  -1 -20    6.13    1.28
   2   1  20    4.42    0.94
   2  -1  20    6.39    1.10
   2   1  20    7.66    1.19
   2  -1  20    7.50    1.21
   2  -1  20    5.60    1.04
   2  -1  20    8.15    1.38
   2   1  20    6.59    1.00
   2  -1  20    6.94    0.91
   2   1  20    6.45    1.60
   2  -1  20    4.64    1.40
   2  -1  20    5.32    1.35
   2   1  20    4.58    1.36
   2   1  21    8.74    1.59
   2  -1  21    7.48    1.57
   2  -1  21   10.56    1.30
  -2   1 -21    9.20    1.40
  -2  -1 -21    9.18    1.62
   2   1  21   11.67    1.38
   2  -1  21   11.12    1.45
   2  -1  21    9.94    1.30
   2   1  21    9.20    1.69
   2  -1  21   11.17    1.85
   2   1  21    9.33    1.23
   2  -1  21   12.71    1.58
   2  -1  21   10.65    1.14
   2   1  21   11.96    1.59
   2   1  22   91.20    5.60
   2  -1  22   94.58    5.73
   2  -1  22   91.77    5.58
   2  -1  22  113.84    5.83
   2   1  22  113.43    5.89
   2  -1  22   88.10    6.60
   2   1  22   96.86    6.57
   2  -1  22  110.10    5.78
   2   1  22  103.03    6.01
   2  -1  22   90.30    5.89
  -2   1 -22   86.48    5.80
   2  -1  22  104.60    5.47
  -2   1 -23  137.93    9.78
   2  -1  23  199.48    9.75
   2  -1  23  145.16   10.49
   2   1  23  165.83   10.54
   2  -1  23  187.43    9.99
   2   1  23  183.07    9.98
   2  -1  23  187.89    9.49
   2  -1  23  215.51    9.84
   2   1  23  209.18    9.88
   2  -1  23  174.38    9.75
   2   1  23  169.95    9.61
   2   1  24   30.26    3.04
   2  -1  24   33.58    3.18
   2   1  24   31.89    2.73
   2  -1  24   36.58    2.84
   2   1  24   38.14    2.63
   2  -1  24   33.73    2.52
  -2  -1 -25    0.64    0.99
   2  -1  25    1.73    1.05
   2   1  25    0.62    0.93
   2   1  25    2.29    0.71
   2  -1  25    1.19    0.80
   2  -1  25    1.48    0.79
   2  -1  25    2.12    1.01
   2  -1  25    1.24    0.90
   2   1  26    6.48    1.29
   2  -1  26    6.32    1.26
   2   1  26    6.43    1.12
   2  -1  26    6.39    1.08
   2  -1  26    4.69    0.94
   2  -1  26    5.66    0.96
   2   1  26    6.56    0.84
   2  -1  27    6.03    0.96
   2   1  27    7.05    1.05
   2   1  27    5.41    0.74
   2  -1  27    6.23    0.90
   2  -1  27    6.08    1.14
   2   1  27    5.72    1.13
   2  -1  28   19.90    1.73
   2   1  28   22.88    1.78
   2  -1  28   21.29    1.57
   2   1  28   22.47    1.65
   2  -1  28   22.90    1.60
   2   1  29   46.40    2.73
   2  -1  29   46.95    2.72
   2  -1  29   46.57    2.61
   2  -1  29   40.04    2.53
   2   1  29   45.67    2.62
   2  -1  29   42.01    2.52
   2   1  30    5.59    0.72
   2  -1  30    4.63    0.74
   2   1  30    5.07    0.77
   2  -1  31    0.61    0.43
   2   1  31    0.26    0.44
  -2   2  31    7.56    0.81
  -2  -2  31    9.01    0.91
  -2  -2  30    1.99    0.74
  -2   2  30    2.44    0.76
  -2  -2  30    2.15    0.65
  -2   2  30    2.37    0.74
  -2  -2  30    1.34    0.90
  -2  -2  29   35.61    2.27
  -2   2  29   38.84    2.38
  -2  -2  29   39.78    2.47
  -2  -2  29   31.60    2.28
  -2   2  29   32.40    2.36
  -2  -2  29   35.69    2.41
  -2  -2  28   13.00    1.39
  -2   2  28   12.83    1.53
  -2  -2  28   12.89    1.59
  -2   2  28   16.64    1.57
  -2  -2  28   13.92    1.47
  -2  -2  28   15.69    1.39
  -2  -2  27  459.42   22.16
  -2   2  27  384.18   22.21
  -2  -2  27  414.19   22.35
  -2   2  27  485.38   22.35
  -2  -2  27  480.93   22.27
  -2  -2  27  403.60   22.21
  -2   2  26   16.46    2.02
  -2  -2  26   13.19    1.50
  -2  -2  26   13.03    1.49
  -2  -2  26   10.35    1.69
  -2   2  26   11.19    1.68
  -2  -2  26   16.81    1.81
  -2   2  26   14.55    1.77
   2  -2 -25    4.51    1.52
  -2   2  25    8.64    1.55
  -2  -2  25    6.32    1.50
  -2  -2  25   11.43    1.66
  -2   2  25   15.09    1.71
  -2  -2  24    3.73    1.02
  -2  -2  24    3.76    1.25
  -2  -2  24    3.84    1.04
  -2  -2  24    1.77    1.34
  -2   2  24    3.59    1.30
   2  -2 -24    4.22    1.42
  -2  -2  24    3.28    1.02
  -2   2  24    4.95    1.21
  -2  -2  24    2.98    1.21
  -2   2  24    2.37    1.27
  -2  -2  24    2.64    1.37
  -2   2  23   21.45    2.05
  -2  -2  23   22.14    2.15
  -2   2  23   21.86    2.32
  -2  -2  23   22.52    1.85
  -2  -2  23   16.25    1.96
  -2  -2  23   22.46    2.44
  -2   2  23   18.95    2.16
  -2   2  23   19.74    2.06
  -2  -2  23   16.80    2.09
   2  -2 -23   14.16    2.36
  -2  -2  23   19.41    1.78
  -2  -2  23   21.20    1.86
  -2   2  22   35.94    2.64
  -2  -2  22   40.03    2.80
  -2   2  22   27.03    2.81
  -2  -2  22   33.79    2.43
  -2  -2  22   30.05    2.58
  -2   2  22   30.99    2.77
  -2  -2  22   33.03    3.00
  -2  -2  22   24.74    2.53
  -2   2  22   31.70    2.64
   2  -2 -22   24.27    3.00
  -2  -2  22   33.63    2.40
  -2  -2  22   35.22    2.48
  -2  -2  21  534.31   25.94
  -2   2  21  526.98   25.83
  -2  -2  21  567.14   25.76
  -2   2  21  378.26   25.70
  -2  -2  21  458.55   25.80
  -2   2  21  559.47   26.44
  -2  -2  21  604.18   26.85
  -2  -2  21  464.77   25.85
  -2   2  21  517.94   25.90
   2  -2 -21  505.60   26.96
  -2  -2  21  510.61   25.70
  -2  -2  21  555.37   25.85
  -2   2  20   36.81    2.43
  -2  -2  20   36.58    2.53
   2   2 -20   31.43    2.78
  -2  -2  20   30.12    2.65
  -2   2  20   36.60    2.92
  -2  -2  20   39.27    3.16
  -2   2  20   33.74    2.74
  -2  -2  20   37.49    2.84
   2  -2 -20   39.81    3.51
  -2  -2  20   39.84    2.60
  -2  -2  20   33.68    2.56
  -2  -2  20   38.28    2.77
  -2   2  20   30.77    2.58
  -2  -2  19   36.85    2.58
  -2   2  19   36.95    2.54
   2  -2 -19   28.49    3.01
  -2  -2  19   35.49    2.55
  -2  -2  19   33.58    2.37
  -2   2  19   35.02    2.28
  -2  -2  19   32.02    2.44
  -2  -2  19   33.75    2.42
  -2   2  19   45.45    3.02
  -2   2  19   30.31    2.64
  -2  -2  19   31.59    2.81
  -2  -2  19   33.02    2.58
  -2   2  19   35.38    2.64
   2   2 -19   27.40    2.60
  -2  -2  19   32.55    2.53
  -2   2  18    2.59    1.11
  -2  -2  18    0.59    1.56
   2  -2 -18    2.41    1.21
  -2  -2  18    2.45    0.85
  -2  -2  18    2.57    1.05
  -2   2  18    2.29    0.97
  -2  -2  18    1.88    0.71
  -2   2  18    1.70    0.65
  -2  -2  18    1.69    1.06
  -2  -2  18    2.01    1.01
  -2  -2  18    2.23    0.98
   2   2 -18    1.87    1.15
  -2  -2  18    2.76    0.95
  -2   2  18    2.92    0.79
  -2  -2  18    2.49    0.90
  -2   2  18    3.61    1.38
  -2  -2  17   62.47    3.80
  -2  -2  17   67.84    3.72
  -2   2  17   65.80    3.59
  -2  -2  17   69.58    3.83
  -2  -2  17   65.42    3.97
  -2  -2  17   63.24    3.79
  -2   2  17   69.79    4.28
  -2   2  17   64.74    3.87
  -2   2  17   61.07    3.74
  -2  -2  17   60.76    3.78
  -2   2  17   63.95    4.03
  -2  -2  17   67.64    4.24
  -2   2  17   50.22    4.34
   2  -2 -17   63.96    4.48
  -2  -2  17   57.34    4.70
   2   2 -17   45.83    3.93
  -2  -2  17   62.76    3.82
  -2  -2  16   47.30    2.59
  -2   2  16   32.90    2.20
  -2  -2  16   36.21    2.34
  -2  -2  16   40.45    2.45
  -2  -2  16   32.43    2.69
  -2  -2  16   39.05    2.51
  -2   2  16   34.86    2.91
  -2   2  16   42.97    2.59
  -2   2  16   36.94    2.42
  -2  -2  16   41.69    2.51
  -2  -2  16   38.37    2.75
  -2   2  16   35.06    2.59
  -2  -2  16   31.13    3.21
  -2   2  16   24.19    2.82
   2  -2 -16   42.46    3.09
   2   2 -16   28.71    2.62
  -2  -2  16   36.62    2.48
  -2  -2  15  859.89   39.48
  -2  -2  15  899.06   39.55
  -2  -2  15  713.23   39.76
  -2  -2  15  797.11   39.56
  -2   2  15  764.30   39.43
  -2  -2  15  785.35   39.48
  -2   2  15  838.11   39.61
  -2  -2  15  890.34   40.03
   2  -2 -15  960.03   40.31
  -2  -2  15  791.15   39.48
  -2  -2  15  817.58   39.52
  -2  -2  15  837.45   39.50
  -2  -2  14   56.43    2.91
  -2  -2  14   39.64    3.28
  -2   2  14   44.99    2.82
  -2   2  14   51.07    3.01
  -2  -2  14   45.28    2.87
  -2   2  14   37.91    3.47
  -2   2  14   28.68    3.16
  -2  -2  14   47.51    2.97
  -2  -2  14   55.66    2.86
  -2  -2  14   49.00    2.90
  -2   2  14   53.85    3.12
  -2  -2  14   53.41    3.24
  -2  -2  13   51.01    4.06
  -2   2  13   43.64    3.70
  -2   2  13   55.27    3.22
  -2  -2  13   43.30    3.41
  -2  -2  13   58.26    3.07
  -2  -2  13   52.62    2.97
  -2  -2  13   54.91    3.02
   2  -2 -13   54.86    3.06
  -2  -2  13   45.57    3.08
  -2  -2  12    0.06    0.60
  -2   2  12    0.35    0.45
  -2  -2  12    0.16    0.48
  -2  -2  12    1.29    1.55
   2  -2 -12    0.32    0.54
  -2  -2  11    0.31    0.56
   2   2 -11    0.67    0.34
  -2   2  11    0.50    0.44
  -2  -2  11    0.14    0.48
   2   2 -11    1.08    0.33
   2  -2 -11    0.30    0.52
  -2  -2  11    1.06    1.53
   2  -2 -11    0.81    0.51
  -2   2  10   98.94    5.76
  -2  -2  10  118.88    6.98
   2  -2 -10  105.24    5.85
  -2   2  10  111.12    5.72
  -2  -2  10  109.25    5.84
  -2  -2  10  106.36    5.87
   2  -2 -10  106.94    5.54
  -2  -2   9  110.56    5.91
  -2  -2   9  109.04    5.85
  -2   2   9  106.78    5.72
   2  -2  -9  105.14    5.86
  -2  -2   9  125.90    7.14
  -2   2   9  107.05    5.80
  -2  -2   8    0.39    0.46
  -2   2   8    0.94    0.51
  -2  -2   8    0.81    0.47
  -2   2   8    0.54    0.35
   2  -2  -8    0.29    0.48
  -2  -2   8   -0.86    1.91
  -2  -2   7    0.73    0.46
  -2   2   7    0.03    0.44
  -2   2   7    0.39    0.33
  -2  -2   7    0.16    0.41
   2  -2  -7    0.55    0.45
  -2  -2   7   -0.12    1.75
  -2  -2   6    7.55    0.80
  -2  -2   6   10.80    2.07
   2  -2  -6    9.81    0.90
  -2   2   6   10.22    0.83
  -2  -2   6    8.03    0.77
  -2   2   6    8.19    0.66
  -2  -2   5    2.20    0.52
  -2  -2   5    3.51    1.55
   2  -2  -5    2.61    0.54
  -2   2   5    3.42    0.54
  -2   2   5    3.35    0.37
  -2  -2   5    2.99    0.48
  -2  -2   4   13.91    1.11
  -2  -2   4   16.47    1.07
  -2   2   4   16.13    0.92
   2  -2  -4   17.38    1.17
  -2   2   4   16.54    1.16
   2  -2  -3   14.24    0.81
  -2  -2   3   12.61    0.89
  -2  -2   3   14.25    1.05
  -2  -2   3   15.20    0.96
  -2   2   3   14.91    0.81
  -2   2   3   15.18    1.07
   2  -2  -3   16.89    1.08
  -2   2   3   14.51    1.08
  -2  -2   2    0.01    0.28
  -2  -2   2    0.07    0.41
  -2  -2   2    0.05    0.29
   2  -2  -1    4.65    0.33
  -2  -2   1    4.12    0.58
  -2  -2   1    4.05    0.46
   2  -2   0    4.97    0.41
  -2  -2   0    4.72    0.51
  -2  -2   0    4.48    0.64
  -2  -2  -1    3.76    0.48
   2  -2   1    2.61    0.38
  -2   2  -2  763.77   37.72
  -2   2  -2  744.98   37.71
  -2  -2  -2  764.78   37.66
   2  -2   2  764.05   37.61
  -2   2  -3    4.60    0.61
  -2  -2  -3    4.19    0.65
  -2   2  -4    2.81    0.53
  -2  -2  -4    3.34    0.68
  -2   2  -5   30.74    1.85
  -2  -2  -5   30.65    1.94
  -2   2  -6    4.58    0.62
  -2  -2  -6    4.99    0.83
  -2   2  -7   68.62    3.81
  -2  -2  -7   75.87    4.11
  -2   2  -8  819.72   41.95
  -2  -2  -8  912.16   42.36
  -2   2  -9   38.15    2.27
  -2  -2  -9   45.54    2.88
  -2   2 -10    5.03    0.59
  -2  -2 -10    6.32    1.38
  -2   2 -11    5.15    1.07
  -2  -2 -11    2.25    1.27
   2  -2  12    9.88    1.01
   2  -2  12    9.36    1.11
  -2   2 -12   10.50    1.39
   2  -2  13  199.00   10.16
   2   2  13  221.11   10.47
   2  -2  13  232.19   10.29
   2  -2  13  221.05   10.21
   2  -2  14  422.91   20.25
   2  -2  14  432.45   20.34
   2  -2  14  461.01   20.07
   2  -2  14  316.51   20.18
   2  -2  14  339.74   20.11
   2  -2  14  432.34   20.27
  -2   2 -14  339.92   20.63
   2   2  14  448.73   20.55
   2   2  15   59.31    3.82
   2  -2  15   62.66    4.20
   2   2  15   60.53    3.35
   2  -2  15   62.94    3.55
  -2   2 -15   48.52    3.94
   2  -2  15   65.38    3.33
   2  -2  15   47.54    3.50
   2  -2  15   44.40    3.46
   2  -2  15   54.15    3.55
  -2  -2 -15   68.81    3.63
   2   2  16   16.98    1.89
   2  -2  16   23.94    2.32
   2   2  16   18.55    1.47
   2  -2  16   19.97    1.64
  -2   2 -16   15.22    2.09
  -2  -2 -16   17.99    2.27
   2  -2  16   10.10    1.67
   2  -2  16   17.54    1.78
   2   2  16   24.64    1.73
   2  -2  16   21.22    1.45
   2  -2  16   18.49    1.67
  -2  -2 -16   21.88    1.77
   2   2  16   12.25    1.58
  -2  -2 -17    6.26    1.12
   2   2  17    8.00    1.43
   2  -2  17    6.95    1.36
   2   2  17    7.35    0.91
  -2  -2 -17    5.00    1.50
  -2   2 -17    4.84    1.33
   2  -2  17    6.94    1.43
   2  -2  17    5.47    1.05
   2  -2  17    7.34    0.87
   2  -2  17    5.03    0.98
   2  -2  17    4.27    1.21
   2  -2  18   18.84    2.20
   2   2  18   15.72    2.00
   2  -2  18   17.61    1.59
   2  -2  18   15.46    1.32
   2   2  18   16.70    1.44
   2  -2  18   15.46    1.59
   2   2  18   12.22    1.83
  -2   2 -18   21.70    2.14
  -2  -2 -18   18.77    2.21
   2  -2  18   13.99    1.69
   2  -2  18   14.21    1.79
   2  -2  19  149.00    9.13
   2   2  19  152.30    9.15
  -2  -2 -19  144.71    8.81
  -2   2 -19  162.02    8.69
   2  -2  19  169.68    8.15
   2  -2  19  172.30    7.92
   2   2  19  140.13    7.99
   2  -2  19  147.81    8.26
   2   2  19  129.56    8.37
   2  -2  19  151.27    8.25
   2   2  19  133.58    8.27
   2  -2  19  129.36    8.25
   2   2  20   61.26    4.96
   2  -2  20   60.98    5.01
   2  -2  20   79.06    4.29
   2  -2  20   78.21    4.06
   2   2  20   71.44    4.55
   2  -2  20   64.27    4.47
   2  -2  20   62.93    4.32
   2   2  20   59.01    4.08
   2  -2  20   83.37    4.52
  -2   2 -20   70.36    4.65
   2  -2  20   82.67    4.43
   2  -2  21   21.70    2.47
   2   2  21   17.70    2.23
   2  -2  21   18.40    1.81
   2  -2  21   21.87    1.91
   2   2  21   17.07    2.02
   2  -2  21   17.38    2.04
   2  -2  21   20.43    1.81
   2  -2  21   22.76    2.02
  -2   2 -21   21.06    2.08
   2  -2  21   18.62    1.56
  -2  -2 -22    6.88    1.82
   2  -2  22    8.86    1.26
  -2   2 -22    7.41    1.36
   2  -2  22    7.26    1.19
   2  -2  22    7.40    1.02
   2  -2  22    5.62    1.44
   2   2  22    9.52    1.66
   2  -2  22    9.31    1.32
   2  -2  22    6.98    1.50
   2   2  22    8.67    1.54
   2  -2  22    9.98    1.42
   2   2  22    9.34    1.45
  -2  -2 -23    9.40    1.89
   2  -2  23   10.33    1.39
   2  -2  23   12.28    1.42
  -2   2 -23    8.63    1.41
   2  -2  23   12.91    1.47
   2  -2  23   12.36    1.70
   2   2  23   12.91    1.66
   2   2  23   12.30    1.54
   2  -2  23   12.62    1.21
   2  -2  23   12.74    1.94
   2   2  23    8.95    1.64
  -2   2 -24    1.69    0.88
   2  -2  24    0.70    0.91
   2   2  24    0.12    0.86
  -2  -2 -24    0.43    1.03
   2   2  25   30.60    2.47
   2  -2  25   28.70    2.45
   2  -2  25   30.13    2.30
   2  -2  25   30.14    2.28
   2  -2  25   31.72    2.13
   2   2  25   32.97    2.36
   2  -2  26    6.96    1.24
   2   2  26    4.11    1.14
   2  -2  26    6.42    1.00
   2  -2  26    6.14    1.07
   2  -2  26    6.51    0.98
   2   2  26    5.91    1.10
   2  -2  27   30.02    2.06
   2   2  27   29.42    2.19
   2  -2  27   30.31    2.18
   2  -2  27   26.19    1.92
   2   2  27   31.34    2.08
   2  -2  28    2.87    0.65
   2   2  28    2.47    0.87
   2  -2  28    2.81    0.89
   2   2  28    3.45    0.77
   2  -2  29    1.38    0.47
   2   2  29    1.08    0.60
   2  -2  29    0.88    0.66
   2   2  29    0.77    0.68
   2  -2  30    2.30    0.44
   2   2  30    2.64    0.58
   2   2  30    2.83    0.59
   2  -2  30    2.95    0.61
   2  -2  30    3.14    0.78
  -2   3  31    0.41    0.44
  -2  -3  30   22.02    1.59
  -2   3  30   21.91    1.51
  -2  -3  29    2.45    0.99
  -2   3  29    1.83    0.72
  -2  -3  29    1.92    0.69
  -2   3  29    1.58    0.78
  -2   3  28    1.61    0.88
  -2  -3  28    1.60    0.99
  -2  -3  28    1.30    0.67
  -2  -3  28    1.31    0.75
  -2  -3  28    0.78    0.80
  -2   3  28    0.90    0.88
  -2   3  27    5.01    1.17
  -2  -3  27    5.41    1.24
  -2  -3  27    6.71    1.03
  -2  -3  27    4.78    1.00
  -2   3  27    6.38    1.19
  -2  -3  27    6.67    1.12
  -2   3  26   -0.06    1.06
  -2  -3  26    0.93    1.19
  -2  -3  26    0.44    0.80
  -2  -3  26    0.91    0.88
  -2  -3  26   -0.09    0.88
  -2   3  26    0.29    1.05
  -2  -3  26    0.71    1.12
  -2  -3  25  114.17    6.10
  -2  -3  25  109.98    6.29
  -2   3  25  106.38    6.18
  -2  -3  25   92.27    6.21
  -2  -3  25  118.48    6.29
  -2   3  25  109.08    6.23
  -2  -3  25   95.92    6.12
  -2  -3  25  118.46    6.10
   2  -3 -24   35.71    3.78
  -2  -3  24   56.52    4.05
  -2  -3  23    3.63    1.00
  -2  -3  23    3.30    1.28
  -2   3  23    3.61    1.22
  -2  -3  23    4.14    1.38
  -2  -3  23    3.78    1.25
   2  -3 -23    4.57    1.48
  -2  -3  23    3.59    1.09
  -2   3  23    4.46    1.33
  -2  -3  23    2.96    1.38
  -2  -3  23    3.53    1.01
  -2  -3  22    1.46    0.93
  -2  -3  22    1.27    1.16
  -2   3  22    1.42    1.16
  -2  -3  22    2.52    1.29
  -2  -3  22    1.75    1.00
  -2   3  22    1.03    0.82
  -2  -3  22    1.10    1.33
  -2   3  22    0.87    1.17
   2  -3 -22    1.12    1.23
  -2  -3  22    1.07    0.94
  -2  -3  22    2.86    0.97
  -2  -3  21    8.63    1.36
   2  -3 -21    7.09    1.71
  -2  -3  21   10.85    1.28
  -2  -3  21    7.54    1.38
  -2   3  21    7.29    1.38
  -2  -3  21    7.92    1.50
  -2  -3  21    5.31    1.51
  -2   3  21    8.02    1.50
   2   3 -21    8.59    1.55
  -2  -3  21    8.58    1.54
  -2   3  21    7.57    1.33
  -2  -3  21    7.53    1.19
  -2  -3  20   -0.52    1.31
  -2  -3  20    1.89    1.23
  -2   3  20    0.64    1.06
  -2   3  20    0.75    1.20
   2  -3 -20    0.90    1.18
  -2  -3  20    0.58    0.97
  -2  -3  20   -0.13    0.81
  -2  -3  20    0.44    0.93
  -2   3  20    0.37    0.78
  -2  -3  20   -0.12    0.94
  -2   3  20   -0.08    1.18
  -2  -3  20    1.40    1.15
  -2   3  20    0.22    1.81
   2   3 -20   -0.98    1.36
  -2  -3  20    0.14    1.05
  -2  -3  19  806.79   35.38
  -2   3  19  831.35   35.55
  -2   3  19  778.17   35.21
  -2  -3  19  766.27   35.25
   2   3 -19  495.37   35.46
  -2  -3  19  693.55   35.28
  -2  -3  19  776.28   35.21
  -2   3  19  432.54   35.06
  -2   3  19  750.04   35.33
  -2  -3  19  689.32   35.35
   2  -3 -19  749.70   36.42
  -2  -3  19  714.61   35.42
  -2   3  19  734.36   35.57
  -2  -3  19  746.44   35.94
  -2  -3  19  718.39   35.26
  -2  -3  18  334.93   16.99
  -2   3  18  351.73   17.20
  -2   3  18  322.13   16.87
  -2  -3  18  356.69   16.98
   2   3 -18  320.28   17.50
  -2  -3  18  313.53   16.99
  -2   3  18  233.26   16.95
  -2  -3  18  355.62   16.97
  -2  -3  18  335.53   17.09
   2  -3 -18  391.71   18.19
  -2  -3  18  287.93   17.10
  -2   3  18  354.21   17.31
  -2  -3  18  367.54   17.64
  -2  -3  18  362.94   16.99
  -2   3  17   46.69    3.39
  -2   3  17   46.36    3.18
  -2  -3  17   48.41    3.27
   2  -3 -17   61.41    4.21
  -2   3  17   46.32    4.05
  -2  -3  17   43.02    3.62
  -2   3  17   42.56    3.62
  -2  -3  17   56.74    3.34
  -2  -3  17   56.63    3.27
  -2  -3  17   51.05    3.34
  -2  -3  17   59.00    3.29
  -2  -3  17   53.96    3.46
  -2  -3  17   61.17    3.82
  -2   3  17   60.93    3.57
   2   3 -17   60.62    3.84
  -2  -3  16    0.66    0.95
  -2   3  16    0.65    0.87
  -2   3  16    0.08    0.77
  -2  -3  16    0.91    0.85
   2  -3 -16   -0.21    0.83
  -2  -3  16    0.94    1.37
  -2  -3  16    0.44    0.57
  -2   3  16   -0.26    1.20
   2   3 -16    0.89    0.96
  -2  -3  16    0.20    0.79
  -2  -3  16    0.96    0.63
  -2   3  16    0.71    0.56
  -2  -3  16    0.50    0.65
  -2  -3  16    0.10    1.38
  -2  -3  16    0.25    0.91
  -2  -3  15   34.81    2.12
  -2  -3  15   29.82    2.07
  -2  -3  15   30.74    2.15
  -2   3  15   30.12    2.10
  -2   3  15   33.88    2.34
  -2  -3  15   34.83    2.53
  -2  -3  15   35.52    2.52
  -2   3  15   24.28    2.77
   2  -3 -15   37.91    2.84
  -2  -3  15   33.82    2.26
  -2  -3  15   19.97    2.50
  -2  -3  15   33.70    2.28
  -2  -3  14   32.32    2.94
  -2  -3  14   36.78    2.36
  -2  -3  14   40.23    2.40
  -2  -3  14   38.91    2.78
  -2   3  14   41.38    2.69
  -2   3  14   40.72    2.56
  -2  -3  14   38.98    2.72
   2  -3 -14   41.93    2.97
  -2  -3  14   40.89    2.50
  -2   3  14   34.99    2.36
  -2  -3  14   36.77    2.44
  -2   3  14   41.24    2.63
  -2  -3  14   37.80    2.55
   2  -3 -13  312.03   16.33
  -2  -3  13  307.27   15.76
  -2  -3  13  286.53   15.73
  -2   3  13  349.37   16.04
  -2  -3  13  334.74   15.82
  -2  -3  13  299.50   16.26
  -2   3  13  315.77   15.94
  -2  -3  13  289.29   16.16
  -2   3  13  281.52   15.98
  -2  -3  13  309.44   15.80
  -2  -3  13  351.15   16.04
  -2  -3  12  385.58   18.56
  -2  -3  12  372.42   18.54
  -2  -3  12  392.45   19.04
  -2  -3  12  397.81   18.79
  -2   3  12  378.47   18.74
  -2  -3  12  344.16   18.52
   2   3 -12  346.80   18.51
  -2   3  12  401.88   18.72
   2   3 -12  347.93   18.50
  -2  -3  11   21.60    1.89
   2   3 -11   19.76    1.39
  -2  -3  11   20.85    1.61
  -2   3  11   19.87    1.43
  -2  -3  11   18.95    1.38
   2  -3 -11   19.00    1.71
   2   3 -11   20.08    1.40
  -2   3  10    5.52    0.66
  -2  -3  10    4.60    0.74
   2  -3 -10    5.45    0.87
   2   3 -10    5.17    0.68
  -2  -3  10    4.78    0.87
  -2   3  10    4.25    0.82
   2  -3  -9    6.42    0.90
  -2   3   9    7.67    0.94
  -2  -3   9    6.83    0.82
  -2   3   9    7.01    0.68
  -2  -3   9    6.63    0.91
   2  -3  -8   49.39    3.11
  -2   3   8   53.25    3.10
  -2  -3   8   49.32    3.08
  -2  -3   8   54.07    3.04
  -2   3   8   50.78    2.81
   2  -3  -7  213.08   11.06
  -2   3   7  219.69   11.04
  -2  -3   7  202.06   10.99
  -2  -3   7  223.65   10.96
  -2   3   7  210.72   10.71
   2  -3  -6  598.17   28.86
  -2   3   6  609.86   28.84
  -2  -3   6  546.46   28.78
  -2  -3   6  607.79   28.73
  -2   3   6  557.30   28.46
  -2  -3   5   18.49    1.24
  -2   3   5   16.80    0.98
   2  -3  -5   18.93    1.38
  -2   3   5   18.47    1.36
  -2  -3   5   17.08    1.31
  -2   3   5   19.27    1.39
  -2  -3   4    0.64    0.35
   2  -3  -4    0.70    0.45
  -2   3   4   -0.04    0.43
   2  -3  -4    0.34    0.27
  -2  -3   4    0.63    0.48
  -2   3   4    0.55    0.53
  -2  -3   3    1.37    0.37
  -2  -3   3    1.10    0.39
   2  -3  -3    1.35    0.51
  -2   3   3    1.82    0.52
  -2  -3   3    1.09    0.47
   2  -3  -3    1.20    0.26
  -2   3   3    1.96    0.52
  -2  -3   2  421.46   21.45
   2  -3  -2  442.91   21.66
  -2   3   2  475.66   21.74
  -2  -3   2  421.88   21.61
   2  -3  -2  427.05   21.34
  -2  -3   2  412.96   21.51
  -2   3   2  460.85   21.72
   2  -3  -1  352.16   17.77
  -2  -3   1  350.65   17.66
  -2   3   1  355.93   17.84
   2  -3  -1  347.59   17.51
  -2  -3   1  360.57   17.77
  -2   3   1  362.31   17.84
  -2  -3   0  162.18    8.33
  -2   3   0  172.87    8.50
   2  -3   0  157.33    8.39
  -2  -3   0  166.12    8.41
   2  -3   0  156.73    8.19
  -2   3   0  171.42    8.49
   2  -3   1   25.20    1.44
   2  -3   1   28.71    1.62
  -2  -3  -1   30.38    1.76
  -2   3  -1   30.94    1.88
   2  -3   1   26.71    1.73
  -2  -3  -1   30.22    1.81
  -2   3  -1   32.17    1.89
   2  -3   2    6.44    0.63
   2  -3   2    6.06    0.50
  -2  -3  -2    6.13    0.68
  -2   3  -2    7.03    0.80
   2  -3   2    5.96    0.69
  -2  -3  -2    6.65    0.78
  -2   3  -2    6.76    0.81
   2  -3   3   15.64    1.13
  -2  -3  -3   16.84    1.22
  -2   3  -3   18.87    1.33
   2  -3   3   13.57    1.16
  -2   3  -3   17.91    1.31
  -2  -3  -4  408.82   21.13
  -2   3  -4  424.36   21.18
  -2   3  -4  439.71   21.18
   2  -3   4  413.21   21.04
  -2  -3  -5  397.26   19.76
  -2   3  -5  376.49   19.69
  -2   3  -5  384.14   19.71
   2  -3   5  406.99   19.68
  -2  -3  -6    5.46    0.79
  -2   3  -6    5.78    0.74
  -2  -3  -7   29.25    2.08
  -2   3  -7   29.23    1.90
  -2  -3  -8    0.50    0.56
  -2   3  -8    0.28    0.45
  -2  -3  -8   -0.05    0.78
  -2   3  -9   41.68    2.57
  -2  -3  -9   45.42    2.95
   2   3   9   45.74    2.85
  -2   3 -10  643.31   32.88
   2  -3  10  635.09   33.17
   2   3  10  652.10   33.13
  -2  -3 -10  739.50   33.40
  -2  -3 -11 2499.36  113.11
   2  -3  11 2231.05  112.87
  -2   3 -11 2179.66  112.43
   2   3  11 2531.15  112.85
   2  -3  11 2238.11  112.41
   2  -3  11 2226.62  112.48
   2  -3  12   65.52    4.58
   2   3  12   72.10    4.63
   2  -3  12   79.08    4.28
  -2  -3 -12   81.10    4.38
   2  -3  12   76.54    4.34
   2  -3  13   14.37    1.28
   2   3  13   10.89    1.54
   2  -3  13   10.25    1.68
   2  -3  13   10.04    1.27
  -2   3 -13   16.13    1.74
  -2  -3 -13   14.00    1.37
   2  -3  13   13.39    1.22
   2  -3  13   12.99    1.55
   2  -3  14   18.45    1.56
   2  -3  14   21.04    1.61
  -2   3 -14   15.45    1.40
  -2  -3 -14   21.74    1.68
   2  -3  14   16.99    1.58
   2  -3  14   10.41    1.82
   2  -3  14   20.92    2.00
  -2   3 -14   24.69    2.21
   2   3  14   17.60    1.86
  -2  -3 -15    6.58    1.16
   2  -3  15    5.68    1.21
  -2   3 -15    5.45    0.86
  -2  -3 -15    7.11    1.69
   2  -3  15    7.15    1.03
   2  -3  15    6.24    1.40
   2   3  15    7.03    1.42
  -2   3 -15    7.38    1.51
   2  -3  15    5.21    0.99
   2  -3  15    4.10    1.09
   2  -3  16   44.16    2.97
  -2  -3 -16   35.80    3.71
  -2   3 -16   45.18    3.72
   2  -3  16   51.63    2.82
  -2  -3 -16   49.78    3.04
   2  -3  16   37.88    3.17
   2  -3  16   43.86    3.07
   2  -3  16   53.33    3.72
  -2  -3 -16   33.36    3.85
   2   3  16   45.90    3.35
  -2   3 -17  416.04   26.79
  -2  -3 -17  375.10   26.73
   2  -3  17  610.63   25.98
  -2  -3 -17  355.90   27.12
   2  -3  17  550.69   27.08
   2   3  17  489.95   26.85
   2  -3  17  550.21   26.29
   2  -3  17  548.54   26.36
   2  -3  17  528.09   26.24
   2   3  17  544.25   26.62
  -2   3 -18   38.75    3.70
   2  -3  18   44.40    3.20
   2  -3  18   47.94    3.77
   2   3  18   47.54    3.65
   2   3  18   40.46    3.36
   2  -3  18   48.89    3.19
   2  -3  18   47.69    3.13
   2  -3  18   52.35    2.83
  -2   3 -19    6.26    1.59
   2  -3  19    4.47    0.84
   2   3  19    3.31    1.17
   2  -3  19    5.73    1.37
  -2  -3 -19    3.04    1.50
   2  -3  19    5.77    1.17
   2  -3  19    5.21    1.06
   2   3  19    3.71    1.33
   2  -3  19    3.82    1.29
   2   3  19    4.28    1.35
  -2   3 -20    6.39    1.55
   2  -3  20    4.51    1.05
   2  -3  20    5.39    0.87
   2   3  20    4.85    1.28
   2  -3  20    5.08    1.32
  -2  -3 -20    3.00    1.63
   2  -3  20    3.51    1.05
   2   3  20    2.94    1.34
   2  -3  20    3.07    1.32
   2   3  20    3.48    1.29
  -2   3 -21   -0.22    1.09
   2  -3  21    0.07    0.83
   2  -3  21    0.08    0.66
   2  -3  21    0.74    0.94
   2   3  21    0.74    0.81
   2  -3  21   -0.19    0.96
  -2  -3 -21    0.18    1.32
   2  -3  21   -0.74    0.96
   2   3  21    1.39    1.22
   2  -3  21    0.47    1.21
   2   3  21    0.53    1.15
   2  -3  22    2.88    0.92
   2  -3  22    1.71    0.74
   2   3  22    2.30    1.00
   2  -3  22    2.04    1.12
   2  -3  22    2.35    1.03
   2  -3  22    2.09    0.94
  -2   3 -22    1.48    1.12
  -2  -3 -22    1.56    1.31
   2   3  22    2.37    1.23
   2  -3  22    2.82    1.28
   2  -3  23   33.10    3.03
   2   3  23   25.59    2.65
  -2   3 -23   34.91    2.77
  -2  -3 -23   24.66    3.19
   2   3  24   21.47    2.04
   2  -3  24   22.19    2.06
   2  -3  24   20.42    2.39
   2  -3  24   24.67    1.73
   2   3  24   24.35    2.03
   2  -3  24   16.52    1.74
   2  -3  24   23.70    1.96
   2  -3  24   24.18    1.98
  -2  -3 -24   14.23    2.41
   2  -3  25    4.54    0.90
   2  -3  25    4.95    0.97
   2   3  25    4.82    1.19
   2  -3  25    4.94    1.24
   2   3  25    6.42    1.18
   2  -3  25    3.11    1.02
   2  -3  26    0.24    0.69
   2  -3  26    0.71    0.66
   2  -3  26   -0.63    0.96
   2   3  26    0.56    0.90
   2   3  26   -0.14    0.84
   2  -3  26    0.90    0.83
   2  -3  27    3.34    0.79
   2  -3  27    3.89    0.77
   2  -3  27    3.19    0.91
   2   3  27    4.50    0.96
   2   3  27    4.05    0.88
   2  -3  27    3.37    0.86
   2  -3  28   30.77    1.92
   2   3  28   26.97    1.92
   2  -3  28   29.78    1.91
   2   3  28   31.95    1.94
   2  -3  28   25.89    1.79
   2  -3  29   64.51    3.63
   2   3  29   72.15    3.67
   2   3  29   67.15    3.63
   2  -3  29   64.02    3.60
   2  -3  30    0.30    0.57
   2   3  30    1.09    0.45
  -2  -4  30    0.21    0.62
   2  -4 -30   -0.40    0.39
  -2  -4  29   46.53    2.56
  -2   4  29   44.39    2.45
  -2  -4  28   33.80    2.29
  -2   4  28   41.09    2.39
  -2   4  27   11.97    1.25
  -2   4  27    7.71    1.05
  -2  -4  27    9.62    1.08
  -2  -4  27    9.19    1.12
  -2  -4  27    9.25    1.08
  -2  -4  26    6.51    0.99
  -2   4  26    6.61    1.15
  -2  -4  26    4.59    0.95
  -2  -4  26    6.00    1.21
  -2   4  26    4.32    1.01
  -2  -4  26    5.61    1.01
  -2  -4  25   17.49    1.52
  -2   4  25   15.70    1.66
  -2  -4  25   16.52    1.55
  -2  -4  25   14.24    1.54
  -2  -4  25   16.50    1.73
  -2   4  25   15.17    1.57
  -2  -4  25   12.57    1.72
  -2  -4  24   -0.55    0.89
  -2   4  24   -1.19    1.22
  -2  -4  24    0.29    1.17
  -2   4  24   -0.11    1.05
  -2  -4  24    0.76    1.07
  -2  -4  24    0.34    0.83
  -2  -4  24    0.77    0.91
  -2  -4  23   49.56    3.96
   2  -4 -23   45.14    4.18
  -2   4  23   51.22    3.29
  -2  -4  22   21.54    1.94
   2   4 -22   20.19    2.30
  -2   4  22   22.66    2.11
  -2  -4  22   20.92    2.00
  -2  -4  22   18.76    2.06
   2  -4 -22   17.94    2.59
  -2  -4  22   23.37    2.46
  -2  -4  22   23.80    2.26
  -2   4  22   21.28    2.14
  -2  -4  22   24.60    1.90
  -2  -4  21   10.39    1.64
  -2   4  21   12.78    1.45
  -2  -4  21    9.93    1.55
   2  -4 -21   11.12    1.99
  -2  -4  21   10.82    1.34
  -2  -4  21    8.46    1.50
   2   4 -21    8.66    1.87
  -2   4  21   11.31    1.61
  -2   4  21   11.41    1.64
  -2  -4  21   10.69    1.64
  -2  -4  21   10.42    1.32
  -2  -4  20    8.37    1.29
  -2   4  20   10.37    1.49
   2  -4 -20    9.08    1.81
  -2   4  20    8.78    1.50
  -2  -4  20    7.74    1.63
  -2  -4  20    8.96    1.22
   2   4 -20    4.87    1.68
  -2  -4  20    8.37    1.54
  -2  -4  20   10.41    1.28
  -2  -4  20    8.56    1.51
  -2   4  20    9.35    1.30
  -2  -4  20    7.35    1.40
  -2  -4  19   16.49    1.71
  -2   4  19   16.76    1.85
  -2   4  19   13.82    1.51
   2  -4 -19   13.01    2.08
  -2  -4  19   12.92    1.49
  -2  -4  19   15.86    1.49
  -2  -4  19   10.10    1.55
  -2  -4  19   13.47    1.98
  -2  -4  19   12.96    1.48
  -2   4  19   14.67    1.67
  -2  -4  19   17.48    1.91
   2   4 -19   15.36    2.09
   2  -4 -18    6.62    1.44
  -2   4  18    6.17    1.31
  -2  -4  18    3.65    1.12
  -2  -4  18    4.58    1.05
  -2  -4  18    4.88    0.96
  -2  -4  18    1.54    1.44
  -2  -4  18    3.90    0.91
   2   4 -18    6.90    1.46
  -2  -4  18    4.04    1.02
  -2  -4  18    2.90    1.15
  -2   4  18    2.99    0.98
  -2  -4  17    0.70    1.37
  -2  -4  17    1.77    1.01
  -2   4  17    0.83    0.85
   2  -4 -17    1.39    1.08
  -2   4  17    1.46    1.04
  -2  -4  17    1.03    0.69
  -2   4  17    1.48    1.31
   2   4 -17    0.30    1.04
  -2  -4  17    2.50    0.95
  -2  -4  17    0.93    0.96
  -2  -4  17    0.47    0.67
  -2  -4  17    0.64    0.69
   2  -4 -16   16.04    2.03
  -2  -4  16   21.49    1.93
  -2  -4  16   17.12    1.69
  -2  -4  16   17.69    1.50
  -2  -4  16   13.77    1.40
  -2  -4  16   11.48    2.10
  -2  -4  16   19.11    1.72
  -2  -4  16   13.45    1.69
  -2  -4  16   22.14    1.72
  -2   4  16   24.86    1.66
  -2   4  16   25.98    2.00
   2  -4 -15   84.88    5.23
  -2  -4  15   68.59    5.04
  -2  -4  15   77.40    4.46
  -2   4  15   72.85    4.33
  -2   4  15   80.82    4.73
  -2  -4  15   81.64    4.44
  -2  -4  15   86.13    4.89
  -2   4  15   84.77    4.79
  -2  -4  15   78.35    4.59
  -2  -4  15   75.44    4.39
  -2  -4  15   76.63    4.82
  -2  -4  15   78.19    4.66
   2  -4 -14    2.42    0.92
  -2  -4  14    1.19    0.57
  -2   4  14    2.25    0.90
  -2  -4  14    1.54    0.60
  -2  -4  14    1.81    1.47
  -2   4  14    2.10    0.91
  -2  -4  14    1.86    0.69
  -2  -4  14    1.51    0.99
  -2  -4  14    3.01    1.48
  -2  -4  14    1.50    0.81
  -2   4  14    1.88    0.73
   2  -4 -13    8.18    1.23
  -2   4  13    9.65    1.19
  -2  -4  13    6.59    0.82
  -2  -4  13    8.13    1.05
  -2  -4  13    8.55    1.64
  -2  -4  13    7.85    1.01
  -2   4  13    7.12    1.18
  -2  -4  13    8.79    1.65
  -2  -4  13    7.82    0.85
  -2  -4  13    6.04    1.04
   2   4 -12   18.47    1.45
  -2  -4  12   19.95    1.38
  -2  -4  12   19.06    1.37
  -2  -4  12   19.40    1.72
  -2  -4  12   19.26    1.97
  -2  -4  12   20.82    1.96
  -2   4  12   16.94    1.73
   2  -4 -12   21.34    1.84
  -2  -4  12   16.07    1.41
  -2   4  12   17.64    1.59
   2   4 -12   19.29    1.47
   2   4 -11   75.24    4.16
  -2  -4  11   73.39    3.93
  -2  -4  11   71.68    3.94
  -2  -4  11   69.58    4.31
  -2  -4  11   76.77    4.35
  -2   4  11   70.29    4.31
   2  -4 -11   75.57    4.43
  -2   4  11   71.98    4.18
   2   4 -11   74.51    4.15
   2   4 -10   35.90    2.17
  -2   4  10   28.94    2.22
  -2  -4  10   31.54    1.87
  -2  -4  10   31.95    2.11
  -2  -4  10   28.31    2.29
  -2  -4  10   20.35    2.16
  -2  -4  10   30.39    1.84
  -2   4  10   23.15    1.99
   2   4 -10   33.01    2.15
  -2   4  10   32.78    2.33
  -2  -4   9  212.82   11.61
  -2   4   9  227.40   11.67
  -2   4   9  220.86   11.51
  -2   4   9  249.21   11.83
  -2  -4   9  218.12   11.56
   2   4  -9  235.01   11.68
  -2  -4   9  212.76   11.29
  -2  -4   9  220.94   11.53
   2  -4  -8   15.30    1.18
  -2  -4   8   19.30    1.55
  -2   4   8   18.77    1.59
   2   4  -8   18.20    1.56
  -2  -4   8   19.50    1.41
   2  -4  -8   18.73    1.57
   2  -4  -7    5.14    0.61
  -2  -4   7    8.44    0.98
  -2   4   7    7.79    0.99
  -2  -4   7    7.42    0.82
   2  -4  -7    7.59    0.96
  -2  -4   6  168.42    8.86
   2  -4  -6  158.67    8.45
  -2   4   6  175.38    8.96
  -2   4   6  185.16    8.99
  -2  -4   6  170.58    8.69
   2  -4  -6  168.92    8.93
   2  -4  -5  818.80   41.76
  -2  -4   5  840.68   42.16
  -2   4   5  899.52   42.29
  -2   4   5  892.94   42.28
  -2  -4   5  830.20   41.96
   2  -4  -5  888.33   42.27
   2  -4  -4  272.84   13.66
  -2  -4   4  277.72   14.05
  -2   4   4  282.13   14.15
  -2   4   4  276.35   14.14
  -2  -4   4  263.37   13.80
   2  -4  -4  287.21   14.14
  -2   4   3  643.92   31.16
  -2   4   3  634.62   31.16
  -2  -4   3  615.56   31.02
  -2  -4   3  559.03   30.86
   2  -4  -3  631.63   30.68
   2  -4  -3  650.33   31.13
  -2   4   2  106.82    5.49
  -2   4   2   97.48    5.47
   2  -4  -2   98.19    5.02
  -2  -4   2   97.55    5.33
  -2  -4   2   93.00    5.22
   2  -4  -2   96.19    5.39
  -2   4   1    6.73    0.90
  -2   4   1    7.00    0.88
   2  -4  -1    5.36    0.55
  -2  -4   1    5.10    0.77
  -2  -4   1    4.10    0.64
   2  -4  -1    5.07    0.77
  -2   4   0  127.92    6.55
  -2   4   0  120.49    6.52
  -2  -4   0  115.49    6.32
  -2  -4   0  115.06    6.36
   2  -4   0  114.16    6.39
   2  -4   0  121.91    6.14
   2  -4   1  710.65   36.79
  -2  -4  -1  729.95   36.78
  -2   4  -1  760.63   36.94
  -2   4  -1  754.96   36.95
   2  -4   1  756.22   36.59
  -2  -4  -1  710.41   36.75
   2  -4   2  443.34   24.09
  -2  -4  -2  477.54   24.12
  -2   4  -2  506.96   24.28
  -2   4  -2  481.86   24.27
   2  -4   2  487.84   23.96
  -2  -4  -2  485.29   24.11
   2  -4   3  198.72   11.23
  -2  -4  -3  213.69   11.27
  -2   4  -3  242.67   11.46
  -2   4  -3  236.55   11.46
   2  -4   3  220.64   11.15
  -2  -4  -3  209.64   11.28
  -2  -4  -4   52.25    3.09
  -2   4  -4   58.09    3.20
  -2   4  -4   60.41    3.25
   2  -4   4   45.66    2.74
   2  -4   4   49.07    2.96
  -2  -4  -4   53.35    3.11
   2  -4   5    0.04    0.48
   2  -4   5    0.30    0.33
  -2   4  -5    0.34    0.57
  -2   4  -5   -0.05    0.52
  -2  -4  -5    0.43    0.54
  -2   4  -6    7.37    0.92
   2  -4   6    6.05    0.68
  -2  -4  -6    6.47    0.92
  -2   4  -7   75.39    4.25
  -2  -4  -7   79.82    4.44
   2  -4   7   69.84    4.07
   2  -4   8  341.78   18.75
   2   4   8  414.87   18.99
   2  -4   8  415.69   18.85
  -2   4  -8  341.56   18.79
   2   4   8  362.47   19.21
  -2  -4  -8  363.00   19.12
   2  -4   9    8.87    1.16
   2   4   9   10.93    1.33
   2   4   9    9.74    1.32
  -2   4  -9    8.91    0.98
   2  -4   9   10.10    1.03
   2  -4  10   69.17    3.71
  -2   4 -10   71.97    3.81
   2   4  10   64.11    4.25
   2   4  10   57.94    4.03
   2   4  10   78.18    4.32
   2  -4  10   69.62    3.94
   2  -4  10   60.79    3.63
   2   4  10   61.66    4.03
   2  -4  10   57.04    3.92
  -2   4 -11    0.74    0.48
   2  -4  11    0.57    0.55
   2  -4  11    0.19    0.53
   2  -4  11    0.27    0.93
  -2  -4 -11    0.30    0.80
   2   4  11    0.06    0.91
   2   4  11    0.59    0.88
  -2  -4 -12    9.37    1.64
   2  -4  12    6.74    1.43
   2   4  12    8.62    1.26
   2   4  12    7.99    1.40
   2  -4  12   10.27    1.03
   2  -4  12    6.92    0.90
   2  -4  13   37.97    2.49
   2  -4  13   37.59    3.03
   2   4  13   43.88    3.07
  -2  -4 -13   46.41    3.63
   2  -4  13   37.41    2.85
   2  -4  13   39.47    2.58
  -2   4 -14 1780.79   83.85
  -2  -4 -14 1782.64   84.81
   2  -4  14 1588.10   83.15
   2  -4  14 1710.19   83.27
   2   4  14 1906.33   83.84
   2  -4  14 1705.01   83.75
   2  -4  14 1482.11   83.52
  -2   4 -15  414.25   18.20
   2  -4  15  368.11   17.37
  -2  -4 -15  395.51   19.17
   2  -4  15  349.57   17.22
   2  -4  15  257.61   17.47
   2   4  15  367.22   17.79
   2  -4  15  383.42   17.98
  -2   4 -15  292.24   17.03
   2   4  15  339.51   17.78
   2   4  16    1.42    0.90
   2  -4  16    1.87    1.00
  -2   4 -16    0.60    1.22
   2  -4  16    1.17    1.45
   2  -4  16    1.24    0.83
   2   4  16   -0.38    1.35
  -2  -4 -16    0.18    1.36
  -2  -4 -17    7.61    2.08
   2  -4  17    7.14    1.70
   2   4  17   11.03    1.77
   2  -4  17   10.90    1.18
  -2   4 -17    8.54    1.88
   2   4  17   11.44    1.53
   2  -4  17   11.27    1.69
   2  -4  17   12.00    1.36
   2  -4  18    2.19    0.92
   2   4  18    2.04    1.36
   2  -4  18    0.90    0.95
   2   4  18    1.18    1.18
   2  -4  18    0.56    1.26
  -2  -4 -18    1.02    1.54
  -2   4 -18    0.15    1.41
   2  -4  18    0.87    0.70
   2  -4  19   10.26    1.14
  -2   4 -19    7.53    1.92
   2   4  19    6.20    1.63
   2   4  19    9.32    1.53
   2  -4  19    9.15    1.47
   2  -4  19    7.70    1.53
   2  -4  19   10.13    1.34
  -2  -4 -19    6.96    2.02
  -2   4 -20  420.65   21.21
   2  -4  20  485.78   20.01
   2  -4  20  470.10   20.33
   2  -4  20  314.45   20.75
   2  -4  20  372.85   20.24
  -2  -4 -20  239.98   21.05
   2   4  20  368.62   20.21
   2   4  20  346.69   20.49
  -2   4 -21  184.74    9.60
   2  -4  21  188.70    8.83
   2  -4  21  179.40    8.43
   2   4  21  151.48    9.00
   2   4  21  144.01    8.67
   2  -4  21  169.27    8.65
   2  -4  21  143.69    8.66
  -2  -4 -21  110.65    9.60
   2  -4  21  119.87    9.12
  -2  -4 -22    0.86    1.11
  -2   4 -22   -0.22    1.17
   2  -4  22   -0.14    0.92
  -2  -4 -23    2.15    1.34
   2  -4  23    2.22    0.90
   2  -4  23    2.55    0.78
   2   4  23    0.86    1.09
   2  -4  23    1.72    0.88
   2  -4  23    2.52    1.09
   2   4  23    2.14    1.13
   2   4  23    0.89    1.06
   2  -4  24    1.40    0.79
   2  -4  24    2.78    1.04
   2  -4  24    1.64    0.73
   2  -4  24    2.55    1.08
   2   4  24    2.36    1.08
   2  -4  24    1.80    0.84
   2   4  24    1.94    1.04
   2   4  24    3.26    1.03
   2  -4  25   89.43    4.81
   2   4  25   96.62    5.02
   2  -4  25   87.86    5.02
   2   4  25   83.77    4.96
   2  -4  25   97.45    5.01
   2  -4  25   92.97    5.00
   2  -4  26   58.56    3.59
   2   4  26   66.72    3.64
   2  -4  26   61.89    3.64
   2  -4  26   59.15    3.47
   2  -4  26   64.22    3.58
   2   4  26   59.22    3.58
   2  -4  27   42.44    2.61
   2   4  27   45.75    2.62
   2  -4  27   40.73    2.51
   2  -4  27   43.36    2.61
   2   4  27   41.39    2.55
   2  -4  28   -0.11    0.44
   2   4  28    1.10    0.60
   2  -4  28   -0.51    0.52
   2   4  28   -0.19    0.52
   2   4  29    0.04    0.46
   2  -4  29    0.90    0.35
  -2  -4 -29    0.77    0.43
  -2  -5  29    6.43    0.77
   2  -5 -29    1.89    0.52
  -2  -5  28    9.43    0.84
  -2   5  28    8.44    0.83
  -2  -5  27    1.77    0.68
  -2  -5  27    1.35    0.63
   2  -5 -27    0.94    0.65
  -2   5  27    2.88    0.79
  -2  -5  26    2.51    0.76
  -2   5  26    3.64    0.96
  -2  -5  26    4.47    0.80
  -2  -5  26    3.46    0.78
  -2  -5  25    0.51    0.76
  -2  -5  25    0.81    0.72
  -2  -5  25   -0.16    0.68
  -2   5  25    1.25    0.97
  -2  -5  24  137.62    6.88
  -2  -5  24  134.76    6.92
  -2  -5  24  121.91    7.02
  -2   5  24  126.78    6.94
  -2  -5  24  111.43    6.92
  -2   5  24  121.49    6.98
  -2  -5  23   81.22    4.40
  -2  -5  23   77.17    4.50
  -2  -5  23   78.98    4.55
  -2  -5  23   69.45    4.56
  -2   5  23   78.62    4.52
  -2  -5  22   11.92    1.38
   2  -5 -22    7.32    1.95
  -2   5  22   10.06    1.48
  -2   5  22    9.64    1.59
   2  -5 -21    8.77    1.98
   2   5 -21    8.86    1.84
  -2  -5  21    8.36    1.54
  -2   5  20    1.62    1.11
   2  -5 -20    1.15    1.20
  -2   5  20   -0.70    1.21
  -2  -5  20    0.57    0.78
  -2  -5  20    1.26    0.91
  -2  -5  20   -0.27    1.31
   2   5 -20    0.92    1.39
  -2  -5  20    0.78    1.07
  -2  -5  20   -0.12    0.85
  -2  -5  20    0.06    0.88
   2  -5 -19   22.14    2.66
   2   5 -19   18.13    2.29
  -2  -5  19   20.74    2.02
  -2  -5  19   21.74    1.85
  -2  -5  19   20.68    1.77
  -2  -5  19   20.51    1.81
  -2  -5  19   16.48    2.32
  -2   5  19   19.47    1.91
  -2   5  19   22.57    2.16
  -2  -5  19   20.23    2.16
  -2  -5  18  149.47    7.70
  -2  -5  18  135.87    7.64
  -2  -5  18  146.38    7.72
  -2  -5  18  150.83    8.31
  -2  -5  18  136.95    7.77
   2  -5 -18  159.33    9.02
  -2   5  18  151.97    8.10
   2   5 -18  162.32    8.54
   2  -5 -17   93.24    5.84
  -2  -5  17   84.72    4.82
  -2  -5  17   87.97    4.71
  -2  -5  17   76.45    4.66
  -2  -5  17   83.18    5.19
  -2   5  17   84.57    5.06
  -2  -5  17   78.69    4.78
  -2   5  17   88.35    5.02
  -2  -5  16    5.41    1.83
  -2   5  16    6.36    1.21
  -2  -5  16    4.94    0.92
  -2  -5  16    5.67    1.17
  -2  -5  16    4.89    0.90
  -2   5  16    8.43    1.40
  -2  -5  16    5.62    1.17
   2  -5 -16    4.98    1.29
  -2  -5  16    5.75    1.07
  -2  -5  15    0.51    0.59
   2  -5 -15    1.64    0.98
  -2  -5  15    0.82    0.65
  -2   5  15    0.65    0.95
  -2  -5  15    1.55    1.62
  -2   5  15    1.11    0.93
  -2  -5  15    0.82    0.61
  -2   5  14   46.98    3.29
  -2  -5  14   43.72    3.62
  -2  -5  14   51.69    3.34
  -2  -5  14   49.19    2.97
  -2   5  14   47.73    3.37
  -2  -5  14   49.52    2.96
   2  -5 -14   49.40    3.71
  -2  -5  13  484.84   25.58
  -2   5  13  563.41   26.02
  -2  -5  13  564.75   26.10
  -2  -5  13  492.40   26.16
  -2  -5  13  495.13   25.95
  -2  -5  13  551.24   26.26
  -2   5  13  473.51   26.04
   2  -5 -13  511.19   26.39
  -2  -5  13  500.96   25.61
  -2  -5  12  262.38   13.16
  -2   5  12  273.13   13.53
  -2  -5  12  286.32   13.66
  -2  -5  12  257.48   13.71
  -2  -5  12  259.62   13.50
  -2   5  12  262.75   13.68
   2  -5 -12  274.86   13.93
  -2  -5  12  261.09   13.20
  -2  -5  11  115.77    6.12
  -2  -5  11  121.13    6.18
  -2  -5  11  123.64    6.63
  -2   5  11  111.44    6.42
   2  -5 -11  130.40    6.86
  -2   5  11  108.32    6.57
  -2  -5  11  124.34    6.71
  -2  -5  10    1.23    1.36
  -2  -5  10    1.25    0.49
  -2  -5  10    0.60    0.51
   2  -5 -10    1.41    0.73
  -2   5  10    0.91    0.81
  -2  -5  10    0.93    0.70
  -2   5  10    0.14    0.88
  -2  -5  10    0.69    0.94
  -2  -5   9    5.68    1.11
  -2  -5   9    5.56    1.43
  -2  -5   9    7.02    0.80
   2  -5  -9    6.70    1.06
  -2   5   9    6.40    1.02
  -2  -5   9    5.82    0.99
  -2   5   9    7.04    1.17
   2  -5  -8  128.96    6.90
  -2  -5   8  114.07    6.60
  -2  -5   8  111.42    6.64
  -2  -5   8  123.08    6.37
  -2   5   8  118.17    6.57
  -2   5   8  132.10    6.81
   2  -5  -7  336.51   17.49
  -2  -5   7  318.87   17.24
  -2  -5   7  331.52   17.24
  -2  -5   7  328.28   17.02
  -2   5   7  362.06   17.27
  -2   5   7  362.10   17.43
  -2  -5   6   54.82    3.09
   2  -5  -6   58.59    3.36
  -2  -5   6   50.98    3.44
  -2  -5   6   51.80    3.22
  -2  -5   6   55.69    3.17
  -2   5   6   54.51    3.40
  -2   5   6   54.65    3.28
   2  -5  -5   20.25    1.60
  -2  -5   5   20.24    1.89
  -2  -5   5   21.53    1.69
  -2  -5   5   17.49    1.49
  -2   5   5   16.56    1.50
  -2   5   5   19.55    1.64
  -2  -5   5   21.13    1.51
  -2  -5   4    6.62    0.90
   2  -5  -4    6.87    0.95
  -2  -5   4    6.83    0.94
  -2  -5   4    6.48    0.94
  -2   5   4    7.51    1.02
  -2  -5   3   33.48    2.12
  -2   5   3   31.21    2.24
  -2  -5   3   31.14    2.13
  -2  -5   3   36.27    2.33
   2  -5  -3   32.48    2.19
  -2   5   3   34.26    2.44
  -2  -5   2  251.13   12.40
   2  -5  -2  253.05   11.99
   2  -5  -2  238.70   12.46
  -2  -5   2  220.59   12.23
  -2   5   2  237.76   12.54
  -2  -5   2  222.33   12.12
   2  -5  -2  233.77   12.22
  -2   5   1  275.05   15.29
  -2  -5   1  285.91   15.05
  -2  -5   1  304.66   15.15
   2  -5  -1  302.56   15.25
   2  -5  -1  310.62   14.82
  -2  -5   1  277.50   14.89
  -2   5   1  294.51   15.33
  -2   5   0   24.81    2.01
   2  -5   0   26.99    1.63
  -2  -5   0   23.16    1.82
  -2  -5   0   24.18    1.81
   2  -5   0   24.96    1.89
  -2  -5   0   23.96    1.75
  -2   5   0   28.22    2.07
  -2   5  -1    7.02    1.04
   2  -5   1    5.88    0.86
   2  -5   1    6.03    0.70
  -2   5  -1    5.37    0.95
  -2  -5  -1    5.37    0.82
   2  -5   1    6.59    0.87
  -2  -5  -1    5.25    0.90
  -2  -5  -1    5.35    0.80
  -2  -5  -2    0.62    0.55
   2  -5   2    0.70    0.46
   2  -5   2    0.56    0.53
  -2  -5  -2    0.26    0.52
  -2   5  -2   -0.13    0.69
   2  -5   2    1.34    0.64
  -2  -5  -2    0.75    0.77
  -2  -5  -3    8.26    1.04
   2  -5   3    8.78    0.91
  -2  -5  -3   10.28    1.08
  -2  -5  -3    7.45    0.95
   2  -5   3    7.89    0.92
  -2  -5  -4    5.10    0.96
  -2  -5  -4    5.10    0.85
   2  -5   4    5.40    0.77
  -2  -5  -4    5.42    0.83
   2  -5   4    5.78    0.82
  -2  -5  -5   56.16    3.26
   2  -5   5   53.84    3.29
  -2  -5  -5   62.12    3.55
  -2  -5  -5   51.50    3.34
   2   5   5   54.38    3.32
   2  -5   5   54.10    3.21
  -2  -5  -6    1.74    0.93
   2  -5   6    1.83    0.69
   2   5   6    1.81    0.83
  -2  -5  -6    1.49    0.64
  -2  -5  -7    1.46    0.70
   2  -5   7    1.68    0.66
   2   5   7    0.68    0.78
  -2  -5  -7    1.06    0.67
  -2  -5  -8    1.72    0.79
   2   5   8    2.28    0.91
   2  -5   8    1.86    0.75
   2  -5   8    1.59    0.53
  -2  -5  -8    1.57    0.78
  -2  -5  -9    0.52    0.71
   2   5   9    0.19    0.88
   2  -5   9    0.65    0.76
   2  -5   9    0.03    0.47
  -2  -5  -9    0.16    0.74
   2  -5   9    0.35    0.45
  -2  -5 -10   43.25    3.17
   2  -5  10   38.43    2.43
   2   5  10   44.75    2.95
   2  -5  10   38.30    2.79
   2  -5  10   40.44    2.45
   2   5  10   34.54    2.92
  -2  -5 -11  170.11    9.42
   2  -5  11  150.88    8.37
   2  -5  11  156.08    8.89
   2   5  11  180.02    8.99
   2  -5  11  152.02    8.40
   2   5  11  181.42    9.06
  -2  -5 -12   75.75    4.88
   2  -5  12   60.95    3.73
   2   5  12   67.66    4.31
   2  -5  12   67.57    3.79
   2   5  12   73.68    4.30
  -2  -5 -13   11.03    1.90
   2  -5  13   10.41    1.17
   2   5  13   11.06    1.71
   2  -5  13   11.21    1.18
   2  -5  13   14.40    1.81
   2   5  13   11.96    1.49
  -2  -5 -14   28.30    3.29
   2  -5  14   30.55    2.92
   2   5  14   37.41    2.92
   2  -5  14   27.07    2.28
   2  -5  14   33.58    2.34
   2  -5  15    9.85    1.95
  -2   5 -15   12.83    1.75
   2   5  15   13.42    1.89
   2  -5  15   10.92    1.33
  -2  -5 -15   10.24    2.15
   2  -5  15   11.46    1.30
   2   5  16   37.80    3.20
   2  -5  16   28.73    3.05
  -2   5 -16   38.77    3.19
  -2  -5 -16   37.15    3.88
   2  -5  16   35.81    2.58
   2  -5  17   23.10    1.66
   2  -5  17   17.80    1.72
   2   5  17   16.12    1.85
   2   5  17   16.69    2.23
  -2   5 -17   22.02    2.45
  -2  -5 -17   17.40    2.81
   2  -5  18   11.78    1.89
   2  -5  18   15.84    1.33
   2   5  18   11.28    1.90
   2   5  18    9.25    1.48
  -2  -5 -18    7.76    2.12
  -2   5 -18   14.93    2.18
   2  -5  18   11.44    1.43
   2  -5  19    4.17    1.08
   2  -5  19    4.99    1.46
   2  -5  19    5.19    0.89
   2   5  19    4.42    1.56
  -2  -5 -19    2.51    1.69
   2   5  19    5.04    1.22
  -2   5 -19    4.27    1.61
   2  -5  20   15.60    1.75
  -2   5 -20   20.54    2.56
   2  -5  20   23.56    1.64
   2   5  20   13.64    2.07
  -2  -5 -20    9.51    2.37
   2  -5  20   20.82    1.96
   2  -5  20   22.11    1.94
  -2   5 -21   -0.49    1.36
  -2  -5 -21   -0.36    1.39
   2   5  21    1.57    1.07
   2  -5  22   30.57    2.24
   2  -5  22   22.70    2.06
   2  -5  22   27.65    1.94
   2   5  22   27.05    2.43
   2   5  22   25.38    2.10
   2  -5  22   25.96    2.02
   2  -5  23   92.01    5.00
   2  -5  23   77.14    4.92
   2  -5  23   90.01    4.73
   2   5  23   99.35    5.03
   2   5  23   86.32    5.18
   2   5  23   77.05    4.82
   2  -5  23   80.35    4.77
   2  -5  24   61.27    3.48
   2  -5  24   57.01    3.25
   2  -5  24   56.16    3.45
   2   5  24   66.46    3.51
   2   5  24   55.61    3.52
   2   5  24   53.08    3.30
   2  -5  24   47.52    3.20
   2  -5  25    7.86    0.95
   2  -5  25    4.95    0.84
   2  -5  25    8.65    1.06
   2   5  25    5.76    0.98
   2   5  25    5.73    0.90
   2   5  25    7.90    1.04
   2  -5  25    6.82    0.90
   2  -5  26   16.71    1.19
   2  -5  26   16.19    1.24
   2  -5  26   15.22    1.28
   2   5  26   17.83    1.30
   2  -5  27    5.55    0.66
   2   5  27    5.54    0.74
   2  -5  27    4.57    0.65
   2  -5  28    2.44    0.41
   2   5  28    3.04    0.53
  -2  -6  27   17.97    1.11
   2  -6 -27    8.38    1.04
  -2  -6  26    3.29    0.65
  -2   6  26    2.48    0.69
  -2  -6  26    2.39    0.65
   2  -6 -26    0.66    0.66
  -2  -6  25    0.29    0.60
  -2   6  25    1.21    0.74
  -2  -6  25    1.63    0.69
   2  -6 -25    0.70    0.74
  -2  -6  24    0.83    0.70
   2  -6 -24    0.89    0.90
  -2   6  24    1.77    0.91
  -2  -6  24   -0.08    0.74
  -2  -6  23    6.02    1.28
  -2   6  23    6.65    1.22
   2  -6 -23    4.65    1.43
  -2  -6  23    9.64    1.22
  -2  -6  23   10.63    1.15
  -2  -6  23    7.77    1.12
  -2   6  23    9.99    1.25
  -2  -6  22   45.57    2.73
  -2  -6  22   42.44    2.89
  -2  -6  22   36.28    2.83
  -2  -6  22   37.15    2.68
  -2   6  22   42.01    2.76
  -2   6  22   39.14    2.97
  -2  -6  21  131.57    6.77
  -2  -6  21  107.35    6.82
  -2  -6  21  121.35    7.04
  -2   6  21  132.20    6.80
  -2  -6  21  124.57    6.81
  -2   6  21  113.94    7.06
  -2  -6  20   23.94    2.25
   2   6 -20   28.22    2.83
   2  -6 -20   27.62    3.13
  -2   6  20   27.52    2.15
  -2  -6  20   27.53    2.11
   2   6 -19    0.37    1.21
   2  -6 -19    1.97    1.23
  -2  -6  19    0.81    0.95
   2  -6 -18    1.58    1.29
  -2   6  18    2.38    1.22
  -2   6  18    3.44    1.08
  -2  -6  18    1.71    1.10
  -2  -6  18    0.44    1.61
  -2  -6  18    0.99    0.73
  -2  -6  18    1.46    0.96
   2   6 -18    1.85    1.22
  -2  -6  18    0.94    0.87
  -2  -6  17   23.97    1.80
  -2  -6  17   22.94    1.87
  -2   6  17   20.47    2.16
  -2  -6  17   20.40    1.98
  -2  -6  17   21.72    1.96
   2  -6 -17   24.63    2.68
  -2   6  17   25.66    2.19
  -2   6  17   21.03    1.90
  -2  -6  16  197.24   10.66
  -2  -6  16  203.94   10.91
  -2  -6  16  166.11   11.35
  -2   6  16  227.78   11.28
  -2  -6  16  210.51   10.85
  -2   6  16  252.80   11.38
  -2  -6  16  192.29   10.72
   2  -6 -16  192.34   11.74
  -2  -6  15  570.38   28.21
  -2  -6  15  489.92   28.80
  -2   6  15  581.70   28.74
  -2  -6  15  554.19   28.24
  -2   6  15  583.51   28.64
   2  -6 -15  603.14   29.35
  -2  -6  15  549.29   28.12
  -2  -6  14  193.55    9.52
  -2  -6  14  169.84    9.49
  -2   6  14  183.31    9.87
   2  -6 -14  211.66   10.60
  -2   6  14  156.42    9.86
  -2  -6  14  182.58    9.40
  -2  -6  14  165.74   10.08
  -2   6  13    0.50    0.98
  -2  -6  13    1.19    1.41
  -2   6  13    0.62    1.10
   2  -6 -13   -0.57    0.94
  -2  -6  13    0.37    0.65
   2   6 -12   19.13    1.81
  -2  -6  12   20.19    1.55
   2  -6 -12   20.88    2.11
  -2  -6  12   13.36    2.16
  -2  -6  12   21.64    2.04
  -2   6  12   22.16    1.94
  -2   6  12   18.03    1.97
   2   6 -11    0.50    0.79
  -2   6  11   -0.43    0.99
  -2  -6  11    0.69    0.62
  -2  -6  11   -0.48    1.18
   2   6 -11    0.50    0.62
  -2   6  11    0.19    0.88
   2  -6 -11   -0.10    0.72
  -2  -6  11    0.09    0.73
   2  -6 -10  132.96    8.06
  -2  -6  10  135.32    7.48
  -2  -6  10  143.85    8.03
   2   6 -10  119.22    7.89
  -2  -6  10  139.21    8.03
   2   6 -10  136.01    8.00
  -2   6  10  120.57    8.10
  -2   6  10  167.34    7.88
  -2   6  10  146.92    8.05
   2  -6  -9  595.32   31.11
   2  -6  -9  692.86   31.12
  -2  -6   9  616.52   30.51
  -2  -6   9  537.64   30.82
   2   6  -9  630.56   31.17
  -2  -6   9  639.29   31.10
  -2   6   9  614.40   31.31
   2   6  -9  650.91   31.21
  -2   6   9  577.60   30.71
  -2   6   9  581.31   30.96
   2  -6  -8   92.34    5.38
   2  -6  -8   83.25    5.19
   2   6  -8  102.41    5.56
   2   6  -8  100.37    5.54
  -2   6   8  103.42    5.67
  -2  -6   8   91.27    4.82
  -2  -6   8   71.47    5.00
  -2  -6   8   96.29    5.39
  -2   6   8   74.73    4.94
  -2   6   8   80.12    5.19
  -2   6   7    0.19    0.79
   2   6  -7    0.27    0.77
  -2  -6   7    0.57    0.55
   2   6  -7    0.82    0.76
  -2  -6   7   -0.06    0.79
   2  -6  -7    0.13    0.83
  -2  -6   7   -0.31    0.70
  -2   6   7    0.21    0.84
  -2   6   7    0.47    0.78
   2  -6  -7    0.25    0.64
  -2   6   6    2.08    0.90
   2   6  -6    0.46    0.73
  -2  -6   6    0.85    0.57
   2   6  -6    1.37    0.82
  -2  -6   6    0.48    0.71
   2  -6  -6    0.48    0.76
  -2  -6   6    1.40    0.80
  -2   6   6    0.66    0.84
   2  -6  -6    1.04    0.69
  -2   6   6    0.25    0.75
  -2   6   5   73.84    4.32
  -2   6   5   74.26    4.74
   2   6  -5   72.86    4.74
  -2  -6   5   71.05    4.32
  -2   6   5   76.84    4.50
  -2  -6   5   76.43    4.59
   2   6  -5   72.84    4.76
   2  -6  -5   78.62    4.45
   2  -6  -5   75.21    4.64
  -2  -6   5   76.60    4.17
  -2   6   4   32.09    2.18
  -2   6   4   29.89    2.47
   2   6  -4   29.08    2.52
  -2  -6   4   30.19    2.20
  -2   6   4   32.08    2.33
   2  -6  -4   31.89    2.27
   2   6  -4   30.28    2.56
   2  -6  -4   34.36    2.49
  -2  -6   4   32.82    2.04
  -2   6   3  232.93   12.39
  -2  -6   3  225.10   12.44
   2  -6  -3  245.69   12.81
   2  -6  -3  240.94   12.52
   2   6  -3  238.98   13.01
  -2   6   3  250.50   12.97
  -2   6   3  233.22   12.57
  -2  -6   3  259.05   12.33
  -2   6   2   53.26    3.36
  -2   6   2   68.83    4.01
  -2   6   2   52.45    3.52
  -2  -6   2   51.96    3.46
   2   6  -2   64.79    4.03
  -2   6   2   62.10    3.94
   2  -6  -2   54.54    3.47
  -2  -6   2   64.78    3.34
   2  -6  -2   61.12    3.77
  -2   6   1   -0.27    0.77
  -2   6   1    0.08    0.64
  -2  -6   1    0.26    0.51
  -2   6   1    0.33    0.62
   2   6  -1    0.09    0.80
  -2   6   1    0.60    0.62
   2  -6  -1    0.14    0.59
   2  -6  -1    0.60    0.70
  -2  -6   1    0.15    0.72
   2   6   0   27.04    2.24
  -2   6   0   28.95    2.20
   2  -6   0   22.36    1.72
  -2  -6   0   22.34    1.80
  -2   6   0   28.19    2.17
  -2   6   0   22.21    1.82
  -2   6   0   18.82    1.56
   2  -6   0   24.16    1.93
  -2   6  -1  660.15   32.80
   2  -6   1  651.60   32.72
   2  -6   1  636.01   32.97
  -2  -6  -1  615.65   32.91
  -2  -6  -1  660.41   32.88
  -2  -6  -1  693.17   32.86
  -2   6  -1  679.39   33.29
   2   6   1  676.54   33.45
  -2   6  -1  707.34   33.31
   2   6   1  614.44   32.61
  -2  -6  -2  151.39    9.28
  -2   6  -2  212.00    9.32
  -2   6  -2  148.37    9.45
   2   6   2  141.62    9.57
  -2   6  -2  136.30    9.39
  -2  -6  -2  224.94    9.47
   2  -6   2  209.09    9.22
  -2  -6  -2  153.23    9.18
   2  -6   2  138.86    9.20
   2   6   2  206.49    9.19
   2   6   3    2.06    0.90
  -2  -6  -3    2.70    0.95
   2  -6   3    2.25    0.71
   2   6   3    2.99    0.83
  -2  -6  -3    2.63    0.71
  -2  -6  -3    1.88    0.73
  -2   6  -3    3.55    0.89
  -2   6  -3    3.20    0.80
   2   6   4   82.94    4.67
  -2   6  -4   78.94    4.31
  -2  -6  -4   59.63    3.80
  -2  -6  -4   66.00    3.99
  -2   6  -4   60.20    3.72
  -2  -6  -4   65.94    4.05
   2   6   4   67.92    4.46
   2  -6   4   58.23    3.65
   2   6   4   55.73    3.70
  -2   6  -5    0.92    0.77
   2   6   5    2.33    1.07
  -2  -6  -5    1.48    0.98
   2  -6   5    0.88    0.67
  -2   6  -5    1.14    0.71
   2   6   5    1.06    0.81
   2   6   5    1.34    0.93
  -2  -6  -5    1.24    0.70
  -2  -6  -6   78.84    4.91
  -2   6  -6   78.03    4.48
   2  -6   6   69.10    4.47
   2   6   6   67.23    4.54
   2   6   6   96.44    5.53
  -2   6  -6   92.30    5.04
  -2  -6  -6   87.78    5.02
   2   6   6   99.30    5.57
   2  -6   7  832.79   42.14
  -2  -6  -7  903.03   42.93
  -2  -6  -7  856.21   42.90
   2  -6   7  819.89   42.39
   2   6   7  807.80   42.49
   2   6   7  890.16   43.38
   2   6   7  924.13   43.43
  -2   6  -7  864.91   42.78
   2  -6   8  589.48   31.24
  -2  -6  -8  754.62   32.30
   2   6   8  615.19   32.08
  -2  -6  -8  579.84   32.00
   2   6   8  745.47   31.84
   2  -6   8  734.32   31.69
   2   6   8  553.97   32.23
   2   6   8  584.19   32.32
  -2   6  -8  538.39   31.68
   2  -6   9  179.18    9.07
  -2   6  -9  176.56    9.51
   2   6   9  185.41   10.23
  -2  -6  -9  173.56    9.90
   2   6   9  141.89    9.60
   2   6   9  172.01   10.09
  -2  -6  -9  192.21   10.03
   2  -6   9  172.00    9.39
   2   6   9  169.72    9.50
   2   6  10    8.17    1.43
  -2   6 -10    8.60    0.87
  -2   6 -10    8.99    1.20
   2   6  10    8.30    1.59
   2   6  10    8.95    1.55
   2  -6  10    7.26    1.00
   2  -6  10    6.80    1.30
  -2  -6 -10    5.69    1.66
  -2  -6 -10   10.37    1.64
   2   6  10    7.21    1.54
   2  -6  11    1.41    0.71
   2   6  11    1.85    1.15
  -2   6 -11    2.20    0.72
  -2  -6 -11    0.24    1.32
   2  -6  11    1.33    1.05
   2   6  11    2.06    1.18
  -2  -6 -11    2.34    1.27
  -2   6 -11    1.76    0.56
   2  -6  12    0.77    1.20
   2   6  12    1.97    1.08
   2   6  12    1.72    1.27
  -2  -6 -12    2.75    1.33
   2  -6  12    1.29    0.73
   2  -6  13  164.06    8.70
   2   6  13  163.27    8.69
   2   6  13  159.49    8.88
  -2  -6 -13  161.77    9.68
   2  -6  13  148.76    8.14
   2  -6  13  137.47    8.23
   2   6  14  134.91    6.65
   2   6  14  142.27    7.13
   2  -6  14  113.18    6.72
  -2  -6 -14   94.69    7.34
   2  -6  14   95.97    6.14
   2  -6  14  102.35    6.08
   2   6  15   33.39    2.47
   2   6  15   29.01    2.89
   2  -6  15   23.75    2.80
  -2   6 -15   34.09    2.88
  -2  -6 -15   28.26    3.44
   2  -6  15   30.25    2.24
   2   6  16   11.29    2.00
  -2   6 -16   14.31    1.97
  -2  -6 -16    9.92    2.29
   2  -6  16   12.60    1.37
   2  -6  17    0.59    0.83
  -2  -6 -17   -0.22    1.71
   2   6  17    1.59    1.34
   2  -6  17    0.20    1.51
   2  -6  17    0.90    0.83
  -2   6 -17    2.59    1.30
   2  -6  18   10.00    1.15
  -2   6 -18    8.35    1.78
   2   6  18    6.22    1.71
   2  -6  18    9.17    1.28
  -2  -6 -18    4.54    1.84
   2  -6  18    4.65    1.58
  -2  -6 -19   -1.46    1.66
  -2   6 -19    1.54    1.51
   2  -6  20    9.43    1.35
   2  -6  20   18.64    1.38
  -2   6 -20   10.87    2.03
   2   6  20   14.33    1.98
  -2  -6 -20    9.07    2.07
   2  -6  20   15.01    1.61
   2  -6  20   12.36    1.56
   2  -6  21   26.78    2.08
   2  -6  21   23.38    1.94
  -2  -6 -21   26.32    2.33
   2  -6  21   19.19    1.89
   2  -6  21   25.62    1.78
   2   6  21   24.60    2.32
   2  -6  22    0.28    0.75
   2   6  22    0.43    1.02
   2  -6  22   -0.56    0.94
  -2  -6 -22    0.50    0.85
   2  -6  22    0.55    0.66
   2  -6  22    0.55    0.69
   2   6  22    1.18    0.97
  -2  -6 -23    1.64    0.84
   2   6  23    2.61    0.94
   2  -6  23    2.90    0.67
   2   6  23    1.04    0.95
   2  -6  23    2.50    0.88
   2  -6  23    2.45    0.75
   2  -6  23    1.71    0.71
   2   6  24   29.86    1.79
   2  -6  24   23.26    1.58
   2  -6  24   20.45    1.53
   2  -6  24   27.84    1.76
   2   6  24   24.67    1.81
   2  -6  24   25.99    1.79
   2   6  25   13.69    1.12
   2  -6  25   12.92    1.02
   2  -6  25   14.08    1.08
   2   6  25   13.12    1.11
   2  -6  25   13.56    1.16
   2  -6  26    3.35    0.53
   2  -6  26    2.76    0.48
   2   6  26    3.01    0.58
  -2  -6 -26    1.27    0.51
   2  -7 -26   13.03    1.21
  -2  -7  26   25.94    1.29
  -2  -7  25   18.13    1.31
   2  -7 -25   15.33    1.43
  -2  -7  24    7.78    0.87
  -2  -7  24    9.26    0.89
   2  -7 -23    2.48    0.93
  -2  -7  23    1.99    0.71
  -2  -7  23    2.19    0.69
   2  -7 -22    2.09    1.06
  -2  -7  22    2.26    0.73
  -2  -7  22    0.85    0.81
  -2  -7  21    0.15    0.98
   2  -7 -21    0.95    1.21
  -2   7  21    0.95    0.97
  -2  -7  21    0.73    0.75
  -2  -7  21    0.40    0.94
  -2  -7  20    8.48    1.32
   2  -7 -20    5.04    1.81
  -2   7  20    8.22    1.42
  -2  -7  20   10.49    1.55
  -2  -7  20   10.67    1.20
  -2  -7  19   15.69    1.69
  -2  -7  19   17.66    1.62
   2  -7 -19   12.96    2.46
  -2  -7  18   82.59    4.38
   2   7 -18   88.17    5.13
  -2  -7  18   83.88    4.33
   2  -7 -18   91.30    5.72
  -2  -7  18   78.69    4.29
  -2   7  18   92.26    4.82
   2  -7 -17   18.04    2.37
  -2  -7  16    3.56    0.99
  -2  -7  16    4.63    1.21
   2  -7 -16    4.97    1.50
  -2  -7  16    2.93    1.74
  -2   7  16    3.18    1.18
  -2   7  16    4.36    1.28
   2  -7 -16    3.37    1.95
  -2  -7  15   41.11    4.08
   2  -7 -15   50.27    4.59
  -2  -7  15   54.88    3.70
  -2   7  15   61.60    3.93
   2  -7 -15   72.46    4.72
  -2   7  15   57.92    3.97
  -2  -7  15   57.56    3.56
   2  -7 -14    2.07    1.73
   2  -7 -14    5.95    1.41
  -2   7  14    4.16    1.35
  -2  -7  14    4.38    1.80
  -2  -7  14    4.48    0.96
  -2   7  14    4.16    1.26
   2  -7 -13   25.39    2.64
  -2  -7  13   12.21    1.44
  -2  -7  13   30.76    2.64
  -2   7  13   13.59    1.94
  -2   7  13   26.74    2.10
   2  -7 -13   12.48    1.96
   2   7 -12  380.45   19.24
   2  -7 -12  468.40   20.02
  -2  -7  12  385.37   18.73
  -2   7  12  317.72   19.17
  -2  -7  12  258.65   19.28
  -2   7  12  382.44   19.07
   2  -7 -12  415.29   19.78
   2   7 -11  130.33    6.97
  -2  -7  11  127.46    6.34
   2  -7 -11  128.28    7.17
  -2  -7  11   83.27    6.78
   2  -7 -11  138.60    7.28
  -2   7  11   99.88    6.78
  -2   7  11  103.58    6.49
   2   7 -10    2.67    1.00
  -2   7  10    5.08    1.38
  -2   7  10    3.21    0.97
   2   7 -10    4.24    1.07
   2  -7 -10    1.94    1.26
  -2  -7  10    2.16    1.26
  -2   7  10    2.79    0.98
  -2  -7  10    3.48    1.05
   2  -7 -10    4.09    1.14
  -2  -7  10    1.73    0.73
  -2   7  10    1.30    1.10
   2  -7  -9  119.10    6.95
  -2   7   9   99.11    6.65
  -2  -7   9  118.66    6.22
   2   7  -9  126.97    6.97
  -2   7   9  130.24    7.30
  -2  -7   9  121.76    6.84
  -2  -7   9   90.66    6.54
  -2   7   9   99.63    6.34
   2   7  -9  125.47    6.99
   2  -7  -9  128.78    6.90
   2  -7  -8  205.91   11.29
  -2   7   8  193.10   11.07
  -2  -7   8  201.15   10.56
   2   7  -8  218.81   11.38
  -2   7   8  207.87   11.55
  -2  -7   8  212.54   11.19
  -2  -7   8  190.38   10.96
  -2   7   8  186.36   10.72
   2   7  -8  211.68   11.37
   2  -7  -8  226.17   11.20
   2  -7  -7   27.83    2.45
  -2   7   7   25.59    2.38
  -2  -7   7   24.31    2.26
  -2  -7   7   27.94    1.96
   2   7  -7   30.56    2.60
  -2  -7   7   32.73    2.49
  -2   7   7   26.03    2.13
   2   7  -7   29.76    2.60
  -2   7   7   29.28    2.64
   2  -7  -7   30.24    2.42
  -2   7   6  284.73   15.28
  -2  -7   6  280.50   15.11
  -2  -7   6  292.45   14.81
   2   7  -6  267.70   15.52
   2  -7  -6  277.07   15.41
  -2  -7   6  312.08   15.42
  -2   7   6  283.99   14.97
   2  -7  -6  317.47   15.30
  -2   7   6  292.30   15.70
   2   7  -6  290.04   15.60
  -2  -7   5  157.45    9.36
   2   7  -5  193.55   10.07
   2  -7  -5  184.52    9.79
  -2  -7   5  173.08    9.61
   2  -7  -5  172.40    9.46
  -2   7   5  149.11    9.20
  -2   7   5  167.30    9.55
  -2  -7   5  188.69    9.15
  -2   7   5  203.87   10.16
   2   7  -5  194.74   10.06
  -2  -7   4   15.73    1.60
   2   7  -4   17.08    1.91
   2  -7  -4   13.66    1.66
  -2  -7   4   15.17    1.62
   2  -7  -4   14.23    1.58
  -2   7   4   16.33    1.52
  -2   7   4   17.16    1.73
  -2  -7   4   17.67    1.36
  -2   7   4   18.13    1.95
   2   7  -4   18.92    1.97
  -2  -7   3  108.12    6.66
   2   7  -3  131.92    7.38
  -2  -7   3  137.94    6.98
   2  -7  -3  124.25    7.03
   2  -7  -3  111.81    6.66
  -2   7   3  107.04    6.49
  -2   7   3  108.10    6.75
  -2  -7   3  130.54    6.46
   2   7  -3  133.28    7.37
  -2   7   3  137.39    7.38
  -2  -7   2  522.70   26.92
   2   7  -2  517.47   27.51
  -2  -7   2  565.06   27.11
   2  -7  -2  532.74   27.23
   2  -7  -2  522.16   26.88
  -2   7   2  505.73   26.69
  -2   7   2  551.06   27.53
   2   7  -2  532.47   27.53
  -2   7   2  525.26   26.99
  -2  -7   2  547.27   26.62
  -2  -7   1   18.06    1.66
   2  -7  -1   19.33    1.59
   2   7  -1   14.44    1.86
  -2   7   1   16.03    1.80
   2   7  -1   12.61    1.79
  -2  -7   1   13.85    1.53
   2  -7  -1   13.84    1.59
  -2  -7   1   13.20    1.49
  -2   7   1   16.63    1.65
  -2   7   1   18.78    1.43
   2  -7   0  339.07   18.89
  -2  -7   0  380.34   18.81
  -2  -7   0  344.23   18.82
  -2   7   0  372.41   19.24
   2   7   0  375.55   19.41
  -2  -7   0  384.67   18.79
   2  -7   0  352.50   18.62
   2   7   0  367.50   19.41
  -2   7   0  368.42   18.74
  -2  -7  -1  414.81   20.67
   2  -7   1  401.36   20.67
  -2  -7  -1  381.32   20.47
   2  -7   1  364.50   20.29
   2   7   1  462.87   21.38
  -2   7  -1  445.67   21.08
   2   7   1  447.08   21.35
  -2   7  -1  372.98   20.39
  -2   7  -2    2.40    0.92
   2   7   2    4.15    1.26
  -2   7  -2    5.09    1.21
  -2  -7  -2    4.27    1.05
   2   7   2    1.41    0.79
  -2  -7  -2    3.64    1.11
   2  -7   2    3.09    0.90
   2   7   2    3.92    1.23
  -2   7  -3  138.26    7.84
   2   7   3  179.68    9.03
  -2  -7  -3  157.78    8.27
  -2  -7  -3  150.61    8.10
   2  -7   3  134.93    7.78
   2   7   3  121.24    7.67
  -2   7  -3  173.89    8.61
   2   7   3  178.01    8.99
  -2   7  -4  503.84   25.29
  -2   7  -4  525.93   25.94
   2   7   4  526.84   26.36
   2   7   4  532.81   26.42
  -2  -7  -4  511.81   25.76
   2   7   4  453.89   25.19
   2  -7   4  484.24   25.27
  -2  -7  -4  530.33   25.65
  -2   7  -5   81.92    6.22
   2   7   5   81.67    6.57
   2  -7   5  122.71    6.10
   2   7   5  116.71    6.06
  -2   7  -5  125.47    6.07
   2   7   5   88.40    6.68
  -2  -7  -5  124.23    6.50
  -2  -7  -5   89.60    6.25
   2   7   6    3.32    1.51
  -2   7  -6    2.11    0.97
   2   7   6    3.29    1.39
   2   7   6    2.38    1.03
   2  -7   6    2.25    0.89
  -2  -7  -6    1.91    1.25
  -2   7  -6    1.97    0.79
  -2  -7  -6    2.73    0.99
   2   7   6    3.87    1.33
  -2   7  -7  152.96    7.65
   2   7   7  155.28    8.35
   2  -7   7  113.52    7.00
   2   7   7  116.74    7.04
   2   7   7   97.87    7.41
   2   7   7  152.33    8.32
  -2  -7  -7  142.48    7.73
  -2  -7  -7  125.53    7.55
  -2   7  -8    2.77    0.98
   2   7   8    1.19    1.29
   2   7   8    2.34    1.09
  -2  -7  -8    0.86    1.32
   2  -7   8    0.75    0.94
   2   7   8    3.27    1.39
   2   7   8    0.11    1.30
  -2  -7  -8    3.64    1.19
   2   7   9   16.37    2.23
  -2   7  -9   17.53    1.78
   2   7   9   12.64    2.00
   2   7   9   15.39    1.77
  -2  -7  -9   12.17    2.06
   2  -7   9    9.88    1.52
  -2   7  -9   16.04    1.31
  -2  -7  -9   21.49    2.29
   2   7   9   10.57    1.89
  -2  -7 -10  173.30   12.39
  -2   7 -10  226.03   11.58
   2   7  10  198.26   12.65
   2   7  10  199.14   12.33
   2  -7  10  231.37   12.20
   2   7  10  215.98   12.80
  -2   7 -10  247.40   12.28
   2   7  10  256.78   12.31
  -2  -7 -10  288.74   13.27
   2  -7  11  153.09    7.63
  -2   7 -11  120.10    7.81
  -2  -7 -11  101.95    8.20
  -2  -7 -11  167.96    9.09
  -2   7 -11  116.73    7.29
   2   7  11  227.73    8.68
   2   7  11  167.21    8.41
   2  -7  11  166.25    8.35
   2  -7  12   56.33    4.95
  -2  -7 -12   99.67    6.17
  -2  -7 -12   59.54    5.28
   2  -7  12   83.26    4.64
   2   7  12   89.13    5.26
   2   7  12   86.82    5.16
  -2  -7 -13    5.83    1.90
   2  -7  13   10.13    1.88
   2   7  13   10.14    1.59
   2   7  13   11.73    1.87
  -2  -7 -14   -0.65    1.54
   2   7  14    0.32    0.95
   2  -7  14    0.85    1.54
   2   7  14    0.97    1.46
  -2  -7 -14   -0.20    1.39
  -2  -7 -15   18.46    2.58
  -2   7 -15   23.70    2.49
  -2  -7 -15   18.25    3.03
   2   7  15   24.00    2.49
   2  -7  15   17.06    2.37
   2   7  15   24.85    2.05
  -2   7 -16    2.26    1.35
  -2  -7 -16    2.15    1.57
  -2  -7 -17   25.56    3.78
   2  -7  17   32.36    3.02
   2  -7  18  123.22    6.86
   2   7  18  100.99    7.15
   2  -7  18   98.36    6.91
  -2  -7 -18  141.37    7.49
   2  -7  18  142.04    6.67
   2  -7  19    3.93    0.83
  -2  -7 -19    1.80    1.16
   2   7  19    0.46    1.24
   2  -7  19    2.23    1.07
   2  -7  19    3.14    1.20
   2  -7  20    0.84    0.87
   2   7  20    0.56    1.09
   2  -7  20    0.35    0.65
   2  -7  20   -0.41    0.95
   2   7  20   -0.58    0.96
   2  -7  20    1.01    0.76
  -2  -7 -20    0.60    0.96
   2  -7  21   48.34    2.80
   2  -7  21   42.76    2.51
   2   7  21   39.32    2.91
   2  -7  21   39.31    2.57
  -2  -7 -21   36.77    2.76
   2   7  21   46.94    2.70
   2  -7  21   36.81    2.60
   2  -7  22   17.54    1.41
   2  -7  22   14.00    1.15
   2   7  22   17.65    1.55
  -2  -7 -22   12.48    1.35
   2  -7  22   12.21    1.19
   2   7  22   17.81    1.34
   2  -7  22   13.29    1.22
   2  -7  23   29.90    1.81
   2  -7  23   26.51    1.61
   2   7  23   27.88    1.84
   2  -7  23   22.61    1.54
  -2  -7 -23   19.21    1.70
   2   7  23   24.44    1.64
   2  -7  23   25.94    1.63
   2  -7  24   70.80    3.34
   2   7  24   60.34    3.27
   2   7  24   64.22    3.42
   2  -7  24   72.45    3.45
   2  -7  25    3.78    0.51
   2  -8 -24    0.57    0.39
  -2  -8  24    1.25    0.40
   2  -8 -23   -0.16    0.53
  -2  -8  23    0.16    0.45
  -2  -8  23    0.87    0.47
   2  -8 -22    3.67    0.86
  -2  -8  22    3.84    0.71
  -2  -8  22    4.31    0.68
   2  -8 -21    3.69    1.10
  -2  -8  21    4.77    0.87
  -2  -8  21    5.24    0.79
  -2  -8  20   27.89    2.07
  -2  -8  20   28.82    1.90
  -2  -8  19    5.20    0.92
  -2  -8  19    3.19    1.20
   2  -8 -19    3.80    1.38
  -2   8  19    3.69    1.08
  -2   8  19    4.54    0.85
  -2  -8  18    0.89    0.80
  -2  -8  18   -0.16    1.27
   2  -8 -18    1.13    1.46
  -2   8  18    1.90    1.06
  -2   8  18    1.61    0.86
  -2  -8  17   13.60    2.18
  -2   8  17   28.87    2.17
  -2  -8  17   28.26    1.90
  -2  -8  16   22.31    1.83
  -2   8  16   22.13    1.98
  -2  -8  16   21.95    1.78
  -2   8  16   21.50    2.02
   2  -8 -15   25.14    2.60
  -2   8  15   25.41    2.17
  -2  -8  15   18.02    2.47
  -2   8  15   20.12    2.10
  -2  -8  15   19.83    1.75
  -2  -8  15   20.54    1.89
   2  -8 -15   19.75    2.72
  -2  -8  14    0.81    0.72
   2  -8 -14    0.14    1.00
   2  -8 -13    2.64    1.18
  -2   8  12   26.24    2.77
  -2   8  12   32.35    2.58
  -2  -8  12   37.52    2.37
   2  -8 -12   33.01    3.15
   2  -8 -11  180.36    9.16
  -2   8  11  145.49    8.28
  -2   8  11  123.97    8.50
  -2  -8  11  109.05    8.65
   2   8 -11  163.12    8.71
   2  -8 -11  182.74    9.14
  -2  -8  11  160.94    8.04
  -2   8  10  109.89    7.81
   2   8 -10  129.67    7.45
  -2  -8  10  123.63    6.73
   2  -8 -10  138.51    7.72
  -2   8  10  128.44    7.03
  -2   8  10  114.52    7.37
  -2   8  10  122.74    7.05
  -2  -8  10  113.67    7.55
  -2  -8   9    0.29    0.60
  -2   8   9   -0.07    0.91
  -2  -8   9    1.40    1.23
   2  -8  -9   -0.38    1.14
  -2   8   9    1.45    1.09
  -2   8   9    1.27    0.88
   2  -8  -9    0.22    0.83
   2   8  -9    1.16    0.89
  -2   8   9   -0.44    1.11
  -2   8   8    1.99    1.18
   2   8  -8    1.84    0.97
  -2   8   8    1.96    0.84
  -2   8   8    1.29    0.90
  -2  -8   8    1.72    1.13
   2  -8  -8    1.06    1.05
  -2   8   8    1.13    1.07
   2   8  -8    1.01    0.81
  -2  -8   8    1.18    0.59
   2  -8  -8    1.08    0.87
  -2   8   7    3.00    0.95
  -2   8   7    2.61    1.25
   2   8  -7    1.77    0.99
  -2   8   7    2.26    0.87
  -2   8   7    0.72    1.04
   2   8  -7    1.77    0.93
   2   8  -7    0.51    0.84
   2  -8  -7    1.88    0.83
  -2  -8   7    1.97    0.90
  -2  -8   7    2.41    0.63
  -2  -8   7    1.36    1.03
   2  -8  -7    2.64    1.11
  -2   8   6   47.82    3.16
  -2   8   6   58.40    4.13
   2   8  -6   54.87    3.84
   2  -8  -6   53.96    3.70
  -2  -8   6   45.68    3.45
  -2   8   6   46.92    3.51
   2  -8  -6   48.29    3.43
   2   8  -6   54.53    3.84
  -2   8   5  101.72    5.97
  -2   8   5  119.71    7.00
   2   8  -5  111.18    6.73
   2  -8  -5  108.08    6.53
  -2  -8   5  106.00    6.31
  -2   8   5  111.88    6.45
   2  -8  -5  110.74    6.30
   2   8  -5  109.08    6.73
   2   8  -4   18.42    2.07
   2  -8  -4   20.06    1.98
  -2   8   4   20.17    2.24
   2   8  -4   20.54    2.15
  -2   8   4   18.80    1.91
  -2   8   4   17.48    1.56
  -2  -8   4   17.18    1.86
   2  -8  -4   20.97    1.86
   2   8  -3   63.85    4.54
  -2   8   3   58.66    4.44
  -2   8   3   67.63    4.16
   2  -8  -3   63.43    4.26
   2   8  -3   54.49    4.36
  -2  -8   3   64.11    4.10
   2  -8  -3   70.33    4.08
   2   8  -2   38.15    3.26
  -2   8   2   49.39    3.45
   2  -8  -2   38.72    2.95
   2  -8  -2   36.04    2.70
  -2  -8   2   35.98    2.79
   2   8  -2   40.93    3.31
  -2   8   2   37.10    2.81
  -2   8   1    4.65    1.10
   2  -8  -1    5.63    1.10
   2   8  -1    5.84    1.35
  -2   8   1    5.15    1.27
   2   8  -1    5.98    1.32
  -2  -8   1    5.76    1.21
   2  -8  -1    4.54    1.03
   2   8   0   26.57    2.62
  -2   8   0   29.75    2.57
  -2   8   0   22.73    2.03
   2   8   0   30.84    2.76
  -2  -8   0   22.69    2.10
   2  -8   0   21.34    1.94
  -2   8  -1   98.84    6.23
   2   8   1  102.73    6.52
  -2  -8  -1   93.63    5.87
   2   8   1   93.64    6.09
  -2   8  -1   93.75    5.64
   2   8   1  101.27    6.51
   2  -8   1  100.08    5.65
  -2  -8  -1  104.28    5.90
   2   8   2    2.03    1.31
  -2   8  -2    2.17    0.98
   2   8   2    2.71    1.27
  -2   8  -2    1.45    0.81
  -2  -8  -2    1.77    0.80
  -2  -8  -2    1.95    1.07
   2  -8   2    2.23    0.88
   2   8   2    2.28    1.12
   2   8   3   96.73    6.32
  -2  -8  -3   88.84    5.67
  -2   8  -3   97.74    5.94
   2   8   3   99.21    6.36
  -2   8  -3   88.69    5.29
   2   8   3   98.57    6.00
   2   8   3   82.89    5.08
   2  -8   3   91.84    5.32
  -2  -8  -3  104.26    5.74
   2   8   4   79.69    5.26
   2   8   4   81.55    5.28
  -2   8  -4   74.19    4.66
  -2  -8  -4   75.27    4.58
   2   8   4   55.25    3.81
  -2  -8  -4   64.37    4.36
   2  -8   4   60.30    4.00
  -2   8  -4   63.66    3.97
   2   8   4   71.36    4.78
  -2  -8  -5   -0.19    1.12
   2  -8   5    0.52    0.77
   2   8   5   -0.16    1.15
  -2   8  -5    0.45    0.82
   2   8   5    0.80    1.05
  -2  -8  -5    0.99    0.84
   2   8   5    0.99    0.75
   2   8   5    0.60    1.30
  -2   8  -5    1.38    0.71
   2   8   6   -0.33    1.18
  -2   8  -6   -0.22    0.83
   2   8   6    0.30    0.80
  -2  -8  -6    1.40    0.99
   2  -8   6    0.69    0.81
  -2  -8  -6    0.70    1.18
   2   8   6    0.36    1.26
   2   8   6    1.14    1.26
   2   8   7   15.47    2.27
   2   8   7   11.52    1.43
   2  -8   7   12.93    1.56
   2   8   7   16.76    2.33
  -2   8  -7   14.91    1.72
  -2  -8  -7   15.05    2.00
  -2  -8  -7   14.84    1.87
  -2   8  -7   11.67    1.24
   2   8   7   11.95    1.98
  -2  -8  -8    2.14    1.44
   2  -8   8    0.31    0.95
  -2  -8  -8    1.62    1.01
   2   8   8    0.70    0.92
  -2   8  -8    0.91    0.70
   2   8   8    0.49    1.17
  -2   8  -8    0.95    0.85
   2   8   8    0.12    1.29
  -2  -8  -9    2.36    1.43
   2  -8   9    4.49    1.23
  -2  -8  -9    5.20    1.37
   2   8   9    3.17    1.08
  -2   8  -9    2.63    0.76
   2   8   9    2.75    1.39
  -2   8  -9    2.05    0.94
   2   8   9    2.22    1.33
   2   8  10   42.90    3.16
  -2  -8 -10   25.47    3.25
  -2  -8 -10   62.90    4.25
   2  -8  10   33.35    3.13
   2   8  10   34.30    3.25
  -2   8 -10   49.34    2.71
  -2   8 -10   47.91    3.34
   2  -8  11    2.45    1.34
  -2  -8 -11    0.37    1.53
  -2  -8 -11    3.85    1.51
  -2   8 -11    2.96    0.71
   2   8  11    0.53    1.16
   2   8  11    1.00    1.11
  -2   8 -11    2.70    0.95
  -2  -8 -12    5.07    1.74
  -2  -8 -12    9.47    1.95
   2   8  12    6.71    1.54
  -2  -8 -13    0.19    1.37
   2  -8  14    4.57    1.66
   2   8  14    8.25    1.29
  -2   8 -14   10.96    1.75
  -2  -8 -14    1.78    1.63
  -2  -8 -14    9.78    1.83
   2   8  14    6.91    1.65
   2  -8  15    2.98    1.53
   2   8  15    4.78    0.97
   2   8  15    4.61    1.46
  -2  -8 -15    4.15    1.47
  -2  -8 -16    1.40    1.13
   2  -8  16    0.16    0.94
   2   8  16    0.52    0.66
   2  -8  16   -0.67    1.38
   2   8  16    1.16    1.22
   2  -8  16    1.16    0.72
  -2  -8 -17    4.38    1.23
   2  -8  17    1.23    1.29
   2   8  17    2.86    0.74
   2  -8  17    3.35    1.04
   2   8  17    0.45    1.20
   2  -8  17    2.44    0.71
   2  -8  18   33.36    2.02
   2  -8  18   30.62    2.17
   2  -8  18   27.17    2.26
  -2  -8 -18   32.25    2.42
   2   8  18   29.02    2.10
  -2  -8 -19    6.03    1.06
   2  -8  19    5.13    0.74
   2  -8  19    6.26    1.00
   2  -8  19    4.34    1.00
   2   8  19    4.54    0.86
   2   8  19    3.24    1.10
   2  -8  20   19.01    1.29
   2   8  20   15.02    1.26
  -2  -8 -20   16.38    1.45
   2  -8  20   16.89    1.34
   2   8  20   16.50    1.60
   2  -8  20   18.39    1.45
   2   8  21   21.05    1.64
   2  -8  21   24.23    1.56
   2  -8  21   21.75    1.40
   2  -8  21   20.06    1.35
  -2  -8 -21   17.93    1.49
   2   8  22    6.55    0.79
   2  -8  22    6.77    0.67
   2  -8  22    8.67    0.78
   2  -8  23    2.81    0.46
  -2  -9  21    0.61    0.44
   2  -9 -21    0.26    0.45
  -2  -9  20   44.03    2.78
   2  -9 -20   45.59    2.94
   2  -9 -19   20.42    1.67
  -2  -9  19   15.60    1.47
  -2   9  19   15.91    1.17
  -2  -9  19   18.66    1.34
   2  -9 -18   38.06    3.52
  -2  -9  18   48.66    3.43
  -2   9  18   69.18    3.23
  -2  -9  18   57.17    3.24
   2  -9 -17   15.99    2.17
  -2  -9  17   13.04    1.99
   2  -9 -16    0.94    1.16
  -2  -9  16   -0.08    1.26
  -2  -9  16    2.08    0.79
   2  -9 -15    1.65    1.36
  -2  -9  15    5.14    1.61
  -2  -9  15    5.45    1.05
   2  -9 -14   35.59    3.46
  -2  -9  14   38.35    3.45
  -2   9  14   53.24    3.35
  -2  -9  14   47.74    2.98
  -2   9  13   52.02    3.81
  -2  -9  13   51.46    3.55
  -2  -9  13   59.30    3.33
  -2  -9  13   62.60    4.21
   2  -9 -13   60.02    4.26
  -2   9  12  122.51    7.69
  -2  -9  12  113.15    7.32
  -2  -9  12  145.03    7.96
   2   9 -12  139.12    7.04
   2   9 -11   86.72    4.60
  -2  -9  11   83.39    5.41
   2  -9 -11   94.61    5.61
   2  -9 -10   12.27    1.69
  -2   9  10    7.87    1.52
  -2   9  10    9.03    1.35
   2  -9 -10   10.59    1.72
  -2  -9  10    6.08    1.93
   2   9  -9    3.13    1.03
  -2   9   9    4.09    1.48
  -2   9   9    3.31    1.08
   2  -9  -9    4.05    1.07
   2   9  -8   22.39    2.25
  -2   9   8   27.18    2.90
   2  -9  -8   27.41    2.47
   2   9  -7   60.45    4.41
  -2   9   7   74.28    5.15
   2  -9  -7   68.59    4.55
  -2  -9   6  354.99   18.47
   2  -9  -6  378.51   18.35
  -2   9   6  355.78   19.12
   2   9  -6  316.67   18.47
  -2   9   6  349.50   18.33
   2  -9  -6  343.45   18.47
  -2   9   5  274.70   12.17
  -2   9   5  217.97   12.25
   2   9  -5  183.93   11.91
   2  -9  -5  237.28   12.26
  -2  -9   5  221.00   12.36
  -2   9   5  265.07   13.20
   2   9  -5  235.69   12.66
   2  -9  -5  226.90   12.46
   2   9  -4   11.12    1.60
  -2   9   4    9.02    1.68
  -2   9   4    6.39    1.28
  -2  -9   4    3.84    1.34
   2  -9  -4    6.09    1.28
   2   9  -4    4.53    1.16
  -2   9   4   10.77    1.30
   2  -9  -4    7.68    1.27
  -2   9   3   15.63    1.72
   2   9  -3   14.97    1.75
   2  -9  -3   18.71    1.79
  -2  -9   3   17.17    1.90
  -2   9   3   18.44    1.63
   2   9  -3   20.98    2.14
  -2   9   3   16.13    2.05
  -2   9   2    0.22    0.88
   2   9  -2    0.08    0.97
   2   9  -2    1.64    0.95
  -2   9   2    2.40    1.10
  -2   9   2    1.42    0.86
   2  -9  -2    0.21    0.87
  -2  -9   2    2.87    1.12
  -2   9   1    8.63    1.23
   2   9  -1    8.11    1.45
   2   9  -1    6.94    1.48
  -2   9   1    6.87    1.40
   2  -9  -1    6.40    1.12
  -2  -9   1    8.30    1.41
  -2   9   1    8.41    1.12
  -2   9   0   40.13    3.06
   2   9   0   45.07    3.47
   2   9   0   53.07    3.96
  -2   9   0   48.24    3.66
  -2   9   0   52.09    3.06
  -2  -9   0   44.68    3.35
   2  -9   0   47.05    3.17
  -2   9  -1   17.34    1.75
   2   9   1   24.55    2.39
   2  -9   1   18.04    1.81
  -2  -9  -1   19.72    2.14
  -2   9  -1   23.18    1.76
   2   9   1   25.87    2.62
  -2   9  -1   26.25    2.39
   2  -9   2    0.67    0.84
  -2  -9  -2    1.60    1.11
  -2   9  -2    0.53    0.78
  -2   9  -2    0.73    0.73
   2   9   2    1.59    1.27
   2   9   2   -0.45    1.22
  -2   9  -2    0.35    0.82
   2  -9   3    2.98    1.00
  -2  -9  -3    3.65    1.30
  -2   9  -3    5.54    1.24
   2   9   3    6.79    1.64
  -2  -9  -3    3.12    1.05
  -2   9  -3    2.78    0.86
   2   9   3    2.56    1.38
  -2   9  -3    6.07    0.90
  -2  -9  -4   83.72    5.26
   2  -9   4   82.06    4.84
  -2  -9  -4   77.07    5.14
  -2   9  -4   74.51    4.58
   2   9   4   82.93    5.47
  -2   9  -4   78.81    5.25
   2   9   4   87.82    5.97
  -2   9  -4   79.50    4.57
  -2   9  -5    1.10    0.87
   2   9   5    1.51    1.27
  -2  -9  -5    0.46    0.91
   2  -9   5    4.99    1.11
  -2  -9  -5    3.84    1.37
  -2   9  -5    1.53    0.75
   2   9   5    3.88    1.52
   2  -9   6    1.10    0.99
   2   9   6    1.87    1.40
  -2   9  -6    0.22    0.79
  -2  -9  -6    1.58    1.11
   2   9   7   11.84    2.06
  -2   9  -7   12.96    1.70
  -2  -9  -7   13.96    1.95
   2   9   8    0.32    1.10
  -2   9  -8    0.10    0.85
  -2  -9  -8   -0.81    0.97
   2   9   8   -0.25    0.93
   2   9   9    3.40    1.09
  -2  -9  -9    0.84    1.28
  -2   9  -9    3.99    0.80
  -2  -9  -9    4.76    1.44
   2   9   9    3.24    1.31
   2   9  10    1.81    1.16
   2   9  10    0.70    0.85
  -2   9 -10    1.13    0.60
   2   9  10    1.50    1.03
  -2  -9 -10    0.10    1.28
   2  -9  10    0.19    1.19
   2  -9  11    5.11    1.42
   2   9  11    5.19    1.25
  -2   9 -11    5.22    0.81
   2   9  11    3.63    1.23
  -2  -9 -11    4.31    1.46
  -2  -9 -12    2.92    1.29
   2   9  12    1.43    1.14
   2  -9  12    2.42    1.38
   2   9  12    2.09    0.95
  -2  -9 -13    6.27    1.40
   2  -9  13    3.83    1.42
   2   9  13    4.60    1.03
   2   9  13    5.66    1.40
  -2  -9 -14    6.06    1.24
   2   9  14    6.85    1.00
  -2   9 -14    3.95    0.87
   2   9  14    6.08    1.33
  -2  -9 -15    2.78    1.00
   2  -9  15    1.62    1.23
   2   9  15    2.09    0.72
   2  -9  15    3.03    0.74
   2   9  15    1.92    1.16
  -2  -9 -16    1.01    0.81
   2   9  16    0.61    0.54
   2  -9  16   -0.27    1.04
   2  -9  16    1.13    0.60
   2   9  16    1.47    1.10
  -2  -9 -17   -0.13    0.69
   2  -9  17    0.20    0.80
   2  -9  17   -0.23    0.54
   2   9  17    1.15    0.91
   2  -9  18    9.79    0.99
   2   9  18    9.90    1.21
  -2  -9 -18   10.97    1.05
   2  -9  18   10.33    0.90
  -2  -9 -19    0.31    0.45
   2  -9  19   -0.26    0.46
   2  -9  20   18.75    1.20
  -2 -10  17    2.13    0.69
   2 -10 -17    2.70    0.71
  -2 -10  16    1.66    0.88
  -2 -10  16    2.10    0.63
   2 -10 -16    1.86    0.77
  -2  10  16    4.41    0.71
  -2 -10  15   14.91    2.05
   2 -10 -15   19.62    2.14
  -2 -10  14   18.02    1.29
  -2 -10  14   14.63    1.78
  -2 -10  13    1.43    1.35
   2 -10 -13    1.26    1.08
  -2 -10  13    4.52    0.83
  -2  10  12   23.47    2.04
  -2 -10  12   26.47    2.44
   2 -10 -12   20.09    2.15
  -2 -10  12   21.02    1.71
   2 -10 -11    0.50    1.08
   2  10 -11    1.23    0.50
  -2 -10  11    1.15    0.84
  -2 -10  11    2.40    1.54
  -2  10  11    0.97    0.95
   2 -10 -10    4.26    1.31
  -2 -10  10    4.01    1.60
  -2  10  10    2.79    1.13
   2  10 -10    5.08    0.69
  -2  10  10    4.02    1.09
  -2 -10  10    3.02    0.97
  -2  10   9  134.28    7.07
  -2  10   9  115.02    6.75
   2  10  -9  112.39    6.30
  -2 -10   9  113.15    6.52
  -2  10   8  138.86    8.10
   2 -10  -8  155.34    8.18
  -2  10   8  161.79    8.05
   2  10  -8  142.69    7.52
   2  10  -7   12.92    1.16
  -2  10   7   10.55    1.61
  -2  10   7   12.63    1.52
   2 -10  -7   11.44    1.61
  -2 -10   7   12.17    2.07
  -2  10   6  100.22    5.64
   2 -10  -6  100.08    5.64
  -2 -10   6   89.54    6.00
  -2  10   5   85.74    5.07
  -2 -10   5   96.41    5.62
   2 -10  -5   93.96    5.18
  -2  10   5   86.38    4.96
  -2  10   4    0.60    0.91
   2  10  -4   -0.26    0.79
  -2  10   4    0.58    0.87
  -2 -10   4   -0.19    1.28
   2 -10  -4    0.76    0.94
   2  10  -3   80.27    5.06
  -2  10   3   87.46    5.18
  -2  10   3   87.62    5.07
  -2 -10   3   93.86    5.67
   2 -10  -3   96.88    5.33
   2  10  -2  231.22   13.30
  -2  10   2  237.31   13.24
   2 -10  -2  261.02   13.42
  -2 -10   2  255.76   13.72
  -2  10   2  287.92   13.28
   2  10  -1   11.77    1.60
  -2  10   1   10.50    1.39
   2 -10  -1   13.90    1.61
  -2 -10   1   14.49    1.91
   2  10   0   92.75    5.55
  -2  10   0   86.66    5.17
  -2  10   0   96.70    5.18
   2 -10   0   94.21    5.41
  -2 -10   0   86.86    5.65
   2  10   1  121.84    6.55
  -2  10  -1  105.90    5.94
   2 -10   1  121.88    6.27
  -2 -10  -1  112.38    6.52
  -2 -10  -2    4.22    1.42
   2 -10   2    4.35    1.13
   2  10   2    5.72    1.50
  -2  10  -2    4.20    0.88
   2  10   3    3.21    1.35
  -2  10  -3    3.63    0.79
  -2  10  -3    3.58    0.81
   2 -10   3    4.59    1.14
  -2 -10  -3    3.09    1.34
   2  10   4  155.93    8.53
  -2  10  -4  139.40    7.63
   2 -10   4  151.02    8.13
  -2  10  -4  169.52    7.80
   2  10   5   14.97    2.02
   2 -10   5   13.36    1.69
  -2 -10  -5    9.07    1.71
   2  10   6   16.36    2.07
  -2  10  -6   20.25    1.43
   2  10   6   19.78    1.84
   2 -10   6   17.44    1.82
   2  10   7   59.37    4.13
  -2 -10  -7   50.67    3.93
   2  10   7   51.56    3.70
  -2  10  -7   62.31    3.45
   2  10   8   12.55    1.38
  -2  10  -8   16.91    1.18
   2 -10   8    3.11    1.33
  -2 -10  -8    5.43    1.46
   2  10   8    6.80    1.48
   2 -10   9    0.37    1.19
   2  10   9    1.28    1.04
  -2  10  -9    0.13    0.57
   2  10   9    0.68    0.80
  -2 -10  -9    0.54    1.11
   2 -10   9    2.50    1.21
   2  10  10   38.47    3.13
  -2  10 -10   46.84    2.73
   2 -10  10   39.02    3.13
  -2 -10 -10   43.13    3.22
   2 -10  11   -0.31    1.24
   2  10  11   -0.12    0.83
  -2  10 -11    0.26    0.55
  -2 -10 -11   -0.32    1.01
  -2  10 -12   11.62    1.15
  -2 -10 -12   15.74    1.52
   2 -10  12    9.43    1.53
   2  10  12   15.52    1.40
   2 -10  13    8.90    1.03
   2  10  13   11.27    1.11
   2 -10  14    4.66    0.76
  -2 -10 -14    3.96    0.83
   2  10  14    3.39    0.67
   2 -10  15   25.95    1.51
  -2 -10 -15   25.93    1.59
   2 -10  16    2.74    0.54
  -2 -10 -16    1.90    0.50
   2 -10  17    2.67    0.48
  -2  11  13   12.81    0.94
   2 -11 -13    8.63    1.00
  -2 -11  12   -0.50    0.94
  -2  11  12    0.09    0.67
   2 -11 -12    0.96    0.72
  -2 -11  11    1.70    1.21
  -2  11  11    2.32    0.81
   2 -11 -11    1.48    0.85
  -2 -11  10    2.91    1.46
   2 -11 -10    3.26    1.01
   2 -11  -9   62.02    4.75
   2  11  -9   78.96    4.30
  -2 -11   9   71.77    5.05
   2 -11  -8   62.52    3.98
  -2 -11   8   71.36    4.34
  -2  11   8   70.06    3.95
  -2  11   8   65.64    3.92
   2  11  -8   58.43    3.39
   2 -11  -7    8.17    1.32
  -2  11   7    9.97    1.24
   2  11  -7    8.13    0.82
  -2  11   7    7.28    1.33
   2 -11  -6   11.23    1.41
   2  11  -6    6.99    0.84
  -2  11   6   11.54    1.26
  -2  11   6    8.87    1.36
  -2  11   5   88.41    4.57
   2  11  -5   61.61    4.03
   2 -11  -5   92.63    4.80
  -2 -11   5   63.98    5.30
  -2  11   5  114.33    4.87
   2  11  -5   84.00    4.23
   2 -11  -4   12.89    1.47
  -2  11   4   10.16    1.18
   2  11  -4    7.68    0.89
   2  11  -4   12.16    1.06
  -2  11   4   15.78    1.46
  -2 -11   4    6.25    1.96
  -2  11   3   72.15    3.66
   2  11  -3   63.72    3.39
  -2 -11   3   46.99    4.15
   2 -11  -3   65.05    3.77
   2  11  -3   48.16    3.26
  -2  11   3   55.92    3.43
   2  11  -2   27.60    2.08
  -2  11   2   31.39    2.22
  -2  11   2   32.31    2.14
   2  11  -2   31.34    2.13
  -2 -11   2   33.91    3.02
   2 -11  -1   -0.31    0.85
  -2 -11   1    0.30    1.41
  -2  11   1    0.04    0.55
   2  11  -1   -0.18    0.71
  -2  11   1    0.92    0.69
   2  11  -1   -0.09    0.70
   2 -11   0   15.41    1.56
  -2  11   0   13.55    1.13
   2  11   0   14.65    1.42
   2  11   0   12.36    1.32
  -2  11   0   11.29    1.19
  -2 -11   0   11.23    1.91
  -2  11  -1  111.41    5.39
   2  11   1  120.38    5.65
   2  11   1  104.71    5.65
   2 -11   1  107.28    5.73
   2 -11   2    6.60    1.20
   2  11   2    6.44    1.15
  -2  11  -2    7.55    0.88
   2  11   2    7.50    1.14
   2 -11   3    6.07    1.16
  -2 -11  -3    3.39    1.35
   2  11   3    6.28    1.20
  -2  11  -3    6.53    0.81
   2  11   3    8.22    1.20
   2  11   4    9.70    1.27
   2 -11   4   13.40    1.52
  -2 -11  -4    6.81    1.46
   2  11   4   11.28    1.42
  -2  11  -4    8.69    0.90
  -2 -11  -5    5.06    1.30
   2 -11   5    4.71    1.20
  -2  11  -5    6.69    0.77
   2  11   5    5.48    1.22
   2  11   5    5.78    1.07
   2  11   6   20.31    1.97
   2 -11   6   27.21    1.97
  -2 -11  -6   29.47    2.20
   2 -11   6   16.56    2.01
   2  11   6   22.51    1.82
  -2  11  -6   22.51    1.52
  -2 -11  -7   95.74    5.48
   2 -11   7   91.73    5.33
  -2  11  -7   94.80    5.02
  -2 -11  -8    0.46    0.87
  -2  11  -8    2.08    0.52
   2  11   8    2.75    0.71
   2 -11   8    0.97    0.97
   2  11   8    1.87    0.89
   2  11   9    4.09    0.60
   2  11   9    2.66    0.80
   2 -11   9    1.70    0.91
   2 -11   9    2.29    0.76
  -2 -11  -9    2.80    0.84
   2 -11  10    0.42    0.78
   2  11  10    2.70    0.68
  -2 -11 -10    2.66    0.72
   2 -11  10    2.15    0.62
   2  11  11    8.78    0.90
  -2 -11 -11    8.16    0.85
   2 -11  11    9.33    0.85
   2 -12  -3    5.68    1.32
  -2 -12   3    3.60    1.89
  -2 -12   2   -1.06    1.61
   2 -12  -2    0.29    1.11
   2  12  -2    1.16    0.59
  -2  12   2    0.15    0.87
  -2 -12   1    0.62    1.62
   2 -12  -1    2.84    1.19
  -2  12   1    2.17    0.82
   2  12  -1    2.57    0.71
   2 -12   0    2.48    1.16
  -2  12   0    6.02    0.88
   2  12   0    4.18    0.88
   2 -12   1    3.48    1.16
  -2  12  -1    1.75    0.61
   2  12   1    2.27    0.79
  -3   0  31    3.71    0.74
  -3   0  31    2.52    0.67
  -3   0  30    0.04    0.81
  -3   0  30    0.68    0.93
  -3   0  30    0.35    0.75
  -3   0  29    3.30    1.05
  -3   0  29    3.53    1.18
  -3   0  29    3.48    0.98
  -3   0  28    1.41    1.10
  -3   0  28    0.27    1.24
  -3   0  28   -0.54    1.01
  -3   0  27    0.97    1.09
  -3   0  27    1.33    1.11
  -3   0  27    0.83    1.35
  -3   0  26    0.05    0.90
  -3   0  26    1.48    1.20
  -3   0  26    0.57    1.49
  -3   0  26    0.63    1.14
  -3   0  26   -0.17    0.77
  -3   0  25    1.97    1.10
  -3   0  24   -0.53    1.24
  -3   0  24    0.13    1.03
  -3   0  24    0.25    0.76
  -3   0  24   -0.08    1.21
  -3   0  24   -0.52    1.08
   3   0 -24    0.64    1.08
  -3   0  23   10.06    1.68
  -3   0  23   12.71    1.59
  -3   0  23   10.82    1.66
  -3   0  23   12.28    1.38
   3   0 -23    8.20    1.68
  -3   0  23   11.94    1.70
  -3   0  22    0.30    0.76
  -3   0  22    0.35    0.94
  -3   0  22    0.29    1.18
  -3   0  22   -0.07    1.08
  -3   0  22   -0.12    0.86
  -3   0  22    0.35    1.15
   3   0 -22    0.25    0.98
  -3   0  21  255.15   14.92
  -3   0  21  257.43   14.44
  -3   0  21  291.38   14.54
  -3   0  21  276.48   14.34
  -3   0  21  304.98   14.56
  -3   0  21  268.49   14.27
  -3   0  20    0.97    0.70
  -3   0  20    1.11    0.92
  -3   0  20    0.13    1.02
  -3   0  20    0.87    1.05
  -3   0  20    0.13    1.06
  -3   0  20   -0.43    1.00
  -3   0  20    1.03    0.82
  -3   0  19    7.40    1.81
  -3   0  19   11.18    1.47
  -3   0  19    8.56    1.37
  -3   0  19   10.28    1.48
  -3   0  19   11.45    1.40
  -3   0  19    9.51    1.43
  -3   0  19   11.32    1.14
  -3   0  19    9.60    1.36
  -3   0  18    0.77    0.98
  -3   0  18   -0.13    0.99
  -3   0  18    1.45    1.31
  -3   0  18    0.34    0.57
  -3   0  18    0.74    0.90
  -3   0  18    0.09    0.66
  -3   0  18    0.26    0.93
  -3   0  18    1.20    0.91
  -3   0  17   36.53    2.52
  -3   0  17   30.04    2.59
  -3   0  17   32.70    3.13
  -3   0  17   43.57    2.72
  -3   0  17   30.40    2.44
  -3   0  17   44.57    2.87
  -3   0  17   40.33    2.37
  -3   0  17   41.55    2.63
  -3   0  16    0.31    0.56
  -3   0  16   -0.11    0.98
  -3   0  16    0.07    0.70
  -3   0  16    0.41    0.85
  -3   0  16    0.57    0.89
  -3   0  16    0.04    0.68
  -3   0  16    0.04    0.90
  -3   0  15 1885.74   94.00
  -3   0  15 1846.55   94.07
  -3   0  15 2058.03   94.15
  -3   0  15 1852.53   94.41
  -3   0  15 1919.27   94.07
  -3   0  15 1431.77   94.12
  -3   0  15 1945.53   94.09
   3   0 -15 2019.38   94.46
  -3   0  15 2465.21   94.57
  -3   0  14    1.12    0.50
   3   0 -14    0.31    1.03
  -3   0  14    0.54    0.68
  -3   0  14    0.67    1.17
  -3   0  14   -0.28    0.89
  -3   0  14    0.23    0.70
  -3   0  14    2.35    0.76
  -3   0  14   -0.18    1.05
   3   0 -13    6.69    1.34
  -3   0  13    6.52    1.57
  -3   0  13    6.58    0.90
   3   0 -12    0.68    1.19
  -3   0  12   -0.34    1.27
  -3   0  12    0.05    0.45
   3   0 -11    1.78    1.22
  -3   0  11    1.39    1.42
  -3   0  11    1.37    0.52
   3   0 -10   -0.09    0.96
  -3   0  10    0.31    0.45
  -3   0  10    0.73    1.66
  -3   0   9  189.92    9.66
  -3   0   9  195.12    9.64
   3   0  -9  172.64    9.59
  -3   0   8   -0.85    2.05
  -3   0   8    0.27    0.37
  -3   0   8    0.60    0.43
  -3   0   8   -0.09    0.44
  -3   0   7    0.46    2.07
  -3   0   7    1.67    0.55
  -3   0   7    1.66    0.54
  -3   0   7    1.62    0.49
  -3   0   7    1.84    0.43
  -3   0   6   -0.02    0.71
  -3   0   6    0.14    0.43
  -3   0   6   -0.18    0.34
  -3   0   5   20.78    1.63
  -3   0   5   21.36    1.65
  -3   0   5   18.68    1.16
   3   0  -4    0.15    0.24
  -3   0   4   -0.02    0.28
  -3   0   4    0.02    0.33
  -3   0   4   -0.10    1.59
  -3   0   4    0.77    1.53
   3   0  -3 1019.77   52.28
  -3   0   3 1242.96   54.79
  -3   0   3 1021.24   52.37
  -3   0   3 1173.62   52.39
  -3   0   3 1179.91   53.31
  -3   0   2    0.53    0.27
  -3   0   2    1.13    3.08
  -3   0   2    0.36    0.30
   3   0  -2    0.52    0.17
  -3   0   2    1.90    2.85
  -3   0   1   10.50    2.52
  -3   0   1    5.96    0.49
  -3   0   0    0.68    1.54
  -3   0   0    0.14    0.39
  -3   0   0    2.31    2.32
  -3   0  -1    1.46    1.03
  -3   0  -1    1.35    0.73
  -3   0  -1    3.31    2.43
  -3   0  -2    0.30    0.41
  -3   0  -2    0.84    0.95
  -3   0  -2   -0.45    1.90
  -3   0  -3  285.39   14.71
  -3   0  -4    0.59    1.27
  -3   0  -4    0.73    1.27
  -3   0  -5    0.11    1.07
  -3   0  -5    0.64    1.07
  -3   0  -6   -0.65    0.97
  -3   0  -6    0.39    0.88
  -3   0  -6    0.15    0.88
  -3   0  -7    5.65    1.16
  -3   0  -7    3.61    0.85
  -3   0  -7    4.40    0.84
  -3   0  -8    0.26    0.64
  -3   0  -8    0.11    0.90
   3   0   8    0.52    0.48
   3   0   9 6366.62  329.57
  -3   0  -9 6575.99  329.50
  -3   0 -10   -0.66    0.94
  -3   0 -11   24.64    2.00
  -3   0 -12    0.29    0.82
  -3   0 -13   32.64    2.39
   3   0  14    0.48    0.64
  -3   0 -15 3066.91  156.94
   3   0  15 3579.28  156.88
  -3   0 -15 3099.96  157.29
   3   0  15 2946.48  157.08
   3   0  15 3054.60  156.91
  -3   0 -16   -0.47    0.79
   3   0  16    0.29    0.59
   3   0  16   -0.36    0.65
  -3   0 -16   -0.13    0.86
   3   0  16    0.29    0.74
   3   0  17   18.22    1.59
  -3   0 -17   14.82    1.50
  -3   0 -17   17.93    1.72
   3   0  17   16.91    1.55
   3   0  17   17.80    1.47
   3   0  17   19.52    1.39
   3   0  18    0.25    0.75
   3   0  18    0.26    0.58
  -3   0 -18    0.86    0.80
   3   0  18    0.41    0.66
   3   0  18   -0.69    0.83
   3   0  19   23.70    2.71
   3   0  19   28.41    2.09
   3   0  19   23.58    2.01
   3   0  19   21.72    2.26
  -3   0 -19   28.56    2.28
   3   0  19   27.83    1.83
   3   0  20    0.32    0.82
   3   0  20    0.61    1.12
   3   0  20    0.05    0.96
   3   0  20    0.08    1.29
   3   0  20    0.33    0.73
  -3   0 -20    1.26    0.98
   3   0  20    2.14    1.22
   3   0  21 3008.65  134.87
   3   0  21 2367.84  135.95
   3   0  21 3004.53  135.03
  -3   0 -21 2486.76  135.09
   3   0  21 2543.12  134.90
   3   0  21 2724.52  135.19
   3   0  22   -0.05    0.98
   3   0  22    0.15    1.22
   3   0  22    0.12    1.17
   3   0  22    0.25    0.85
  -3   0 -22   -1.18    1.12
   3   0  22    1.81    1.38
   3   0  23   37.26    2.46
  -3   0 -23   27.56    2.70
   3   0  23   34.56    3.25
   3   0  23   39.18    2.63
   3   0  23   37.93    2.56
   3   0  23   29.98    2.72
   3   0  24    0.82    1.04
   3   0  25   28.69    2.73
   3   0  25   25.48    2.26
   3   0  25   25.05    2.00
   3   0  25   28.74    2.04
   3   0  26    0.41    1.00
   3   0  26    0.53    0.63
   3   0  26    0.17    0.79
   3   0  27  456.99   21.97
   3   0  27  445.37   21.76
   3   0  27  405.90   21.71
   3   0  28   -0.04    0.78
   3   0  28    0.25    0.47
   3   0  28   -0.24    0.74
   3   0  29    7.14    0.69
   3   0  29    7.99    0.97
   3   0  29    8.80    0.87
   3   0  30   -0.15    0.53
   3   0  30   -0.12    0.45
   3   0  31    2.11    0.47
  -3  -1  31   16.80    1.23
  -3  -1  31   12.72    1.11
  -3   1  31   14.52    1.16
  -3  -1  30    0.57    0.97
  -3  -1  30    0.63    0.81
  -3   1  30    0.15    0.80
  -3  -1  30    0.25    0.73
  -3   1  30    1.02    0.76
  -3   1  29   58.18    4.01
  -3  -1  29   64.51    4.08
  -3  -1  29   77.36    4.11
  -3   1  29   74.80    3.92
  -3  -1  29   65.74    4.00
  -3   1  29   72.33    4.06
  -3  -1  28    1.20    0.90
  -3   1  28    3.85    1.27
  -3  -1  28    1.28    1.31
  -3  -1  28    3.38    1.07
  -3   1  28    4.24    1.09
  -3  -1  28    2.34    1.09
  -3   1  28    1.96    1.11
  -3  -1  27    1.67    1.24
  -3   1  27    4.10    1.27
  -3  -1  27    3.91    1.05
  -3   1  27    4.98    1.44
  -3  -1  27    4.68    1.27
  -3   1  27    5.11    1.26
  -3  -1  27    3.70    0.93
  -3   1  26    1.97    1.23
  -3  -1  26    1.21    1.26
  -3   1  26    2.12    1.50
  -3  -1  26    1.30    1.02
  -3  -1  26    1.62    0.88
  -3  -1  26    1.52    1.23
  -3   1  26    1.92    1.16
  -3  -1  25   78.39    4.94
  -3   1  25   71.02    4.70
  -3  -1  24   15.10    1.93
  -3   1  24   14.13    1.87
  -3   1  24   19.18    2.14
  -3  -1  24   17.53    2.16
  -3  -1  24   14.28    1.62
  -3   1  24   16.36    2.28
  -3   1  24   18.24    1.87
  -3  -1  24   16.19    1.75
  -3   1  24   16.74    1.60
  -3  -1  24   17.40    1.66
   3  -1 -24   11.52    2.01
  -3  -1  24   20.25    2.08
  -3   1  24   18.26    1.96
  -3  -1  23  257.73   14.91
  -3   1  23  271.07   14.94
  -3  -1  23  271.13   14.72
  -3  -1  23  279.56   14.98
  -3   1  23  274.84   14.90
  -3   1  23  321.60   15.03
  -3  -1  23  317.32   14.92
   3  -1 -23  233.34   15.51
  -3  -1  23  306.84   15.79
  -3   1  23  298.89   15.58
  -3   1  23  281.74   14.74
  -3  -1  23  297.60   14.85
  -3   1  22    0.28    0.75
  -3  -1  22   -0.43    0.76
  -3  -1  22   -0.82    1.22
  -3  -1  22    0.82    0.93
  -3  -1  22   -0.62    0.98
  -3   1  22   -0.23    0.83
   3  -1 -22   -0.13    1.14
  -3   1  22   -1.07    1.23
  -3  -1  22    0.58    1.00
  -3   1  22    1.37    1.22
  -3  -1  22   -0.51    1.17
  -3   1  22    1.59    1.20
  -3  -1  22    0.73    1.27
  -3   1  21   37.39    2.92
  -3  -1  21   36.21    2.92
  -3  -1  21   40.34    3.27
  -3   1  21   43.50    3.24
  -3  -1  21   36.84    2.71
  -3   1  21   39.06    2.86
  -3  -1  21   42.39    2.95
  -3  -1  21   41.29    2.88
  -3   1  21   48.28    3.15
   3  -1 -21   30.28    3.31
  -3   1  21   40.29    2.67
  -3  -1  21   42.21    2.74
  -3  -1  21   39.28    2.95
  -3   1  20    1.03    0.71
  -3  -1  20    0.75    0.69
  -3  -1  20    1.59    1.15
  -3  -1  20    1.09    0.96
  -3  -1  20    1.95    0.93
  -3   1  20    1.08    0.80
  -3   1  20    1.08    1.08
  -3  -1  20    1.27    1.14
  -3  -1  20    0.25    1.00
  -3   1  20   -0.37    1.25
   3  -1 -20   -0.12    0.95
  -3  -1  20    0.06    1.04
  -3   1  20    0.41    1.02
  -3   1  19  193.73   12.90
  -3  -1  19  188.50   12.97
   3  -1 -19  225.51   12.80
  -3  -1  19  226.79   12.20
  -3   1  19  252.39   12.50
  -3  -1  19  250.08   12.24
  -3  -1  19  230.40   12.22
  -3  -1  19  239.55   12.70
  -3   1  19  240.91   12.60
  -3   1  19  230.95   12.19
  -3  -1  19  237.81   12.20
  -3  -1  19  234.38   12.05
  -3   1  19  243.43   12.01
  -3  -1  19  228.48   12.13
  -3   1  19  221.51   12.10
  -3  -1  19  229.29   12.17
  -3  -1  18  224.57   16.02
  -3   1  18  231.46   15.93
  -3  -1  18  280.84   15.35
  -3   1  18  281.78   15.57
  -3  -1  18  315.71   15.37
  -3  -1  18  305.26   15.37
  -3  -1  18  292.80   15.77
  -3   1  18  297.83   15.68
  -3  -1  18  306.04   15.33
  -3   1  18  297.81   15.33
  -3  -1  18  289.69   15.19
  -3   1  18  297.00   15.15
  -3   1  18  367.17   15.66
  -3  -1  18  300.29   15.36
  -3   1  18  303.07   15.29
  -3  -1  18  320.01   15.36
  -3   1  17  690.51   40.36
  -3  -1  17  711.37   40.52
  -3  -1  17  816.74   39.51
  -3   1  17  837.70   39.47
  -3  -1  17  881.81   39.66
  -3   1  17  591.75   39.69
  -3  -1  17  679.25   39.59
  -3  -1  17  860.85   40.11
  -3   1  17  855.63   40.02
  -3  -1  17  806.71   39.63
  -3   1  17  816.51   39.61
  -3  -1  17  810.41   39.59
  -3   1  17  741.94   39.51
  -3  -1  17  770.56   39.57
  -3   1  17  990.36   40.04
  -3  -1  17  832.02   39.73
  -3   1  16    3.22    0.97
  -3  -1  16    1.63    0.88
  -3   1  16    3.33    0.94
  -3  -1  16    2.63    0.99
  -3   1  16    0.88    1.15
  -3   1  16    2.28    1.29
  -3  -1  16    3.31    1.37
   3   1 -16    2.16    1.03
  -3  -1  16    3.21    0.82
  -3  -1  16    2.01    0.75
  -3   1  16    2.85    0.77
  -3  -1  16    2.42    0.91
  -3   1  16    3.43    1.29
  -3  -1  16    2.70    1.10
  -3  -1  16    3.08    0.97
  -3  -1  16    2.15    0.66
  -3   1  16    2.41    0.60
  -3  -1  15   90.01    4.63
  -3   1  15   87.11    4.59
  -3   1  15   85.88    4.46
  -3  -1  15   84.25    4.50
   3   1 -15   54.29    4.67
  -3  -1  15   92.73    4.99
  -3   1  15  121.83    5.40
  -3  -1  15   98.63    5.02
  -3  -1  15   64.26    4.60
  -3   1  15   61.84    4.76
  -3  -1  15   91.21    4.62
  -3  -1  15   86.39    4.62
  -3  -1  15   81.70    4.56
  -3   1  15   84.05    4.60
  -3   1  14    5.09    0.90
   3   1 -14    6.63    1.05
  -3   1  14    4.74    0.87
  -3  -1  14    6.05    0.89
  -3  -1  14    5.82    0.71
  -3  -1  14    4.85    0.82
  -3  -1  14    6.56    0.90
  -3   1  14    5.76    0.94
  -3  -1  14    4.68    0.98
  -3   1  14    5.98    1.27
  -3  -1  14    5.53    1.57
  -3   1  14    4.47    1.47
  -3  -1  14    5.96    0.82
  -3  -1  14    7.61    1.39
  -3   1  14    9.08    1.52
   3   1 -13  150.43    8.99
   3  -1 -13  193.01    8.97
  -3   1  13  246.66    9.86
  -3  -1  13  209.26    9.63
  -3  -1  13  179.07    9.24
  -3   1  13  187.43    9.18
  -3  -1  13  162.42    8.88
  -3  -1  13  165.16    8.88
  -3  -1  13  144.97    8.93
  -3  -1  13  181.84   10.09
  -3   1  13  153.07    9.85
  -3  -1  12  884.64   44.73
  -3   1  12  762.18   44.50
  -3  -1  12  893.69   43.81
  -3   1  12  869.72   43.73
   3  -1 -12  899.71   43.51
  -3  -1  11  221.93   12.11
  -3   1  11  182.11   11.85
   3  -1 -11  215.82   10.77
  -3  -1  11  213.68   11.07
  -3   1  11  208.10   10.97
  -3  -1  11  220.94   11.12
  -3   1  10    5.76    0.74
  -3   1  10    4.58    0.71
   3  -1 -10    6.12    0.64
  -3   1  10    3.92    1.72
  -3  -1  10    5.86    1.83
  -3  -1  10    6.30    0.86
  -3  -1  10    6.03    0.76
  -3   1  10    5.62    0.73
  -3   1   9    0.81    1.30
   3  -1  -9    1.21    0.38
  -3  -1   9    0.13    1.68
  -3  -1   9    0.44    0.52
  -3  -1   9    0.93    0.41
  -3   1   9    1.08    0.43
  -3  -1   8    3.87    0.65
  -3   1   8    4.04    0.59
  -3  -1   8    3.49    0.55
   3  -1  -8    3.70    0.39
  -3  -1   8    4.63    1.86
  -3  -1   8    3.84    0.65
  -3  -1   7   15.20    1.04
   3  -1  -7   14.55    1.06
  -3   1   7   13.78    1.00
  -3  -1   7   14.15    1.04
   3  -1  -7   12.57    0.77
  -3  -1   7   16.94    2.54
  -3  -1   7   16.69    1.15
   3  -1  -6 1129.72   48.10
  -3  -1   6 1082.82   49.82
  -3   1   6  999.68   48.01
  -3   1   6 1113.03   48.38
  -3  -1   6  938.06   47.96
  -3  -1   6 1112.62   48.16
   3  -1  -5   95.32    4.48
  -3   1   5   79.09    4.37
  -3  -1   5   75.17    4.39
  -3   1   5   98.79    4.67
  -3  -1   5   88.05    4.51
   3  -1  -4   18.77    1.13
  -3   1   4   17.17    0.99
  -3   1   4   16.62    1.04
  -3   1   4   18.80    1.28
   3  -1  -3   43.62    2.25
  -3   1   3   42.79    2.12
  -3   1   3   40.62    2.20
  -3  -1   3   38.49    2.32
  -3   1   3   40.10    2.37
  -3   1   2    3.52    0.57
   3  -1  -2    4.04    0.45
  -3   1   2    4.55    0.48
  -3   1   2    4.41    0.31
  -3  -1   1   79.41    5.05
  -3  -1   1   85.67    4.34
   3  -1  -1   94.12    4.49
  -3  -1   0  286.50   15.13
   3  -1   0  302.62   14.78
  -3  -1   0  293.53   14.80
  -3   1  -1   19.19    1.27
  -3  -1  -1   21.53    1.47
  -3   1  -2    2.25    0.45
  -3  -1  -2    2.45    0.81
  -3   1  -3    3.28    0.51
  -3  -1  -3    3.88    0.93
  -3   1  -4    2.88    0.48
  -3  -1  -4    3.70    0.90
  -3   1  -5   16.84    1.18
  -3  -1  -5   15.98    1.56
  -3   1  -6    4.94    0.77
  -3  -1  -6    2.25    1.14
  -3   1  -7   38.91    2.62
  -3  -1  -7   31.56    2.78
  -3   1  -8    1.41    0.89
  -3   1  -8    2.32    0.83
   3   1   8    1.46    0.45
  -3  -1  -8    2.11    1.09
  -3   1  -9    5.95    1.05
  -3  -1  -9    6.14    1.26
   3   1   9    5.29    0.65
  -3   1 -10   21.54    1.39
  -3  -1 -10   20.73    1.99
  -3   1 -10   16.76    1.81
  -3   1 -10   22.95    1.37
  -3  -1 -11    6.48    1.27
  -3   1 -11    3.84    1.15
  -3   1 -11    4.56    0.53
  -3   1 -12  891.51   53.92
  -3  -1 -12 1348.13   54.25
  -3  -1 -13   35.68    2.55
   3  -1  13   29.53    2.13
   3   1  14    0.19    1.04
   3  -1  14    2.29    0.58
   3  -1  14    2.25    0.76
   3   1  14    0.81    0.62
  -3   1 -15   18.51    1.37
  -3  -1 -15   16.87    1.66
   3  -1  15   19.09    1.32
   3   1  15   18.91    1.94
   3   1  15   14.25    1.50
   3  -1  15   19.84    1.46
   3   1  15   19.06    1.53
   3  -1  15   19.49    1.61
  -3   1 -15   19.99    1.85
  -3  -1 -15   20.76    1.92
   3  -1  16    6.36    0.98
   3   1  16    8.12    1.02
  -3  -1 -16    8.89    1.40
   3  -1  16    8.00    1.09
  -3   1 -16    8.47    0.92
  -3  -1 -16    5.82    1.20
  -3   1 -16    9.31    1.31
   3   1  16    5.27    1.34
   3  -1  16    7.28    0.83
   3   1  16    6.09    1.13
  -3   1 -17   45.14    3.15
  -3  -1 -17   54.20    3.36
   3  -1  17   45.50    2.76
   3  -1  17   48.04    2.61
   3  -1  17   40.02    3.09
  -3   1 -17   45.65    2.68
  -3  -1 -17   34.56    2.88
   3  -1  17   41.91    2.95
   3   1  17   39.16    2.79
   3  -1  17   41.36    2.92
   3   1  17   46.89    2.89
   3  -1  18  460.83   26.01
   3   1  18  445.25   25.88
  -3   1 -18  537.76   26.31
  -3  -1 -18  570.49   26.50
   3  -1  18  588.57   25.92
   3  -1  18  443.11   26.93
   3  -1  18  424.36   26.09
  -3  -1 -18  452.06   25.96
   3  -1  18  546.48   26.09
   3   1  18  565.70   25.98
   3  -1  18  564.40   25.72
  -3   1 -19   32.14    2.53
  -3  -1 -19   33.83    2.70
   3  -1  19   29.65    2.21
   3  -1  19   33.82    2.06
   3  -1  19   29.02    2.54
   3   1  19   34.10    2.33
   3  -1  19   34.80    2.36
   3  -1  19   33.53    2.45
   3   1  19   29.39    3.03
   3  -1  19   26.43    2.97
   3   1  19   24.46    2.15
   3  -1  19   30.68    2.35
   3  -1  20    9.62    1.29
   3   1  20    9.39    1.22
   3  -1  20   10.15    1.29
   3  -1  20    9.17    1.80
   3   1  20    8.80    1.78
   3  -1  20    8.29    1.53
   3   1  20    9.27    1.62
   3   1  20   12.53    1.35
   3  -1  20   11.17    1.37
  -3  -1 -20   12.60    1.64
  -3   1 -20   10.73    1.46
   3  -1  20   10.92    1.46
   3  -1  20    9.93    1.06
   3  -1  21   19.28    1.85
   3   1  21   18.73    1.72
   3  -1  21   26.92    2.04
   3   1  21   23.83    2.19
   3  -1  21   20.37    2.14
   3  -1  21   20.33    1.82
   3  -1  21   16.20    2.36
   3   1  21   19.25    2.49
  -3   1 -21   18.60    1.97
  -3  -1 -21   19.64    2.12
   3   1  21   21.33    1.78
   3  -1  21   22.01    1.86
   3  -1  21   24.10    1.64
   3  -1  22    2.65    0.97
   3   1  22    3.31    0.90
   3  -1  22    1.94    0.80
   3   1  22    3.36    1.10
   3  -1  22    3.42    1.31
   3   1  22    2.51    1.26
  -3  -1 -22    3.44    1.19
  -3   1 -22    3.26    1.05
   3   1  22    3.09    1.26
   3  -1  22    2.45    1.28
   3  -1  22    2.66    1.09
   3  -1  22    4.25    1.05
  -3   1 -23  177.32   11.47
   3  -1  23  204.93   11.07
   3  -1  23  216.68   11.56
   3   1  23  207.45   11.52
   3  -1  23  221.13   11.28
   3  -1  23  241.45   11.37
   3   1  23  238.66   11.41
   3   1  23  218.22   12.39
   3  -1  23  196.05   12.33
   3  -1  23  221.67   11.42
   3   1  23  209.26   11.25
  -3   1 -24   93.12    6.09
   3   1  24  115.67    6.84
   3  -1  24  108.35    6.82
   3  -1  25   52.29    3.28
   3   1  25   53.34    3.55
   3  -1  25   55.96    3.56
   3  -1  25   53.19    4.08
   3   1  25   59.52    3.40
   3  -1  25   56.34    3.28
   3  -1  25   55.68    3.37
   3   1  25   54.76    3.22
   3   1  26    4.06    1.12
   3  -1  26    3.89    1.11
   3   1  26    2.69    0.66
   3  -1  26    3.33    0.80
   3  -1  26    3.88    0.93
   3   1  26    3.10    0.94
   3   1  27    3.20    1.00
   3  -1  27    4.34    1.03
   3  -1  27    5.03    0.77
   3   1  27    4.09    0.63
   3  -1  27    4.36    0.85
   3   1  27    4.44    0.87
   3   1  28    1.58    0.77
   3  -1  28    1.03    0.75
   3   1  28    2.01    0.73
   3  -1  28    1.80    0.70
   3  -1  28    1.69    0.58
   3  -1  29   71.73    3.88
   3   1  29   67.52    3.89
   3   1  29   71.00    3.79
   3  -1  29   71.51    3.78
   3  -1  29   65.98    3.75
   3   1  30   73.40    3.81
   3  -1  30   68.10    3.77
   3   1  30   68.55    3.71
   3   1  31   12.19    0.89
  -3  -2  31    2.65    0.77
  -3   2  31    2.21    0.60
  -3  -2  30    0.66    0.93
  -3   2  30    1.20    0.74
  -3   2  30    1.16    0.72
  -3  -2  30    1.41    0.67
  -3  -2  29    0.05    0.87
  -3   2  29    0.36    0.86
  -3  -2  29    0.31    0.81
  -3   2  29    0.71    0.82
  -3  -2  29    0.86    0.76
  -3  -2  29    0.59    1.08
  -3   2  28   30.85    2.12
  -3  -2  28   29.28    2.17
  -3  -2  28   27.27    2.30
  -3   2  28   28.74    2.24
  -3  -2  28   30.20    2.23
  -3   2  28   34.60    2.31
  -3  -2  27   27.29    2.51
  -3   2  27   28.91    2.44
  -3   2  27   35.89    2.55
  -3  -2  27   36.10    2.58
  -3  -2  27   29.43    2.31
  -3   2  27   38.98    2.53
  -3  -2  27   32.79    2.39
  -3   2  26  265.82   12.68
  -3  -2  26  268.93   12.74
  -3   2  26  241.84   12.81
  -3  -2  26  260.28   12.87
  -3   2  26  218.78   12.71
  -3  -2  26  210.69   12.80
  -3  -2  26  244.75   12.64
  -3  -2  26  223.60   12.71
  -3  -2  25    7.69    1.63
  -3   2  25    6.39    1.46
  -3   2  25    8.13    1.74
  -3  -2  25    7.63    1.57
  -3  -2  24   32.06    2.38
  -3  -2  24   37.82    2.51
  -3  -2  24   32.78    2.67
  -3   2  24   35.14    2.61
  -3  -2  24   23.02    2.52
  -3   2  24   28.70    2.52
  -3  -2  24   32.77    2.41
   3  -2 -24   19.91    2.77
  -3   2  24   28.93    2.70
  -3  -2  24   32.97    3.04
  -3   2  23    3.80    1.79
  -3  -2  23    2.59    1.29
  -3  -2  23    4.13    1.00
  -3  -2  23    3.34    1.05
  -3  -2  23    3.33    1.10
  -3   2  23    4.72    1.27
  -3  -2  23    3.16    1.33
  -3   2  23    2.71    1.29
  -3  -2  23    2.88    1.38
   3  -2 -23    3.68    1.38
  -3   2  23    4.36    1.15
  -3  -2  23    3.79    1.19
  -3  -2  22   81.52    5.21
  -3  -2  22   83.41    5.00
  -3   2  22   59.23    5.16
  -3  -2  22   97.29    5.16
  -3   2  22   90.59    5.15
  -3  -2  22   94.82    5.29
  -3  -2  22   80.16    5.27
  -3   2  22   92.08    5.25
  -3  -2  22   88.47    5.07
   3  -2 -22   70.19    5.73
  -3  -2  22  100.69    5.99
  -3   2  22   91.45    5.57
  -3   2  21    1.50    1.89
  -3  -2  21    0.71    1.18
  -3   2  21    0.86    0.80
  -3  -2  21    0.79    0.82
  -3  -2  21    1.58    0.98
  -3  -2  21    0.93    0.99
   3  -2 -21    1.63    1.18
  -3  -2  21    0.97    1.22
  -3   2  21    0.73    1.13
  -3  -2  21    0.24    0.90
  -3   2  21    0.60    0.80
  -3   2  21    1.36    1.26
  -3  -2  21    2.18    1.35
  -3  -2  20  656.83   32.03
  -3   2  20  678.92   31.93
  -3  -2  20  687.16   32.20
  -3  -2  20  636.98   32.09
  -3   2  20  533.32   32.12
  -3  -2  20  645.88   32.08
  -3  -2  20  682.30   32.84
  -3   2  20  676.19   32.54
   3  -2 -20  628.66   32.95
  -3  -2  20  548.90   33.21
  -3  -2  20  626.64   32.11
  -3   2  20  606.76   32.00
  -3  -2  20  598.38   32.11
  -3  -2  20  630.22   32.15
  -3   2  20  673.65   32.16
  -3   2  19   31.59    2.09
  -3  -2  19   32.77    2.19
  -3  -2  19   33.90    2.35
  -3  -2  19   28.24    2.36
  -3   2  19   28.11    2.80
  -3   2  19   33.24    2.89
  -3  -2  19   28.73    2.30
  -3  -2  19   32.20    2.67
  -3   2  19   33.28    2.52
   3  -2 -19   30.01    2.87
  -3  -2  19   25.08    3.20
  -3   2  19   22.25    2.76
  -3  -2  19   28.01    2.33
  -3   2  19   27.34    2.23
  -3  -2  19   28.16    2.38
  -3  -2  19   30.98    2.43
  -3   2  19   27.22    2.32
  -3   2  18   98.77    5.47
  -3  -2  18  100.53    5.51
  -3  -2  18   99.99    5.91
  -3   2  18   96.53    5.68
  -3  -2  18  100.01    5.34
  -3   2  18  105.14    5.27
  -3  -2  18  104.39    5.48
  -3  -2  18  101.04    5.65
  -3  -2  18   93.23    5.44
  -3   2  18   96.79    5.94
   3  -2 -18   97.36    6.07
  -3   2  18   67.37    6.00
  -3  -2  18   84.01    6.48
  -3  -2  18  107.06    5.51
  -3   2  18  100.76    5.39
   3   2 -18   58.37    5.46
  -3  -2  18   97.67    5.49
  -3   2  17   24.76    1.97
  -3  -2  17   26.36    2.00
  -3  -2  17   29.49    2.28
  -3   2  17   26.75    2.06
  -3  -2  17   26.83    1.81
  -3   2  17   25.48    1.71
  -3  -2  17   26.40    1.91
  -3  -2  17   26.27    2.24
  -3  -2  17   22.55    1.93
  -3   2  17   17.04    2.37
  -3   2  17   22.95    2.64
   3  -2 -17   30.75    2.51
  -3  -2  17   24.92    2.96
  -3  -2  17   22.47    1.92
  -3   2  17   22.45    1.92
  -3   2  17   23.02    1.87
   3   2 -17   20.14    2.12
  -3  -2  17   24.70    1.96
  -3   2  16  423.87   20.92
  -3  -2  16  411.74   20.85
  -3   2  16  401.32   20.77
  -3  -2  16  428.73   20.86
  -3   2  16  441.82   20.88
  -3  -2  16  453.70   21.38
  -3   2  16  457.30   21.19
  -3  -2  16  430.47   21.28
  -3  -2  16  350.89   20.83
  -3  -2  16  437.85   20.81
  -3   2  16  440.69   20.70
   3  -2 -16  475.79   21.59
  -3  -2  16  413.48   22.14
  -3   2  16  351.54   21.73
  -3  -2  16  435.94   20.90
  -3  -2  16  457.32   20.89
  -3   2  15   94.73    4.81
  -3  -2  15   91.89    4.74
  -3   2  15   90.70    4.67
  -3  -2  15   84.05    4.68
  -3  -2  15   84.42    5.03
  -3  -2  15   78.28    5.11
  -3   2  15   59.37    4.99
  -3  -2  15   69.24    4.69
  -3   2  15   85.01    4.52
  -3  -2  15   86.80    4.62
   3  -2 -15   95.15    5.21
  -3  -2  15   75.81    5.76
  -3   2  15   62.17    5.39
  -3  -2  15   88.29    4.82
  -3  -2  15   88.73    4.72
  -3  -2  15   88.31    4.67
  -3   2  14  895.01   42.52
  -3   2  14  794.40   42.35
  -3  -2  14  849.63   42.43
  -3  -2  14  866.04   42.41
  -3   2  14  904.89   42.70
  -3  -2  14  942.74   42.88
  -3  -2  14  713.61   42.84
  -3  -2  14  732.53   42.46
  -3   2  14  725.96   42.75
  -3  -2  14  904.81   42.42
  -3  -2  14  916.85   42.53
  -3  -2  14  857.74   42.43
  -3  -2  14  961.75   42.47
  -3  -2  13   25.78    1.90
  -3   2  13   25.00    2.77
  -3  -2  13   31.59    3.20
   3  -2 -13   30.41    2.24
  -3  -2  13   21.90    2.51
  -3  -2  13   29.48    2.03
  -3   2  13   31.93    2.48
  -3  -2  13   31.38    1.90
  -3  -2  13   28.28    1.90
  -3  -2  13   26.67    1.89
  -3   2  13   32.93    2.07
  -3  -2  13   30.17    1.85
  -3  -2  12   28.99    2.05
  -3   2  12   27.58    1.81
  -3  -2  12   31.05    1.99
  -3  -2  12   36.04    3.25
   3  -2 -12   29.33    2.01
  -3  -2  11    7.46    0.90
  -3   2  11    7.78    0.84
   3  -2 -11    7.37    0.98
  -3  -2  11    6.76    1.00
   3  -2 -10   18.58    1.52
  -3  -2  10   21.51    2.92
  -3  -2  10   19.56    1.50
  -3   2  10   19.13    1.37
  -3  -2  10   19.41    1.56
  -3   2  10   18.89    1.72
   3  -2  -9 1361.40   66.65
  -3  -2   9 1528.07   68.42
  -3  -2   9 1338.87   66.62
  -3   2   9 1311.59   66.46
  -3   2   9 1304.12   66.70
  -3  -2   9 1377.48   66.68
   3  -2  -8  298.90   15.18
  -3  -2   8  338.53   17.01
  -3  -2   8  298.19   15.14
  -3   2   8  289.23   14.98
  -3   2   8  314.68   15.22
  -3  -2   8  287.70   15.17
   3  -2  -7   22.34    1.57
  -3  -2   7   21.28    1.49
  -3   2   7   21.69    1.37
  -3   2   7   22.78    1.57
  -3  -2   7   22.15    1.56
  -3  -2   6   51.21    4.44
   3  -2  -6   53.02    2.93
  -3  -2   6   50.08    2.86
  -3   2   6   49.11    2.71
  -3   2   6   52.28    2.92
  -3  -2   6   49.82    2.92
  -3   2   5    0.29    0.47
  -3  -2   5    1.56    1.93
  -3   2   5    0.65    0.27
  -3  -2   5    0.56    0.37
  -3  -2   5    0.59    0.41
   3  -2  -5    0.44    0.46
  -3  -2   4   52.52    3.01
  -3   2   4   54.75    2.80
  -3  -2   4   54.86    2.94
  -3   2   4   52.82    3.01
  -3  -2   4   51.62    3.06
   3  -2  -4   57.02    3.02
  -3  -2   3   36.35    2.17
  -3  -2   3   37.13    2.08
  -3   2   3   38.70    2.19
  -3  -2   3   39.61    2.26
   3  -2  -3   36.08    2.13
   3  -2  -2  151.43    7.31
  -3  -2   2  141.56    7.15
  -3  -2   2  143.64    7.24
   3  -2  -1    4.04    0.54
  -3  -2   1    4.63    0.44
  -3  -2   1    3.90    0.63
  -3  -2   0    8.50    0.67
   3  -2   0    8.71    0.75
  -3  -2   0    9.63    0.86
  -3  -2  -1    4.12    0.51
  -3   2  -1    4.65    0.59
  -3  -2  -1    4.77    0.85
  -3  -2  -2    3.28    0.49
  -3  -2  -2    3.94    0.90
  -3   2  -2    2.50    0.53
  -3  -2  -3  253.80   12.91
  -3   2  -3  243.16   12.87
  -3  -2  -3  272.34   13.02
  -3  -2  -4   10.82    1.07
  -3  -2  -4   13.99    1.32
  -3   2  -4   11.77    0.98
  -3  -2  -5    0.27    0.70
  -3   2  -5   -0.03    0.40
  -3  -2  -6   29.84    2.11
  -3   2  -6   30.00    1.86
  -3  -2  -7    0.88    0.91
  -3   2  -7    1.19    0.46
  -3  -2  -8   14.29    1.62
  -3   2  -8   11.58    0.98
  -3   2  -9   43.15    2.66
  -3  -2  -9   36.86    2.92
  -3   2  -9   36.30    2.25
  -3  -2 -10   13.88    1.98
  -3   2 -10   24.09    1.90
  -3  -2 -11    0.78    1.36
  -3   2 -11    2.32    1.02
   3  -2  12    5.91    0.89
   3   2  12    6.60    1.30
  -3  -2 -12    4.88    1.49
  -3  -2 -13   15.98    1.62
   3   2  13   13.59    1.70
   3  -2  13   13.64    1.33
   3  -2  14  200.99    9.25
   3  -2  14  165.29    9.43
   3   2  14  176.13    9.79
  -3  -2 -14  213.23    9.69
  -3   2 -14  174.47    9.18
   3  -2  14  160.34    9.46
  -3   2 -14  144.62    9.91
   3  -2  14  184.33    9.53
   3  -2  15  228.60   10.38
   3   2  15  203.18   10.98
   3  -2  15  200.65   10.61
  -3  -2 -15  224.53   10.78
  -3   2 -15  206.47   10.32
   3  -2  15  190.61   10.69
  -3   2 -15  162.97   11.06
  -3  -2 -15  201.09   11.34
   3  -2  15  191.54   10.65
   3   2  15  183.65   10.44
  -3   2 -16   31.63    2.73
  -3  -2 -16   30.82    2.79
   3  -2  16   30.02    1.80
   3  -2  16   27.57    2.71
   3   2  16   23.43    2.36
   3  -2  16   22.30    2.17
  -3  -2 -16   26.61    2.21
  -3   2 -16   26.53    1.76
   3  -2  16   27.97    2.05
   3  -2  16   25.48    2.07
   3   2  16   24.89    1.87
  -3  -2 -17    7.64    1.61
   3  -2  17    6.92    1.08
   3   2  17    7.24    0.94
   3   2  17    5.81    1.39
   3  -2  17    6.03    1.42
   3  -2  17    5.14    1.36
  -3  -2 -17    6.73    1.32
   3  -2  17    6.80    1.11
   3  -2  17    8.32    0.86
  -3   2 -17    8.11    1.55
  -3  -2 -18    4.87    1.46
   3  -2  18    5.99    1.07
   3   2  18    3.41    0.83
   3   2  18    4.94    1.41
   3  -2  18    4.65    1.34
   3  -2  18    4.52    1.30
  -3  -2 -18    4.92    1.20
   3  -2  18    7.81    1.13
  -3   2 -18    6.18    1.46
   3  -2  18    6.34    0.80
   3   2  19    7.13    1.04
   3  -2  19    7.42    1.21
   3   2  19    7.73    1.50
   3  -2  19    6.18    1.56
   3   2  19    9.35    1.65
   3  -2  19    6.95    1.47
  -3   2 -19    9.63    1.60
   3  -2  19    9.38    1.00
  -3  -2 -19   12.28    1.79
   3  -2  19   10.11    1.28
   3  -2  20  165.94   11.00
   3   2  20  176.87   11.07
   3  -2  20  196.38    9.80
   3   2  20  180.34   10.31
   3  -2  20  160.51   10.20
   3  -2  20  212.92   10.07
   3  -2  20  177.59   10.22
  -3   2 -20  210.88   10.67
  -3  -2 -20  196.05   10.82
   3  -2  21    5.52    1.10
   3  -2  21    5.29    0.89
   3   2  21    8.65    1.60
   3  -2  21    4.45    1.38
   3  -2  21    7.72    1.16
   3  -2  21    6.43    1.20
  -3   2 -21    6.59    1.37
   3   2  21    6.89    1.46
   3  -2  21    4.72    1.37
   3  -2  22   71.38    4.16
   3  -2  22   57.28    3.89
   3  -2  22   65.72    3.76
   3  -2  22   73.93    4.09
   3  -2  22   58.16    4.77
   3   2  22   64.21    4.75
  -3  -2 -22   54.10    4.87
   3   2  22   72.40    4.32
   3  -2  22   65.86    4.24
  -3   2 -22   59.07    4.28
  -3   2 -23    4.29    1.27
   3  -2  23    8.66    1.06
   3  -2  23    8.74    1.25
   3   2  23    9.06    1.30
   3   2  23    6.58    1.45
   3  -2  23    6.46    1.41
   3  -2  23    9.31    1.23
   3  -2  23    9.31    1.67
   3   2  23    7.64    1.51
  -3  -2 -23    2.13    1.32
   3  -2  24    3.33    1.17
   3   2  24    5.26    1.30
  -3  -2 -24    1.86    1.19
   3  -2  24    5.49    0.87
  -3   2 -24    3.10    1.09
   3   2  25    4.63    1.24
   3  -2  25    3.69    1.15
   3  -2  25    3.96    0.91
   3  -2  25    4.67    0.88
   3   2  25    2.88    0.98
   3  -2  25    2.82    0.95
   3  -2  26  179.53    9.46
   3   2  26  183.83    9.51
   3  -2  26  176.75    9.21
   3  -2  26  176.91    9.40
   3  -2  26  164.23    9.28
   3   2  26  188.32    9.37
   3  -2  27    1.03    0.65
   3  -2  27    1.33    0.91
   3   2  27    1.20    0.89
   3   2  27    1.46    0.75
   3  -2  28   14.79    1.28
   3   2  28   12.93    1.29
   3   2  28   14.43    1.19
   3  -2  28   12.86    1.14
   3  -2  29    0.70    0.41
   3  -2  29    0.84    0.60
   3   2  29    0.70    0.62
   3   2  29    0.99    0.59
   3  -2  30    0.37    0.30
   3  -2  30    0.63    0.46
   3   2  30    0.74    0.49
   3   2  30    1.45    0.47
  -3  -3  30    1.51    0.85
  -3   3  30    1.97    0.66
  -3   3  29    2.57    0.86
  -3  -3  29    2.89    0.74
  -3   3  29    2.40    0.75
  -3  -3  29    3.20    1.09
  -3  -3  29    1.85    0.73
  -3  -3  28    1.36    0.77
  -3  -3  28    1.37    0.83
  -3   3  28    0.93    0.91
  -3   3  28    1.50    0.86
  -3  -3  28    0.10    0.95
  -3  -3  27    0.13    0.80
  -3  -3  27    1.43    0.76
  -3  -3  27   -0.45    0.99
  -3   3  27    0.84    1.02
  -3   3  27   -0.52    0.99
  -3  -3  27    0.24    1.06
  -3  -3  26    3.47    1.02
  -3  -3  26    4.85    1.07
  -3  -3  26    4.60    1.00
  -3  -3  26    6.87    1.35
  -3   3  26    6.07    1.27
  -3  -3  26    4.34    1.32
  -3   3  26    4.19    1.15
  -3  -3  25    0.05    0.87
  -3  -3  25   -0.72    1.25
  -3   3  25    1.30    1.19
  -3  -3  25    0.22    0.92
  -3  -3  25    0.47    0.80
  -3   3  25    1.42    1.16
  -3  -3  25    1.11    1.32
   3  -3 -24   52.73    4.63
  -3  -3  24   75.33    4.92
  -3  -3  23   44.76    3.57
  -3  -3  23   59.43    3.79
  -3   3  23   54.67    3.57
  -3  -3  23   58.16    3.57
  -3  -3  23   62.45    4.36
  -3   3  23   54.78    3.65
  -3  -3  23   38.44    3.58
  -3  -3  23   60.25    3.59
   3  -3 -23   44.55    4.25
  -3  -3  23   64.09    3.67
  -3   3  22   12.86    2.11
  -3  -3  22   12.80    1.74
  -3   3  22   11.18    1.53
  -3  -3  22   12.68    1.76
  -3  -3  22   11.66    1.56
  -3  -3  22   14.77    1.60
  -3  -3  22   16.56    2.03
   3  -3 -22   14.70    2.12
  -3   3  22   14.22    1.76
  -3  -3  22   11.24    1.86
  -3  -3  22   16.39    1.56
  -3  -3  21    1.56    1.02
  -3   3  21    2.60    1.19
  -3  -3  21    3.26    1.43
  -3   3  21    3.35    1.10
  -3  -3  21    3.30    1.24
  -3  -3  21    3.71    0.92
  -3  -3  21    2.32    1.01
  -3   3  21    1.79    1.85
  -3  -3  21    1.58    1.15
  -3  -3  21    1.81    1.11
   3  -3 -21    2.68    1.28
  -3   3  21    3.28    0.96
  -3  -3  21    2.49    1.02
  -3  -3  20   26.58    2.43
  -3  -3  20   31.66    2.75
  -3   3  20   35.68    2.61
   3  -3 -20   28.37    2.92
  -3  -3  20   35.02    2.32
  -3  -3  20   37.82    2.46
  -3   3  20   30.96    2.44
  -3  -3  20   26.39    2.53
  -3   3  20   28.13    2.41
  -3  -3  20   29.36    2.44
  -3   3  20   27.42    2.24
  -3   3  20   19.05    2.74
  -3  -3  20   28.85    2.43
   3   3 -20   22.78    2.58
  -3  -3  20   31.67    2.35
  -3  -3  19    3.67    1.41
  -3  -3  19    3.25    1.23
  -3   3  19    2.63    1.09
  -3   3  19    3.50    1.24
   3  -3 -19    4.14    1.34
  -3  -3  19    4.11    1.39
  -3  -3  19    3.33    0.89
  -3  -3  19    2.24    1.03
   3   3 -19    3.47    1.35
  -3  -3  19    3.97    1.00
  -3   3  19    2.32    1.09
  -3  -3  19    3.65    1.27
  -3   3  19    2.58    2.06
  -3  -3  19    5.34    1.20
  -3   3  19    4.36    0.98
  -3  -3  18  654.72   34.20
  -3   3  18  609.13   34.33
  -3  -3  18  681.24   34.14
  -3  -3  18  663.73   34.15
  -3  -3  18  666.63   34.72
  -3   3  18  677.33   34.42
  -3   3  18  709.54   34.23
  -3  -3  18  712.08   34.32
  -3  -3  18  624.78   34.46
  -3   3  18  496.14   34.92
   3  -3 -18  721.63   35.06
  -3  -3  18  689.74   34.24
  -3  -3  18  695.60   34.26
  -3   3  18  786.33   34.45
  -3  -3  18  750.87   34.28
  -3   3  18  743.78   34.14
   3   3 -18  595.02   34.55
  -3   3  17  576.28   29.59
  -3  -3  17  547.93   29.41
  -3  -3  17  612.31   29.37
  -3  -3  17  603.05   29.38
  -3  -3  17  625.92   29.98
  -3   3  17  624.41   29.65
  -3  -3  17  613.21   29.49
  -3   3  17  598.95   29.40
  -3  -3  17  471.41   29.68
  -3   3  17  450.85   30.21
   3  -3 -17  605.54   30.18
  -3  -3  17  568.60   29.41
  -3  -3  17  598.87   29.49
  -3   3  17  609.43   29.55
  -3   3  17  565.94   29.27
  -3  -3  17  581.65   29.39
   3   3 -17  638.03   29.91
  -3   3  16   65.58    5.49
   3  -3 -16   89.79    5.34
  -3  -3  16   73.67    4.68
  -3   3  16   79.67    4.93
  -3  -3  16   89.07    4.62
  -3  -3  16   87.75    4.63
  -3  -3  16   80.58    4.67
  -3  -3  16   89.04    4.92
  -3  -3  16   59.92    5.02
  -3   3  16   86.83    4.81
  -3  -3  16   74.89    4.61
  -3   3  16   75.27    4.53
  -3  -3  16   91.31    5.13
  -3   3  16   92.22    4.85
  -3  -3  16   85.38    4.74
  -3   3  15    3.22    0.90
   3  -3 -15    2.60    0.91
  -3   3  15    2.94    1.51
  -3  -3  15    1.96    1.32
  -3  -3  15    2.48    0.82
  -3  -3  15    3.36    0.88
  -3   3  15    2.36    0.78
  -3  -3  15    2.14    0.67
  -3   3  15   -0.15    1.26
  -3  -3  15    1.43    1.48
  -3  -3  15    1.94    0.78
  -3  -3  15    2.47    0.64
  -3  -3  15    1.91    0.92
  -3  -3  15    1.72    0.89
  -3  -3  14   51.18    3.06
  -3   3  14   47.48    3.24
  -3  -3  14   52.42    2.98
  -3  -3  14   54.76    3.00
  -3   3  14   50.31    3.14
  -3  -3  14   45.83    2.98
  -3   3  14   45.02    2.90
  -3  -3  14   49.03    3.01
  -3  -3  14   55.94    3.39
  -3  -3  14   55.19    4.65
   3  -3 -14   61.60    3.60
  -3  -3  14   41.86    3.60
  -3   3  14   56.77    3.15
  -3  -3  14   57.10    3.38
  -3  -3  14   48.05    3.36
  -3  -3  14   43.61    3.09
  -3   3  14   52.44    3.27
   3  -3 -13   15.26    1.52
  -3  -3  13   13.17    1.09
  -3  -3  13   13.13    1.10
  -3  -3  13   13.12    1.19
  -3  -3  13   13.07    1.66
  -3   3  13   10.14    1.34
  -3  -3  13   11.51    1.85
  -3  -3  13   11.95    1.23
  -3  -3  13   15.09    1.37
  -3   3  13   13.44    1.16
  -3  -3  13   13.08    1.40
  -3  -3  13   11.77    1.20
  -3   3  13   11.22    1.24
  -3  -3  13   12.10    1.31
  -3  -3  12  798.83   40.33
  -3  -3  12  781.42   40.34
  -3   3  12  934.41   40.58
  -3  -3  12  884.22   40.39
  -3  -3  12  769.34   40.33
  -3   3  12  803.17   40.44
  -3  -3  12  936.85   40.63
  -3  -3  12  911.43   41.00
   3   3 -12  678.26   40.32
  -3  -3  11  617.25   30.38
  -3   3  11  607.69   30.12
  -3   3  11  581.35   30.17
  -3  -3  11  672.31   30.56
  -3  -3  11  577.51   30.02
  -3  -3  11  591.83   30.04
  -3  -3  11  702.94   32.47
   3  -3 -11  610.21   30.47
  -3   3  10   49.10    2.94
  -3  -3  10   42.70    2.73
  -3   3  10   42.34    2.50
  -3  -3  10   38.99    2.76
  -3  -3  10   48.97    4.83
   3  -3 -10   43.69    2.82
  -3   3   9    2.32    0.77
  -3  -3   9    1.96    0.57
  -3   3   9    2.45    0.45
  -3  -3   9    1.88    0.65
  -3  -3   9    1.16    2.79
   3  -3  -9    2.32    0.68
  -3   3   8   34.30    2.24
  -3   3   8   32.62    1.90
  -3  -3   8   34.48    2.15
  -3  -3   8   30.57    2.19
  -3  -3   8   40.35    4.49
   3  -3  -8   31.81    2.21
  -3   3   7    9.45    0.99
  -3  -3   7    9.05    0.89
  -3   3   7    8.45    0.67
  -3  -3   7    8.97    1.01
   3  -3  -7    9.28    1.01
  -3   3   6 1951.42   97.95
  -3   3   6 1955.32   97.59
  -3  -3   6 2072.82   97.88
  -3  -3   6 1924.78   97.95
   3  -3  -6 2051.06   98.00
  -3   3   5 1394.72   68.94
  -3  -3   5 1402.11   68.83
  -3  -3   5 1313.06   68.92
   3  -3  -5 1460.25   68.98
  -3   3   4  137.05    6.86
  -3  -3   4  128.28    6.70
  -3  -3   4  122.44    6.82
   3  -3  -4  129.15    6.84
  -3   3   3   67.74    3.66
  -3  -3   3   64.51    3.47
  -3  -3   3   57.25    3.39
  -3  -3   3   66.68    3.64
   3  -3  -3   71.43    3.65
  -3  -3   2   83.44    4.63
  -3  -3   2   80.28    4.44
  -3   3   2   92.28    4.70
   3  -3  -2   87.92    4.62
  -3  -3   1  557.13   27.73
  -3   3   1  570.43   27.76
   3  -3  -1  555.42   27.68
  -3  -3   1  542.63   27.55
  -3  -3   0    2.90    0.66
  -3   3   0    3.21    0.59
   3  -3   0    2.53    0.51
  -3  -3   0    2.57    0.50
   3  -3   1  453.73   23.48
  -3  -3  -1  488.62   23.57
  -3   3  -1  489.66   23.58
  -3  -3  -1  455.33   23.41
   3  -3   2   17.40    1.31
  -3  -3  -2   18.68    1.41
  -3   3  -2   20.56    1.43
  -3  -3  -2   17.41    1.27
  -3   3  -3    0.95    0.55
  -3  -3  -3    0.45    0.47
  -3   3  -4   33.95    2.14
  -3  -3  -4   32.05    2.10
  -3   3  -5  549.12   26.98
  -3  -3  -5  526.10   27.02
  -3   3  -6  149.24    7.81
  -3  -3  -6  148.26    7.95
  -3  -3  -7  135.90    7.16
  -3   3  -7  127.12    6.90
  -3  -3  -8   32.63    2.36
  -3   3  -8   28.63    1.96
  -3  -3  -9   -0.59    1.04
  -3   3  -9    0.66    0.51
  -3  -3 -10   96.27    5.27
  -3   3 -10   86.28    4.55
  -3  -3 -11  833.91   39.31
   3  -3  11  777.77   38.42
  -3  -3 -11  820.81   38.55
   3   3  11  757.83   38.82
   3  -3  11  717.11   38.46
  -3   3 -11  759.79   38.47
   3  -3  12 1844.54  109.60
   3   3  12 2411.98  109.97
   3  -3  12 2161.58  109.47
  -3  -3 -12 2546.66  109.65
  -3   3 -12 2441.20  110.11
   3  -3  12 2111.29  109.52
   3  -3  13   10.81    1.16
   3  -3  13    8.76    1.14
   3  -3  13    4.96    1.45
   3   3  13    7.65    1.48
   3  -3  13    9.38    1.42
   3  -3  13    9.18    1.26
  -3   3 -13   10.53    1.61
  -3   3 -13    5.71    1.02
  -3  -3 -13   11.76    1.38
  -3   3 -14   53.69    3.63
  -3  -3 -14   34.47    3.58
  -3  -3 -14   55.69    3.05
  -3   3 -14   43.46    2.60
   3  -3  14   38.42    2.76
   3  -3  14   50.62    3.50
   3   3  14   41.47    3.17
   3  -3  14   21.79    2.81
   3  -3  14   47.12    2.84
  -3  -3 -15    0.43    1.51
   3  -3  15    0.06    0.72
  -3   3 -15    0.49    1.27
   3   3  15    0.35    1.17
   3  -3  15    0.46    0.85
  -3   3 -15    0.30    0.70
   3  -3  15    0.63    1.20
   3  -3  15    0.67    0.93
  -3  -3 -15    0.93    1.01
   3  -3  16   29.92    2.29
   3  -3  16   35.26    2.03
  -3  -3 -16   30.44    2.33
  -3   3 -16   31.04    1.96
   3  -3  16   32.55    2.90
  -3   3 -16   27.09    2.95
   3   3  16   26.93    2.64
   3  -3  16   25.66    2.28
   3  -3  16   28.59    2.41
   3  -3  17   81.65    4.89
  -3   3 -17   84.17    5.76
   3  -3  17   98.59    4.58
  -3  -3 -17   77.23    4.85
   3  -3  17   85.79    5.64
   3  -3  17   70.22    4.84
   3   3  17   73.74    5.13
   3  -3  17   93.39    5.01
  -3   3 -18  444.43   22.20
  -3  -3 -18  331.87   21.92
   3  -3  18  522.19   20.99
  -3  -3 -18  261.43   22.08
   3  -3  18  389.32   22.09
   3   3  18  373.19   21.89
   3  -3  18  365.27   21.22
   3  -3  18  389.39   21.26
   3   3  18  365.18   21.55
   3  -3  18  532.05   21.40
  -3   3 -19   22.49    2.48
   3   3  19   14.84    2.03
   3  -3  19   16.08    2.13
   3   3  19   15.59    2.07
   3  -3  19   21.77    1.79
   3  -3  19   13.19    1.85
   3  -3  19   19.29    1.46
  -3  -3 -19   13.71    2.50
   3  -3  19   16.32    1.70
   3  -3  20   14.31    1.58
   3   3  20   11.69    1.87
  -3  -3 -20   11.41    2.23
   3   3  20   12.05    1.88
   3  -3  20   12.17    1.98
   3  -3  20   15.52    1.52
   3  -3  20   14.78    1.30
   3   3  20   15.73    1.86
   3  -3  20   12.44    1.74
  -3   3 -20   17.08    2.12
   3  -3  21    0.28    0.65
   3  -3  21    1.25    0.86
  -3  -3 -21   -0.51    1.25
   3  -3  21    1.28    0.92
  -3   3 -21    0.33    1.14
   3  -3  21    0.79    0.95
   3  -3  21    0.30    0.95
   3   3  21    1.02    0.90
   3   3  21   -0.18    1.19
   3   3  21    0.15    1.18
   3  -3  21    2.32    1.27
  -3   3 -22   13.09    1.81
   3  -3  22   13.73    1.42
   3  -3  22   12.85    1.25
   3  -3  22   13.57    2.03
   3   3  22    9.69    1.73
   3   3  22   10.40    1.64
   3  -3  22   13.16    1.72
  -3  -3 -22   10.92    2.08
   3  -3  22   15.34    1.58
   3  -3  22   14.77    1.56
  -3   3 -23   48.37    3.55
   3  -3  23   52.94    3.94
   3   3  23   44.88    3.60
  -3  -3 -23   38.71    3.89
   3  -3  24  398.36   19.35
   3   3  24  381.73   19.36
   3   3  24  379.97   19.23
   3  -3  24  378.27   19.21
   3  -3  24  372.12   19.01
   3  -3  24  349.84   19.26
   3  -3  25   27.73    2.17
   3   3  25   26.66    2.20
   3   3  25   28.82    2.10
   3  -3  25   24.67    2.02
   3  -3  25   26.46    1.89
   3  -3  25   26.00    2.03
   3  -3  26   10.16    1.28
   3   3  26    9.40    1.29
   3   3  26   11.65    1.24
   3  -3  26    9.91    1.21
   3  -3  26   11.10    1.16
   3  -3  26   10.55    1.09
   3  -3  27    1.40    0.78
   3   3  27    1.09    0.81
   3  -3  27    1.82    0.61
   3   3  27    0.91    0.70
   3  -3  27    1.11    0.63
   3  -3  27    0.44    0.69
   3  -3  28    1.01    0.64
   3   3  28    0.63    0.66
   3  -3  28    0.18    0.46
   3   3  28    0.46    0.61
   3  -3  29   -0.44    0.44
   3   3  29    0.15    0.49
   3   3  29    0.64    0.51
   3  -3  29    0.11    0.36
   3  -3  30    4.15    0.44
   3   3  30    5.14    0.55
   3  -4 -30    0.76    0.46
  -3  -4  30    4.01    0.73
  -3   4  29    0.73    0.62
  -3  -4  29    0.05    0.58
  -3  -4  29    0.83    0.88
  -3   4  28   17.54    1.39
  -3  -4  28   14.21    1.32
  -3  -4  27    9.69    1.14
  -3   4  27   11.09    1.31
  -3  -4  27   12.27    1.22
  -3  -4  26   32.39    2.10
  -3   4  26   23.75    1.95
  -3  -4  26   26.00    2.02
  -3  -4  26   23.99    2.03
  -3   4  26   30.83    2.17
  -3  -4  25    3.53    0.97
  -3  -4  25    3.32    0.91
  -3  -4  25    4.11    1.01
  -3  -4  25    2.87    1.23
  -3   4  25    2.51    1.01
  -3   4  25    3.40    1.14
  -3  -4  24   23.69    1.88
  -3  -4  24   22.91    1.87
  -3  -4  24   17.85    1.96
  -3  -4  24   20.10    2.08
  -3   4  24   17.91    1.78
  -3  -4  24   20.22    1.85
  -3   4  24   19.27    1.93
  -3  -4  23    1.97    1.13
   3  -4 -23    3.54    1.33
  -3   4  23    4.37    1.15
  -3   4  22   94.73    5.26
  -3  -4  22   90.68    5.35
  -3   4  22   74.82    5.18
  -3  -4  22   90.23    5.13
  -3  -4  22   79.43    5.23
   3  -4 -22   79.77    6.04
  -3  -4  22   90.63    5.86
  -3  -4  22   91.89    5.19
  -3  -4  22   87.42    5.25
  -3  -4  21   87.97    7.45
  -3   4  21  146.61    7.58
  -3  -4  21  157.04    7.75
  -3   4  21  152.00    7.46
  -3   4  21  153.12    7.81
  -3  -4  21  150.50    7.56
   3   4 -21   93.40    7.78
  -3  -4  21  151.00    7.53
  -3  -4  21  135.18    7.62
   3  -4 -21  127.85    8.41
  -3  -4  21  143.56    8.24
  -3  -4  21  127.52    7.50
  -3  -4  21  135.06    7.65
  -3   4  20   28.67    2.27
  -3  -4  20   21.42    2.41
  -3  -4  20   30.58    2.39
  -3   4  20   25.79    2.07
  -3   4  20   29.18    2.43
  -3  -4  20   29.83    2.65
   3  -4 -20   27.91    2.85
  -3  -4  20   30.25    2.17
   3   4 -20   20.97    2.67
  -3  -4  20   25.47    2.15
  -3  -4  20   25.45    2.28
  -3  -4  20   27.03    2.49
  -3  -4  20   25.58    2.16
  -3  -4  19    9.74    1.74
  -3   4  19    9.43    1.30
  -3  -4  19    9.86    1.45
  -3   4  19   10.95    1.43
   3  -4 -19   11.15    1.84
  -3  -4  19    6.47    1.77
  -3  -4  19   11.14    1.25
  -3   4  19    9.91    1.50
  -3  -4  19    9.94    1.38
   3   4 -19   11.55    1.90
  -3  -4  19   13.39    1.64
  -3  -4  19   10.10    1.26
  -3  -4  19    9.98    1.45
  -3  -4  18   21.36    2.66
  -3  -4  18   27.67    2.25
  -3   4  18   21.74    2.91
   3  -4 -18   29.48    2.82
  -3  -4  18   32.97    2.19
  -3  -4  18   30.39    2.15
  -3  -4  18   30.25    2.56
  -3  -4  18   25.62    2.46
  -3   4  18   30.29    2.26
  -3  -4  18   31.63    2.32
  -3   4  18   31.90    2.42
  -3   4  18   28.26    2.11
   3   4 -18   30.76    2.77
  -3  -4  18   27.17    2.28
  -3  -4  17    4.89    1.35
  -3  -4  17    4.07    1.09
  -3   4  17    4.47    0.97
  -3   4  17    4.03    1.05
   3  -4 -17    5.18    1.24
  -3  -4  17    1.92    1.55
  -3  -4  17    5.05    0.87
  -3   4  17    2.92    1.53
  -3   4  17    5.32    1.17
  -3  -4  17    5.05    1.07
  -3  -4  17    4.79    1.10
  -3  -4  17    5.13    1.88
  -3  -4  17    4.20    1.04
  -3  -4  17    3.98    0.85
  -3   4  16   79.67    4.79
  -3   4  16   74.89    4.42
  -3  -4  16   77.04    4.58
  -3  -4  16   83.90    4.56
  -3  -4  16   81.78    4.79
  -3   4  16   95.42    5.04
  -3  -4  16   63.74    5.18
  -3  -4  16   84.09    5.01
  -3  -4  16   79.33    4.62
   3  -4 -16   89.69    5.34
  -3  -4  16   76.24    4.68
  -3  -4  16   86.60    5.06
  -3  -4  16   75.52    4.50
  -3   4  15  547.46   24.25
  -3  -4  15  519.47   23.98
  -3  -4  15  474.22   23.90
  -3  -4  15  496.12   24.06
  -3   4  15  509.04   24.36
  -3  -4  15  381.19   24.46
  -3  -4  15  470.72   23.94
  -3  -4  15  539.27   24.30
   3  -4 -15  459.85   24.58
  -3  -4  15  414.37   24.00
  -3  -4  15  459.42   24.35
  -3  -4  15  432.02   23.85
  -3  -4  14   17.70    1.57
  -3   4  14   20.82    1.73
  -3  -4  14   19.45    1.46
  -3  -4  14   20.14    1.73
  -3   4  14   18.37    1.83
  -3  -4  14   19.03    2.31
  -3  -4  14   19.18    1.58
  -3  -4  14   22.05    2.15
  -3  -4  14   19.05    1.47
  -3  -4  14   16.54    1.68
  -3  -4  14   18.67    1.72
  -3  -4  14   18.86    1.85
   3  -4 -14   21.03    1.98
  -3  -4  13   12.29    1.06
  -3  -4  13   10.90    1.06
  -3  -4  13    9.71    1.76
  -3   4  13   12.78    1.42
  -3  -4  13   11.02    1.28
  -3  -4  13   10.01    1.31
  -3  -4  13   11.87    1.28
  -3  -4  13   11.83    1.72
   3  -4 -13   13.49    1.48
  -3  -4  13   10.74    1.16
  -3   4  13   12.71    1.33
   3  -4 -12   26.54    2.11
  -3  -4  12   24.09    1.73
  -3   4  12   26.98    1.95
  -3  -4  12   24.85    1.68
   3   4 -12   22.25    1.79
  -3  -4  12   27.30    2.20
  -3  -4  12   24.75    2.05
  -3  -4  12   27.73    1.99
  -3  -4  12   24.14    1.81
  -3  -4  12   27.99    2.37
  -3   4  12   24.99    2.04
   3   4 -12   23.96    1.83
  -3  -4  12   25.45    1.70
  -3  -4  11    7.34    0.99
   3   4 -11    8.48    1.01
  -3   4  11    6.20    0.99
   3  -4 -11    8.48    1.10
  -3  -4  11    8.19    0.82
  -3  -4  11    6.50    0.79
  -3  -4  11    7.07    1.42
  -3  -4  11    3.74    1.40
  -3  -4  11   11.14    2.37
  -3  -4  11    6.56    0.88
  -3   4  11    8.10    1.16
  -3  -4  11    9.87    1.16
  -3   4  10    2.83    0.90
  -3  -4  10    3.37    0.69
  -3  -4  10    3.09    0.59
  -3  -4  10    2.28    1.17
  -3  -4  10    3.52    1.23
  -3  -4  10    3.23    0.58
  -3   4  10    2.87    0.77
   3   4 -10    2.73    0.72
  -3   4  10    3.45    0.91
  -3   4   9  110.67    5.07
  -3  -4   9  100.49    5.26
  -3   4   9   75.44    5.08
  -3  -4   9   91.84    5.07
  -3  -4   9   75.10    4.91
  -3  -4   9   81.44    4.75
  -3   4   9  104.00    5.14
  -3  -4   8   63.06    3.60
  -3  -4   8   58.64    3.68
  -3   4   8   65.58    3.81
  -3   4   8   61.30    3.57
  -3  -4   8   59.67    3.73
   3  -4  -8   60.07    3.77
  -3   4   7   19.82    1.58
  -3  -4   7   16.50    1.49
  -3  -4   7   16.82    1.33
   3  -4  -7   16.93    1.52
  -3   4   6   37.09    2.56
  -3  -4   6   37.45    2.54
  -3  -4   6   39.18    2.39
   3  -4  -6   41.77    2.62
  -3   4   5   17.40    1.48
  -3  -4   5   15.89    1.43
  -3  -4   5   16.82    1.27
   3  -4  -5   18.72    1.50
  -3   4   4  179.53    8.95
  -3  -4   4  164.72    8.86
  -3  -4   4  158.36    8.63
   3  -4  -4  178.67    8.94
  -3  -4   3  161.23    7.99
  -3  -4   3  139.21    7.71
  -3   4   3  147.29    7.98
   3  -4  -3  158.84    8.01
  -3  -4   2 1109.77   58.30
  -3  -4   2 1186.60   58.51
  -3   4   2 1241.11   58.60
   3  -4  -2 1225.25   58.55
   3  -4  -1   67.74    3.83
  -3  -4   1   65.86    3.82
  -3   4   1   69.68    3.91
  -3  -4   1   62.16    3.65
  -3  -4   0    0.04    0.57
  -3   4   0    0.35    0.56
  -3  -4   0    0.55    0.47
   3  -4   0    0.30    0.48
   3  -4   1   55.30    3.41
  -3  -4  -1   58.72    3.48
  -3   4  -1   65.03    3.61
  -3  -4  -1   58.41    3.37
   3  -4   2  415.13   22.10
  -3  -4  -2  450.36   22.18
  -3   4  -2  467.77   22.27
  -3  -4  -2  429.82   22.07
  -3  -4  -3  374.38   19.15
  -3   4  -3  385.30   19.20
  -3  -4  -3  371.60   19.07
  -3  -4  -4   84.85    4.64
  -3   4  -4   78.04    4.55
  -3  -4  -4   77.45    4.51
   3  -4   5   33.32    2.07
  -3   4  -5   36.66    2.37
  -3  -4  -5   37.32    2.38
   3  -4   6    1.06    0.46
  -3   4  -6    0.78    0.60
  -3  -4  -6    0.84    0.61
   3  -4   7   50.58    3.15
  -3  -4  -7   59.78    3.54
  -3   4  -7   54.62    3.29
  -3  -4  -8  879.26   45.16
  -3   4  -8  917.57   45.35
   3  -4   8  887.17   45.33
   3   4   8  930.90   45.52
   3  -4   8  947.29   45.30
   3  -4   9 1409.83   63.02
   3   4   9 1458.67   63.27
   3  -4   9 1189.90   62.96
  -3  -4  -9 1283.01   62.81
  -3   4  -9 1152.65   62.86
   3  -4   9 1222.02   62.76
   3  -4  10    7.35    0.92
  -3  -4 -10    7.72    1.08
  -3   4 -10    8.45    0.97
   3  -4  10    6.53    0.98
   3  -4  10    6.43    0.87
   3  -4  10    5.77    1.21
   3   4  10    6.85    1.37
  -3  -4 -10    9.45    1.47
   3  -4  11   22.29    1.71
  -3   4 -11   23.74    1.73
  -3  -4 -11   24.35    1.80
  -3  -4 -11   25.14    2.54
   3   4  11   22.38    1.99
   3  -4  11   24.24    2.07
   3   4  11   20.24    2.08
   3  -4  11   15.65    1.96
   3  -4  11   22.10    1.66
   3  -4  12    1.67    0.73
   3  -4  12    2.32    1.21
   3  -4  12    2.33    0.77
   3  -4  12    1.28    0.71
   3   4  12    1.68    1.13
  -3  -4 -12    1.32    1.10
   3  -4  13   11.29    1.25
   3  -4  13    9.96    1.18
   3   4  13    8.88    1.59
  -3   4 -13   12.37    1.62
   3  -4  13   10.79    1.41
   3  -4  13    9.05    1.78
  -3  -4 -13    9.82    1.91
  -3  -4 -14  164.05   10.08
  -3   4 -14  182.46    9.23
   3  -4  14  166.17    8.52
   3  -4  14  172.35    9.07
   3   4  14  152.22    8.92
  -3  -4 -15  520.52   32.15
  -3   4 -15  672.85   31.50
   3  -4  15  466.62   30.74
   3  -4  15  660.33   31.38
  -3   4 -15  614.30   30.43
   3   4  15  717.80   31.39
   3  -4  15  640.75   30.72
  -3  -4 -16   30.00    4.06
  -3   4 -16   51.83    3.96
   3  -4  16   51.91    3.20
   3   4  16   42.38    3.53
   3  -4  16   49.89    3.74
   3   4  16   49.84    3.59
  -3   4 -16   50.37    2.89
   3  -4  16   31.82    3.27
  -3   4 -17    6.62    1.70
   3   4  17    5.71    1.26
   3  -4  17    4.89    1.27
   3  -4  17    7.75    1.56
   3  -4  17    7.31    1.14
   3   4  17    3.14    1.42
  -3  -4 -17    2.72    1.69
   3  -4  17    6.79    0.94
  -3   4 -18    1.92    1.51
   3  -4  18    1.63    0.97
   3   4  18    2.41    1.03
   3  -4  18    1.22    1.16
   3  -4  18    2.04    0.86
   3   4  18    2.23    1.40
   3  -4  18    2.04    0.74
  -3  -4 -18    0.21    1.49
  -3  -4 -19    0.20    1.31
   3   4  19    0.42    1.31
  -3   4 -19   -0.14    1.39
   3  -4  19    1.12    1.04
   3  -4  19    1.08    1.01
   3  -4  19    0.45    0.79
   3   4  19   -0.65    1.22
   3  -4  19    0.33    0.67
  -3  -4 -20    1.52    1.51
   3   4  20    3.77    1.48
   3  -4  20    3.66    1.01
   3  -4  20    5.19    0.90
   3  -4  20    3.51    1.22
   3  -4  20    4.28    1.08
  -3   4 -20    3.80    1.57
   3   4  20    4.14    1.36
   3  -4  21  465.25   25.61
   3  -4  21  372.22   26.06
   3  -4  21  568.80   25.65
   3  -4  21  501.98   25.43
  -3   4 -21  524.47   26.34
   3   4  21  529.93   25.71
   3   4  21  522.94   26.04
   3  -4  21  543.28   25.30
  -3  -4 -21  393.71   26.62
  -3   4 -22  114.25    6.72
  -3  -4 -22   94.66    7.03
   3  -4  22  106.51    6.82
   3  -4  23    0.87    0.80
   3   4  23    0.80    1.08
   3  -4  23    1.14    0.84
   3  -4  23    1.35    0.75
   3  -4  23    0.70    0.93
   3   4  23    1.70    1.09
   3   4  24   11.97    1.38
   3  -4  24    8.82    1.14
   3  -4  24   14.14    1.37
   3  -4  24   11.95    1.18
   3   4  24   13.48    1.46
   3   4  24   13.16    1.47
   3  -4  24   11.34    1.34
   3  -4  25    2.05    0.75
   3   4  25    1.71    0.88
   3  -4  25    1.55    0.84
   3  -4  25    2.10    0.72
   3   4  25    2.25    0.84
   3  -4  26   27.04    1.80
   3  -4  26   27.48    1.93
   3  -4  26   27.64    1.93
   3   4  26   26.37    1.93
   3   4  26   30.80    1.96
   3  -4  27  184.89    9.84
   3  -4  27  190.89    9.98
   3  -4  27  193.44    9.97
   3   4  27  206.96    9.98
   3   4  27  198.95    9.93
   3  -4  28   67.99    3.12
   3   4  28   71.32    3.12
   3  -4  29    0.66    0.31
   3   4  29    0.76    0.42
  -3  -5  29   10.36    0.89
  -3  -5  29    7.72    0.73
   3  -5 -28    0.25    0.55
  -3   5  28    1.31    0.58
  -3  -5  28    2.38    0.95
  -3  -5  28    0.87    0.56
  -3   5  27   19.56    1.37
  -3  -5  27   17.92    1.30
  -3  -5  26    2.96    0.83
  -3  -5  26    4.00    0.84
  -3   5  26    5.11    1.01
  -3  -5  25   42.69    2.75
  -3  -5  25   46.98    2.79
  -3  -5  25   36.41    2.73
  -3   5  25   43.57    2.80
  -3  -5  24   43.47    2.96
  -3   5  24   44.22    2.97
  -3  -5  24   48.82    2.97
  -3  -5  24   42.98    2.95
  -3  -5  23   63.82    3.69
  -3  -5  23   54.12    3.77
  -3  -5  23   59.54    3.71
  -3  -5  23   59.95    3.70
  -3   5  23   64.82    3.74
  -3   5  22   20.24    1.81
  -3  -5  22   15.43    1.86
  -3  -5  22   19.81    1.71
   3  -5 -22   15.96    2.31
  -3   5  22   14.06    1.80
  -3  -5  21   19.39    2.08
   3  -5 -21   19.30    2.50
   3  -5 -20    9.46    1.86
  -3   5  20    7.94    1.46
   3   5 -20    5.08    1.64
  -3   5  20    8.86    1.39
  -3  -5  20    8.71    1.30
  -3  -5  20    8.05    1.74
  -3  -5  20    8.25    1.46
  -3  -5  20    9.76    1.24
  -3  -5  20    8.62    1.28
  -3  -5  20   10.14    1.51
  -3   5  19  108.46    6.35
  -3  -5  19  108.27    6.03
   3   5 -19  109.55    6.79
  -3  -5  19  110.44    6.66
  -3  -5  19   99.48    6.10
  -3  -5  19  108.83    6.13
   3  -5 -19  113.73    7.12
  -3  -5  19   87.11    6.51
  -3  -5  19  106.46    6.05
  -3   5  19  113.68    6.07
  -3   5  18   44.60    2.78
  -3  -5  18   40.87    2.84
  -3   5  18   42.63    3.02
  -3  -5  18   41.80    2.68
   3   5 -18   48.40    3.41
  -3  -5  18   40.17    2.85
  -3  -5  18   38.77    2.68
  -3  -5  18   19.16    3.10
  -3  -5  18   41.43    3.16
  -3   5  18   25.14    3.42
   3  -5 -18   41.48    3.49
  -3  -5  17  151.29    7.64
  -3  -5  17  138.63    7.60
  -3  -5  17  133.51    7.72
  -3  -5  17  151.98    8.21
  -3   5  17  151.46    7.64
  -3  -5  17  142.64    7.71
  -3   5  17  152.79    7.99
   3  -5 -17  162.30    8.71
  -3   5  17  106.06    8.71
  -3  -5  17   95.93    8.08
   3  -5 -16   87.68    5.49
  -3   5  16   88.17    5.13
  -3  -5  16   85.90    4.64
  -3  -5  16   79.01    4.63
  -3  -5  16   72.56    4.75
  -3   5  16   79.10    4.61
  -3  -5  16   63.44    5.31
  -3  -5  16   81.80    4.72
  -3  -5  16   84.00    5.09
  -3   5  16   82.48    4.95
  -3   5  15   19.66    1.77
  -3  -5  15   18.16    1.45
  -3  -5  15   20.36    2.30
  -3  -5  15   17.71    1.59
  -3  -5  15   14.04    2.27
  -3   5  15   17.60    1.90
  -3  -5  15   17.35    1.71
  -3  -5  15   13.65    1.63
  -3  -5  15   16.24    1.44
   3  -5 -15   15.79    1.91
   3  -5 -14    2.97    0.95
  -3   5  14    1.87    0.98
  -3  -5  14    0.71    1.46
  -3  -5  14    2.41    0.70
  -3  -5  14    1.51    0.68
  -3  -5  14    3.06    0.88
  -3  -5  14    2.77    1.69
  -3   5  14    3.11    0.97
  -3  -5  14    2.08    0.65
  -3  -5  14    1.10    0.86
   3  -5 -13    0.95    0.79
  -3  -5  13    2.00    1.45
  -3   5  13    0.86    1.04
  -3  -5  13    1.66    0.76
  -3  -5  13    0.20    1.51
  -3   5  13    1.10    0.88
  -3  -5  13    0.94    0.60
  -3  -5  13    0.96    0.79
  -3  -5  13    0.93    0.54
  -3  -5  13    0.70    0.59
   3  -5 -12  261.47   13.80
  -3   5  12  284.22   13.68
  -3  -5  12  261.00   13.10
  -3  -5  12  248.70   13.13
  -3  -5  12  250.11   13.43
  -3  -5  12  261.27   13.73
   3   5 -12  252.90   13.49
  -3  -5  12  276.92   13.55
  -3   5  12  279.78   13.45
   3   5 -12  257.00   13.48
   3  -5 -11  253.91   13.32
  -3   5  11  252.69   13.16
  -3  -5  11  247.37   12.67
  -3  -5  11  252.62   12.74
  -3  -5  11  254.10   13.28
  -3  -5  11  249.40   13.00
   3   5 -11  251.47   13.17
   3   5 -11  264.80   13.21
  -3  -5  11  243.18   13.03
  -3   5  11  246.75   12.95
  -3  -5  11  212.35   13.35
  -3   5  10   51.08    3.26
  -3  -5  10   50.73    2.99
  -3  -5  10   55.20    3.56
  -3  -5  10   55.60    3.09
   3  -5 -10   59.43    3.62
  -3   5  10   58.03    3.74
  -3   5  10   51.77    3.41
  -3  -5  10   43.99    3.56
  -3  -5  10   47.78    3.39
  -3  -5   9    4.40    1.10
  -3  -5   9    5.87    1.02
   3  -5  -9    6.78    1.05
  -3   5   9    4.70    1.00
  -3  -5   9    4.73    1.38
  -3   5   9    5.68    0.98
  -3  -5   9    5.01    0.75
  -3  -5   8   18.21    1.30
   3  -5  -8   16.38    1.58
  -3  -5   8   15.18    1.57
  -3   5   8   15.26    1.49
  -3  -5   8   14.66    1.73
  -3   5   8   14.88    1.45
  -3  -5   8   16.51    1.38
  -3  -5   8   16.63    1.61
   3  -5  -7   20.17    1.76
  -3  -5   7   17.58    1.64
  -3  -5   7   17.63    1.85
  -3   5   7   18.24    1.66
  -3  -5   7   21.13    1.46
  -3   5   7   20.03    1.61
  -3  -5   7   22.14    1.54
   3  -5  -6  212.51   10.09
   3  -5  -6  171.55   10.21
  -3  -5   6  175.93   10.02
  -3  -5   6  198.83    9.86
  -3   5   6  198.02   10.10
  -3  -5   6  191.04   10.01
  -3   5   6  200.13   10.00
  -3  -5   6  180.70    9.84
   3  -5  -5  105.03    5.46
  -3  -5   5   92.82    5.36
  -3   5   5   95.86    5.44
  -3  -5   5   91.53    5.47
  -3  -5   5  104.10    5.27
  -3   5   5  100.49    5.37
  -3  -5   5   94.52    5.27
   3  -5  -4    5.03    0.88
  -3  -5   4    4.23    0.84
  -3  -5   4    4.83    0.88
  -3  -5   4    3.48    1.39
  -3   5   4    4.64    0.81
  -3   5   4    4.07    0.84
  -3  -5   4    5.56    0.90
  -3  -5   3    4.39    0.84
  -3  -5   3    2.72    0.76
   3  -5  -3    1.85    0.76
  -3   5   3    3.20    0.79
  -3  -5   3    2.94    0.61
  -3  -5   2  119.10    6.53
  -3  -5   2  131.03    6.75
  -3   5   2  116.02    6.53
  -3  -5   2  124.21    6.46
   3  -5  -2  121.22    6.53
  -3  -5   1  532.31   27.73
  -3  -5   1  580.90   27.92
  -3  -5   1  536.21   27.61
   3  -5  -1  571.51   27.70
  -3  -5   0  506.90   25.36
  -3  -5   0  481.54   25.25
   3  -5   0  560.14   25.20
  -3  -5   0  465.87   25.09
   3  -5   1   52.74    3.00
  -3  -5  -1   51.60    3.17
  -3  -5  -1   47.79    3.09
  -3  -5  -1   50.18    3.02
   3  -5   2    3.77    0.74
  -3  -5  -2    2.80    0.68
  -3  -5  -2    3.61    0.91
  -3  -5  -2    3.49    0.78
   3  -5   3    9.38    0.94
  -3  -5  -3    7.18    1.00
  -3  -5  -3    6.76    0.93
  -3  -5  -3    7.12    1.04
   3   5   4    5.79    0.99
   3  -5   4    5.63    0.82
  -3  -5  -4    6.27    1.14
  -3  -5  -4    4.78    0.89
  -3  -5  -4    5.57    0.92
  -3  -5  -4    8.12    1.09
   3   5   5   11.45    1.31
   3  -5   5   12.16    1.14
  -3  -5  -5   11.77    1.45
  -3  -5  -5   14.42    1.34
  -3  -5  -5   11.80    1.33
   3   5   6    3.32    0.91
  -3  -5  -6    1.81    0.81
  -3  -5  -6    2.57    1.04
   3  -5   6    3.04    0.73
  -3  -5  -6    1.74    0.96
   3  -5   7   11.20    1.15
   3   5   7   11.09    1.37
  -3  -5  -7   10.99    1.35
  -3  -5  -7   10.44    1.43
   3  -5   8   42.01    2.47
   3  -5   8   37.75    2.63
   3   5   8   38.33    2.86
  -3  -5  -8   43.05    3.06
   3  -5   9    0.15    0.53
   3  -5   9    0.31    0.55
  -3   5  -9    0.16    0.41
   3   5   9    0.07    0.98
  -3  -5  -9   -0.19    0.72
   3   5   9   -0.22    0.83
   3  -5   9    0.39    0.74
   3  -5  10   39.62    2.51
  -3   5 -10   38.73    2.29
   3  -5  10   38.43    2.51
  -3   5 -10   41.11    2.66
   3  -5  10   36.77    2.80
   3   5  10   40.89    3.02
  -3  -5 -10   45.82    3.37
  -3  -5 -11   26.47    2.65
   3   5  11   28.69    2.35
  -3   5 -11   24.37    1.92
   3  -5  11   26.34    1.87
   3  -5  11   26.24    1.87
   3  -5  11   21.09    2.19
   3   5  11   26.37    2.40
   3   5  12   57.65    3.80
   3  -5  12   35.86    3.44
   3  -5  12   42.71    3.10
   3  -5  12   73.66    3.75
   3   5  12   60.55    3.61
   3  -5  12   48.62    3.14
  -3  -5 -12   53.06    4.23
   3  -5  13    6.77    0.99
   3  -5  13    4.44    1.00
   3   5  13    4.55    1.45
   3  -5  13    5.73    1.55
   3   5  13    6.61    1.20
  -3  -5 -13    6.44    1.67
   3  -5  14   -0.18    1.45
   3   5  14    1.14    1.27
  -3  -5 -14   -0.18    1.21
  -3   5 -14    0.10    0.94
   3  -5  14    0.36    0.75
   3  -5  15    4.77    1.72
   3   5  15    7.91    1.77
  -3  -5 -15    6.13    1.93
   3  -5  15    7.07    1.12
  -3   5 -15    8.65    1.54
  -3   5 -15    6.55    1.17
   3  -5  16    3.81    1.62
   3   5  16    6.05    1.70
  -3  -5 -16    5.47    1.96
   3  -5  16    7.84    1.18
  -3   5 -16    7.70    1.14
  -3   5 -16    9.64    1.74
   3  -5  17   44.31    3.52
  -3   5 -17   50.12    4.03
   3  -5  17   56.60    3.40
   3   5  17   49.93    3.86
   3   5  18   16.38    2.18
   3  -5  18   21.41    1.52
  -3   5 -18   13.11    2.23
   3  -5  18   15.00    1.64
   3   5  18   15.43    1.79
   3  -5  18   17.85    1.94
   3  -5  19    4.36    1.02
   3  -5  19    5.10    0.88
  -3  -5 -19    2.44    1.53
   3  -5  19    4.58    1.15
  -3   5 -19    4.71    1.67
   3   5  19    3.58    1.19
   3   5  19    3.18    1.50
  -3  -5 -20    1.50    1.32
  -3   5 -20    3.38    1.44
   3   5  21    5.05    1.17
   3  -5  21    6.40    1.00
  -3  -5 -21    2.85    1.49
  -3   5 -21    4.04    1.46
   3  -5  22    8.87    1.04
   3   5  22    9.96    1.29
   3  -5  22   11.18    1.34
   3  -5  22    9.82    1.24
   3  -5  22    7.81    1.10
   3   5  22    8.21    1.44
   3  -5  23   60.89    3.51
   3  -5  23   53.88    3.48
   3   5  23   73.59    3.83
   3  -5  23   57.54    3.72
   3   5  23   61.68    3.94
   3   5  23   62.05    3.68
   3  -5  23   67.20    3.77
   3  -5  24  110.06    5.55
   3   5  24  118.94    5.75
   3  -5  24  115.93    5.80
   3   5  24  109.42    5.85
   3   5  24  105.98    5.62
   3  -5  24  108.27    5.72
   3  -5  25   80.72    4.15
   3   5  25   93.28    4.34
   3  -5  25   87.08    4.34
   3   5  25   73.62    4.14
   3   5  25   75.20    4.28
[truncated: 1,235,736 more chars]
