# Supplementary material for: Free‐Standing Supramolecular Pyridine N‐Oxide‐Silver(I) Metallogels
Source: Adv Mater. 2025 Jul 1;37(37):2502818. doi: 10.1002/adma.202502818 (PMC12447065; doi:10.1002/adma.202502818)
Supplement: Supplementary file 2 — Supporting Data [file ADMA-37-2502818-s001.zip › (15Ag)Acet.cif]

data_15Ag_Acet
_audit_creation_date               2024-11-04
_audit_creation_method
;
Olex2 1.5-ac5-024
(compiled 2022.04.12 svn.rca3783a0 for Rigaku Oxford Diffraction, GUI svn.r6498)
;
_shelx_SHELXL_version_number       '2018/3'
_audit_contact_author_address      ?
_audit_contact_author_email        ?
_audit_contact_author_name         ''
_audit_contact_author_phone        ?
_publ_contact_author_id_orcid      ?
_publ_section_references
;
Dolomanov, O.V., Bourhis, L.J., Gildea, R.J, Howard, J.A.K. & Puschmann, H.
 (2009), J. Appl. Cryst. 42, 339-341.

Sheldrick, G.M. (2015). Acta Cryst. A71, 3-8.

Sheldrick, G.M. (2015). Acta Cryst. C71, 3-8.
;
_chemical_name_common              ?
_chemical_name_systematic          ?
_chemical_formula_moiety           'C13 H9 Ag F3 N O3'
_chemical_formula_sum              'C13 H9 Ag F3 N O3'
_chemical_formula_weight           392.08
_chemical_melting_point            ?
_chemical_oxdiff_formula           'C10 H10 N1 O1 Ag1 F3'
_chemical_oxdiff_usercomment       'crystallized from non-gel sample, acetone'
loop_
  _atom_type_symbol
  _atom_type_description
  _atom_type_scat_dispersion_real
  _atom_type_scat_dispersion_imag
  _atom_type_scat_source
 'C' 'C' 0.0181 0.0091 'International Tables Vol C Tables 4.2.6.8 and 6.1.1.4'
 'H' 'H' 0.0000 0.0000 'International Tables Vol C Tables 4.2.6.8 and 6.1.1.4'
 'Ag' 'Ag' 0.1306 4.2820 'International Tables Vol C Tables 4.2.6.8 and 6.1.1.4'
 'F' 'F' 0.0727 0.0534 'International Tables Vol C Tables 4.2.6.8 and 6.1.1.4'
 'N' 'N' 0.0311 0.0180 'International Tables Vol C Tables 4.2.6.8 and 6.1.1.4'
 'O' 'O' 0.0492 0.0322 'International Tables Vol C Tables 4.2.6.8 and 6.1.1.4'

_shelx_space_group_comment
;
The symmetry employed for this shelxl refinement is uniquely defined
by the following loop, which should always be used as a source of
symmetry information in preference to the above space-group names.
They are only intended as comments.
;
_space_group_crystal_system        'triclinic'
_space_group_IT_number             2
_space_group_name_H-M_alt          'P -1'
_space_group_name_Hall             '-P 1'
loop_
  _space_group_symop_operation_xyz
 'x, y, z'
 '-x, -y, -z'

_cell_length_a                     5.90600(10)
_cell_length_b                     10.7288(3)
_cell_length_c                     11.5271(3)
_cell_angle_alpha                  64.306(2)
_cell_angle_beta                   80.323(2)
_cell_angle_gamma                  74.078(2)
_cell_volume                       631.92(3)
_cell_formula_units_Z              2
_cell_measurement_reflns_used      5799
_cell_measurement_temperature      120.00(10)
_cell_measurement_theta_max        77.1580
_cell_measurement_theta_min        4.2570
_shelx_estimated_absorpt_T_max     0.691
_shelx_estimated_absorpt_T_min     0.068
_exptl_absorpt_coefficient_mu      13.278
_exptl_absorpt_correction_T_max    1.000
_exptl_absorpt_correction_T_min    0.071
_exptl_absorpt_correction_type     gaussian
_exptl_absorpt_process_details
;
CrysAlisPro 1.171.43.126a (Rigaku Oxford Diffraction, 2024)
Numerical absorption correction based on gaussian integration over
a multifaceted crystal model
Empirical absorption correction using spherical harmonics,
implemented in SCALE3 ABSPACK scaling algorithm.
;
_exptl_absorpt_special_details     ?
_exptl_crystal_colour              colourless
_exptl_crystal_colour_primary      colourless
_exptl_crystal_density_diffrn      2.061
_exptl_crystal_density_meas        ?
_exptl_crystal_density_method      ?
_exptl_crystal_description         needle
_exptl_crystal_F_000               384
loop_
  _exptl_crystal_face_index_h
  _exptl_crystal_face_index_k
  _exptl_crystal_face_index_l
  _exptl_crystal_face_perp_dist
 0 3 -4 0.0273
 0 -3 4 0.0287
 -4 -2 -1 0.2161
 4 2 1 0.2169
 0 4 7 0.0230
 0 -4 -7 0.0073
 2 7 4 0.1350
 2 4 -2 0.1480
 -2 -6 -2 0.1465

_exptl_crystal_size_max            0.44
_exptl_crystal_size_mid            0.08
_exptl_crystal_size_min            0.03
loop_
  _exptl_oxdiff_crystal_face_indexfrac_h
  _exptl_oxdiff_crystal_face_indexfrac_k
  _exptl_oxdiff_crystal_face_indexfrac_l
  _exptl_oxdiff_crystal_face_x
  _exptl_oxdiff_crystal_face_y
  _exptl_oxdiff_crystal_face_z
 -0.0253 3.4250 -4.2379 -0.1446 -0.6151 -0.7750
 -0.1171 -3.4836 4.2006 0.1377 0.5867 0.7980
 -3.8286 -1.5876 -0.9886 -0.1839 -0.7629 0.6199
 3.8282 1.5602 1.0221 0.1850 0.7676 -0.6136
 -0.0739 3.6176 7.2605 -0.8204 0.4271 0.3802
 0.0183 -3.7364 -7.2604 0.8276 -0.4307 -0.3600
 2.0554 6.5838 4.2071 -0.7465 0.3854 -0.5424
 2.4884 4.3934 -1.7861 -0.1174 0.0573 -0.9914
 -2.4528 -6.2402 -1.9120 0.5355 -0.2750 0.7985

_exptl_transmission_factor_max     ?
_exptl_transmission_factor_min     ?
_diffrn_reflns_av_R_equivalents    0.0478
_diffrn_reflns_av_unetI/netI       0.0414
_diffrn_reflns_Laue_measured_fraction_full  0.999
_diffrn_reflns_Laue_measured_fraction_max  0.977
_diffrn_reflns_limit_h_max         7
_diffrn_reflns_limit_h_min         -7
_diffrn_reflns_limit_k_max         13
_diffrn_reflns_limit_k_min         -13
_diffrn_reflns_limit_l_max         14
_diffrn_reflns_limit_l_min         -13
_diffrn_reflns_number              7348
_diffrn_reflns_point_group_measured_fraction_full  0.999
_diffrn_reflns_point_group_measured_fraction_max  0.977
_diffrn_reflns_theta_full          67.684
_diffrn_reflns_theta_max           77.654
_diffrn_reflns_theta_min           4.263
_diffrn_ambient_environment        N~2~
_diffrn_ambient_temperature        120.00(10)
_diffrn_detector                   'Hybrid Pixel Array Detector'
_diffrn_detector_area_resol_mean   10.0000
_diffrn_detector_type              'HyPix-Arc 100'
_diffrn_measured_fraction_theta_full  0.999
_diffrn_measured_fraction_theta_max  0.977
_diffrn_measurement_details
;
List of Runs (angles in degrees, time in seconds):

  # Type    Start    End  Width  t~exp~   \w     \q     \k     \f   Frames
--------------------------------------------------------------------------
  1  \w   -111.00 -25.00   0.50    0.05    --  -88.32  77.00 -60.00  172
  2  \w    -32.00  -5.00   0.50    0.05    --  -48.11  63.00  10.00   54
  3  \w    -65.00 -37.00   0.50    0.05    --  -48.11  63.00  10.00   56
  4  \w    -37.00 -12.00   0.50    0.05    --  -88.32  45.00-150.00   50
  5  \w    -64.00 -17.00   0.50    0.05    --  -88.32  63.00  10.00   94
  6  \w    -35.00 -10.00   0.50    0.05    --  -88.32  45.00  60.00   50
  7  \w    -35.00  -9.00   0.50    0.05    --  -88.32  45.00  90.00   52
  8  \w    -36.00 -10.00   0.50    0.05    --  -88.32  45.00 150.00   52
  9  \w   -105.00 -79.00   0.50    0.05    --  -95.50 105.00  58.87   52
 10  \w    -71.00 -45.00   0.50    0.05    --  -95.50 105.00  58.87   52
 11  \w    -68.00 -26.00   0.50    0.05    --  -48.11 -63.00-126.00   84
 12  \w   -117.00 -68.00   0.50    0.05    --  -88.32 -63.00-126.00   98
 13  \w   -154.00-125.00   0.50    0.05    --  -88.32 -63.00-126.00   58
 14  \w   -123.00 -72.00   0.50    0.05    --  -48.11 -63.00-126.00  102
 15  \w   -121.00 -75.00   0.50    0.05    --  -48.11-125.00 -30.00   92
 16  \w   -114.00 -84.00   0.50    0.05    --  -88.32 -95.00 -30.00   60
 17  \w   -105.00 -75.00   0.50    0.05    --  -88.32-125.00  30.00   60
 18  \w   -160.00-112.00   0.50    0.05    --  -88.32-125.00  30.00   96
 19  \w   -117.00 -84.00   0.50    0.05    --  -88.32 -95.00 120.00   66
 20  \w     58.00  83.00   0.50    0.05    --   48.36  63.00  10.00   50
 21  \w     94.00 167.00   0.50    0.05    --  107.82  61.00 -30.00  146
 22  \w    103.00 162.00   0.50    0.05    --  107.82  63.00  10.00  118
 23  \w    120.00 165.00   0.50    0.05    --  107.82  61.00  60.00   90
 24  \w    142.00 168.00   0.50    0.05    --  107.82  61.00  90.00   52
 25  \w     95.00 133.00   0.50    0.05    --  107.82  61.00  90.00   76
 26  \w    107.00 175.00   0.50    0.05    --  107.82  45.00 -60.00  136
 27  \w    109.00 158.00   0.50    0.05    --  107.82 125.00   0.00   98
 28  \w     95.00 127.00   0.50    0.05    --  107.82 -77.00 -30.00   64
 29  \w     37.00  62.00   0.50    0.05    --  107.82 -63.00-126.00   50
 30  \w     35.00  61.00   0.50    0.05    --  107.82 -45.00-180.00   52
 31  \w     -2.00  23.00   0.50    0.05    --   48.36 -63.00-126.00   50
 32  \w     37.00  62.00   0.50    0.05    --  107.82 -45.00   0.00   50
 33  \w     35.00  65.00   0.50    0.05    --  107.82 -61.00 120.00   60
 34  \w     30.00  56.00   0.50    0.05    --  107.82 -45.00  30.00   52
 35  \w     44.00  86.00   0.50    0.05    --  107.82 -61.00 -30.00   84
 36  \w     85.00 110.00   0.50    0.05    --  107.82-125.00-150.00   50
 37  \w     52.00  78.00   0.50    0.05    --  107.82-125.00-150.00   52
 38  \w     38.00 105.00   0.50    0.05    --  107.82 -95.00 -60.00  134
 39  \w     81.00 106.00   0.50    0.05    --  107.82 -95.00 -30.00   50
 40  \w     55.00 110.00   0.50    0.05    --  107.82-125.00 -60.00  110
 41  \w     38.00  79.00   0.50    0.05    --  107.82 -95.00-150.00   82
 42  \w     78.00 106.00   0.50    0.05    --  107.82 -95.00-180.00   56
 43  \w     44.00  70.00   0.50    0.05    --  107.82 -95.00 -30.00   52
 44  \w     80.00 105.00   0.50    0.05    --  107.82 -95.00  90.00   50
 45  \w     37.00 111.00   0.50    0.05    --  107.82-125.00 150.00  148
;
_diffrn_measurement_device         'four-circle diffractometer'
_diffrn_measurement_device_type    'XtaLAB Synergy R, HyPix-Arc 100'
_diffrn_measurement_method         '\w scans'
_diffrn_orient_matrix_type        
 'CrysAlisPro convention (1999,Acta A55,543-557)'
_diffrn_orient_matrix_UB_11        0.1087445000
_diffrn_orient_matrix_UB_12        -0.1112631000
_diffrn_orient_matrix_UB_13        -0.0564515000
_diffrn_orient_matrix_UB_21        0.2017178000
_diffrn_orient_matrix_UB_22        -0.0635848000
_diffrn_orient_matrix_UB_23        0.0925595000
_diffrn_orient_matrix_UB_31        -0.1459486000
_diffrn_orient_matrix_UB_32        -0.1017133000
_diffrn_orient_matrix_UB_33        0.1015546000
_diffrn_radiation_monochromator    mirror
_diffrn_radiation_probe            x-ray
_diffrn_radiation_type             'Cu K\a'
_diffrn_radiation_wavelength       1.54184
_diffrn_source                     'Rotating-anode X-ray tube'
_diffrn_source_type                'PhotonJet R (Cu) X-ray Source'
_reflns_Friedel_coverage           0.000
_reflns_Friedel_fraction_full      .
_reflns_Friedel_fraction_max       .
_reflns_number_gt                  2543
_reflns_number_total               2637
_reflns_special_details
;
 Reflections were merged by SHELXL according to the crystal
 class for the calculation of statistics and refinement.
 
 _reflns_Friedel_fraction is defined as the number of unique
 Friedel pairs measured divided by the number that would be
 possible theoretically, ignoring centric projections and
 systematic absences.
;
_reflns_threshold_expression       'I > 2\s(I)'
_computing_cell_refinement         'CrysAlisPro 1.171.43.126a (Rigaku OD, 2024)'
_computing_data_collection        
 'CrysAlisPro system (CCD 43.126a 64-bit (release 11-06-2024))'
_computing_data_reduction          'CrysAlisPro 1.171.43.126a (Rigaku OD, 2024)'
_computing_molecular_graphics      'Olex2 1.5-ac5-024 (Dolomanov et al., 2009)'
_computing_publication_material    'Olex2 1.5-ac5-024 (Dolomanov et al., 2009)'
_computing_structure_refinement    'SHELXL 2018/3 (Sheldrick, 2015)'
_computing_structure_solution      'SHELXT 2018/2 (Sheldrick, 2018)'
_refine_diff_density_max           1.152
_refine_diff_density_min           -1.172
_refine_diff_density_rms           0.170
_refine_ls_extinction_coef         .
_refine_ls_extinction_method       none
_refine_ls_goodness_of_fit_ref     1.052
_refine_ls_hydrogen_treatment      constr
_refine_ls_matrix_type             full
_refine_ls_number_parameters       190
_refine_ls_number_reflns           2637
_refine_ls_number_restraints       0
_refine_ls_R_factor_all            0.0352
_refine_ls_R_factor_gt             0.0345
_refine_ls_restrained_S_all        1.052
_refine_ls_shift/su_max            0.001
_refine_ls_shift/su_mean           0.000
_refine_ls_structure_factor_coef   Fsqd
_refine_ls_weighting_details      
 'w=1/[\s^2^(Fo^2^)+(0.0679P)^2^] where P=(Fo^2^+2Fc^2^)/3'
_refine_ls_weighting_scheme        calc
_refine_ls_wR_factor_gt            0.0891
_refine_ls_wR_factor_ref           0.0898
_refine_special_details            ?
_olex2_refinement_description
;
1. Fixed Uiso
 At 1.2 times of:
  All C(H) groups
2.a Aromatic/amide H refined with riding coordinates:
 C1(H1), C2(H2), C3(H3), C4(H4), C7(H7), C8(H8), C9(H9), C10(H10), C11(H11)
;
_atom_sites_solution_hydrogens     geom
_atom_sites_solution_primary       dual
_atom_sites_solution_secondary     ?
loop_
  _atom_site_label
  _atom_site_type_symbol
  _atom_site_fract_x
  _atom_site_fract_y
  _atom_site_fract_z
  _atom_site_U_iso_or_equiv
  _atom_site_adp_type
  _atom_site_occupancy
  _atom_site_site_symmetry_order
  _atom_site_calc_flag
  _atom_site_refinement_flags_posn
  _atom_site_refinement_flags_adp
  _atom_site_refinement_flags_occupancy
  _atom_site_disorder_assembly
  _atom_site_disorder_group
 Ag1 Ag 0.31257(3) 0.41871(2) 0.56435(2) 0.01835(11) Uani 1 1 d . . . . .
 F1 F -0.0689(3) 0.6734(2) 0.15480(19) 0.0268(4) Uani 1 1 d . . . . .
 F2 F 0.2824(4) 0.6412(2) 0.06855(19) 0.0304(4) Uani 1 1 d . . . . .
 F3 F 0.1252(3) 0.83687(19) 0.08991(17) 0.0242(4) Uani 1 1 d . . . . .
 O1 O 0.2485(4) 0.1781(2) 0.6552(2) 0.0192(4) Uani 1 1 d . . . . .
 O2 O 0.1539(4) 0.5459(2) 0.3720(2) 0.0179(4) Uani 1 1 d . . . . .
 O3 O 0.4395(4) 0.6675(2) 0.2751(2) 0.0199(4) Uani 1 1 d . . . . .
 N1 N 0.4397(4) 0.0845(3) 0.7094(2) 0.0157(5) Uani 1 1 d . . . . .
 C1 C 0.4215(5) -0.0040(3) 0.8359(3) 0.0190(6) Uani 1 1 d . . . . .
 H1 H 0.271604 0.000973 0.881307 0.023 Uiso 1 1 calc R U . . .
 C2 C 0.6143(6) -0.1006(3) 0.9001(3) 0.0205(6) Uani 1 1 d . . . . .
 H2 H 0.598254 -0.160984 0.988924 0.025 Uiso 1 1 calc R U . . .
 C3 C 0.8341(6) -0.1088(3) 0.8331(3) 0.0212(6) Uani 1 1 d . . . . .
 H3 H 0.970189 -0.174812 0.875068 0.025 Uiso 1 1 calc R U . . .
 C4 C 0.8486(5) -0.0183(3) 0.7040(3) 0.0191(6) Uani 1 1 d . . . . .
 H4 H 0.997345 -0.022611 0.657413 0.023 Uiso 1 1 calc R U . . .
 C5 C 0.6523(5) 0.0785(3) 0.6406(3) 0.0166(5) Uani 1 1 d . . . . .
 C6 C 0.6643(5) 0.1769(3) 0.5029(3) 0.0152(5) Uani 1 1 d . . . . .
 C7 C 0.8441(5) 0.2515(3) 0.4582(3) 0.0189(6) Uani 1 1 d . . . . .
 H7 H 0.951725 0.240195 0.516595 0.023 Uiso 1 1 calc R U . . .
 C8 C 0.8659(6) 0.3418(3) 0.3292(3) 0.0205(6) Uani 1 1 d . . . . .
 H8 H 0.987393 0.392881 0.299731 0.025 Uiso 1 1 calc R U . . .
 C9 C 0.7105(6) 0.3581(3) 0.2424(3) 0.0220(6) Uani 1 1 d . . . . .
 H9 H 0.725032 0.420502 0.154103 0.026 Uiso 1 1 calc R U . . .
 C10 C 0.5334(6) 0.2821(3) 0.2861(3) 0.0214(6) Uani 1 1 d . . . . .
 H10 H 0.428707 0.291376 0.227187 0.026 Uiso 1 1 calc R U . . .
 C11 C 0.5099(6) 0.1930(3) 0.4155(3) 0.0196(6) Uani 1 1 d . . . . .
 H11 H 0.387648 0.142513 0.444886 0.024 Uiso 1 1 calc R U . . .
 C12 C 0.2567(5) 0.6297(3) 0.2804(3) 0.0153(5) Uani 1 1 d . . . . .
 C13 C 0.1441(5) 0.6962(3) 0.1486(3) 0.0176(6) Uani 1 1 d . . . . .

loop_
  _atom_site_aniso_label
  _atom_site_aniso_U_11
  _atom_site_aniso_U_22
  _atom_site_aniso_U_33
  _atom_site_aniso_U_23
  _atom_site_aniso_U_13
  _atom_site_aniso_U_12
 Ag1 0.01474(15) 0.02146(15) 0.01527(15) -0.00234(10) -0.00252(9) -0.00633(10)
 F1 0.0208(9) 0.0370(10) 0.0205(9) -0.0036(8) -0.0055(7) -0.0145(8)
 F2 0.0307(11) 0.0406(11) 0.0199(9) -0.0166(9) -0.0025(8) -0.0002(9)
 F3 0.0246(9) 0.0216(9) 0.0188(9) 0.0008(7) -0.0037(7) -0.0071(8)
 O1 0.0115(9) 0.0212(10) 0.0213(10) -0.0058(8) -0.0028(8) -0.0022(8)
 O2 0.0158(10) 0.0201(10) 0.0145(10) -0.0016(8) -0.0029(8) -0.0069(8)
 O3 0.0164(10) 0.0257(11) 0.0161(10) -0.0044(8) -0.0019(8) -0.0089(9)
 N1 0.0124(11) 0.0173(11) 0.0172(12) -0.0056(9) -0.0014(9) -0.0051(9)
 C1 0.0170(14) 0.0213(14) 0.0181(14) -0.0071(11) 0.0021(11) -0.0067(12)
 C2 0.0243(15) 0.0204(14) 0.0157(14) -0.0058(11) -0.0008(11) -0.0065(12)
 C3 0.0201(15) 0.0209(14) 0.0213(14) -0.0092(12) -0.0064(12) 0.0011(12)
 C4 0.0144(13) 0.0236(14) 0.0193(14) -0.0104(12) -0.0011(11) -0.0015(11)
 C5 0.0167(13) 0.0216(13) 0.0151(13) -0.0095(11) 0.0015(11) -0.0079(11)
 C6 0.0125(12) 0.0187(13) 0.0152(13) -0.0093(11) 0.0000(10) -0.0011(10)
 C7 0.0170(14) 0.0226(14) 0.0206(14) -0.0112(12) -0.0002(11) -0.0064(11)
 C8 0.0192(14) 0.0224(14) 0.0218(15) -0.0106(12) 0.0040(12) -0.0081(12)
 C9 0.0238(15) 0.0206(13) 0.0160(14) -0.0052(11) 0.0033(12) -0.0032(12)
 C10 0.0208(15) 0.0250(15) 0.0202(15) -0.0115(12) -0.0042(12) -0.0022(12)
 C11 0.0152(14) 0.0232(14) 0.0225(15) -0.0110(12) 0.0008(12) -0.0056(12)
 C12 0.0142(12) 0.0176(12) 0.0148(13) -0.0073(11) -0.0002(10) -0.0038(10)
 C13 0.0147(13) 0.0219(13) 0.0150(13) -0.0057(11) -0.0001(10) -0.0060(11)

_geom_special_details
;
 All esds (except the esd in the dihedral angle between two l.s. planes)
 are estimated using the full covariance matrix.  The cell esds are taken
 into account individually in the estimation of esds in distances, angles
 and torsion angles; correlations between esds in cell parameters are only
 used when they are defined by crystal symmetry.  An approximate (isotropic)
 treatment of cell esds is used for estimating esds involving l.s. planes.
;
loop_
  _geom_bond_atom_site_label_1
  _geom_bond_atom_site_label_2
  _geom_bond_distance
  _geom_bond_site_symmetry_2
  _geom_bond_publ_flag
 Ag1 Ag1 2.9859(4) 2_666 ?
 Ag1 O1 2.442(2) . ?
 Ag1 O2 2.243(2) . ?
 Ag1 O3 2.260(2) 2_666 ?
 F1 C13 1.330(3) . ?
 F2 C13 1.349(3) . ?
 F3 C13 1.340(4) . ?
 O1 N1 1.321(3) . ?
 O2 C12 1.246(4) . ?
 O3 C12 1.237(4) . ?
 N1 C1 1.358(4) . ?
 N1 C5 1.369(4) . ?
 C1 C2 1.375(5) . ?
 C2 C3 1.396(4) . ?
 C3 C4 1.384(4) . ?
 C4 C5 1.387(4) . ?
 C5 C6 1.479(4) . ?
 C6 C7 1.399(4) . ?
 C6 C11 1.396(4) . ?
 C7 C8 1.387(5) . ?
 C8 C9 1.394(5) . ?
 C9 C10 1.396(5) . ?
 C10 C11 1.387(5) . ?
 C12 C13 1.550(4) . ?

loop_
  _geom_angle_atom_site_label_1
  _geom_angle_atom_site_label_2
  _geom_angle_atom_site_label_3
  _geom_angle
  _geom_angle_site_symmetry_1
  _geom_angle_site_symmetry_3
  _geom_angle_publ_flag
 O1 Ag1 Ag1 141.51(5) . 2_666 ?
 O2 Ag1 Ag1 82.88(5) . 2_666 ?
 O2 Ag1 O1 110.19(7) . . ?
 O2 Ag1 O3 161.44(8) . 2_666 ?
 O3 Ag1 Ag1 78.55(5) 2_666 2_666 ?
 O3 Ag1 O1 85.01(7) 2_666 . ?
 N1 O1 Ag1 110.44(15) . . ?
 C12 O2 Ag1 121.15(19) . . ?
 C12 O3 Ag1 126.20(19) . 2_666 ?
 O1 N1 C1 118.3(2) . . ?
 O1 N1 C5 121.0(2) . . ?
 C1 N1 C5 120.7(3) . . ?
 N1 C1 C2 121.7(3) . . ?
 C1 C2 C3 119.1(3) . . ?
 C4 C3 C2 118.3(3) . . ?
 C3 C4 C5 121.9(3) . . ?
 N1 C5 C4 118.3(3) . . ?
 N1 C5 C6 118.9(3) . . ?
 C4 C5 C6 122.7(3) . . ?
 C7 C6 C5 118.4(3) . . ?
 C11 C6 C5 122.4(3) . . ?
 C11 C6 C7 119.1(3) . . ?
 C8 C7 C6 120.3(3) . . ?
 C7 C8 C9 120.3(3) . . ?
 C8 C9 C10 119.5(3) . . ?
 C11 C10 C9 120.1(3) . . ?
 C10 C11 C6 120.6(3) . . ?
 O2 C12 C13 115.8(2) . . ?
 O3 C12 O2 131.0(3) . . ?
 O3 C12 C13 113.1(2) . . ?
 F1 C13 F2 106.7(2) . . ?
 F1 C13 F3 107.3(2) . . ?
 F1 C13 C12 114.3(2) . . ?
 F2 C13 C12 109.7(2) . . ?
 F3 C13 F2 106.3(2) . . ?
 F3 C13 C12 112.1(2) . . ?

loop_
  _diffrn_refln_index_h
  _diffrn_refln_index_k
  _diffrn_refln_index_l
  _diffrn_refln_intensity_net
  _diffrn_refln_intensity_u
 0 0 1 3156.88 90.65
 0 0 2 59.32 4.64
 0 0 3 87.5 5.38
 0 0 4 251.51 10.86
 0 0 5 97.49 5.91
 0 0 5 90.16 6.14
 0 0 6 490.38 19.03
 0 0 7 1047.42 38
 0 0 7 1056.3 35.86
 0 0 7 1057.39 38.3
 0 0 8 765.96 26.43
 0 0 8 683.91 27.97
 0 0 8 747.73 28.89
 0 0 9 107.25 8.64
 0 0 9 117.96 7.21
 0 0 9 99.42 8.06
 0 0 10 270.49 12.07
 0 0 10 234.38 13.28
 0 0 11 142.07 7.59
 0 0 11 140.52 8.6
 0 0 12 30 2.81
 0 0 12 41.76 4.37
 0 -1 12 64.94 3.9
 0 -1 12 67.78 5.53
 0 -1 11 70.32 6.11
 0 -1 11 72.99 4.91
 0 -1 10 234.56 11.07
 0 -1 10 240.1 11.19
 0 -1 9 144.52 8.24
 0 -1 9 121.06 9.36
 0 -1 8 274.26 14.43
 0 -1 8 289.67 13.06
 0 -1 8 272.91 14.75
 0 -1 7 705.97 24.38
 0 -1 7 622.76 28.92
 0 -1 7 682.72 25.58
 0 -1 7 620.55 25.64
 0 -1 6 1351.1 45.28
 0 -1 6 1387.14 46.23
 0 -1 5 1155.49 41.58
 0 -1 5 739.83 26.62
 0 -1 4 6.75 2.21
 0 -1 3 385.61 14.97
 0 1 -2 439.48 13.15
 0 -1 2 494.57 16.06
 0 -1 1 223.39 8.5
 0 -1 1 297.07 10.13
 0 -1 0 1101.3 30.85
 0 -1 0 865.58 36
 0 -1 -1 5194.58 149.81
 0 -1 -2 1025.24 29.66
 0 1 2 922.72 30.23
 0 1 3 1272.74 40.01
 0 1 3 1312.01 37.42
 0 1 4 55.61 4.21
 0 1 5 197.89 9.31
 0 1 5 217.73 13.57
 0 1 6 433.79 16.63
 0 1 7 510.46 18.71
 0 1 7 425.82 18.88
 0 1 8 561.08 23.5
 0 1 8 521.98 23.07
 0 1 8 566.33 20.76
 0 1 9 388.25 15.36
 0 1 9 337.37 17.43
 0 1 10 337.38 13.75
 0 1 10 304.64 14.19
 0 1 11 363.07 25.82
 0 1 11 256.24 13.55
 0 1 12 72.08 4.62
 0 1 12 82.25 5.75
 0 1 12 78.77 6.83
 0 1 13 25.39 3.02
 0 -2 12 102.61 4.48
 0 -2 11 137.75 6.79
 0 -2 10 13.71 2.34
 0 -2 10 14.61 2.47
 0 -2 9 1.15 2.23
 0 -2 9 1.93 1.69
 0 -2 8 7.24 3.08
 0 -2 8 8.97 2.29
 0 -2 7 356.07 15.94
 0 -2 7 324.93 16.38
 0 -2 7 317.84 18.95
 0 -2 7 365.07 15.17
 0 -2 6 844.94 29.86
 0 -2 6 775.42 30.24
 0 -2 6 831.44 28.91
 0 -2 6 887.78 34.05
 0 -2 5 1559.86 54.48
 0 -2 5 1734.37 53.84
 0 -2 4 3576.72 94.8
 0 -2 4 2541.9 79.67
 0 -2 3 1850.57 56.17
 0 -2 3 1842.46 53.05
 0 -2 2 15.06 2.07
 0 2 -2 4.4 0.89
 0 -2 1 15.15 1.7
 0 -2 1 16.27 3.56
 0 -2 0 36.46 6.46
 0 -2 0 38.54 1.98
 0 -2 -1 2296.09 70.56
 0 -2 -2 232.23 10.51
 0 2 3 2392.86 72.68
 0 -2 -3 2618.2 73.3
 0 2 4 1459.58 44.55
 0 2 4 1659.07 46.36
 0 -2 -5 166.96 6.05
 0 2 5 205.23 8.31
 0 2 6 182.75 13.08
 0 2 6 201.27 8.91
 0 2 6 169.29 9.81
 0 2 7 25.99 4.03
 0 2 8 1095.1 32.18
 0 2 8 1062.05 34.63
 0 2 9 431.91 16.39
 0 2 9 405.43 19.71
 0 2 10 177.69 8.82
 0 2 11 513.53 19.3
 0 2 11 558.4 22.9
 0 2 11 525.22 20.67
 0 2 12 273.2 14.67
 0 2 12 241.31 10.95
 0 2 12 267.14 12.78
 0 2 13 125.29 7.97
 0 -3 11 154.74 9.43
 0 -3 11 151.16 6.61
 0 -3 10 250.65 10.76
 0 -3 10 243.68 10.66
 0 -3 9 6.33 2.18
 0 -3 8 29.65 3.73
 0 -3 8 31.38 4.82
 0 -3 7 23.3 5.23
 0 -3 7 21.66 4.17
 0 -3 7 26.64 3.56
 0 -3 6 440.07 18
 0 -3 6 389.04 18.4
 0 -3 6 424.46 21.39
 0 -3 6 415.56 21.18
 0 -3 6 434.64 17.16
 0 -3 5 1452.83 50.39
 0 -3 5 1637.61 50.39
 0 -3 5 1483.08 47.55
 0 -3 5 1456.31 49.46
 0 -3 5 1607.13 52.41
 0 -3 5 1496.54 48.1
 0 -3 4 1380.15 44.41
 0 -3 4 1477.34 46.4
 0 -3 3 1581.85 48.35
 0 -3 3 1530.49 45.72
 0 3 -2 401.17 14.15
 0 -3 2 483.19 15.63
 0 -3 1 153.5 8.84
 0 -3 1 85.18 4.45
 0 -3 0 293.55 14.98
 0 -3 -1 2338.12 73.14
 0 -3 -2 9999 286.25
 0 -3 -3 2341.01 70.56
 0 3 4 320.3 12.05
 0 3 4 337.72 11.35
 0 3 5 1244.93 37.35
 0 3 5 1164.21 40.24
 0 3 5 1213.53 37.48
 0 3 6 364.69 16.36
 0 3 6 385.41 13.62
 0 3 7 778 33.24
 0 3 7 860.93 30.65
 0 3 8 2.84 2.36
 0 3 8 4.53 2.56
 0 3 9 677.14 27.35
 0 3 10 23.81 4.38
 0 3 10 30.65 4.61
 0 3 11 317.24 16.05
 0 3 11 292.4 15.37
 0 3 12 293.02 13.3
 0 3 12 344.5 15.43
 0 3 13 258.92 13.05
 0 3 13 241.7 10.98
 0 3 14 87.53 5.29
 0 -4 10 287.69 11.33
 0 -4 10 312.09 11.46
 0 -4 9 284.46 14.16
 0 -4 9 282.66 12.25
 0 -4 9 306.72 12.95
 0 -4 8 3.97 2.49
 0 -4 8 5.53 1.92
 0 -4 8 4.23 1.99
 0 -4 7 4.12 3.08
 0 -4 7 5.11 2.65
 0 -4 7 5.82 2.18
 0 -4 7 4.55 1.92
 0 -4 6 18.36 3.95
 0 -4 6 13.22 2.59
 0 -4 6 16.88 4.42
 0 -4 5 497.72 22.24
 0 -4 5 507.78 22.96
 0 -4 5 516.91 22.41
 0 -4 5 537.8 20.03
 0 -4 5 534.08 24.77
 0 -4 5 555.87 24.45
 0 -4 4 351.73 15.9
 0 -4 4 336.9 13.59
 0 -4 4 351.02 15.97
 0 -4 4 377.49 16.03
 0 -4 4 322.66 17.39
 0 -4 4 330.34 16.24
 0 -4 3 1157.98 40.82
 0 4 -2 1257.12 39.13
 0 -4 2 1347.74 43.3
 0 4 -1 229.08 9.91
 0 -4 1 264.43 12.09
 0 -4 0 1691.97 57.46
 0 -4 -1 165.88 11.49
 0 -4 -2 937.48 33.48
 0 -4 -3 1734.15 55.3
 0 4 4 545.96 19.1
 0 4 5 432.31 15.73
 0 4 6 1040.52 36.95
 0 4 6 1028.75 33.32
 0 4 7 198.33 14.12
 0 4 7 166.51 10.53
 0 4 8 770.87 26.68
 0 4 8 813.33 30.48
 0 4 8 814.35 31.19
 0 4 9 14.83 3.85
 0 4 9 15.24 3.55
 0 4 10 110.56 9.08
 0 4 11 126.08 9.38
 0 4 11 107.69 8.75
 0 4 12 688.74 26.9
 0 4 12 689.92 27.19
 0 4 13 188.07 9.4
 0 4 13 193.93 11.19
 0 4 14 252.73 11.08
 0 -5 9 285.88 12.67
 0 -5 9 295.58 11.71
 0 -5 9 284.75 11.17
 0 -5 8 286.07 13.04
 0 -5 8 289.79 14.6
 0 -5 8 290.52 12.32
 0 -5 7 112.26 7.11
 0 -5 7 124.15 9.29
 0 -5 7 94.98 7.38
 0 -5 6 232.92 15.35
 0 -5 6 226.39 12.51
 0 -5 6 250.5 11.84
 0 -5 6 241.04 13.99
 0 -5 5 6.25 2.84
 0 -5 5 17.1 3.15
 0 -5 5 5.35 3.03
 0 -5 5 6.51 2.94
 0 -5 5 9.47 3.4
 0 -5 5 5.76 1.88
 0 -5 5 5.74 2.77
 0 -5 4 482.25 21.33
 0 -5 4 461.4 22.69
 0 -5 4 455.43 17.49
 0 -5 4 491.23 21.23
 0 -5 4 492.8 21.97
 0 -5 3 329.35 15.47
 0 -5 3 339.88 17.51
 0 -5 3 354.75 15.95
 0 -5 3 318.51 12.62
 0 -5 3 330.25 15.76
 0 -5 2 2627.27 85.5
 0 -5 2 2804.31 82.9
 0 -5 1 987.55 33.32
 0 -5 1 1004.26 34.13
 0 5 0 640.15 23.4
 0 -5 0 571.17 24.63
 0 5 1 1139.84 40.9
 0 -5 -1 1450.33 42.56
 0 5 2 1.67 1.9
 0 -5 -2 0.54 1.52
 0 -5 -3 33.68 3.49
 0 5 3 32.46 3.63
 0 -5 -4 683.59 21.9
 0 5 4 646.3 22.56
 0 -5 -5 299.53 12.66
 0 -5 -6 416.77 16.64
 0 5 6 576.04 24.45
 0 5 7 234.44 10.86
 0 5 7 256.81 13.27
 0 5 7 269.22 14.17
 0 5 8 612.22 22.53
 0 5 8 656.89 26
 0 5 8 637.64 26.48
 0 5 9 378.05 18.56
 0 5 9 375.21 15.52
 0 5 9 394.31 19.24
 0 5 10 82.1 5.93
 0 5 10 96.9 8.51
 0 5 11 78.47 7.58
 0 5 11 72.56 7.16
 0 5 12 243.21 14.42
 0 5 12 267.41 13.59
 0 5 12 257.22 13.64
 0 5 13 191.52 9.17
 0 5 13 220.14 12.03
 0 5 13 206.17 10.36
 0 5 13 213.59 10.52
 0 5 14 219.59 10.02
 0 -6 8 337.14 13.32
 0 -6 8 325.91 14.34
 0 -6 8 346.11 12.42
 0 -6 7 345.51 15.49
 0 -6 7 393.56 17.53
 0 -6 7 389.99 14.79
 0 -6 6 319.37 14.9
 0 -6 6 319.19 16.35
 0 -6 5 232.47 12.33
 0 -6 5 257.22 15.34
 0 -6 5 222.47 10.79
 0 -6 5 251.86 14.63
 0 -6 5 242.4 14.67
 0 -6 4 74.84 8.18
 0 -6 4 56.92 4.63
 0 -6 4 66.85 7.07
 0 -6 4 65.25 7.24
 0 -6 4 61.11 5.58
 0 -6 4 74.26 7.45
 0 -6 3 119.6 8.94
 0 -6 3 107.33 8.86
 0 -6 3 116.04 9.91
 0 -6 3 103.19 7.04
 0 -6 3 122.64 9.62
 0 -6 3 95.16 8.18
 0 -6 2 764.73 28.77
 0 -6 2 809.86 29.56
 0 -6 2 858.25 32.04
 0 -6 2 757.28 26.38
 0 -6 2 798.54 29.74
 0 -6 1 1193.62 40.54
 0 6 -1 1163.02 38.34
 0 -6 1 1288.75 42.99
 0 -6 1 1187.43 40.58
 0 -6 1 1164.7 37.38
 0 -6 1 1250.47 41.21
 0 -6 0 121.7 8.29
 0 -6 0 146.44 7.07
 0 -6 0 165.44 10.45
 0 6 0 147.88 8.53
 0 -6 0 133.66 9.52
 0 6 1 1111.12 36.56
 0 -6 -1 1001.46 35.2
 0 -6 -1 1048.8 37.95
 0 -6 -2 292.88 14.74
 0 6 2 314.23 14.19
 0 -6 -2 340.19 14.23
 0 -6 -3 27.31 3.96
 0 6 3 30.81 3.8
 0 -6 -3 38.93 3.9
 0 -6 -4 61.94 5.59
 0 -6 -4 78.84 5.5
 0 6 4 74.13 5.65
 0 6 5 243.72 11.3
 0 -6 -5 211.99 11.13
 0 6 6 455.81 18.87
 0 6 6 414.38 16.25
 0 -6 -6 418.44 17.28
 0 6 6 475.8 17.76
 0 6 7 525.12 20
 0 6 7 506.11 19.35
 0 6 7 520.21 21.94
 0 6 7 555.4 23.57
 0 6 8 446.43 17.91
 0 6 8 478.37 20.91
 0 6 8 457.48 21.41
 0 6 9 733.38 27.27
 0 6 9 800.3 31.15
 0 6 9 821.09 32.07
 0 6 10 22.36 4.37
 0 6 10 20.64 3.13
 0 6 11 73.19 7.4
 0 6 11 65.89 7.07
 0 6 12 98.67 7.67
 0 6 12 103.4 8.06
 0 6 12 82 7.67
 0 6 13 57.46 5.12
 0 6 13 50.91 4.7
 0 6 13 44.31 4.9
 0 6 14 109.88 5.92
 0 6 14 102.05 4.69
 0 -7 7 371.44 15.31
 0 -7 6 214.51 10.68
 0 -7 6 213.46 11.75
 0 -7 5 400.06 20.24
 0 -7 5 447.66 18.07
 0 -7 4 145.97 11.07
 0 -7 4 148.69 10.99
 0 -7 4 150.12 11.09
 0 -7 3 106.14 8.79
 0 -7 3 97.48 7.01
 0 -7 3 102.27 9.07
 0 -7 3 94.76 8.71
 0 -7 2 16.29 3.82
 0 -7 2 14.36 3.44
 0 -7 2 15.75 2.92
 0 -7 2 15.13 3.58
 0 -7 1 601.55 21.53
 0 -7 1 569.77 23.5
 0 7 -1 570.82 22.25
 0 -7 1 565.75 24.11
 0 -7 1 629.99 24.7
 0 -7 1 543.02 23.32
 0 -7 1 572.46 24.46
 0 -7 0 387.79 17.92
 0 -7 0 383.38 18.07
 0 -7 0 415.05 15.54
 0 7 0 374.19 16.83
 0 -7 0 416.24 17.92
 0 -7 0 352.81 18.46
 0 -7 -1 253.52 14.66
 0 -7 -1 261.62 12.42
 0 -7 -1 231.93 12.65
 0 7 1 244.01 12.99
 0 7 2 1270.42 42.98
 0 -7 -2 1310.13 43.41
 0 -7 -2 1249.53 44.4
 0 -7 -3 320.26 15.94
 0 -7 -3 366.6 15.58
 0 7 3 335.97 15.2
 0 7 4 11.03 2.58
 0 7 4 11.43 2.09
 0 -7 -4 15.48 2.84
 0 -7 -4 14.05 3.2
 0 7 5 13.14 2.35
 0 7 5 14.1 2.79
 0 -7 -5 19.82 3.63
 0 7 5 15.08 3.03
 0 7 6 26.86 3.28
 0 7 6 27.83 3.76
 0 -7 -6 25.7 3.81
 0 7 6 27.83 4.27
 0 7 7 412.93 16.7
 0 -7 -7 441.59 18.22
 0 7 7 484.52 21.66
 0 7 7 438.88 17.97
 0 7 7 400.57 18.91
 0 -7 -7 383.61 17.34
 0 7 8 576.57 24.69
 0 7 8 628.86 26.55
 0 7 8 566.7 21.97
 0 7 9 782.46 28.01
 0 7 9 749.88 30.85
 0 7 9 790.03 32.22
 0 7 10 495.26 22.24
 0 7 10 445.4 20.96
 0 7 10 432.42 18.04
 0 7 11 79.69 7.51
 0 7 12 16.7 3.42
 0 7 12 16.38 2.5
 0 7 12 18.82 3.57
 0 7 12 18.46 3.71
 0 7 13 6.91 2.06
 0 7 13 8.3 2.16
 0 7 13 8.47 2.34
 0 7 14 56.2 3.18
 0 -8 6 158.09 8.29
 0 -8 5 299.78 14.12
 0 -8 4 528.36 19.83
 0 -8 4 491.82 22.34
 0 -8 4 521.34 22.44
 0 -8 4 480.41 21.32
 0 -8 4 537.37 22.72
 0 -8 3 336.78 17.58
 0 -8 3 347.46 17.85
 0 -8 3 346.62 14.93
 0 -8 3 325.46 17.47
 0 -8 2 3.86 2.24
 0 -8 2 4.58 2.64
 0 -8 2 6.31 2.97
 0 -8 2 6.62 3.15
 0 -8 1 157.41 11.25
 0 -8 1 137.76 9.98
 0 -8 1 174.91 9.24
 0 -8 0 310.3 15.74
 0 -8 0 323.6 16.67
 0 -8 0 305.15 16.31
 0 -8 0 274.46 15.42
 0 -8 -1 397.83 19.68
 0 -8 -1 441.5 21.31
 0 8 1 445.2 19.48
 0 -8 -1 424.19 19.26
 0 -8 -2 327.46 15.9
 0 -8 -2 298.51 16.4
 0 8 2 317.13 15.62
 0 -8 -3 658.58 27.03
 0 -8 -3 699.91 26.37
 0 8 3 643.7 25.71
 0 8 4 222.62 10.47
 0 -8 -4 258.47 12.82
 0 8 4 221.52 12.07
 0 -8 -4 223.14 12.78
 0 -8 -5 53.56 5.84
 0 8 5 42.44 4.78
 0 8 5 41.58 3.98
 0 8 6 18.07 2.78
 0 8 6 17.6 3.21
 0 -8 -6 25.04 4.17
 0 8 7 34.77 3.88
 0 8 7 35.63 4.4
 0 -8 -7 42.08 4.98
 0 -8 -7 31.14 4.15
 0 8 7 33.67 4.79
 0 8 7 46.32 7.36
 0 8 8 15.2 3.59
 0 8 8 15.34 2.95
 0 8 8 22.68 4.76
 0 8 8 26.13 6.04
 0 8 9 339.9 17.98
 0 8 9 315.93 14.34
 0 8 9 308.02 16.28
 0 8 10 634.41 24.21
 0 8 10 637.97 26.75
 0 8 11 270 12.74
 0 8 11 327.89 16.37
 0 8 12 81.21 6.7
 0 8 12 68.8 4.98
 0 8 12 91.38 6.82
 0 8 13 95.74 6.09
 0 8 13 91.65 6.26
 0 -9 5 201.73 8.96
 0 -9 4 400.87 14.54
 0 -9 4 363.23 15.69
 0 -9 3 115.14 8.45
 0 -9 3 111.97 8.31
 0 -9 3 105.87 7.68
 0 -9 2 369.68 18.12
 0 -9 1 133.85 10.24
 0 -9 1 148.28 9.77
 0 -9 0 28.18 4.31
 0 -9 0 32.22 4.58
 0 -9 0 37.95 5.48
 0 -9 -1 154.73 11.08
 0 -9 -1 154.51 10.98
 0 -9 -2 205.59 13.2
 0 9 2 222.01 12.89
 0 -9 -2 225.38 13.48
 0 -9 -3 337.81 17.18
 0 9 3 321.73 16.14
 0 -9 -3 295.35 16.18
 0 -9 -3 352.04 16.75
 0 9 4 280.83 14.77
 0 -9 -4 322.39 16.2
 0 -9 -5 72.66 6.82
 0 -9 -5 88.59 7.65
 0 9 5 67.79 6.45
 0 9 5 75.85 5.61
 0 9 6 328.57 15.98
 0 9 6 312.09 13.84
 0 -9 -6 340.6 16.22
 0 -9 -7 24.27 3.84
 0 9 7 20.86 3.21
 0 9 8 14.5 2.85
 0 9 8 10.09 3.02
 0 -9 -8 13.06 2.9
 0 9 8 14.89 3.85
 0 9 9 2.75 2.16
 0 9 9 3.28 1.89
 0 9 9 3.33 2.67
 0 9 10 392.24 18.86
 0 9 11 262.53 11.89
 0 9 11 237.73 12.95
 0 9 12 126.48 7.96
 0 9 12 130.27 6.8
 0 9 12 131.86 7.98
 0 9 13 199.13 9.12
 0 -10 3 229.7 10.02
 0 -10 2 115.73 7.76
 0 -10 2 97.06 6.61
 0 -10 2 112.07 7.62
 0 -10 1 54.02 5.78
 0 -10 1 45.88 5.27
 0 -10 0 34.5 4.9
 0 -10 -1 5.6 2.02
 0 -10 -2 29.16 4.88
 0 -10 -2 38.77 5.43
 0 -10 -3 37.5 5.3
 0 -10 -3 40.49 5.48
 0 -10 -4 638.7 27.95
 0 -10 -4 679.95 27.33
 0 -10 -5 528.22 22.23
 0 -10 -5 478.72 21.29
 0 -10 -6 181.04 11.08
 0 10 6 161.59 8.78
 0 10 7 232.12 11.28
 0 -10 -7 263.3 13.69
 0 10 7 249.08 14.09
 0 10 8 3.85 2.63
 0 -10 -8 2.51 1.58
 0 10 9 8.14 2.88
 0 10 9 6.65 2.2
 0 10 10 168.69 8.72
 0 10 10 185.12 10.51
 0 10 11 163.6 8.16
 0 10 11 153.4 8.59
 0 10 12 140.88 6.57
 0 -11 1 212.34 9.58
 0 -11 1 187.2 8.2
 0 -11 0 4.28 1.95
 0 -11 0 4.81 1.54
 0 -11 0 4.72 1.96
 0 11 1 0.73 1.27
 0 -11 -1 4.27 1.99
 0 -11 -1 0.19 1.78
 0 -11 -2 18.95 3.48
 0 -11 -2 21.39 3.15
 0 -11 -3 2.73 1.92
 0 -11 -3 3.89 2.18
 0 -11 -4 32.12 4.45
 0 -11 -4 31.59 3.94
 0 -11 -5 256.55 12.37
 0 -11 -5 259.66 13.37
 0 -11 -6 204.74 10.46
 0 -11 -6 190.3 10.83
 0 11 7 208.43 9.76
 0 -11 -7 222.24 10.8
 0 11 8 61.26 4.67
 0 -11 -8 66.52 5.03
 0 11 9 18.41 2.55
 0 11 9 20.08 2.53
 0 -11 -9 18.58 2.36
 0 11 10 43.2 4.12
 0 11 10 35.12 3.3
 0 11 11 37.52 3.14
 0 11 12 79.85 3.78
 0 -12 -1 232.32 9.48
 0 -12 -1 229.34 9.63
 0 12 2 30.58 2.57
 0 -12 -2 37.25 3.73
 0 -12 -2 38.1 3.43
 0 -12 -3 11.19 1.95
 0 12 3 9.82 1.85
 0 -12 -3 9.58 1.95
 0 -12 -4 2.12 1.35
 0 -12 -4 1.19 1.34
 0 -12 -5 20.73 2.8
 0 -12 -5 20.6 2.71
 0 -12 -6 16.38 2.29
 0 -12 -6 19.12 2.65
 0 -12 -7 133.6 7.12
 0 12 8 223.43 9.41
 0 12 8 222.01 8.68
 0 12 9 128.16 5.78
 0 12 10 45.38 2.82
 0 13 5 1.61 0.82
 0 13 6 38.31 2.64
 -1 12 7 96.61 4.96
 -1 12 6 130.78 6.3
 -1 12 5 78.93 4.67
 -1 12 4 75.61 4.39
 -1 12 3 80.93 4.17
 1 -12 -3 87.27 5.34
 1 -12 -2 45.81 3.3
 -1 11 10 44.13 3.08
 -1 11 9 35.46 3.01
 -1 11 8 22.44 2.68
 1 -11 -8 18.11 2.29
 -1 11 8 20.68 2.41
 1 -11 -7 22.48 2.8
 -1 11 7 19.43 2.39
 -1 11 7 25.23 3.05
 1 -11 -6 81.65 6.23
 -1 11 6 61.82 5.08
 -1 11 5 109.41 7.07
 1 -11 -5 130.83 8.21
 -1 11 4 118.44 7.41
 1 -11 -4 141.34 8.51
 -1 11 3 335.33 14.09
 1 -11 -2 166.78 8.3
 -1 11 2 168.33 8.3
 1 -11 -2 147.34 7.67
 1 -11 -1 97.36 5.79
 1 -11 -1 98.17 6.8
 -1 11 1 95 5.11
 1 -11 0 8.54 2.07
 1 -11 1 15.21 2.01
 -1 10 11 69.72 4.41
 -1 10 10 91.99 5.73
 -1 10 9 139.22 7.82
 -1 10 8 103.51 6.78
 -1 10 8 102.28 6.65
 1 -10 -7 102.18 7.51
 -1 10 7 98.53 6.58
 -1 10 6 9.59 2.41
 1 -10 -6 14.08 3.25
 1 -10 -5 118.2 8.7
 1 -10 -4 92.39 7.78
 1 -10 -3 346.91 16.67
 1 -10 -2 328.81 16.48
 1 -10 -2 327.75 16.11
 1 -10 -2 375.27 16.65
 1 -10 -1 204.47 11.14
 -1 10 1 186.74 10.09
 1 -10 -1 176.96 11
 1 -10 -1 197.65 11.17
 1 -10 0 125 7.92
 1 -10 0 110.64 8.04
 1 -10 0 121.03 8.85
 1 -10 1 11.6 2.79
 1 -10 2 7.27 1.91
 1 -10 2 6.88 1.98
 -1 9 12 8.92 1.58
 -1 9 11 82.32 6.03
 -1 9 11 95.97 5.9
 -1 9 10 94.42 7.25
 -1 9 10 89.51 6.37
 -1 9 9 258.52 16.83
 -1 9 9 242.99 13.03
 -1 9 9 213.44 12.36
 1 -9 -8 296.28 14.16
 -1 9 8 291.95 14.07
 -1 9 8 331.33 16
 -1 9 7 182.89 11.11
 -1 9 7 149.15 9.21
 -1 9 7 187.94 14.68
 1 -9 -7 162.61 10.37
 -1 9 6 516.24 20.87
 1 -9 -6 557.25 23.19
 1 -9 -5 3 2.84
 -1 9 5 3.13 1.86
 1 -9 -4 12.92 3.18
 1 -9 -4 9.75 3.23
 1 -9 -3 58.48 6.59
 1 -9 -3 54.94 6.49
 1 -9 -3 65.26 6.47
 1 -9 -2 418.98 19.93
 1 -9 -2 386.67 19.71
 1 -9 -1 256.03 14.03
 1 -9 -1 243.39 14.04
 1 -9 -1 227.98 13.94
 1 -9 0 532.34 22.11
 1 -9 0 494.6 21.69
 1 -9 0 491.56 22.45
 1 -9 1 101.16 7.71
 1 -9 2 19.14 3.57
 1 -9 2 21.8 3.91
 1 -9 2 15.48 2.82
 1 -9 2 14.54 2.97
 1 -9 3 7.29 2.4
 1 -9 3 5.67 2.31
 1 -9 3 6.72 1.93
 1 -9 4 5.11 1.43
 1 -9 4 5.85 1.74
 -1 8 13 166.03 6.9
 -1 8 12 17.84 2.3
 -1 8 12 15.33 2.55
 -1 8 11 1.04 1.46
 -1 8 11 0.97 2.02
 -1 8 11 0.17 1.7
 -1 8 10 145.24 13
 -1 8 9 47.13 5.82
 -1 8 9 61.52 8.64
 -1 8 9 69.53 7.05
 -1 8 9 51.7 5.27
 -1 8 8 191.19 12.48
 -1 8 8 251.38 17.7
 -1 8 8 198.5 11.17
 -1 8 8 232.12 13.62
 -1 8 7 415.93 17.74
 -1 8 7 410.12 19.87
 -1 8 6 612.82 24.09
 -1 8 6 674.16 26.89
 1 -8 -6 624.35 26.03
 -1 8 6 649.98 26.54
 1 -8 -5 208.5 12.8
 1 -8 -5 231.28 12.06
 -1 8 5 229.56 11.77
 1 -8 -4 140.47 10.15
 -1 8 4 133.91 8.65
 1 -8 -4 148.61 9.63
 1 -8 -3 38.1 5.38
 1 -8 -3 31.06 4.63
 1 -8 -2 70.73 7.06
 1 -8 -2 69.53 7.01
 1 -8 -2 56.23 6.66
 1 -8 -1 488.93 22.5
 1 -8 -1 497.81 21.96
 1 -8 -1 468.37 22.08
 1 -8 0 586.3 25.58
 1 -8 1 1246.79 44.93
 1 -8 1 1253.7 44.18
 1 -8 1 1224.44 43.54
 1 -8 2 249.55 14.88
 1 -8 2 230.42 13.26
 1 -8 2 229.39 13.89
 1 -8 3 6.28 2.44
 1 -8 3 7.56 2.57
 1 -8 4 -0.61 1.34
 1 -8 4 0.23 1.86
 1 -8 4 2.58 1.93
 1 -8 4 1.57 1.9
 1 -8 5 8.81 2.49
 1 -8 5 7.9 2.15
 1 -8 6 42.18 3.15
 -1 7 13 201.69 8.52
 -1 7 12 379.42 16.76
 -1 7 12 387.88 16.14
 -1 7 12 364.11 13.91
 -1 7 11 64.28 6.14
 -1 7 11 64.93 5.25
 -1 7 11 58.66 6.34
 -1 7 11 66.19 6.33
 -1 7 10 -0.25 2.54
 -1 7 10 1.02 1.97
 -1 7 10 2.25 3.78
 -1 7 9 0.52 2.66
 -1 7 9 1.88 2.65
 -1 7 9 3.68 3.8
 -1 7 9 0.18 2.27
 -1 7 8 163.45 11.73
 -1 7 8 198.25 12.71
 -1 7 8 184.05 10.57
 -1 7 8 213.91 16.71
 -1 7 7 346.19 17.43
 1 -7 -7 288.58 14.6
 -1 7 7 319.29 17.02
 -1 7 7 307.39 14.55
 -1 7 6 337.26 17.18
 -1 7 6 327.69 17.06
 -1 7 6 327.6 14.82
 1 -7 -6 301.11 15.48
 1 -7 -5 816.66 29.6
 -1 7 5 870.14 32.63
 -1 7 5 878.55 30.42
 -1 7 5 854.46 32.66
 -1 7 4 101.18 7.31
 1 -7 -4 100.44 7.34
 1 -7 -3 5.48 2.47
 -1 7 3 7.25 2.35
 1 -7 -2 0.42 1.71
 1 -7 -2 2.81 2.22
 1 -7 -1 123.95 9.17
 1 -7 -1 118.61 8.83
 1 -7 0 264.74 15.24
 1 -7 0 274.99 14.84
 1 -7 1 198.85 12.8
 1 -7 1 227.49 13.59
 1 -7 2 651.36 27.71
 1 -7 3 511.22 23.64
 1 -7 3 489.16 22.81
 1 -7 3 441.54 21.22
 1 -7 4 52.85 6.48
 1 -7 4 53.33 6.38
 1 -7 4 61.43 7.19
 1 -7 4 52.08 5.94
 1 -7 4 50.39 4.65
 1 -7 4 40.54 4.95
 1 -7 5 72.08 7.32
 1 -7 5 68.32 5.23
 1 -7 5 65.08 6.66
 1 -7 5 65.91 6.35
 1 -7 6 2.2 1.33
 1 -7 6 0.21 1.56
 1 -7 6 2.08 1.86
 1 -7 7 54 4.16
 -1 6 13 135.81 7.91
 -1 6 13 147.24 7.67
 -1 6 13 133.78 6.79
 -1 6 12 69.33 5.9
 -1 6 12 64.6 6.11
 -1 6 12 58.02 5.94
 -1 6 11 120.45 7.34
 -1 6 11 124.67 9.16
 -1 6 10 136.51 8.63
 -1 6 10 137.78 10.6
 -1 6 10 152.93 14.69
 -1 6 10 122.63 9.95
 -1 6 9 27.95 4.02
 -1 6 9 23.04 4.65
 -1 6 9 33.98 5.49
 -1 6 8 -0.5 2.51
 -1 6 8 0.27 2.48
 -1 6 8 4.12 4.16
 -1 6 8 0.27 2.44
 -1 6 8 0.17 1.86
 -1 6 7 193.43 12.88
 -1 6 7 222.77 13.29
 -1 6 7 206.43 10.9
 -1 6 6 424.54 20.59
 -1 6 6 479.66 20.74
 -1 6 6 433.72 17.98
 1 -6 -5 1570.53 52.19
 -1 6 5 1635.73 56.45
 -1 6 5 1673.4 53.39
 -1 6 5 1701.84 56.17
 -1 6 4 1999.31 62.36
 1 -6 -4 1854.17 61.31
 1 -6 -3 971.47 36.6
 -1 6 3 1068.62 39.1
 -1 6 2 224.98 13.61
 1 -6 -2 233.1 15.51
 1 -6 -1 40.96 6.76
 1 -6 -1 34.69 5.01
 1 -6 0 134.42 12.06
 1 -6 0 118.86 9.39
 1 -6 1 92.77 5.65
 1 -6 1 75.75 7.34
 1 -6 1 94.54 7.74
 1 -6 1 105.14 9.17
 1 -6 2 316.79 16.34
 1 -6 2 306.48 13.18
 1 -6 2 305.62 15.46
 1 -6 2 345.54 18.72
 1 -6 3 375.73 16.34
 1 -6 3 453.79 22.32
 1 -6 3 436.85 21.02
 1 -6 3 433.27 20.39
 1 -6 4 216.53 13.36
 1 -6 4 199.19 13.35
 1 -6 4 175.4 9.89
 1 -6 5 844.58 33.9
 1 -6 5 836.76 34.02
 1 -6 5 773.25 31.24
 1 -6 5 773.81 32.49
 1 -6 6 186.28 9.97
 1 -6 6 198.84 13.2
 1 -6 7 -0.46 2.11
 1 -6 7 0.83 1.11
 1 -6 7 1.94 1.99
 1 -6 8 58.49 3.92
 1 -6 8 64.44 4.77
 -1 5 13 36.63 4.38
 -1 5 13 37.91 3.29
 -1 5 13 43 3.95
 -1 5 12 364.32 16.13
 -1 5 12 323.74 16.98
 -1 5 12 353.22 16.22
 -1 5 11 684.04 27.51
 -1 5 10 99.34 8.55
 -1 5 10 96.6 9.05
 -1 5 10 88.88 6.73
 -1 5 10 105.74 9.25
 -1 5 9 59.97 5.67
 -1 5 9 55.85 6.79
 -1 5 9 64.65 7.3
 -1 5 9 78.78 10.64
 -1 5 8 50.28 6.32
 -1 5 8 45.62 6.13
 -1 5 8 36.75 5.45
 -1 5 8 51.64 8.48
 -1 5 8 43.21 4.72
 -1 5 7 30.27 4.98
 -1 5 7 47 5.95
 -1 5 7 53.42 8.05
 -1 5 7 40.65 4.4
 -1 5 7 40.07 5.69
 -1 5 6 59.74 5.1
 -1 5 6 60.87 6.88
 -1 5 6 61.27 6.36
 1 -5 -6 72.55 7.1
 -1 5 5 1802.1 63.78
 1 -5 -5 2026.62 66.53
 1 -5 -4 3293.5 105.37
 1 -5 -4 4181.11 114.45
 1 -5 -4 4730.79 119.4
 -1 5 4 3441.15 107.65
 -1 5 3 817.8 31.17
 1 -5 -3 994.65 39.73
 1 -5 -2 195.97 16.4
 -1 5 2 161.87 11.23
 1 -5 -2 169.32 9.55
 1 -5 -1 289.59 19.83
 1 -5 -1 240.3 12.53
 -1 5 1 247.07 13.67
 1 -5 -1 247.96 17.12
 1 -5 0 221.27 12.82
 1 -5 0 252.28 16.96
 1 -5 1 382.58 19.04
 1 -5 1 454.33 22.82
 1 -5 2 320.74 15.34
 1 -5 2 324.13 17.54
 1 -5 3 1733.1 60.49
 1 -5 3 1665.76 57.25
 1 -5 3 1785.76 57.69
 1 -5 4 410.89 16.03
 1 -5 4 453.73 20.68
 1 -5 4 465.48 23.02
 1 -5 4 435.9 21.03
 1 -5 5 12.56 3.99
 1 -5 5 17.45 4.32
 1 -5 5 11.95 3.38
 1 -5 5 25.09 5.11
 1 -5 5 12.76 2.22
 1 -5 6 844.72 34.5
 1 -5 6 796.57 31.74
 1 -5 6 768.8 32.71
 1 -5 6 800.58 27.61
 1 -5 6 839.95 34.55
 1 -5 7 95.65 5.97
 1 -5 7 88.31 6.6
 1 -5 7 108.94 8.92
 1 -5 8 47.37 5.2
 1 -5 8 44.58 3.49
 1 -5 8 36.15 3.77
 1 -5 9 5.48 1.34
 1 -5 9 5.98 1.16
 -1 4 13 6.89 1.52
 -1 4 13 7.35 2.61
 -1 4 13 6.52 1.91
 -1 4 12 5.17 1.77
 -1 4 12 6.42 2.39
 -1 4 12 3.93 2.56
 -1 4 12 4.93 2.17
 -1 4 11 241.58 13.62
 -1 4 11 209.08 12.78
 -1 4 11 227.39 14.62
 -1 4 10 1454.22 54.64
 -1 4 10 1627.71 54.65
 -1 4 9 285.27 13.55
 -1 4 9 264.78 16.24
 -1 4 9 304.58 16.87
 -1 4 8 611.03 24.02
 -1 4 8 676.04 28.23
 -1 4 8 650.7 27.49
 -1 4 8 718.83 33.94
 -1 4 7 94.07 8.1
 -1 4 7 96.23 8.39
 -1 4 7 80.29 6.08
 -1 4 7 107.24 10.85
 -1 4 6 49.81 5.53
 1 -4 -5 61.56 8.26
 -1 4 5 53.37 5.48
 1 -4 -5 44.46 6.08
 1 -4 -4 1016.94 39.93
 -1 4 4 983.78 34.17
 -1 4 4 953.14 31.73
 1 -4 -3 233.84 18.43
 1 -4 -3 230.95 20.07
 -1 4 3 231.75 11.47
 1 -4 -2 510.01 31.59
 1 -4 -2 560.78 33.94
 1 -4 -1 274.51 22.71
 1 -4 -1 304.51 13.5
 1 -4 -1 259.25 24.34
 1 -4 0 487.96 20.41
 -1 4 0 506.76 19.3
 1 -4 0 510.99 29.92
 1 -4 0 530.76 16.79
 1 -4 0 566.17 33.47
 1 -4 1 411 25.66
 1 -4 1 302.72 11.66
 1 -4 1 380.97 22.29
 1 -4 1 306.41 15.11
 1 -4 2 104.54 10.04
 1 -4 2 127.66 12.54
 1 -4 3 75.59 6.43
 1 -4 3 78.47 5.58
 1 -4 4 1223.48 42.1
 1 -4 4 1318.84 40.25
 1 -4 4 1270.78 41.88
 1 -4 5 447.23 20.41
 1 -4 5 485.83 21.43
 1 -4 5 464.73 21.58
 1 -4 5 465.79 23.46
 1 -4 5 442.89 17.39
 1 -4 6 354.76 14.85
 1 -4 6 352.21 19.63
 1 -4 6 361.96 20.44
 1 -4 6 334.55 18.48
 1 -4 6 352.64 18.02
 1 -4 7 517.91 22.9
 1 -4 7 477.43 24.03
 1 -4 7 498.15 24.95
 1 -4 7 489.48 19.04
 1 -4 8 167.74 9.42
 1 -4 9 110.11 6.17
 1 -4 9 116.22 8.09
 1 -4 9 130.08 7.14
 1 -4 10 11.3 1.53
 1 -4 10 12.78 1.78
 -1 3 13 25.23 2.5
 -1 3 13 22.4 2.84
 -1 3 13 24.31 3.72
 -1 3 12 6.81 2.75
 -1 3 12 2.07 1.52
 -1 3 12 3.83 2.04
 -1 3 11 6.57 3.38
 -1 3 11 15.02 6.27
 -1 3 11 9 2.94
 -1 3 10 269.48 16.83
 -1 3 10 298.32 16.17
 -1 3 9 832.87 33.56
 -1 3 9 842.88 33.04
 -1 3 8 1460.74 53.48
 -1 3 8 1357.18 45.63
 -1 3 7 1594.29 54.44
 -1 3 7 1415.1 48.21
 -1 3 6 6.87 2.19
 -1 3 6 4.13 3.46
 -1 3 6 5.12 2.48
 -1 3 5 95.92 7.18
 1 -3 -5 113.4 8.93
 -1 3 5 93.16 6.15
 1 -3 -4 355.64 21.98
 -1 3 4 348.1 13.85
 1 -3 -3 1889.08 62.71
 -1 3 2 2476.95 74.59
 1 -3 -2 2296.6 74.81
 1 -3 -1 3375.91 99.37
 1 -3 -1 3974.87 108.32
 -1 3 0 1279.29 39.61
 1 -3 0 1222.19 37.57
 1 -3 1 575.82 19.8
 1 -3 1 696.56 31.59
 1 -3 2 742.51 35.32
 1 -3 2 685.66 23.8
 1 -3 3 469.58 21.35
 1 -3 4 296.51 13.45
 1 -3 5 334.37 15.94
 1 -3 5 311.71 15.8
 1 -3 5 324.02 15.42
 1 -3 5 310.65 14.73
 1 -3 6 336.78 16.79
 1 -3 6 309.78 13.81
 1 -3 6 312.46 16.93
 1 -3 6 343.01 16.05
 1 -3 7 1080.76 42.2
 1 -3 7 985.04 41.39
 1 -3 7 1075.68 39.37
 1 -3 7 1049.86 35.29
 1 -3 8 414.28 16.76
 1 -3 8 430.05 20.44
 1 -3 8 398.97 20.88
 1 -3 8 400.73 22.2
 1 -3 9 232.72 11.29
 1 -3 10 23.05 2.68
 1 -3 10 19.57 2.42
 -1 3 -10 18.35 3.64
 1 -3 11 76.8 3.91
 -1 2 13 97.42 6.54
 -1 2 12 8.11 1.91
 -1 2 12 6.21 2.14
 -1 2 12 7 2.97
 -1 2 11 1.97 2.16
 -1 2 10 143.06 11.82
 -1 2 10 149.28 10.88
 -1 2 9 728.45 30.17
 -1 2 9 748.9 35.3
 -1 2 9 776.08 30.77
 -1 2 8 197.67 15.1
 -1 2 8 174.76 11.82
 -1 2 8 203.55 12.69
 -1 2 7 1000.58 37.58
 -1 2 7 1096.55 43.34
 -1 2 6 350.62 17.15
 -1 2 6 386.48 15.71
 1 -2 -5 328.54 14.37
 -1 2 5 295.14 13.15
 -1 2 5 301.31 14.07
 1 -2 -4 989.49 34.42
 1 -2 -3 2709.92 80.14
 1 -2 -2 5253.12 150.74
 1 -2 -1 1462.6 44.39
 1 -2 0 275.98 11.44
 1 -2 0 291.76 11.33
 1 -2 1 1069.59 32.85
 1 -2 1 943.27 32.7
 1 -2 2 1344.62 41.38
 1 -2 2 1125.4 39.42
 1 -2 3 1111.65 47.18
 1 -2 3 1270.93 40.52
 1 -2 4 47.03 8.08
 1 -2 5 442.25 25.53
 1 -2 5 278.68 13.93
 1 -2 6 107.89 7.93
 1 -2 6 116.04 8.43
 1 -2 6 121.84 9.59
 1 -2 6 102.22 8.38
 1 -2 7 403.35 21.5
 1 -2 7 404.44 19.59
 1 -2 7 433.42 18.97
 1 -2 8 954.68 40.11
 1 -2 8 976.65 32.96
 1 -2 8 975.35 37.01
 1 -2 9 494.89 22.58
 1 -2 9 509.3 19.31
 1 -2 10 202.42 9.68
 1 -2 10 197.45 9.37
 -1 2 -10 183.95 12.96
 1 -2 11 62.27 4.02
 1 -2 11 62.17 4.01
 -1 1 13 116.57 6.18
 -1 1 12 118.42 6.39
 -1 1 12 123.29 7.54
 -1 1 12 117.55 8.43
 -1 1 11 88.14 7.48
 -1 1 11 88.58 6.44
 -1 1 11 82.91 9.75
 -1 1 11 89.31 5.7
 -1 1 10 34.15 5.06
 -1 1 10 39.51 6.22
 -1 1 10 33.89 4.31
 -1 1 10 33.21 3.61
 -1 1 10 44.22 9.74
 -1 1 10 40.59 7.71
 -1 1 9 138.61 7.95
 -1 1 9 135.56 10.38
 -1 1 8 456.9 21.45
 -1 1 8 513.99 22.19
 -1 1 8 493.72 18.47
 -1 1 7 670.71 26.47
 -1 1 6 1177.6 39.29
 -1 1 6 1202.46 41.09
 -1 1 5 1321.92 45.3
 -1 1 5 1218.8 40.72
 1 -1 -4 1506.51 45.31
 1 -1 -3 880.02 26.83
 1 -1 -2 361.41 11.65
 1 -1 -1 88.26 3.89
 1 -1 0 34.61 2.27
 1 -1 1 2052.78 59.23
 1 -1 2 438.6 18.82
 1 -1 3 2125.06 60.61
 1 -1 3 1855.1 64.06
 1 -1 4 1644.5 48.29
 1 -1 4 1249.4 46.18
 1 -1 4 1170.22 45.14
 1 -1 4 1785.63 55.51
 1 -1 5 28.31 7.05
 1 -1 6 1.37 2.19
 1 -1 6 0.71 1.64
 1 -1 6 0.55 1.73
 1 -1 7 497.14 21.92
 1 -1 7 540.02 21.51
 1 -1 8 559.77 25.12
 1 -1 8 512.51 27.02
 1 -1 9 840.22 28.96
 1 -1 9 826.44 32.67
 1 -1 10 578.88 21.09
 1 -1 11 284.84 11.36
 1 -1 11 258.46 11.05
 1 -1 12 59.74 3.55
 -1 0 12 194.68 8.19
 -1 0 12 206.06 10.26
 -1 0 12 225.42 12.02
 -1 0 11 260.83 11.43
 -1 0 11 277.71 17.9
 -1 0 11 265.84 11.89
 -1 0 11 266.29 14.74
 -1 0 11 263.92 13.36
 -1 0 10 554.87 21.64
 -1 0 10 490.73 22.85
 -1 0 10 582.78 26.16
 -1 0 10 556.12 20.68
 -1 0 9 2.59 1.86
 -1 0 9 2.77 5.33
 -1 0 9 2.86 1.65
 -1 0 8 80.73 7.49
 -1 0 8 81.91 6.74
 -1 0 8 87.9 6.27
 -1 0 7 955.09 31.94
 -1 0 7 906.05 34.54
 -1 0 7 923.37 31.42
 -1 0 6 1689.98 52.14
 -1 0 6 1532.45 49.68
 -1 0 5 806.03 27.72
 -1 0 5 837.39 32.66
 -1 0 5 766.83 27.61
 1 0 -4 1183.77 34.48
 -1 0 3 696.96 21.23
 1 0 -3 729.05 21.16
 1 0 -2 1777.12 51.13
 1 0 -1 435.36 13.58
 1 0 0 719.22 21.57
 1 0 1 1143.73 33.47
 1 0 2 2612.45 74.62
 -1 0 -3 334.77 10.8
 1 0 3 349.02 10.98
 1 0 4 5480.87 143.59
 1 0 4 5438.54 135.24
 1 0 5 744.49 30.03
 1 0 5 670.5 27.6
 1 0 6 15.38 3.4
 1 0 6 13.56 4.15
 1 0 6 13.88 5.87
 1 0 6 11.17 2.11
 1 0 7 -0.36 1.68
 1 0 7 2.94 2.63
 1 0 7 2.57 4.3
 1 0 7 1.64 2.34
 1 0 8 122.02 8.36
 1 0 8 120.51 9.21
 1 0 9 96.13 8.71
 1 0 9 120.11 8.31
 1 0 9 103.11 6.64
 1 0 10 627.42 23.16
 1 0 10 875.75 44.34
 1 0 11 572 20.29
 1 0 12 212.17 8.8
 -1 -1 12 276 12.41
 -1 -1 12 257.67 9.51
 -1 -1 11 242.4 10.64
 -1 -1 11 268.05 16.77
 -1 -1 11 248.08 12.55
 -1 -1 10 409.46 16.73
 -1 -1 10 396.84 18.46
 -1 -1 9 231.72 11.96
 -1 -1 9 243.24 15.37
 -1 -1 9 243.96 11.83
 -1 -1 8 3.65 2.56
 -1 -1 8 1.31 1.54
 -1 -1 8 3.36 5.06
 -1 -1 8 1.6 1.62
 -1 -1 8 0.2 2.12
 -1 -1 8 2.35 1.7
 -1 -1 7 28.86 4.06
 -1 -1 7 31.46 3.7
 -1 -1 7 31 3.78
 -1 -1 7 38.75 8.77
 -1 -1 7 32.14 4.53
 -1 -1 7 26.58 3.67
 -1 -1 6 1395.75 43.99
 -1 -1 6 1311.49 42.99
 -1 -1 6 1286.96 44.95
 -1 -1 5 420.46 17
 -1 -1 5 397.63 16.9
 -1 -1 4 297.99 12.3
 1 1 -3 701.95 20.85
 -1 -1 2 1485.05 42.92
 -1 -1 1 492.05 15.2
 -1 -1 1 507.21 15.33
 -1 -1 0 45.11 2.23
 -1 -1 0 37.9 2.2
 -1 -1 -1 36.71 2.01
 -1 -1 -1 31.12 1.97
 -1 -1 -2 2067.35 57.68
 -1 -1 -2 1958.59 57.78
 -1 -1 -3 490.71 15.09
 1 1 4 3525.39 100.19
 1 1 5 3862.34 116.51
 1 1 5 3698.78 114.91
 1 1 6 183.47 12.85
 1 1 7 498.83 20.26
 1 1 7 457.25 23.03
 1 1 7 605.89 22.69
 1 1 7 552.17 22.24
 1 1 8 16.85 2.97
 1 1 8 23.04 8.56
 1 1 8 11.63 3.55
 1 1 8 19.8 3.38
 1 1 9 49.6 5.1
 1 1 9 52.21 11.53
 1 1 10 256.88 11.53
 1 1 11 462.74 31.28
 1 1 12 416.06 15.07
 1 1 13 180.84 8.59
 1 1 13 167.63 6.67
 -1 -2 11 286.8 15.82
 -1 -2 11 247.03 10.36
 -1 -2 10 214.16 10.36
 -1 -2 9 816.02 27.37
 -1 -2 9 782.8 27.53
 -1 -2 9 681.59 28.56
 -1 -2 9 690.94 28.2
 -1 -2 8 123.33 8.26
 -1 -2 8 116.2 7.94
 -1 -2 8 118.91 10.38
 -1 -2 8 121.56 8.25
 -1 -2 8 110.63 8.66
 -1 -2 7 166.41 10.91
 -1 -2 7 176.89 10.18
 -1 -2 7 186.71 10.22
 -1 -2 7 149.6 9.94
 -1 -2 7 178.54 9.8
 -1 -2 6 2 2.8
 -1 -2 6 3.79 1.91
 -1 -2 6 4.86 1.75
 -1 -2 6 3.92 2.19
 -1 -2 6 2.58 3.8
 -1 -2 6 3 2.07
 -1 -2 6 5.02 1.92
 -1 -2 5 943.95 37.24
 -1 -2 5 657.76 25.87
 -1 -2 4 1245.1 42.09
 -1 -2 4 921.46 32.47
 -1 -2 3 1740.35 50.31
 -1 -2 2 1253.73 36.86
 -1 -2 1 1934.71 56.06
 -1 -2 0 81.84 3.9
 -1 -2 -1 2085.47 60.44
 -1 -2 -2 970.3 29.21
 -1 -2 -3 1279.15 37.93
 -1 -2 -4 243.38 8.54
 -1 -2 -5 3396.81 96.79
 1 2 6 2218.83 63.49
 1 2 6 2282.49 67.15
 1 2 7 219.84 11.75
 1 2 7 253.74 12.96
 1 2 8 173.5 9.96
 -1 -2 -8 149.75 12.33
 1 2 8 167.24 10.76
 1 2 9 40.73 4.86
 1 2 9 49.38 5.53
 -1 -2 -9 37.46 6.4
 1 2 9 48.97 10.93
 1 2 9 51.06 4.92
 1 2 10 328.77 14.56
 1 2 10 279.16 12.38
 1 2 11 277.3 11.97
 1 2 11 363.84 27.64
 1 2 12 237.77 10.13
 1 2 12 341.7 23.68
 1 2 13 236.49 8.78
 -1 -3 11 282.33 13.48
 -1 -3 11 253.91 9.68
 -1 -3 10 170.38 8.56
 -1 -3 9 418.06 19.63
 -1 -3 9 522.03 19.17
 -1 -3 8 931.85 35.25
 -1 -3 8 978.23 33.95
 -1 -3 7 267.79 13.14
 -1 -3 7 234.28 13.33
 -1 -3 7 242.04 13.11
 -1 -3 7 269.46 14.23
 -1 -3 6 168.49 9.75
 -1 -3 6 175.86 10.68
 -1 -3 6 161.22 10.37
 -1 -3 6 171.31 9.16
 -1 -3 6 149.66 11.64
 -1 -3 5 74.34 6.17
 -1 -3 5 64.72 5.68
 -1 -3 5 62.21 5.7
 -1 -3 5 72.78 5.78
 -1 -3 5 63.41 4.98
 -1 -3 5 75.92 6.14
 -1 -3 5 59.46 5.85
 -1 -3 5 71.57 7.64
 -1 -3 4 63.42 5.31
 -1 -3 4 63.15 5.71
 -1 -3 3 490.53 17.77
 -1 -3 3 473.46 15.21
 -1 -3 2 2397.84 69.82
 -1 -3 1 2236.88 65.35
 -1 -3 0 1745.05 51.89
 -1 -3 -1 71.14 4.45
 -1 -3 -2 24.02 2.81
 -1 -3 -3 475.08 16.59
 -1 -3 -4 120.32 5.77
 -1 -3 -5 471.09 15.82
 1 3 6 3145.14 86.02
 1 3 6 2771.11 80.28
 1 3 7 1991.55 67.28
 1 3 7 2595.23 75.69
 1 3 8 287.71 14.62
 -1 -3 -8 277.11 16.62
 1 3 8 276.99 13.59
 1 3 8 313.59 15.78
 1 3 9 86.53 6.43
 -1 -3 -9 85.91 8.8
 1 3 9 89.99 7.82
 1 3 10 17.71 2.52
 1 3 10 24.79 4.07
 1 3 10 26.47 4.41
 1 3 11 9.01 7.35
 1 3 11 12.69 3.01
 1 3 11 15.57 3.25
 1 3 11 9.1 1.87
 1 3 12 86.1 12.88
 1 3 13 655.17 32.81
 1 3 14 53.51 4.12
 -1 -4 10 125.32 9.49
 -1 -4 10 118.88 6.06
 -1 -4 9 317.58 14.75
 -1 -4 9 342.12 14.16
 -1 -4 8 512.57 20.8
 -1 -4 7 340.49 15.66
 -1 -4 7 328.09 16.03
 -1 -4 7 338.9 16.93
 -1 -4 6 315.6 14.04
 -1 -4 6 300.78 17.82
 -1 -4 6 321.51 14.96
 -1 -4 6 342.32 16.87
 -1 -4 6 273.75 14.89
 -1 -4 5 170.54 10.62
 -1 -4 5 174.65 10.8
 -1 -4 5 173.52 9.23
 -1 -4 5 176.18 10.23
 -1 -4 5 163.93 11.72
 -1 -4 5 176.9 9.91
 -1 -4 5 160.49 10.63
 -1 -4 4 63.36 5.1
 -1 -4 4 63.03 5.65
 -1 -4 4 62.57 5.48
 -1 -4 4 62.7 5.67
 -1 -4 4 67.95 7.76
 -1 -4 4 66.48 5.83
 -1 -4 3 9.42 2.83
 -1 -4 3 6.67 2.01
 -1 -4 2 61.07 4.5
 -1 -4 2 71.12 5.94
 -1 -4 2 79.26 4.71
 -1 -4 1 1733.93 52.38
 -1 -4 0 2023.74 61.17
 -1 -4 -1 3210.66 95.49
 -1 -4 -2 3317.87 100.82
 -1 -4 -3 241.78 12
 -1 -4 -4 2.31 1.62
 -1 -4 -5 121.55 6.31
 1 4 6 1230.57 41.81
 -1 -4 -6 993.89 32.29
 1 4 7 1011 37.62
 1 4 7 1075.56 37.54
 -1 -4 -8 691.99 28.31
 1 4 8 793.68 28.68
 1 4 8 770.34 27.56
 1 4 8 943.77 34.02
 1 4 8 573.92 22.18
 1 4 9 1045.85 38.84
 1 4 9 1010.86 38.84
 1 4 10 871.25 33.42
 1 4 11 22.45 3.79
 1 4 11 20.3 3.93
 1 4 12 23.69 8.27
 1 4 12 20.71 3.37
 1 4 12 17.49 3.23
 1 4 13 151.66 14.81
 1 4 14 210.23 9.86
 -1 -5 9 90.33 5.33
 -1 -5 9 89.88 5.67
 -1 -5 8 309.07 13.63
 -1 -5 8 316.67 13.97
 -1 -5 8 302.86 14.78
 -1 -5 7 492.51 19.47
 -1 -5 7 468.04 20.82
 -1 -5 7 438.86 19.63
 -1 -5 6 366.34 18
 -1 -5 6 393.74 17.4
 -1 -5 5 250.57 14.15
 -1 -5 5 240.17 12.14
 -1 -5 5 269.14 13.78
 -1 -5 5 232.95 13.71
 -1 -5 5 241.1 13.6
 -1 -5 4 238.67 12.74
 -1 -5 4 249.99 11.46
 -1 -5 4 231.41 13.09
 -1 -5 4 252.45 13.35
 -1 -5 4 246.79 13.68
 -1 -5 4 260.6 12.99
 -1 -5 4 219.44 11.03
 -1 -5 3 41.64 6.49
 -1 -5 3 35.91 4.56
 -1 -5 3 36.48 3.63
 -1 -5 3 34.62 4.34
 -1 -5 3 32.33 3.83
 -1 -5 3 30.28 3.14
 -1 -5 3 32.2 4.15
 -1 -5 2 7.68 2.78
 -1 -5 2 7.33 1.88
 -1 -5 2 7.08 1.78
 -1 -5 1 15.65 3.65
 -1 -5 1 14.73 2.28
 -1 -5 1 22.37 2.99
 -1 -5 0 1389.67 44.44
 -1 -5 0 1423.53 44.16
 -1 -5 -1 806.75 29.73
 -1 -5 -1 802.79 29.09
 -1 -5 -1 793.79 27.22
 -1 -5 -2 1194.03 56.46
 -1 -5 -2 1267.37 55.81
 -1 -5 -3 1942.38 59.87
 -1 -5 -3 1638.21 58.55
 -1 -5 -4 565.95 20.92
 -1 -5 -4 525.55 20.29
 -1 -5 -5 47.35 4.25
 -1 -5 -5 45.06 4.02
 -1 -5 -6 342.84 13.77
 -1 -5 -6 392.95 14.66
 1 5 7 415.76 21.98
 1 5 7 398.66 18.38
 1 5 8 827.57 31.58
 -1 -5 -8 765.15 31.6
 1 5 8 819.76 31.78
 1 5 9 134.45 9.74
 1 5 9 153.58 12.25
 1 5 9 141.54 9.97
 1 5 10 537.51 23.95
 1 5 10 581.07 24.8
 1 5 11 107.56 8.69
 1 5 12 1.66 1.92
 1 5 12 5.99 5.87
 1 5 13 4.27 4.64
 1 5 13 2.75 1.81
 1 5 13 2.66 1.54
 1 5 14 70.15 5.18
 -1 -6 8 54.92 4.03
 -1 -6 8 57.76 4.78
 -1 -6 7 150.33 8.34
 -1 -6 7 146.25 9.48
 -1 -6 6 688.24 27.08
 -1 -6 6 710.71 27.95
 -1 -6 5 519.49 22.29
 -1 -6 5 505.39 20.41
 -1 -6 5 533.75 23.54
 -1 -6 5 564.97 23.97
 -1 -6 4 330.95 17.09
 -1 -6 4 306.42 14
 -1 -6 4 346.33 17.1
 -1 -6 4 321.36 15.74
 -1 -6 4 377.86 17.03
 -1 -6 4 321.52 16.83
 -1 -6 3 356.81 15.98
 -1 -6 3 328.97 14.26
 -1 -6 3 387.57 17.97
 -1 -6 3 388.65 17.39
 -1 -6 3 408.55 18.38
 -1 -6 3 347.61 17.05
 -1 -6 2 72.86 6.58
 -1 -6 2 69.96 5.5
 -1 -6 2 65.33 4.59
 -1 -6 2 71.22 5.12
 -1 -6 2 72.45 6.47
 -1 -6 2 62.45 6.37
 -1 -6 1 140.34 8.07
 -1 -6 1 128.47 8.78
 -1 -6 1 131.72 7.48
 -1 -6 1 162.37 11.79
 -1 -6 1 162.02 9.05
 -1 -6 1 126.94 9.56
 -1 -6 1 151.44 9.73
 -1 -6 1 140.71 8.9
 -1 -6 0 642.39 24.83
 -1 -6 0 580.79 23.82
 -1 -6 0 592.12 21.15
 -1 -6 0 653.27 24.22
 -1 -6 -1 213.4 12.48
 -1 -6 -1 229.77 13.36
 -1 -6 -1 252.07 11.87
 -1 -6 -2 380.69 21.39
 -1 -6 -2 468.45 17.66
 -1 -6 -3 1224.79 44.15
 -1 -6 -4 192.61 10.57
 -1 -6 -4 164.03 9.9
 -1 -6 -5 1971.78 58.72
 -1 -6 -5 1780.14 57.74
 -1 -6 -6 203.96 10.48
 -1 -6 -6 196.84 10.03
 1 6 7 21.94 3.09
 1 6 7 24.18 4.1
 -1 -6 -7 15.04 2.43
 1 6 7 27.6 5.24
 -1 -6 -7 22.36 3.02
 1 6 8 438.77 21.08
 1 6 8 433.15 20.13
 1 6 9 695.58 26.92
 1 6 9 646.7 26.61
 1 6 10 117.14 7.05
 1 6 10 138.61 10.06
 1 6 11 155.3 10.97
 1 6 11 174.17 11.62
 1 6 12 103.28 7.81
 1 6 13 293.73 13.09
 1 6 13 313.24 13.96
 1 6 14 7.77 1.78
 1 6 14 8.94 1.68
 -1 -7 7 73.12 4.36
 -1 -7 7 81.94 5.83
 -1 -7 6 46.34 5.14
 -1 -7 6 41.54 3.81
 -1 -7 5 362.28 16.68
 -1 -7 4 571.72 23.76
 -1 -7 4 566.15 23.97
 -1 -7 4 493.33 19.73
 -1 -7 4 506.79 22.76
 -1 -7 3 991.57 34.56
 -1 -7 3 950.38 35.42
 -1 -7 3 944.79 34.97
 -1 -7 3 902.36 34.34
 -1 -7 3 844.29 30.45
 -1 -7 3 912.07 32.63
 -1 -7 2 278.16 15.41
 -1 -7 2 292.22 15.22
 -1 -7 2 307.61 16.11
 -1 -7 2 324.23 14.25
 -1 -7 2 310.38 15.47
 -1 -7 1 139.26 10.11
 -1 -7 1 132.38 9.37
 -1 -7 1 141.47 8.3
 -1 -7 1 156.83 9.59
 -1 -7 1 149.72 8.87
 -1 -7 1 148.76 10.04
 1 7 -1 129.05 8.13
 -1 -7 0 121.28 8.88
 -1 -7 0 124.68 8.94
 -1 -7 0 117.14 8.31
 -1 -7 0 124.15 7.25
 1 7 0 101.66 7.55
 -1 -7 0 123.48 9.11
 -1 -7 -1 263.97 13.36
 -1 -7 -1 247.62 14.3
 -1 -7 -1 277.07 13.26
 -1 -7 -1 229.24 14.3
 -1 -7 -1 262.48 13.73
 -1 -7 -2 171.02 10.01
 -1 -7 -2 189.47 13.19
 -1 -7 -2 170.62 12.25
 -1 -7 -2 175.95 8.52
 -1 -7 -3 1293.04 47.2
 -1 -7 -3 1432.98 48.63
 -1 -7 -4 1424.78 47.92
 -1 -7 -4 1501.13 48.75
 -1 -7 -4 1379.74 46.44
 -1 -7 -5 323.53 15.14
 -1 -7 -5 312.56 14.61
 -1 -7 -5 332.73 14.91
 -1 -7 -6 499.88 20.33
 -1 -7 -6 525.95 20.63
 1 7 6 521.19 20.62
 -1 -7 -6 480.63 19.85
 -1 -7 -7 68.13 5.53
 1 7 7 57.34 5.3
 -1 -7 -7 68.45 6
 -1 -7 -7 57.98 4.8
 1 7 7 71.25 6.38
 1 7 8 91.68 6.25
 1 7 8 106.64 8.36
 -1 -7 -8 97.25 7.34
 1 7 9 188.12 9.7
 1 7 9 203.46 13.07
 1 7 9 203.97 12.18
 1 7 10 235.25 13.65
 1 7 10 217.76 10.66
 1 7 11 439.2 17.39
 1 7 11 467.83 21.02
 1 7 11 492.1 21.97
 1 7 12 296.71 15.09
 1 7 12 360.5 16.44
 1 7 13 301.01 13.08
 1 7 13 306.92 13.83
 1 7 14 116.09 6.15
 -1 -8 6 9.2 2
 -1 -8 6 11.2 2.37
 -1 -8 5 35.36 4.37
 -1 -8 4 183.96 11.6
 -1 -8 3 335.34 17.15
 -1 -8 3 325.69 16.45
 -1 -8 3 302.19 15.96
 -1 -8 2 284.97 15.57
 -1 -8 2 306.03 16.58
 -1 -8 2 317.12 16.43
 -1 -8 2 317.75 16.03
 -1 -8 1 191.86 11.73
 -1 -8 1 193.61 12.54
 -1 -8 1 172.72 11.16
 -1 -8 0 229.81 12.82
 -1 -8 0 262.36 13.56
 -1 -8 0 249 14.09
 1 8 0 236.35 12.37
 -1 -8 0 241.64 13.89
 -1 -8 0 242.46 14.03
 -1 -8 -1 26.29 4.56
 -1 -8 -1 28.52 3.62
 -1 -8 -1 23.86 4.09
 -1 -8 -1 25.2 4.03
 -1 -8 -1 24.4 4.57
 1 8 1 20.55 3.55
 -1 -8 -2 94.4 9.56
 -1 -8 -2 94.65 9.03
 -1 -8 -2 92 6.74
 1 8 2 77.24 6.85
 -1 -8 -2 99.59 8.19
 -1 -8 -2 98.2 7.73
 -1 -8 -3 576.03 24.56
 -1 -8 -3 572.17 25.22
 -1 -8 -3 580.95 23.36
 -1 -8 -4 830.58 30.18
 -1 -8 -4 771.08 29.32
 -1 -8 -5 588.61 23.47
 -1 -8 -5 625.42 24.29
 -1 -8 -6 317.6 15.16
 1 8 6 277.76 14.17
 -1 -8 -6 297.05 14.48
 -1 -8 -6 318.52 14.9
 -1 -8 -7 131.76 8.35
 1 8 7 147.23 9.24
 -1 -8 -7 166.37 9.64
 1 8 7 159.94 9.86
 -1 -8 -7 161.48 9.68
 1 8 8 62.95 6.23
 -1 -8 -8 52.6 4.88
 1 8 8 56.03 4.84
 1 8 8 57.55 5.41
 -1 -8 -8 62.55 5.73
 1 8 9 2.77 1.73
 1 8 9 4.04 2.65
 1 8 10 4.1 1.87
 1 8 10 1.87 2.57
 1 8 10 5.23 2.57
 1 8 11 190.37 12.22
 1 8 12 174.76 8.51
 1 8 12 189.2 10.97
 1 8 13 97.2 6.37
 1 8 13 103.35 6.91
 1 8 14 110.03 5.74
 -1 -9 5 2.15 1.12
 -1 -9 5 1.77 1.51
 -1 -9 4 53.98 4.49
 -1 -9 4 41.67 4.61
 -1 -9 3 91.44 7.48
 -1 -9 3 81.5 7.12
 -1 -9 3 79.92 6.68
 -1 -9 2 263.49 12.89
 -1 -9 1 531.28 22.84
 -1 -9 1 481.56 22.51
 -1 -9 1 545.8 20.74
 -1 -9 0 576.32 24.96
 -1 -9 0 621.78 26.44
 -1 -9 0 760.18 25.54
 -1 -9 0 695.1 26.08
 -1 -9 0 668.41 27.83
 -1 -9 0 576 25.27
 -1 -9 -1 334.34 17.45
 -1 -9 -1 288.15 16.78
 1 9 1 320.85 15.58
 -1 -9 -1 348.13 15.55
 -1 -9 -2 34.99 4.4
 -1 -9 -2 28.89 4.82
 -1 -9 -2 40.72 5.99
 1 9 2 33.14 4.54
 -1 -9 -3 11.59 3.91
 -1 -9 -3 9.61 3.54
 1 9 3 10.26 2.87
 -1 -9 -4 78.34 7.97
 1 9 4 70.41 5.01
 1 9 4 74.68 6.63
 -1 -9 -4 74.95 7.39
 -1 -9 -5 359.53 17.31
 1 9 5 319.72 15.48
 -1 -9 -5 348.69 16.45
 -1 -9 -6 330.37 15.77
 1 9 6 329.57 15.31
 -1 -9 -7 269.35 13.51
 1 9 7 270.15 13.3
 -1 -9 -7 250.98 12.45
 1 9 7 229.89 11.26
 1 9 8 365.68 16.38
 1 9 8 340.86 16.35
 1 9 8 334.6 14.53
 -1 -9 -8 365.79 16.34
 1 9 9 83.22 6.05
 1 9 9 88.3 8.54
 1 9 9 83.04 7.23
 1 9 10 51.53 4.66
 1 9 10 55.7 6.55
 1 9 10 47.93 5.6
 1 9 11 8.18 3.08
 1 9 11 7.8 2.05
 1 9 11 7.42 2.66
 1 9 12 73.63 4.86
 1 9 12 74.09 6.08
 1 9 13 65.23 4.87
 1 9 13 78.62 5.39
 -1 -10 4 3.19 1.29
 -1 -10 3 19.43 2.27
 -1 -10 3 21.85 2.97
 -1 -10 2 193.04 11.01
 -1 -10 2 195.03 9.1
 -1 -10 1 366.24 16.85
 -1 -10 1 344.67 15.9
 -1 -10 1 376.28 17.63
 -1 -10 0 854.44 31.79
 -1 -10 0 771.09 29.45
 -1 -10 -1 272.45 15.15
 -1 -10 -1 246.71 13.42
 -1 -10 -2 189.49 11.82
 -1 -10 -2 182.75 12.29
 -1 -10 -3 136.04 10.4
 -1 -10 -3 121.64 9.1
 1 10 3 115.01 8.46
 1 10 4 13.85 3.15
 -1 -10 -4 11.15 3.09
 -1 -10 -4 12.2 3.51
 1 10 5 45.73 4.05
 -1 -10 -5 46.65 5.69
 1 10 5 51.2 5.36
 -1 -10 -5 45.65 5.17
 1 10 6 425.1 16.64
 1 10 6 447.89 19.1
 -1 -10 -6 418.74 18.42
 -1 -10 -6 456.16 19.88
 -1 -10 -7 223.16 12.54
 -1 -10 -7 214.21 11.56
 1 10 7 243.83 12.61
 1 10 7 227.88 10.69
 -1 -10 -8 263.64 12.99
 1 10 8 281.38 12.49
 1 10 9 124.78 9.8
 1 10 10 5.73 1.89
 1 10 10 7.44 3.03
 1 10 10 3.72 2.05
 1 10 11 58.21 4.47
 1 10 11 52.11 5.01
 1 10 11 60.84 5.81
 1 10 12 8.59 1.61
 1 10 12 7.02 2.03
 1 10 13 4.97 1.33
 -1 -11 2 42.17 3.41
 -1 -11 1 117.47 7.49
 -1 -11 0 24.19 3.77
 -1 -11 0 22.79 3.29
 -1 -11 -1 183.76 11.32
 -1 -11 -1 208.94 11.59
 -1 -11 -2 125.9 9.25
 -1 -11 -2 132.38 8.71
 -1 -11 -3 212.58 11.82
 -1 -11 -4 41.53 4.9
 -1 -11 -5 14.42 3.11
 -1 -11 -6 67.48 5.97
 1 11 6 77.06 5.04
 -1 -11 -7 138.11 8.53
 1 11 7 136.7 7.33
 1 11 8 122.5 9.06
 1 11 8 107.28 6.38
 -1 -11 -8 111.52 7.2
 1 11 9 330.13 13.09
 -1 -11 -9 306.57 13.01
 1 11 9 324.81 15.52
 1 11 10 112.59 7.58
 1 11 10 88.59 5.6
 1 11 11 39.09 3.38
 1 11 11 42.76 3.48
 1 11 12 38.16 2.76
 -1 -12 0 64.66 4.38
 -1 -12 -1 171.94 8.86
 -1 -12 -2 195.91 10.21
 -1 -12 -2 186.2 9.39
 -1 -12 -3 177.05 9.13
 -1 -12 -3 191.64 10.43
 -1 -12 -4 100.57 6.63
 -1 -12 -4 102.04 7.35
 -1 -12 -5 57.17 4.92
 -1 -12 -5 52.32 5.11
 -1 -12 -6 42.05 4.42
 -1 -12 -6 43.79 4.26
 -1 -12 -7 26.2 3.22
 1 12 7 21.66 2.36
 -1 -12 -7 28.24 3.5
 1 12 7 23.41 3.53
 1 12 8 57.98 3.9
 -1 -12 -8 56.33 4.42
 1 12 8 59.3 5.18
 1 12 9 69.55 4.3
 1 12 9 63.4 5.09
 1 12 10 115.18 5.63
 1 12 11 199.8 7.68
 -1 -13 -3 127.76 6.01
 -1 -13 -4 104.14 5.37
 1 13 4 86.54 4.45
 -1 -13 -5 102.48 5.58
 -1 -13 -6 33.77 2.95
 -1 -13 -7 13.44 1.84
 1 13 8 0.34 0.87
 -2 11 7 261.61 9.91
 -2 11 6 34.76 3.09
 -2 11 5 1.36 1.4
 -2 11 4 0.63 1.13
 2 -11 -3 47.29 4.01
 -2 11 3 46.88 3.48
 2 -11 -2 98.12 5.65
 -2 10 10 1.15 0.9
 -2 10 9 93.82 5.14
 -2 10 8 184.71 8.16
 -2 10 8 167.61 8.03
 -2 10 7 7.4 2.07
 -2 10 7 11.16 3.33
 -2 10 7 4.81 1.6
 2 -10 -7 8.12 2.2
 -2 10 6 14.88 2.23
 2 -10 -6 15.44 2.96
 -2 10 6 22.53 4.46
 -2 10 6 14.82 2.73
 2 -10 -5 193.23 10.32
 -2 10 5 163.16 9.3
 2 -10 -4 43.21 4.69
 -2 10 4 41.64 4.49
 2 -10 -3 4.91 2.12
 -2 10 3 1.86 1.78
 2 -10 -2 87.14 6.34
 -2 10 2 87.5 6.34
 2 -10 -1 374.64 15
 -2 10 1 357.18 14.1
 2 -10 -1 334.22 15.7
 2 -10 0 59.53 5.15
 2 -10 1 80.55 5.4
 2 -10 1 84.97 5.63
 -2 9 11 82.09 4.46
 -2 9 10 30.03 3.17
 -2 9 9 26.24 3.2
 -2 9 9 25.55 4.93
 -2 9 8 69.54 5.52
 -2 9 8 71.71 5.45
 -2 9 7 310.11 14.26
 -2 9 7 289.75 13.58
 2 -9 -7 297.08 14.18
 -2 9 6 129.05 8.11
 2 -9 -6 140.98 9.47
 2 -9 -5 92.73 7.82
 2 -9 -4 402.89 17.39
 2 -9 -4 392.09 18.77
 2 -9 -3 68.97 6.27
 2 -9 -3 61.38 6.43
 2 -9 -2 153.2 9.68
 2 -9 -2 126.15 9.34
 2 -9 -1 3.85 2.24
 2 -9 -1 5.39 2.24
 -2 9 1 4.52 2.3
 -2 9 0 145.29 8.52
 2 -9 0 153.58 10.41
 2 -9 0 165.29 9.82
 2 -9 1 106.05 8.04
 2 -9 1 110.14 7.27
 2 -9 2 273 11.78
 2 -9 2 268.72 13.1
 2 -9 3 191.5 9.68
 -2 8 12 99.76 4.42
 -2 8 11 59.35 4.29
 -2 8 11 57.48 3.78
 -2 8 10 50.62 7.13
 -2 8 10 38.52 4.05
 -2 8 9 50.79 4.95
 -2 8 9 59.14 8.17
 -2 8 8 14.94 4.78
 -2 8 7 126.35 8.58
 -2 8 7 121.34 8.5
 2 -8 -7 115.43 8.4
 -2 8 6 721.59 27.56
 -2 8 6 713.75 27.19
 2 -8 -6 656 27.52
 -2 8 5 450.76 19.66
 2 -8 -5 434.25 20.7
 -2 8 5 446.59 20.29
 -2 8 4 229.89 13.47
 -2 8 4 243.82 12.83
 2 -8 -4 208.9 13.52
 2 -8 -4 242.51 12.47
 2 -8 -3 151.93 9.97
 -2 8 3 127.3 10.06
 2 -8 -3 116.87 9.6
 -2 8 2 201.23 12.99
 2 -8 -2 203.88 12.38
 2 -8 -2 164.81 11.74
 -2 8 1 189.15 11.96
 2 -8 -1 188.91 12.02
 2 -8 -1 163.12 11.47
 -2 8 0 45.12 5.24
 2 -8 0 48.64 5.75
 2 -8 0 46.33 5.86
 2 -8 1 59.31 6.17
 2 -8 2 228.23 12.47
 2 -8 2 230.8 13.55
 2 -8 3 417.64 18.56
 2 -8 3 389.37 16.72
 2 -8 4 273.91 13.6
 2 -8 5 152.35 8.12
 -2 7 12 85.15 4.54
 -2 7 12 113.01 5.34
 -2 7 11 164.18 8.22
 -2 7 10 104.52 7.18
 -2 7 10 125.59 11.95
 -2 7 9 317.6 20.39
 -2 7 9 267.6 14.01
 -2 7 8 83.61 7.48
 -2 7 8 110.47 11.94
 2 -7 -7 0.19 1.78
 -2 7 7 1.74 1.9
 -2 7 7 1.93 2.56
 -2 7 6 180.04 11.13
 -2 7 6 169.44 11.16
 -2 7 5 29.78 4.77
 -2 7 5 29.26 4.91
 -2 7 4 38.35 5.33
 2 -7 -4 36.96 7.63
 2 -7 -4 30.52 4.22
 -2 7 3 392.97 17.81
 2 -7 -3 426.02 19.1
 2 -7 -2 241.11 13.79
 2 -7 -2 309.09 19.74
 -2 7 1 420.87 21.53
 2 -7 -1 611.8 28.66
 -2 7 0 11.49 3.21
 -2 7 -1 48.68 5.23
 2 -7 1 46.36 5.86
 2 -7 2 16.42 3.93
 2 -7 2 20.89 4.79
 2 -7 2 16.56 4.16
 2 -7 3 242.04 13.8
 2 -7 3 272.38 15.55
 2 -7 4 405.57 18.32
 2 -7 4 435.85 20.21
 2 -7 5 374.92 13.49
 2 -7 5 326.15 14.88
 2 -7 6 223.33 11.33
 -2 6 13 15.9 1.61
 -2 6 12 47.15 3.98
 -2 6 12 33.52 2.7
 -2 6 12 41.17 3.46
 -2 6 11 329.63 14.46
 -2 6 11 292.56 12.56
 -2 6 10 366.11 22.56
 -2 6 10 305.66 15.49
 -2 6 9 368.27 17.58
 -2 6 9 310.99 17.54
 -2 6 9 332.06 16.06
 -2 6 9 332.15 18.39
 -2 6 8 376.47 20.23
 -2 6 8 385.59 18.17
 -2 6 7 73.22 7.06
 -2 6 7 73.1 8.33
 -2 6 6 31.12 4.96
 -2 6 6 29.35 4.45
 -2 6 6 34.58 6
 2 -6 -6 36.97 6.87
 2 -6 -5 62.3 11.32
 -2 6 5 45.19 6.08
 2 -6 -5 52.07 8.39
 2 -6 -4 80.7 10.76
 -2 6 4 61.09 7.46
 2 -6 -4 80.75 13.3
 2 -6 -4 53.4 5.09
 2 -6 -3 834.42 40.38
 2 -6 -3 767.69 35.49
 2 -6 -2 1272.14 54.61
 2 -6 -2 1074.49 48.52
 2 -6 -1 823.9 33.03
 2 -6 -1 818.83 38.94
 2 -6 0 668.72 29.89
 2 -6 0 726.3 35.19
 -2 6 -1 71.24 6.27
 2 -6 1 69.67 7.13
 2 -6 1 84.59 8.52
 2 -6 2 3.94 2.95
 2 -6 2 1.78 2.14
 2 -6 3 2.88 2.52
 2 -6 3 11.47 3.6
 2 -6 4 334.5 17.7
 2 -6 4 288.22 13.07
 2 -6 4 323.77 16.5
 2 -6 4 356.64 18.98
 2 -6 5 379.18 15.04
 2 -6 5 386.43 17.88
 2 -6 6 358.55 14.59
 2 -6 6 390.5 17.02
 2 -6 6 385.51 18.79
 2 -6 7 410.03 17.54
 2 -6 7 383.67 13.98
 -2 6 -8 7.87 2.03
 -2 5 13 15.58 1.73
 -2 5 12 47.34 3.97
 -2 5 12 54.79 4.65
 -2 5 11 107.15 8.97
 -2 5 11 113.91 8.05
 -2 5 10 220.73 13
 -2 5 10 202.86 13.45
 -2 5 9 225.12 15.27
 -2 5 9 279.03 15.37
 -2 5 9 297.2 21.3
 -2 5 9 270.55 13.73
 -2 5 9 252.68 15.88
 -2 5 8 123.12 9.27
 -2 5 8 116.28 10.58
 -2 5 8 133.05 11.47
 -2 5 7 445.95 20.19
 -2 5 7 429.9 22.04
 -2 5 7 430.61 23.04
 -2 5 6 193.02 11.34
 -2 5 6 202.27 13.69
 -2 5 6 228.59 13.83
 -2 5 6 193.19 12.35
 -2 5 6 219.34 15.76
 2 -5 -6 235.14 15.54
 -2 5 5 9.44 4.12
 -2 5 5 11.5 3.95
 -2 5 5 9.19 2.95
 -2 5 5 12.26 3.47
 2 -5 -5 17.42 8.59
 2 -5 -5 22.42 7.23
 2 -5 -4 28.37 9.61
 2 -5 -4 34.23 12.08
 -2 5 4 39.3 8.11
 -2 5 4 26.42 4.61
 -2 5 3 536.73 22.17
 2 -5 -3 525.43 34.92
 2 -5 -2 268.19 26.09
 2 -5 -2 318.82 29.54
 2 -5 -2 336.2 15.18
 2 -5 -1 1393.85 67.21
 2 -5 -1 1327.72 63.67
 2 -5 -1 1467.7 48.48
 2 -5 0 1986.85 79.49
 2 -5 0 1801.12 61.44
 2 -5 0 1832.85 75.14
 2 -5 1 616.62 25.11
 -2 5 -1 568.83 23.51
 2 -5 1 695.36 28.77
 2 -5 1 793.93 37.72
 2 -5 1 921.45 43.29
 -2 5 -2 86.04 6.49
 2 -5 2 84.99 7.63
 2 -5 3 20.17 4.03
 2 -5 3 17.8 4.07
 2 -5 3 12.37 3.34
 2 -5 3 20.8 4.78
 2 -5 4 39.77 5.4
 -2 5 -4 46.69 4.73
 2 -5 4 40.35 5.88
 2 -5 5 120.78 9.49
 -2 5 -5 117.11 7.78
 2 -5 5 110.23 9.74
 2 -5 5 128.75 11.27
 -2 5 -6 309.26 14.27
 2 -5 6 348.79 18.87
 -2 5 -7 415.36 16.7
 2 -5 7 405 16.42
 2 -5 7 449.16 21.05
 2 -5 7 432.01 15.19
 2 -5 7 442.97 18.98
 2 -5 8 295.28 11.59
 -2 4 13 70.12 3.88
 -2 4 12 80.06 6.99
 -2 4 12 77.27 5.79
 -2 4 12 72.4 5.08
 -2 4 11 20.23 3.29
 -2 4 11 24.47 3.99
 -2 4 11 18.1 4.32
 -2 4 11 17.72 2.51
 -2 4 10 101.9 9.93
 -2 4 10 134.45 9.78
 -2 4 10 111 9.75
 -2 4 9 65.55 6.1
 -2 4 9 72.4 8.47
 -2 4 9 85.15 8.97
 -2 4 8 227.62 15.74
 -2 4 8 279.74 15.8
 -2 4 8 259.29 13.97
 -2 4 8 250.65 16.5
 -2 4 7 400.15 19.04
 -2 4 7 457.91 24.12
 -2 4 7 390.28 21.69
 -2 4 6 1058.33 41.95
 -2 4 6 1022.1 38.98
 -2 4 6 1162.84 47.24
 -2 4 6 1172.41 38.42
 2 -4 -5 154.22 17.93
 -2 4 5 138.74 10.71
 -2 4 5 176.11 9.58
 -2 4 5 146.01 10.78
 -2 4 5 144.28 10.38
 -2 4 5 157.46 12.72
 2 -4 -5 157.36 16.5
 -2 4 4 120.49 7.53
 2 -4 -4 139.91 17.28
 2 -4 -4 131.37 15.86
 -2 4 3 15.84 2.81
 2 -4 -3 13.86 7.48
 2 -4 -3 18.36 6.8
 2 -4 -2 9.52 6.19
 2 -4 -2 3.41 6.27
 2 -4 -2 4.69 1.81
 2 -4 -1 12.38 7.38
 2 -4 -1 10.32 2.55
 2 -4 -1 13.85 6.51
 2 -4 0 2797 90.93
 2 -4 0 2795.5 90.45
 -2 4 0 2443.73 73.77
 2 -4 0 2428.47 78.29
 2 -4 1 2009.75 80.09
 -2 4 -1 1836 55.87
 2 -4 1 1727.09 60.54
 2 -4 1 2033.59 79.42
 2 -4 2 835.21 31.71
 2 -4 2 908 47.32
 -2 4 -2 903.88 29.95
 2 -4 3 180.65 11.25
 2 -4 3 168.42 10.66
 2 -4 3 155.24 10.09
 2 -4 3 160.35 8.96
 2 -4 4 1.94 1.55
 2 -4 4 3.25 2.58
 2 -4 4 2.7 2.37
 2 -4 5 126.86 10.11
 2 -4 5 122.67 9.5
 2 -4 5 113.69 10.91
 2 -4 5 101.13 6.48
 2 -4 5 138.82 8.77
 2 -4 6 209.16 10.11
 2 -4 6 256.17 15.62
 2 -4 6 223.2 14.09
 2 -4 6 217.05 15.34
 2 -4 6 219.98 13.48
 2 -4 7 189.7 13.52
 2 -4 7 187.71 12.19
 2 -4 7 215.28 14.31
 2 -4 8 536.5 21.58
 2 -4 8 484.7 23.13
 2 -4 8 506.49 22.23
 2 -4 8 535.87 17.99
 2 -4 9 163.78 7.5
 2 -4 9 163.46 6.69
 -2 3 12 196.92 11.35
 -2 3 12 191.29 9.75
 -2 3 12 172.84 8.64
 -2 3 11 203.33 13.31
 -2 3 11 182.83 10.1
 -2 3 11 193.74 11.33
 -2 3 10 34.6 6.18
 -2 3 10 31.67 4.96
 -2 3 9 47.26 7.3
 -2 3 9 50.79 6.91
 -2 3 8 552.16 22.44
 -2 3 8 554.67 29.23
 -2 3 8 506.72 26.44
 -2 3 8 532.28 24.88
 -2 3 8 557.93 26.71
 -2 3 7 380.81 17.58
 -2 3 7 347.28 18.8
 -2 3 7 359.4 21.07
 -2 3 7 464.15 25.34
 -2 3 7 382.26 21.77
 -2 3 7 397.23 23.07
 -2 3 7 425.51 17.98
 -2 3 6 1531.86 49.93
 -2 3 6 1583.63 55.73
 -2 3 6 1621.83 64.25
 2 -3 -5 723.96 34.07
 -2 3 5 662.58 26.38
 2 -3 -4 241.3 14.59
 -2 3 4 219.79 12.76
 -2 3 4 216.4 11.95
 -2 3 3 1506.06 50.37
 2 -3 -3 1728.81 53.53
 2 -3 -2 42.89 5.75
 2 -3 -1 15.86 4.45
 -2 3 0 411.2 14.6
 2 -3 0 379.87 15.8
 -2 3 -1 988 31.53
 2 -3 1 951.58 33.53
 2 -3 1 1038.79 37.15
 2 -3 2 1576.08 58.01
 2 -3 3 1461.69 62.36
 2 -3 3 1246.32 42.82
 2 -3 4 290.19 14.8
 2 -3 4 272.58 14.02
 2 -3 4 289.83 14.3
 2 -3 5 148.07 10.15
 2 -3 5 135.58 10.21
 2 -3 5 149.98 9.57
 2 -3 6 274.17 15.92
 2 -3 6 296.66 17.1
 2 -3 6 281.1 15.66
 2 -3 6 286.22 14.47
 2 -3 7 106.06 6.8
 2 -3 7 136.05 10.25
 2 -3 7 131.05 9.02
 2 -3 7 117.77 10.57
 2 -3 8 118.5 10.71
 2 -3 8 139.65 10.15
 2 -3 8 125.43 10.78
 2 -3 9 387.4 14.55
 -2 3 -10 53.42 4.06
 2 -3 10 63.44 3.74
 2 -3 10 64.59 4.12
 -2 3 -10 56.13 5.88
 -2 2 12 233.34 10.08
 -2 2 12 229.75 12.32
 -2 2 12 234.25 10.98
 -2 2 11 223.31 11.45
 -2 2 11 244.01 14.78
 -2 2 11 248.8 13.02
 -2 2 10 9.26 3.95
 -2 2 10 9.71 2.68
 -2 2 10 10.95 4.86
 -2 2 10 10.41 3.29
 -2 2 9 53.39 7.92
 -2 2 9 56.1 9.06
 -2 2 9 51.12 6.79
 -2 2 8 25.36 6.08
 -2 2 8 16.99 4.32
 -2 2 8 21.93 6.36
 -2 2 8 30.54 7.01
 -2 2 8 22.42 5.29
 -2 2 7 151.45 13.81
 -2 2 7 143.46 9.08
 -2 2 7 145.42 10.82
 -2 2 7 177.69 14.98
 -2 2 7 161.65 13.57
 -2 2 7 161.16 10.1
 -2 2 7 147.42 12.3
 -2 2 6 96.22 7.92
 -2 2 6 89.74 6.9
 -2 2 6 108.33 10.84
 -2 2 6 99.32 10.7
 -2 2 6 104.65 10.97
 -2 2 6 75.41 11.16
 -2 2 6 84.09 7.93
 -2 2 5 2088.21 66.4
 -2 2 4 1041.9 36.73
 2 -2 -4 1144.98 36.91
 2 -2 -4 1138.99 36.82
 2 -2 -3 969.26 31.02
 2 -2 -3 949.56 30.98
 2 -2 -2 448.45 16.75
 2 -2 -2 416.73 16.71
 2 -2 -1 4.63 2.65
 2 -2 0 1.88 2.45
 2 -2 1 2299.87 71.22
 2 -2 1 2424.14 71.6
 2 -2 2 1605.59 55.57
 2 -2 2 1601.13 51.46
 2 -2 2 1672.4 51.68
 2 -2 3 1136.9 40.22
 2 -2 3 1190.45 40.41
 2 -2 4 639.34 26.46
 2 -2 5 387.98 17.7
 2 -2 5 374.43 18.05
 2 -2 5 380.3 17.81
 2 -2 6 937.55 35.09
 2 -2 6 809.58 33.4
 2 -2 6 901.3 33.83
 2 -2 6 887.57 33.08
 2 -2 7 234.54 15.28
 2 -2 7 241.19 14.3
 2 -2 7 245.45 13.38
 2 -2 8 135.92 11.66
 2 -2 8 133.92 7.8
 2 -2 8 139.87 10.6
 2 -2 8 157.55 10.13
 2 -2 9 347.91 18.73
 2 -2 10 239.23 10.08
 -2 2 -10 230.88 14.68
 2 -2 11 104.11 4.95
 2 -2 11 109.8 5.25
 -2 2 -11 97.18 6.61
 -2 1 12 277.54 12.02
 -2 1 11 267.37 16.96
 -2 1 11 246.46 12.9
 -2 1 11 238.6 11.58
 -2 1 11 247.94 14.51
 -2 1 10 400.94 19.52
 -2 1 10 394.15 17.78
 -2 1 10 419.14 22.29
 -2 1 9 12.99 3.17
 -2 1 9 18.46 5.3
 -2 1 9 15.29 6.23
 -2 1 8 2.19 2.42
 -2 1 8 8.66 4.36
 -2 1 8 2 2.78
 -2 1 8 0.49 3.69
 -2 1 7 63.53 9.23
 -2 1 7 57.46 5.83
 -2 1 7 80.42 10.21
 -2 1 7 53.12 6.47
 -2 1 7 66.27 9.28
 -2 1 7 54.51 7.08
 -2 1 6 19.35 5.28
 -2 1 6 25.12 7.2
 -2 1 6 17.01 3.73
 -2 1 6 18.97 5.01
 -2 1 6 18.95 4.12
 -2 1 6 19.18 5.06
 -2 1 5 345.72 16.37
 -2 1 5 352.34 15.94
 -2 1 4 1332.09 45.22
 -2 1 4 1384.39 45.91
 2 -1 -3 3031.04 88.43
 -2 1 3 3078.3 89.96
 2 -1 -2 2334.43 68.48
 2 -1 -1 383.33 13.63
 2 -1 0 259.81 10.09
 2 -1 1 0.98 1.26
 2 -1 2 2089.7 61.82
 2 -1 3 2683.54 83.46
 2 -1 4 624.55 29.3
 2 -1 4 566.02 23.71
 2 -1 5 1141.16 45.61
 2 -1 5 1614.09 57.14
 2 -1 6 216.06 13.09
 2 -1 6 224.66 12.89
 2 -1 6 238.5 13.94
 2 -1 7 120.34 9.41
 2 -1 7 114.15 9.92
 2 -1 7 114.81 9.01
 2 -1 8 141.44 11.6
 2 -1 8 146.24 10.92
 2 -1 8 150.5 9.94
 2 -1 9 117.48 7.05
 2 -1 10 165.28 8.23
 -2 1 -10 152.59 12.66
 2 -1 11 263.17 10.37
 -2 1 -11 242.12 13.5
 2 -1 12 404.83 13.27
 -2 0 12 31.29 2.42
 -2 0 11 198.03 11.86
 -2 0 11 220.32 11.34
 -2 0 11 192.5 8.74
 -2 0 10 422.05 19.57
 -2 0 10 416.2 16.7
 -2 0 9 660.91 26.19
 -2 0 9 634.2 24.28
 -2 0 9 718.55 32.06
 -2 0 9 726.34 36.2
 -2 0 9 620.98 27.52
 -2 0 8 449.41 22.44
 -2 0 8 549.55 30.4
 -2 0 8 482.96 19.08
 -2 0 8 468.77 20.98
 -2 0 8 503.65 19.95
 -2 0 8 574.6 27.79
 -2 0 7 8.16 2.28
 -2 0 7 3.62 2.28
 -2 0 7 6.4 2.04
 -2 0 7 5.65 2.53
 -2 0 7 6.92 3.13
 -2 0 7 9.31 4.64
 -2 0 6 5.05 2.23
 -2 0 6 4.38 2.48
 -2 0 6 7.69 3.26
 -2 0 6 4.89 6.09
 -2 0 6 5.25 3.69
 -2 0 5 75.27 6.06
 -2 0 5 81.49 6.59
 -2 0 5 80.85 8.58
 -2 0 4 452.27 17.2
 2 0 -4 422.57 14.76
 -2 0 4 466.83 17.8
 -2 0 4 455.96 15.39
 2 0 -3 713.5 22.52
 -2 0 3 734.52 23.11
 -2 0 3 674.41 23.71
 2 0 -2 1797.75 53.26
 2 0 -1 2305.19 67.51
 2 0 0 1464.71 43.99
 2 0 1 80.65 4.48
 2 0 2 131.52 6.14
 2 0 3 446.44 15.41
 2 0 4 907.96 29.28
 2 0 4 1349.14 43.56
 2 0 4 1189.88 38.33
 2 0 5 972.56 38.15
 2 0 5 892.96 38.64
 2 0 6 869.44 34.64
 2 0 6 1032.04 38.77
 2 0 6 1302.05 50.82
 2 0 6 1194.68 41.46
 2 0 6 859.19 33.94
 2 0 7 68.89 12.04
 2 0 7 47.63 6.2
 2 0 7 50.37 5.95
 2 0 7 67 7.16
 2 0 8 108.54 10.11
 2 0 8 115.46 9.61
 2 0 8 113.61 8.96
 2 0 9 46.82 5.3
 2 0 10 19.44 2.63
 -2 0 -10 15.63 4.78
 2 0 11 50.12 3.9
 -2 0 -11 49.73 6.25
 -2 0 -12 165.96 7.75
 2 0 12 180.92 7.26
 -2 0 -12 154.48 8.43
 -2 -1 11 68.91 4.34
 -2 -1 11 68.38 4.59
 -2 -1 10 250.02 18.15
 -2 -1 10 222.66 10.78
 -2 -1 10 220.18 12.6
 -2 -1 10 222.49 13.69
 -2 -1 9 335.75 23.04
 -2 -1 9 314.63 15.21
 -2 -1 9 260.53 15.7
 -2 -1 9 319.19 18.85
 -2 -1 9 328.14 14.76
 -2 -1 8 548.16 21.81
 -2 -1 8 527.61 27.22
 -2 -1 8 508.78 22.11
 -2 -1 7 635.18 25.33
 -2 -1 7 635.98 27.31
 -2 -1 7 632.11 31.43
 -2 -1 7 651.2 23.27
 -2 -1 7 647.87 24.6
 -2 -1 7 632.67 24.82
 -2 -1 6 888.33 31.96
 -2 -1 6 885.9 31.53
 -2 -1 6 845.3 28.61
 -2 -1 6 811.83 40.37
 -2 -1 6 835.75 30.13
 -2 -1 6 875.76 32.13
 -2 -1 5 15.17 2.72
 -2 -1 5 17.33 3.09
 -2 -1 5 17.06 3.23
 -2 -1 5 21.7 3.37
 -2 -1 4 191.43 9.56
 -2 -1 4 202.53 10.13
 -2 -1 4 221.8 13.11
 -2 -1 3 224.22 9.92
 -2 -1 3 234.57 10.27
 2 1 -3 224.3 8.74
 2 1 -2 2210.61 62.8
 -2 -1 2 2068.65 62.43
 -2 -1 1 520.86 17.46
 2 1 -1 541.71 17.73
 -2 -1 0 2617.3 76.08
 2 1 0 2621.01 76.32
 -2 -1 -1 1935.23 56.97
 2 1 2 796.58 25.95
 -2 -1 -2 848.73 25.86
 2 1 3 2.25 1.31
 -2 -1 -3 1.82 1.09
 2 1 4 1168.02 36.02
 -2 -1 -4 1182.8 35.41
 2 1 5 363.08 19.49
 2 1 5 295.09 11.28
 2 1 6 1637.73 60.71
 2 1 6 1639.68 60.56
 2 1 7 356.03 19.19
 2 1 7 502.96 24.48
 2 1 7 381.43 18.73
 2 1 7 465.87 22.03
 2 1 7 579.81 33.6
 2 1 8 1190.88 43.37
 2 1 8 1124.48 43.79
 2 1 9 1656.64 68.84
 2 1 9 1266.26 45.6
 2 1 10 24.87 8.04
 2 1 10 15.16 3.22
 -2 -1 -10 16.94 4.68
 -2 -1 -11 19.9 4.22
 2 1 12 43.97 3.3
 -2 -1 -12 36.09 4.34
 2 1 13 47.78 2.71
 2 1 13 51.33 3.57
 -2 -2 11 -0.42 2.5
 -2 -2 11 0.7 0.79
 -2 -2 10 116.12 11.52
 -2 -2 10 101.92 6.42
 -2 -2 10 107.68 6.63
 -2 -2 9 58.01 6.44
 -2 -2 8 420.78 18.56
 -2 -2 8 387.66 19.75
 -2 -2 8 380.38 21.45
 -2 -2 8 420.95 18.46
 -2 -2 7 558.44 22.96
 -2 -2 7 570.84 25.56
 -2 -2 7 531.01 22.49
 -2 -2 7 507.9 24.03
 -2 -2 7 530.84 27.27
 -2 -2 7 579.59 22.25
 -2 -2 6 227.51 13.07
 -2 -2 6 234.2 12.07
 -2 -2 6 230.01 10.63
 -2 -2 6 234.9 14.17
 -2 -2 6 228.18 11.86
 -2 -2 6 219.57 12.03
 -2 -2 6 233.4 13.42
 -2 -2 6 233.05 16.82
 -2 -2 6 229.69 12.37
 -2 -2 5 1262.27 40.74
 -2 -2 5 1275.96 45.71
 -2 -2 5 1352.83 44.06
 -2 -2 5 1278.31 42.17
 -2 -2 5 1313.87 42.77
 -2 -2 5 1175.37 44.78
 -2 -2 4 11.19 4.65
 -2 -2 4 11.77 2.63
 -2 -2 4 14.71 2.65
 -2 -2 3 2.34 1.6
 2 2 -3 3.71 1.15
 -2 -2 3 3.46 1.88
 -2 -2 2 1017.34 32.57
 -2 -2 1 4481.4 128.51
 -2 -2 0 1363.76 41.11
 -2 -2 -1 2205.79 62.3
 -2 -2 -1 2045.95 62.48
 -2 -2 -2 347.25 11.65
 -2 -2 -2 300.97 11.66
 -2 -2 -3 548.44 18.27
 -2 -2 -4 108.77 5.49
 2 2 5 148.97 6.89
 2 2 6 104.64 11.07
 2 2 7 1565.52 54.51
 2 2 7 1236.88 49.7
 -2 -2 -8 467.87 26.78
 2 2 8 648.6 39.19
 2 2 8 659.23 29.99
 2 2 8 542.31 24.58
 2 2 9 906.77 34.71
 2 2 9 910.83 35.74
 -2 -2 -9 830.99 39.59
 2 2 10 305.18 14.7
 -2 -2 -10 283.8 18.56
 2 2 11 14.58 2.2
 2 2 11 27.35 8.29
 2 2 12 11.54 1.85
 -2 -2 -12 17.04 3.27
 2 2 13 15.34 1.61
 -2 -3 10 38.54 6.18
 -2 -3 10 27.36 2.96
 -2 -3 9 52.44 4.7
 -2 -3 9 54.08 8.61
 -2 -3 9 60.4 5.31
 -2 -3 8 127.19 8.98
 -2 -3 7 574.39 24.38
 -2 -3 7 602.82 24.04
 -2 -3 6 337.46 17.1
 -2 -3 6 337.04 15.83
 -2 -3 6 338.74 17.31
 -2 -3 6 325.86 16.6
 -2 -3 6 371.1 19.42
 -2 -3 6 352.69 16.38
 -2 -3 5 577.99 20.47
 -2 -3 5 609.41 22.11
 -2 -3 5 612.53 22.61
 -2 -3 5 604.96 22.78
 -2 -3 5 575.16 23.97
 -2 -3 5 557.85 25.51
 -2 -3 4 1138.38 37.84
 -2 -3 4 940.84 43.68
 -2 -3 4 1030.49 34.22
 -2 -3 4 957.93 38.03
 -2 -3 4 1053.74 36.15
 -2 -3 4 1050.39 34.71
 -2 -3 3 213.58 9.94
 -2 -3 3 232.76 11.86
 -2 -3 3 226.31 11.03
 -2 -3 2 56.24 4.73
 -2 -3 2 53.51 4.35
 -2 -3 2 54.09 3.86
 -2 -3 1 1227.91 38.82
 -2 -3 1 1236.45 37.97
 -2 -3 0 1193.56 36.77
 -2 -3 -1 846.17 27
 -2 -3 -2 898.03 28.63
 -2 -3 -3 735.18 24.16
 -2 -3 -4 590.47 20.21
 -2 -3 -5 340.13 12.9
 2 3 6 47.58 4.46
 2 3 7 277.5 18.22
 2 3 7 180.09 10.09
 2 3 7 241.24 15.94
 -2 -3 -7 201.26 14.21
 -2 -3 -8 214.85 15.78
 2 3 8 226.45 14.76
 2 3 9 356.52 18.32
 2 3 9 383.27 20.07
 -2 -3 -9 385.99 22.39
 2 3 10 450.48 19.84
 2 3 10 487.54 21.47
 -2 -3 -10 448.71 24.22
 2 3 11 368.93 16.62
 -2 -3 -11 324.54 18.84
 2 3 12 94.22 5.36
 -2 -3 -12 86.01 7.45
 2 3 13 2.32 0.84
 2 3 14 11.66 1.77
 -2 -4 10 112.64 8.19
 -2 -4 10 100.97 5.06
 -2 -4 9 9.38 2.16
 -2 -4 9 7.78 4.25
 -2 -4 8 12.09 2.85
 -2 -4 8 10.61 2.3
 -2 -4 7 175.3 10.22
 -2 -4 7 171.56 10.96
 -2 -4 7 167.53 10.56
 -2 -4 6 627.76 24.85
 -2 -4 6 560.17 24.35
 -2 -4 6 516.93 23.78
 -2 -4 6 567.16 23
 -2 -4 6 600.94 22.9
 -2 -4 5 989.73 35.94
 -2 -4 5 959.46 34.23
 -2 -4 5 985.46 33.18
 -2 -4 5 973.71 37.89
 -2 -4 4 1461.21 45.97
 -2 -4 4 1585.81 49.26
 -2 -4 4 1582.48 54.3
 -2 -4 4 1506.04 49.67
 -2 -4 3 681.23 29.48
 -2 -4 3 707.03 25.7
 -2 -4 3 737.32 26.66
 -2 -4 2 484.73 18.33
 -2 -4 2 508.95 17.88
 -2 -4 2 494 18.93
 -2 -4 2 518.53 18.14
 -2 -4 1 60.2 4.32
 -2 -4 1 58.43 4.31
 -2 -4 1 49.88 4.53
 -2 -4 1 62.88 4.45
 -2 -4 0 195.65 8.85
 -2 -4 -1 907.66 29.49
 -2 -4 -2 1483.61 46
 -2 -4 -3 1002.96 32.76
 -2 -4 -4 1011.74 32.96
 -2 -4 -5 440.7 16.44
 -2 -4 -5 455.97 16.74
 -2 -4 -6 154.84 7.51
 -2 -4 -6 155.42 7.67
 2 4 7 10.9 2.71
 -2 -4 -7 14 3.76
 2 4 8 61.64 9.39
 2 4 8 41.74 4.87
 2 4 8 49.07 6.86
 -2 -4 -8 46.21 6.85
 2 4 9 244.26 14.53
 2 4 9 259.47 13.78
 2 4 9 273.54 16.45
 -2 -4 -9 271.7 17.36
 2 4 9 308.82 19.78
 2 4 10 669.81 28.55
 -2 -4 -10 621.31 30.14
 2 4 11 1013.31 36.35
 -2 -4 -11 866.87 37.43
 2 4 12 743.14 38.47
 2 4 12 550.9 22.31
 2 4 13 149.55 14.1
 2 4 14 22.35 2.64
 -2 -5 9 161.78 7.46
 -2 -5 9 168.69 11.21
 -2 -5 8 50.13 4.66
 -2 -5 8 50.49 4.72
 -2 -5 7 2.97 1.43
 -2 -5 7 2.28 2.1
 -2 -5 6 128.9 8.34
 -2 -5 6 129.24 9.79
 -2 -5 6 121.29 8.9
 -2 -5 6 137.02 9.67
 -2 -5 5 771.46 29.58
 -2 -5 5 759.58 28.19
 -2 -5 5 685.18 29.94
 -2 -5 5 764.8 27.76
 -2 -5 5 704.84 28.62
 -2 -5 4 852.27 33.02
 -2 -5 4 764.11 29.98
 -2 -5 4 789.9 29.58
 -2 -5 4 736.97 33.35
 -2 -5 4 806.31 29.63
 -2 -5 4 828.5 30.37
 -2 -5 4 827.97 29.31
 -2 -5 3 297.21 13.96
 -2 -5 3 299.96 17.65
 -2 -5 3 359.31 15.08
 -2 -5 3 342.55 15.54
 -2 -5 3 350.74 16.48
 -2 -5 3 332.45 15.6
 -2 -5 2 273.71 12.4
 -2 -5 2 280.27 16.25
 -2 -5 2 342.85 15.67
 -2 -5 2 278.51 14.07
 -2 -5 2 330.33 13.77
 -2 -5 2 323.5 14.07
 -2 -5 1 426.59 16.7
 -2 -5 1 446.79 16.76
 -2 -5 0 97.25 6.24
 -2 -5 0 95.15 6.4
 -2 -5 -1 525.17 20.12
 -2 -5 -1 547.29 19.25
 -2 -5 -2 679.75 25.24
 -2 -5 -3 1496.74 49.54
 -2 -5 -4 1236.82 41.44
 -2 -5 -5 79.81 5.77
 -2 -5 -6 584.14 20.84
 -2 -5 -7 41.52 5.95
 2 5 8 49.41 5.81
 2 5 8 53.85 9.31
 2 5 8 52.98 7.24
 2 5 8 42.9 7.1
 -2 -5 -8 42.76 6.41
 2 5 9 7 4.99
 2 5 9 2.17 1.95
 2 5 9 3.93 3.53
 -2 -5 -9 1.31 2.88
 2 5 10 486.28 22.91
 2 5 10 466.22 20.85
 2 5 10 530.1 26.94
 -2 -5 -10 442.72 23.31
 2 5 11 317.15 16.41
 -2 -5 -11 263.73 16.5
 2 5 12 690.67 37.9
 2 5 12 510.59 21.87
 2 5 13 319.33 21.33
 2 5 13 235.69 11.28
 2 5 14 262.25 10.99
 -2 -6 8 400.13 19.27
 -2 -6 8 370.9 13.91
 -2 -6 8 366.71 13.9
 -2 -6 7 135.61 8.1
 -2 -6 7 150.23 8.91
 -2 -6 7 134.62 8.24
 -2 -6 6 5.18 1.72
 -2 -6 6 5.16 2.36
 -2 -6 5 12.26 3.6
 -2 -6 5 10.2 2.38
 -2 -6 5 11.56 3.6
 -2 -6 5 9.35 2.7
 -2 -6 4 352.73 16.5
 -2 -6 4 337.85 15.18
 -2 -6 4 320.45 15.33
 -2 -6 4 344.46 16.85
 -2 -6 4 316.52 16.55
 -2 -6 3 390.9 17.58
 -2 -6 3 458.96 19.71
 -2 -6 3 467.06 18.7
 -2 -6 3 451.41 20.16
 -2 -6 3 474.13 20.27
 -2 -6 3 450.29 23.39
 -2 -6 2 980.2 35.67
 -2 -6 2 1073.28 34.39
 -2 -6 2 1012.38 35.46
 -2 -6 2 922.87 32.78
 -2 -6 2 955.52 38.87
 -2 -6 1 529.97 22.18
 -2 -6 1 488.2 23.31
 -2 -6 1 460.76 20.58
 -2 -6 1 515.69 19.4
 -2 -6 1 472.77 20.09
 -2 -6 1 530.13 19.65
 -2 -6 1 459.27 18.07
 -2 -6 1 517.35 19.76
 -2 -6 0 77.26 6.69
 -2 -6 0 95.45 6.15
 -2 -6 0 96.14 6.79
 -2 -6 0 86.07 7.4
 -2 -6 -1 75.75 6.35
 -2 -6 -1 82.02 7.01
 -2 -6 -1 83.07 5.69
 -2 -6 -2 97.15 8.36
 -2 -6 -2 112.52 9.4
 -2 -6 -3 147.64 12.75
 -2 -6 -3 191.6 8.72
 -2 -6 -3 159.64 13.86
 -2 -6 -4 560.64 24.47
 -2 -6 -4 609.74 26.3
 -2 -6 -5 1180.88 40.72
 -2 -6 -5 1306.06 42.25
 -2 -6 -6 558.01 21.01
 -2 -6 -7 1427.42 44.51
 -2 -6 -7 1276.45 42.59
 -2 -6 -7 1279.97 42.79
 2 6 7 1471.79 50.1
 -2 -6 -8 107.22 9.52
 2 6 8 109.18 9.9
 2 6 9 67.5 6.9
 2 6 9 74.62 10.59
 2 6 9 57.69 7.02
 -2 -6 -9 56.51 7.2
 2 6 10 9.79 2.06
 2 6 10 7.12 3.24
 2 6 11 66.08 6.65
 2 6 11 82.75 9.21
 2 6 11 73.95 7.22
 2 6 12 212.14 11.26
 2 6 12 231.14 12.68
 2 6 13 461.78 26.48
 2 6 13 343.32 15.16
 2 6 14 75.97 4.78
 2 6 14 79.67 4.49
 -2 -7 7 267.12 10.39
 -2 -7 7 247.05 10.59
 -2 -7 7 267.92 11.25
 -2 -7 6 92.42 6.14
 -2 -7 6 89.29 6.97
 -2 -7 6 83.83 6.46
 -2 -7 5 27.64 3.62
 -2 -7 4 90.52 7.71
 -2 -7 4 91.16 6.75
 -2 -7 4 85.35 7.5
 -2 -7 4 89.52 8.02
 -2 -7 3 715.39 26.91
 -2 -7 3 799.09 30.14
 -2 -7 3 729.78 29.59
 -2 -7 3 790.38 29.55
 -2 -7 2 655.32 24.93
 -2 -7 2 693.08 27.42
 -2 -7 2 716.71 28.18
 -2 -7 1 1679.13 53.77
 -2 -7 1 1580.19 56.24
 -2 -7 1 1864.39 59.47
 -2 -7 1 1768.98 61.35
 -2 -7 1 1736.17 55.36
 -2 -7 1 1734.03 57.25
 -2 -7 1 1780.95 55.82
 -2 -7 0 606.16 23.69
 -2 -7 0 602.88 26.58
 -2 -7 0 621.14 25.56
 -2 -7 0 545.18 23.65
 -2 -7 -1 324.77 16.59
 -2 -7 -1 313.94 16.45
 -2 -7 -1 301.77 16.04
 -2 -7 -1 273.64 14.59
 -2 -7 -1 342.32 14.17
 -2 -7 -1 290.96 15.21
 -2 -7 -2 79.57 8
 -2 -7 -2 106.77 7.8
 -2 -7 -2 111.54 6.74
 -2 -7 -2 90.6 9.07
 -2 -7 -3 16.98 6.32
 -2 -7 -3 22.73 7.02
 -2 -7 -3 28.9 3.3
 -2 -7 -3 24.82 3.59
 -2 -7 -4 2.56 1.85
 -2 -7 -4 2.99 3.97
 -2 -7 -4 3.15 3.62
 -2 -7 -5 29.92 4.43
 -2 -7 -5 29.65 4.59
 -2 -7 -5 26.82 4.08
 -2 -7 -6 302.79 15.21
 -2 -7 -6 296.12 14.02
 -2 -7 -6 334.14 15.24
 2 7 6 328.02 16.24
 -2 -7 -7 1405.68 48.68
 -2 -7 -7 1408.94 46.36
 2 7 7 1553.04 50.77
 2 7 8 730.72 29.89
 2 7 9 249.11 14.94
 2 7 9 249.34 14.89
 2 7 10 10.17 2.24
 2 7 10 14.97 5.25
 2 7 10 11.42 3.41
 2 7 11 67.76 4.86
 2 7 11 75.67 7.05
 2 7 11 77.94 7.24
 2 7 12 42.71 5
 2 7 13 175.56 8.95
 2 7 13 215.54 10.61
 2 7 14 200.33 8.58
 -2 -8 6 182.43 8.7
 -2 -8 6 189.74 8.72
 -2 -8 5 116.21 7.74
 -2 -8 5 109.43 5.98
 -2 -8 5 104.76 7.26
 -2 -8 4 77.65 5.39
 -2 -8 4 79.02 7.08
 -2 -8 4 73.18 6.49
 -2 -8 4 82.33 7.05
 -2 -8 3 275.99 14.24
 -2 -8 3 293 14.77
 -2 -8 3 268.04 14.59
 -2 -8 3 260.22 14.63
 -2 -8 2 232.77 13.71
 -2 -8 2 253.25 13.67
 -2 -8 2 271.49 14.1
 -2 -8 2 260.08 14.56
 -2 -8 1 83.36 7.41
 -2 -8 1 87.45 7.18
 -2 -8 1 75 7.38
 -2 -8 0 410.18 20.89
 -2 -8 0 445.72 19.67
 -2 -8 0 419.32 19.5
 -2 -8 0 449.15 18.91
 -2 -8 0 436.18 20.25
 -2 -8 -1 805.61 32.51
 -2 -8 -1 823.13 33.31
 -2 -8 -1 774.7 30.59
 -2 -8 -1 869.83 29.89
 -2 -8 -1 784.22 31.63
 -2 -8 -2 457.92 23.58
 -2 -8 -2 508.96 25.4
 -2 -8 -2 562.24 22.75
 -2 -8 -2 605.43 21.48
 -2 -8 -2 537.16 24.18
 -2 -8 -3 17 5.73
 -2 -8 -3 19.49 3.57
 -2 -8 -3 24.2 6.23
 -2 -8 -3 16.95 2.93
 -2 -8 -3 17.59 3.99
 -2 -8 -4 7.13 2.53
 -2 -8 -4 7.31 4.6
 -2 -8 -4 4.36 3.74
 -2 -8 -5 281.59 15.17
 -2 -8 -5 321.25 16.77
 -2 -8 -5 297.02 15.08
 -2 -8 -6 35.52 4.46
 -2 -8 -6 38.13 4.9
 -2 -8 -6 31.93 4.58
 -2 -8 -7 75.26 6.24
 2 8 7 95.93 7.62
 -2 -8 -7 84.81 7.32
 -2 -8 -8 637.53 24.69
 -2 -8 -8 653.37 25.14
 -2 -8 -8 688.75 27.03
 2 8 9 382.78 18.26
 -2 -8 -9 369.04 17.56
 2 8 10 341.71 14.91
 2 8 10 434.63 19.64
 2 8 10 413.29 18.65
 -2 -8 -10 367.32 17.27
 2 8 11 128.55 9.37
 2 8 12 6.06 1.53
 2 8 12 9.95 2.6
 2 8 13 84.34 10.68
 2 8 13 67.19 5.26
 2 8 14 79.39 4.61
 -2 -9 5 215.26 9.39
 -2 -9 5 236.71 9.78
 -2 -9 4 75.47 5.61
 -2 -9 4 68.61 5.57
 -2 -9 3 66.68 6.14
 -2 -9 3 84.42 6.43
 -2 -9 3 70.8 6.5
 -2 -9 2 -0.71 1.98
 -2 -9 1 11.3 3.32
 -2 -9 1 8.27 3.05
 -2 -9 1 12.22 2.9
 -2 -9 1 8.77 3.1
 -2 -9 0 162.65 10.39
 -2 -9 0 172.6 10.78
 -2 -9 0 173.26 10.31
 -2 -9 0 153.24 11.12
 -2 -9 -1 335.19 14.76
 -2 -9 -1 328.37 17.37
 -2 -9 -1 290.53 14.84
 -2 -9 -1 274.78 15.88
 2 9 1 254.95 14.28
 -2 -9 -2 323.45 18.35
 -2 -9 -2 356.8 18.79
 -2 -9 -2 315.91 19.2
 -2 -9 -2 374.8 16.72
 -2 -9 -2 408.28 16.44
 -2 -9 -3 452.78 21.58
 -2 -9 -3 464.93 23.78
 -2 -9 -3 427.48 18.42
 -2 -9 -3 460.28 25.11
 -2 -9 -4 186.52 13.15
 -2 -9 -4 193.92 13.05
 -2 -9 -4 208.67 14.79
 -2 -9 -5 79.72 8.02
 -2 -9 -5 68.24 7.02
 -2 -9 -6 38.31 5.23
 -2 -9 -6 35.64 4.75
 -2 -9 -6 39.53 5.08
 -2 -9 -7 356.18 16.41
 2 9 7 345.96 16.96
 2 9 8 194.96 11.21
 2 9 8 204.66 11.54
 -2 -9 -8 211.67 11.97
 2 9 9 275.68 13.05
 2 9 9 334.1 17.63
 2 9 9 336.12 15.88
 -2 -9 -9 316.6 15.17
 2 9 10 397.65 18.52
 2 9 10 337.1 14.41
 2 9 10 369.65 17.11
 2 9 11 158.91 10.03
 2 9 11 133.14 7.27
 2 9 11 139.48 9.17
 2 9 12 151.13 8.89
 2 9 12 131.48 6.53
 2 9 12 132.09 8.29
 2 9 13 2.67 3.42
 2 9 13 1.83 1.43
 2 9 14 28.55 2.38
 -2 -10 4 237.78 9.44
 -2 -10 3 109.77 6.05
 -2 -10 2 9.26 2.55
 -2 -10 2 9.67 2.51
 -2 -10 2 9.47 2.19
 -2 -10 1 43.55 4.96
 -2 -10 1 38.72 4.98
 -2 -10 1 45.57 4.47
 -2 -10 0 85.95 6.45
 -2 -10 -1 210.5 12.46
 -2 -10 -1 227.64 11.75
 -2 -10 -1 208.02 13.17
 -2 -10 -1 240.84 11.73
 -2 -10 -2 324.5 17.39
 -2 -10 -2 353.21 15.42
 -2 -10 -2 342.86 17.95
 -2 -10 -3 204.43 13.75
 2 10 3 191.97 11.57
 -2 -10 -4 658.59 26.68
 -2 -10 -4 647.44 28.16
 -2 -10 -4 603.89 26.2
 -2 -10 -5 154.63 11.05
 -2 -10 -5 143.77 10.43
 -2 -10 -5 150.84 10.27
 2 10 5 134.1 9.42
 -2 -10 -6 56.02 5.83
 -2 -10 -6 62.66 6.55
 2 10 6 47.45 5.46
 -2 -10 -7 142.15 9.09
 2 10 7 128.19 8.95
 2 10 8 91.39 6.18
 -2 -10 -8 98.13 7.03
 -2 -10 -9 186.55 9.85
 2 10 9 207.51 12.82
 2 10 9 191.45 9.46
 2 10 10 357.32 14.36
 2 10 10 385.45 17.72
 2 10 10 361.25 16.14
 2 10 11 185.99 10.53
 2 10 11 182.93 8.41
 2 10 11 176.16 9.81
 2 10 12 27.19 2.52
 2 10 12 26.71 3.36
 2 10 12 28.35 3.32
 2 10 13 21.88 2.44
 -2 -11 2 110.63 6.08
 -2 -11 1 2.65 1.64
 -2 -11 1 3.83 1.81
 -2 -11 0 15.46 2.78
 -2 -11 0 15.1 3.12
 -2 -11 -1 3.74 1.82
 -2 -11 -1 1.87 1.94
 -2 -11 -2 57.31 5.81
 -2 -11 -2 59.94 5.44
 -2 -11 -2 65.14 6.65
 -2 -11 -3 253.98 14.07
 -2 -11 -4 287.33 14.95
 -2 -11 -5 316.45 15.43
 -2 -11 -6 80.26 6.61
 -2 -11 -7 126.26 8.25
 2 11 8 25.45 2.97
 -2 -11 -8 32.73 3.92
 2 11 9 38.43 3.52
 2 11 9 35.29 4.82
 -2 -11 -9 35.15 3.64
 2 11 10 220.19 9.6
 2 11 10 226.94 11.78
 2 11 11 246.83 9.82
 2 11 11 228.09 10.14
 2 11 12 106.41 4.99
 2 11 12 105.45 5.26
 -2 -12 0 56.73 4.01
 -2 -12 -1 20.16 2.38
 -2 -12 -1 34.81 3.66
 -2 -12 -2 6.13 2.06
 -2 -12 -3 57.83 5.56
 -2 -12 -3 58.03 5.03
 -2 -12 -4 70.21 6.44
 -2 -12 -4 81.88 6.15
 -2 -12 -5 303.21 14.76
 -2 -12 -5 298.66 13.61
 -2 -12 -6 165.22 9.08
 2 12 7 75.89 4.48
 -2 -12 -7 83.72 5.88
 -2 -12 -8 44.53 4.04
 2 12 8 44.03 3.37
 2 12 8 47.45 5.05
 2 12 9 25.25 2.5
 -2 -12 -9 24.99 2.7
 2 12 9 23.46 3.44
 2 12 10 14.55 1.9
 2 12 10 9.04 2.15
 2 12 11 113.73 5.17
 -2 -13 -3 3.09 1.25
 -2 -13 -4 33.96 3.28
 -2 -13 -5 97.46 6
 -2 -13 -6 235.39 10.5
 -2 -13 -7 99.59 5.89
 -2 -13 -8 71.36 4.6
 -2 -13 -9 98.52 5.08
 -3 10 6 32.27 2.64
 -3 10 5 96.01 5.21
 -3 10 4 222.41 9.27
 -3 10 3 198.37 8.45
 -3 10 2 14.82 1.77
 -3 9 9 44.67 2.78
 -3 9 9 70.49 3.69
 -3 9 8 24.32 2.49
 -3 9 7 5.43 1.57
 -3 9 7 6.85 3.1
 -3 9 7 6.07 1.57
 -3 9 6 81.27 5.75
 -3 9 6 80.77 5.17
 3 -9 -6 94.06 6.26
 3 -9 -5 14.31 2.82
 -3 9 5 14.28 2.65
 -3 9 4 252.12 12.21
 3 -9 -4 256.86 12.51
 3 -9 -3 297.73 12.36
 -3 9 3 275.55 13.22
 3 -9 -3 272.27 13.12
 3 -9 -2 236.21 10.58
 -3 9 2 214.31 10.96
 3 -9 -2 210.85 11.56
 3 -9 -2 208 10.73
 3 -9 -1 75.05 5.48
 -3 9 1 88.54 5.86
 3 -9 -1 77.65 6.18
 3 -9 -1 78.71 5.5
 3 -9 0 47.42 3.93
 -3 9 0 43.89 3.25
 3 -9 0 42.76 4.17
 3 -9 1 2.91 1.32
 3 -9 2 16.28 2.11
 -3 8 10 121.55 5.85
 -3 8 10 141.63 6.32
 -3 8 9 154.89 7.87
 -3 8 9 192.07 12.38
 -3 8 8 318.38 17.47
 -3 8 8 212.29 10.66
 -3 8 7 136.19 7.81
 3 -8 -7 123.12 7.61
 -3 8 7 132 7.99
 3 -8 -6 2.79 2
 -3 8 6 2.19 1.83
 -3 8 6 0.68 1.93
 -3 8 5 92.5 7.02
 -3 8 5 113.87 8.27
 3 -8 -5 107.45 8.26
 3 -8 -4 91.62 7.88
 3 -8 -3 121.02 9.17
 3 -8 -3 135.68 8.53
 3 -8 -2 332.22 16.84
 3 -8 -2 402.7 17.2
 -3 8 1 197.19 11.5
 3 -8 -1 190.21 10.9
 3 -8 -1 159.83 10.37
 -3 8 0 328.95 14.62
 3 -8 0 316.06 15.88
 3 -8 0 347.41 15.55
 3 -8 0 303.23 14.74
 -3 8 -1 111.21 6.36
 3 -8 1 108.43 7.91
 3 -8 1 115.43 7.66
 3 -8 2 6.56 1.93
 3 -8 2 6.63 2.09
 3 -8 3 15.8 2.8
 3 -8 4 44.68 3.57
 -3 7 11 0.79 0.72
 -3 7 10 23.72 2.75
 -3 7 9 64.53 8.07
 -3 7 9 51.72 4.85
 -3 7 8 251.86 13.02
 -3 7 8 343.93 20.3
 -3 7 7 350.95 14.67
 3 -7 -7 270.77 13.66
 -3 7 6 134.37 9.5
 -3 7 5 278.71 15.01
 -3 7 5 254.4 14.54
 -3 7 4 92.58 7.87
 -3 7 4 100.44 9.04
 -3 7 3 147.7 11.9
 3 -7 -3 157.89 9.99
 -3 7 2 281.9 17.58
 3 -7 -2 264.69 14.2
 -3 7 1 406.31 20.7
 -3 7 0 67.36 6.61
 3 -7 1 250.97 13.74
 3 -7 2 259.84 14.19
 3 -7 3 83.69 7.09
 3 -7 3 84.53 6.57
 3 -7 4 16.91 3.38
 3 -7 4 14.03 2.43
 3 -7 5 95.8 6.37
 -3 6 11 30.98 2.58
 -3 6 11 25.64 2.29
 -3 6 10 0.57 1.05
 -3 6 10 1.14 1.45
 -3 6 9 262.43 12.65
 -3 6 9 221.15 10.86
 -3 6 8 244.7 18.43
 -3 6 7 445.97 20.55
 -3 6 6 268.84 14.51
 -3 6 6 265.24 15.89
 3 -6 -6 305.62 18.77
 -3 6 5 232.79 15.61
 -3 6 5 235.92 14.11
 3 -6 -5 254.06 18.94
 -3 6 4 669.76 30.27
 -3 6 4 751.58 31.5
 3 -6 -3 15.35 3.1
 -3 6 3 21.38 3.9
 -3 6 3 21.95 5.78
 3 -6 -3 26.02 8.72
 -3 6 2 197.98 17.35
 3 -6 -2 238.95 20.64
 -3 6 1 343.71 20.33
 3 -6 -1 381.18 25.7
 -3 6 0 274.06 15.59
 3 -6 0 334.14 22.57
 -3 6 -1 240.07 13.58
 3 -6 1 261.59 15.25
 3 -6 1 301.82 16.84
 3 -6 1 327.3 20.97
 3 -6 2 160.94 11.61
 3 -6 2 192.34 13.02
 3 -6 3 107.36 9.5
 3 -6 4 39.47 5.21
 3 -6 4 50.01 6.16
 3 -6 5 3.37 1.67
 3 -6 5 5.55 2.34
 3 -6 5 6.32 2.49
 3 -6 6 45.48 4.66
 -3 5 11 59.53 3.86
 -3 5 11 55.57 4.02
 -3 5 10 48.37 4.32
 -3 5 10 47.8 4.33
 -3 5 9 2.98 2.07
 -3 5 9 3.23 1.84
 -3 5 9 2.24 4.18
 -3 5 8 123.63 9.31
 -3 5 8 148.84 14.49
 -3 5 7 422.38 25.66
 -3 5 7 311.11 17.14
 -3 5 6 390.76 20.35
 -3 5 6 389.83 18.14
 -3 5 5 427.96 20.58
 -3 5 5 425.39 25.58
 3 -5 -5 488.31 33.15
 3 -5 -5 435.84 28.92
 -3 5 4 235.76 14.93
 3 -5 -4 301.76 30.3
 -3 5 4 251.91 17.75
 3 -5 -4 276.8 26.53
 -3 5 3 103.91 10.36
 -3 5 3 95.01 8.02
 3 -5 -3 98.68 22.17
 3 -5 -3 94.59 19.13
 -3 5 2 130.29 8.36
 3 -5 -2 124.17 24.15
 -3 5 2 134.47 20.01
 3 -5 -2 111.12 20.68
 -3 5 1 22.01 5.99
 3 -5 -1 14.61 15.88
 3 -5 -1 18.82 3.7
 3 -5 -1 11.82 12.4
 -3 5 0 209.96 13.35
 3 -5 0 229.8 27.53
 3 -5 0 250.42 14.37
 3 -5 0 215.06 24.48
 3 -5 1 745.71 43.5
 3 -5 1 616.55 27.12
 3 -5 1 658.46 38.74
 -3 5 -1 536.5 23.63
 -3 5 -2 417.82 18.66
 3 -5 2 446.68 21.27
 3 -5 3 318.55 17.48
 3 -5 3 373.27 20.09
 3 -5 4 287.5 16.16
 3 -5 4 321.97 18.38
 3 -5 5 262.95 15.87
 3 -5 6 96.97 5.62
 -3 5 -6 97.85 5.93
 3 -5 6 108.42 8.6
 3 -5 6 110.95 8.71
 3 -5 7 20.61 2.19
 3 -5 7 24.81 3.75
 3 -5 7 22.49 3.42
 -3 5 -8 61.93 5.17
 -3 4 11 198.94 8.38
 -3 4 11 199.78 9.26
 -3 4 10 235.11 11.01
 -3 4 10 235.81 11.62
 -3 4 10 243.53 12.5
 -3 4 9 57.94 6.27
 -3 4 9 92.22 11.09
 -3 4 8 11.14 3.44
 -3 4 8 9.55 3.18
 -3 4 8 14.89 5.61
 -3 4 7 60.18 6.94
 -3 4 6 459.7 23.28
 -3 4 6 544.12 22.17
 -3 4 5 701.67 27.25
 3 -4 -5 592.39 42.83
 -3 4 5 745.73 27.03
 -3 4 5 546.39 31.23
 -3 4 5 641.62 23.35
 3 -4 -5 602.15 41.48
 -3 4 4 792.4 30.74
 3 -4 -4 968.49 47.65
 -3 4 4 774.88 32.6
 -3 4 4 1009.39 42.91
 3 -4 -4 949.85 46.92
 -3 4 3 414.59 22.68
 -3 4 3 466.41 21.24
 3 -4 -3 662.52 33.65
 3 -4 -3 617.76 33.03
 3 -4 -2 255.22 19.66
 -3 4 2 223.95 18.54
 3 -4 -2 243.45 18.9
 -3 4 1 8.06 4.68
 -3 4 1 1.36 1.46
 3 -4 -1 7.85 7.27
 3 -4 -1 -0.49 5.92
 3 -4 0 1.68 7.85
 -3 4 0 0.85 1.34
 -3 4 0 -0.23 2.54
 3 -4 0 1.43 2.07
 3 -4 0 -0.56 5.99
 3 -4 1 268.87 24.68
 -3 4 -1 203.76 11.83
 -3 4 -1 218.48 10.75
 3 -4 1 229.32 14.36
 3 -4 1 286.98 24.61
 3 -4 2 326.94 33.54
 -3 4 -2 294.48 14.42
 3 -4 2 329.73 18.47
 -3 4 -2 319.52 14.06
 3 -4 2 328.78 16.37
 3 -4 2 259.6 29.61
 -3 4 -3 445.82 18.56
 3 -4 3 431.17 20.88
 3 -4 3 447.21 23.32
 3 -4 4 1343.4 48.01
 -3 4 -5 499.45 20.16
 3 -4 5 465.79 22.45
 3 -4 5 491.9 25.06
 -3 4 -6 165.61 9.66
 3 -4 6 158.8 12.34
 3 -4 7 1.46 0.83
 3 -4 7 0.5 2.15
 3 -4 7 2.89 2.45
 -3 4 -7 0.87 1.4
 -3 4 -8 3.9 1.49
 3 -4 8 3.95 1.21
 3 -4 8 5.18 1.97
 -3 4 -9 52.72 4.75
 -3 3 11 128.3 7.43
 -3 3 11 124.45 6.92
 -3 3 11 108.27 5.51
 -3 3 10 383.74 17.3
 -3 3 10 360.35 14.76
 -3 3 10 367.49 16.15
 -3 3 9 200.96 11.6
 -3 3 9 192.29 12.27
 -3 3 9 184.07 14.32
 -3 3 8 144.17 9.67
 -3 3 8 144.75 10.14
 -3 3 8 129.77 10.58
 -3 3 8 115.54 11.97
 -3 3 8 162.87 14.98
 -3 3 7 29.85 5.2
 -3 3 7 37.79 7.42
 -3 3 7 40.33 7.88
 -3 3 7 33.35 5.25
 -3 3 7 37.45 5.08
 -3 3 6 232.06 13.53
 -3 3 6 241.78 14.48
 -3 3 5 314.57 19.14
 -3 3 5 340.79 17.27
 -3 3 5 300.95 14.93
 -3 3 5 284.4 12.62
 3 -3 -5 360.59 22.87
 3 -3 -5 371.53 23.3
 3 -3 -4 1343.73 46.97
 -3 3 4 999.38 39.71
 3 -3 -4 1310.61 46.71
 -3 3 4 1122.42 41.4
 -3 3 4 1145.53 44.78
 3 -3 -3 527.3 23.39
 -3 3 3 400.94 20.23
 -3 3 3 418.26 19.59
 -3 3 3 442.36 19.57
 3 -3 -3 508.37 23.06
 -3 3 2 760.63 32.44
 3 -3 -2 922.22 33.09
 -3 3 2 789.39 28.61
 3 -3 -2 950.84 33.28
 -3 3 2 668.61 27.12
 -3 3 1 320.76 16.71
 3 -3 -1 344.09 17.13
 3 -3 -1 349.28 17.12
 -3 3 0 3.33 1.67
 3 -3 0 7.77 4.26
 -3 3 0 7.58 2.92
 3 -3 0 6.52 2.49
 3 -3 0 8.51 3.61
 3 -3 1 332.67 18.36
 -3 3 -1 262.71 13.47
 -3 3 -1 290.04 12.95
 3 -3 1 357.02 18.62
 3 -3 2 151.67 13.55
 -3 3 -2 112.63 7.66
 -3 3 -2 118.96 7.63
 3 -3 2 130.26 8.76
 3 -3 2 153.16 13.43
 -3 3 -3 67.82 5.83
 3 -3 3 63.2 6.3
 3 -3 3 69.24 12.56
 3 -3 3 61.85 6.34
 -3 3 -3 55.92 5.05
 3 -3 3 77.59 12.34
 -3 3 -4 617.24 23.69
 3 -3 4 579.01 24.83
 3 -3 4 548.94 23.29
 -3 3 -5 732.91 27.67
 3 -3 5 682.91 28.82
 3 -3 5 680.26 29.48
 3 -3 5 676.21 26.82
 -3 3 -6 129.51 9.33
 3 -3 6 116.62 10.15
 3 -3 6 109.54 9.25
 3 -3 6 118.82 8.3
 -3 3 -7 201.63 11.93
 3 -3 7 186.49 13.89
 3 -3 8 6.04 1.44
 3 -3 8 4.91 2.61
 3 -3 8 7.31 2.93
 -3 3 -8 4.29 2.11
 3 -3 9 1.24 0.77
 -3 3 -9 -0.11 1.15
 3 -3 9 1.31 1.37
 -3 3 -9 -0.25 2.33
 -3 3 -10 99.35 6.09
 -3 2 11 196.21 9.49
 -3 2 11 212.15 10.39
 -3 2 10 199.31 9.65
 -3 2 10 222.17 11.45
 -3 2 10 232.38 12.58
 -3 2 9 810.7 35.68
 -3 2 9 790.97 30.34
 -3 2 9 797.49 31.91
 -3 2 8 287.99 14.02
 -3 2 8 244.68 12.96
 -3 2 8 242.71 14.09
 -3 2 8 229.61 14.96
 -3 2 8 268.02 19.21
 -3 2 8 278.81 20.11
 -3 2 7 400.16 18.89
 -3 2 7 478.69 27.77
 -3 2 7 428.95 20.23
 -3 2 7 357.67 20.32
 -3 2 7 418.66 19.35
 -3 2 6 18.06 4.55
 -3 2 6 15.99 3.91
 -3 2 6 14.04 4.16
 -3 2 6 21.32 7.38
 -3 2 6 25.1 6.26
 -3 2 5 92.25 8.54
 -3 2 5 85.92 9.97
 -3 2 5 94.39 9.1
 -3 2 5 92.26 6.71
 -3 2 5 87.98 5.62
 -3 2 5 91.48 8.18
 -3 2 4 84.44 7.3
 3 -2 -4 86.19 7.54
 -3 2 4 76.08 6.45
 -3 2 4 76.31 5.37
 3 -2 -4 85.03 7.43
 -3 2 4 101.85 8.33
 3 -2 -3 787.11 27.72
 -3 2 3 680.05 25.91
 3 -2 -3 770.09 27.67
 -3 2 3 628.63 25.84
 3 -2 -2 641.45 24.3
 3 -2 -2 674.84 24.75
 3 -2 -1 1623.94 50.86
 3 -2 -1 1683.81 51.38
 3 -2 0 531.1 20.83
 3 -2 0 579.63 21.48
 3 -2 1 528.38 21.42
 -3 2 -1 490.84 19.02
 3 -2 1 555.12 21.77
 3 -2 2 99.8 8.21
 -3 2 -2 104.46 6.85
 3 -2 2 92.81 10.25
 3 -2 2 116.06 8.46
 -3 2 -3 129.27 8.19
 3 -2 3 117.63 8.32
 -3 2 -3 109.63 7.04
 3 -2 3 119.34 10.92
 3 -2 3 131.77 10.02
 3 -2 3 132.73 10.05
 -3 2 -4 26.94 4.12
 3 -2 4 28.6 4.4
 3 -2 4 29.55 5.33
 -3 2 -5 654.34 26.03
 3 -2 5 578.08 25.6
 3 -2 5 655.68 27.89
 3 -2 5 582.62 26.07
 3 -2 6 927.59 36.03
 -3 2 -6 965.05 35.95
 3 -2 6 869.7 35.05
 3 -2 6 882.67 34.12
 -3 2 -7 810.9 33.76
 3 -2 7 824.36 34.3
 3 -2 7 868.28 31.67
 -3 2 -8 405.07 19.25
 -3 2 -9 49.78 5.46
 3 -2 9 54.7 3.86
 -3 2 -9 45.1 4.73
 3 -2 9 50.18 5.97
 -3 2 -9 48.25 7.13
 3 -2 10 3.6 0.97
 -3 2 -10 0.79 1.19
 -3 2 -10 3.19 2.2
 -3 1 11 50.54 4.49
 -3 1 10 109.99 6.11
 -3 1 10 124.48 8
 -3 1 10 129.47 8.94
 -3 1 9 519.7 22.14
 -3 1 9 527.89 23.72
 -3 1 8 555.46 31.17
 -3 1 8 530.93 21.56
 -3 1 8 516.62 23.05
 -3 1 8 476.2 24.21
 -3 1 8 546.5 29.4
 -3 1 8 579 22.7
 -3 1 7 369.41 24.43
 -3 1 7 345.65 15.87
 -3 1 7 303.84 16.44
 -3 1 7 332.81 17.28
 -3 1 7 309.7 18.11
 -3 1 7 391.29 27.12
 -3 1 7 418.55 24.35
 -3 1 6 351.3 23.61
 -3 1 6 341.6 16.38
 -3 1 6 363.14 18.3
 -3 1 6 348.9 19.46
 -3 1 6 441.5 24.2
 -3 1 6 430.26 32.68
 -3 1 6 333.53 13.71
 -3 1 6 323.58 17.84
 -3 1 5 17.9 5.98
 -3 1 5 18.03 3.65
 -3 1 5 16.52 3.68
 -3 1 5 10.13 4.99
 -3 1 5 12.96 4.66
 -3 1 5 18.1 2.45
 -3 1 5 13.32 3.35
 -3 1 5 12.96 3.66
 -3 1 4 6.49 4.67
 3 -1 -4 4.92 2.5
 -3 1 4 5.78 2
 -3 1 4 3.93 2.21
 -3 1 4 3.37 2.15
 -3 1 4 3.55 2.73
 -3 1 4 3.42 2.36
 -3 1 4 2.36 1.25
 3 -1 -4 5.63 2.17
 -3 1 3 519.31 19.88
 -3 1 3 518.34 20.94
 -3 1 2 684.8 24.07
 3 -1 -2 648.52 23.07
 -3 1 1 1348.99 42.98
 -3 1 0 1299.42 41.09
 -3 1 0 1338.49 41.88
 3 -1 1 702.68 25.23
 -3 1 -1 727.63 25.15
 -3 1 -1 789.64 25.39
 3 -1 2 155.84 8.31
 -3 1 -2 177.88 8.97
 3 -1 3 57.1 5.57
 -3 1 -3 55.03 5.13
 3 -1 3 62.79 6.42
 3 -1 4 0.89 2.13
 -3 1 -4 1.48 2.09
 3 -1 4 1.51 1.67
 -3 1 -4 0.36 1.15
 3 -1 4 3.68 3.21
 3 -1 4 3.93 4.27
 3 -1 4 1.12 1.98
 3 -1 5 124.83 10.08
 3 -1 5 105.17 10.66
 3 -1 6 581.08 25.46
 3 -1 6 610.48 26.15
 3 -1 6 583.46 27.04
 3 -1 7 1001.63 39.18
 3 -1 7 1019.6 38.14
 3 -1 8 833.61 36.16
 3 -1 8 994.28 34.76
 -3 1 -9 251.64 14.58
 -3 1 -9 255.11 13.43
 -3 1 -10 72.69 5.65
 3 -1 10 74.5 4.64
 3 -1 10 76.94 7.1
 -3 1 -10 89.08 8.65
 3 -1 11 2.77 0.88
 -3 1 -11 1.73 1.66
 -3 0 11 14.73 2.08
 -3 0 10 11.4 2.93
 -3 0 9 270.9 11.83
 -3 0 9 239.69 14.49
 -3 0 8 633.56 23.75
 -3 0 8 600.19 33.36
 -3 0 8 576.02 22.21
 -3 0 8 544.45 23.99
 -3 0 8 490.71 24.78
 -3 0 8 570.35 30.27
 -3 0 7 55.66 5.43
 -3 0 7 64.93 10.97
 -3 0 7 62.69 5.73
 -3 0 7 57.46 6.62
 -3 0 7 61.07 7.41
 -3 0 7 59.77 10.64
 -3 0 7 56.94 6.56
 -3 0 6 466.22 28.38
 -3 0 6 459.55 19.46
 -3 0 6 465.92 20.73
 -3 0 6 443.14 22.06
 -3 0 6 523.91 48.95
 -3 0 6 504.58 26.49
 -3 0 6 427.09 18.9
 -3 0 6 441.46 16.94
 -3 0 6 448.58 21.3
 -3 0 5 467.09 18.76
 -3 0 5 524.19 29.41
 -3 0 5 424.72 18.79
 -3 0 5 450.53 19.64
 -3 0 5 462.59 20.95
 -3 0 5 533.61 25.89
 -3 0 5 480.2 27.73
 -3 0 5 450.61 19.97
 -3 0 5 488.74 19.75
 -3 0 5 461.65 17.33
 -3 0 4 36.29 7.68
 -3 0 4 22.69 3.37
 -3 0 4 26.32 3.89
 -3 0 4 23.74 3.33
 -3 0 4 31.21 5.64
 -3 0 4 25.77 3.69
 -3 0 4 17.87 4.49
 -3 0 4 23.62 3.02
 -3 0 4 25.74 2.92
 -3 0 3 2.47 2.09
 -3 0 3 1.27 1.38
 -3 0 3 2.69 1.55
 -3 0 2 225.08 10.84
 -3 0 2 222.22 9.56
 -3 0 1 420.88 16.68
 -3 0 0 320.59 13.6
 -3 0 -1 948.34 30.67
 -3 0 -1 952.64 31.6
 -3 0 -2 2218.62 66.56
 -3 0 -2 2185.03 66.67
 -3 0 -3 1054.5 34.88
 -3 0 -3 992.38 33.56
 3 0 4 141.58 7.91
 -3 0 -4 149.59 7.79
 3 0 5 8.1 2.56
 3 0 5 7.54 3.74
 3 0 5 7.93 5.51
 3 0 6 336.36 19.1
 3 0 6 287.66 18.87
 3 0 7 333.8 18.23
 3 0 7 378.17 20.26
 3 0 8 70.21 8.09
 3 0 8 80.39 7.84
 -3 0 -9 440.29 25.37
 -3 0 -10 454.93 18.84
 -3 0 -10 477.87 24.3
 3 0 11 56.41 3.77
 -3 0 -11 56.44 4.37
 -3 0 -11 54.65 6.18
 3 0 12 32.78 2.14
 -3 0 -12 30.39 3.02
 -3 -1 11 130.16 5.8
 -3 -1 10 20.59 2.37
 -3 -1 10 25.12 5.7
 -3 -1 9 0.43 1.36
 -3 -1 9 -1.92 4.48
 -3 -1 9 0.72 2.22
 -3 -1 8 189.79 17.69
 -3 -1 8 155.91 9.62
 -3 -1 8 150.68 13.7
 -3 -1 8 142.21 11.14
 -3 -1 8 157.98 8.78
 -3 -1 8 161.32 10.67
 -3 -1 7 1061.1 37.68
 -3 -1 7 1067.94 49.62
 -3 -1 7 1057.87 38.86
 -3 -1 7 936.94 45.99
 -3 -1 7 1065.52 36.26
 -3 -1 6 988.05 35.8
 -3 -1 6 957.21 45.86
 -3 -1 6 1003.66 33.64
 -3 -1 6 882.31 36.3
 -3 -1 6 957.9 35
 -3 -1 6 965.3 37.03
 -3 -1 6 1002.6 50.91
 -3 -1 6 868.81 30.96
 -3 -1 6 986.9 36.32
 -3 -1 5 913.2 33.39
 -3 -1 5 853.97 41.32
 -3 -1 5 767.99 29.79
 -3 -1 5 815.12 28.84
 -3 -1 5 779.71 29.53
 -3 -1 5 911.61 40.28
 -3 -1 5 773.43 29.97
 -3 -1 5 791.68 30.91
 -3 -1 5 788.09 27.18
 -3 -1 4 698.6 26.7
 -3 -1 4 766.08 37.48
 -3 -1 4 677.78 24.52
 -3 -1 4 692.37 25.63
 -3 -1 4 702.63 24.9
 -3 -1 4 645.71 24.57
 -3 -1 4 673.04 25.74
 -3 -1 4 691.2 29.32
 -3 -1 4 686.64 23.65
 -3 -1 3 4.36 2.32
 -3 -1 3 3.3 1.93
 -3 -1 2 311.02 12.68
 -3 -1 2 307.11 13.57
 -3 -1 1 79.61 5.98
 -3 -1 0 472.02 18.34
 3 1 1 191.72 9.11
 -3 -1 -1 179.14 8.37
 -3 -1 -1 192.75 9.76
 -3 -1 -2 2199.66 67.28
 -3 -1 -2 2198.96 66.04
 -3 -1 -3 1853.61 57.25
 -3 -1 -4 2073.7 69.62
 3 1 4 2264.15 78
 3 1 5 315.93 20.01
 -3 -1 -5 315.27 15.78
 3 1 6 14.69 3.47
 3 1 6 13.92 4.68
 3 1 6 28.56 7.37
 3 1 6 17.9 7.07
 3 1 7 169.2 18.02
 3 1 7 147.7 12.88
 3 1 7 140.93 12.95
 3 1 8 1470.3 62.19
 3 1 8 1066.12 43.87
 -3 -1 -9 210.84 14.03
 3 1 9 256.71 14.24
 -3 -1 -9 231.18 17.64
 -3 -1 -10 335.88 15.37
 -3 -1 -11 186.55 9.38
 3 1 11 178.88 8.27
 -3 -1 -11 200.21 12.92
 3 1 12 73.43 3.99
 -3 -1 -12 77.18 5.92
 -3 -2 10 52.78 6.86
 -3 -2 10 46.02 3.33
 -3 -2 10 47.23 3.78
 -3 -2 9 77.85 5.91
 -3 -2 9 82.28 6.48
 -3 -2 8 49.68 6.43
 -3 -2 7 88.11 12.86
 -3 -2 7 80.48 6.04
 -3 -2 7 81.98 8.29
 -3 -2 7 90.45 7.98
 -3 -2 7 84.61 8.55
 -3 -2 7 85.52 10.4
 -3 -2 7 78.94 6.77
 -3 -2 7 89.66 7.78
 -3 -2 6 679.03 37.54
 -3 -2 6 665.28 24.38
 -3 -2 6 650.46 26.15
 -3 -2 6 673.69 28.05
 -3 -2 6 662.36 33.3
 -3 -2 6 681.59 28.61
 -3 -2 6 635.47 26.85
 -3 -2 5 932.98 44.98
 -3 -2 5 918.07 31.33
 -3 -2 5 875.96 32.36
 -3 -2 5 869.7 33.63
 -3 -2 5 934.37 38.69
 -3 -2 5 870.95 32.77
 -3 -2 5 859.8 30.01
 -3 -2 5 861.58 34.85
 -3 -2 4 822.8 31.98
 -3 -2 4 888.59 42.46
 -3 -2 4 815.25 27.68
 -3 -2 4 779.54 28.69
 -3 -2 4 801.98 29.56
 -3 -2 4 744.24 27.93
 -3 -2 4 798.45 30.03
 -3 -2 4 772.02 29.13
 -3 -2 4 781.73 32.04
 -3 -2 4 773.66 26.84
 -3 -2 3 792.53 28.24
 -3 -2 3 852.35 29.65
 -3 -2 3 819.62 28.87
 -3 -2 3 862.88 30.59
 -3 -2 3 836.74 29.23
 -3 -2 3 795.81 29.21
 -3 -2 3 819.16 27.97
 -3 -2 3 823.19 27.66
 -3 -2 2 66.74 5.42
 -3 -2 2 73.95 5.39
 -3 -2 2 78.69 6.16
 -3 -2 1 89.76 6.62
 -3 -2 0 353.58 15.29
 -3 -2 -1 36.08 4.41
 3 2 1 38.03 3.82
 -3 -2 -2 684.1 22.98
 -3 -2 -3 2410.61 72.27
 -3 -2 -4 247.82 11.61
 -3 -2 -5 914.66 34.92
 3 2 5 1411.71 48.34
 -3 -2 -6 246.88 14.53
 -3 -2 -6 263.19 17.94
 -3 -2 -7 62.49 7.87
 3 2 7 80.12 12.75
 3 2 7 78.43 10.04
 3 2 7 66.64 10.06
 -3 -2 -7 65.81 9.07
 -3 -2 -8 36.49 6.03
 3 2 8 50.05 8.28
 3 2 8 60.44 12.03
 3 2 8 38.92 7.09
 -3 -2 -8 43.37 7.92
 -3 -2 -9 562.22 26.09
 3 2 9 642.72 27.55
 -3 -2 -9 622.63 31.42
 -3 -2 -10 650.87 25.85
 -3 -2 -10 744.67 33.47
 -3 -2 -11 294.76 13.01
 -3 -2 -11 299.17 17.23
 3 2 12 109.13 5.48
 -3 -2 -12 115.46 8.09
 3 2 13 166.87 6.05
 -3 -3 10 258.32 9.29
 -3 -3 9 280.21 12.19
 -3 -3 9 271.04 12.15
 -3 -3 8 61.24 9.65
 -3 -3 8 52.92 5.56
 -3 -3 8 49.65 5.28
 -3 -3 7 141.94 10.15
 -3 -3 7 154.32 16.51
 -3 -3 7 128.12 10.72
 -3 -3 6 7.17 3.65
 -3 -3 6 7.2 6.12
 -3 -3 6 5.69 1.77
 -3 -3 6 2.71 3.28
 -3 -3 6 4.3 2.54
 -3 -3 5 48.92 10.28
 -3 -3 5 54.38 10.82
 -3 -3 5 33.89 6.08
 -3 -3 5 46.22 6.18
 -3 -3 5 43.62 5.74
 -3 -3 5 38.01 5.3
 -3 -3 5 44.53 4.38
 -3 -3 4 181 13.42
 -3 -3 4 156.64 8.62
 -3 -3 4 147.82 11.1
 -3 -3 4 151.44 9.45
 -3 -3 4 152.5 9.36
 -3 -3 4 156.68 9.37
 -3 -3 4 153.74 12.85
 -3 -3 4 152.07 10.22
 -3 -3 4 148.32 8.2
 -3 -3 3 1719.9 53.98
 -3 -3 3 1702.79 52.23
 -3 -3 3 1727.21 55.36
 -3 -3 3 1630.48 53.26
 -3 -3 3 1709.19 57.6
 -3 -3 3 1765.11 54.6
 -3 -3 3 1615.06 53.91
 -3 -3 3 1591.78 51.69
 -3 -3 2 584.52 23.04
 -3 -3 2 630.28 23.39
 -3 -3 1 683.26 25.42
 -3 -3 1 806.14 27.33
 -3 -3 0 10.07 2.17
 -3 -3 0 12.44 3.04
 -3 -3 0 11.81 2.42
 -3 -3 -1 270.1 13
 -3 -3 -1 262.59 11.39
 -3 -3 -2 81.52 5.56
 -3 -3 -3 1220.58 38.7
 -3 -3 -3 1189.06 37.81
 -3 -3 -4 1562.07 48.61
 -3 -3 -5 946.47 32.29
 -3 -3 -6 743.04 30.32
 3 3 6 654.24 24.67
 -3 -3 -6 698.22 26.72
 -3 -3 -6 754.27 32.52
 -3 -3 -7 294.76 17.62
 -3 -3 -7 324.61 16.61
 3 3 7 363.3 23.62
 -3 -3 -7 307.6 19.62
 -3 -3 -8 49.41 6.6
 -3 -3 -8 54.63 5.96
 3 3 8 72.76 13.28
 3 3 8 63.37 9.72
 3 3 8 66.54 9.68
 -3 -3 -8 45.76 7.95
 -3 -3 -9 3.77 2.87
 3 3 9 6.54 4.34
 3 3 9 4.18 5.74
 3 3 9 2.96 3.04
 -3 -3 -9 3.25 2.14
 -3 -3 -9 1.7 3.4
 -3 -3 -10 9.74 2.51
 3 3 10 16.37 5.29
 3 3 10 14.6 7.47
 3 3 10 13.49 3.56
 3 3 10 13.32 3.8
 -3 -3 -10 14.79 4.68
 -3 -3 -11 550.15 21.68
 3 3 11 650.8 23.89
 3 3 12 373.59 13.44
 -3 -3 -12 371.28 17.42
 3 3 13 140.34 5.5
 -3 -4 9 382 18.94
 -3 -4 9 354.16 13.1
 -3 -4 8 447.88 18.43
 -3 -4 8 461.33 26.19
 -3 -4 8 445.46 17.69
 -3 -4 7 48.48 4.35
 -3 -4 6 2.55 2.62
 -3 -4 6 2.65 4.99
 -3 -4 6 5.71 3.72
 -3 -4 6 1.66 2.33
 -3 -4 6 2.93 2.13
 -3 -4 5 195.1 9.86
 -3 -4 5 168.26 13.35
 -3 -4 5 204.14 11.68
 -3 -4 5 204.86 11.06
 -3 -4 5 193.57 11.58
 -3 -4 5 198.59 13.81
 -3 -4 4 222.96 14.8
 -3 -4 4 209 14.63
 -3 -4 4 207.66 11.37
 -3 -4 4 198.33 9.91
 -3 -4 4 201.47 11.14
 -3 -4 3 417.96 17.61
 -3 -4 3 387.23 17.93
 -3 -4 3 396.22 16.05
 -3 -4 3 394.54 20.15
 -3 -4 3 412.55 17.9
 -3 -4 3 452.67 23.7
 -3 -4 2 1043.64 33.68
 -3 -4 2 949.25 34.27
 -3 -4 2 1091.3 36.84
 -3 -4 2 969.57 36.59
 -3 -4 2 1029.94 35.71
 -3 -4 2 1061.02 35.08
 -3 -4 2 1076.52 36.97
 -3 -4 2 1002.01 33.69
 -3 -4 2 1040.29 35.67
 -3 -4 1 643.09 23.16
 -3 -4 1 640.85 23.96
 -3 -4 1 660.75 24.87
 -3 -4 1 646.93 23.45
 -3 -4 0 2204.07 67.56
 -3 -4 0 2298.15 69.79
 -3 -4 0 2129.71 67.57
 -3 -4 0 2279.37 68.12
 -3 -4 -1 506.51 19.61
 -3 -4 -1 539.69 19.54
 -3 -4 -1 519.33 20.05
 -3 -4 -1 555.61 21.63
 -3 -4 -2 29.39 3.66
 -3 -4 -2 26.05 3.55
 -3 -4 -3 44.71 4.54
 -3 -4 -3 46.92 4.83
 -3 -4 -4 974.44 31.93
 -3 -4 -4 981.24 32.31
 -3 -4 -5 916.19 30.86
 -3 -4 -5 919.46 31.21
 -3 -4 -5 851.66 29.55
 -3 -4 -6 1408.94 47.96
 -3 -4 -6 1271.97 43.08
 -3 -4 -6 1433.93 50.42
 -3 -4 -7 554.7 24.6
 -3 -4 -7 521.06 20.84
 -3 -4 -7 529.37 26.39
 -3 -4 -8 118.51 9.94
 -3 -4 -8 122.62 8.18
 3 4 8 129.49 13.49
 -3 -4 -8 115.92 11.46
 -3 -4 -9 35.75 5.19
 3 4 9 43.21 10.86
 3 4 9 42.05 8.18
 3 4 9 28.27 6.43
 -3 -4 -9 35.78 6.63
 3 4 10 16.5 5.46
 3 4 10 10.41 6.63
 3 4 10 10.45 3.35
 3 4 10 11.47 4.05
 -3 -4 -10 6.4 3.62
 3 4 11 62.47 11.4
 3 4 12 51.35 3.61
 3 4 12 80.33 10.92
 3 4 12 69.96 5.4
 -3 -4 -12 54.37 6.05
 3 4 13 163.29 6.17
 -3 -5 8 280.62 16.8
 -3 -5 8 249.3 11.19
 -3 -5 7 507.92 20.74
 -3 -5 7 547.38 29.7
 -3 -5 7 484.94 19.29
 -3 -5 6 41.22 5.36
 -3 -5 5 0.61 2.8
 -3 -5 5 1.24 1.16
 -3 -5 5 0.86 2.02
 -3 -5 5 1.89 2.21
 -3 -5 5 2.37 1.85
 -3 -5 5 4.69 3.49
 -3 -5 4 114.63 9.45
 -3 -5 4 110.5 7
 -3 -5 4 87.53 9.79
 -3 -5 4 101.52 8.08
 -3 -5 4 110.82 8.24
 -3 -5 4 109.49 8.07
 -3 -5 4 93.55 12.04
 -3 -5 3 419.3 19.34
 -3 -5 3 389.94 22.21
 -3 -5 3 459.42 20.03
 -3 -5 3 439.97 19.01
 -3 -5 3 445.48 17.62
 -3 -5 2 258.44 13.03
 -3 -5 2 319.57 15.82
 -3 -5 2 307.12 12.9
 -3 -5 2 281.14 12.29
 -3 -5 2 267.32 16.5
 -3 -5 2 267.41 14.09
 -3 -5 2 298.25 13.92
 -3 -5 2 301.78 16.06
 -3 -5 2 275.85 13.58
 -3 -5 1 678.61 26.43
 -3 -5 1 637.04 22.65
 -3 -5 1 625.19 26.48
 -3 -5 1 635.82 23.58
 -3 -5 1 619.53 24.85
 -3 -5 1 588.96 22.95
 -3 -5 1 670.08 24.09
 -3 -5 1 628.66 24.47
 -3 -5 1 652.89 24.86
 -3 -5 1 669.36 22.95
 -3 -5 1 660.92 24.14
 -3 -5 0 1160.22 39.86
 -3 -5 0 1298.26 43.99
 -3 -5 0 1276.88 39.64
 -3 -5 0 1337.42 43.16
 -3 -5 0 1250.24 41.1
 -3 -5 0 1192.62 42.33
 -3 -5 0 1275.54 40.63
 -3 -5 0 1259.25 42.6
 -3 -5 0 1262.16 41.13
 -3 -5 0 1196.78 39.32
 -3 -5 0 1327.72 41.95
 -3 -5 -1 565.27 21.91
 -3 -5 -1 574.92 22.97
 -3 -5 -1 569.45 21.21
 -3 -5 -1 563.9 22.28
 -3 -5 -2 509.64 20.42
 -3 -5 -2 504.24 19.4
 -3 -5 -2 532.6 21.02
 -3 -5 -3 347.55 15.9
 -3 -5 -3 353.42 16.31
 -3 -5 -4 28.21 4.16
 -3 -5 -4 29.01 4.3
 -3 -5 -5 1049.72 36.76
 -3 -5 -5 896.91 33.87
 -3 -5 -5 962.3 34.78
 -3 -5 -5 1138.45 39.46
 -3 -5 -6 662.36 25.87
 -3 -5 -6 528.37 21.8
 -3 -5 -6 612.23 21.36
 -3 -5 -6 558.79 22.43
 -3 -5 -6 674.7 28.11
 -3 -5 -7 656.39 27.23
 -3 -5 -7 634.25 29.28
 -3 -5 -8 606.78 26.85
 -3 -5 -8 620.8 29.88
 -3 -5 -9 63.43 6.73
 3 5 9 95.19 11.99
 3 5 9 76.21 9.53
 -3 -5 -9 70.15 8.77
 3 5 10 291.17 17.08
 3 5 10 335.92 18.86
 -3 -5 -10 326.83 19.73
 3 5 11 4.27 5.36
 3 5 11 2.16 3.36
 3 5 11 2.11 2.3
 3 5 12 91.52 6.88
 -3 -5 -12 82.46 7.45
 3 5 13 47.08 7.13
 3 5 13 26.66 2.88
 -3 -6 7 476.79 23.86
 -3 -6 7 437.53 17.15
 -3 -6 6 441.7 26.18
 -3 -6 6 373.87 15.74
 -3 -6 6 391.68 17.56
 -3 -6 6 392.73 17.39
 -3 -6 5 28.24 5.01
 -3 -6 4 194.52 14.85
 -3 -6 4 214.96 12.58
 -3 -6 4 226.96 12.36
 -3 -6 4 211.26 11.67
 -3 -6 4 209.16 12.53
 -3 -6 3 252.37 13.47
 -3 -6 3 265.05 11.82
 -3 -6 3 230.09 16.27
 -3 -6 3 270.75 14.34
 -3 -6 3 262.49 13.43
 -3 -6 3 301.26 18.18
 -3 -6 2 90.61 7.08
 -3 -6 2 122.25 9.71
 -3 -6 2 95.25 10
 -3 -6 2 111.92 9.07
 -3 -6 2 108.59 6.71
 -3 -6 2 105.42 7.74
 -3 -6 2 118.15 9.79
 -3 -6 1 279 13.32
 -3 -6 1 253.47 16.92
 -3 -6 1 303.89 14.04
 -3 -6 1 275.99 14.84
 -3 -6 1 309.88 14.23
 -3 -6 1 299.92 14.84
 -3 -6 1 308.25 16.28
 -3 -6 1 285.8 14.05
 -3 -6 1 295.56 14.28
 -3 -6 1 317.88 13
 -3 -6 0 1160.7 35.89
 -3 -6 0 1098.35 41.5
 -3 -6 0 1104.86 38.04
 -3 -6 0 1042.72 36.25
 -3 -6 0 1034.6 38.77
 -3 -6 0 1112.65 37.17
 -3 -6 0 1073.95 37.67
 -3 -6 0 1071.77 38.21
 -3 -6 0 1171.56 40.86
 -3 -6 0 1154.28 38.92
 -3 -6 -1 716.93 24.35
 -3 -6 -1 724.03 27.29
 -3 -6 -1 734.39 28.29
 -3 -6 -1 683.31 24.76
 -3 -6 -1 688.44 27.45
 -3 -6 -1 684.46 27.28
 -3 -6 -1 741.21 26.11
 -3 -6 -1 733.66 27.79
 -3 -6 -2 218.33 9.84
 -3 -6 -2 232.5 13.19
 -3 -6 -2 248.31 13.3
 -3 -6 -2 227.71 11.31
 -3 -6 -2 243.27 13.67
 -3 -6 -2 240.2 11.96
 -3 -6 -3 547.85 23.72
 -3 -6 -3 463.47 19.33
 -3 -6 -3 541.83 24.04
 -3 -6 -3 494.97 21.04
 -3 -6 -4 140.99 9.51
 -3 -6 -4 144.19 9.62
 -3 -6 -4 130 10.44
 -3 -6 -4 150.77 11.27
 -3 -6 -5 73.12 6.78
 -3 -6 -5 63.33 6.42
 -3 -6 -5 62.02 6.57
 -3 -6 -6 742.23 28.36
 -3 -6 -6 762.1 28.94
 -3 -6 -7 436.81 19.56
 -3 -6 -7 386.16 16.85
 -3 -6 -7 390.09 17.22
 -3 -6 -7 465.95 22.57
 -3 -6 -8 728.59 28.21
 3 6 8 646.64 27.19
 -3 -6 -8 725.62 31.64
 -3 -6 -9 396.58 18.72
 3 6 9 475.03 28.51
 3 6 9 436.09 23.41
 -3 -6 -9 437.4 23.17
 3 6 10 224.94 14.91
 -3 -6 -10 250.01 16.44
 3 6 11 407.77 28.92
 3 6 11 382.85 21.14
 3 6 12 -0.56 4.27
 3 6 12 1.05 1.8
 -3 -6 -13 14.68 2.14
 3 6 13 21.28 5.52
 3 6 13 20.87 2.74
 -3 -7 6 419.63 21.2
 -3 -7 6 407.97 15.49
 -3 -7 6 361.71 15.57
 -3 -7 5 232.75 11.7
 -3 -7 5 261.81 18.81
 -3 -7 5 240.82 12.63
 -3 -7 5 209.95 12.29
 -3 -7 5 214.06 10.89
 -3 -7 4 179.91 12.79
 -3 -7 3 414.96 22.38
 -3 -7 3 373.84 18.31
 -3 -7 3 405.15 18.29
 -3 -7 3 400.89 17.26
 -3 -7 3 377.44 17.12
 -3 -7 2 4.05 3.21
 -3 -7 2 3.46 3.68
 -3 -7 2 3.28 1.78
 -3 -7 2 2.76 1.88
 -3 -7 2 9.67 3.54
 -3 -7 1 61.09 5.46
 -3 -7 1 68.5 7.59
 -3 -7 1 51.66 7.43
 -3 -7 1 56.28 5.6
 -3 -7 1 51.73 6.42
 -3 -7 1 59.5 6.33
 -3 -7 1 66.39 4.88
 -3 -7 0 378.33 19.25
 -3 -7 0 342.34 19.5
 -3 -7 0 388.47 17.51
 -3 -7 0 331.07 17.4
 -3 -7 0 357.47 15.43
 -3 -7 0 371.43 16.95
 -3 -7 0 369.56 14.71
 -3 -7 0 379.94 17.91
 -3 -7 -1 1228.45 38.56
 -3 -7 -1 1224.52 42.6
 -3 -7 -1 1172.87 44.97
 -3 -7 -1 1109.71 42.07
 -3 -7 -1 1154.94 41.44
 -3 -7 -1 1235.79 40.92
 -3 -7 -1 1216.17 43.17
 -3 -7 -1 1236.12 44.82
 -3 -7 -2 519.22 23.95
 -3 -7 -2 541.49 24.29
 -3 -7 -2 490.9 22.38
 -3 -7 -2 543.7 22.88
 -3 -7 -2 576.58 21.41
 -3 -7 -2 519.06 24.33
 -3 -7 -3 623.1 30.78
 -3 -7 -3 693.33 26.82
 -3 -7 -3 645.48 31.75
 -3 -7 -3 651.1 25.78
 -3 -7 -4 325.46 21.72
 -3 -7 -4 319.43 15.48
 -3 -7 -4 284.57 21.29
 -3 -7 -4 282.14 15.06
 -3 -7 -5 216.4 12.09
 -3 -7 -5 172.35 12.14
 -3 -7 -5 175.87 12.74
 -3 -7 -5 192.43 12.15
 -3 -7 -6 20.37 4.14
 -3 -7 -6 14.46 3.29
 -3 -7 -6 14.11 3.54
 -3 -7 -6 10.36 3.1
 -3 -7 -7 81.46 6.72
 -3 -7 -7 92.77 7.39
 3 7 8 276.17 17.71
 3 7 9 555.75 26.06
 3 7 10 103.72 11.97
 3 7 10 79.9 8.09
 3 7 11 424.05 22.98
 -3 -7 -12 55.84 5.27
 3 7 12 70.66 5.92
 -3 -7 -13 3.71 1.2
 3 7 13 2.13 3.32
 3 7 13 2.67 1.44
 -3 -8 5 379.94 15.61
 -3 -8 4 134.86 7.66
 -3 -8 4 151.68 9.35
 -3 -8 4 145.83 9.74
 -3 -8 3 148.2 8.58
 -3 -8 3 177.04 11.24
 -3 -8 2 210.36 10.86
 -3 -8 2 214.98 12.54
 -3 -8 2 234.11 13.19
 -3 -8 1 1.54 1.64
 -3 -8 1 -0.34 3.65
 -3 -8 1 1.33 2.9
 -3 -8 1 1.28 1.61
 -3 -8 1 1.5 2.26
 -3 -8 0 14.26 2.6
 -3 -8 0 13.26 4.26
 -3 -8 0 12.03 4.34
 -3 -8 0 14.54 4.05
 -3 -8 0 11.12 3.2
 -3 -8 0 11.73 3.14
 -3 -8 0 15 3.43
 -3 -8 0 15.66 3.63
 -3 -8 -1 719.31 30.77
 -3 -8 -1 718.41 30.86
 -3 -8 -1 742.33 29.56
 -3 -8 -1 664.46 28.38
 -3 -8 -1 730.25 27.34
 -3 -8 -1 720.28 29.99
 -3 -8 -2 824.94 34.75
 -3 -8 -2 888.48 35.99
 -3 -8 -2 880.53 33.46
 -3 -8 -2 917.19 31.73
 -3 -8 -2 828.76 35.3
 -3 -8 -3 352.89 22.07
 -3 -8 -3 417.66 18.78
 -3 -8 -3 380.01 23.15
 -3 -8 -4 611.54 22.31
 -3 -8 -4 232.95 29.54
 -3 -8 -4 602.69 22.75
 -3 -8 -5 363.61 20.15
 -3 -8 -5 382.92 17.22
 -3 -8 -5 360.97 20.6
 -3 -8 -5 376.49 18.27
 -3 -8 -6 457.77 20.47
 -3 -8 -6 444.04 20.8
 -3 -8 -6 469.2 21.21
 -3 -8 -7 -0.24 2.66
 -3 -8 -7 0.19 1.75
 3 8 7 0.56 2.6
 -3 -8 -7 -0.21 1.95
 -3 -8 -8 50.75 5.38
 3 8 8 64.77 7.31
 -3 -8 -8 65.47 6.94
 3 8 9 194.28 12.33
 3 8 9 200.55 12.95
 -3 -8 -9 174.38 11.77
 3 8 10 162.88 10.42
 3 8 10 172.67 11.18
 -3 -8 -10 146.92 10.45
 3 8 11 151.83 7.75
 3 8 11 185.57 10.23
 -3 -8 -11 173.15 10.41
 3 8 12 469.2 18.74
 -3 -8 -12 427.69 17.6
 3 8 13 156.06 7.52
 -3 -8 -13 119.09 5.69
 -3 -9 4 308.91 12.72
 -3 -9 4 278.9 11.6
 -3 -9 3 168.73 9.87
 -3 -9 3 168.48 9.62
 -3 -9 2 383.66 17.99
 -3 -9 2 413.88 17.68
 -3 -9 2 410.19 17.77
 -3 -9 1 259.51 13.33
 -3 -9 0 110.93 8.11
 -3 -9 0 100.15 8.2
 -3 -9 0 97.11 7.99
 -3 -9 -1 25.55 4.98
 -3 -9 -1 25.5 4.48
 -3 -9 -1 24.17 4.55
 -3 -9 -1 26.56 4.49
 -3 -9 -1 20.46 4.2
 -3 -9 -2 435.97 22.07
 -3 -9 -2 438.81 19.81
 -3 -9 -2 434.57 18.65
 -3 -9 -2 410.68 21.94
 -3 -9 -3 322.75 15.72
 -3 -9 -3 321.26 18.28
 -3 -9 -4 395.04 21.26
 -3 -9 -4 408.78 18.1
 -3 -9 -4 374.53 25.38
 -3 -9 -4 379.46 25.33
 -3 -9 -5 794.55 30.27
 -3 -9 -5 875.8 36.28
 -3 -9 -5 860.56 36.83
 -3 -9 -5 873.47 32.69
 -3 -9 -6 104.71 8.9
 -3 -9 -6 100.32 8.48
 -3 -9 -7 12.07 3.48
 -3 -9 -7 10.66 3.05
 -3 -9 -8 1.34 2.25
 -3 -9 -8 3.81 2.11
 3 9 8 1.7 2.36
 -3 -9 -8 4.59 2.12
 3 9 9 51.8 6.2
 3 9 9 64.46 6.28
 -3 -9 -9 57.55 6.09
 3 9 10 31.22 4.44
 3 9 10 36.24 6.99
 3 9 11 88.97 5.34
 3 9 11 114.05 7.52
 3 9 11 107.98 7.49
 -3 -9 -11 99.22 7.08
 3 9 12 424.5 14.8
 3 9 12 446.14 17.39
 -3 -9 -12 430.75 16.26
 3 9 13 253.04 10.51
 -3 -10 3 80.62 4.8
 -3 -10 2 239.44 11.62
 -3 -10 2 233.73 10.76
 -3 -10 1 413.19 18.15
 -3 -10 1 415.42 17.44
 -3 -10 1 422.67 17.55
 -3 -10 1 462.35 17.56
 -3 -10 0 157.05 9.54
 -3 -10 0 168.69 10.3
 -3 -10 0 174.58 9.6
 -3 -10 -1 56.46 5.47
 -3 -10 -1 60.32 6.09
 -3 -10 -2 1.38 2.36
 -3 -10 -2 1.58 2.04
 -3 -10 -2 1.81 2.6
 -3 -10 -2 3.65 2.45
 -3 -10 -3 75.5 8.42
 -3 -10 -3 80.38 6.57
 -3 -10 -3 88.81 8.62
 -3 -10 -4 131.29 10.56
 -3 -10 -4 120.01 11.18
 -3 -10 -4 111.46 7.84
 -3 -10 -5 204.21 13.63
 -3 -10 -5 196.32 13.23
 -3 -10 -5 193.99 13.57
 -3 -10 -6 594.01 26.26
 -3 -10 -6 564.62 24.35
 -3 -10 -7 184.76 10.82
 -3 -10 -8 47.42 4.87
 -3 -10 -8 48.74 5.39
 -3 -10 -9 16.48 2.71
 3 10 9 18.77 3.87
 -3 -10 -10 12.7 2.75
 3 10 10 12.88 2.09
 3 10 10 11.2 2.84
 3 10 10 14.62 2.82
 -3 -10 -11 2.39 1.53
 3 10 11 3.79 1.26
 3 10 11 4.23 1.8
 3 10 11 3.85 1.82
 3 10 12 28.9 2.31
 3 10 12 32.41 3.3
 3 10 13 114.92 5.45
 -3 -11 1 213.04 9.82
 -3 -11 0 309.66 13.73
 -3 -11 0 323.07 13.61
 -3 -11 -1 259.33 12.75
 -3 -11 -1 271.18 11.98
 -3 -11 -1 286.21 13.57
 -3 -11 -2 25.86 3.88
 -3 -11 -2 31.13 3.61
 -3 -11 -2 34.54 4.52
 -3 -11 -3 75.3 7.18
 -3 -11 -3 77.16 5.56
 -3 -11 -3 71.93 6.92
 -3 -11 -4 107.83 8.56
 -3 -11 -4 95.61 8.51
 -3 -11 -5 20.16 3.9
 -3 -11 -5 15.89 3.61
 -3 -11 -6 165.13 10.65
 -3 -11 -6 160.39 10.03
 -3 -11 -7 379.3 17.4
 -3 -11 -7 364.92 16.2
 -3 -11 -8 733.02 26.13
 -3 -11 -8 714.44 24.82
 3 11 9 355.5 14.07
 -3 -11 -9 378.79 14.91
 3 11 10 11.04 1.85
 3 11 10 7.29 2.28
 3 11 11 1.05 1.04
 3 11 11 0.44 1.26
 3 11 11 -0.08 1.15
 3 11 12 4.86 0.95
 -3 -12 -1 224.23 9.1
 -3 -12 -1 203.44 8.97
 -3 -12 -2 183.93 8.67
 -3 -12 -2 189.66 9.43
 -3 -12 -3 45.99 4
 -3 -12 -3 55.39 4.8
 -3 -12 -3 51.93 4.96
 -3 -12 -4 31.73 3.92
 -3 -12 -4 32.28 4.12
 -3 -12 -5 23.15 3.63
 -3 -12 -5 20.46 3.25
 3 12 6 16.09 1.84
 -3 -12 -6 19.34 3.04
 3 12 7 276.43 10.42
 -3 -12 -7 275.74 12.21
 3 12 8 24.49 2.45
 -3 -12 -8 26.07 3
 3 12 9 76.94 4.38
 3 12 9 90.42 6.14
 3 12 10 118.08 5.42
 3 12 11 5.38 1.07
 -3 -13 -4 91.48 5.28
 -3 -13 -5 13.05 2.08
 -3 -13 -6 0.1 1.14
 -3 -13 -7 18.42 2.4
 -3 -13 -8 82.59 4.99
 -4 9 4 5.27 1.06
 -4 9 3 4.61 1.06
 -4 8 7 127.68 6.07
 -4 8 6 142.9 6.67
 -4 8 6 157.11 7.24
 -4 8 5 70.45 4.77
 -4 8 5 70.21 4.49
 4 -8 -5 56.34 4.52
 -4 8 4 117.54 6.96
 -4 8 4 124.25 6
 4 -8 -4 108.87 6.91
 -4 8 3 19.63 2.93
 -4 8 3 15.33 1.85
 4 -8 -3 16.51 2.75
 4 -8 -2 6.91 1.85
 -4 8 2 8.06 2.16
 -4 8 1 22.7 2.87
 -4 8 0 167.91 7.04
 4 -8 1 81.48 5.02
 -4 7 9 8.74 1.42
 -4 7 8 16.81 1.94
 -4 7 7 26.98 2.67
 -4 7 7 60.69 7.13
 -4 7 6 238.75 10.58
 4 -7 -6 247.29 11.91
 -4 7 5 216.28 11.03
 -4 7 4 113.23 8.07
 -4 7 4 103.51 5.93
 -4 7 3 256.62 13.9
 -4 7 3 266.5 12.47
 4 -7 -2 2.47 1.54
 -4 7 2 1.81 2.74
 4 -7 -1 1.15 1.44
 -4 7 1 0.43 2.29
 -4 7 0 44.66 4.52
 4 -7 0 45.75 4.42
 4 -7 0 31.65 4.06
 -4 7 -1 192.99 8.75
 4 -7 1 188.79 9.65
 4 -7 2 263.13 12.27
 4 -7 2 249.24 11.19
 4 -7 3 419.47 15.88
 -4 6 9 18.84 2.1
 -4 6 8 1.65 1.36
 -4 6 8 2.72 2.55
 -4 6 7 20.67 3.36
 -4 6 7 37.28 6.61
 -4 6 6 53.81 4.96
 -4 6 6 48.71 5.57
 -4 6 5 266.96 13.61
 -4 6 5 274.28 14.7
 -4 6 5 240.97 10.73
 4 -6 -4 495.94 27.55
 -4 6 4 266.95 12.58
 4 -6 -3 594.59 34.52
 4 -6 -2 178.09 18.42
 4 -6 -1 66.64 11.59
 4 -6 0 32.64 8.73
 -4 6 -1 50.67 5.06
 -4 6 -2 146.38 7.71
 4 -6 3 317.79 15.2
 4 -6 4 155.51 8.66
 4 -6 4 130.52 7.38
 4 -6 5 44.66 3.6
 -4 5 10 270.77 9.93
 -4 5 9 208.28 9.37
 -4 5 8 50.63 4.67
 -4 5 8 57.43 7.83
 -4 5 7 13.59 3.35
 -4 5 7 -1.65 3.35
 -4 5 6 4.35 2.09
 4 -5 -5 41.21 10.35
 -4 5 5 33.78 4.95
 -4 5 5 37.02 6.73
 -4 5 4 10.27 4.75
 -4 5 4 9.48 3.57
 -4 5 4 7.35 2.2
 -4 5 3 261.58 16.84
 -4 5 3 251.72 14.27
 4 -5 -3 242.13 25.72
 -4 5 2 1181.07 56.14
 4 -5 -2 1358.33 69.14
 4 -5 -2 1252.54 64.02
 -4 5 1 439.97 26.32
 4 -5 -1 472.17 37.92
 4 -5 -1 400.06 33.14
 -4 5 0 350.25 18.75
 4 -5 0 390.98 31.88
 -4 5 -1 13.39 3.23
 4 -5 1 27.36 9.54
 4 -5 2 201.19 18.22
 4 -5 2 158.65 11.1
 4 -5 3 68.3 6.82
 4 -5 4 142.48 9.81
 4 -5 4 166.34 10.57
 4 -5 5 347.39 15.98
 -4 5 -5 327.99 17.78
 4 -5 6 173.11 8.84
 -4 5 -6 170.19 9.54
 -4 4 10 188.01 7.84
 -4 4 9 284.17 11.65
 -4 4 9 238.77 10.41
 -4 4 8 360.43 15.87
 -4 4 8 371.87 21.38
 -4 4 7 212.62 16.63
 -4 4 6 71.27 7.96
 -4 4 6 93.42 11.51
 -4 4 5 1.58 2.43
 4 -4 -5 3.85 10.12
 -4 4 5 0.48 5.1
 -4 4 5 2.94 2.05
 -4 4 5 1.65 1.92
 -4 4 5 1.87 1.2
 4 -4 -5 4.94 7.43
 -4 4 4 213.76 13.66
 -4 4 4 230.05 19.27
 -4 4 4 201.18 10.73
 4 -4 -4 233.85 27.33
 -4 4 3 147.07 12.28
 -4 4 3 144.03 11.02
 -4 4 2 212.75 19.25
 -4 4 2 220.21 12.29
 -4 4 1 1110.32 50.93
 4 -4 -1 1047.01 54.59
 -4 4 0 480.59 23.48
 -4 4 0 487.5 20.51
 4 -4 0 552.24 37.5
 -4 4 -1 183.84 11.62
 4 -4 1 196.25 25.41
 -4 4 -2 69.45 6.38
 4 -4 2 74.22 17.85
 -4 4 -2 81.53 7.01
 4 -4 2 82.89 8.29
 4 -4 2 61.12 14.69
 -4 4 -3 109.6 7.25
 4 -4 3 106.43 9.74
 -4 4 -4 152.91 8.7
 4 -4 4 179.56 12.34
 -4 4 -5 412.97 16.7
 4 -4 5 442.63 19.93
 4 -4 5 437.87 20.79
 -4 4 -6 477.69 17.88
 4 -4 6 481.19 20.68
 4 -4 6 548.34 22.03
 -4 4 -6 499.07 23.69
 -4 4 -7 214.58 11.48
 4 -4 7 222.28 11.13
 -4 4 -7 206.11 11.82
 -4 3 10 42.85 3.19
 -4 3 9 44.25 4.06
 -4 3 9 35.53 3.83
 -4 3 8 115.56 7.92
 -4 3 8 105.57 7.61
 -4 3 7 172.11 10.57
 -4 3 7 157.1 10.88
 -4 3 7 163.79 10.68
 -4 3 7 166.2 14.37
 -4 3 6 465.3 23.45
 -4 3 6 477.14 18.61
 -4 3 5 100.11 7.85
 -4 3 5 99.75 7.99
 -4 3 5 76.14 10.23
 -4 3 5 86.01 6.09
 -4 3 4 13.9 3.78
 4 -3 -4 16.25 8.19
 -4 3 4 18.01 7.22
 -4 3 4 22.5 4.99
 -4 3 4 15.2 3.9
 -4 3 4 18.63 3.01
 4 -3 -4 18.96 7.35
 -4 3 3 39.44 5.94
 -4 3 3 34.68 6
 -4 3 3 29.17 5.33
 4 -3 -3 50.77 9.66
 4 -3 -3 49.93 8.86
 4 -3 -2 980.39 39.97
 -4 3 2 882.1 39
 4 -3 -2 967.89 39.82
 4 -3 -1 420.81 23.51
 -4 3 1 384.43 22.77
 4 -3 -1 416.71 23.23
 4 -3 0 363.78 21.99
 -4 3 0 347.67 18.99
 4 -3 0 359.74 21.53
 4 -3 1 346.11 22.28
 -4 3 -1 313.88 16.42
 -4 3 -1 346.35 15.64
 4 -3 1 374.04 22.77
 -4 3 -2 361.98 17.11
 4 -3 2 435.32 27.8
 -4 3 -2 385.85 16.79
 -4 3 -2 373.66 17.58
 4 -3 2 386.03 20.17
 4 -3 2 431.34 27.45
 -4 3 -3 192.68 10.72
 -4 3 -3 192.34 11
 -4 3 -4 1.84 1.72
 -4 3 -5 58.83 5.65
 4 -3 5 52.53 7.05
 -4 3 -6 417.53 17.91
 4 -3 6 422.29 19.87
 4 -3 6 426.64 21.41
 -4 3 -7 106.5 6.96
 4 -3 7 104.06 8
 4 -3 7 108.2 8.82
 -4 3 -7 97.62 9.41
 -4 3 -8 242.39 11.87
 4 -3 8 227.21 11.78
 -4 3 -8 235.37 12.92
 -4 2 10 1.17 0.83
 -4 2 9 16.13 2.52
 -4 2 9 12.61 2.7
 -4 2 8 271.95 13.2
 -4 2 8 258.37 13.65
 -4 2 7 528.35 22.55
 -4 2 7 490.54 23.11
 -4 2 7 546.44 22.84
 -4 2 6 202.74 13.67
 -4 2 6 232.48 13.64
 -4 2 6 240.13 14.09
 -4 2 6 211.75 16.36
 -4 2 6 219.44 10.43
 -4 2 5 672.19 30.65
 -4 2 5 671.2 24.23
 4 -2 -4 133.94 11.76
 -4 2 4 108.72 8.75
 -4 2 4 128.97 11.55
 -4 2 4 118.15 9.18
 -4 2 4 116.15 7.5
 -4 2 4 122.68 10.19
 4 -2 -4 138.85 11.65
 4 -2 -3 328.31 17.71
 -4 2 3 259.83 15.35
 -4 2 3 274.03 15.72
 -4 2 3 274.43 15.86
 -4 2 3 282.9 15.38
 -4 2 3 264.32 13.09
 4 -2 -3 327.47 17.49
 4 -2 -2 116.41 9.83
 -4 2 2 98.61 9.59
 -4 2 2 83.09 7.3
 -4 2 2 76.45 6.87
 4 -2 -2 104.69 9.32
 -4 2 1 624.02 28.28
 4 -2 -1 680.1 28.29
 4 -2 -1 685.62 28.32
 4 -2 0 1539.49 52.73
 4 -2 0 1606.13 53.13
 -4 2 -1 880.59 34.69
 4 -2 1 1070.79 38.66
 -4 2 -1 937.35 33.89
 4 -2 1 1078.08 38.87
 4 -2 2 514.51 23.9
 -4 2 -2 430.47 19.31
 -4 2 -2 459.52 19.34
 -4 2 -2 454.06 19.89
 -4 2 -2 461 18.97
 4 -2 2 540.27 24.13
 4 -2 3 476.92 24.38
 -4 2 -3 400.07 17.78
 -4 2 -3 426.52 18.68
 -4 2 -3 405.92 18.1
 4 -2 3 495.64 24.51
 -4 2 -5 119.33 9.04
 4 -2 5 111.98 9.25
 4 -2 5 99.38 8.65
 -4 2 -6 2.12 2.35
 4 -2 6 3.67 2.45
 -4 2 -7 334.02 16.59
 4 -2 7 322.2 16.9
 -4 2 -7 333.57 20.37
 -4 2 -8 152.98 10.43
 4 -2 8 114.58 5.91
 -4 2 -8 139.28 8.58
 4 -2 8 138.77 10.09
 -4 2 -8 148.24 11.39
 -4 2 -9 260.03 11.32
 4 -2 9 230.98 8.55
 -4 2 -9 228.03 10.02
 4 -2 9 260.94 12.28
 -4 2 -9 284.03 13.68
 -4 1 10 1.13 0.71
 -4 1 10 1.83 1.24
 -4 1 9 33.97 3.4
 -4 1 8 64.95 5.6
 -4 1 8 66.09 6.47
 -4 1 7 607.82 23.7
 -4 1 7 583.14 25.2
 -4 1 7 590.17 24.11
 -4 1 6 286.54 16.57
 -4 1 6 262.67 14.38
 -4 1 6 288.42 18.14
 -4 1 6 234.3 11.24
 -4 1 5 779.1 30.31
 -4 1 5 723.56 31.48
 -4 1 5 692.77 25.61
 -4 1 5 749.62 30.76
 4 -1 -4 744.59 28.28
 -4 1 4 630.43 25.68
 -4 1 4 643.04 28.48
 -4 1 4 715.76 27.84
 -4 1 4 713.13 25.06
 -4 1 4 669.98 27.62
 -4 1 4 634.84 25.81
 -4 1 4 639.03 24.3
 4 -1 -4 711.3 27.92
 4 -1 -3 244.95 13.38
 -4 1 3 204.07 12.36
 -4 1 3 209.28 11.71
 -4 1 3 218.56 12.6
 -4 1 3 229.24 12.94
 -4 1 3 182.29 11.84
 -4 1 3 216.87 11.04
 4 -1 -3 253.25 13.66
 -4 1 2 333.34 17.11
 -4 1 2 312.8 14.27
 -4 1 2 326.32 15.78
 -4 1 2 354.34 17.75
 -4 1 2 317.08 14.86
 -4 1 1 4.18 2.48
 4 -1 -1 6.44 3.24
 -4 1 1 5.24 1.63
 -4 1 1 5.58 2.92
 -4 1 1 7.14 2.65
 -4 1 0 114.18 8.65
 -4 1 0 114.03 7.82
 -4 1 0 117.96 8.88
 -4 1 -1 1210.61 43.73
 -4 1 -1 1286.95 44.45
 -4 1 -1 1294.17 43.55
 -4 1 -2 910.3 34.13
 -4 1 -2 979.98 34.45
 -4 1 -2 975.15 34.74
 -4 1 -2 971.99 33.91
 4 -1 3 593.88 23.89
 -4 1 -3 473.21 20.01
 -4 1 -3 517.96 21.38
 -4 1 -3 495.28 20.48
 -4 1 -3 487.82 19.63
 4 -1 3 472.14 28.53
 4 -1 3 590.37 23.98
 4 -1 4 227.81 13.94
 -4 1 -4 207.64 10.85
 -4 1 -4 235.25 13.15
 -4 1 -4 217.19 11.23
 4 -1 4 200.08 16.82
 4 -1 4 256.57 14.57
 -4 1 -5 32.89 5.02
 4 -1 5 20.66 5.44
 -4 1 -6 98.92 9.39
 4 -1 6 87.48 8.16
 4 -1 6 76.9 8.39
 -4 1 -7 39.07 6.54
 -4 1 -7 43.21 7.79
 -4 1 -8 85.05 8.55
 -4 1 -8 75.94 7.78
 -4 1 -8 85.23 9.57
 -4 1 -9 181.35 10.4
 -4 1 -9 156.74 8.77
 -4 1 -9 176.04 12.09
 4 -1 10 355.27 12.15
 -4 1 -10 407.04 16.68
 -4 0 10 182.87 8.23
 -4 0 9 14.91 2.13
 -4 0 8 40.27 4.19
 -4 0 8 34.31 5.16
 -4 0 7 2.27 1.93
 -4 0 7 4.95 2.91
 -4 0 7 2.5 2.76
 -4 0 7 1.36 2.66
 -4 0 6 88.67 9.12
 -4 0 6 105.44 9.69
 -4 0 6 89.34 10.38
 -4 0 6 100.38 7.95
 -4 0 6 79.54 5.73
 -4 0 5 242.42 13.42
 -4 0 5 217.84 12.2
 -4 0 5 213.42 13.7
 -4 0 5 232.88 14.17
 -4 0 5 225.94 10.99
 -4 0 4 1296.78 44.46
 -4 0 4 1301.11 42.86
 -4 0 4 1234.19 43.8
 -4 0 4 1345.09 45.62
 -4 0 4 1285.42 42.98
 -4 0 4 1310.93 42.39
 -4 0 3 232.64 12.55
 -4 0 3 245.71 12.36
 -4 0 3 249.86 13.56
 -4 0 3 255.61 13
 -4 0 3 253.21 12.05
 -4 0 2 145.72 9.66
 -4 0 2 155.52 9.86
 -4 0 2 151.46 8.55
 4 0 -2 150.63 8.91
 -4 0 2 155.22 10
 -4 0 2 154.96 9
 -4 0 1 338.72 15.67
 -4 0 1 317.17 15.49
 -4 0 1 316.42 13.37
 4 0 -1 313.25 14.53
 -4 0 1 360.23 16.35
 -4 0 1 332.98 14.83
 -4 0 0 47.76 5.05
 4 0 0 44.12 4.67
 -4 0 0 49.3 5.33
 -4 0 0 44.19 4.75
 -4 0 0 48.52 3.85
 -4 0 0 52.21 5.37
 -4 0 -1 208.2 11.05
 4 0 1 197.75 10.79
 -4 0 -1 199.82 11.1
 -4 0 -1 210.09 10.97
 -4 0 -1 213.05 11.23
 -4 0 -2 397.52 17.23
 4 0 2 414.48 17.51
 -4 0 -2 410.22 17.5
 -4 0 -2 429.73 17.76
 -4 0 -2 420.76 17.31
 -4 0 -2 415.94 17.47
 -4 0 -3 901.36 31.26
 4 0 3 815.89 31.08
 -4 0 -3 913.27 31.53
 -4 0 -3 858.33 30.51
 -4 0 -4 669.47 25
 -4 0 -4 725.91 27.97
 -4 0 -4 656.98 25.11
 -4 0 -5 462.59 21.63
 4 0 5 446.29 27.3
 -4 0 -6 413.99 21.82
 4 0 6 390.12 23.31
 -4 0 -6 440.63 26.09
 -4 0 -7 35.74 8.41
 4 0 7 41.13 6.33
 -4 0 -7 34.71 7.19
 -4 0 -8 11.78 4.1
 -4 0 -8 10.19 4.49
 -4 0 -8 15.31 4.9
 -4 0 -9 40.49 5.46
 -4 0 -9 37.25 4.59
 -4 0 -9 48.72 7.01
 -4 0 -10 182.26 9.29
 4 0 10 170.97 7.5
 -4 0 -10 175.49 8.75
 4 0 11 404.95 13.25
 -4 0 -11 438.75 16.56
 -4 -1 10 152.03 6.22
 -4 -1 10 176.47 7.03
 -4 -1 9 86.32 6.16
 -4 -1 8 312.96 13.15
 -4 -1 7 287.25 15.08
 -4 -1 6 5.06 2.24
 -4 -1 6 2.53 5.92
 -4 -1 6 4.78 2.29
 -4 -1 6 5.61 3.14
 -4 -1 6 3.78 3.6
 -4 -1 6 2.52 2.89
 -4 -1 6 4.52 3.7
 -4 -1 6 3.86 1.59
 -4 -1 5 272.77 23.47
 -4 -1 5 240.82 13.19
 -4 -1 5 230.16 13.59
 -4 -1 5 246.77 13.68
 -4 -1 5 259.42 14.53
 -4 -1 5 244.96 15.25
 -4 -1 5 250.96 14.64
 -4 -1 5 241.7 11.58
 -4 -1 4 768.8 29.14
 -4 -1 4 789.27 29.16
 -4 -1 4 844.62 31.14
 -4 -1 4 769.47 29.43
 -4 -1 4 792.47 30.76
 -4 -1 4 765.21 30.29
 -4 -1 4 756.55 29.48
 -4 -1 4 799.04 27.96
 -4 -1 3 925.72 33.67
 -4 -1 3 898.92 31.64
 -4 -1 3 966.66 32.33
 4 1 -3 882.69 31.16
 -4 -1 3 857.79 31.29
 -4 -1 3 872.99 32.55
 -4 -1 3 932.95 31.59
 -4 -1 2 464.56 19.18
 -4 -1 2 421.41 17.62
 -4 -1 2 490.9 20.52
 4 1 -2 445.29 18.51
 -4 -1 2 494.18 19.74
 -4 -1 2 454.65 19.19
 -4 -1 2 481.06 18.58
 -4 -1 1 632.55 24.04
 -4 -1 1 622.32 22.47
 4 1 -1 630.76 23.76
 -4 -1 1 653.26 24.41
 -4 -1 1 611.26 23.84
 -4 -1 1 642.3 23.54
 -4 -1 1 625.27 25.06
 -4 -1 0 561.27 22.09
 -4 -1 0 555.34 20.26
 4 1 0 556.52 22.02
 -4 -1 0 590.34 20.33
 -4 -1 0 569.84 22.38
 -4 -1 0 590.74 22.45
 -4 -1 0 609.91 23.59
 -4 -1 0 595.84 22.17
 -4 -1 -1 90.1 9.16
 -4 -1 -1 101.26 6.96
 4 1 1 103.86 7.22
 -4 -1 -1 100.11 7.12
 -4 -1 -1 96.44 6.93
 -4 -1 -1 104.97 7.85
 -4 -1 -2 170.58 14
 -4 -1 -2 152.14 8.85
 4 1 2 155.07 9.22
 -4 -1 -2 155.62 9.03
 -4 -1 -2 157.53 9.77
 -4 -1 -2 160.59 9.1
 -4 -1 -2 153.23 8.82
 -4 -1 -3 218.9 10.9
 4 1 3 216.98 11.43
 -4 -1 -3 237.16 12.01
 -4 -1 -3 211.01 11.71
 -4 -1 -3 225.04 11.24
 -4 -1 -3 211.73 10.64
 -4 -1 -4 1043.66 35.54
 4 1 4 1045.99 36.52
 -4 -1 -4 1055.99 38.1
 -4 -1 -4 1071.66 35.98
 -4 -1 -4 1094.15 46.82
 4 1 5 312.45 14.36
 -4 -1 -5 328.85 17.07
 4 1 5 378.88 21.63
 -4 -1 -5 322.55 22.21
 -4 -1 -6 684.95 31.83
 4 1 6 895.43 36.55
 4 1 6 820.65 39.69
 -4 -1 -6 743.81 36.69
 -4 -1 -7 381.65 22.1
 4 1 7 390.81 23.37
 -4 -1 -7 369.41 23.53
 -4 -1 -8 22.35 5.1
 -4 -1 -8 22.46 6.95
 4 1 8 25.49 5.27
 -4 -1 -8 17.65 5.41
 -4 -1 -9 3.44 2.27
 -4 -1 -10 38.4 4.45
 -4 -1 -10 30.14 3.59
 -4 -1 -10 34.82 5.53
 4 1 11 57.36 3.48
 -4 -1 -11 54.89 3.83
 -4 -1 -11 66.33 6.09
 -4 -2 9 139.96 6.71
 -4 -2 9 152.41 7.68
 -4 -2 8 151.9 7.41
 -4 -2 8 170.66 9.9
 -4 -2 7 296.89 13.25
 -4 -2 7 294.11 14.19
 -4 -2 7 299.61 14.49
 -4 -2 6 1.44 2.12
 -4 -2 6 0.67 6.6
 -4 -2 6 1.96 1.82
 -4 -2 6 1.44 2.76
 -4 -2 6 2.21 3.2
 -4 -2 5 37.97 10.59
 -4 -2 5 36.06 4.5
 -4 -2 5 29.19 5.45
 -4 -2 5 31.92 5.5
 -4 -2 5 34.1 3.89
 -4 -2 4 282.49 17.15
 -4 -2 4 281.96 25.83
 -4 -2 4 240.08 12.47
 -4 -2 4 232.45 13.51
 -4 -2 4 235.75 13.69
 -4 -2 4 235.58 11.62
 -4 -2 3 863.25 32.25
 -4 -2 3 820.75 29.7
 -4 -2 3 875.39 30.94
 -4 -2 3 806.77 31.69
 -4 -2 3 786.65 29.78
 -4 -2 3 858.01 29.6
 -4 -2 2 1022.8 37.43
 4 2 -2 1046.52 35.73
 -4 -2 2 1145.45 36.76
 -4 -2 2 1076.12 36.78
 -4 -2 2 1010.3 35.56
 -4 -2 2 986.87 34.65
 -4 -2 2 1031.06 35.02
 -4 -2 1 645.42 23.38
 4 2 -1 656.8 24.85
 -4 -2 1 642.48 23.3
 -4 -2 1 655.21 24.58
 -4 -2 1 701.01 24.29
 -4 -2 1 683.05 26.61
 -4 -2 0 1113.65 38.01
 -4 -2 0 1134.98 36.67
 -4 -2 0 1159.24 36.85
 4 2 0 1083.29 38.48
 -4 -2 0 1168.4 38.58
 -4 -2 0 1152.55 38.45
 -4 -2 0 1208.64 40.82
 -4 -2 0 1167.98 38
 -4 -2 -1 368.96 15.88
 -4 -2 -1 386.57 14.67
 4 2 1 384.54 16.81
 -4 -2 -1 419.9 18.45
 -4 -2 -1 381.04 16.37
 -4 -2 -1 405.45 16.59
 -4 -2 -1 390.52 15.85
 -4 -2 -2 9.89 2.39
 4 2 2 9.84 2.58
 -4 -2 -2 13.73 4.22
 -4 -2 -2 13.54 3.46
 -4 -2 -2 10.26 2.42
 -4 -2 -2 10.63 2.47
 -4 -2 -2 8.96 1.97
 -4 -2 -3 24.64 3.31
 4 2 3 24.94 3.76
 -4 -2 -3 23.02 5.35
 -4 -2 -3 25.73 3.62
 -4 -2 -3 27.58 4.38
 -4 -2 -3 22.49 3.17
 -4 -2 -3 22.32 2.82
 -4 -2 -4 354.7 20.6
 4 2 4 350.74 16.04
 -4 -2 -4 354.02 17.02
 -4 -2 -4 366.53 16.65
 -4 -2 -4 384.49 22.4
 -4 -2 -5 226.11 16.08
 4 2 5 243.12 12.26
 -4 -2 -5 242.97 13.45
 -4 -2 -5 237.91 13.57
 4 2 5 271 19.54
 -4 -2 -5 268.72 18.68
 -4 -2 -6 296.93 18.54
 -4 -2 -6 258.26 15.83
 4 2 6 325.6 20.94
 -4 -2 -6 321.28 20.66
 -4 -2 -7 1028.91 43.06
 -4 -2 -7 1035.97 43.97
 4 2 7 1180.98 46.43
 4 2 7 1165.63 49.54
 -4 -2 -7 991.06 44.57
 -4 -2 -8 397.29 22.05
 -4 -2 -8 427.51 23.1
 4 2 8 468.82 24.93
 4 2 8 413.12 23.89
 -4 -2 -8 390.64 23.79
 -4 -2 -9 103.13 9.4
 -4 -2 -9 113.66 8.75
 -4 -2 -9 104.26 10.96
 -4 -2 -10 1.58 2.06
 -4 -2 -10 3.8 1.78
 -4 -2 -10 0.95 2.47
 -4 -2 -11 1.25 1.12
 -4 -2 -11 1.55 2.26
 4 2 12 109.25 4.72
 -4 -2 -12 124.02 6.99
 -4 -3 9 270.62 10.23
 -4 -3 8 152.83 7.63
 -4 -3 8 161.08 8.78
 -4 -3 7 294.66 14.43
 -4 -3 7 341.85 23.43
 -4 -3 7 319.32 16.29
 -4 -3 7 299.81 15.02
 -4 -3 6 306.21 24.61
 -4 -3 6 270.82 14.78
 -4 -3 6 267.69 15.11
 -4 -3 6 272.91 14.88
 -4 -3 5 396.42 31.14
 -4 -3 5 361.98 16.24
 -4 -3 5 343.23 20.11
 -4 -3 5 432.3 24.27
 -4 -3 5 372.68 17.98
 -4 -3 5 357.06 18.19
 -4 -3 4 24.46 7.04
 -4 -3 4 29.65 11.49
 -4 -3 4 24.9 3.64
 -4 -3 4 27.39 5.33
 -4 -3 4 26.08 4.73
 -4 -3 4 25.45 3.43
 -4 -3 3 194.36 12.64
 -4 -3 3 210.52 12.45
 -4 -3 3 211.72 12.84
 -4 -3 3 194.14 11.07
 -4 -3 3 189.02 10.37
 -4 -3 3 187.62 10.84
 -4 -3 3 187.7 12.13
 -4 -3 3 204.44 10.48
 -4 -3 2 729.83 37.75
 -4 -3 2 651.67 24.8
 4 3 -2 736.66 26.34
 -4 -3 2 661.53 26.39
 -4 -3 2 736.68 27.06
 -4 -3 2 708.42 26.97
 -4 -3 2 671.03 25.46
 -4 -3 2 660.8 24.91
 -4 -3 2 729.75 25.15
 -4 -3 2 696.67 25.3
 -4 -3 2 722.49 28.03
 -4 -3 1 732.77 26.13
 4 3 -1 778.4 28.04
 -4 -3 1 811.79 28.28
 -4 -3 1 801.49 29.72
 -4 -3 1 718.51 26.33
 -4 -3 1 697.56 26.41
 -4 -3 1 748.63 26.63
 -4 -3 1 773.29 29.7
 -4 -3 0 324.4 13.27
 4 3 0 310.72 14.72
 -4 -3 0 309.02 13.09
 -4 -3 0 328.96 16.39
 -4 -3 0 311.74 13.86
 -4 -3 0 321.14 13.62
 -4 -3 0 297.16 12.92
 -4 -3 -1 1758.09 61.19
 -4 -3 -1 1828.4 56.31
 -4 -3 -1 1890.52 56.41
 4 3 1 1820.47 59.05
 -4 -3 -1 1957.77 61.42
 -4 -3 -1 1863.7 57.92
 -4 -3 -1 1826.88 56.97
 -4 -3 -2 138.41 10.96
 -4 -3 -2 129 6.74
 -4 -3 -2 131.57 6.65
 4 3 2 133.97 8.85
 -4 -3 -2 134.01 9.6
 -4 -3 -2 133.57 7.92
 -4 -3 -2 126.55 7.05
 -4 -3 -3 1.9 2.88
 -4 -3 -3 0.93 2.45
 4 3 3 1.76 2.15
 -4 -3 -4 79.98 8.87
 4 3 4 70.32 6.37
 -4 -3 -4 61.92 5.62
 -4 -3 -4 75.96 8.81
 -4 -3 -5 398.12 21.57
 4 3 5 428.01 18.24
 -4 -3 -5 456.02 24.06
 -4 -3 -6 12.42 4.38
 4 3 6 12.56 2.67
 -4 -3 -6 13.29 3.53
 4 3 6 13 6.6
 -4 -3 -6 10.22 4.46
 -4 -3 -7 788.79 34.34
 -4 -3 -7 770.56 32.5
 4 3 7 871.98 39.49
 -4 -3 -7 762.44 35.86
 -4 -3 -8 1023.5 41.22
 4 3 8 1110.26 46.72
 -4 -3 -8 981.19 42.9
 -4 -3 -9 685.26 30.36
 -4 -3 -9 687.47 27.53
 -4 -3 -9 746.17 33.81
 -4 -3 -10 263.65 14.18
 -4 -3 -10 266.19 12.54
 4 3 11 14.93 2.55
 -4 -3 -11 11.47 3.45
 4 3 12 41.43 2.72
 -4 -3 -12 47.58 4.71
 -4 -4 8 168.83 7.91
 -4 -4 7 304.87 13.98
 -4 -4 7 282.32 12.12
 -4 -4 7 293.04 13.62
 -4 -4 6 598.69 25.29
 -4 -4 6 673.07 36.64
 -4 -4 6 580.07 22.54
 -4 -4 6 614.02 26.67
 -4 -4 5 216.6 16.1
 -4 -4 5 277.13 24.99
 -4 -4 5 228.01 11.86
 -4 -4 5 228.12 11.3
 -4 -4 5 191.38 14.2
 -4 -4 5 232.97 13.01
 -4 -4 5 248.44 13.63
 -4 -4 4 601.6 23.2
 -4 -4 4 596.95 29.02
 -4 -4 4 602.59 24.69
 -4 -4 4 572.11 26.6
 -4 -4 3 2.87 2.79
 -4 -4 3 12 11.07
 -4 -4 3 1.27 1.42
 -4 -4 3 0.9 2.41
 -4 -4 3 1.33 2.59
 -4 -4 3 5.75 2.86
 -4 -4 3 0.38 1.75
 -4 -4 3 9.17 4.47
 -4 -4 3 1.43 1.69
 -4 -4 2 171.62 11.07
 -4 -4 2 183.6 17.91
 -4 -4 2 157.28 9.1
 -4 -4 2 171.91 9.24
 4 4 -2 177.55 10.12
 -4 -4 2 148.76 9.98
 -4 -4 2 176.99 11.65
 -4 -4 2 169.5 10.7
 -4 -4 2 158.16 9.64
 -4 -4 2 157.27 12.46
 -4 -4 2 151.36 8.61
 -4 -4 2 167.66 9.27
 -4 -4 1 258.54 18.41
 -4 -4 1 262.43 13.86
 -4 -4 1 261.05 11.9
 -4 -4 1 241.56 11.53
 4 4 -1 257.64 13.17
 -4 -4 1 255.81 13.4
 -4 -4 1 232.24 12.28
 -4 -4 1 263.88 14
 -4 -4 1 240.84 12.08
 -4 -4 1 215.46 13.07
 -4 -4 1 242.98 11.59
 -4 -4 1 258.96 11.99
 -4 -4 1 257.1 14.23
 -4 -4 0 470.65 18.36
 -4 -4 0 469.2 18.35
 4 4 0 494.38 20.66
 -4 -4 0 503.76 20.31
 -4 -4 0 539.62 22.96
 -4 -4 0 461.84 18.52
 -4 -4 0 493.29 21.96
 -4 -4 0 488.01 18.79
 -4 -4 0 481.67 18.52
 -4 -4 -1 967.92 36.44
 -4 -4 -1 1020 33.25
 4 4 1 1020.8 36.24
 -4 -4 -1 981.05 33.2
 -4 -4 -1 1043.65 37.91
 -4 -4 -1 1003.01 33.08
 -4 -4 -1 1042.97 34.08
 -4 -4 -1 1029.54 33.3
 -4 -4 -2 891.85 34.92
 -4 -4 -2 876.04 29.48
 4 4 2 885.83 33.15
 -4 -4 -2 895.42 34.46
 -4 -4 -2 931.98 30.89
 -4 -4 -2 915.05 29.74
 -4 -4 -3 42.82 6.29
 -4 -4 -3 43.39 3.63
 4 4 3 41.07 5.25
 -4 -4 -3 52.24 6.52
 -4 -4 -3 45.27 4.3
 -4 -4 -4 225.03 14.8
 4 4 4 232.88 13.37
 -4 -4 -4 240.51 11.2
 -4 -4 -4 232.91 15.39
 -4 -4 -5 83.77 8.68
 4 4 5 79.25 7.26
 -4 -4 -5 58.86 5.61
 -4 -4 -5 87.67 5.84
 -4 -4 -5 87.54 9.62
 -4 -4 -6 125.59 11.04
 4 4 6 126.79 8.65
 -4 -4 -6 114.68 8.34
 -4 -4 -6 131.08 7.24
 -4 -4 -6 139.72 12.32
 -4 -4 -7 20.14 4.88
 -4 -4 -7 24.37 4.04
 4 4 7 22.33 7.8
 -4 -4 -7 23.8 5.69
 -4 -4 -8 663.15 29.87
 -4 -4 -8 686 32
 -4 -4 -9 363.58 18.97
 -4 -4 -9 309.6 14.93
 4 4 9 351.23 21.6
 -4 -4 -9 381.62 21.52
 4 4 10 286.19 18.4
 4 4 11 405.19 17.52
 -4 -4 -11 397.63 19.87
 -4 -4 -12 38.38 4.61
 -4 -5 7 55.57 4.32
 -4 -5 6 596.57 23.79
 -4 -5 6 587.67 20.81
 -4 -5 6 573.73 22.59
 -4 -5 5 722.68 27.97
 -4 -5 4 136.65 12.34
 -4 -5 4 107.12 19.58
 -4 -5 4 125.09 7.86
 -4 -5 4 143.07 12.17
 -4 -5 4 128.34 8.48
 -4 -5 4 130.1 8.96
 -4 -5 4 109.4 10.18
 -4 -5 3 115.95 9.99
 -4 -5 3 139.71 26.1
 -4 -5 3 95.77 6.83
 -4 -5 3 98.58 10.53
 -4 -5 3 114.88 8.48
 -4 -5 3 92.72 7.42
 -4 -5 3 72.04 13.09
 -4 -5 2 4.82 2.65
 -4 -5 2 0.85 1.82
 -4 -5 2 3.89 5.64
 -4 -5 2 4.09 2.72
 -4 -5 2 0.16 1.28
 -4 -5 2 2.7 1.61
 -4 -5 2 0.65 3.05
 -4 -5 2 3.15 2.79
 -4 -5 2 1.31 1.65
 -4 -5 2 0.39 3.8
 -4 -5 1 137.09 8.92
 -4 -5 1 148.87 8.43
 4 5 -1 145.47 9.65
 -4 -5 1 158.2 11.41
 -4 -5 1 143.65 10.17
 -4 -5 1 147.91 9.05
 -4 -5 1 133.31 10.19
 -4 -5 1 158.16 10.66
 -4 -5 1 133.09 8.42
 -4 -5 1 135.62 8.33
 -4 -5 1 146.42 10.23
 -4 -5 1 145.89 8.48
 -4 -5 0 56.74 6.54
 -4 -5 0 59.87 4.98
 4 5 0 63.61 6.36
 -4 -5 0 65.71 6.6
 -4 -5 0 69.05 7.15
 -4 -5 0 61.73 5.38
 -4 -5 0 55.7 6.23
 -4 -5 0 66.48 6.96
 -4 -5 0 55.62 5.03
 -4 -5 0 64.74 5.21
 -4 -5 -1 285.89 12.47
 -4 -5 -1 321.63 14.76
 -4 -5 -1 324.9 16.97
 -4 -5 -1 273.87 12.66
 -4 -5 -1 281.77 15.77
 -4 -5 -1 268.63 12.8
 -4 -5 -1 288.58 12.41
 -4 -5 -2 1358.26 48.44
 -4 -5 -2 1337.84 43.91
 -4 -5 -2 1527.05 46.66
 -4 -5 -2 1432.56 49.8
 -4 -5 -2 1368.32 44.98
 -4 -5 -2 1421.9 43.97
 -4 -5 -3 659.37 27.13
 -4 -5 -3 758.35 30.06
 -4 -5 -3 735.5 30.22
 -4 -5 -3 719.62 25.54
 -4 -5 -3 699.09 28.25
 -4 -5 -4 923.92 36.34
 -4 -5 -4 925.95 31.58
 -4 -5 -5 670.98 29.4
 -4 -5 -5 659.59 24.43
 -4 -5 -6 20.24 4.75
 4 5 6 19.35 3.7
 -4 -5 -6 27.37 3.42
 -4 -5 -6 21.2 5.54
 -4 -5 -7 12.59 3.94
 4 5 7 13.06 2.96
 -4 -5 -7 22.17 5.4
 -4 -5 -8 159.42 12.13
 -4 -5 -8 166.83 13.66
 -4 -5 -9 591.25 25.95
 4 5 9 583.67 30.78
 -4 -5 -9 556.88 28.18
 4 5 10 402.96 21.64
 -4 -5 -10 420.57 22.54
 4 5 11 111.25 8.38
 -4 -5 -11 111.56 9.56
 4 5 12 216.7 10.14
 -4 -5 -13 83.98 4.56
 -4 -6 6 107.99 10.44
 -4 -6 5 442.51 26.71
 -4 -6 5 401.9 15.12
 -4 -6 5 376.92 16.76
 -4 -6 5 436.11 16.25
 -4 -6 5 458.77 19.57
 -4 -6 5 408.18 17.03
 -4 -6 5 406.84 17.94
 -4 -6 4 701 24.59
 -4 -6 4 723.01 26.84
 -4 -6 4 727.3 26.19
 -4 -6 3 840.43 31.8
 -4 -6 3 762.24 34.46
 -4 -6 3 744.99 29.48
 -4 -6 3 815.62 30.33
 -4 -6 3 807.61 29.71
 -4 -6 3 828.38 28.13
 -4 -6 2 134.57 9.39
 -4 -6 2 135.31 8.09
 -4 -6 2 130.04 12.27
 -4 -6 2 139.53 10.17
 -4 -6 2 134.59 8.92
 -4 -6 2 172.3 14.95
 -4 -6 1 69.59 6.22
 -4 -6 1 82.41 7.84
 -4 -6 1 71.91 5.63
 4 6 -1 80.93 7.05
 -4 -6 1 69.23 8.68
 -4 -6 1 76.17 7.69
 -4 -6 1 67.05 6.13
 -4 -6 1 67.24 7.49
 -4 -6 1 73.56 7.04
 -4 -6 0 90.98 8.62
 -4 -6 0 87.53 6.15
 -4 -6 0 91.79 9.14
 -4 -6 0 89.74 8.31
 -4 -6 0 77.12 6.41
 -4 -6 0 74.71 7.18
 -4 -6 0 76.41 7.41
 -4 -6 -1 24.48 4.92
 -4 -6 -1 22.77 2.99
 -4 -6 -1 22.54 4.24
 -4 -6 -1 20.53 4.65
 -4 -6 -1 17.72 3.7
 -4 -6 -1 14.8 3.02
 -4 -6 -1 17.79 4.04
 -4 -6 -1 14.44 3.66
 -4 -6 -2 219.14 10.5
 -4 -6 -2 239.94 12.72
 -4 -6 -2 227.87 13.47
 -4 -6 -2 244.57 14.78
 -4 -6 -2 220.95 14.06
 -4 -6 -2 206.85 11.23
 -4 -6 -2 241.42 14.14
 -4 -6 -2 241.57 12.26
 -4 -6 -3 763.33 29.72
 -4 -6 -3 726.33 26.2
 -4 -6 -3 753.45 31
 -4 -6 -3 711.14 29.58
 -4 -6 -3 674.68 25.86
 -4 -6 -3 709.39 30.17
 -4 -6 -3 674.49 27.45
 -4 -6 -4 1076.99 39.63
 -4 -6 -4 1189.64 41.25
 -4 -6 -4 1029.63 40.85
 -4 -6 -4 1073.38 36.86
 -4 -6 -4 1085.75 42.03
 -4 -6 -5 439.69 21.17
 -4 -6 -5 410.75 20.58
 -4 -6 -5 424.07 17.82
 -4 -6 -5 446.43 21.64
 -4 -6 -6 20.12 4.65
 -4 -6 -7 82.52 8.13
 4 6 7 64.63 6.37
 -4 -6 -8 46.2 6.25
 -4 -6 -8 39.93 6.73
 -4 -6 -9 248.11 14.26
 -4 -6 -9 220.22 15.81
 4 6 10 1048.01 44.28
 4 6 11 736.58 30.3
 4 6 11 594.51 25.06
 4 6 12 373.58 15.16
 4 6 13 11.52 1.62
 -4 -6 -13 11.06 1.62
 -4 -7 4 243.11 11.8
 -4 -7 4 235.49 11.18
 -4 -7 3 228.71 10.15
 -4 -7 3 220.71 12.18
 -4 -7 3 252.13 16.63
 -4 -7 2 1043.69 37.32
 -4 -7 2 1020.8 42.46
 -4 -7 2 1106.44 39.14
 -4 -7 2 1169.54 43.82
 -4 -7 2 1079.13 35.36
 -4 -7 1 453.44 21.28
 -4 -7 1 439.61 17.08
 -4 -7 1 388.33 22.32
 -4 -7 1 393.81 20.05
 -4 -7 1 424.7 21.02
 -4 -7 0 17.13 2.78
 -4 -7 0 15.96 4.13
 -4 -7 0 14.58 4.94
 -4 -7 0 16.23 4.38
 -4 -7 0 17.52 3.98
 -4 -7 -1 92.16 8.94
 -4 -7 -1 83.32 5.96
 -4 -7 -1 69.45 8.23
 -4 -7 -1 75 8.14
 -4 -7 -1 87.22 7.96
 -4 -7 -1 89 8.13
 -4 -7 -1 82.9 8.06
 -4 -7 -2 152.89 11.36
 -4 -7 -2 148.23 11.17
 -4 -7 -2 153.16 11.23
 -4 -7 -2 133 10.71
 -4 -7 -2 155.64 11.75
 -4 -7 -3 292.96 15.28
 -4 -7 -3 299.96 18.24
 -4 -7 -3 312.82 17.36
 -4 -7 -3 296.22 17.47
 -4 -7 -3 304.06 18.95
 -4 -7 -3 297.31 15.25
 -4 -7 -4 74.51 9.61
 -4 -7 -4 97.17 8.93
 -4 -7 -4 77.8 10.2
 -4 -7 -4 86.64 7.84
 -4 -7 -5 371.1 21.27
 -4 -7 -5 386.07 22.14
 -4 -7 -5 408.06 20.17
 -4 -7 -6 188.41 12.69
 -4 -7 -6 213.29 12.9
 -4 -7 -6 170.69 11.4
 -4 -7 -6 174.23 11.89
 -4 -7 -7 194.45 12.58
 -4 -7 -8 115.7 9.27
 4 7 9 61.76 10.34
 4 7 9 49.8 7.42
 4 7 10 280.19 19.29
 4 7 11 360.31 19.07
 4 7 11 289.7 14.78
 -4 -7 -12 147.81 8.48
 4 7 12 167.03 8.67
 4 7 13 522.95 16.77
 -4 -7 -13 460.52 16.2
 -4 -8 4 77.94 5.6
 -4 -8 3 343.78 15.6
 -4 -8 3 365.28 15.41
 -4 -8 3 380.62 17.99
 -4 -8 2 134.17 11.37
 -4 -8 2 132.1 8.95
 -4 -8 2 135.76 9.12
 -4 -8 2 157.2 11.05
 -4 -8 1 581.09 27.01
 -4 -8 1 565.72 24.15
 -4 -8 1 574.61 24.61
 -4 -8 0 250.38 16.59
 -4 -8 0 279.82 15.67
 -4 -8 -1 74.71 8.26
 -4 -8 -1 67.98 8.11
 -4 -8 -1 66.86 7.45
 -4 -8 -1 66.59 7.12
 -4 -8 -1 71.94 7.54
 -4 -8 -2 200 14.25
 -4 -8 -2 184.3 13.48
 -4 -8 -2 193.93 12.95
 -4 -8 -2 210.03 14.21
 -4 -8 -3 141.72 10.9
 -4 -8 -3 147.57 13.24
 -4 -8 -4 185.28 11.99
 -4 -8 -4 169.85 11.14
 -4 -8 -5 508.55 22.08
 -4 -8 -5 433.34 26.2
 -4 -8 -5 480.6 22.1
 -4 -8 -6 900.31 32.46
 -4 -8 -6 853.34 33.29
 -4 -8 -7 491.69 21.59
 -4 -8 -7 501.92 22.25
 -4 -8 -7 522.09 23.6
 4 8 8 467.91 23.37
 -4 -8 -8 451.78 21.17
 4 8 9 122.58 10.08
 -4 -8 -9 111.71 8.97
 4 8 10 26.43 6.65
 4 8 10 22.16 4.12
 -4 -8 -10 26.88 4.26
 4 8 11 89.47 8.74
 4 8 11 79.21 6.2
 -4 -8 -11 65.96 5.78
 4 8 12 105.18 6.46
 -4 -8 -12 105.74 6.55
 4 8 13 126.99 5.77
 -4 -8 -13 111.32 5.06
 -4 -9 3 142.23 7.71
 -4 -9 2 351.77 15.55
 -4 -9 2 364.04 15.22
 -4 -9 1 408.13 17.68
 -4 -9 0 219.66 14.12
 -4 -9 -1 14.94 3.97
 -4 -9 -1 14.14 3.83
 -4 -9 -2 205.87 14.13
 -4 -9 -2 210.39 12.96
 -4 -9 -2 199.19 13.39
 -4 -9 -3 116.92 10.7
 -4 -9 -3 96.99 10.21
 -4 -9 -3 110.77 8.8
 -4 -9 -3 104.39 9.17
 -4 -9 -4 3.45 3.32
 -4 -9 -4 0.66 2.67
 -4 -9 -4 1.2 2.88
 -4 -9 -4 2.57 6.31
 -4 -9 -4 -0.68 5.55
 -4 -9 -5 155.56 12.69
 -4 -9 -5 162.14 15.24
 -4 -9 -5 159.38 10.38
 -4 -9 -5 143.27 14.86
 -4 -9 -5 168.82 11.11
 -4 -9 -6 852.35 34.35
 -4 -9 -6 875.61 32.43
 -4 -9 -7 354.33 16.92
 -4 -9 -7 402.58 18.56
 -4 -9 -8 108.75 8.56
 4 9 9 245.87 13.13
 4 9 10 216.72 11.83
 -4 -9 -10 212.07 11.64
 -4 -9 -11 2.64 1.64
 4 9 11 3.12 1.05
 4 9 11 4.59 3.08
 4 9 11 3.42 1.72
 4 9 12 47.43 3.78
 -4 -9 -12 44.79 3.59
 4 9 13 102.23 4.81
 -4 -10 2 19.27 2.61
 -4 -10 1 80.5 5.99
 -4 -10 1 83.78 5.79
 -4 -10 0 413.81 17.1
 -4 -10 -1 170.02 10.03
 -4 -10 -2 128.54 10
 -4 -10 -2 119.06 8.26
 -4 -10 -2 109.89 8.81
 -4 -10 -3 395.98 20.39
 -4 -10 -4 77.4 9.98
 -4 -10 -5 9.38 4.22
 -4 -10 -5 10.06 3.41
 -4 -10 -6 23.41 4.86
 -4 -10 -6 22.67 4.34
 -4 -10 -7 189.55 10.76
 -4 -10 -8 116.14 8.17
 4 10 9 153.9 9.25
 4 10 9 163.09 8.72
 -4 -10 -9 176.14 9.78
 4 10 10 275.92 12.37
 -4 -10 -10 297.34 13.23
 4 10 11 60.61 4.37
 -4 -10 -11 68.87 4.72
 4 10 12 0.82 0.95
 -4 -11 1 1.53 1.13
 -4 -11 0 120.3 6.99
 -4 -11 0 145.31 7.03
 -4 -11 -1 245.87 11.76
 -4 -11 -1 269.9 11.23
 -4 -11 -2 212.13 9.83
 -4 -11 -3 211.22 9.88
 -4 -11 -3 199.9 11.49
 -4 -11 -3 191.19 10.52
 -4 -11 -4 279.84 14.62
 -4 -11 -4 239.15 11.05
 -4 -11 -4 280.41 14.9
 -4 -11 -4 243.8 12.75
 -4 -11 -5 50.58 4.3
 -4 -11 -5 59.69 6.24
 -4 -11 -5 61.05 6.31
 -4 -11 -6 14.58 3.45
 -4 -11 -6 13.55 2.95
 -4 -11 -7 31.47 4.53
 -4 -11 -7 28.47 3.7
 -4 -11 -8 381.3 16.65
 -4 -11 -8 334.59 16.5
 -4 -11 -9 157.72 9.08
 4 11 9 135.56 6.8
 -4 -11 -9 154.83 9.53
 4 11 9 164.79 8.8
 -4 -11 -10 253.82 11.15
 4 11 10 249.86 9.46
 -4 -11 -10 246.06 11.79
 4 11 11 204.35 7.48
 -4 -12 -2 85.43 5.02
 -4 -12 -3 141.72 6.15
 -4 -12 -4 108.56 5.08
 -4 -12 -4 113.54 6.48
 -4 -12 -5 173.63 9.03
 -4 -12 -6 67.27 5.19
 4 12 6 55.61 3.17
 -4 -12 -6 65.39 5.09
 -4 -12 -7 5.01 1.71
 4 12 7 3.11 1
 -4 -12 -8 29.12 3.06
 4 12 8 28.16 2.33
 4 12 9 118.05 5.17
 4 12 10 63.93 3.21
 -5 7 4 209.2 7.86
 -5 7 3 125.43 5.76
 -5 7 2 237.08 9.19
 -5 6 6 6.43 1.63
 -5 6 5 17.01 2.06
 -5 6 5 15.58 2.49
 -5 6 4 45.7 3.81
 -5 6 4 44.21 4.03
 -5 6 4 36.36 2.66
 -5 6 3 147.78 7.99
 -5 6 3 134.27 7.28
 -5 6 2 120.43 7.63
 -5 6 2 112.64 5.94
 -5 6 2 122.01 6.13
 -5 6 1 222.08 11.05
 -5 6 1 200.25 8.95
 -5 6 0 65.69 4.76
 -5 6 0 60.39 4.22
 -5 6 -1 175.27 7.2
 -5 6 -2 49.01 3.23
 -5 5 7 113.95 5.41
 -5 5 7 153.49 7.01
 -5 5 6 102.62 5.42
 -5 5 6 131.27 7.57
 -5 5 5 53.13 4.26
 -5 5 5 53.84 5.65
 -5 5 4 42.15 4.46
 5 -5 -4 51.44 8.72
 -5 5 4 44.31 5.6
 -5 5 4 35.51 3.18
 -5 5 3 46.06 5.36
 -5 5 3 51.11 5.78
 -5 5 3 42.28 3.82
 -5 5 2 34.71 5.54
 5 -5 -2 44.47 9.7
 -5 5 2 40.51 4.53
 -5 5 2 37.42 3.8
 -5 5 1 250.62 16
 -5 5 1 221.02 10.83
 -5 5 0 307.03 15.58
 5 -5 0 410.52 23.12
 -5 5 -1 163.89 8.82
 -5 5 -2 412.59 19.71
 -5 5 -2 411.99 14.83
 -5 5 -3 48.93 5.67
 -5 5 -4 2.07 1.82
 -5 4 8 271.29 10.01
 -5 4 7 222.99 9.81
 -5 4 7 240.52 10.81
 -5 4 6 196.1 10.06
 -5 4 6 228.17 11.91
 -5 4 5 372.8 15.03
 -5 4 5 337.82 16.05
 -5 4 5 334.51 13.46
 -5 4 4 229.86 12.37
 5 -4 -4 275.03 22.22
 -5 4 4 279.12 19.06
 -5 4 4 228 10.56
 -5 4 3 11.83 3.45
 5 -4 -3 5.21 10.3
 -5 4 3 16.95 4.45
 -5 4 3 12.31 2.45
 5 -4 -2 0.86 11.76
 -5 4 2 3.55 2.49
 -5 4 2 2.58 1.89
 5 -4 -1 59.23 16.56
 -5 4 1 62.04 5.8
 -5 4 0 202.25 13.42
 5 -4 0 192.2 22.78
 -5 4 0 177.38 9.83
 -5 4 -1 164.76 10.08
 5 -4 1 180.89 20.27
 -5 4 -2 282.42 12.97
 5 -4 2 387.2 24.35
 -5 4 -3 346.92 13.2
 -5 4 -4 100.51 9.51
 -5 4 -5 6.35 2.45
 -5 4 -5 2.43 0.82
 -5 4 -6 2.3 1.27
 -5 3 8 1.34 1.17
 -5 3 7 123.13 7.29
 -5 3 7 128.29 7.56
 -5 3 6 251.6 12.44
 -5 3 6 230.18 9.69
 -5 3 5 214.89 10.81
 -5 3 5 228.38 14.05
 -5 3 5 220.72 15.08
 -5 3 5 214.87 10
 -5 3 4 433.07 19.84
 5 -3 -4 389.54 34.86
 5 -3 -3 130.79 18.73
 -5 3 3 127.15 12.28
 -5 3 2 1.77 3.92
 5 -3 -2 7.64 8.86
 -5 3 2 9.88 3.3
 -5 3 2 7.12 2.44
 -5 3 1 17.46 7.7
 5 -3 -1 21.15 8.98
 -5 3 1 14.06 3.3
 -5 3 0 103.39 10.45
 5 -3 0 103.16 15.3
 -5 3 0 82.14 6.94
 -5 3 -1 58.21 6.31
 5 -3 1 73.61 15.16
 5 -3 2 146 22.42
 -5 3 -3 559.59 21.09
 5 -3 3 655.53 40.26
 5 -3 4 551.72 22.87
 -5 3 -5 151.93 11.62
 5 -3 5 156.48 9.72
 -5 3 -6 88.63 7.35
 -5 3 -7 0.11 1.28
 -5 2 9 143.03 5.62
 -5 2 8 47.03 3.33
 -5 2 8 61.67 4.21
 -5 2 7 4.63 1.59
 -5 2 7 8.51 2.25
 -5 2 7 6.74 2.1
 -5 2 6 148.96 9.46
 -5 2 6 145.85 9.72
 -5 2 6 163.15 9.31
 -5 2 5 55.15 5.95
 -5 2 5 53.47 4.38
 5 -2 -4 360.94 25.42
 -5 2 4 326.22 17.03
 -5 2 4 370.72 25.27
 -5 2 4 301.86 13.73
 -5 2 3 745.65 30.31
 -5 2 3 703.92 29.43
 5 -2 -3 824.19 37.2
 -5 2 3 720.81 28.91
 -5 2 3 818.48 36.28
 -5 2 3 703.71 26.76
 -5 2 2 251.92 16.39
 -5 2 2 262.48 16.83
 -5 2 2 264.61 15.79
 -5 2 2 268.44 13.77
 5 -2 -2 287.61 19.28
 -5 2 1 36.11 7.31
 5 -2 -1 41.57 7.87
 -5 2 1 37.23 7.36
 -5 2 1 28.55 4.69
 -5 2 1 40.06 5.04
 5 -2 -1 39.33 7.37
 5 -2 0 81.6 10.74
 -5 2 0 79.05 8.69
 -5 2 0 88.43 9.63
 -5 2 0 68.93 6.58
 5 -2 0 73.51 9.6
 -5 2 -1 9.32 5.01
 -5 2 -1 9 3.57
 5 -2 1 0.4 5.16
 -5 2 -1 6.94 2.94
 -5 2 -1 12.52 2.99
 5 -2 1 4.84 4.44
 -5 2 -2 64.13 6.19
 5 -2 2 80.07 10.89
 -5 2 -2 62.4 5.48
 -5 2 -3 261.55 12.78
 5 -2 3 311.71 23.77
 5 -2 4 591.11 25.78
 -5 2 -5 555.67 27.45
 5 -2 5 539.62 24.14
 -5 2 -6 91.37 8.56
 5 -2 6 86.49 7.6
 -5 2 -7 100.84 7.77
 5 -2 7 96.54 7.26
 -5 2 -8 1.97 1.4
 -5 1 8 93.2 5.23
 -5 1 8 98.7 5.36
 -5 1 7 1.74 1.62
 -5 1 6 163.44 10.08
 -5 1 6 161.6 10.34
 -5 1 6 164.05 9.67
 -5 1 6 138.03 7.32
 -5 1 5 90.26 8.64
 5 -1 -4 15.55 5.84
 -5 1 4 17.58 4.17
 -5 1 4 13.1 4.48
 -5 1 4 7.99 2.33
 -5 1 4 11.71 4.66
 -5 1 4 14.46 2.56
 -5 1 3 695.36 28.66
 5 -1 -3 825.2 33.19
 -5 1 3 746.13 29.4
 -5 1 3 704.32 29.17
 -5 1 3 759.42 33.02
 -5 1 3 751.94 30.38
 -5 1 3 723.33 27.11
 5 -1 -3 766.65 32.51
 5 -1 -2 348.73 18.66
 -5 1 2 315.1 17.45
 -5 1 2 285.11 14.09
 -5 1 2 313.4 16.53
 -5 1 2 310.32 17.59
 -5 1 2 321.29 17.68
 -5 1 2 339.43 15.6
 5 -1 -2 351.19 18.75
 -5 1 1 738.2 32.26
 -5 1 1 789.89 33.46
 -5 1 1 705.33 29.44
 -5 1 1 769.62 29.35
 5 -1 -1 821.28 32.77
 -5 1 0 646.97 27.97
 -5 1 0 632.59 28.3
 -5 1 0 592.72 25.28
 -5 1 0 656.07 26.82
 -5 1 -1 6.97 4.46
 -5 1 -1 4.94 2.78
 -5 1 -1 3.54 2.52
 -5 1 -1 3.15 2.25
 5 -1 1 7.38 3.75
 -5 1 -2 11.52 6.62
 -5 1 -2 19.95 3.84
 -5 1 -2 18.56 3.71
 -5 1 -2 20.03 3.49
 5 -1 2 17.01 4.65
 -5 1 -3 126.56 17.66
 -5 1 -3 105.65 7.65
 5 -1 3 135.48 11.86
 -5 1 -3 108.47 7.96
 5 -1 3 136.53 11.77
 -5 1 -4 371.25 25.59
 -5 1 -4 324.66 14.52
 5 -1 4 386.77 21.73
 -5 1 -5 417.41 19.32
 -5 1 -6 251.5 16.36
 -5 1 -6 267.91 14.54
 -5 1 -6 286.94 20.77
 -5 1 -7 238.13 13.91
 -5 1 -7 219.62 12.5
 -5 1 -7 220.3 14.34
 -5 1 -8 101.38 7.16
 5 -1 8 92.63 7.2
 -5 1 -8 93.17 7.07
 -5 0 8 179.76 8.31
 -5 0 8 185.17 7.86
 -5 0 8 157.79 7.64
 -5 0 7 128.69 7.69
 -5 0 7 117.16 7.65
 -5 0 6 105.09 7.7
 -5 0 6 110.26 8.64
 -5 0 6 91.39 8.53
 -5 0 6 85.83 5.48
 -5 0 5 110.91 10.06
 -5 0 4 54.49 6.53
 -5 0 4 44.4 4.92
 -5 0 4 56 6.96
 -5 0 4 51.48 4.8
 -5 0 4 58.17 7.09
 5 0 -3 139.73 10.49
 -5 0 3 104.29 7.58
 -5 0 3 128.25 9.17
 -5 0 3 131.43 8.59
 -5 0 3 128.95 10
 -5 0 3 129.14 10.48
 -5 0 3 117.74 7.99
 5 0 -3 132.17 10.27
 -5 0 2 579.73 25.16
 -5 0 2 578.62 23.09
 -5 0 2 611.4 25.94
 -5 0 2 561.87 25.36
 -5 0 2 608.05 23.82
 -5 0 1 148.87 11.05
 -5 0 1 149.25 8.48
 -5 0 1 181.83 12.17
 -5 0 1 155.94 10.61
 -5 0 1 160.2 10.12
 -5 0 0 779.83 31.36
 -5 0 0 769.36 30.21
 -5 0 0 787.72 31.9
 -5 0 0 769.89 30.23
 -5 0 0 829.73 30.95
 -5 0 -1 779.77 36.42
 -5 0 -1 762.73 30.34
 -5 0 -1 770.94 30.72
 -5 0 -1 746.97 29.54
 -5 0 -1 871.26 31.99
 -5 0 -2 100.49 12.58
 -5 0 -2 97.31 7.68
 -5 0 -2 94.94 7.71
 -5 0 -2 88.82 7.16
 -5 0 -3 14.08 6.75
 -5 0 -3 11.2 2.91
 -5 0 -3 11.26 2.73
 -5 0 -3 8.45 2.41
 5 0 3 8.69 3.57
 -5 0 -4 104.08 12.92
 5 0 4 106.93 9.56
 5 0 4 111.89 9.84
 -5 0 -5 739.49 35.81
 5 0 5 750.58 31.27
 -5 0 -5 775.79 30.57
 -5 0 -6 600.67 27.28
 -5 0 -7 310.44 17.77
 -5 0 -7 309.57 19.19
 -5 0 -7 338.46 19.79
 -5 0 -8 338.55 16.76
 -5 0 -8 375.37 18.06
 -5 0 -9 83.67 5.86
 5 0 9 65.08 5.88
 -5 0 -9 69.89 5.89
 -5 -1 8 455.19 15.52
 -5 -1 8 392.67 14.95
 -5 -1 7 459.2 18.28
 -5 -1 7 427.26 16.85
 -5 -1 7 424.57 17.92
 -5 -1 6 314.61 14.45
 -5 -1 6 325.1 16.32
 -5 -1 6 296.6 16.19
 -5 -1 5 74.88 8.96
 -5 -1 5 66.7 7.79
 -5 -1 4 7.72 2.72
 -5 -1 4 8.05 2.67
 -5 -1 4 4.69 2.58
 -5 -1 4 7.5 2.13
 -5 -1 4 11.41 4.04
 5 1 -3 7.43 3.22
 -5 -1 3 9.62 2.46
 -5 -1 3 10.09 2.75
 -5 -1 3 7.16 2.35
 -5 -1 3 7.69 2.84
 -5 -1 3 6.36 3.32
 -5 -1 3 9.45 2.52
 -5 -1 2 247.31 12.19
 -5 -1 2 249.86 12.62
 -5 -1 2 278.34 14.67
 -5 -1 2 271.33 13.34
 -5 -1 1 540.3 22.46
 -5 -1 1 525.5 22.94
 -5 -1 1 478 19.01
 -5 -1 1 502.13 19.6
 5 1 -1 507.11 21.24
 -5 -1 1 475.75 21.37
 -5 -1 1 540.92 21.6
 -5 -1 0 538.1 22.94
 -5 -1 0 541.85 22.67
 -5 -1 0 497.34 19.22
 5 1 0 520.14 21.88
 -5 -1 0 539.9 23.03
 -5 -1 0 506 21.8
 -5 -1 0 541.55 22.12
 -5 -1 -1 114.87 11.1
 -5 -1 -1 118.52 8.68
 5 1 1 120.68 8.72
 -5 -1 -1 115.48 8.74
 -5 -1 -1 108.87 8.18
 -5 -1 -1 136.01 9.39
 -5 -1 -1 117.51 8.98
 -5 -1 -2 19.42 3.93
 -5 -1 -2 19.12 5.63
 -5 -1 -2 23.57 3.84
 5 1 2 22.75 3.92
 -5 -1 -2 24.01 3.95
 -5 -1 -2 21.94 3.74
 -5 -1 -2 27.28 4.02
 -5 -1 -3 359.17 24.06
 -5 -1 -3 314.52 14.96
 5 1 3 313.47 15.92
 -5 -1 -3 336.57 15.33
 -5 -1 -4 208.49 17.23
 -5 -1 -4 170.31 9.46
 -5 -1 -5 111.16 11.79
 5 1 5 123.36 9.38
 -5 -1 -5 99.94 8.96
 5 1 5 110.98 9.13
 -5 -1 -6 642.95 30.16
 -5 -1 -6 725.22 35.83
 -5 -1 -7 306.24 23.28
 -5 -1 -8 405.54 19.91
 -5 -1 -8 408.97 20.84
 -5 -1 -8 409.23 21.07
 -5 -1 -9 77.27 6.51
 -5 -1 -9 77.33 5.58
 -5 -1 -9 74.38 6.99
 -5 -1 -10 89.81 5.18
 -5 -1 -10 99.03 6.56
 -5 -2 8 52.27 3.32
 -5 -2 8 49.12 3.4
 -5 -2 7 287.42 12.23
 -5 -2 7 261.18 10.89
 -5 -2 7 265.77 12.26
 -5 -2 6 535.05 21.36
 -5 -2 6 508.68 19.28
 -5 -2 6 521.62 21.16
 -5 -2 6 518.12 21.71
 -5 -2 5 162.73 11.87
 -5 -2 5 188.4 12.6
 -5 -2 5 197.46 12.84
 -5 -2 4 35.71 4.87
 -5 -2 4 38.52 4.77
 -5 -2 4 33.82 5.13
 -5 -2 4 38.58 5.31
 -5 -2 4 38.24 5.72
 -5 -2 4 35.24 3.99
 -5 -2 3 202.22 11.46
 -5 -2 3 206.87 11.59
 -5 -2 3 217.31 12.53
 -5 -2 3 229.25 13.69
 -5 -2 3 188.93 11.45
 -5 -2 3 218.35 10.84
 -5 -2 3 216.61 11.37
 -5 -2 2 16.56 2.96
 -5 -2 2 15.32 2.96
 -5 -2 2 17.28 3.58
 5 2 -2 17.73 3.38
 -5 -2 2 13.42 3.19
 -5 -2 2 16.81 3.21
 -5 -2 1 238.94 14.07
 -5 -2 1 212.66 10.85
 -5 -2 1 227.85 11.25
 5 2 -1 226.57 12.41
 -5 -2 1 236.2 13.39
 -5 -2 1 213.2 12.16
 -5 -2 1 239.26 12.37
 -5 -2 0 337.08 14.48
 -5 -2 0 340.35 14.58
 5 2 0 366.26 17
 -5 -2 0 345.48 16.33
 -5 -2 0 401.2 17.07
 -5 -2 0 372.6 18.39
 -5 -2 -1 837.07 35.16
 -5 -2 -1 871.11 28.92
 -5 -2 -1 803.21 28.45
 5 2 1 851.76 32.09
 -5 -2 -1 847.41 31.21
 -5 -2 -1 946.04 31.86
 -5 -2 -1 893.28 33.69
 -5 -2 -2 951.11 40.26
 5 2 2 917.58 34.56
 -5 -2 -2 914.13 33.13
 -5 -2 -2 981.29 35.9
 -5 -2 -2 938.91 32.99
 -5 -2 -3 176.14 15.25
 5 2 3 158.07 10.6
 -5 -2 -3 149.68 10.57
 -5 -2 -3 145.25 8.69
 -5 -2 -4 575.96 29.85
 5 2 4 544.14 23.11
 -5 -2 -4 537.45 23.34
 -5 -2 -5 193.89 15.55
 5 2 5 191.42 11.23
 -5 -2 -5 229.26 18.47
 -5 -2 -6 136.45 12.22
 -5 -2 -6 158.95 15.22
 -5 -2 -7 36.11 6.09
 -5 -2 -7 36.62 7.68
 5 2 7 36.16 6.44
 -5 -2 -7 41.01 7.33
 -5 -2 -8 370.2 19.91
 -5 -2 -8 437.82 21.6
 -5 -2 -8 415.01 21.96
 -5 -2 -9 401.27 18.37
 -5 -2 -9 383.13 16.31
 -5 -2 -9 414.29 19.85
 -5 -2 -10 119.95 7.25
 -5 -2 -10 144.47 8.93
 5 2 11 175.19 6.33
 -5 -3 7 131.87 6.69
 -5 -3 7 130.4 7.08
 -5 -3 6 237.3 11.68
 -5 -3 6 228.37 12.47
 -5 -3 6 241.1 12.43
 -5 -3 6 246.87 11.47
 -5 -3 5 479.63 20.19
 -5 -3 5 479.83 18.89
 -5 -3 5 419.21 21.27
 -5 -3 5 469.77 21.01
 -5 -3 5 460.46 21.21
 -5 -3 4 129.11 8.85
 -5 -3 4 114.25 7.96
 -5 -3 4 136.62 10.05
 -5 -3 4 113.67 7.48
 -5 -3 3 165.78 10
 -5 -3 3 169.73 9.95
 -5 -3 3 186.24 12.23
 -5 -3 3 173.29 11.66
 -5 -3 3 167.56 10.19
 -5 -3 3 174.76 9.83
 -5 -3 2 84.52 6.56
 -5 -3 2 83.18 6.46
 -5 -3 2 99.72 8.26
 5 3 -2 93.49 7.18
 -5 -3 2 89.15 6.69
 -5 -3 2 95.41 6.84
 -5 -3 2 86.87 6.8
 -5 -3 1 24.38 3.32
 -5 -3 1 21.51 3.18
 -5 -3 1 28.98 4.59
 5 3 -1 28.93 4.19
 -5 -3 1 25.45 4.62
 -5 -3 1 23.46 3.66
 -5 -3 1 26.34 3.96
 -5 -3 1 27.46 3.9
 -5 -3 0 99.42 6.64
 -5 -3 0 101.71 6.67
 5 3 0 95.01 7.94
 -5 -3 0 95.73 7.23
 -5 -3 0 109.45 7.68
 -5 -3 0 103.91 9.22
 -5 -3 -1 533.47 24.36
 -5 -3 -1 520.05 19.91
 -5 -3 -1 536.81 19.92
 5 3 1 531.34 22.91
 -5 -3 -1 541.34 21.6
 -5 -3 -1 544.84 24.55
 -5 -3 -1 564.17 21.44
 -5 -3 -2 1229.78 46.81
 -5 -3 -2 1178.26 38.51
 5 3 2 1173.53 42.6
 -5 -3 -2 1249.78 44.52
 -5 -3 -2 1208.39 39.84
 5 3 3 1631.14 55.38
 -5 -3 -3 1673.72 56.65
 -5 -3 -3 1558.1 50.94
 -5 -3 -4 219.71 16.39
 5 3 4 214.56 12.95
 -5 -3 -4 206.7 13.4
 -5 -3 -5 388.12 22.63
 5 3 5 365.51 18.38
 -5 -3 -5 438.46 17.16
 -5 -3 -5 438.78 24.98
 -5 -3 -6 9.4 3.82
 5 3 6 7.62 2.33
 -5 -3 -6 8.38 1.99
 5 3 6 4.95 4.44
 -5 -3 -6 9.33 4.71
 -5 -3 -7 67.86 8.37
 -5 -3 -7 82.18 8.63
 5 3 7 88.18 10.32
 -5 -3 -7 84.47 10.04
 -5 -3 -8 45.38 5.66
 5 3 8 54.62 7.58
 -5 -3 -9 397.52 18.71
 -5 -3 -9 372.04 16.08
 -5 -3 -9 432.35 20.68
 -5 -3 -10 158.49 9.15
 5 3 10 182.23 9.44
 -5 -3 -10 166.62 10.66
 -5 -3 -11 300.92 13.08
 -5 -4 7 62.74 3.38
 -5 -4 6 103.38 6.04
 -5 -4 6 110.68 7.58
 -5 -4 6 93.21 6.43
 -5 -4 5 456.13 18.34
 -5 -4 5 436.85 20.61
 -5 -4 5 458.9 19.47
 -5 -4 4 219.07 12.4
 -5 -4 4 242.75 13.41
 -5 -4 3 124.21 8.14
 -5 -4 3 119.05 7.85
 -5 -4 3 129.88 10.92
 -5 -4 3 136.22 9.79
 -5 -4 3 127.79 8.59
 -5 -4 2 450.83 18.69
 -5 -4 2 492.04 21.69
 -5 -4 2 453.11 18.61
 -5 -4 2 523.11 23.37
 -5 -4 2 462.11 20.08
 -5 -4 2 437.32 18.86
 -5 -4 2 437.77 18.3
 -5 -4 2 482.42 19.35
 -5 -4 1 183.15 10.16
 -5 -4 1 183.36 10
 5 4 -1 192.2 11.5
 -5 -4 1 216.56 12.91
 -5 -4 1 205.31 12.27
 -5 -4 1 181 10.08
 -5 -4 1 203.55 11
 -5 -4 1 212.58 11.09
 -5 -4 0 99.43 6.66
 -5 -4 0 87.08 6.31
 5 4 0 102.87 8.35
 -5 -4 0 105.17 8.38
 -5 -4 0 109.13 9.54
 -5 -4 0 97.93 7.26
 -5 -4 0 93.16 6.99
 -5 -4 0 101.27 9.2
 -5 -4 -1 91.8 8.16
 -5 -4 -1 104.2 6.68
 5 4 1 90.4 8.15
 -5 -4 -1 110.41 8.57
 -5 -4 -1 89.68 7.08
 -5 -4 -1 99.16 9.14
 -5 -4 -1 107.82 7.12
 -5 -4 -2 379.23 20.29
 -5 -4 -2 372.61 15.57
 5 4 2 384.34 19.16
 -5 -4 -2 408.66 20.67
 -5 -4 -2 418.87 17.36
 -5 -4 -2 403.85 16.25
 -5 -4 -3 330.12 19.59
 5 4 3 329.83 17.55
 -5 -4 -3 336.12 18.52
 -5 -4 -3 345.82 15.11
 -5 -4 -3 304.24 13.35
 -5 -4 -4 156.05 13.27
 5 4 4 153.01 11.41
 -5 -4 -4 169.04 12.61
 -5 -4 -4 165.06 9.44
 -5 -4 -5 519.08 26.14
 5 4 5 474.73 22.93
 -5 -4 -5 535.12 20.39
 -5 -4 -5 536.3 27.34
 -5 -4 -6 515.81 25.61
 -5 -4 -6 536.72 19.89
 -5 -4 -7 6.07 3.44
 -5 -4 -7 8.02 4.04
 5 4 7 4.66 4.53
 -5 -4 -7 7.11 3.59
 -5 -4 -8 20.98 4.6
 5 4 8 20.37 5.64
 -5 -4 -9 147.67 10.7
 -5 -4 -9 167.52 12.09
 -5 -4 -10 134.64 8.5
 5 4 10 149.29 9.75
 5 4 11 95.2 5.5
 -5 -5 6 18.04 1.81
 -5 -5 5 55.25 4.34
 -5 -5 5 61.06 6.16
 -5 -5 5 58.96 5.14
 -5 -5 4 439.72 17.16
 -5 -5 4 417.49 20.93
 -5 -5 4 427.07 18.16
 -5 -5 3 187.53 11.26
 -5 -5 2 475.27 19.58
 -5 -5 2 540.84 22.55
 -5 -5 2 547.84 26.16
 -5 -5 2 532.4 21.77
 -5 -5 2 488.81 20.29
 -5 -5 1 593.26 25.31
 -5 -5 1 579.42 22.15
 5 5 -1 635.18 24.54
 -5 -5 1 619.2 27.22
 -5 -5 1 591.03 24.9
 -5 -5 1 562.58 22.46
 -5 -5 1 548.47 22.58
 -5 -5 1 612.99 23.01
 -5 -5 0 303.93 13.85
 5 5 0 315.74 16.21
 -5 -5 0 351.39 17.77
 -5 -5 0 318.12 17.05
 -5 -5 0 295.16 14.5
 -5 -5 0 303.27 14.14
 -5 -5 -1 45.69 5.93
 -5 -5 -1 45.86 4.37
 5 5 1 39.92 5.5
 -5 -5 -1 41.01 5.51
 -5 -5 -1 50.76 6.77
 -5 -5 -1 43.49 4.8
 -5 -5 -1 39.97 4.25
 -5 -5 -2 27.72 5.08
 -5 -5 -2 26.25 3.23
 -5 -5 -2 33.82 4.71
 5 5 2 26.4 4.89
 -5 -5 -2 27.81 3.87
 -5 -5 -2 25.55 3.25
 -5 -5 -2 27.86 5.66
 -5 -5 -3 195.07 13.95
 5 5 3 207.2 13.86
 -5 -5 -3 224.7 12.16
 -5 -5 -3 197.09 14.18
 -5 -5 -3 200.06 10.93
 -5 -5 -4 510.06 24.58
 5 5 4 472.27 23.68
 -5 -5 -4 488.77 24.53
 -5 -5 -4 466.08 19.39
 -5 -5 -5 526.05 25.34
 5 5 5 488.06 24.24
 -5 -5 -5 517.47 20.43
 -5 -5 -6 1212.87 44.84
 -5 -5 -6 1243.38 47.77
 -5 -5 -6 1207.55 38.72
 -5 -5 -7 259.32 15.99
 -5 -5 -7 268.88 18.79
 5 5 7 314.88 22.67
 -5 -5 -8 20.05 4.53
 -5 -5 -8 11.66 5.37
 5 5 8 17.41 5.84
 -5 -5 -8 17.24 4.94
 -5 -5 -9 12.82 3.37
 5 5 9 18.96 5.17
 -5 -5 -9 13.84 4.09
 -5 -5 -10 57.81 5.4
 5 5 10 66.49 6.72
 5 5 11 30.71 3.49
 -5 -5 -12 89.62 4.84
 -5 -6 4 205.53 9.31
 -5 -6 4 233.18 13.43
 -5 -6 3 322.96 13.36
 -5 -6 3 313.31 17.76
 -5 -6 3 310.7 13.8
 -5 -6 2 141.91 9.33
 -5 -6 1 557.58 23.43
 -5 -6 1 532.86 20.66
 -5 -6 1 578.97 27.78
 -5 -6 1 555.81 23.61
 -5 -6 0 320.04 16.6
 -5 -6 0 305.3 13.8
 5 6 0 325.61 16.49
 -5 -6 0 321.4 18.7
 -5 -6 0 323.83 17.15
 -5 -6 0 300.97 16.51
 -5 -6 -1 255.17 14.8
 -5 -6 -1 231.8 11.34
 5 6 1 246.25 14.55
 -5 -6 -1 255.31 15.19
 -5 -6 -1 243.06 14.83
 -5 -6 -1 191.11 11.6
 -5 -6 -1 253.81 15.14
 -5 -6 -2 87.23 8.83
 5 6 2 94.65 9.12
 -5 -6 -2 94.27 8.16
 -5 -6 -2 100.91 9.73
 -5 -6 -2 76.46 6.63
 5 6 3 127.35 11.23
 -5 -6 -3 133.83 9.12
 -5 -6 -3 142.91 12.2
 -5 -6 -3 119.87 8.44
 -5 -6 -4 475.49 22.4
 5 6 4 440.42 23.94
 -5 -6 -4 430.43 18.37
 -5 -6 -4 417.39 18.39
 -5 -6 -5 406.69 20.18
 5 6 5 344.33 20.71
 -5 -6 -5 359.39 16.29
 -5 -6 -5 348.92 18.53
 -5 -6 -6 577.71 25.24
 -5 -6 -6 591.37 25.16
 -5 -6 -6 545.75 28.17
 -5 -6 -6 505.33 20.56
 -5 -6 -7 732.7 30.03
 -5 -6 -7 697.23 37.11
 -5 -6 -8 312.11 24.95
 5 6 8 382.38 24.13
 -5 -6 -9 99.79 7.86
 -5 -6 -9 82.32 9.31
 -5 -6 -10 2.64 1.79
 -5 -6 -10 1.6 2.01
 5 6 10 2.63 3.21
 5 6 10 -0.22 2.26
 5 6 11 38.14 3.96
 -5 -6 -12 2.26 1.04
 5 6 12 4.22 1.08
 -5 -7 3 41.98 5.88
 -5 -7 3 47.56 4.08
 -5 -7 2 159.91 11.8
 -5 -7 2 144.52 8.44
 -5 -7 2 160.14 9.31
 -5 -7 1 137.19 9.72
 -5 -7 0 622.94 25.06
 -5 -7 0 589.13 29.09
 -5 -7 0 592.83 25.49
 -5 -7 -1 548.85 24.23
 -5 -7 -1 534.68 25.98
 -5 -7 -1 519.18 23.97
 -5 -7 -1 512.15 23.45
 -5 -7 -2 321.67 18.18
 5 7 2 333.14 18.71
 -5 -7 -2 317.31 17.59
 -5 -7 -2 317.85 17.69
 -5 -7 -2 322.86 18.05
 5 7 3 139.42 12.59
 -5 -7 -3 123.28 9.55
 -5 -7 -3 118.18 10.56
 -5 -7 -3 110.96 10.54
 5 7 4 147.29 14.48
 -5 -7 -4 161.93 12.05
 -5 -7 -4 139.05 12.28
 -5 -7 -4 115.61 8.94
 -5 -7 -5 18.44 3.85
 5 7 5 15.65 5.39
 -5 -7 -5 14.86 5.26
 -5 -7 -5 21.4 5.07
 -5 -7 -6 36.81 7.35
 -5 -7 -6 54.61 7.06
 -5 -7 -6 40.3 5.78
 -5 -7 -7 229.57 19.55
 -5 -7 -7 258.45 14.81
 -5 -7 -8 151.45 25.17
 5 7 8 412.57 24.86
 -5 -7 -9 359.35 17.26
 -5 -7 -9 365.25 22.71
 -5 -7 -9 406.71 17.43
 5 7 9 363.08 19.73
 -5 -7 -10 67.13 5.85
 -5 -7 -10 66.46 6.56
 5 7 10 75.68 6.67
 5 7 11 29.1 4.54
 5 7 11 29.02 3.45
 -5 -7 -11 27.91 3.27
 -5 -7 -12 7.75 1.54
 5 7 12 10.07 1.54
 -5 -8 3 42.13 3.28
 -5 -8 2 3.61 2.73
 -5 -8 2 3.95 1.62
 -5 -8 2 6.85 2.23
 -5 -8 1 80.34 8.07
 -5 -8 1 82.48 6.71
 -5 -8 0 387.3 19.98
 -5 -8 0 387.82 18.12
 -5 -8 -1 788.05 33.04
 -5 -8 -1 826.08 30.79
 -5 -8 -2 550.86 24.54
 -5 -8 -2 563.32 24.64
 -5 -8 -3 376.42 20.23
 -5 -8 -3 379.26 19.06
 -5 -8 -3 334.86 19.04
 -5 -8 -4 17.96 4.46
 -5 -8 -4 19.37 5.06
 -5 -8 -5 2.85 2.11
 -5 -8 -5 6 3.09
 -5 -8 -5 3.03 3.68
 -5 -8 -6 0.84 3.52
 -5 -8 -7 253.01 19.42
 -5 -8 -8 213.37 21.79
 -5 -8 -8 226.61 11.97
 5 8 8 228.59 14.54
 -5 -8 -8 220.92 12.49
 -5 -8 -9 147.21 13.66
 5 8 9 172.94 14.17
 5 8 9 146.71 10.09
 -5 -8 -9 127.51 8.66
 -5 -8 -10 197.49 11.89
 5 8 10 208.5 11
 -5 -8 -10 198.67 10.39
 5 8 11 126.84 7.06
 -5 -8 -11 125.43 6.95
 5 8 12 57.52 3.47
 -5 -8 -12 54.47 3.41
 -5 -9 2 8.95 1.8
 -5 -9 1 16.54 2.57
 -5 -9 1 12.19 2.6
 -5 -9 0 3.53 2.59
 -5 -9 0 2.79 2.19
 -5 -9 -1 279.13 14.75
 -5 -9 -1 267.54 13.78
 -5 -9 -2 375.51 18.41
 -5 -9 -2 336.24 16.92
 -5 -9 -2 348 17.04
 -5 -9 -3 366.38 18.9
 -5 -9 -3 366.07 17.22
 -5 -9 -3 331.48 17.23
 -5 -9 -4 479.75 20.97
 -5 -9 -4 487.26 22.94
 -5 -9 -5 2.55 2.4
 -5 -9 -5 2.22 3.41
 -5 -9 -6 1.62 2.07
 -5 -9 -6 1.07 2.18
 -5 -9 -6 3.84 3.31
 -5 -9 -7 5.65 2.46
 -5 -9 -7 4.3 3.71
 -5 -9 -7 3.75 2.33
 -5 -9 -8 195.91 15.4
 5 9 8 176.96 10.13
 -5 -9 -8 180.53 10.26
 -5 -9 -9 239.03 15.3
 5 9 9 254.48 12.19
 -5 -9 -9 240.77 11.92
 -5 -9 -10 309.98 15.09
 5 9 10 312.87 13.24
 -5 -9 -10 309.39 13.17
 5 9 11 145.68 6.82
 -5 -9 -11 144.61 7
 -5 -10 1 11.09 1.84
 -5 -10 0 48.89 4.09
 -5 -10 0 49.77 4.03
 -5 -10 -1 10.95 2.5
 -5 -10 -2 143.79 8.51
 -5 -10 -3 228.05 12.87
 -5 -10 -3 202.61 10.73
 -5 -10 -4 377.05 18.22
 -5 -10 -4 354.08 15.59
 -5 -10 -5 368.39 15.66
 -5 -10 -5 347.69 17.43
 -5 -10 -6 70.93 7.29
 -5 -10 -6 55.03 4.81
 -5 -10 -6 55.8 6.58
 -5 -10 -7 51.02 5.97
 -5 -10 -7 50.93 4.15
 -5 -10 -7 50.81 6.56
 -5 -10 -8 0.49 2.47
 -5 -10 -9 37.49 4.84
 5 10 9 47.74 6.61
 5 10 10 114.44 5.13
 5 10 10 129.39 5.62
 -5 -10 -11 223.81 9.13
 -5 -11 -1 1.5 1.05
 -5 -11 -1 3.07 1.18
 -5 -11 -2 97.71 5.23
 -5 -11 -3 133.26 6.56
 -5 -11 -4 292.85 13.19
 -5 -11 -4 220.43 9.71
 -5 -11 -5 183.33 10.17
 -5 -11 -5 152.48 7.23
 -5 -11 -6 64.21 5.6
 -5 -11 -6 49.06 3.41
 -5 -11 -7 115.93 7.61
 -5 -11 -8 93.45 6.31
 -5 -11 -9 0.2 1.2
 5 11 9 -0.15 0.73
 5 11 10 5.78 0.94
 -5 -12 -7 51.77 3.56
 -6 4 4 202.12 8.4
 -6 4 3 78.41 4.83
 -6 4 3 63.57 3.52
 -6 4 2 119.11 5.58
 -6 4 1 154.61 6.94
 -6 4 0 82.46 4.72
 -6 4 -1 9.18 1.56
 -6 3 5 5.29 1.34
 -6 3 4 157.46 8.42
 -6 3 4 131.26 5.93
 -6 3 3 505.89 20.85
 -6 3 3 446.33 16.04
 6 -3 -2 449.72 26.33
 -6 3 2 425.97 18.47
 -6 3 2 402.68 15.3
 6 -3 -1 325.57 23.16
 -6 3 1 304.06 12.26
 6 -3 0 293.93 22.41
 -6 3 0 326.04 13.5
 6 -3 1 111.05 12.54
 -6 3 -1 104.94 7.04
 -6 3 -2 27.83 3.71
 -6 3 -3 26.96 2.57
 -6 2 5 26.45 2.52
 -6 2 5 22.78 2.04
 -6 2 4 1.51 1.2
 -6 2 4 1.19 1.98
 -6 2 4 0.24 0.93
 6 -2 -3 49.24 11.44
 -6 2 3 46.93 8.85
 -6 2 3 45.61 3.87
 6 -2 -2 502.13 33.35
 -6 2 2 529.95 23.1
 -6 2 2 496.43 17.68
 6 -2 -1 267.88 22.94
 -6 2 1 245.52 12.99
 -6 2 1 280.58 12.55
 6 -2 0 161.17 18.3
 -6 2 0 139.6 8.23
 -6 2 0 157.19 9.07
 6 -2 1 177.12 20.15
 -6 2 -1 179.46 10.81
 6 -2 2 19.84 12.09
 -6 2 -2 37.93 7.04
 -6 2 -3 4.82 3.08
 -6 2 -3 0.27 1.39
 -6 2 -4 114.88 10.39
 -6 2 -4 88.69 4.55
 -6 2 -5 85.42 6.77
 -6 1 6 172.4 7.18
 -6 1 5 285.49 11.7
 -6 1 5 287.91 11.34
 -6 1 5 261.8 10.15
 -6 1 4 48.09 6.02
 -6 1 4 45.01 4.88
 -6 1 4 42.75 3.53
 -6 1 4 45.47 4.16
 6 -1 -3 8.97 7.58
 -6 1 3 8.38 2.5
 -6 1 3 7.62 1.92
 -6 1 3 3.97 4.23
 -6 1 3 8.3 2.35
 -6 1 3 9.12 1.99
 6 -1 -2 74.68 10.48
 -6 1 2 56.36 4.79
 -6 1 2 80.61 9.14
 -6 1 2 58.36 5.03
 6 -1 -1 182.27 14.83
 -6 1 1 159.36 10.54
 -6 1 1 165.9 9.67
 6 -1 0 74.85 9.83
 -6 1 0 61.53 5.65
 -6 1 0 70.46 6.22
 6 -1 1 737.33 33.59
 -6 1 -1 638.31 26.67
 6 -1 2 483.58 27.93
 -6 1 -2 626.68 27.9
 -6 1 -3 59.04 8.74
 6 -1 3 59.65 11.19
 -6 1 -3 70.13 6.38
 -6 1 -4 11.82 9.93
 -6 1 -4 6.46 1.44
 -6 1 -5 38.67 6.18
 -6 1 -6 12.78 2.75
 -6 0 6 219.6 8.89
 -6 0 5 290.03 11.8
 -6 0 5 332.03 13.5
 -6 0 5 313.11 11.73
 -6 0 4 227.64 13.08
 -6 0 4 219.43 11.43
 -6 0 4 193.62 10.33
 -6 0 4 214.14 9.49
 6 0 -3 15.51 6.01
 -6 0 3 19.61 4.03
 -6 0 3 13.58 2.76
 -6 0 3 15.61 3.92
 -6 0 3 15.46 3.76
 -6 0 3 14.86 2.47
 -6 0 3 13.93 2.5
 -6 0 2 4.42 2.8
 -6 0 2 0.26 1.32
 -6 0 2 0.15 1.55
 -6 0 2 4.38 2.91
 -6 0 2 -0.31 1.5
 6 0 -1 192.87 13.33
 -6 0 1 166.09 11.13
 -6 0 1 161.63 10.43
 -6 0 1 187.65 10.39
 6 0 0 256.95 15.74
 6 0 1 637.96 28.42
 -6 0 -1 639.38 26.26
 6 0 2 983.52 39.99
 -6 0 -2 1074.76 38.63
 -6 0 -3 252.1 18.63
 -6 0 -3 275.86 13.43
 -6 0 -4 208.33 20.41
 6 0 4 191.11 14.31
 -6 0 -5 25.43 6.47
 -6 0 -6 1.75 2.32
 -6 0 -7 22.35 3.24
 -6 -1 6 117.44 5.32
 -6 -1 5 198.42 9.64
 -6 -1 5 200.13 9.66
 -6 -1 5 224.01 10.41
 -6 -1 4 534.54 21.93
 -6 -1 4 597 24.45
 -6 -1 4 525.54 21.07
 -6 -1 4 454.62 19.56
 -6 -1 4 449.58 17.5
 6 1 -3 228.67 14
 -6 -1 3 202.39 11
 -6 -1 3 216.04 11.97
 -6 -1 3 212.09 11.28
 -6 -1 3 206.41 9.7
 -6 -1 3 200.92 10.07
 -6 -1 3 226.45 12.99
 6 1 -2 94.48 8.58
 -6 -1 2 77.27 6.03
 -6 -1 2 83.03 6.56
 -6 -1 2 82.59 7.41
 -6 -1 2 83.43 7.47
 -6 -1 2 79.78 6.34
 -6 -1 2 86.47 6.33
 6 1 -1 8.77 3.74
 -6 -1 1 9.92 3.05
 6 1 0 244.37 14.21
 -6 -1 0 205.66 12
 6 1 1 10.81 4.12
 -6 -1 -1 6.88 2.74
 6 1 2 264.18 15.68
 -6 -1 -3 338.39 21.18
 -6 -1 -3 326.1 14.82
 -6 -1 -4 302.75 22.46
 6 1 4 272.52 16.21
 -6 -1 -5 316.83 20.02
 -6 -1 -5 295.29 11.9
 -6 -1 -6 7.04 3.43
 -6 -1 -7 1.98 2.03
 -6 -1 -8 3.49 1.61
 -6 -2 6 13.77 1.61
 -6 -2 5 87.71 5.77
 -6 -2 5 97.64 6.22
 -6 -2 4 399.12 18.1
 -6 -2 4 386.39 16.39
 -6 -2 3 819.42 30.88
 -6 -2 3 841.74 31.84
 -6 -2 3 876.91 29.8
 -6 -2 3 872.54 32.94
 6 2 -2 602.32 23.6
 -6 -2 2 486.4 19.91
 -6 -2 2 513.17 20.42
 -6 -2 2 562.83 22.41
 -6 -2 2 537.67 22.96
 -6 -2 2 541.43 20.53
 -6 -2 2 559.6 20.94
 6 2 -1 140.81 9.89
 -6 -2 1 127.72 9.27
 6 2 0 8.44 3.58
 -6 -2 0 6.61 3.11
 -6 -2 -1 32.61 4.82
 -6 -2 -2 4.49 2.67
 6 2 3 164.84 12.01
 -6 -2 -4 596.25 31.06
 6 2 4 571.2 25.56
 6 2 5 277.62 14.86
 -6 -2 -5 272.92 11.83
 -6 -2 -6 297.41 17.03
 -6 -2 -7 93.19 7.8
 -6 -2 -8 21.42 3.19
 -6 -2 -9 0.55 1.11
 -6 -3 5 56.01 4.08
 -6 -3 5 49.34 4.29
 -6 -3 4 249.8 12.85
 -6 -3 4 283.87 13.41
 -6 -3 3 276.23 13.58
 -6 -3 3 254.45 14.28
 -6 -3 3 254.77 13.8
 6 3 -2 423.37 17.62
 -6 -3 2 365.28 15.76
 -6 -3 2 389.61 18.29
 -6 -3 2 397.79 18.18
 -6 -3 2 391.93 15.95
 -6 -3 1 406.26 16.67
 -6 -3 1 460.36 20.3
 -6 -3 1 456.95 18.36
 -6 -3 0 110.88 8.78
 -6 -3 0 98.34 7.96
 -6 -3 -1 86.22 7.92
 -6 -3 -1 98.42 8.33
 -6 -3 -1 87 7.03
 -6 -3 -2 39.22 5.43
 -6 -3 -2 37.48 4.5
 -6 -3 -3 441.88 18.35
 -6 -3 -3 465.17 20.69
 -6 -3 -4 321.5 16.12
 -6 -3 -5 322.12 19.1
 6 3 5 315.43 16.47
 -6 -3 -5 282.23 12.58
 -6 -3 -6 286.6 16.09
 -6 -3 -6 242.08 10.59
 -6 -3 -7 316.2 16.04
 -6 -3 -8 161.33 9.52
 -6 -3 -9 153.46 7.65
 6 3 9 147.7 7.49
 -6 -4 5 2.12 0.93
 -6 -4 4 14.44 2.52
 -6 -4 4 9.39 2.6
 -6 -4 3 246.25 11.82
 -6 -4 3 243.82 14.34
 -6 -4 3 247.87 12.88
 -6 -4 2 149.78 8.57
 -6 -4 2 163.41 11.38
 -6 -4 2 159.67 10.26
 -6 -4 1 301.41 13.34
 -6 -4 1 328.21 16.27
 -6 -4 1 353.28 17.6
 -6 -4 1 297.33 13.88
 -6 -4 1 337.4 14.41
 -6 -4 0 292.26 15.61
 -6 -4 0 291.72 14.76
 -6 -4 -1 111.03 9.11
 -6 -4 -2 146.53 9.03
 -6 -4 -2 159.74 11.25
 -6 -4 -3 63.18 5.47
 -6 -4 -3 77.11 7.68
 -6 -4 -4 53.69 6.56
 -6 -4 -5 412.05 16.8
 -6 -4 -5 450.41 20.77
 -6 -4 -6 301.08 16.43
 -6 -4 -6 267.96 11.78
 -6 -4 -7 445.21 20.13
 -6 -4 -8 128.05 8.46
 -6 -4 -9 80.19 5.38
 -6 -4 -9 89.37 5.75
 6 4 9 89.44 6.76
 -6 -5 4 42.16 4.63
 -6 -5 3 7.22 2.47
 -6 -5 3 5.91 1.67
 -6 -5 3 6.19 2.93
 -6 -5 2 139.2 7.76
 -6 -5 2 149.21 11.15
 -6 -5 2 154.32 9.38
 -6 -5 1 413.2 16.54
 -6 -5 1 440.49 21.52
 -6 -5 1 454.39 19.51
 -6 -5 1 447.62 18
 -6 -5 0 676.31 26.82
 -6 -5 0 684.99 28.16
 -6 -5 0 689.22 26.04
 -6 -5 0 593.23 24.28
 -6 -5 -1 145.92 10.71
 -6 -5 -1 153.38 10.83
 -6 -5 -1 139.82 8.03
 -6 -5 -2 164.9 8.67
 -6 -5 -2 187.13 12.38
 -6 -5 -3 90.48 8.82
 -6 -5 -4 226.73 14.6
 -6 -5 -5 35.64 5.62
 -6 -5 -5 26.31 3.38
 -6 -5 -5 29.61 3.66
 -6 -5 -5 33.49 5.9
 -6 -5 -6 315.49 16.24
 -6 -5 -6 267.31 12.38
 -6 -5 -6 319.92 17.82
 -6 -5 -7 296.13 14.85
 6 5 7 269.39 16.76
 -6 -5 -7 280.93 16.01
 -6 -5 -7 296.8 15.89
 -6 -5 -8 386.19 17.49
 -6 -5 -8 403.22 17.29
 6 5 8 430.7 19.62
 -6 -5 -9 198.27 9.5
 -6 -5 -9 190.78 9.31
 6 5 10 135.29 6.68
 -6 -6 3 31.44 4.23
 -6 -6 2 20.74 4.12
 -6 -6 2 23.41 3.36
 -6 -6 1 33.28 5.76
 -6 -6 1 41.39 4.26
 -6 -6 1 33.61 4.32
 -6 -6 0 320.68 15.77
 -6 -6 0 334.55 18.16
 -6 -6 0 327.52 15.39
 -6 -6 -1 395.97 19.15
 -6 -6 -1 436.7 21.31
 -6 -6 -1 403.57 18.96
 -6 -6 -2 160.84 11.14
 -6 -6 -2 163.1 11.14
 -6 -6 -2 153.52 11.05
 -6 -6 -3 354.64 17.1
 -6 -6 -3 374.66 19.37
 -6 -6 -4 93.05 8.5
 -6 -6 -4 79.34 6.47
 -6 -6 -4 73.2 6.11
 -6 -6 -4 83.84 8.75
 -6 -6 -5 6.35 3.69
 6 6 5 8.44 5.61
 -6 -6 -5 15.07 4.65
 6 6 6 10.31 5.35
 -6 -6 -6 16.89 5.55
 -6 -6 -7 43.52 5.09
 -6 -6 -7 47.96 8.11
 6 6 7 45.55 6.99
 -6 -6 -7 56.76 5.99
 -6 -6 -8 262 14.53
 6 6 8 303.15 16.39
 -6 -6 -8 296.24 13.71
 -6 -6 -9 337.41 13.58
 6 6 9 331.51 15.47
 -6 -6 -9 328.26 13.44
 6 6 10 391.72 14.14
 -6 -6 -10 353.67 12.87
 -6 -7 2 49.38 5.29
 -6 -7 1 1.85 2.43
 -6 -7 1 2.95 1.69
 -6 -7 0 17.55 4.27
 -6 -7 0 20.94 3.62
 -6 -7 0 19.11 3.26
 -6 -7 -1 138.89 9.46
 -6 -7 -1 150.05 11.43
 -6 -7 -1 145.45 9.66
 -6 -7 -2 331.9 15.1
 -6 -7 -2 269.95 15.67
 -6 -7 -2 287.2 15.35
 -6 -7 -2 293.38 15.62
 -6 -7 -3 357.51 17.45
 -6 -7 -3 342.08 17.17
 -6 -7 -3 374.89 18.35
 -6 -7 -3 362.59 18.69
 -6 -7 -4 510.78 22.46
 -6 -7 -4 523.96 22.58
 -6 -7 -4 479.06 23.14
 -6 -7 -5 346.75 17.33
 -6 -7 -5 325.39 19.07
 -6 -7 -6 19.3 4.1
 6 7 6 13.82 5.7
 -6 -7 -6 15.12 5.12
 -6 -7 -7 6.91 2.37
 -6 -7 -7 9.4 2.87
 6 7 7 8.89 4.28
 -6 -7 -7 10.17 7.18
 -6 -7 -8 118.78 7.4
 -6 -7 -8 111.86 10.37
 6 7 8 128.87 10.11
 -6 -7 -8 114.13 7.34
 -6 -7 -9 183.63 8.43
 6 7 9 200.6 10.26
 -6 -7 -9 196 8.84
 6 7 10 170.34 7.49
 -6 -7 -10 141.34 6.38
 -6 -8 1 67.23 5.62
 -6 -8 1 62.99 3.87
 -6 -8 0 10.41 3.03
 -6 -8 0 7.76 2.32
 -6 -8 -1 16.3 3.39
 -6 -8 -1 24.08 3.61
 -6 -8 -2 153.57 9.56
 -6 -8 -2 159.18 9.4
 -6 -8 -2 127.99 9.32
 -6 -8 -2 146.89 9.51
 -6 -8 -3 253.33 13.03
 -6 -8 -3 244.08 12.99
 -6 -8 -3 220.93 12.87
 -6 -8 -4 341.64 16.7
 -6 -8 -4 307.48 15.43
 -6 -8 -4 306.14 16.76
 -6 -8 -5 369.51 18.26
 -6 -8 -5 355.36 16.18
 -6 -8 -5 311.43 18.02
 -6 -8 -6 230.43 13.89
 -6 -8 -6 203.87 10.88
 -6 -8 -7 112.95 7.15
 -6 -8 -7 92.58 11.86
 6 8 7 126.48 11.09
 6 8 7 113.05 7.83
 -6 -8 -8 2.54 1.56
 -6 -8 -8 1 1.47
 6 8 8 0.49 3.2
 -6 -8 -8 2.23 3.98
 6 8 8 3.62 1.95
 6 8 9 34.08 3.28
 -6 -8 -9 30.42 2.85
 6 8 10 30.83 2.44
 -6 -9 0 152.21 6.65
 -6 -9 -1 22.02 2.92
 -6 -9 -2 2.59 2.09
 -6 -9 -3 73.19 5.85
 -6 -9 -3 90.6 6.67
 -6 -9 -3 87.25 6.44
 -6 -9 -4 77.22 6.6
 -6 -9 -4 76.95 6.02
 -6 -9 -4 67.89 6.22
 -6 -9 -5 233.59 11.13
 -6 -9 -5 208.24 12.6
 -6 -9 -6 342.28 14.35
 -6 -9 -6 354.47 18.06
 -6 -9 -7 198.01 11.13
 -6 -9 -7 164.72 8.18
 6 9 7 214.49 13.56
 -6 -9 -7 181.66 12.49
 -6 -9 -8 216.83 10.44
 -6 -9 -8 169.76 7.36
 -6 -9 -9 1.03 1.24
 -6 -10 -2 12.79 1.85
 -6 -10 -3 6.5 1.71
 -6 -10 -4 39.41 3.31
 -6 -10 -5 172.05 9.25
 -6 -10 -5 151.1 7.14
 -6 -10 -6 418.56 15.77
 -6 -10 -6 338.57 12.67
 -6 -10 -7 361.59 14.53
 -6 -10 -8 224.87 9.57
 -7 1 0 4.67 1.36
 -7 1 0 5.08 1.13
 -7 1 -1 19.6 2.57
 -7 0 2 55.16 3.21
 -7 0 1 86.8 4.57
 -7 0 1 85.19 4.52
 -7 0 0 169.68 8.13
 -7 0 0 179.9 8.08
 -7 0 -1 1.41 1.12
 -7 0 -1 3.56 2.7
 -7 0 -1 1.63 1.62
 -7 0 -2 92.93 5.64
 -7 0 -2 78.68 4.95
 -7 0 -3 254.77 11.67
 -7 -1 2 269.74 10.03
 -7 -1 1 219.16 9.89
 -7 -1 1 220.03 9.05
 -7 -1 1 218.2 9.07
 -7 -1 0 137.89 7.43
 -7 -1 0 129.98 7.31
 -7 -1 0 112.97 6.53
 -7 -1 -1 46.36 4.33
 -7 -1 -1 56.89 5.41
 -7 -1 -1 54.36 5.01
 -7 -1 -2 2.25 1.78
 -7 -1 -2 2.8 1.74
 -7 -1 -2 1.76 1.35
 -7 -1 -3 24.07 3.84
 -7 -1 -3 16.73 2.09
 -7 -1 -4 400.25 17.25
 -7 -2 2 110.66 6.72
 -7 -2 1 337.85 13.75
 -7 -2 1 317.75 11.99
 -7 -2 0 399.94 15.71
 -7 -2 0 379.85 15.17
 7 2 1 396.75 18.77
 -7 -2 -1 369.67 16.13
 -7 -2 -1 399.84 16.37
 -7 -2 -1 373.6 15.16
 7 2 2 111.61 9.34
 -7 -2 -2 130.77 8.18
 -7 -2 -2 129.85 7.35
 7 2 3 12.79 4.36
 -7 -2 -3 13.84 3.31
 -7 -2 -3 11.76 2.06
 -7 -2 -4 15.09 3.34
 -7 -2 -4 18.8 2.05
 -7 -2 -5 82.65 4.69
 -7 -2 -5 69.13 7.52
 -7 -3 2 17.48 2.82
 -7 -3 1 111.24 7.41
 -7 -3 0 182 8.89
 -7 -3 0 187.62 8.82
 7 3 1 359.13 16.26
 -7 -3 -1 363.25 15.78
 -7 -3 -1 338.59 14.17
 7 3 2 421.56 18.11
 -7 -3 -2 410.35 16.85
 -7 -3 -2 375.31 14.61
 7 3 3 139.42 10.42
 -7 -3 -3 143.37 8.7
 -7 -3 -3 142.4 7.6
 -7 -3 -4 4.49 2.94
 -7 -3 -4 5.06 1.45
 -7 -3 -5 2.05 1.09
 -7 -3 -5 1.03 3.36
 -7 -3 -6 39.03 5.27
 -7 -4 1 1.12 1.85
 -7 -4 0 91.44 7.18
 -7 -4 -1 302.45 14.79
 -7 -4 -1 297.11 13.67
 -7 -4 -1 286.3 12.93
 7 4 2 420.29 18.06
 -7 -4 -2 436.41 18.07
 -7 -4 -2 356.71 15
 -7 -4 -2 347.31 15.75
 -7 -4 -2 352.69 14.9
 7 4 3 593.01 24.45
 -7 -4 -3 656.05 23.55
 -7 -4 -3 596.93 22.53
 7 4 4 108.47 9
 -7 -4 -4 122.43 7.17
 -7 -4 -4 115.23 6.33
 -7 -4 -5 9.75 1.69
 -7 -4 -5 21.14 4.67
 -7 -4 -6 13.3 3.24
 -7 -4 -7 131.95 6.63
 -7 -5 1 -0.25 1.65
 -7 -5 0 2.95 2.37
 -7 -5 -1 168.35 10.5
 7 5 2 285.28 14.09
 -7 -5 -2 275.46 14.07
 -7 -5 -2 238.57 12.17
 -7 -5 -2 239.85 11.39
 7 5 3 261.02 14.66
 -7 -5 -3 267.05 12.85
 -7 -5 -3 264.24 12.84
 7 5 4 460.33 22.82
 -7 -5 -4 501.4 19.29
 -7 -5 -5 63.96 4.27
 -7 -5 -5 139.27 8.89
 -7 -5 -6 35.79 4.18
 -7 -5 -7 -0.08 1.34
 -7 -6 0 11.49 2.56
 -7 -6 -1 14.44 3.29
 -7 -6 -2 103.31 7.81
 -7 -6 -2 107.9 6.55
 -7 -6 -3 61.52 5.56
 -7 -6 -3 89.67 6.24
 -7 -6 -4 88.87 6.04
 -7 -6 -4 166.49 8.93
 -7 -6 -5 258 12.33
 -7 -6 -6 314.98 13
 -7 -6 -7 179.93 7.72
 -7 -7 -2 3.66 1.57
 -7 -7 -3 73.7 5.34
 -7 -7 -4 351.75 14.55
 -7 -7 -5 447.99 16.87
 -7 -7 -6 84.98 4.98
 -7 -8 -4 52 3.68
 -7 -8 -5 156 6.86

_iucr_refine_instructions_details
;
TITL ogh-2phpyno-agtfa-acetone_gau_a.res in P-1
    ogh-2phpyno-agtfa-acetone_gau.res
    created by SHELXL-2018/3 at 10:27:33 on 04-Nov-2024
REM Old TITL OGH-2PhPyNO-AgTFA-Acetone_gau in P-1
REM SHELXT solution in P-1: R1 0.080, Rweak 0.013, Alpha 0.051
REM <I/s> 0.000 for 0 systematic absences, Orientation as input
REM Formula found by SHELXT: C14 O3 F3 Ag
CELL 1.54184 5.906 10.7288 11.5271 64.306 80.323 74.078
ZERR 2 0.0001 0.0003 0.0003 0.002 0.002 0.002
LATT 1
SFAC C H Ag F N O
UNIT 26 18 2 6 2 6

L.S. 4
PLAN  5
SIZE 0.03 0.08 0.44
TEMP -153
BOND
list 4
fmap 2
acta
OMIT -2 6 5
REM <olex2.extras>
REM <HklSrc "%.\\OGH-2PhPyNO-AgTFA-Acetone_gau.hkl">
REM </olex2.extras>

WGHT    0.067900
FVAR       0.58004
AG1   3    0.312569    0.418714    0.564346    11.00000    0.01474    0.02146 =
         0.01527   -0.00234   -0.00252   -0.00633
F1    4   -0.068894    0.673430    0.154796    11.00000    0.02075    0.03695 =
         0.02054   -0.00362   -0.00550   -0.01452
F2    4    0.282381    0.641177    0.068549    11.00000    0.03070    0.04058 =
         0.01991   -0.01655   -0.00249   -0.00025
F3    4    0.125178    0.836874    0.089908    11.00000    0.02455    0.02160 =
         0.01877    0.00084   -0.00370   -0.00711
O1    6    0.248458    0.178071    0.655222    11.00000    0.01149    0.02122 =
         0.02133   -0.00580   -0.00283   -0.00217
O2    6    0.153948    0.545882    0.371951    11.00000    0.01580    0.02006 =
         0.01448   -0.00157   -0.00288   -0.00685
O3    6    0.439519    0.667531    0.275101    11.00000    0.01639    0.02570 =
         0.01609   -0.00445   -0.00188   -0.00888
N1    5    0.439717    0.084510    0.709361    11.00000    0.01239    0.01727 =
         0.01722   -0.00557   -0.00145   -0.00508
C1    1    0.421486   -0.004000    0.835947    11.00000    0.01697    0.02131 =
         0.01807   -0.00708    0.00209   -0.00668
AFIX  43
H1    2    0.271604    0.000973    0.881307    11.00000   -1.20000
AFIX   0
C2    1    0.614341   -0.100602    0.900127    11.00000    0.02433    0.02044 =
         0.01573   -0.00576   -0.00076   -0.00655
AFIX  43
H2    2    0.598254   -0.160984    0.988924    11.00000   -1.20000
AFIX   0
C3    1    0.834117   -0.108819    0.833125    11.00000    0.02014    0.02086 =
         0.02135   -0.00917   -0.00635    0.00107
AFIX  43
H3    2    0.970189   -0.174812    0.875068    11.00000   -1.20000
AFIX   0
C4    1    0.848615   -0.018299    0.703971    11.00000    0.01442    0.02364 =
         0.01929   -0.01040   -0.00114   -0.00155
AFIX  43
H4    2    0.997345   -0.022611    0.657413    11.00000   -1.20000
AFIX   0
C5    1    0.652274    0.078508    0.640578    11.00000    0.01666    0.02157 =
         0.01510   -0.00945    0.00145   -0.00787
C6    1    0.664312    0.176929    0.502929    11.00000    0.01249    0.01868 =
         0.01521   -0.00934   -0.00004   -0.00112
C7    1    0.844059    0.251499    0.458226    11.00000    0.01698    0.02260 =
         0.02065   -0.01120   -0.00017   -0.00642
AFIX  43
H7    2    0.951725    0.240195    0.516595    11.00000   -1.20000
AFIX   0
C8    1    0.865900    0.341839    0.329151    11.00000    0.01918    0.02241 =
         0.02176   -0.01060    0.00398   -0.00814
AFIX  43
H8    2    0.987393    0.392881    0.299731    11.00000   -1.20000
AFIX   0
C9    1    0.710502    0.358114    0.242386    11.00000    0.02381    0.02061 =
         0.01595   -0.00518    0.00331   -0.00315
AFIX  43
H9    2    0.725032    0.420502    0.154103    11.00000   -1.20000
AFIX   0
C10   1    0.533377    0.282092    0.286134    11.00000    0.02078    0.02502 =
         0.02015   -0.01148   -0.00415   -0.00222
AFIX  43
H10   2    0.428707    0.291376    0.227187    11.00000   -1.20000
AFIX   0
C11   1    0.509869    0.193006    0.415515    11.00000    0.01521    0.02325 =
         0.02248   -0.01104    0.00075   -0.00565
AFIX  43
H11   2    0.387648    0.142513    0.444886    11.00000   -1.20000
AFIX   0
C12   1    0.256684    0.629716    0.280445    11.00000    0.01417    0.01759 =
         0.01483   -0.00733   -0.00021   -0.00377
C13   1    0.144077    0.696179    0.148563    11.00000    0.01470    0.02188 =
         0.01501   -0.00566   -0.00009   -0.00598
HKLF 4


REM  ogh-2phpyno-agtfa-acetone_gau_a.res in P-1
REM wR2 = 0.0898, GooF = S = 1.052, Restrained GooF = 1.052 for all data
REM R1 = 0.0345 for 2543 Fo > 4sig(Fo) and 0.0352 for all 2637 data
REM 190 parameters refined using 0 restraints

END  
     
WGHT      0.0679      0.0000 

REM Highest difference peak  1.152,  deepest hole -1.172,  1-sigma level  0.170
Q1    1   0.3993  0.4989  0.5254  11.00000  0.05    1.15
Q2    1   0.2307  0.3388  0.6117  11.00000  0.05    1.14
Q3    1   0.3808  0.4570  0.6158  11.00000  0.05    0.90
Q4    1   0.2257  0.4013  0.5067  11.00000  0.05    0.76
Q5    1   0.6327  0.3175  0.2742  11.00000  0.05    0.68

  REM The information below was added by Olex2.
  REM
  REM R1 = 0.0345 for 2543 Fo > 4sig(Fo) and 0.0352 for all 7351 data
  REM 190 parameters refined using n/a restraints
  REM Highest difference peak 1.15, deepest hole -1.17
  REM Mean Shift 0, Max Shift 0.001.

  REM +++ Tabular Listing of Refinement Information +++
  REM R1_all = 0.0352
  REM R1_gt = 0.0345
  REM wR_ref = 0.0898
  REM GOOF = 1.052
  REM Shift_max = 0.001
  REM Shift_mean = 0
  REM Reflections_all = 7351
  REM Reflections_gt = 2543
  REM Parameters = 190
  REM Hole = -1.17
  REM Peak = 1.15
  REM Flack = n/a

  
;
_olex2_submission_special_instructions  'No special instructions were received'
_oxdiff_exptl_absorpt_empirical_details
;
Empirical correction (ABSPACK) includes:
- Absorption correction using spherical harmonics
- Frame scaling
;
_oxdiff_exptl_absorpt_empirical_full_max  2.981
_oxdiff_exptl_absorpt_empirical_full_min  0.438
