# Supplementary material for: Free‐Standing Supramolecular Pyridine N‐Oxide‐Silver(I) Metallogels
Source: Adv Mater. 2025 Jul 1;37(37):2502818. doi: 10.1002/adma.202502818 (PMC12447065; doi:10.1002/adma.202502818)
Supplement: Supplementary file 2 — Supporting Data [file ADMA-37-2502818-s001.zip › (15Ag)EtOAc.cif]

data_15Ag_EtOAc
_audit_creation_date               2024-11-09
_audit_creation_method
;
Olex2 1.5-ac5-024
(compiled 2022.04.12 svn.rca3783a0 for Rigaku Oxford Diffraction, GUI svn.r6498)
;
_shelx_SHELXL_version_number       '2018/3'
_audit_contact_author_address      ?
_audit_contact_author_email        ?
_audit_contact_author_name         ''
_audit_contact_author_phone        ?
_publ_contact_author_id_orcid      ?
_publ_section_references
;
Dolomanov, O.V., Bourhis, L.J., Gildea, R.J, Howard, J.A.K. & Puschmann, H.
 (2009), J. Appl. Cryst. 42, 339-341.

Sheldrick, G.M. (2015). Acta Cryst. A71, 3-8.

Sheldrick, G.M. (2015). Acta Cryst. C71, 3-8.
;
_chemical_name_common              ?
_chemical_name_systematic          ?
_chemical_formula_moiety           'C13 H9 Ag F3 N O3'
_chemical_formula_sum              'C13 H9 Ag F3 N O3'
_chemical_formula_weight           392.08
_chemical_melting_point            ?
_chemical_oxdiff_formula           'C10 H10 N1 O1 Ag1 F3'
_chemical_oxdiff_usercomment       'crystallized from non-gel sample, EtOAc'
loop_
  _atom_type_symbol
  _atom_type_description
  _atom_type_scat_dispersion_real
  _atom_type_scat_dispersion_imag
  _atom_type_scat_source
 'C' 'C' 0.0181 0.0091 'International Tables Vol C Tables 4.2.6.8 and 6.1.1.4'
 'H' 'H' 0.0000 0.0000 'International Tables Vol C Tables 4.2.6.8 and 6.1.1.4'
 'Ag' 'Ag' 0.1306 4.2820 'International Tables Vol C Tables 4.2.6.8 and 6.1.1.4'
 'F' 'F' 0.0727 0.0534 'International Tables Vol C Tables 4.2.6.8 and 6.1.1.4'
 'N' 'N' 0.0311 0.0180 'International Tables Vol C Tables 4.2.6.8 and 6.1.1.4'
 'O' 'O' 0.0492 0.0322 'International Tables Vol C Tables 4.2.6.8 and 6.1.1.4'

_shelx_space_group_comment
;
The symmetry employed for this shelxl refinement is uniquely defined
by the following loop, which should always be used as a source of
symmetry information in preference to the above space-group names.
They are only intended as comments.
;
_space_group_crystal_system        'triclinic'
_space_group_IT_number             2
_space_group_name_H-M_alt          'P -1'
_space_group_name_Hall             '-P 1'
loop_
  _space_group_symop_operation_xyz
 'x, y, z'
 '-x, -y, -z'

_cell_length_a                     5.9018(2)
_cell_length_b                     10.7295(4)
_cell_length_c                     11.5360(4)
_cell_angle_alpha                  64.325(4)
_cell_angle_beta                   80.308(3)
_cell_angle_gamma                  74.061(3)
_cell_volume                       632.03(4)
_cell_formula_units_Z              2
_cell_measurement_reflns_used      6107
_cell_measurement_temperature      120.00(10)
_cell_measurement_theta_max        75.9600
_cell_measurement_theta_min        4.6750
_shelx_estimated_absorpt_T_max     0.692
_shelx_estimated_absorpt_T_min     0.081
_exptl_absorpt_coefficient_mu      13.276
_exptl_absorpt_correction_T_max    1.000
_exptl_absorpt_correction_T_min    0.120
_exptl_absorpt_correction_type     gaussian
_exptl_absorpt_process_details
;
CrysAlisPro 1.171.43.126a (Rigaku Oxford Diffraction, 2024)
Numerical absorption correction based on gaussian integration over
a multifaceted crystal model
Empirical absorption correction using spherical harmonics,
implemented in SCALE3 ABSPACK scaling algorithm.
;
_exptl_absorpt_special_details     ?
_exptl_crystal_colour              colourless
_exptl_crystal_colour_primary      colourless
_exptl_crystal_density_diffrn      2.060
_exptl_crystal_density_meas        ?
_exptl_crystal_density_method      ?
_exptl_crystal_description         needle
_exptl_crystal_F_000               384
loop_
  _exptl_crystal_face_index_h
  _exptl_crystal_face_index_k
  _exptl_crystal_face_index_l
  _exptl_crystal_face_perp_dist
 0 6 1 0.0261
 4 2 2 0.1763
 -4 -2 -2 0.1973
 0 5 -3 0.0299
 0 -5 3 0.0100
 1 2 7 0.0419
 1 7 3 0.0519
 0 -7 -3 0.0160
 0 7 3 0.0176
 -2 1 6 0.0865
 2 1 -5 0.0986
 0 -1 -7 0.0206
 0 1 7 0.0060

_exptl_crystal_size_max            0.38
_exptl_crystal_size_mid            0.04
_exptl_crystal_size_min            0.03
loop_
  _exptl_oxdiff_crystal_face_indexfrac_h
  _exptl_oxdiff_crystal_face_indexfrac_k
  _exptl_oxdiff_crystal_face_indexfrac_l
  _exptl_oxdiff_crystal_face_x
  _exptl_oxdiff_crystal_face_y
  _exptl_oxdiff_crystal_face_z
 -0.1128 6.3625 0.9406 0.0461 0.1813 -0.9824
 3.8108 2.4538 1.9129 -0.2260 -0.9493 -0.2187
 -3.8180 -2.0156 -1.8479 0.2291 0.9616 0.1510
 -0.0621 4.6412 -2.7436 -0.4274 0.3006 -0.8526
 0.0621 -4.6412 2.7436 0.4274 -0.3006 0.8526
 1.1034 1.7861 7.2506 0.8145 -0.5793 0.0313
 0.9125 6.9594 3.2954 0.2323 -0.1691 -0.9578
 -0.1001 -6.7421 -2.8623 -0.2727 -0.0442 0.9611
 0.1468 6.7569 2.7196 0.2479 0.0405 -0.9679
 -1.7470 0.6422 5.9065 0.9850 0.1483 0.0878
 1.8018 1.0890 -5.2649 -0.9309 -0.1393 -0.3376
 -0.0292 -1.2175 -7.1791 -0.9390 0.3314 -0.0919
 -0.0060 0.8159 7.0539 0.9322 -0.3292 0.1502

_exptl_transmission_factor_max     ?
_exptl_transmission_factor_min     ?
_diffrn_reflns_av_R_equivalents    0.0385
_diffrn_reflns_av_unetI/netI       0.0349
_diffrn_reflns_Laue_measured_fraction_full  1.000
_diffrn_reflns_Laue_measured_fraction_max  0.986
_diffrn_reflns_limit_h_max         7
_diffrn_reflns_limit_h_min         -7
_diffrn_reflns_limit_k_max         12
_diffrn_reflns_limit_k_min         -13
_diffrn_reflns_limit_l_max         14
_diffrn_reflns_limit_l_min         -14
_diffrn_reflns_number              7970
_diffrn_reflns_point_group_measured_fraction_full  1.000
_diffrn_reflns_point_group_measured_fraction_max  0.986
_diffrn_reflns_theta_full          67.684
_diffrn_reflns_theta_max           76.196
_diffrn_reflns_theta_min           4.259
_diffrn_ambient_environment        N~2~
_diffrn_ambient_temperature        120.00(10)
_diffrn_detector                   'Hybrid Pixel Array Detector'
_diffrn_detector_area_resol_mean   10.0000
_diffrn_detector_type              'HyPix-Arc 100'
_diffrn_measured_fraction_theta_full  1.000
_diffrn_measured_fraction_theta_max  0.986
_diffrn_measurement_details
;
List of Runs (angles in degrees, time in seconds):

  # Type    Start    End  Width  t~exp~   \w     \q     \k     \f   Frames
--------------------------------------------------------------------------
  1  \w     66.00 105.00   0.50    0.05    --   52.05-125.00   0.00   78
  2  \w     60.00 110.00   0.50    0.10    --  102.09-125.00   0.00  100
  3  \w     78.00 104.00   0.50    0.10    --  102.09-104.00 108.00   52
  4  \w     34.00  72.00   0.50    0.10    --  102.09-104.00 108.00   76
  5  \w     67.00  99.00   0.50    0.10    --  102.09 -99.00 150.00   64
  6  \w     40.00  72.00   0.50    0.05    --   52.05-104.00 108.00   64
  7  \w      5.00  37.00   0.50    0.05    --   52.05-104.00 108.00   64
  8  \w     51.00  96.00   0.50    0.10    --  102.09 -99.00  60.00   90
  9  \w     36.00 106.00   0.50    0.10    --  102.09 -99.00   0.00  140
 10  \w     79.00 104.00   0.50    0.10    --  102.09 -99.00-120.00   50
 11  \w     51.00  87.00   0.50    0.10    --  102.09 -99.00-150.00   72
 12  \w     54.00  80.00   0.50    0.10    --  102.09 -99.00-180.00   52
 13  \w     36.00  75.00   0.50    0.10    --  102.09 -99.00  30.00   78
 14  \w     25.00  50.00   0.50    0.10    --  102.09 -38.00  90.00   50
 15  \w     28.00  65.00   0.50    0.10    --  102.09 -57.00  90.00   74
 16  \w     42.00  87.00   0.50    0.10    --  102.09 -77.00-150.00   90
 17  \w     29.00  78.00   0.50    0.10    --  102.09 -57.00-120.00   98
 18  \w     26.00  52.00   0.50    0.10    --  102.09 -38.00-120.00   52
 19  \w     26.00  51.00   0.50    0.10    --  102.09 -38.00   0.00   50
 20  \w    107.00 132.00   0.50    0.10    --  102.09 104.00-149.00   50
 21  \w    111.00 173.00   0.50    0.10    --  102.09  38.00-120.00  124
 22  \w    111.00 151.00   0.50    0.10    --  102.09  77.00 -90.00   80
 23  \w     78.00 104.00   0.50    0.10    --  102.09  77.00 -90.00   52
 24  \w     92.00 135.00   0.50    0.10    --  102.09  38.00-150.00   86
 25  \w    144.00 172.00   0.50    0.10    --  102.09  38.00-150.00   56
 26  \w     94.00 170.00   0.50    0.10    --  102.09  38.00 -30.00  152
 27  \w    149.00 175.00   0.50    0.10    --  102.09  57.00 150.00   52
 28  \w     89.00 125.00   0.50    0.10    --  102.09  57.00 150.00   72
 29  \w     28.00 117.00   0.50    0.05    --   52.05  77.00 -30.00  178
 30  \w     -2.00  24.00   0.50    0.05    --  -51.80  19.00 -30.00   52
 31  \w     -3.00  25.00   0.50    0.05    --  -51.80  19.00   0.00   56
 32  \w     -1.00  24.00   0.50    0.05    --  -51.80  19.00 -60.00   50
 33  \w     -3.00  23.00   0.50    0.05    --  -51.80  19.00 -90.00   52
 34  \w    -51.00 -14.00   0.50    0.10    --  -87.64  57.00-150.00   74
 35  \w    -51.00 -26.00   0.50    0.10    --  -87.64  57.00 120.00   50
 36  \w   -153.00-109.00   0.50    0.10    --  -87.64 -77.00 150.00   88
 37  \w   -152.00 -87.00   0.50    0.10    --  -87.64-104.00 108.00  130
 38  \w   -157.00 -76.00   0.50    0.10    --  -87.64-125.00 -90.00  162
 39  \w   -104.00 -66.00   0.50    0.10    --  -87.64 -77.00 150.00   76
 40  \w    -49.00 -24.00   0.50    0.05    --  -51.80 104.00-149.00   50
 41  \w   -107.00 -51.00   0.50    0.10    --  -87.64 104.00-149.00  112
;
_diffrn_measurement_device         'four-circle diffractometer'
_diffrn_measurement_device_type    'XtaLAB Synergy R, HyPix-Arc 100'
_diffrn_measurement_method         '\w scans'
_diffrn_orient_matrix_type        
 'CrysAlisPro convention (1999,Acta A55,543-557)'
_diffrn_orient_matrix_UB_11        -0.1170311000
_diffrn_orient_matrix_UB_12        -0.0146015000
_diffrn_orient_matrix_UB_13        0.1337471000
_diffrn_orient_matrix_UB_21        -0.2441035000
_diffrn_orient_matrix_UB_22        0.0316332000
_diffrn_orient_matrix_UB_23        -0.0505381000
_diffrn_orient_matrix_UB_31        0.0255539000
_diffrn_orient_matrix_UB_32        -0.1598292000
_diffrn_orient_matrix_UB_33        0.0398059000
_diffrn_radiation_monochromator    mirror
_diffrn_radiation_probe            x-ray
_diffrn_radiation_type             'Cu K\a'
_diffrn_radiation_wavelength       1.54184
_diffrn_source                     'Rotating-anode X-ray tube'
_diffrn_source_type                'PhotonJet R (Cu) X-ray Source'
_reflns_Friedel_coverage           0.000
_reflns_Friedel_fraction_full      .
_reflns_Friedel_fraction_max       .
_reflns_number_gt                  2498
_reflns_number_total               2613
_reflns_special_details
;
 Reflections were merged by SHELXL according to the crystal
 class for the calculation of statistics and refinement.
 
 _reflns_Friedel_fraction is defined as the number of unique
 Friedel pairs measured divided by the number that would be
 possible theoretically, ignoring centric projections and
 systematic absences.
;
_reflns_threshold_expression       'I > 2\s(I)'
_computing_cell_refinement         'CrysAlisPro 1.171.43.126a (Rigaku OD, 2024)'
_computing_data_collection        
 'CrysAlisPro system (CCD 43.126a 64-bit (release 11-06-2024))'
_computing_data_reduction          'CrysAlisPro 1.171.43.126a (Rigaku OD, 2024)'
_computing_molecular_graphics      'Olex2 1.5-ac5-024 (Dolomanov et al., 2009)'
_computing_publication_material    'Olex2 1.5-ac5-024 (Dolomanov et al., 2009)'
_computing_structure_refinement    'SHELXL 2018/3 (Sheldrick, 2015)'
_computing_structure_solution      'SHELXT 2018/2 (Sheldrick, 2018)'
_refine_diff_density_max           0.449
_refine_diff_density_min           -1.003
_refine_diff_density_rms           0.105
_refine_ls_extinction_coef         .
_refine_ls_extinction_method       none
_refine_ls_goodness_of_fit_ref     1.072
_refine_ls_hydrogen_treatment      constr
_refine_ls_matrix_type             full
_refine_ls_number_parameters       190
_refine_ls_number_reflns           2613
_refine_ls_number_restraints       0
_refine_ls_R_factor_all            0.0254
_refine_ls_R_factor_gt             0.0244
_refine_ls_restrained_S_all        1.072
_refine_ls_shift/su_max            0.001
_refine_ls_shift/su_mean           0.000
_refine_ls_structure_factor_coef   Fsqd
_refine_ls_weighting_details      
 'w=1/[\s^2^(Fo^2^)+(0.0424P)^2^] where P=(Fo^2^+2Fc^2^)/3'
_refine_ls_weighting_scheme        calc
_refine_ls_wR_factor_gt            0.0646
_refine_ls_wR_factor_ref           0.0651
_refine_special_details            ?
_olex2_refinement_description
;
1. Fixed Uiso
 At 1.2 times of:
  All C(H) groups
2.a Aromatic/amide H refined with riding coordinates:
 C1(H1), C2(H2), C3(H3), C4(H4), C7(H7), C8(H8), C9(H9), C10(H10), C11(H11)
;
_atom_sites_solution_hydrogens     geom
_atom_sites_solution_primary       dual
_atom_sites_solution_secondary     ?
loop_
  _atom_site_label
  _atom_site_type_symbol
  _atom_site_fract_x
  _atom_site_fract_y
  _atom_site_fract_z
  _atom_site_U_iso_or_equiv
  _atom_site_adp_type
  _atom_site_occupancy
  _atom_site_site_symmetry_order
  _atom_site_calc_flag
  _atom_site_refinement_flags_posn
  _atom_site_refinement_flags_adp
  _atom_site_refinement_flags_occupancy
  _atom_site_disorder_assembly
  _atom_site_disorder_group
 Ag1 Ag 0.68747(3) 0.58124(2) 0.43559(2) 0.01852(8) Uani 1 1 d . . . . .
 F1 F 0.7178(3) 0.35863(18) 0.93153(15) 0.0299(4) Uani 1 1 d . . . . .
 F2 F 1.0699(3) 0.32628(17) 0.84520(15) 0.0273(3) Uani 1 1 d . . . . .
 F3 F 0.8748(3) 0.16300(16) 0.90971(14) 0.0252(3) Uani 1 1 d . . . . .
 O1 O 0.7509(3) 0.82197(18) 0.34481(17) 0.0185(3) Uani 1 1 d . . . . .
 O2 O 0.8462(3) 0.45416(17) 0.62798(16) 0.0180(3) Uani 1 1 d . . . . .
 O3 O 0.5605(3) 0.33235(19) 0.72520(16) 0.0195(3) Uani 1 1 d . . . . .
 N1 N 0.5605(3) 0.9156(2) 0.2908(2) 0.0165(4) Uani 1 1 d . . . . .
 C1 C 0.5791(4) 1.0037(3) 0.1642(2) 0.0189(5) Uani 1 1 d . . . . .
 H1 H 0.729037 0.998352 0.118771 0.023 Uiso 1 1 calc R U . . .
 C2 C 0.3858(5) 1.1007(3) 0.1001(2) 0.0205(5) Uani 1 1 d . . . . .
 H2 H 0.401784 1.161620 0.011537 0.025 Uiso 1 1 calc R U . . .
 C3 C 0.1674(4) 1.1080(3) 0.1669(3) 0.0216(5) Uani 1 1 d . . . . .
 H3 H 0.031230 1.173424 0.124533 0.026 Uiso 1 1 calc R U . . .
 C4 C 0.1509(4) 1.0187(3) 0.2958(2) 0.0192(5) Uani 1 1 d . . . . .
 H4 H 0.001739 1.023782 0.341956 0.023 Uiso 1 1 calc R U . . .
 C5 C 0.3478(4) 0.9214(2) 0.3596(2) 0.0161(4) Uani 1 1 d . . . . .
 C6 C 0.3343(4) 0.8233(2) 0.4970(2) 0.0159(4) Uani 1 1 d . . . . .
 C7 C 0.1551(4) 0.7489(3) 0.5416(2) 0.0190(5) Uani 1 1 d . . . . .
 H7 H 0.046532 0.760324 0.483636 0.023 Uiso 1 1 calc R U . . .
 C8 C 0.1354(5) 0.6580(3) 0.6709(2) 0.0199(5) Uani 1 1 d . . . . .
 H8 H 0.014901 0.606164 0.700286 0.024 Uiso 1 1 calc R U . . .
 C9 C 0.2894(5) 0.6417(3) 0.7578(2) 0.0214(5) Uani 1 1 d . . . . .
 H9 H 0.274487 0.579557 0.846013 0.026 Uiso 1 1 calc R U . . .
 C10 C 0.4656(4) 0.7177(3) 0.7138(2) 0.0211(5) Uani 1 1 d . . . . .
 H10 H 0.570026 0.708646 0.772757 0.025 Uiso 1 1 calc R U . . .
 C11 C 0.4904(4) 0.8068(3) 0.5844(2) 0.0188(5) Uani 1 1 d . . . . .
 H11 H 0.613529 0.856648 0.555095 0.023 Uiso 1 1 calc R U . . .
 C12 C 0.7443(4) 0.3697(2) 0.7198(2) 0.0150(4) Uani 1 1 d . . . . .
 C13 C 0.8555(4) 0.3040(3) 0.8514(2) 0.0181(5) Uani 1 1 d . . . . .

loop_
  _atom_site_aniso_label
  _atom_site_aniso_U_11
  _atom_site_aniso_U_22
  _atom_site_aniso_U_33
  _atom_site_aniso_U_23
  _atom_site_aniso_U_13
  _atom_site_aniso_U_12
 Ag1 0.01493(11) 0.02056(12) 0.01607(11) -0.00179(8) -0.00396(7) -0.00559(7)
 F1 0.0300(9) 0.0397(9) 0.0203(8) -0.0165(7) -0.0024(6) -0.0006(7)
 F2 0.0221(8) 0.0356(8) 0.0215(8) -0.0028(7) -0.0080(6) -0.0136(7)
 F3 0.0263(8) 0.0214(7) 0.0198(7) 0.0008(6) -0.0050(6) -0.0063(6)
 O1 0.0105(8) 0.0196(8) 0.0215(8) -0.0052(7) -0.0033(6) -0.0015(6)
 O2 0.0161(8) 0.0189(8) 0.0147(8) -0.0014(7) -0.0024(6) -0.0056(7)
 O3 0.0150(8) 0.0239(8) 0.0186(9) -0.0052(7) -0.0025(7) -0.0077(7)
 N1 0.0135(9) 0.0183(9) 0.0188(10) -0.0073(8) -0.0025(8) -0.0049(8)
 C1 0.0172(11) 0.0208(11) 0.0188(11) -0.0070(10) -0.0005(9) -0.0064(10)
 C2 0.0225(12) 0.0178(11) 0.0192(12) -0.0049(10) -0.0043(9) -0.0039(10)
 C3 0.0185(12) 0.0219(12) 0.0231(12) -0.0095(10) -0.0077(10) 0.0017(10)
 C4 0.0149(11) 0.0225(12) 0.0211(12) -0.0106(10) -0.0026(9) -0.0017(9)
 C5 0.0131(10) 0.0196(11) 0.0181(11) -0.0092(10) -0.0002(9) -0.0054(9)
 C6 0.0137(11) 0.0159(10) 0.0185(11) -0.0082(9) -0.0006(9) -0.0022(9)
 C7 0.0154(11) 0.0224(12) 0.0200(12) -0.0099(10) -0.0020(9) -0.0026(9)
 C8 0.0173(11) 0.0197(11) 0.0217(12) -0.0078(10) 0.0021(9) -0.0058(9)
 C9 0.0233(12) 0.0194(11) 0.0174(12) -0.0066(10) 0.0012(9) -0.0013(10)
 C10 0.0174(12) 0.0271(12) 0.0212(12) -0.0131(11) -0.0027(9) -0.0024(10)
 C11 0.0154(11) 0.0210(11) 0.0216(12) -0.0091(10) -0.0038(9) -0.0043(9)
 C12 0.0145(10) 0.0152(10) 0.0148(11) -0.0054(9) -0.0029(8) -0.0026(8)
 C13 0.0142(11) 0.0217(11) 0.0173(11) -0.0059(9) -0.0029(9) -0.0045(9)

_geom_special_details
;
 All esds (except the esd in the dihedral angle between two l.s. planes)
 are estimated using the full covariance matrix.  The cell esds are taken
 into account individually in the estimation of esds in distances, angles
 and torsion angles; correlations between esds in cell parameters are only
 used when they are defined by crystal symmetry.  An approximate (isotropic)
 treatment of cell esds is used for estimating esds involving l.s. planes.
;
loop_
  _geom_bond_atom_site_label_1
  _geom_bond_atom_site_label_2
  _geom_bond_distance
  _geom_bond_site_symmetry_2
  _geom_bond_publ_flag
 Ag1 Ag1 2.9851(3) 2_666 ?
 Ag1 O1 2.4419(17) . ?
 Ag1 O2 2.2446(17) . ?
 Ag1 O3 2.2628(17) 2_666 ?
 F1 C13 1.347(3) . ?
 F2 C13 1.336(3) . ?
 F3 C13 1.343(3) . ?
 O1 N1 1.316(3) . ?
 O2 C12 1.248(3) . ?
 O3 C12 1.239(3) . ?
 N1 C1 1.359(3) . ?
 N1 C5 1.369(3) . ?
 C1 C2 1.377(3) . ?
 C2 C3 1.387(4) . ?
 C3 C4 1.381(4) . ?
 C4 C5 1.392(3) . ?
 C5 C6 1.478(3) . ?
 C6 C7 1.394(3) . ?
 C6 C11 1.402(3) . ?
 C7 C8 1.391(4) . ?
 C8 C9 1.388(4) . ?
 C9 C10 1.391(4) . ?
 C10 C11 1.389(4) . ?
 C12 C13 1.545(3) . ?

loop_
  _geom_angle_atom_site_label_1
  _geom_angle_atom_site_label_2
  _geom_angle_atom_site_label_3
  _geom_angle
  _geom_angle_site_symmetry_1
  _geom_angle_site_symmetry_3
  _geom_angle_publ_flag
 O1 Ag1 Ag1 141.42(4) . 2_666 ?
 O2 Ag1 Ag1 82.83(4) . 2_666 ?
 O2 Ag1 O1 110.22(6) . . ?
 O2 Ag1 O3 161.51(6) . 2_666 ?
 O3 Ag1 Ag1 78.68(4) 2_666 2_666 ?
 O3 Ag1 O1 84.90(6) 2_666 . ?
 N1 O1 Ag1 110.76(12) . . ?
 C12 O2 Ag1 121.40(15) . . ?
 C12 O3 Ag1 126.18(15) . 2_666 ?
 O1 N1 C1 118.3(2) . . ?
 O1 N1 C5 120.8(2) . . ?
 C1 N1 C5 120.8(2) . . ?
 N1 C1 C2 121.6(2) . . ?
 C1 C2 C3 119.0(2) . . ?
 C4 C3 C2 119.0(2) . . ?
 C3 C4 C5 121.5(2) . . ?
 N1 C5 C4 118.2(2) . . ?
 N1 C5 C6 119.3(2) . . ?
 C4 C5 C6 122.6(2) . . ?
 C7 C6 C5 118.7(2) . . ?
 C7 C6 C11 119.2(2) . . ?
 C11 C6 C5 122.1(2) . . ?
 C8 C7 C6 120.0(2) . . ?
 C9 C8 C7 121.0(2) . . ?
 C8 C9 C10 119.1(2) . . ?
 C11 C10 C9 120.6(2) . . ?
 C10 C11 C6 120.2(2) . . ?
 O2 C12 C13 116.1(2) . . ?
 O3 C12 O2 130.8(2) . . ?
 O3 C12 C13 113.1(2) . . ?
 F1 C13 C12 110.20(19) . . ?
 F2 C13 F1 106.80(19) . . ?
 F2 C13 F3 107.0(2) . . ?
 F2 C13 C12 114.20(19) . . ?
 F3 C13 F1 106.4(2) . . ?
 F3 C13 C12 111.78(19) . . ?

loop_
  _diffrn_refln_index_h
  _diffrn_refln_index_k
  _diffrn_refln_index_l
  _diffrn_refln_intensity_net
  _diffrn_refln_intensity_u
 0 0 -1 3117.16 109.16
 0 0 -2 51.34 4.5
 0 0 -3 108.38 7.8
 0 0 -4 349.51 17.67
 0 0 -5 98.37 9.07
 0 0 6 627.33 24.62
 0 0 6 589.6 26.9
 0 0 7 1132.95 54.4
 0 0 7 1273.11 47.02
 0 0 7 1257.34 50.06
 0 0 -7 1278.07 53.59
 0 0 -7 1199.85 46.8
 0 0 -8 821.95 33.81
 0 0 8 839.22 43.6
 0 0 -8 915.48 41.51
 0 0 8 838.73 34.04
 0 0 -9 133.66 13.29
 0 0 -9 143.52 9.21
 0 0 9 146.74 15.98
 0 0 9 139.49 9.38
 0 0 10 317.7 24.94
 0 0 -10 318.59 15.9
 0 0 -10 341.99 22.37
 0 0 -11 183.35 10.19
 0 0 -12 38.79 3.52
 0 1 -12 80.71 4.46
 0 -1 12 80.15 5.72
 0 1 -11 88.28 5.96
 0 1 -10 277.49 19.49
 0 -1 10 246.02 21.66
 0 -1 9 160.9 16.95
 0 1 -9 152.71 9.46
 0 1 -9 152.31 14.28
 0 -1 8 319.82 24.08
 0 -1 8 331.31 16.12
 0 1 -8 333.65 22.03
 0 1 -8 333.02 16.04
 0 1 -7 746.32 31.35
 0 -1 7 815.24 31.65
 0 -1 7 739.91 39.71
 0 1 -6 1709.7 65.27
 0 -1 6 1367.01 64.14
 0 -1 6 1610.02 57.34
 0 -1 6 1440.4 61.77
 0 -1 5 722.2 33.86
 0 1 -4 9.69 4.61
 0 1 -3 425.3 19.69
 0 1 -2 507.48 21.12
 0 -1 1 267.48 11.83
 0 -1 1 293.55 12.11
 0 -1 0 1198.39 41.04
 0 -1 0 1194.91 40.87
 0 -1 -1 5905.48 207.43
 0 -1 -1 5601.89 207.35
 0 -1 -1 6624.56 210.55
 0 -1 -1 6948.7 211.03
 0 -1 -2 1019.83 37.75
 0 -1 -2 1082.42 37.73
 0 -1 -2 995.87 37.88
 0 -1 -3 1534.96 56.6
 0 -1 -4 71.44 5.97
 0 -1 -5 229.59 13.37
 0 1 6 459.39 21.55
 0 -1 -6 456.02 18.9
 0 1 7 529.6 24.89
 0 -1 -7 499.21 21.82
 0 -1 -7 522.88 20.87
 0 1 7 517.51 22
 0 -1 -8 738.96 35.43
 0 1 8 665.96 36.91
 0 1 8 710.13 32.31
 0 -1 -8 678.11 28.67
 0 1 8 707.51 28.96
 0 -1 -9 446.9 20.35
 0 1 9 413.02 28.54
 0 -1 -9 454.29 26.76
 0 1 9 445.93 20.59
 0 1 10 392.38 18.64
 0 -1 -10 397.95 24.77
 0 -1 -10 381.86 18.25
 0 1 10 339.34 26.4
 0 -1 -11 289.59 14.4
 0 1 11 264.37 22.43
 0 -1 -12 93.52 6.27
 0 -1 -13 32.23 2.8
 0 -2 11 152.29 9.35
 0 2 -11 141.93 7.06
 0 2 -10 18.85 2.88
 0 2 -9 -1.46 3.47
 0 -2 8 5.52 6.29
 0 2 -8 9.45 2.6
 0 2 -8 14.76 5.7
 0 2 -7 383.34 17.78
 0 -2 7 370.43 25.86
 0 -2 6 988.23 44.45
 0 -2 6 1013.36 38.58
 0 2 -6 1051.07 47.29
 0 -2 6 939.29 46.42
 0 2 -5 1734.93 74.09
 0 -2 5 1882.66 72.03
 0 -2 5 1875.65 69.91
 0 -2 4 2649.03 99.87
 0 -2 4 2595.71 94.43
 0 2 -4 2799.69 100.54
 0 2 -3 2010.75 76.41
 0 -2 3 2033.39 76.2
 0 -2 2 5.93 3.05
 0 -2 1 14.08 2.85
 0 -2 1 13.33 3.39
 0 -2 1 7.91 2.87
 0 -2 0 40.94 2.12
 0 -2 0 33.66 5.37
 0 -2 0 37.67 5.53
 0 -2 0 39.79 2.49
 0 -2 -1 2131.42 78.61
 0 -2 -1 2190.66 78.96
 0 -2 -1 2079.52 75.35
 0 -2 -2 273.01 12.92
 0 -2 -2 222.91 10.51
 0 -2 -2 261.01 12.99
 0 -2 -2 229.71 10.65
 0 -2 -3 2609.96 94.14
 0 -2 -3 2635.36 94.39
 0 -2 -4 1840 68.29
 0 -2 -5 236.01 13.42
 0 -2 -5 239.85 11.53
 0 -2 -6 173.4 9.62
 0 -2 -6 193.9 12.37
 0 -2 -7 32.96 3.93
 0 -2 -7 35.97 5.88
 0 -2 -7 31.59 3.3
 0 -2 -7 34.88 3.76
 0 2 7 29.31 3.61
 0 2 7 37.99 6.56
 0 -2 -8 1131.34 42.44
 0 -2 -8 1111.6 43.29
 0 2 8 1108.82 43.46
 0 2 8 1106.91 47.26
 0 -2 -8 1161.44 49.97
 0 2 9 479.91 25.8
 0 -2 -9 492.62 22.19
 0 2 9 513.09 22.63
 0 -2 -9 553.94 29.22
 0 2 9 481.95 30.46
 0 2 10 188.95 11.51
 0 -2 -10 197.88 11.46
 0 2 10 188.36 18.32
 0 -2 -10 197.93 16.11
 0 2 11 622.54 36.28
 0 -2 -11 567.31 31.49
 0 -2 -12 303.8 14.5
 0 -2 -13 147.55 7.73
 0 -3 11 167.94 8.95
 0 -3 10 243.78 12.47
 0 -3 10 286.22 14.52
 0 3 -9 8.18 2.05
 0 3 -8 31.11 3.67
 0 3 -8 30.5 6.94
 0 3 -7 32.33 7.62
 0 3 -7 27.76 3.62
 0 3 -6 418.36 26.84
 0 -3 6 472.57 26.34
 0 -3 6 455.88 27.6
 0 3 -5 1616.47 69.24
 0 -3 5 1741.44 69.26
 0 -3 5 1559.04 61.9
 0 -3 5 1691.57 66.88
 0 -3 5 1717.52 69.58
 0 -3 4 1427.44 54.83
 0 -3 4 1424.06 60.12
 0 -3 4 1500.28 59.96
 0 -3 4 1440.06 55.72
 0 3 -4 1567.18 61.24
 0 -3 4 1437.52 58.05
 0 -3 3 1595.74 58.73
 0 3 -3 1564.26 62.83
 0 -3 3 1572.75 61.8
 0 -3 2 449.04 20.08
 0 -3 2 456.93 20.61
 0 -3 1 75.78 4.6
 0 -3 1 74.82 5.34
 0 -3 0 323.23 16.22
 0 -3 0 292.22 15.56
 0 -3 -1 2168.3 79.26
 0 -3 -1 2047.43 75.19
 0 -3 -1 2027.55 77.75
 0 -3 -2 9999 343.71
 0 -3 -2 9729.98 346.08
 0 -3 -2 9680.1 346.47
 0 -3 -3 2626.5 99.03
 0 -3 -3 2762.15 98.66
 0 -3 -4 403.08 18.59
 0 -3 -5 1544.88 54.69
 0 -3 -5 1302.85 51.76
 0 -3 -6 415.59 20.97
 0 -3 -6 411.2 18.48
 0 -3 -7 743.67 28.61
 0 -3 -7 713.3 29.97
 0 -3 -7 703.49 29.19
 0 -3 -7 706.83 28.87
 0 -3 -7 758.26 28.62
 0 -3 -7 759.17 34.12
 0 -3 -8 4.4 2.21
 0 3 8 4.89 5.52
 0 -3 -8 5.71 1.87
 0 -3 -8 4.59 2.37
 0 -3 -8 3.29 3.27
 0 -3 -8 2.51 2.13
 0 -3 -8 3.39 2.44
 0 3 8 2.06 2.36
 0 -3 -9 722.55 29.79
 0 3 9 677.24 33.74
 0 3 9 726.15 29.92
 0 -3 -9 718.83 35.99
 0 -3 -9 736.84 29.08
 0 3 9 629.33 37.05
 0 -3 -9 701.89 29.29
 0 -3 -9 719.94 29.71
 0 -3 -10 30.96 6.37
 0 3 10 31.38 6.75
 0 3 10 33.19 4.76
 0 -3 -10 24.87 4.05
 0 3 10 34.44 8.82
 0 3 11 312.15 24.34
 0 -3 -11 340.32 22.19
 0 -3 -11 333.36 16.67
 0 3 11 350 17.13
 0 3 12 360.54 17.24
 0 -3 -12 366.84 16.92
 0 -3 -13 279.6 12.87
 0 -3 -14 86.14 4.52
 0 -4 10 328.4 15.29
 0 -4 9 354.12 17.52
 0 -4 9 321.31 16.02
 0 4 -8 6.25 3.88
 0 -4 8 1.58 2.76
 0 4 -7 3.95 4.8
 0 4 -6 17.1 7.15
 0 -4 6 22.01 8.28
 0 -4 5 623.62 31.29
 0 4 -5 524.1 32.01
 0 -4 5 598.61 33.69
 0 -4 4 359.66 18.43
 0 -4 4 353.73 23.01
 0 -4 4 374.89 21.14
 0 4 -4 380.42 23.31
 0 -4 3 1249.9 49.29
 0 -4 3 1181.27 48.34
 0 4 -3 1292.68 53.25
 0 -4 3 1238.01 50.83
 0 -4 3 1189.27 50.99
 0 -4 3 1250.56 53.51
 0 -4 3 1309.93 48.76
 0 -4 2 1574.34 56.89
 0 -4 2 1491.11 57.02
 0 -4 2 1375.56 56.75
 0 -4 2 1526.19 54.35
 0 -4 1 277.07 13.76
 0 -4 1 273.34 12.12
 0 -4 0 1723.45 65.48
 0 -4 0 1852.38 68.9
 0 -4 -1 163.9 11.89
 0 -4 -1 142.54 9.33
 0 -4 -2 947.35 38.48
 0 -4 -2 892.77 39.02
 0 -4 -2 874.36 35.83
 0 -4 -3 1698.9 63.61
 0 -4 -3 1667.56 65.87
 0 -4 -4 673.31 25.98
 0 -4 -4 669.19 27.48
 0 -4 -5 457.25 21.08
 0 -4 -5 514.89 23.09
 0 -4 -5 484.18 19.21
 0 -4 -6 1175.24 47.34
 0 -4 -6 1145.12 44.53
 0 -4 -6 1209.6 42.91
 0 -4 -6 1191.06 43.02
 0 -4 -6 1066.49 41.6
 0 -4 -7 179.13 9.5
 0 -4 -7 185.82 9.51
 0 -4 -7 194.41 13.59
 0 -4 -7 180.89 9.58
 0 -4 -7 180.51 10.91
 0 -4 -7 176.9 10.11
 0 -4 -8 868.98 35.44
 0 -4 -8 918.02 34.75
 0 -4 -8 876.09 36.33
 0 -4 -8 829.26 34.74
 0 -4 -8 934.23 41.4
 0 -4 -8 904.55 34.8
 0 4 9 19.73 3.79
 0 -4 -9 17.27 3.18
 0 -4 -9 15.97 3.63
 0 -4 -9 22.3 3.65
 0 -4 -9 19.51 3.49
 0 -4 -9 17.64 4.96
 0 4 9 22.56 7.49
 0 -4 -10 119.58 8.34
 0 4 10 105.57 13.19
 0 4 10 121.27 8.56
 0 -4 -10 107.67 11.87
 0 4 10 103.79 11.47
 0 -4 -10 112.97 8.27
 0 -4 -11 127.17 8.72
 0 -4 -11 134.41 12.71
 0 4 11 137.21 9.16
 0 4 12 800.19 32.35
 0 -4 -12 778.6 31.91
 0 -4 -13 201 10.15
 0 -4 -14 265.25 11.11
 0 -5 9 324.71 14.95
 0 -5 9 297.67 13.51
 0 -5 8 358.89 17.35
 0 -5 8 350.12 18.04
 0 5 -7 138.68 13.51
 0 -5 6 295.83 16.35
 0 5 -6 340.81 23.32
 0 -5 6 282.44 17.04
 0 -5 5 11.08 4.15
 0 -5 5 9.56 3.57
 0 -5 5 7.91 7.77
 0 5 -5 9.35 6.94
 0 -5 5 23.42 7.83
 0 5 -4 547.63 31.06
 0 -5 4 532.85 28.56
 0 -5 4 516.56 24.33
 0 -5 4 513.45 24.75
 0 -5 4 572.61 32.57
 0 -5 3 342.29 20.57
 0 -5 3 376.2 18.42
 0 -5 3 375.64 23.79
 0 5 -3 337.07 22.12
 0 -5 3 386.54 18.1
 0 -5 3 367.11 21.39
 0 -5 3 348.03 19.12
 0 -5 2 3092.65 106.59
 0 -5 2 2810.21 108.19
 0 -5 2 3111.76 105.6
 0 -5 2 2791.3 109.04
 0 -5 2 2943.61 104.39
 0 -5 2 2767.98 106.31
 0 -5 2 2789.86 109.79
 0 -5 1 1035.3 42.39
 0 -5 1 1047.97 42.82
 0 -5 1 1058.38 39.48
 0 -5 1 993.31 43.74
 0 -5 1 1044.06 40.48
 0 -5 0 736.8 29.02
 0 -5 -1 1389.36 50.98
 0 -5 -1 1187.81 46.63
 0 -5 -2 3.8 2.23
 0 -5 -2 2.27 2.91
 0 -5 -2 0.36 2.36
 0 -5 -2 1.47 4.04
 0 -5 -3 46.79 4.66
 0 -5 -3 47.31 5.75
 0 -5 -3 37.02 4.04
 0 -5 -3 51.89 7.28
 0 -5 -4 749.67 29.91
 0 -5 -4 793.41 31.35
 0 -5 -5 460.99 18.73
 0 -5 -5 431.07 20
 0 -5 -5 424.59 18.35
 0 -5 -6 548.97 22.27
 0 -5 -6 535.85 24.24
 0 -5 -6 520.24 21.65
 0 -5 -6 522.76 21.94
 0 -5 -6 577.17 23.51
 0 -5 -6 564.64 22.61
 0 -5 -7 306.17 14.51
 0 -5 -7 317.39 14.52
 0 -5 -7 313.93 15.33
 0 -5 -7 297.46 14.24
 0 -5 -7 321.8 16.38
 0 -5 -8 736 35.97
 0 -5 -8 771.33 31.27
 0 -5 -8 767.29 30.36
 0 -5 -8 700.62 31.75
 0 -5 -8 707.7 30.07
 0 -5 -8 780.85 30.53
 0 -5 -9 413.29 20.44
 0 -5 -9 425.56 19.26
 0 -5 -9 444.07 25.19
 0 5 9 384.46 18.95
 0 -5 -9 435.33 19.28
 0 -5 -10 95.37 7.37
 0 5 10 93.23 7.46
 0 5 10 94.21 11.82
 0 -5 -11 74.32 6.37
 0 -5 -11 79.98 6.88
 0 5 11 75.85 9.87
 0 5 11 76.21 11.17
 0 5 11 81.32 6.78
 0 -5 -12 286.07 14.03
 0 5 12 274.3 14.04
 0 -5 -13 238.94 11.44
 0 5 13 229.49 11.6
 0 -5 -14 222.39 9.62
 0 -6 8 403.26 17.47
 0 -6 8 363.42 16.45
 0 -6 7 448.64 20.71
 0 -6 7 433.8 21.06
 0 -6 6 375.72 19.42
 0 -6 6 371.49 19.67
 0 -6 5 279.93 16.43
 0 -6 5 300.2 16.91
 0 6 -4 94.56 12.18
 0 -6 4 67.58 7.54
 0 -6 4 84.39 7.56
 0 -6 4 89.11 13.3
 0 -6 4 67.94 7.41
 0 -6 4 78.7 10.93
 0 -6 3 127.34 9.99
 0 -6 3 144.23 10.02
 0 6 -3 141.24 14.18
 0 -6 3 122.39 14.41
 0 -6 3 134.57 12.66
 0 -6 3 151.56 10.62
 0 6 -2 909.19 42.58
 0 -6 2 910.05 43.86
 0 -6 2 880.08 36.25
 0 -6 2 827.91 36.49
 0 -6 2 908.51 36.66
 0 -6 2 874.75 40.54
 0 -6 2 836.42 39.3
 0 -6 1 1339.13 56.39
 0 -6 1 1323.55 51.57
 0 -6 1 1394.81 58.18
 0 -6 1 1299.97 53.26
 0 -6 1 1295.06 55.32
 0 -6 1 1405.13 52.62
 0 -6 1 1398.94 53.06
 0 -6 1 1423.14 53.27
 0 -6 1 1432.57 51.84
 0 -6 1 1420.31 53.41
 0 -6 0 160.11 12.76
 0 -6 0 172.96 9.57
 0 -6 0 176.49 11.44
 0 -6 0 142.15 8.77
 0 -6 0 154.44 9.54
 0 -6 0 155.99 9.19
 0 -6 0 163.26 9.94
 0 -6 0 127.29 10.13
 0 -6 0 166.2 9.84
 0 -6 0 162.7 11.28
 0 -6 0 183.58 13
 0 -6 0 181.51 10.31
 0 -6 -1 1312.04 49.46
 0 -6 -1 1370.41 50.31
 0 -6 -1 1270.93 53.69
 0 -6 -1 1315.55 51.15
 0 -6 -1 1312.72 49.25
 0 -6 -1 1375.2 53.64
 0 -6 -1 1239.97 51.08
 0 -6 -1 1328.28 49.19
 0 -6 -1 1171.98 48.76
 0 -6 -1 1277.6 49.45
 0 -6 -2 423.63 21.12
 0 -6 -2 384.32 19.22
 0 -6 -2 424.28 17.09
 0 -6 -2 391.64 18.58
 0 -6 -2 377.42 17.37
 0 -6 -2 349.64 17.48
 0 -6 -3 41.64 5.12
 0 -6 -3 36.88 4.22
 0 -6 -3 35.14 4.19
 0 -6 -3 44.93 4.23
 0 -6 -4 102.03 6.31
 0 -6 -4 92.69 8.01
 0 -6 -4 84.81 6.39
 0 -6 -4 91.7 7.04
 0 -6 -4 85.44 6.15
 0 -6 -5 299.52 15.3
 0 -6 -5 315.33 13.48
 0 -6 -5 258.84 13.48
 0 -6 -5 298.27 14.01
 0 -6 -5 274.64 13.71
 0 -6 -6 596.12 23.98
 0 -6 -6 587.43 24.4
 0 -6 -6 601.29 26.74
 0 -6 -6 563.68 24.32
 0 -6 -6 608.14 24.91
 0 -6 -6 619.94 24.63
 0 -6 -7 636.05 26.35
 0 -6 -7 724.26 27.83
 0 -6 -7 643.14 26.56
 0 -6 -7 604.51 25.84
 0 -6 -7 676.58 27.07
 0 -6 -7 685.38 29.38
 0 -6 -8 580.8 24.58
 0 -6 -8 544.68 26.01
 0 -6 -8 549.73 23.88
 0 -6 -8 578.71 24.37
 0 6 9 787.58 32.77
 0 -6 -9 804.27 32.89
 0 -6 -9 839.48 34.98
 0 6 10 14.94 5.79
 0 -6 -10 24.28 3.81
 0 6 10 25.23 3.93
 0 6 11 67.14 9.64
 0 -6 -11 76.78 7
 0 -6 -12 100.94 6.95
 0 6 12 100.71 7.06
 0 6 13 47.83 4.26
 0 -6 -13 49.65 4.06
 0 -6 -14 128.86 5.76
 0 6 14 104.19 5.68
 0 -7 7 407.76 18.37
 0 -7 7 433.67 18.15
 0 -7 6 245.81 13.89
 0 -7 6 275.17 14.16
 0 -7 5 546.74 25.18
 0 -7 5 519.33 24.85
 0 -7 4 128.46 13.99
 0 -7 4 182.57 18.62
 0 -7 4 161.8 11.59
 0 7 -4 162.55 16
 0 -7 4 160.99 11.41
 0 -7 3 115.54 9.5
 0 -7 3 124.03 15.35
 0 -7 3 111.53 8.74
 0 -7 3 98.87 8.89
 0 -7 3 99.45 11.57
 0 -7 3 99.34 12.29
 0 7 -3 107.68 12.94
 0 7 -2 16.45 6.39
 0 -7 2 23.79 4.47
 0 -7 2 17.62 6.39
 0 -7 2 17.43 5.78
 0 -7 2 19.77 4.43
 0 -7 2 23.49 4.42
 0 -7 2 19.82 8.04
 0 -7 2 25.04 6.61
 0 -7 1 697.29 28.11
 0 -7 1 634.5 32.08
 0 -7 1 674 30.07
 0 -7 1 693.16 35.88
 0 -7 1 682.64 27.87
 0 -7 1 688.53 29.08
 0 -7 1 670.32 33.45
 0 -7 1 683.89 29.76
 0 -7 1 668.93 29.67
 0 -7 0 413.63 22.32
 0 -7 0 427.42 20.59
 0 -7 0 450.9 19.9
 0 -7 0 462.66 25.84
 0 -7 0 440.04 25.9
 0 -7 0 407.83 23.26
 0 -7 0 449.48 21.25
 0 -7 0 435.91 19.91
 0 -7 0 441.33 21.48
 0 -7 0 464.29 20.69
 0 -7 0 446.41 20.96
 0 -7 -1 225.4 13.37
 0 -7 -1 298.77 18.47
 0 -7 -1 309.05 14.72
 0 -7 -1 283.77 16.56
 0 -7 -1 264.54 14.05
 0 -7 -1 275.66 15.34
 0 -7 -1 285.83 16.71
 0 -7 -1 277.15 18.37
 0 -7 -1 260.62 14.34
 0 -7 -1 272.54 13.88
 0 -7 -2 1580.84 61.11
 0 -7 -2 1437.36 57.67
 0 -7 -2 1559.85 63.03
 0 -7 -2 1549.04 63.42
 0 -7 -2 1589.28 59.99
 0 -7 -2 1383.36 57.45
 0 -7 -2 1622.75 58.3
 0 -7 -2 1494.51 58.09
 0 -7 -2 1586.49 60.54
 0 -7 -2 1536.66 57.68
 0 -7 -3 481.72 21.65
 0 -7 -3 379.96 19.07
 0 -7 -3 421.19 21.35
 0 -7 -3 480.38 24.54
 0 -7 -3 467.88 23.74
 0 -7 -3 358.05 18.74
 0 -7 -3 433.31 18.87
 0 -7 -3 406.75 18.78
 0 -7 -3 434.69 19.27
 0 -7 -3 419.96 21.6
 0 -7 -4 18.05 3.22
 0 -7 -4 13.67 2.86
 0 -7 -4 12.69 3
 0 -7 -4 13.82 4.36
 0 -7 -4 15.47 3.29
 0 -7 -4 12.33 3.03
 0 -7 -4 14.28 4.64
 0 -7 -4 12.72 3.42
 0 -7 -5 19.1 3.28
 0 -7 -5 15.42 3.25
 0 -7 -5 18.08 3.85
 0 -7 -5 18.2 3.43
 0 -7 -6 40.59 4.68
 0 -7 -6 35.68 5.22
 0 -7 -6 34.59 4.39
 0 -7 -6 28.4 4.1
 0 -7 -7 630.52 25.29
 0 -7 -7 594.05 26.71
 0 -7 -7 554.38 23.88
 0 -7 -7 536.34 23.49
 0 -7 -7 576.12 24.3
 0 -7 -8 678.67 28.49
 0 -7 -8 732.25 31.67
 0 -7 -9 861.85 33.27
 0 7 9 757.7 32.61
 0 -7 -9 846.96 35.55
 0 -7 -10 470 21.24
 0 7 10 475.93 21.24
 0 -7 -10 504.11 23.34
 0 -7 -11 82.38 7.42
 0 -7 -11 87.32 6.51
 0 7 11 89.04 10.62
 0 7 11 92.61 6.72
 0 7 12 17.98 3.12
 0 -7 -12 20.69 2.95
 0 7 13 7.59 2.03
 0 -7 -13 6.28 1.73
 0 7 14 50.92 3.46
 0 -8 6 204.25 9.66
 0 -8 6 167.46 9.17
 0 -8 5 351.27 16.77
 0 -8 5 352.45 16.96
 0 -8 4 646.32 27.47
 0 -8 4 580.25 27.15
 0 -8 3 373.3 25.17
 0 8 -3 403.28 25.56
 0 -8 2 10.97 3.82
 0 -8 2 3.36 4.81
 0 -8 2 6.47 7.93
 0 -8 2 7.84 3.21
 0 -8 2 0.8 4.05
 0 8 -2 4.61 5.49
 0 -8 1 174.54 14.18
 0 -8 1 190.41 12.48
 0 -8 1 172.22 14.74
 0 -8 1 194.99 10.84
 0 -8 1 205.38 12.44
 0 8 -1 172.52 15.7
 0 -8 1 185.69 16.38
 0 -8 1 179.37 17.73
 0 -8 0 405.21 18.67
 0 -8 0 407.59 19.9
 0 -8 0 410.2 18.74
 0 -8 0 422.68 20.52
 0 -8 0 394.98 24.9
 0 -8 0 359.33 20.18
 0 -8 0 390.63 19.47
 0 -8 0 413.08 25.9
 0 -8 0 368.21 22.75
 0 -8 -1 475.24 24.94
 0 -8 -1 496.29 28.89
 0 -8 -1 548.08 24.36
 0 -8 -1 519.5 24.31
 0 -8 -1 521.88 23.59
 0 -8 -1 539.94 29.89
 0 -8 -1 525.25 27.41
 0 -8 -1 532.86 23.99
 0 -8 -1 539.43 23.5
 0 -8 -2 337.85 17.72
 0 -8 -2 375.83 18.39
 0 -8 -2 364.42 20.43
 0 -8 -2 380.54 20.38
 0 -8 -2 433.01 24.53
 0 -8 -2 344.9 17.62
 0 -8 -2 376.75 21.11
 0 -8 -2 345.51 22.45
 0 -8 -2 393.12 18.88
 0 -8 -2 357.53 17.84
 0 -8 -3 785.34 33.03
 0 -8 -3 708.11 32.71
 0 -8 -3 783.26 33.49
 0 -8 -3 771.93 35.53
 0 -8 -3 817.88 35.52
 0 -8 -3 752.75 32.91
 0 -8 -3 813.33 38.52
 0 -8 -3 789.47 36.33
 0 -8 -3 826.49 32.79
 0 -8 -4 281.08 14.71
 0 -8 -4 282.64 14.72
 0 -8 -4 243.23 14.36
 0 -8 -4 294.94 17.68
 0 -8 -4 342.07 20.61
 0 -8 -4 259.82 14.52
 0 -8 -4 288.26 16.67
 0 -8 -4 295.41 19.14
 0 -8 -4 288.36 15.27
 0 -8 -4 278.04 14.28
 0 -8 -4 273.75 17.28
 0 -8 -5 52.55 5.92
 0 -8 -5 56.42 5.71
 0 -8 -5 55.46 5.72
 0 -8 -6 24.23 3.84
 0 -8 -6 31.81 4.92
 0 -8 -6 20.5 3.82
 0 -8 -7 37.58 5.69
 0 -8 -7 52.51 5.18
 0 -8 -7 38.32 4.53
 0 -8 -8 17.07 3.36
 0 -8 -8 19.83 3.25
 0 -8 -9 417.61 21.13
 0 -8 -10 762.72 33.25
 0 8 11 321.07 19.46
 0 -8 -11 298.39 13.67
 0 8 11 282.08 13.66
 0 8 12 82.81 5.42
 0 8 12 84.05 8.65
 0 8 13 83.11 4.77
 0 -9 5 248.8 11.25
 0 -9 4 444.59 19.21
 0 -9 4 455.71 19.83
 0 -9 3 131.14 9.12
 0 -9 3 130.3 8.62
 0 -9 2 440.95 20.89
 0 -9 2 408.28 27.58
 0 -9 2 415.35 20.04
 0 -9 1 172.16 15.39
 0 9 -1 146.64 14.11
 0 -9 0 39.19 7.09
 0 -9 0 46.98 5.55
 0 -9 0 48.35 4.99
 0 -9 0 45.03 8.1
 0 9 0 39.79 7.9
 0 -9 0 43.06 4.82
 0 -9 0 36.84 9.29
 0 -9 0 50.4 6.16
 0 -9 -1 199.08 11.37
 0 -9 -1 210.01 12.28
 0 -9 -1 182.16 12.06
 0 -9 -1 171.04 14.15
 0 -9 -1 179.61 13.05
 0 -9 -1 196.71 16.35
 0 -9 -1 168.72 15.96
 0 -9 -1 160.78 11.06
 0 -9 -2 294.71 15.17
 0 -9 -2 300.82 21.28
 0 -9 -2 263.54 16.88
 0 -9 -2 266.06 14.77
 0 -9 -2 306.88 20.66
 0 -9 -2 283.71 15.64
 0 -9 -2 280.43 15.67
 0 -9 -2 263.1 17.65
 0 -9 -3 369.13 18.64
 0 -9 -3 398.63 22.34
 0 -9 -3 428.86 25.39
 0 -9 -3 369.83 18.63
 0 -9 -3 375.47 18.85
 0 -9 -3 380.6 18.34
 0 -9 -3 364.33 21.04
 0 -9 -3 385.05 23.91
 0 -9 -3 358.71 19.05
 0 -9 -4 370.22 21.59
 0 -9 -4 383.15 23.48
 0 -9 -4 380.57 20.72
 0 -9 -4 345.46 19
 0 -9 -4 390.39 18.73
 0 -9 -4 383.65 18.76
 0 -9 -4 350.27 18.18
 0 -9 -5 90.74 10.44
 0 -9 -5 93.53 7.66
 0 -9 -5 92.49 7.64
 0 -9 -5 91.24 8.69
 0 -9 -5 100.46 8.35
 0 -9 -5 99.12 10.05
 0 -9 -6 403.28 21.13
 0 -9 -6 397.45 20.05
 0 -9 -6 394.45 22.69
 0 -9 -6 395.39 19.21
 0 -9 -7 25.16 4.02
 0 -9 -8 17.59 3.99
 0 -9 -8 14.59 3.25
 0 -9 -8 16.29 3.11
 0 -9 -9 1.78 3.12
 0 -9 -10 345.58 16.46
 0 9 11 267.06 17.13
 0 9 12 132.87 10.21
 0 -9 -13 175.4 8.99
 0 -10 3 333.57 14.84
 0 -10 2 138.9 8.67
 0 -10 1 60.22 10.28
 0 -10 1 58.16 5.72
 0 -10 1 53.92 4.95
 0 -10 0 43.26 4.74
 0 -10 0 49 5.66
 0 -10 0 49.82 9.62
 0 -10 -1 4.71 2.65
 0 -10 -1 15.17 7.05
 0 -10 -1 6.33 3.11
 0 -10 -1 2.53 3.86
 0 -10 -1 4.65 2.28
 0 -10 -2 42.27 6.52
 0 -10 -2 37.22 4.88
 0 -10 -2 34.25 7.42
 0 -10 -3 70.3 9.58
 0 -10 -3 63.59 6.31
 0 -10 -3 48.37 5.54
 0 -10 -3 53.99 5.81
 0 -10 -4 865.89 41.62
 0 -10 -4 837.67 39.36
 0 -10 -4 866.44 35.71
 0 -10 -4 840.01 35.34
 0 -10 -4 837.82 36.29
 0 -10 -4 879.87 35.74
 0 -10 -5 579.88 31.69
 0 -10 -5 611.06 30.26
 0 -10 -5 611.4 26.29
 0 -10 -5 595.04 27.27
 0 -10 -5 584.65 26.38
 0 -10 -6 173.04 11.63
 0 -10 -6 189.06 11.26
 0 -10 -6 184.68 11.12
 0 -10 -6 188.99 14.23
 0 -10 -7 281.94 14.33
 0 -10 -8 -0.95 3.7
 0 -10 -8 2.08 2.27
 0 -10 -8 0.56 3.45
 0 -10 -8 1.76 2.2
 0 -10 -9 8.23 3.73
 0 -10 -9 9.19 2.52
 0 -10 -9 9.58 4.54
 0 -10 -9 9.72 2.5
 0 -10 -10 167.94 11.68
 0 -10 -10 173.68 9.45
 0 10 11 175.05 12.25
 0 -10 -11 173.41 11.01
 0 -10 -11 168.89 11.26
 0 -10 -12 146.87 8.45
 0 -10 -12 128.87 8.19
 0 -11 2 203.13 9.02
 0 -11 1 284.06 12.94
 0 -11 0 9.71 5.53
 0 -11 0 6.58 2.42
 0 -11 -1 -0.61 5.25
 0 -11 -1 3.63 2.43
 0 -11 -2 26.97 3.6
 0 -11 -2 17.8 6.57
 0 -11 -2 26.27 3.84
 0 -11 -3 1.83 2.5
 0 -11 -3 5.81 2.66
 0 -11 -3 1.91 5.46
 0 -11 -4 44.25 5.07
 0 -11 -4 54.06 5.24
 0 -11 -4 43.56 7.89
 0 -11 -4 39.57 6.95
 0 -11 -5 344.36 16.98
 0 -11 -5 325.71 20.21
 0 -11 -5 324.24 16.08
 0 -11 -6 263.34 13.34
 0 -11 -6 258.26 14.23
 0 -11 -6 256.54 16.17
 0 -11 -6 268.63 17.49
 0 -11 -7 268.79 13.05
 0 -11 -7 259.7 15.89
 0 -11 -7 237.67 16.29
 0 -11 -7 259.76 13.8
 0 -11 -8 79.42 8.49
 0 -11 -8 84.77 6.36
 0 -11 -8 67.62 5.47
 0 -11 -8 77.03 7.79
 0 -11 -9 25.72 4.53
 0 -11 -9 18.78 4.29
 0 -11 -9 19.31 2.78
 0 -11 -9 20.92 2.96
 0 -11 -10 36.45 4.7
 0 -11 -10 37.51 4.96
 0 -11 -10 39.57 3.41
 0 -11 -11 31.94 3.83
 0 11 11 42.45 5.42
 0 -11 -11 43.14 4.32
 0 -12 -2 45.88 6.33
 0 -12 -3 12.58 2.43
 0 -12 -3 9.03 4.52
 0 -12 -4 0.39 3.81
 0 -12 -4 4.4 2.22
 0 -12 -5 28.26 3.56
 0 -12 -5 28.59 3.54
 0 -12 -6 24.85 3.35
 0 -12 -6 24.93 3.32
 0 -12 -6 20.53 4.45
 0 -12 -7 163.32 8.89
 0 -12 -7 165.83 10.83
 0 -12 -7 150.32 8.3
 0 -12 -8 259.04 11.53
 0 -12 -8 267.78 12.14
 0 -12 -8 240.42 13.75
 0 -12 -9 153.3 8.89
 0 -12 -9 142.58 7.14
 0 -12 -9 130.94 8.44
 0 -12 -10 44.9 4.04
 1 -12 -8 5.58 2.21
 1 -12 -7 99.45 7.2
 1 -12 -6 149.88 9.59
 1 -12 -5 78.79 6.71
 1 -12 -4 87.64 7.35
 1 -12 -3 92.2 7.62
 1 -11 -10 44.06 4.47
 1 -11 -9 44.24 5.34
 1 -11 -9 34.72 4.31
 1 -11 -8 29.3 3.04
 1 -11 -8 26.68 4.93
 1 -11 -8 24.41 4.18
 1 -11 -7 27.46 3.38
 1 -11 -7 27.17 3.46
 1 -11 -7 36.43 5.9
 1 -11 -6 88.48 6.43
 1 -11 -6 82.05 5.87
 1 -11 -6 76.44 6.75
 1 -11 -6 70.22 8.2
 1 -11 -5 130.21 11.08
 1 -11 -5 117.2 9.08
 1 -11 -5 138.17 8.08
 1 -11 -4 151.9 12.22
 1 -11 -4 129.23 9.83
 1 -11 -4 157.13 8.73
 1 -11 -3 425.95 23.65
 1 -11 -3 430.78 17.84
 1 -11 -2 214.13 10.36
 1 -11 -2 218.42 15.68
 1 -11 -1 129.32 11.48
 1 -11 0 11.41 4.44
 1 -10 -11 77.36 6.44
 1 -10 -11 68.55 5.11
 1 -10 -10 100.8 7.62
 1 -10 -10 113.28 9.13
 1 -10 -9 155.05 8.45
 1 -10 -9 186.51 12.97
 1 -10 -9 163.22 10.99
 1 -10 -8 127.14 8.08
 1 -10 -8 122.81 11.21
 1 -10 -8 131.37 9.37
 1 -10 -8 130.22 7.65
 1 -10 -8 134.53 10.42
 1 -10 -7 114.94 7.63
 1 -10 -7 121.52 8.3
 1 -10 -7 121.28 11.54
 1 -10 -7 115.36 9.95
 1 -10 -7 107.6 9.03
 1 -10 -6 18.24 3.29
 1 -10 -6 18.71 4.23
 1 -10 -6 15.41 3.46
 1 -10 -6 17.08 5.59
 1 -10 -6 17.14 4.87
 1 -10 -5 130.07 12.34
 1 -10 -5 120.88 8.59
 1 -10 -5 131.86 11.2
 1 -10 -5 129.78 10.64
 1 -10 -5 136.17 9.47
 1 -10 -4 118.14 12.01
 1 -10 -4 104.66 8.43
 1 -10 -4 107.12 9.92
 1 -10 -4 122.75 8.43
 1 -10 -3 409.52 18.54
 1 -10 -3 412.03 19.84
 1 -10 -3 390.87 22.16
 1 -10 -3 393.44 18.76
 1 -10 -3 404.3 24.3
 1 -10 -2 348.46 17.21
 1 -10 -2 379.21 17.38
 1 -10 -2 409.84 23.49
 1 -10 -2 370.24 21.24
 1 -10 -1 221.71 11.93
 1 -10 -1 224.68 17.86
 1 -10 -1 225.93 11.43
 1 -10 -1 200.65 14.79
 1 -10 0 152.17 14.33
 1 -10 0 150.55 9.18
 1 -10 1 16.55 2.97
 1 -10 1 12.14 6.06
 1 -10 2 10.75 2.42
 -1 9 12 7.07 1.61
 1 -9 -11 94.96 7.1
 1 -9 -10 101.83 8.52
 1 -9 -10 110.53 7.97
 1 -9 -9 251.14 13.77
 1 -9 -9 229.13 14.85
 1 -9 -8 329.91 17.43
 1 -9 -8 337.16 15.73
 1 -9 -8 340.65 16.67
 1 -9 -7 175.77 11.62
 1 -9 -7 192.16 10.86
 1 -9 -6 646.35 33.41
 1 -9 -6 609.05 27.98
 1 -9 -6 598.21 30.68
 1 -9 -6 672.72 30.86
 1 -9 -6 638.43 27.81
 1 -9 -6 597.7 26.81
 1 -9 -5 3.58 2.82
 1 -9 -5 2 4.56
 1 -9 -5 9.24 3.88
 1 -9 -5 5.79 4.06
 1 -9 -5 1.77 2.57
 1 -9 -4 10.68 3.55
 1 -9 -4 18.71 5.26
 1 -9 -4 8.87 5.64
 1 -9 -4 12.6 4.58
 1 -9 -4 8.65 3.32
 1 -9 -3 67.46 10
 1 -9 -3 87.35 9.82
 1 -9 -3 62.61 6.47
 1 -9 -3 70.69 6.37
 1 -9 -3 76.08 7.37
 1 -9 -3 74.25 8.68
 1 -9 -2 488.57 23.62
 1 -9 -2 527.09 29.08
 1 -9 -2 501.29 26.85
 1 -9 -2 527.48 29.3
 1 -9 -2 477.67 22.66
 1 -9 -2 490.33 22.92
 1 -9 -1 281.16 20.23
 1 -9 -1 296.58 20.65
 1 -9 -1 296.52 15.25
 1 -9 0 664.3 33.66
 1 -9 0 576.48 25.09
 1 -9 1 109.43 11.11
 1 -9 1 124.41 13.86
 1 -9 1 108.09 8.27
 1 -9 2 17.83 6.77
 1 -9 2 22.08 4.08
 1 -9 3 7.94 2.75
 1 -9 4 7.36 2.12
 -1 8 13 176.81 8.13
 1 -8 -12 14.77 2.79
 1 -8 -11 0.26 2.46
 1 -8 -10 137.57 8.24
 1 -8 -10 135.42 9.61
 1 -8 -9 59.43 6.56
 1 -8 -8 206.48 11.27
 1 -8 -8 244.4 14.04
 1 -8 -8 211.22 12.34
 1 -8 -7 437.53 21.1
 1 -8 -6 693.05 34.05
 1 -8 -6 706.23 30.38
 1 -8 -6 720.05 31.66
 1 -8 -6 755.26 32.13
 1 -8 -5 236.99 14.12
 1 -8 -5 275.79 17.58
 1 -8 -5 262.25 14.79
 1 -8 -5 266.51 15.04
 1 -8 -5 299.5 15.4
 1 -8 -4 151.34 9.6
 1 -8 -4 182.5 15.03
 1 -8 -4 166.52 12.94
 1 -8 -4 151.57 10.85
 1 -8 -4 175.01 12.83
 1 -8 -4 162.82 10.93
 1 -8 -4 142.43 10.15
 1 -8 -3 31.7 5.08
 1 -8 -3 34.94 5.05
 1 -8 -3 27.54 4.29
 1 -8 -3 32.72 5.21
 1 -8 -3 24.27 6.67
 1 -8 -3 30.53 6.01
 1 -8 -3 39.9 6.79
 1 -8 -3 39.07 6.43
 1 -8 -2 90.93 7.54
 1 -8 -2 78.38 6.92
 1 -8 -2 72.98 8.76
 1 -8 -2 73.12 8.8
 1 -8 -2 73.16 10.08
 1 -8 -2 83.48 7.61
 1 -8 -2 90.94 10.26
 1 -8 -2 70.51 6.9
 1 -8 -1 615.16 27.39
 1 -8 -1 620.77 32.45
 1 -8 -1 566.19 26.03
 1 -8 -1 596 30.43
 1 -8 -1 552.23 31.84
 1 -8 -1 600.08 26.58
 1 -8 0 611.13 31.32
 1 -8 0 677.53 34.35
 1 -8 0 674.43 29.74
 1 -8 0 722.76 36.32
 1 -8 0 721.61 36.5
 1 -8 1 1510.23 63.51
 1 -8 1 1386.03 60.26
 1 -8 1 1586.56 68.08
 1 -8 1 1512.64 58
 1 -8 1 1360.64 63.84
 1 -8 1 1465.03 55.54
 -1 8 -2 232.39 18.88
 1 -8 2 269.29 19.81
 1 -8 3 13.67 5.92
 1 -8 3 15.19 7.63
 1 -8 3 13.77 3.87
 1 -8 4 1.4 2.5
 1 -8 5 12.16 2.98
 1 -8 6 65.12 4.49
 -1 7 13 227.29 10.45
 1 -7 -12 383.26 16.48
 1 -7 -11 76.74 6.56
 1 -7 -11 66.1 5.46
 -1 7 11 64.07 5.07
 1 -7 -10 3.35 2.91
 1 -7 -9 0.77 3.16
 1 -7 -9 1.83 2.02
 1 -7 -8 205.83 11.59
 1 -7 -7 349.94 16.9
 1 -7 -7 385.47 17.14
 1 -7 -7 364.15 19.15
 1 -7 -7 321.92 17.33
 1 -7 -6 413.8 17.72
 1 -7 -6 349.01 18.64
 1 -7 -6 421.67 18.77
 1 -7 -6 333.92 17.54
 1 -7 -6 376.94 19.63
 1 -7 -5 964.99 39.62
 1 -7 -5 861.74 38.52
 1 -7 -5 971.94 40.12
 1 -7 -4 131.64 9.03
 1 -7 -4 125.07 10.73
 1 -7 -4 116.53 7.62
 1 -7 -4 104.09 8.14
 1 -7 -4 110.2 10.02
 1 -7 -4 106.32 8.43
 1 -7 -4 117.93 8.65
 1 -7 -3 7.05 2.67
 1 -7 -3 13.69 5.44
 1 -7 -3 5.54 2.48
 1 -7 -3 8.72 3.13
 1 -7 -3 5.14 3.01
 1 -7 -3 7.98 3.19
 1 -7 -3 11.33 4.22
 1 -7 -3 8.08 4.31
 1 -7 -2 2.81 2.66
 1 -7 -2 6.83 3.68
 1 -7 -2 3.78 2.75
 1 -7 -2 3.43 2.65
 1 -7 -2 1.75 4.16
 1 -7 -2 6.09 3.49
 1 -7 -2 4.44 2.67
 1 -7 -2 1.84 3.5
 1 -7 -1 142.07 9.48
 1 -7 -1 155.22 12.21
 1 -7 -1 154.73 12.01
 1 -7 -1 157.26 13.19
 1 -7 -1 126.83 12.46
 1 -7 -1 129.63 10.39
 1 -7 -1 161.28 10.07
 1 -7 -1 121.85 9.08
 1 -7 -1 159.81 10.34
 1 -7 0 338.86 19.79
 1 -7 0 309.05 16.43
 1 -7 0 345.18 16.35
 1 -7 0 301.18 15.8
 1 -7 0 280.5 17.53
 1 -7 0 278.85 20.01
 1 -7 0 329.61 21.34
 1 -7 0 324.31 16.83
 1 -7 1 260.79 17.1
 1 -7 1 261.78 18.25
 1 -7 1 279.31 19.62
 1 -7 1 255.97 19.06
 1 -7 1 246.96 13.58
 1 -7 1 268.99 15.1
 1 -7 2 784.02 32.75
 1 -7 2 761.05 41.43
 1 -7 2 755.59 36.65
 1 -7 2 757.16 39.45
 1 -7 2 749.21 38.28
 1 -7 2 773.42 33.78
 1 -7 3 562.14 29.38
 1 -7 3 530.23 24.45
 1 -7 3 522.61 25.49
 1 -7 3 489.17 30.38
 1 -7 3 548.53 32.95
 -1 7 -3 571.48 32.38
 1 -7 4 58.59 9.29
 1 -7 4 50.6 5.79
 -1 7 -4 64.44 10.32
 1 -7 5 87.96 7.02
 1 -7 5 92.13 7.9
 1 -7 6 0.25 2.65
 1 -7 6 2.94 2.07
 1 -7 7 66.29 4.9
 -1 6 13 148.12 7.88
 1 -6 -13 149.82 7.61
 1 -6 -12 68.85 5.35
 1 -6 -12 69.2 5.59
 -1 6 11 139.33 8.49
 1 -6 -11 141.03 8.84
 1 -6 -11 131.4 9.2
 -1 6 10 154.14 9.36
 1 -6 -10 153.19 10.75
 1 -6 -10 152.88 9.78
 -1 6 9 25.97 3.83
 1 -6 -9 30.1 4.24
 -1 6 8 3.6 2.29
 1 -6 -8 1.07 2.15
 1 -6 -8 0.77 3.2
 1 -6 -7 210.72 11.4
 1 -6 -7 210.01 13.48
 1 -6 -7 248.05 12.38
 1 -6 -6 517.09 21.45
 1 -6 -6 461.45 22.65
 1 -6 -6 506.28 20.92
 1 -6 -5 1875.69 72.65
 1 -6 -5 1771.76 72.72
 1 -6 -5 1962.5 70.86
 1 -6 -5 2071.85 72.21
 1 -6 -4 2343.85 91.37
 1 -6 -4 2484.02 84.98
 1 -6 -4 2189.05 84.68
 1 -6 -4 2161.23 84.12
 1 -6 -4 2289.38 85.33
 1 -6 -3 1133.99 44.63
 1 -6 -3 1146.23 45.91
 1 -6 -3 1246.69 53.25
 1 -6 -3 1213.35 47.29
 1 -6 -3 1314.43 47.38
 1 -6 -3 1131.98 45.89
 1 -6 -3 1164.69 47.95
 1 -6 -2 223.77 16.83
 1 -6 -2 210.13 14.07
 1 -6 -2 196.49 10.94
 1 -6 -2 211.27 11.17
 1 -6 -2 196.17 13.18
 1 -6 -2 251.18 15.61
 1 -6 -2 212.43 11.87
 1 -6 -2 254.33 13.23
 1 -6 -2 208.27 13.13
 1 -6 -1 27.04 5.33
 1 -6 -1 37.36 5.12
 1 -6 -1 37.4 5.93
 1 -6 -1 38.01 4.65
 1 -6 -1 34.79 6.53
 1 -6 -1 36.34 5.57
 1 -6 -1 40.34 7.14
 1 -6 -1 34.1 4.23
 1 -6 -1 33.96 4.38
 1 -6 -1 29.38 5.24
 1 -6 0 107.2 10.74
 1 -6 0 118.52 10.78
 1 -6 0 94.83 7.6
 1 -6 0 119.31 8.21
 1 -6 0 114.67 7.74
 1 -6 0 105.45 8.96
 1 -6 0 117.43 9.9
 1 -6 1 101.7 10.01
 1 -6 1 127.65 11.9
 1 -6 1 106.11 7.66
 1 -6 1 115.56 8.62
 1 -6 1 124.5 8.44
 1 -6 1 99.19 7.37
 1 -6 1 99.69 9.56
 1 -6 2 316.34 18.26
 1 -6 2 355.54 20.75
 1 -6 2 356.18 21.94
 1 -6 2 356.35 16.51
 1 -6 2 375.8 17.91
 1 -6 3 476.67 29.67
 1 -6 3 444.45 27.05
 1 -6 3 471.55 26.43
 1 -6 3 487.51 22.78
 -1 6 -3 500.6 29.81
 1 -6 4 239.02 20.13
 1 -6 4 234.48 13.98
 -1 6 -4 254.65 20.2
 1 -6 4 224.59 17.49
 -1 6 -5 950.14 46.7
 1 -6 5 871.43 38.5
 1 -6 6 224.07 13.29
 1 -6 6 267.5 18.46
 1 -6 6 228.41 13.89
 1 -6 7 -2.4 2.28
 1 -6 7 1.33 2.64
 1 -6 8 67.44 4.76
 1 -6 8 77.7 5.39
 1 -5 -13 40.32 3.51
 -1 5 13 36.26 3.47
 1 -5 -12 377.38 17.04
 1 -5 -11 692.73 29.66
 -1 5 11 701.96 29.1
 1 -5 -10 115.32 8.36
 -1 5 10 107.22 7.93
 1 -5 -10 100.05 8.52
 1 -5 -9 62.25 6.66
 1 -5 -9 57.48 5.8
 -1 5 9 61.16 5.81
 -1 5 8 50.93 5.12
 1 -5 -8 46.35 5.09
 1 -5 -8 41.43 5.77
 1 -5 -7 38.54 5.52
 1 -5 -7 46.73 4.78
 -1 5 7 38.27 4.35
 1 -5 -6 58.7 4.92
 -1 5 6 63.07 5.22
 1 -5 -6 72.45 5.57
 1 -5 -5 1879.4 69.19
 1 -5 -5 1803.39 70.64
 1 -5 -5 1981.55 69.84
 1 -5 -4 4057.84 153.89
 1 -5 -4 4479.89 153.09
 1 -5 -3 850.02 36.22
 1 -5 -3 777.43 33.77
 1 -5 -3 889.29 36.56
 1 -5 -2 164.24 10.79
 1 -5 -2 175.35 11.42
 1 -5 -2 160.67 11.78
 1 -5 -2 179.55 9.78
 1 -5 -1 244.29 11.81
 1 -5 -1 280.31 15.78
 1 -5 -1 279.49 15.04
 1 -5 -1 252.22 12.69
 1 -5 -1 270.74 13.71
 1 -5 -1 232.04 14.49
 1 -5 -1 259.1 14.27
 1 -5 0 258.55 13.93
 1 -5 0 242.74 12.2
 1 -5 0 253.59 15.35
 1 -5 0 256.18 14.16
 1 -5 0 240.88 12.33
 1 -5 0 206.63 11.77
 1 -5 0 252.44 14.17
 1 -5 1 431.19 21.46
 1 -5 1 411.58 18.75
 1 -5 1 393.01 18.19
 1 -5 1 410.98 19.49
 1 -5 1 418.49 18.18
 1 -5 1 423.35 20.51
 1 -5 1 415.13 19.35
 1 -5 1 424.98 22.55
 1 -5 2 343.94 18.77
 1 -5 2 345.62 17.65
 1 -5 2 309.16 14.91
 1 -5 2 337.42 16.03
 1 -5 2 326.34 19.25
 1 -5 2 308.93 19.58
 1 -5 3 1762.38 75.77
 1 -5 3 1937.75 71.12
 1 -5 3 1904.15 74.81
 1 -5 3 1849.73 72.73
 1 -5 4 534.17 31.28
 -1 5 -4 542.1 31.24
 1 -5 4 483.94 27.61
 1 -5 4 544.13 24.66
 1 -5 4 506.13 26.05
 1 -5 5 17.8 4.28
 1 -5 5 15.67 6.99
 -1 5 -5 22.45 8.24
 1 -5 5 25.82 8.55
 1 -5 6 1007.84 45.51
 1 -5 6 933.42 39.4
 1 -5 7 109.96 8.76
 1 -5 8 51.47 5.54
 1 -5 8 56.38 5.57
 1 -5 9 3 1.85
 1 -5 9 7.96 2.07
 1 -4 -13 8.33 2.05
 1 -4 -12 5.88 2.44
 -1 4 11 198.49 17.56
 -1 4 10 1667.1 63.69
 1 -4 -10 1566.29 64.01
 1 -4 -10 1734.55 72.25
 1 -4 -10 1770.98 64.14
 -1 4 9 324.85 16.29
 1 -4 -9 308.34 16.95
 1 -4 -9 343.42 22.44
 -1 4 9 347.22 20.1
 1 -4 -9 315.23 16.28
 -1 4 8 711.78 29.27
 1 -4 -8 717.62 35.97
 1 -4 -8 648.37 30.2
 1 -4 -8 717.82 29.48
 -1 4 7 96.03 7
 1 -4 -7 100.95 7.11
 1 -4 -7 98.29 10.33
 1 -4 -6 45.12 4.51
 -1 4 6 41.34 4.37
 1 -4 -6 41.34 4.15
 1 -4 -5 49.18 5.36
 1 -4 -5 50.65 4.29
 1 -4 -5 41.76 6.41
 1 -4 -4 1057.24 49.23
 1 -4 -4 1087.09 43.73
 1 -4 -3 259.2 17.04
 1 -4 -3 287.12 14.04
 1 -4 -3 250.41 21.36
 1 -4 -2 558.12 34.13
 1 -4 -2 557.95 28.78
 1 -4 -1 324.48 15.07
 1 -4 -1 311.36 18.94
 1 -4 0 571.53 23.43
 1 -4 0 587.46 27.42
 1 -4 1 344.84 15.35
 1 -4 1 310.19 16.48
 1 -4 1 356.7 17.36
 1 -4 1 336.59 21.44
 1 -4 1 342.87 17.21
 1 -4 2 82.37 6.54
 1 -4 2 71.12 7.31
 1 -4 2 77.84 8.18
 1 -4 2 69.11 7.26
 1 -4 2 80.82 7.35
 1 -4 2 70.7 7.86
 1 -4 2 64.43 6.62
 1 -4 3 92.45 8.44
 1 -4 3 83.73 8.31
 1 -4 3 85.52 7.98
 1 -4 3 84.01 8.57
 1 -4 4 1267.76 57.36
 1 -4 4 1345.6 55.38
 1 -4 4 1386.86 57.12
 1 -4 4 1418.21 56.1
 -1 4 -4 1442.68 60.75
 1 -4 4 1398.78 60.19
 1 -4 5 530.51 31.3
 1 -4 5 579.35 29.85
 -1 4 -5 589.63 32.95
 1 -4 5 567.43 27.81
 1 -4 5 520.07 27.36
 1 -4 6 417.61 25.18
 -1 4 -6 407.19 27.53
 1 -4 7 579.62 32.2
 -1 4 -7 593.81 34.08
 1 -4 8 205.95 12.74
 -1 4 -8 186.3 9.79
 1 -4 9 127.82 8.81
 1 -4 10 13.24 2.38
 1 -4 10 13.18 2.21
 1 -3 -13 25.07 2.8
 1 -3 -12 1.06 2.09
 -1 3 12 3.23 1.89
 -1 3 11 8.43 6.04
 1 -3 -11 14.91 4.99
 1 -3 -10 307.42 16.16
 1 -3 -10 337.91 22.33
 -1 3 10 325.72 16.44
 1 -3 -9 891.56 36.09
 -1 3 9 904.45 36.16
 1 -3 -9 910.51 43.64
 1 -3 -9 824.19 36.08
 1 -3 -8 1430.61 52.68
 1 -3 -8 1282.83 53.04
 1 -3 -8 1410 59.91
 -1 3 8 1356.28 52.37
 1 -3 -7 1437.75 54.01
 1 -3 -7 1457.58 60.72
 -1 3 7 1410.16 53.9
 1 -3 -6 6.5 2.13
 1 -3 -6 2.36 3.03
 -1 3 6 6.01 2.39
 1 -3 -5 113.99 9.59
 1 -3 -5 114.24 9.56
 1 -3 -5 114.67 7.86
 1 -3 -4 349.4 23.82
 1 -3 -4 452.79 20.8
 1 -3 -3 1738.73 69.34
 1 -3 -2 2204.33 79.61
 1 -3 -1 3901.64 139.11
 1 -3 0 1274.25 49.85
 1 -3 0 1320.82 50.51
 1 -3 0 1377.24 50.07
 1 -3 1 661.24 27.79
 1 -3 1 618.91 31.38
 1 -3 1 657.92 27.27
 1 -3 2 759.93 38.53
 1 -3 2 784.82 34.51
 1 -3 2 770.2 33.25
 1 -3 2 803.99 32.72
 1 -3 3 381.53 19.09
 1 -3 3 422.32 20.25
 1 -3 3 370.7 19.67
 1 -3 3 410.98 19.77
 1 -3 3 375.9 21.27
 1 -3 4 339.59 17.97
 -1 3 -4 359.48 21.03
 1 -3 4 345.42 18.44
 1 -3 4 343.68 19.99
 1 -3 4 315.15 18.21
 1 -3 4 328.35 18.98
 1 -3 5 371.18 24.3
 -1 3 -5 422.21 24.65
 1 -3 5 415.82 21.37
 1 -3 5 374.17 21.49
 1 -3 5 375.85 20.61
 1 -3 5 354.58 22.81
 1 -3 6 416.11 23.89
 1 -3 6 344.72 25
 1 -3 6 407.44 22.53
 1 -3 6 417.09 22.4
 -1 3 -6 416.29 26.71
 -1 3 -7 1249.49 60.13
 1 -3 7 1356.38 58.24
 -1 3 -8 495.88 28.86
 -1 3 -8 452.65 20.36
 -1 3 -9 268.24 12.8
 -1 3 -10 23.53 2.5
 1 -3 10 26.12 3.97
 1 -3 11 87.17 5.5
 1 -2 -13 102.78 5.67
 1 -2 -12 9.15 2.47
 1 -2 -11 2.8 2.19
 -1 2 10 177.94 10.99
 1 -2 -10 167.71 15.14
 1 -2 -10 175.6 10.71
 1 -2 -9 870.56 42.75
 1 -2 -9 860.49 35.32
 -1 2 9 852.06 35.46
 1 -2 -8 220.28 16.89
 -1 2 8 232.56 12.33
 1 -2 -8 199.49 11.96
 1 -2 -8 227.42 12.18
 -1 2 7 1093.54 43.02
 1 -2 -7 1144.44 49.25
 1 -2 -7 1119.63 43.09
 1 -2 -6 420.73 17.88
 -1 2 6 392.84 17.66
 1 -2 -5 358.57 17.9
 1 -2 -5 368.34 19.35
 1 -2 -4 1016.04 38.78
 1 -2 -4 856.56 38.57
 1 -2 -3 2910.3 105.75
 1 -2 -2 5630.1 194.24
 1 -2 -2 5410.93 196.32
 1 -2 -1 1469.62 54.64
 1 -2 0 292.96 14.1
 1 -2 1 986.65 39.45
 1 -2 2 1240.99 49.38
 1 -2 3 1422.01 55.7
 1 -2 3 1293.73 55.33
 1 -2 3 1396.12 53.1
 1 -2 4 36.92 5.55
 1 -2 4 34.97 5.24
 1 -2 4 29.27 6.24
 1 -2 4 33.75 5.12
 -1 2 -5 356.36 21.09
 1 -2 5 362.4 19.14
 1 -2 5 354.82 20.32
 1 -2 5 327.64 18.69
 1 -2 5 327.52 18.14
 1 -2 6 121.28 13.38
 1 -2 6 133.65 11.16
 1 -2 6 118.7 11.21
 1 -2 6 133.23 11.02
 -1 2 -6 131.72 13.39
 -1 2 -6 124.55 9.83
 1 -2 7 480.44 26.28
 -1 2 -7 446.53 28.07
 1 -2 7 438.67 29.51
 1 -2 7 478.21 25.05
 1 -2 8 1225.25 54.4
 1 -2 8 1121.46 58.07
 -1 2 -8 1268.76 56.22
 1 -2 9 541.94 34.43
 -1 2 -9 622.9 32.56
 -1 2 -10 236.13 11.67
 -1 2 -11 62.78 4.14
 1 -2 11 68.95 5.81
 -1 1 13 131.18 6.48
 1 -1 -12 142.21 7.9
 1 -1 -11 104.81 7.36
 1 -1 -10 47.19 7.94
 -1 1 10 54.68 10.07
 1 -1 -10 43.63 5.04
 1 -1 -9 186.46 15.67
 -1 1 9 156.44 10.44
 1 -1 -9 173.53 10.47
 -1 1 8 582.84 25.68
 1 -1 -8 577.04 25.52
 -1 1 7 800.91 32.88
 1 -1 -7 846.97 33.1
 1 -1 -7 810.07 38.81
 1 -1 -6 1492.93 56.2
 1 -1 -6 1420.2 61.03
 -1 1 6 1608.19 55.35
 -1 1 6 1440.67 56.07
 1 -1 -5 1371.86 55.14
 1 -1 -4 1508.52 58.27
 1 -1 -3 891.84 35.37
 1 -1 -2 447 18.37
 1 -1 -2 406.54 18.35
 1 -1 -1 99.16 6.2
 1 -1 -1 92.42 4.11
 1 -1 0 32.53 3.97
 1 -1 1 2380.32 86.74
 1 -1 2 374.56 18.02
 1 -1 3 2189.97 82.98
 1 -1 4 1376.24 52.42
 -1 1 -4 1293.52 49.7
 1 -1 5 15.8 4.33
 1 -1 5 18.98 4.49
 1 -1 6 1.46 3.7
 -1 1 -6 0.59 4.25
 1 -1 6 0.4 3.91
 1 -1 6 -0.42 4.22
 1 -1 6 1.24 1.66
 1 -1 6 5.13 4.94
 -1 1 -6 1.97 3.22
 1 -1 7 576.44 29.05
 1 -1 7 540.68 33.9
 1 -1 7 533.74 28.68
 1 -1 7 588.33 24.02
 -1 1 -7 623.8 27.13
 -1 1 -7 640.16 32.53
 -1 1 -8 681.6 35.75
 1 -1 8 688.32 33.19
 1 -1 8 653 33.87
 1 -1 9 958.41 52.37
 -1 1 -9 1070.4 48.83
 -1 1 -9 1026.92 40.69
 -1 1 -10 693.97 28.64
 -1 1 -11 304.98 13.94
 -1 1 -12 66.27 3.99
 1 -1 12 64.32 5.25
 -1 0 12 177.12 9.65
 1 0 -12 216.66 9.4
 1 0 -11 308.43 14.5
 -1 0 10 577.81 35.57
 1 0 -10 641.9 33.89
 1 0 -9 1.47 3.17
 -1 0 9 3.58 5.54
 1 0 -9 9.7 2.95
 1 0 -8 109.95 7.76
 -1 0 8 107.73 8.01
 1 0 -8 105.26 11.63
 1 0 -7 1126.7 49.93
 1 0 -7 1126.42 43.35
 -1 0 7 1100.24 43.41
 -1 0 6 2020.69 71.56
 1 0 -6 2023.59 72.75
 1 0 -6 1925.1 78.26
 -1 0 6 1913.6 72.54
 1 0 -5 936.95 40.59
 -1 0 5 962.4 35.65
 1 0 -4 1278.72 50.42
 1 0 -3 863.04 34.47
 1 0 -2 2024.76 73.4
 1 0 -1 503.25 19.67
 1 0 -1 507.41 20.27
 1 0 0 819 31.27
 1 0 1 1356.78 50.44
 1 0 2 3175.67 114.38
 1 0 3 415.09 19.6
 -1 0 -3 376.23 17.36
 1 0 4 5774.4 201.95
 -1 0 -4 5669.08 199.04
 1 0 4 5408.42 197.8
 1 0 5 681.26 28.62
 -1 0 -5 587.48 29.26
 1 0 5 655.24 32.58
 1 0 6 11.61 4.84
 1 0 6 11.75 4.38
 1 0 6 12.37 4.1
 -1 0 -6 11.72 3.68
 1 0 7 1.5 1.72
 -1 0 -7 2.81 3.78
 1 0 7 0.8 5.64
 1 0 7 3.29 4.1
 1 0 7 -2.66 3.96
 1 0 7 2.69 4.29
 -1 0 -7 -0.96 2.99
 -1 0 -8 143.24 12.99
 1 0 8 122.65 11.68
 1 0 8 115.75 14.81
 1 0 8 139.21 8.42
 1 0 9 141.82 16.57
 -1 0 -9 149.43 13.6
 1 0 9 133.56 8.5
 -1 0 -9 116.36 8.26
 1 0 10 691.59 42.23
 -1 0 -10 739.28 31.13
 -1 0 -11 691.67 28.27
 -1 0 -12 265.96 12.1
 1 0 13 2.46 1.51
 -1 -1 12 265.78 12.3
 1 1 -11 262.15 11.89
 -1 -1 11 253.25 13.44
 1 1 -10 511.5 21.97
 1 1 -9 288.63 14.42
 -1 -1 9 243.31 21.13
 1 1 -9 285.49 20.48
 1 1 -8 1.27 2.23
 -1 -1 8 0.84 5.55
 1 1 -8 -0.72 4.36
 1 1 -7 35.17 4.06
 1 1 -7 23.03 5.9
 -1 -1 7 33.79 4.43
 -1 -1 6 1622.2 59.65
 1 1 -6 1740.07 67.44
 -1 -1 6 1554.42 60.4
 1 1 -6 1670.87 60.64
 -1 -1 5 468.43 18.52
 -1 -1 5 434.74 18.92
 1 1 -4 340.95 18.13
 -1 -1 4 343.57 14.21
 -1 -1 3 830.49 30.27
 1 1 -3 840.37 34.26
 1 1 -2 1696.11 62.62
 1 1 -1 599.6 23.11
 1 1 -1 598 23.12
 1 1 0 44.05 3.65
 1 1 0 50.52 2.64
 -1 -1 0 47.36 2.98
 1 1 1 42.15 3.95
 1 1 2 2521.42 88.47
 -1 -1 -2 2416.02 86.52
 1 1 3 675.94 26.83
 -1 -1 -3 568.95 24.08
 -1 -1 -4 3985.71 134.47
 1 1 4 4420.87 142.78
 1 1 5 3727.88 142.67
 -1 -1 -5 3897.02 137.74
 1 1 5 3731.82 136.89
 -1 -1 -6 160.36 11.69
 1 1 6 175.32 12.16
 1 1 7 601.75 24.68
 1 1 7 616.66 29.21
 1 1 7 614.23 33.97
 1 1 7 589.18 27.49
 -1 -1 -7 640.84 30.07
 1 1 8 17.71 3.29
 1 1 8 5.27 6.29
 1 1 8 18.54 5.77
 -1 -1 -8 21.77 5.13
 -1 -1 -8 12.61 3.26
 1 1 9 59.98 11.4
 -1 -1 -9 62.25 5.7
 1 1 9 54.46 5.44
 -1 -1 -9 57.28 5.6
 -1 -1 -9 67.44 8.84
 1 1 10 341.3 16.17
 1 1 10 336.21 26.13
 1 1 10 286.93 19.55
 -1 -1 -10 293.77 20.81
 -1 -1 -10 327.97 16.05
 1 1 11 413.95 18.84
 -1 -1 -12 484.01 20.47
 -1 -1 -13 220.32 9.86
 -1 -2 11 266.93 13.09
 -1 -2 10 234.23 13.52
 1 2 -10 233.47 11.15
 -1 -2 9 846.38 45.95
 1 2 -9 956.79 44.69
 -1 -2 8 118.68 13.68
 1 2 -8 133.53 13.26
 1 2 -8 132.73 8.51
 1 2 -7 201.71 16.28
 1 2 -7 192.91 10.72
 -1 -2 7 178.13 16.32
 -1 -2 6 1.63 1.86
 1 2 -6 4.89 2.14
 1 2 -6 3 3.49
 1 2 -5 807.56 37.04
 1 2 -5 802.69 31.32
 -1 -2 5 784.02 30.91
 1 2 -4 1060.52 45.4
 -1 -2 4 1070.71 39.8
 -1 -2 3 2105.56 71.1
 1 2 -3 1669.88 74.68
 1 2 -2 1390.56 53.44
 -1 -2 2 1393.22 50.56
 1 2 -1 2104.07 74.62
 -1 -2 1 2024.41 73.12
 1 2 0 91.23 4.99
 -1 -2 0 87.44 5.42
 -1 -2 0 94.81 5.11
 1 2 1 2451.74 90.73
 -1 -2 -1 2703.52 91.77
 -1 -2 -1 2608.05 90.88
 -1 -2 -2 1132.97 41.21
 1 2 2 1168.82 42.15
 -1 -2 -2 1121.63 40.26
 -1 -2 -3 1573.59 56.22
 1 2 3 1624.08 58.78
 -1 -2 -3 1516.12 55.88
 -1 -2 -4 335.37 15.09
 -1 -2 -4 322.27 13.8
 -1 -2 -5 4910.37 174.56
 1 2 5 4706 174.05
 1 2 5 4690.13 182.37
 -1 -2 -5 5087.04 174.09
 -1 -2 -6 2248.02 79.95
 -1 -2 -6 2233.93 83.28
 1 2 6 2239.97 83.51
 1 2 6 1957.71 88.2
 -1 -2 -7 262.39 12.41
 1 2 7 256.59 16.28
 1 2 7 245.98 19.51
 -1 -2 -8 178.12 10.77
 1 2 8 179.54 16.86
 -1 -2 -8 201.55 14.17
 -1 -2 -8 170.83 9.05
 1 2 8 187.91 14.12
 -1 -2 -8 179.6 9.95
 -1 -2 -9 50.65 5.44
 1 2 9 41.81 9.95
 1 2 9 53.09 8.25
 -1 -2 -9 53.27 4.4
 -1 -2 -9 49.53 7.62
 -1 -2 -9 49.2 5.12
 1 2 9 48.76 5.21
 1 2 10 348.18 27.07
 1 2 10 378.23 17.9
 -1 -2 -10 351.22 22.8
 -1 -2 -10 363.93 17.53
 1 2 11 319.82 25.17
 -1 -2 -11 292.69 20.02
 1 2 12 289.66 13.86
 -1 -2 -12 273.87 13.66
 -1 -2 -13 319.82 13.92
 -1 -3 11 255.22 11.34
 -1 -3 10 191.55 11.2
 -1 -3 10 194.42 11.19
 -1 -3 9 589.53 25.13
 -1 -3 9 473.33 21.66
 -1 -3 8 976.66 50.76
 1 3 -8 1144.52 50.89
 -1 -3 7 268.79 21.15
 1 3 -7 333.48 21.9
 -1 -3 6 181.19 10.86
 -1 -3 6 180.11 15.54
 1 3 -6 220.17 16.75
 -1 -3 5 72.53 5.89
 -1 -3 5 76.43 9.07
 1 3 -5 91.99 10.42
 -1 -3 4 73.66 5.4
 -1 -3 3 576.2 21.67
 1 3 -3 522.41 26.01
 -1 -3 2 2602.03 95.85
 1 3 -2 2359.65 93.14
 -1 -3 2 2558.91 89.73
 1 3 -1 2227.71 78.27
 -1 -3 1 2039.3 77.19
 -1 -3 0 1730.75 63.33
 -1 -3 0 1693.56 62.63
 -1 -3 -1 72.93 5.37
 -1 -3 -1 64.67 5.07
 -1 -3 -2 27 3.72
 -1 -3 -2 20.06 3.18
 -1 -3 -3 610.08 22.49
 -1 -3 -3 530.85 23.15
 1 3 3 587.28 23.67
 1 3 4 204.53 13.16
 -1 -3 -4 176.29 9.33
 -1 -3 -5 722.22 29.84
 -1 -3 -5 714.89 33.29
 -1 -3 -5 657.17 27.56
 -1 -3 -6 2884.74 102.62
 -1 -3 -6 2822.74 104
 1 3 6 2630.81 111.7
 -1 -3 -7 2170.72 81.76
 -1 -3 -7 2475.58 82.13
 -1 -3 -7 2228.35 80.28
 1 3 7 2344.07 85.86
 -1 -3 -7 2056.48 80.22
 -1 -3 -8 296.83 15.54
 -1 -3 -8 303.55 13.89
 -1 -3 -8 332.23 19.04
 -1 -3 -8 293.13 13.93
 1 3 8 342.71 19.81
 -1 -3 -8 304.9 14.58
 1 3 8 327.95 23.12
 -1 -3 -8 344.82 15.52
 -1 -3 -9 96.24 7.57
 -1 -3 -9 91.47 9.86
 1 3 9 96.82 13.11
 -1 -3 -9 90.86 6.23
 1 3 9 98.83 7.35
 -1 -3 -9 96.11 7.01
 1 3 9 96.56 10.78
 1 3 10 17.92 7.8
 1 3 10 24.52 7.08
 -1 -3 -10 21.89 5.57
 -1 -3 -10 21.79 3.17
 -1 -3 -10 25 3.85
 -1 -3 -10 19.2 3.54
 1 3 10 17.19 3.77
 1 3 11 8.38 5.29
 -1 -3 -11 13.59 4.61
 -1 -3 -11 7.97 2.74
 1 3 11 12.59 3.47
 1 3 11 17.22 7.73
 -1 -3 -12 61.7 5.51
 1 3 12 74.76 6.06
 -1 -3 -13 550.49 22.36
 -1 -3 -14 57.82 3.6
 -1 -4 10 115.87 7.2
 -1 -4 9 406.52 19.34
 -1 -4 9 403.38 19.57
 -1 -4 8 510.7 24.86
 -1 -4 7 392.98 17.92
 -1 -4 7 348.42 18.91
 -1 -4 7 382.41 20.76
 1 4 -6 402.83 25.31
 1 4 -5 202.9 16.45
 -1 -4 5 182.11 11.52
 -1 -4 4 72.21 6.17
 1 4 -4 62.03 8.98
 -1 -4 3 11.38 2.85
 -1 -4 3 8.01 3.06
 -1 -4 3 11.08 6.06
 -1 -4 3 2.33 5.43
 -1 -4 2 64.78 7.22
 1 4 -2 77.22 8.22
 -1 -4 2 74.35 5.58
 -1 -4 2 69.85 5.88
 -1 -4 1 1779.33 61.99
 -1 -4 1 1640.65 61.36
 1 4 -1 1785.04 65.12
 -1 -4 0 2081.96 75.92
 -1 -4 0 2067.88 78.78
 -1 -4 -1 3549.09 128.09
 -1 -4 -2 4420.03 158.33
 -1 -4 -3 332.38 19.73
 -1 -4 -3 333.79 16.73
 -1 -4 -4 0.78 3.61
 1 4 4 2.92 3.18
 -1 -4 -4 8.29 5.94
 -1 -4 -5 140.98 12.96
 1 4 5 171.99 12.85
 -1 -4 -5 169.64 9.44
 -1 -4 -5 143.44 7.07
 -1 -4 -6 1332.56 50.66
 -1 -4 -6 1204.07 50.59
 1 4 6 1196.75 55.94
 -1 -4 -6 1253.76 48.47
 -1 -4 -6 1235.65 46.24
 -1 -4 -7 1079.38 43.25
 -1 -4 -7 1062.92 41.98
 -1 -4 -7 1105.44 41.8
 -1 -4 -8 796.64 32.15
 1 4 8 825.21 38.04
 -1 -4 -8 896.15 34.23
 -1 -4 -8 871.41 37.56
 1 4 8 791.77 41.45
 -1 -4 -8 794.23 32
 -1 -4 -8 802.32 31.99
 -1 -4 -8 809.96 33.63
 -1 -4 -9 1033.24 45.94
 1 4 9 1045.16 46.71
 1 4 9 955.93 49.72
 -1 -4 -9 1036.28 41.35
 -1 -4 -9 1029.29 39.71
 -1 -4 -9 1021.97 39.53
 -1 -4 -9 1034.66 40.29
 1 4 10 880.12 36.94
 1 4 10 887.88 47.5
 1 4 10 960.5 43.66
 -1 -4 -10 880.46 42.39
 -1 -4 -10 945.91 36.87
 -1 -4 -10 907.43 35.94
 -1 -4 -10 915.29 37.29
 -1 -4 -11 21.45 3.63
 1 4 11 25.54 6.78
 -1 -4 -11 20.21 3.15
 1 4 11 11.46 6.57
 1 4 11 24.98 4.14
 -1 -4 -11 18.71 4.93
 -1 -4 -11 23.45 3.86
 -1 -4 -12 21.55 3.39
 1 4 12 18.7 3.69
 -1 -4 -13 117.15 7.18
 1 4 13 130.77 7.65
 -1 -4 -14 225.82 9.87
 -1 -5 9 102.88 7.05
 -1 -5 8 366.76 18.17
 -1 -5 8 333.43 17.25
 -1 -5 7 545.85 25.46
 -1 -5 7 508.81 23.87
 -1 -5 6 420.81 21.83
 -1 -5 6 441.45 23.31
 1 5 -6 494.05 28.18
 -1 -5 6 470.16 23.4
 -1 -5 5 280.44 16.52
 -1 -5 5 250.72 15.5
 -1 -5 5 239.15 14.84
 -1 -5 4 268.65 15.17
 -1 -5 4 268 12.65
 -1 -5 4 253.37 14.77
 -1 -5 4 249.31 15.15
 1 5 -4 218.86 18.41
 -1 -5 3 40.52 5.32
 -1 -5 3 41.68 5.22
 1 5 -3 30.31 7.34
 -1 -5 3 34.59 8.29
 -1 -5 3 45.01 8.44
 -1 -5 3 40.81 5.3
 -1 -5 3 36.99 3.68
 -1 -5 2 5.02 3.2
 -1 -5 2 9.77 2.13
 -1 -5 2 8.73 3.27
 -1 -5 2 13.17 5.97
 -1 -5 2 7.08 3.14
 -1 -5 2 8.24 2.9
 -1 -5 2 7.51 3.19
 -1 -5 2 3.03 5.2
 -1 -5 1 22.71 2.8
 -1 -5 1 19.28 4.89
 -1 -5 1 20.27 5.98
 -1 -5 1 17.47 3.55
 -1 -5 1 20.4 3.4
 1 5 -1 16.09 4.47
 -1 -5 1 25.38 3.86
 -1 -5 1 21.19 3.68
 -1 -5 0 1351.36 58.09
 -1 -5 0 1228.32 60.91
 -1 -5 0 1428.8 54.93
 -1 -5 -1 1067 39.14
 -1 -5 -1 975.09 39.25
 -1 -5 -1 972.29 41.98
 -1 -5 -2 2654.71 88.3
 -1 -5 -2 2078.19 99.16
 -1 -5 -2 2011.66 90.51
 -1 -5 -2 2658.16 91.4
 -1 -5 -3 2205.05 85.65
 -1 -5 -3 2368.57 89.05
 -1 -5 -3 2541.87 85.88
 -1 -5 -3 2686.75 88.28
 -1 -5 -4 788.15 28.53
 -1 -5 -4 708.18 29.36
 -1 -5 -5 61.76 4.64
 1 5 5 66.48 6.49
 -1 -5 -5 50.1 6.45
 -1 -5 -5 53.72 8.09
 1 5 6 457.86 25.17
 -1 -5 -6 493.75 19.73
 -1 -5 -6 462.86 20.42
 -1 -5 -6 538.8 23.75
 -1 -5 -6 482.02 24.55
 -1 -5 -6 508.24 21.35
 -1 -5 -7 445.27 18.5
 -1 -5 -7 414.19 18.87
 -1 -5 -7 439.55 18.71
 -1 -5 -7 430.16 19.9
 1 5 8 850.49 43.01
 -1 -5 -8 899.81 36.61
 -1 -5 -8 1012.67 41.01
 -1 -5 -8 856.92 35.26
 -1 -5 -8 883.69 35.11
 -1 -5 -8 906.73 35.16
 -1 -5 -8 956.63 37.77
 1 5 9 123.98 13.41
 -1 -5 -9 135.04 8.53
 -1 -5 -9 156.36 10.34
 -1 -5 -9 150.6 12.29
 1 5 9 127 13.78
 -1 -5 -9 149.47 8.88
 -1 -5 -9 144.52 8.69
 -1 -5 -9 155.15 9.9
 -1 -5 -10 569.22 23.74
 -1 -5 -10 543.62 23.81
 1 5 10 564.16 30.46
 -1 -5 -10 556.51 29.28
 -1 -5 -10 544.98 23.41
 1 5 10 539.13 24.34
 1 5 10 518.29 32.62
 -1 -5 -10 561.49 24.87
 -1 -5 -11 101.96 7.49
 1 5 11 106.76 12.09
 -1 -5 -11 110.36 7.5
 1 5 11 93.8 12.72
 -1 -5 -11 107.91 10.73
 1 5 11 112.92 8.15
 -1 -5 -11 122.44 8.4
 1 5 12 2.58 4.76
 -1 -5 -12 3.81 2.17
 1 5 12 1.25 2.52
 -1 -5 -13 2.41 1.74
 1 5 13 2.89 2.26
 -1 -5 -14 74.81 4.42
 -1 -6 8 67.41 5.79
 -1 -6 7 187.97 11.46
 -1 -6 7 156.93 9.62
 -1 -6 7 159.63 10.33
 -1 -6 6 827.77 35.17
 -1 -6 6 790.83 34.19
 -1 -6 5 551.97 26.5
 -1 -6 5 567.11 27.79
 1 6 -5 581.41 32.06
 -1 -6 5 566.81 32.22
 -1 -6 5 593.17 27.49
 1 6 -4 344.04 24
 -1 -6 4 369.54 19.81
 -1 -6 4 387.55 19.48
 -1 -6 4 368.68 24.11
 -1 -6 4 359.53 19.39
 -1 -6 4 301.43 19.18
 1 6 -3 433.83 26.53
 -1 -6 3 434.85 21.81
 -1 -6 3 375.63 21.54
 -1 -6 3 448.19 20.45
 -1 -6 3 440.57 28.73
 -1 -6 3 400.97 25.45
 -1 -6 3 434.7 21.56
 -1 -6 3 427.59 21.21
 -1 -6 2 72.46 7.5
 -1 -6 2 78.07 9.31
 -1 -6 2 79.84 10.38
 -1 -6 2 83.7 7.55
 -1 -6 2 89.29 11.74
 1 6 -2 85.98 9.93
 -1 -6 2 74.65 7.27
 -1 -6 2 74.92 7.06
 -1 -6 1 177.3 8.92
 -1 -6 1 152.94 10.82
 1 6 -1 166.72 12.92
 -1 -6 1 136.1 8.51
 -1 -6 1 168.14 10.03
 -1 -6 1 151.64 12.89
 -1 -6 1 126.71 11.09
 -1 -6 1 158.12 13.15
 -1 -6 1 160.66 10.31
 -1 -6 1 156.1 14.27
 -1 -6 1 161.43 10.33
 -1 -6 1 169.99 12.88
 -1 -6 1 146.89 9.79
 -1 -6 0 715.34 29.02
 -1 -6 0 664 27.27
 -1 -6 0 675.87 29.02
 -1 -6 0 592.1 29.54
 -1 -6 0 650.69 31.1
 -1 -6 0 647.04 32.44
 -1 -6 0 700.57 28.41
 -1 -6 0 687.18 29.43
 -1 -6 0 692.38 28.63
 -1 -6 0 669.1 29.27
 -1 -6 0 674.16 28.26
 -1 -6 0 727.08 27.49
 -1 -6 -1 270.47 16.28
 -1 -6 -1 271.11 15.36
 -1 -6 -1 298.68 14.52
 -1 -6 -1 298.71 14.88
 -1 -6 -1 299.59 15.38
 -1 -6 -1 306.3 14.63
 -1 -6 -1 312.67 14.74
 -1 -6 -1 289.93 15.43
 -1 -6 -1 309.55 14.46
 -1 -6 -2 581.05 23.61
 -1 -6 -2 560.47 23.37
 -1 -6 -2 519.55 25.17
 -1 -6 -2 533.02 23.09
 -1 -6 -2 536.86 23.71
 -1 -6 -2 504.4 23.96
 -1 -6 -2 596.92 24.04
 -1 -6 -2 622.15 25.07
 -1 -6 -3 1488.06 53.59
 -1 -6 -3 1446.94 53.29
 -1 -6 -3 1295.1 55.23
 -1 -6 -3 1384.67 53.91
 -1 -6 -3 1405.6 53.65
 -1 -6 -3 1482.08 55.08
 -1 -6 -4 233.38 11.61
 -1 -6 -4 192.81 10.57
 -1 -6 -4 202.13 12.3
 -1 -6 -4 196.19 10.67
 -1 -6 -4 194.07 11.58
 -1 -6 -4 191.69 10.13
 -1 -6 -4 238.45 11.92
 -1 -6 -5 2183.06 80.04
 -1 -6 -5 2213.16 82.34
 -1 -6 -5 2164.75 81.95
 -1 -6 -5 2341.91 80.91
 -1 -6 -5 2090.69 82.12
 -1 -6 -5 2147.82 79.17
 -1 -6 -5 2161.75 80.62
 -1 -6 -5 2343.69 80.69
 -1 -6 -6 216.26 13.62
 -1 -6 -6 234.41 12.82
 -1 -6 -6 222.45 13.46
 -1 -6 -6 244.3 12.5
 -1 -6 -6 242.65 11.45
 -1 -6 -6 231.12 11.7
 -1 -6 -6 218.87 11.05
 -1 -6 -6 251.7 16.36
 -1 -6 -7 23.98 3.79
 -1 -6 -7 22.22 3.21
 -1 -6 -7 28.85 3.52
 -1 -6 -7 24.1 3.23
 -1 -6 -7 26.66 4.93
 -1 -6 -8 477.23 20.94
 -1 -6 -8 530.85 23.89
 -1 -6 -8 488.6 21.33
 -1 -6 -8 475.53 20.58
 -1 -6 -8 497.78 22.42
 -1 -6 -9 788.54 32.78
 -1 -6 -9 714.93 29.84
 -1 -6 -9 714.8 29.64
 -1 -6 -9 712.67 29.99
 -1 -6 -9 774.63 31.62
 -1 -6 -10 142.31 8.98
 -1 -6 -10 147.38 8.98
 -1 -6 -10 137.42 8.7
 -1 -6 -10 142.02 9.83
 -1 -6 -11 180.97 10.21
 1 6 11 163.91 10.3
 -1 -6 -11 155.93 9.67
 1 6 11 187.55 15.42
 1 6 12 117.89 11.48
 1 6 12 106.73 7.58
 -1 -6 -12 107.6 7.13
 1 6 13 316.35 14.5
 -1 -6 -13 307.48 13.91
 1 6 14 9.81 1.97
 -1 -6 -14 9.89 1.59
 -1 -7 7 78.36 5.03
 -1 -7 7 81.22 6.26
 -1 -7 6 49.88 5.69
 -1 -7 6 47.42 4.99
 -1 -7 6 43.53 5.03
 -1 -7 5 426.94 21.55
 -1 -7 5 422.87 20.86
 -1 -7 5 409.11 20.36
 -1 -7 4 617.87 34.23
 -1 -7 4 590.29 28.39
 1 7 -4 600.65 32.92
 -1 -7 4 576.33 27.85
 -1 -7 4 622.48 28.02
 -1 -7 3 1050.58 51.02
 -1 -7 3 1143.84 54.68
 -1 -7 3 1107.57 44.7
 -1 -7 3 1099.95 44.45
 -1 -7 3 1047.73 44.47
 -1 -7 2 361.02 23.73
 -1 -7 2 370.36 18.23
 -1 -7 2 364.43 19.08
 -1 -7 2 357.03 19.22
 1 7 -2 381.6 23.78
 -1 -7 2 344.76 25.83
 -1 -7 2 364.45 19.16
 -1 -7 2 310.65 20.09
 -1 -7 1 172.45 16.23
 -1 -7 1 164.16 9.38
 1 7 -1 176.41 14.54
 -1 -7 1 172.68 11.45
 -1 -7 1 148.71 12.27
 -1 -7 1 170.02 14.82
 -1 -7 1 159.25 9.69
 -1 -7 1 174.67 11.48
 -1 -7 1 176.49 11.27
 -1 -7 1 156.32 10.57
 -1 -7 0 129.1 9.34
 -1 -7 0 156.96 8.76
 -1 -7 0 132.52 8.53
 -1 -7 0 131.28 9.46
 -1 -7 0 137.91 11.17
 -1 -7 0 139.29 12.71
 -1 -7 0 149.57 14.46
 -1 -7 0 131.92 9.68
 -1 -7 0 137.15 9.44
 -1 -7 0 116.92 10.29
 -1 -7 0 154.84 13.44
 -1 -7 0 112.62 11.35
 -1 -7 -1 268.83 17.03
 -1 -7 -1 347.19 16.56
 -1 -7 -1 349.16 20.9
 -1 -7 -1 295.63 15.13
 -1 -7 -1 341.34 17.3
 -1 -7 -1 322.48 15.5
 -1 -7 -1 323.05 16.5
 -1 -7 -1 324.63 16.17
 -1 -7 -1 338.08 16.83
 -1 -7 -1 324.56 17.55
 -1 -7 -1 289.62 17.12
 -1 -7 -1 329.65 21.18
 -1 -7 -1 311.19 18.85
 -1 -7 -2 230.5 15.81
 -1 -7 -2 209.13 11.71
 -1 -7 -2 205.03 12.79
 -1 -7 -2 200.33 11.49
 -1 -7 -2 183.8 11.18
 -1 -7 -2 214.52 12.26
 -1 -7 -2 197.19 11.94
 -1 -7 -2 203.93 12.79
 -1 -7 -2 211.52 14.08
 -1 -7 -2 215.95 16.58
 -1 -7 -3 1626.45 63.46
 -1 -7 -3 1644.93 61.94
 -1 -7 -3 1600.77 62.4
 -1 -7 -3 1698.09 61.95
 -1 -7 -3 1602.15 62.76
 -1 -7 -3 1636.18 65.11
 -1 -7 -3 1602.31 60.04
 -1 -7 -3 1904.85 69.17
 -1 -7 -3 1601.49 69.38
 -1 -7 -4 1690.39 64.62
 -1 -7 -4 1714.2 64.88
 -1 -7 -4 1641.36 66.01
 -1 -7 -4 1733.45 66.51
 -1 -7 -4 1850.03 65.51
 -1 -7 -4 1686.15 63.62
 -1 -7 -4 1933.31 71.69
 -1 -7 -4 1723.57 72.51
 -1 -7 -5 383.26 16.57
 -1 -7 -5 375.25 19.31
 -1 -7 -5 372.81 19.89
 -1 -7 -5 379.28 17.31
 -1 -7 -5 424.47 18.34
 -1 -7 -5 409.4 19.46
 -1 -7 -5 389.82 18.27
 -1 -7 -5 406.81 24.08
 -1 -7 -6 619.61 27.98
 -1 -7 -6 603.18 25.69
 -1 -7 -6 620.01 27.59
 -1 -7 -6 613.71 28.72
 -1 -7 -6 655.2 25.93
 -1 -7 -6 594.54 24.86
 -1 -7 -6 643.78 32.69
 -1 -7 -7 70.37 5.98
 -1 -7 -7 77.02 7.69
 -1 -7 -7 77.76 5.72
 -1 -7 -7 75.35 5.9
 -1 -7 -8 142.55 10.5
 -1 -7 -8 120.2 8.29
 -1 -7 -8 128.22 8.11
 -1 -7 -9 263.5 15.05
 -1 -7 -9 228.92 12.63
 -1 -7 -9 233.12 12.52
 -1 -7 -10 263.81 13.42
 -1 -7 -10 246.56 13.28
 -1 -7 -10 249.85 12.71
 1 7 11 527.3 29.12
 1 7 12 371.61 21.48
 1 7 12 349.3 16.44
 -1 -7 -12 354.63 15.82
 1 7 13 277.34 16.59
 1 7 13 311.32 13.62
 -1 -7 -13 285.57 12.67
 1 7 14 122.42 6.29
 -1 -8 6 11.79 2.12
 -1 -8 6 11.4 2.72
 -1 -8 5 41.26 4.64
 -1 -8 5 41.92 5.04
 -1 -8 5 40.53 4.62
 -1 -8 4 209.62 12.63
 -1 -8 4 212.55 12.79
 -1 -8 4 216.37 13.33
 -1 -8 3 342.7 23.55
 -1 -8 2 356.05 24.06
 -1 -8 2 346.59 18.91
 -1 -8 2 349.76 26.57
 -1 -8 2 333.02 18.48
 -1 -8 2 354.36 18.9
 -1 -8 1 222.63 13.87
 -1 -8 1 244.28 14.63
 -1 -8 1 258.61 21.43
 -1 -8 1 221.54 18.44
 -1 -8 1 240.83 14.52
 -1 -8 1 234.65 14.52
 -1 -8 0 277.5 14.61
 -1 -8 0 300.16 21.03
 -1 -8 0 299.27 16.23
 -1 -8 0 290.85 16.32
 -1 -8 0 292.88 14.46
 -1 -8 0 287.19 22.46
 -1 -8 0 311.95 16.44
 -1 -8 0 235.51 13.73
 -1 -8 0 276.39 15.94
 -1 -8 -1 31.25 7.98
 -1 -8 -1 27.13 4.11
 -1 -8 -1 26.49 4.75
 -1 -8 -1 32.11 7.23
 -1 -8 -1 35.19 5.12
 -1 -8 -1 34.65 4.47
 -1 -8 -1 26.88 4.95
 -1 -8 -1 26.61 6.19
 -1 -8 -1 37.95 5.49
 -1 -8 -2 98.55 7.96
 -1 -8 -2 125.64 10.36
 -1 -8 -2 117.69 8.84
 -1 -8 -2 123.32 9.63
 -1 -8 -2 121.99 8.61
 -1 -8 -2 115.77 8.77
 -1 -8 -2 122.54 12.55
 -1 -8 -2 123.55 11.5
 -1 -8 -3 759.83 30.68
 -1 -8 -3 710.43 32.6
 -1 -8 -3 760.21 32.19
 -1 -8 -3 674.74 30.02
 -1 -8 -3 696.77 31.74
 -1 -8 -3 647.91 29.78
 -1 -8 -3 748.42 36.75
 -1 -8 -3 671.17 33.7
 -1 -8 -3 765.69 38.84
 -1 -8 -4 893.02 43.06
 -1 -8 -4 949.48 39.44
 -1 -8 -4 1052.83 41.79
 -1 -8 -4 1054.88 48.41
 -1 -8 -4 958.46 41.62
 -1 -8 -4 989.21 37.97
 -1 -8 -4 1076.46 47
 -1 -8 -4 937.35 39.41
 -1 -8 -4 972.19 39.49
 -1 -8 -5 800.47 31.83
 -1 -8 -5 759.16 31.78
 -1 -8 -5 704.87 33.79
 -1 -8 -5 740.31 30.43
 -1 -8 -6 367.92 16.52
 -1 -8 -6 335.01 20.21
 -1 -8 -6 355.35 16.99
 -1 -8 -6 394.23 17.82
 -1 -8 -7 197.84 10.81
 -1 -8 -7 212.86 13.32
 -1 -8 -7 188.59 10.27
 -1 -8 -7 183.98 10.68
 -1 -8 -8 62.24 5.57
 -1 -8 -8 75.52 7.77
 -1 -8 -8 63.78 5.9
 -1 -8 -8 60.6 5.49
 -1 -8 -8 58.17 5.38
 -1 -8 -9 5.39 2.63
 -1 -8 -9 5.23 2.38
 -1 -8 -10 4.82 2.43
 1 8 11 201.74 15.84
 1 8 11 187.21 10.49
 1 8 12 208.54 14.73
 1 8 12 186.61 10.03
 1 8 13 100.79 8.75
 1 8 13 101.98 6.09
 1 8 14 105.31 5.27
 -1 -9 5 2.74 1.9
 -1 -9 5 1.73 1.49
 -1 -9 4 47.21 5.14
 -1 -9 4 65.04 5.31
 -1 -9 3 103.14 8.14
 -1 -9 3 114.58 8.6
 -1 -9 2 264.47 15.36
 -1 -9 2 281.35 15.46
 -1 -9 2 269.21 15.15
 -1 -9 1 525.77 34.11
 -1 -9 1 571.56 32.81
 -1 -9 1 582.84 26.6
 -1 -9 1 555.46 26.38
 -1 -9 0 735.55 31.71
 -1 -9 0 825.23 41.43
 -1 -9 0 779.29 33.9
 -1 -9 0 759.2 41.89
 -1 -9 0 748.84 33.66
 -1 -9 0 775.79 34.27
 -1 -9 0 787.42 31.78
 -1 -9 0 793.18 32.5
 -1 -9 -1 421.69 19.68
 -1 -9 -1 393.74 20.22
 -1 -9 -1 341 18.48
 -1 -9 -1 402.26 21.17
 -1 -9 -1 432.57 26.68
 -1 -9 -1 432.43 20.67
 -1 -9 -1 419.23 27.58
 -1 -9 -2 41.29 5.39
 -1 -9 -2 36.05 4.91
 -1 -9 -2 46.32 9.22
 -1 -9 -2 38.64 7.4
 -1 -9 -2 31.19 5.22
 -1 -9 -2 40.6 5.45
 -1 -9 -2 43.2 5.21
 -1 -9 -2 40.13 6.29
 -1 -9 -2 54.4 9.01
 -1 -9 -2 39.07 6.46
 -1 -9 -3 15.86 5.6
 -1 -9 -3 12.93 3.89
 -1 -9 -3 12.88 3.32
 -1 -9 -3 14.24 4.82
 -1 -9 -3 10.15 3.79
 -1 -9 -3 17.89 5.95
 -1 -9 -3 14.36 3.84
 -1 -9 -3 20.47 4.98
 -1 -9 -4 96.19 10.51
 -1 -9 -4 108.74 8.5
 -1 -9 -4 100.02 9.81
 -1 -9 -4 111.53 8.55
 -1 -9 -4 101.46 8.35
 -1 -9 -4 104.09 9.86
 -1 -9 -5 435.47 19.64
 -1 -9 -5 425.08 23.51
 -1 -9 -5 443.17 20.75
 -1 -9 -5 432.31 20.87
 -1 -9 -5 438.64 24.71
 -1 -9 -5 441.4 23.72
 -1 -9 -6 431.09 23.84
 -1 -9 -6 435.21 19.05
 -1 -9 -6 424.35 19.47
 -1 -9 -7 280.93 15.39
 -1 -9 -7 346.37 16.07
 -1 -9 -8 466.08 20.45
 -1 -9 -8 395.85 19.43
 -1 -9 -9 102.82 7.89
 1 9 10 59.94 5.01
 1 9 11 7.75 6.21
 1 9 11 8.3 2.3
 1 9 12 78.28 5.17
 1 9 12 63.89 8.19
 1 9 13 69.12 6.82
 1 9 13 71.94 4.32
 -1 -10 3 22.95 3.24
 -1 -10 3 23.37 3.23
 -1 -10 2 214.53 11.87
 -1 -10 2 219.55 11.94
 -1 -10 1 411.53 20.1
 -1 -10 1 447.36 20.66
 -1 -10 0 1091.74 41.38
 -1 -10 0 992.82 49.4
 -1 -10 0 1033.34 41.33
 -1 -10 0 935.32 41.17
 -1 -10 0 970.96 38.77
 -1 -10 -1 336.46 16.55
 -1 -10 -1 369.95 24.55
 -1 -10 -2 237.77 13.37
 -1 -10 -2 243.96 13.78
 -1 -10 -2 244.47 14.27
 -1 -10 -2 245.89 13.42
 -1 -10 -2 275.31 20.34
 -1 -10 -2 240.72 15.68
 -1 -10 -2 205.93 19.05
 -1 -10 -2 254.06 14.22
 -1 -10 -3 155.04 10.58
 -1 -10 -3 151.93 10.34
 -1 -10 -3 149.61 15.28
 -1 -10 -3 161.19 11.03
 -1 -10 -3 154.66 10.64
 -1 -10 -3 158 12.63
 -1 -10 -3 157.41 10.45
 -1 -10 -3 151.86 13.58
 -1 -10 -3 180.49 16.06
 -1 -10 -4 15.26 4.12
 -1 -10 -4 17.33 3.79
 -1 -10 -4 9.7 3.28
 -1 -10 -4 17.54 3.67
 -1 -10 -4 12.11 6.3
 -1 -10 -4 13.1 3.65
 -1 -10 -4 12.23 5.2
 -1 -10 -4 17.27 5.36
 -1 -10 -4 15.15 4.83
 -1 -10 -5 68.76 8.87
 -1 -10 -5 61.68 6.07
 -1 -10 -5 58.51 6.37
 -1 -10 -5 60.52 8.43
 -1 -10 -5 68.98 6.74
 -1 -10 -5 66.64 8.24
 -1 -10 -6 589.86 25.17
 -1 -10 -6 525.88 28.73
 -1 -10 -6 528.51 24.64
 -1 -10 -6 550.96 28.3
 -1 -10 -7 267.64 18.07
 -1 -10 -7 275.24 14.68
 -1 -10 -7 285.39 18.07
 -1 -10 -7 292.35 14.88
 -1 -10 -8 329.47 15.92
 -1 -10 -9 110.25 10.13
 -1 -10 -9 115.82 7.49
 -1 -10 -9 107.13 7.2
 -1 -10 -10 4.76 3.31
 1 10 11 52.82 3.9
 1 10 11 61.16 8.45
 1 10 12 12.11 4.83
 -1 -10 -12 7.11 1.51
 1 10 12 7.55 1.47
 -1 -10 -13 2.67 1.79
 -1 -11 2 49.28 3.78
 -1 -11 1 147.99 8.3
 -1 -11 1 135.43 7.75
 -1 -11 0 31.2 4.25
 -1 -11 0 29.68 3.83
 -1 -11 -1 242.82 12.72
 -1 -11 -1 238.39 18.19
 -1 -11 -1 246.53 13.32
 -1 -11 -2 135.39 14.19
 -1 -11 -2 165.83 10.17
 -1 -11 -2 178.36 10.88
 -1 -11 -2 178.99 10.21
 -1 -11 -2 169.84 9.96
 -1 -11 -2 177.19 9.94
 -1 -11 -3 260.28 13.59
 -1 -11 -3 249.86 13.58
 -1 -11 -3 238.83 13.25
 -1 -11 -3 213.35 17.75
 -1 -11 -3 259.93 13.34
 -1 -11 -3 289.24 14.62
 -1 -11 -4 60.48 6.21
 -1 -11 -4 61.7 9.27
 -1 -11 -4 56.61 5.86
 -1 -11 -4 54.96 7.7
 -1 -11 -4 74.74 6.16
 -1 -11 -5 17.59 4.79
 -1 -11 -5 14.84 3.84
 -1 -11 -5 18.54 3.58
 -1 -11 -5 25.01 4.16
 -1 -11 -5 21.01 4.97
 -1 -11 -6 85.53 7.41
 -1 -11 -6 101.39 7.57
 -1 -11 -6 87.89 8.92
 -1 -11 -6 87.34 6.89
 -1 -11 -6 77.58 8.91
 -1 -11 -7 161.15 12.55
 -1 -11 -7 160.99 10.61
 -1 -11 -7 181.31 10.34
 -1 -11 -7 186.22 12.87
 -1 -11 -7 153.08 9.62
 -1 -11 -8 136.78 8.51
 -1 -11 -8 121.1 10.38
 -1 -11 -8 136.01 9.17
 -1 -11 -8 134.06 10.72
 -1 -11 -8 135.5 8.3
 -1 -11 -9 354.25 15.81
 -1 -11 -9 358.19 16.94
 -1 -11 -9 324.03 18.26
 -1 -11 -9 388.55 19.52
 1 11 10 89.4 9.22
 -1 -11 -10 100.08 6.61
 -1 -11 -10 88.71 7.96
 1 11 11 49.81 6.55
 -1 -11 -11 43.37 3.69
 -1 -11 -11 44.21 5.18
 -1 -11 -12 35.38 3.73
 -1 -12 -3 219.2 10.95
 -1 -12 -4 127.12 8.05
 -1 -12 -4 135.39 8.12
 -1 -12 -4 127.54 7.88
 -1 -12 -5 65.51 5.28
 -1 -12 -5 56.01 5.32
 -1 -12 -5 52.87 5.15
 -1 -12 -6 58.65 5.26
 -1 -12 -6 45.29 4.81
 -1 -12 -6 53.6 4.83
 -1 -12 -7 29.65 3.93
 -1 -12 -7 31.24 3.99
 -1 -12 -7 30.92 3.62
 -1 -12 -7 30.11 4.65
 -1 -12 -8 68.06 5.23
 -1 -12 -8 66.4 5.43
 -1 -12 -8 69.65 6.58
 -1 -12 -9 74.95 5.41
 -1 -12 -9 78.26 6.68
 1 12 10 110.26 8.42
 -1 -12 -10 129.22 6.89
 -1 -12 -10 132.5 8.12
 -1 -12 -11 216.34 10.52
 -1 -13 -6 36.57 3.29
 -1 -13 -7 18.88 2.43
 -1 -13 -8 -0.23 1.22
 -1 -13 -9 16.66 1.82
 2 -11 -8 222.44 11.49
 2 -11 -7 300.04 15.01
 2 -11 -6 34.29 3.85
 2 -11 -6 39.99 4.98
 2 -11 -5 3.1 1.66
 2 -11 -5 0.3 2.56
 2 -11 -5 -0.67 2.22
 2 -11 -4 0.62 1.54
 2 -11 -4 0.35 3.28
 2 -11 -4 1.64 2.27
 2 -11 -3 64.89 6.98
 2 -11 -3 55.68 5.09
 2 -11 -2 115.21 8.99
 2 -10 -10 2.64 2.04
 2 -10 -9 102.82 7.89
 2 -10 -9 95.34 6.32
 2 -10 -8 194.91 12.59
 2 -10 -8 190.76 10.93
 2 -10 -7 9.2 3.96
 2 -10 -7 6.67 3.05
 2 -10 -7 6.99 2.14
 2 -10 -6 18.67 5.1
 2 -10 -6 18.36 2.98
 2 -10 -6 19.82 4.04
 2 -10 -5 203.93 10.69
 2 -10 -5 201.74 12.97
 2 -10 -5 199.04 14.23
 2 -10 -4 53.72 5.05
 2 -10 -4 52.46 7.42
 2 -10 -4 49.54 6.39
 2 -10 -3 1.01 2.08
 2 -10 -3 2.4 3.79
 2 -10 -3 4.94 3.43
 2 -10 -2 102.85 6.57
 2 -10 -2 100.77 9.11
 2 -10 -1 371.93 20.17
 2 -10 -1 430.15 23.16
 2 -10 0 81.92 8.87
 2 -10 1 101.1 8.83
 2 -9 -11 90.48 6.52
 2 -9 -10 33.16 3.69
 -2 9 10 27.7 2.58
 2 -9 -9 24.87 3.6
 2 -9 -9 32.33 5.44
 2 -9 -9 27.56 3.81
 2 -9 -8 78.16 8.88
 2 -9 -8 79.11 6.35
 2 -9 -8 72.84 5.1
 2 -9 -8 69.76 6.84
 2 -9 -7 315.11 15.42
 2 -9 -7 353.41 20.9
 2 -9 -7 353 19.08
 2 -9 -7 338.65 16.6
 2 -9 -7 348.84 18.52
 2 -9 -6 154.42 13.33
 2 -9 -6 160.91 12.07
 2 -9 -6 150.91 9.5
 2 -9 -6 164.21 11.95
 2 -9 -5 111.49 11.28
 2 -9 -5 93.9 7.64
 2 -9 -5 114.01 10.06
 2 -9 -4 434.49 20.97
 2 -9 -4 486.75 24.76
 2 -9 -4 476.41 26.52
 2 -9 -3 81.25 8.84
 2 -9 -3 78.64 6.91
 2 -9 -3 74.76 9.9
 2 -9 -2 156.35 12.75
 2 -9 -2 165.9 10.13
 2 -9 -2 148.79 13.64
 2 -9 -1 5.23 2.55
 2 -9 -1 3.22 3.62
 2 -9 0 185.25 13.9
 2 -9 0 180.04 15.55
 2 -9 0 167.93 9.47
 2 -9 1 115.31 7.25
 2 -9 1 127.63 12.42
 2 -9 2 335.16 19.71
 2 -9 2 307.4 13.84
 2 -9 3 219.36 9.78
 -2 8 12 161.86 7.36
 2 -8 -11 71.67 5.27
 -2 8 11 61.28 4.51
 2 -8 -10 44.38 4.83
 -2 8 10 36.39 3.83
 2 -8 -9 66.71 6.21
 2 -8 -9 51.29 5.88
 -2 8 9 55.78 5.04
 2 -8 -8 16.44 3.8
 -2 8 8 16.49 3.12
 2 -8 -8 9.05 3.6
 2 -8 -7 139.82 9.06
 2 -8 -7 151.9 10.51
 2 -8 -6 794.9 34.62
 2 -8 -6 789.11 33.35
 2 -8 -6 844.05 37.14
 2 -8 -5 481.87 23.2
 2 -8 -5 532.69 24.45
 2 -8 -5 527.56 28.82
 2 -8 -5 518.99 23.87
 2 -8 -5 497.99 26.27
 2 -8 -4 259.2 15.1
 2 -8 -4 283.16 15.97
 2 -8 -4 286.9 20.03
 2 -8 -4 325.91 19.14
 2 -8 -4 288.88 18.01
 2 -8 -3 146.48 10.51
 2 -8 -3 168.84 14.81
 2 -8 -3 161.19 13.11
 2 -8 -3 165.13 11.3
 2 -8 -2 265.4 18.8
 2 -8 -2 216.72 13.41
 2 -8 -2 243.57 16.83
 2 -8 -1 198.82 12.28
 2 -8 -1 214.73 15.78
 2 -8 -1 219.6 17.01
 2 -8 0 57.89 5.79
 2 -8 1 69.54 8.32
 2 -8 1 67.65 8.97
 2 -8 1 70.85 6.29
 2 -8 2 278.58 17.09
 2 -8 2 263.61 19.73
 2 -8 2 267.55 18.41
 2 -8 2 267.3 13.97
 2 -8 3 514.19 22.34
 2 -8 3 499.54 25.21
 2 -8 3 534.36 28.76
 2 -8 4 327.78 14.85
 2 -8 5 180.36 8.55
 -2 7 12 132.1 7.05
 2 -7 -11 169.81 9.79
 -2 7 11 181.11 9.75
 2 -7 -10 111.46 8.33
 -2 7 10 108.75 7.68
 2 -7 -9 288.21 16.02
 2 -7 -8 94.48 8.56
 2 -7 -7 1.28 2.04
 2 -7 -7 4.67 3.21
 2 -7 -7 -0.46 2.85
 2 -7 -6 199.59 12.35
 2 -7 -6 195.67 14.04
 2 -7 -5 40.83 5.54
 2 -7 -5 32.52 5.87
 2 -7 -5 43.52 5.62
 2 -7 -5 37.45 6.25
 2 -7 -4 36.04 6.35
 2 -7 -4 34.26 5.06
 2 -7 -4 34.75 5.24
 2 -7 -4 41.74 6.73
 2 -7 -3 443.11 22.67
 2 -7 -3 478.8 27.1
 2 -7 -3 492.57 29.62
 2 -7 -3 499.18 24.48
 2 -7 -3 464.58 24.89
 2 -7 -2 293.81 20.43
 2 -7 -2 302.67 22.5
 2 -7 -2 342.52 18
 2 -7 -2 343.4 20.17
 2 -7 -2 321.05 18.58
 2 -7 -2 297.41 17.06
 2 -7 -1 567.73 31.4
 2 -7 -1 568.63 27.84
 2 -7 -1 600.2 28.14
 2 -7 -1 606.36 30.31
 2 -7 0 10.66 4.98
 2 -7 0 13.55 3.29
 2 -7 0 7.14 4.77
 2 -7 0 14.23 6.15
 2 -7 0 11.24 4.41
 2 -7 1 50.84 5.55
 2 -7 1 56.03 8.41
 2 -7 1 46.64 7.41
 2 -7 1 63.1 8.84
 2 -7 1 52.22 5.86
 2 -7 2 22.28 4.26
 2 -7 2 15.84 5.81
 2 -7 2 17.92 5.54
 2 -7 2 23.24 6.14
 2 -7 3 363.07 21.45
 -2 7 -3 317.73 22.83
 2 -7 3 352.44 23.93
 2 -7 3 359.24 18.16
 2 -7 4 515.15 29.82
 2 -7 4 574.67 28.42
 2 -7 4 540.99 24.38
 2 -7 5 563.89 27.12
 2 -7 5 519.38 23.02
 2 -7 6 319.77 14.28
 2 -6 -12 48.91 3.81
 -2 6 12 42.18 3.92
 2 -6 -11 334.21 16.36
 2 -6 -11 343.51 15.81
 -2 6 11 359.76 16.52
 2 -6 -10 319.87 15.58
 2 -6 -10 305.6 16.43
 2 -6 -9 393.14 20.26
 2 -6 -8 441.23 20.76
 2 -6 -7 76.32 7.97
 2 -6 -7 79.54 6.87
 2 -6 -6 31.71 5.6
 2 -6 -6 37.16 4.63
 2 -6 -5 3.81 4.35
 2 -6 -5 6.42 3.34
 2 -6 -5 7.31 4.17
 2 -6 -5 1.73 2.97
 2 -6 -4 80.3 8.81
 2 -6 -4 70.51 6.95
 2 -6 -4 59.98 7.12
 2 -6 -3 726.06 40.68
 2 -6 -3 723.12 33.6
 2 -6 -3 711.29 31.37
 2 -6 -3 722.85 33.03
 2 -6 -2 1150.66 48.12
 2 -6 -2 993.98 52.95
 2 -6 -2 1079.2 43.39
 2 -6 -2 1064.37 46.06
 2 -6 -2 1016.15 45.02
 2 -6 -1 814.51 43.39
 2 -6 -1 817.03 38.4
 2 -6 -1 781.29 33.99
 2 -6 -1 808.38 36.32
 2 -6 -1 846.72 37.28
 2 -6 -1 752.83 36.35
 2 -6 0 635.45 33.41
 2 -6 0 790.75 32.98
 2 -6 0 675.06 33.44
 2 -6 0 697.06 38.05
 2 -6 0 687.39 29.46
 2 -6 0 726.62 32.24
 2 -6 0 669.17 34.67
 2 -6 1 87.75 10.84
 2 -6 1 96.69 11.39
 2 -6 1 90.63 9.87
 2 -6 1 103.92 9.04
 2 -6 1 86.17 9.38
 2 -6 1 91.47 8.55
 2 -6 1 85.23 7.41
 2 -6 1 69.42 8.91
 2 -6 2 -0.27 2.32
 2 -6 2 1.36 3
 2 -6 2 -0.84 4.2
 2 -6 2 -0.63 4.07
 2 -6 2 0.53 4.52
 -2 6 -3 4.11 5.79
 2 -6 3 3.15 6.08
 2 -6 3 1.72 4.23
 2 -6 3 1.15 4.73
 2 -6 3 5.38 5.13
 2 -6 3 2.51 2.93
 -2 6 -4 391.25 26.1
 2 -6 5 464.55 22.68
 2 -6 5 472.42 27.93
 2 -6 5 497.3 26.59
 2 -6 6 494.11 26.08
 2 -6 6 475.79 22.02
 2 -6 7 538.08 22.56
 2 -5 -12 54.08 4.35
 -2 5 12 54.18 4.55
 2 -5 -11 111.71 7.93
 2 -5 -11 122.34 7.95
 -2 5 11 130.83 8.43
 2 -5 -10 222.87 13.22
 2 -5 -9 276.67 14.65
 2 -5 -9 256.94 15.48
 2 -5 -8 156.53 10.21
 2 -5 -7 506.75 22.94
 2 -5 -6 230.33 14.05
 2 -5 -6 251.69 17.96
 2 -5 -6 246.74 13.09
 2 -5 -5 12.23 3
 2 -5 -5 10.19 5.82
 2 -5 -5 12.76 4.82
 2 -5 -4 36.82 5.27
 2 -5 -4 36.85 5.48
 2 -5 -4 39.34 8.5
 2 -5 -3 640.96 27.34
 2 -5 -3 606.22 33.1
 2 -5 -3 547.24 39.9
 2 -5 -3 599.32 27.72
 2 -5 -2 346.34 16.83
 2 -5 -2 304.63 28.08
 2 -5 -2 338.7 23
 2 -5 -2 321.6 17.64
 2 -5 -1 1744.46 67.02
 2 -5 -1 1730.51 71.27
 2 -5 -1 1641.05 62.99
 2 -5 -1 1619.66 64.59
 2 -5 0 1979.38 76.66
 2 -5 0 1903.91 88.14
 2 -5 0 2128.94 78.54
 2 -5 0 1782.67 70.82
 2 -5 0 2032.38 75.55
 2 -5 1 825.26 43.64
 2 -5 1 806.31 35.63
 2 -5 1 796.16 36.13
 2 -5 1 730.06 36.61
 2 -5 2 115.08 9.74
 2 -5 2 121.62 9.42
 2 -5 2 104.16 11.63
 2 -5 2 112.9 10.97
 2 -5 2 119.59 10.49
 2 -5 2 92.4 10.63
 2 -5 3 27.82 5.86
 2 -5 3 18.42 5.67
 2 -5 3 11.64 5.3
 2 -5 4 64.57 10.1
 2 -5 4 56.51 8.78
 2 -5 4 55.03 8.67
 -2 5 -4 61.35 10.39
 2 -5 4 50.85 7.81
 2 -5 5 131.84 13.17
 2 -5 5 137.53 11.92
 -2 5 -5 127.88 14.33
 2 -5 5 142.85 14.53
 2 -5 6 387.23 23.53
 2 -5 7 556.97 27.38
 -2 5 -7 466.44 19.45
 2 -5 8 408.14 18.4
 2 -5 9 25.26 2.55
 2 -4 -13 68.54 3.97
 2 -4 -12 78.33 5.51
 -2 4 12 81.2 5.67
 2 -4 -11 18.12 3.22
 2 -4 -11 22.65 3.54
 -2 4 11 27.31 3.87
 2 -4 -10 114.86 8.86
 -2 4 9 73.86 6.69
 2 -4 -9 73.77 6.92
 -2 4 8 295.44 15.44
 2 -4 -8 286.77 15.54
 -2 4 7 476.94 22.15
 2 -4 -7 451.22 21.34
 2 -4 -6 1215.68 53.78
 2 -4 -6 1192.19 48.51
 2 -4 -6 1221.87 47.13
 2 -4 -5 172.37 18.45
 2 -4 -5 180.03 9.99
 2 -4 -5 147.64 13.98
 2 -4 -4 133.57 7.98
 2 -4 -4 128.01 11.21
 2 -4 -4 135.01 15.21
 2 -4 -3 21.14 5.57
 2 -4 -3 20.69 3.18
 2 -4 -2 7.07 2.47
 2 -4 -2 3.35 4.4
 2 -4 -1 12.82 4.96
 2 -4 -1 13.49 2.92
 2 -4 -1 7.91 2.66
 2 -4 -1 10.19 3.54
 2 -4 -1 9.82 3.19
 2 -4 0 2727.72 102.83
 2 -4 0 2848.93 100
 2 -4 0 2616.05 102.65
 2 -4 0 2734.34 102.7
 2 -4 1 1984.16 76.77
 2 -4 1 1767.4 84.56
 2 -4 1 1703.62 77.13
 2 -4 1 2049.56 76.39
 2 -4 1 2074.33 76.12
 2 -4 1 2103.18 76.4
 2 -4 2 977.28 54.51
 2 -4 2 1160.76 46.9
 2 -4 2 990.69 43.84
 2 -4 2 1043.7 44.45
 2 -4 2 1009.13 44.82
 2 -4 3 211.56 16.85
 2 -4 3 235.6 13.2
 2 -4 3 181.9 14.21
 2 -4 3 191.11 14.35
 2 -4 3 224.91 14.6
 2 -4 4 1.19 4.06
 2 -4 4 4.63 4.71
 -2 4 -4 0.74 4.68
 2 -4 4 0.66 5.47
 2 -4 4 -1.06 4
 2 -4 4 2.35 4.3
 2 -4 5 145.67 13.43
 -2 4 -5 157.39 15.31
 2 -4 5 121.06 13.42
 2 -4 5 156.39 13.16
 2 -4 5 145.17 12.35
 2 -4 6 286.26 18.34
 2 -4 6 276.92 18.11
 2 -4 6 253.57 18.88
 -2 4 -6 273.78 21.67
 -2 4 -6 276.18 17.23
 2 -4 7 247.88 14.02
 -2 4 -7 233.75 18.85
 2 -4 8 599.25 25.5
 -2 4 -8 579.67 23.58
 -2 4 -9 192.66 8.52
 2 -4 9 198.94 10.67
 -2 3 13 157.42 7.12
 2 -3 -12 199.67 9.78
 -2 3 12 185.08 9.41
 2 -3 -11 214.21 11.59
 -2 3 11 215.39 11.72
 2 -3 -10 32.72 4.64
 2 -3 -9 44.52 5.43
 2 -3 -8 569.47 26.85
 -2 3 8 638.81 27.58
 -2 3 8 634.44 26.15
 -2 3 7 481.9 21.99
 2 -3 -7 415.83 20.65
 -2 3 6 2260.03 78.95
 2 -3 -6 1828.28 72.68
 2 -3 -5 708.13 30.35
 2 -3 -5 680.93 32.17
 2 -3 -4 245.95 12.07
 2 -3 -4 259.13 13.24
 2 -3 -3 1655.87 61.54
 2 -3 -2 35.44 4.66
 2 -3 -2 43.36 5.93
 2 -3 -1 11.6 3.68
 2 -3 -1 11.88 3.99
 2 -3 0 469.47 20.39
 2 -3 0 480.48 23.37
 2 -3 0 467.32 21.91
 2 -3 1 1058.03 41.03
 2 -3 1 1030.39 45.01
 2 -3 1 1064.11 43.09
 2 -3 2 1528.47 56.99
 2 -3 2 1518.65 57.88
 2 -3 2 1444.81 60.81
 2 -3 2 1378.8 57.87
 2 -3 2 1486.74 58.52
 2 -3 3 1542.41 60.99
 2 -3 3 1535.1 60.74
 2 -3 4 321.91 21.86
 2 -3 4 359 20.49
 2 -3 4 391.43 20.1
 2 -3 4 319.01 20.02
 2 -3 4 370.84 19.88
 2 -3 5 188.7 14.38
 2 -3 5 183.88 13.64
 2 -3 5 178.46 13.89
 2 -3 5 158.21 14.94
 -2 3 -5 168.41 15.38
 2 -3 6 322.96 19.91
 2 -3 6 316.06 20.34
 2 -3 6 352.53 21.58
 -2 3 -6 346.49 23.92
 -2 3 -6 324.82 19.74
 2 -3 7 147.61 13.89
 2 -3 7 164.94 13.4
 2 -3 7 161.9 13.09
 -2 3 -7 113.41 13.84
 -2 3 -7 143.92 11.38
 2 -3 8 158.73 14.49
 2 -3 9 440.61 20.07
 -2 3 -9 424.07 18.25
 2 -3 10 71.79 5.31
 -2 3 -10 77.2 4.39
 2 -2 -12 235.87 10.89
 2 -2 -11 265.27 13.05
 -2 2 11 247.35 12.75
 2 -2 -10 12.02 4.85
 2 -2 -9 73.1 9.83
 2 -2 -9 61.87 6.4
 2 -2 -8 21.1 5.92
 -2 2 8 23.4 4.47
 2 -2 -8 19.96 4
 2 -2 -7 182.62 15.18
 -2 2 7 178.94 11.32
 -2 2 7 184.64 10.4
 2 -2 -7 176.09 11.1
 2 -2 -6 113.91 11.17
 -2 2 6 101.5 8.43
 2 -2 -6 111.32 7.93
 2 -2 -5 2389.52 90.82
 2 -2 -5 2353.3 85.06
 2 -2 -5 2155.07 84.49
 2 -2 -4 1167.11 43.12
 2 -2 -4 1115.77 42.6
 2 -2 -3 966.21 36.32
 2 -2 -2 424.02 17.24
 2 -2 -2 407.14 20.85
 2 -2 -1 6.83 2.49
 2 -2 -1 6.65 3.5
 2 -2 0 2.86 2.45
 2 -2 0 2.26 3.55
 2 -2 0 1.42 3.32
 2 -2 1 2402.49 90.31
 2 -2 1 2496.55 87.89
 2 -2 1 2417.58 93.2
 2 -2 2 1588.45 62.8
 2 -2 2 1674.61 59.76
 2 -2 2 1582.77 65.46
 2 -2 3 1172.33 44.23
 2 -2 3 1222.39 52.29
 2 -2 3 1129.94 47.65
 2 -2 4 682.53 32.25
 2 -2 4 655.51 36.21
 2 -2 4 657.2 31.41
 2 -2 5 491.23 24.82
 2 -2 5 536.53 26.66
 2 -2 5 486.59 24.88
 2 -2 5 521.4 30.91
 -2 2 -5 477.06 27.32
 2 -2 6 1153.74 48.88
 2 -2 6 1035.73 47.24
 2 -2 6 1158.71 55.63
 -2 2 -6 1154.93 51.77
 2 -2 6 1058.46 47.02
 -2 2 -6 1065.75 46.93
 2 -2 7 298.11 19.37
 2 -2 7 283.55 19
 2 -2 7 295.51 24.03
 -2 2 -7 244.45 20.27
 2 -2 7 298.63 18.73
 -2 2 -7 272.79 17.41
 2 -2 8 181.18 14.16
 2 -2 8 172 14.84
 2 -2 8 161.25 17.82
 -2 2 -8 194.84 16.26
 -2 2 -8 153.27 11.6
 -2 2 -9 382.7 17.54
 -2 2 -10 261.44 12.26
 2 -2 11 108.69 6.76
 -2 2 -11 124.53 5.95
 2 -1 -12 272.62 11.6
 2 -1 -11 247.96 12.22
 -2 1 10 408.36 27.74
 2 -1 -10 468.74 26.94
 2 -1 -10 476.64 20.72
 -2 1 10 420.94 20.08
 2 -1 -9 20.2 6.13
 2 -1 -9 14.08 3.62
 -2 1 9 13.77 3.2
 2 -1 -8 -1.46 4.16
 2 -1 -8 6.51 3.09
 2 -1 -7 72.17 9.51
 -2 1 7 77.61 6.01
 -2 1 7 72.94 6.99
 2 -1 -7 80.52 6.98
 -2 1 6 23.7 3.63
 2 -1 -6 24.42 5.67
 -2 1 6 18 3.94
 2 -1 -6 29.44 4.34
 2 -1 -5 393.22 22.28
 -2 1 5 421.79 19.08
 2 -1 -5 420.9 18.61
 2 -1 -4 1528.21 55.67
 2 -1 -4 1591.22 61.42
 2 -1 -3 3821.04 134.11
 2 -1 -3 3797.04 138.59
 2 -1 -2 2838.96 98.82
 2 -1 -2 2661.91 102.95
 2 -1 -1 430.58 20.78
 2 -1 0 310.11 16.81
 2 -1 1 0.37 3.29
 2 -1 2 2514.79 93.78
 2 -1 2 2635.91 97.86
 2 -1 3 2657.58 93.36
 2 -1 3 2737.08 101.97
 2 -1 3 2495.6 97.18
 2 -1 4 529.86 21.51
 2 -1 4 594.68 24.55
 2 -1 4 535.78 26.05
 2 -1 5 1265.62 57.62
 2 -1 5 1228.56 50.11
 2 -1 5 1284.09 52.55
 -2 1 -5 1248.05 53.04
 2 -1 6 298.19 18.5
 2 -1 6 270.06 16.57
 2 -1 6 244.14 16.08
 2 -1 6 273.13 21.92
 -2 1 -6 285.3 19.31
 -2 1 -6 281.97 17
 2 -1 7 140.65 12.7
 2 -1 7 126.46 11.35
 2 -1 7 134.5 15.93
 2 -1 7 130.04 11.62
 -2 1 -7 99.68 12.06
 -2 1 -7 126.17 10.74
 2 -1 8 175.88 14
 2 -1 8 162.44 14.43
 2 -1 8 181.91 14.44
 2 -1 8 175.41 18.92
 -2 1 -8 186.79 15.8
 -2 1 -8 163.34 12.33
 2 -1 9 167.95 13.84
 -2 1 -9 181.66 14.88
 2 -1 9 139.7 16.77
 -2 1 -10 199.87 10.79
 -2 1 -11 327.37 14.32
 2 -1 12 463.67 19.19
 -2 1 -12 497.22 18.34
 -2 0 12 45.47 3.48
 2 0 -11 223.03 10.65
 2 0 -10 497.25 21.71
 2 0 -9 801.36 40.69
 2 0 -9 796.48 33.13
 2 0 -8 654.41 33.94
 2 0 -8 626.98 26.88
 -2 0 8 565.23 26.02
 -2 0 7 3.97 2.21
 2 0 -7 9.33 4.76
 2 0 -7 10.48 3.47
 -2 0 6 7.21 2.49
 2 0 -6 2.89 3.44
 2 0 -6 3.07 3.08
 2 0 -5 74.08 8.36
 -2 0 5 82.63 6.39
 2 0 -5 87.89 6.71
 -2 0 5 93.24 6.36
 2 0 -4 557.52 26.55
 2 0 -3 882.33 36.54
 2 0 -2 2122.68 80.64
 2 0 -2 2182.59 79.53
 2 0 -1 2736.22 100.43
 2 0 0 1730.22 66.04
 2 0 1 83.26 7.85
 2 0 2 161.75 11.93
 2 0 3 499.86 25.58
 2 0 4 1120.07 47.72
 -2 0 -4 1014.53 42.43
 -2 0 -5 852.81 37.49
 2 0 6 1031.72 41.71
 2 0 6 1022.73 50.04
 2 0 6 964.71 41.08
 -2 0 -6 993.02 44.4
 -2 0 -6 977.33 42.1
 2 0 7 70.26 9.41
 2 0 7 56 7.6
 2 0 7 68.12 11.46
 2 0 7 65.83 7.96
 -2 0 -7 61.3 8.94
 -2 0 -7 67.81 7.8
 2 0 8 151.33 13.63
 2 0 8 116.7 11.4
 2 0 8 126.82 16.05
 -2 0 -8 125.54 12.33
 2 0 8 133.14 11.77
 -2 0 -8 130.12 10.66
 2 0 9 47.73 7.91
 -2 0 -9 49.64 7.89
 2 0 9 49.11 10.4
 2 0 10 20.8 5.89
 2 0 10 19.25 7.87
 -2 0 -11 62.35 5.14
 -2 0 -12 226.81 10.36
 -2 -1 11 69.75 5.12
 2 1 -10 223.66 11.13
 -2 -1 9 310.65 23.43
 2 1 -9 359.73 22.75
 2 1 -8 604.96 33.56
 2 1 -8 625.11 26.96
 -2 -1 7 784.13 31.55
 2 1 -7 829.89 39.99
 2 1 -7 851.81 33.36
 2 1 -6 1004.19 46.71
 -2 -1 6 1012.94 39.66
 -2 -1 6 933.17 39.64
 -2 -1 5 25.33 3.37
 2 1 -5 25.81 5.28
 2 1 -5 26.66 5.62
 -2 -1 5 22.53 3.3
 2 1 -4 224.24 14.53
 -2 -1 4 238.14 11.36
 -2 -1 3 285.02 12.71
 2 1 -3 268.02 15.07
 2 1 -2 2439.51 91.14
 2 1 -2 2503.46 90.43
 2 1 -1 640.36 27.29
 2 1 -1 642.6 25.5
 2 1 0 2931.22 106.91
 2 1 1 2251.34 83.74
 2 1 2 977.62 40.61
 2 1 3 2.15 3.79
 2 1 3 4.89 4.39
 -2 -1 -3 1.91 2.15
 2 1 4 1347.92 52.74
 -2 -1 -4 1305.52 51.37
 2 1 4 1424.45 56.99
 2 1 5 337.5 18.41
 2 1 5 334.97 21.95
 -2 -1 -5 339.83 17.94
 -2 -1 -6 1502.95 56.32
 2 1 6 1565.98 61.78
 2 1 6 1581.62 59.16
 -2 -1 -6 1478.71 59.79
 -2 -1 -7 457.61 20.37
 2 1 7 472.52 25.32
 2 1 7 428.55 22.33
 2 1 7 443.96 22.22
 -2 -1 -7 487.81 24.8
 -2 -1 -7 478.01 23.22
 2 1 8 1279.1 48.76
 2 1 8 1224.92 52.59
 2 1 8 1258.01 63.37
 -2 -1 -8 1319.29 55.48
 2 1 8 1250.74 52.68
 -2 -1 -8 1397.05 53.44
 2 1 9 1457.54 62.8
 2 1 9 1328.02 69.27
 -2 -1 -9 1377.13 61.07
 2 1 9 1485.3 54.64
 -2 -1 -10 21.91 3.97
 2 1 10 20.7 6.51
 2 1 10 18.28 8.07
 -2 -1 -10 17.55 4.82
 -2 -1 -10 17.21 3.38
 2 1 11 25.53 6.03
 -2 -1 -11 21.2 3.33
 -2 -1 -12 52.67 4.36
 -2 -1 -13 69.75 4.09
 -2 -2 11 -0.1 1.34
 -2 -2 11 2.36 2.16
 -2 -2 10 91.59 6.7
 -2 -2 10 112.03 7.09
 -2 -2 9 46.65 5.57
 -2 -2 8 367.28 25.74
 -2 -2 8 389.26 20.32
 2 2 -8 425.49 25.5
 -2 -2 7 618.25 26.78
 2 2 -7 670.35 34.49
 -2 -2 6 273.1 13.94
 2 2 -6 286.54 19.5
 2 2 -6 296.63 15.3
 -2 -2 5 1638.81 63.32
 2 2 -5 1673.68 69.81
 -2 -2 4 16.38 2.84
 -2 -2 3 3.75 1.92
 2 2 -3 3.61 2.54
 -2 -2 3 3.25 2.3
 -2 -2 3 2.74 1.82
 2 2 -2 1098.88 42.07
 -2 -2 2 1017.32 40.17
 -2 -2 2 1071.62 39.5
 -2 -2 1 5186.63 185.2
 2 2 -1 5207.73 185.11
 -2 -2 1 5243.83 184.01
 2 2 -1 5442.19 186.52
 -2 -2 1 5249.89 184.72
 2 2 0 1714.65 61.06
 2 2 1 2476.4 90.85
 2 2 2 378.22 18.67
 2 2 3 709.53 31.25
 -2 -2 -3 699.32 26.12
 2 2 4 142.91 11.72
 -2 -2 -4 138.15 7.88
 2 2 4 137.2 9.97
 -2 -2 -5 192.19 9.26
 2 2 5 158.52 12.12
 -2 -2 -5 176.03 10.47
 -2 -2 -6 89.88 6.1
 2 2 6 90.46 9.37
 -2 -2 -6 105.69 8.17
 -2 -2 -6 87.04 7.78
 2 2 7 1166.44 49.51
 2 2 7 1304.28 53.58
 -2 -2 -7 1261.25 48.93
 -2 -2 -7 1353.65 51.33
 2 2 8 513.19 25.04
 2 2 8 584.36 29.2
 -2 -2 -8 499.65 26.41
 -2 -2 -9 969.15 40.95
 -2 -2 -9 1090.01 45.85
 2 2 9 963.93 39.12
 2 2 9 1014.93 46.59
 -2 -2 -10 336.45 17.71
 2 2 10 327.17 27.03
 -2 -2 -10 346.58 21.29
 2 2 10 353.45 16.67
 -2 -2 -10 350.85 16.93
 -2 -2 -11 12.46 3.07
 2 2 11 17.54 6.27
 2 2 11 15.12 6.58
 2 2 11 25.33 3.42
 -2 -2 -12 16.44 2.75
 -2 -2 -13 19.81 2.45
 -2 -3 10 25.58 3.05
 -2 -3 10 26.56 2.94
 -2 -3 10 33.59 4.33
 -2 -3 9 57.83 5.75
 -2 -3 9 53.96 5.1
 2 3 -8 123.75 12.24
 -2 -3 7 556.53 32.64
 -2 -3 7 567.92 27.83
 -2 -3 6 423.62 19.05
 2 3 -6 426.66 25.08
 -2 -3 5 736.74 30.49
 2 3 -5 753.3 36.65
 -2 -3 4 1265.33 48.38
 2 3 -4 1278.2 53.74
 -2 -3 3 253.11 13.15
 2 3 -3 275.14 16.08
 -2 -3 3 268.81 16.06
 -2 -3 3 226.41 12.59
 -2 -3 3 275.52 12.43
 -2 -3 2 63.02 4.73
 -2 -3 2 66 6.38
 2 3 -2 61.85 6.34
 -2 -3 2 62.75 5.25
 2 3 -1 1290.62 51.71
 -2 -3 1 1458.76 52.62
 2 3 -1 1374.94 52.54
 -2 -3 1 1415.44 50.85
 -2 -3 1 1417.04 53.25
 -2 -3 1 1407.03 52.13
 -2 -3 0 1470.69 54.82
 2 3 0 1391.68 52.76
 -2 -3 0 1475.7 52.89
 -2 -3 0 1527.73 54.65
 -2 -3 0 1524.79 55.38
 -2 -3 -1 1109.84 41.73
 -2 -3 -1 1139.62 41.08
 -2 -3 -2 1222.74 46
 2 3 3 934.09 39.04
 -2 -3 -3 959.64 36.56
 2 3 4 732.11 32.49
 2 3 4 803.74 35.25
 -2 -3 -4 782.79 28.96
 -2 -3 -4 801.86 30.75
 2 3 5 464.34 22.24
 -2 -3 -5 430.44 19
 -2 -3 -5 452.46 19.04
 2 3 6 66.02 8.15
 -2 -3 -6 49.79 5.06
 -2 -3 -6 50.32 4.74
 -2 -3 -6 49.38 4.65
 2 3 7 261.08 16.72
 -2 -3 -7 241.73 13.97
 -2 -3 -7 216.15 12.52
 2 3 8 269.43 18.24
 -2 -3 -8 235.5 13.95
 -2 -3 -8 249.95 12.82
 2 3 8 284.68 26.7
 -2 -3 -8 251.86 15.62
 -2 -3 -9 428.96 20.93
 2 3 9 448.02 25.92
 -2 -3 -9 436.75 23.5
 -2 -3 -9 407.08 19.15
 -2 -3 -10 468.73 22.72
 2 3 10 472.08 33.67
 2 3 10 493.2 21.82
 -2 -3 -10 481.49 20.58
 -2 -3 -10 484.1 21.58
 2 3 11 417.76 30.73
 2 3 12 107.54 10.62
 2 3 12 116.01 7.27
 -2 -3 -12 117.69 7.35
 -2 -3 -12 103.17 6.96
 -2 -3 -13 6.35 1.86
 -2 -4 10 92.79 5.74
 -2 -4 9 11.32 2.82
 -2 -4 9 6.57 1.86
 -2 -4 9 5.2 2.9
 -2 -4 8 25.64 4.39
 -2 -4 8 17.64 3.2
 2 4 -7 190.42 15.69
 -2 -4 6 608.51 29.26
 2 4 -6 675.57 34.21
 -2 -4 6 614.98 27.08
 -2 -4 5 1015.37 45.37
 2 4 -5 1110.58 49.94
 -2 -4 5 1183.15 43.64
 -2 -4 5 1055.26 43.51
 -2 -4 4 1750.62 69.69
 2 4 -4 1944.1 74.58
 -2 -4 4 1776.94 67.4
 -2 -4 4 1835.22 68.05
 -2 -4 3 882.05 34.15
 -2 -4 3 809.41 35.08
 -2 -4 3 863.07 33.69
 -2 -4 2 574.66 23.97
 -2 -4 2 595.07 28.26
 -2 -4 2 582.07 24.88
 2 4 -2 651.1 28.53
 -2 -4 2 580.49 23.44
 -2 -4 2 526.7 25.5
 -2 -4 1 63.99 5
 2 4 -1 78.95 7.29
 -2 -4 1 69.04 6.94
 -2 -4 1 61.37 5.94
 -2 -4 0 233.13 12.24
 -2 -4 0 229.61 10.6
 -2 -4 0 223.54 10.54
 2 4 0 215.15 10.35
 -2 -4 0 233.86 13.28
 2 4 0 249.42 12.02
 -2 -4 0 205.58 11.87
 -2 -4 -1 1035.14 39.53
 -2 -4 -1 1042.06 39.19
 -2 -4 -1 1103.14 41.7
 -2 -4 -1 1045.39 41.38
 -2 -4 -1 1157.06 43.36
 2 4 2 1659.84 63.18
 -2 -4 -2 1666.51 61.68
 -2 -4 -2 1809.32 63.78
 2 4 3 1264.87 47.11
 -2 -4 -3 1172.07 44.34
 -2 -4 -3 1191.89 46.05
 -2 -4 -4 1285.7 47.54
 2 4 4 1314.72 52.08
 -2 -4 -4 1292.39 49.5
 -2 -4 -5 565.3 24.53
 -2 -4 -6 200.57 11.36
 -2 -4 -6 199.32 10.99
 2 4 6 221.42 14.61
 -2 -4 -7 12.65 3.62
 2 4 7 13.42 6.32
 -2 -4 -7 22.39 3.96
 -2 -4 -8 46.9 5.58
 2 4 8 53.73 9.07
 -2 -4 -8 46.71 5
 -2 -4 -8 47.57 4.5
 -2 -4 -9 284.17 15.51
 2 4 9 291.86 19.97
 -2 -4 -9 262.98 13.31
 -2 -4 -9 281.94 13.75
 -2 -4 -10 681.4 27.72
 -2 -4 -10 696.44 28.37
 -2 -4 -10 643.38 29.58
 2 4 11 1119.37 49.6
 2 4 11 951.45 54.68
 2 4 11 1095.88 42.6
 -2 -4 -11 1067.6 42
 2 4 12 638.35 25.48
 -2 -4 -12 579.63 23.91
 -2 -4 -12 598.95 24.82
 -2 -4 -12 586.4 25.03
 2 4 13 106.77 6.57
 -2 -4 -13 112.12 6.53
 -2 -4 -14 23.8 2.13
 -2 -5 9 139.97 7.64
 -2 -5 9 160.07 8.4
 -2 -5 8 52.59 5.36
 -2 -5 8 44.61 5.45
 -2 -5 7 0.71 3.13
 -2 -5 7 0.64 1.99
 -2 -5 7 3.5 3.49
 -2 -5 6 136.62 10.4
 -2 -5 6 140.76 11.01
 2 5 -6 149.8 13.33
 -2 -5 6 132.41 8.93
 -2 -5 6 145.06 11.49
 -2 -5 5 777.8 35.89
 -2 -5 5 767.8 34.65
 2 5 -5 884.42 40.76
 -2 -5 5 822.67 33.28
 -2 -5 4 863.81 37.47
 -2 -5 4 897.76 39.1
 2 5 -4 961.99 43.22
 -2 -5 4 917.87 36.4
 -2 -5 4 912.22 44.25
 -2 -5 3 385.96 19.89
 -2 -5 3 413.57 24.16
 2 5 -3 404.49 23.05
 -2 -5 3 382.17 17.66
 -2 -5 3 395.48 18.96
 -2 -5 3 379.41 19.24
 -2 -5 2 382.3 21.96
 -2 -5 2 367.9 17.97
 -2 -5 2 323.32 16.9
 -2 -5 2 356.88 16.17
 -2 -5 2 388.17 17.84
 -2 -5 1 504.53 28.31
 -2 -5 1 507.8 20.86
 -2 -5 1 510.14 22.57
 -2 -5 1 473.77 21.56
 -2 -5 1 499.27 20.92
 -2 -5 1 534.02 22.26
 -2 -5 1 528.59 24.07
 -2 -5 1 527.7 23.12
 -2 -5 0 102.62 6.87
 -2 -5 0 107.13 6.88
 -2 -5 0 106.05 7.3
 -2 -5 0 109.09 9.48
 -2 -5 0 105.37 6.37
 -2 -5 0 131.2 8.72
 -2 -5 0 118.27 7.92
 -2 -5 -1 640.98 28.18
 -2 -5 -1 576.02 23.67
 -2 -5 -1 601.3 25.65
 -2 -5 -1 606.12 24.09
 -2 -5 -2 865.16 32.31
 -2 -5 -2 765.38 30.81
 -2 -5 -2 891.87 36.12
 -2 -5 -2 743.82 33.87
 -2 -5 -3 1983.15 71.83
 -2 -5 -3 2043.86 73.13
 -2 -5 -3 1897.67 75.05
 -2 -5 -4 1566.29 55.64
 2 5 4 1443 57.51
 -2 -5 -4 1443.98 58.39
 -2 -5 -5 104.52 7.22
 -2 -5 -5 107.97 6.85
 -2 -5 -5 104.24 7.12
 2 5 5 100.77 9.32
 -2 -5 -6 746.11 32.33
 -2 -5 -6 799.02 32.84
 -2 -5 -7 41.28 5.04
 -2 -5 -7 45.17 5.1
 2 5 7 42.3 8.21
 -2 -5 -7 35.04 3.39
 -2 -5 -8 55.98 5.93
 2 5 8 39.98 8.8
 -2 -5 -8 49.24 5.15
 -2 -5 -8 40.78 4.03
 -2 -5 -9 1.32 2.87
 2 5 9 3.13 6.61
 -2 -5 -9 2.34 2.25
 -2 -5 -9 6.19 2.16
 -2 -5 -10 490.09 21.14
 -2 -5 -10 482.95 21.26
 -2 -5 -10 477.68 21.31
 -2 -5 -10 507.24 23.34
 2 5 11 325.95 21.33
 2 5 11 286.06 24.22
 2 5 11 308.15 15.6
 -2 -5 -11 295.83 14.59
 -2 -5 -11 305.56 15.01
 -2 -5 -11 333.74 16.42
 2 5 12 524.2 28.2
 2 5 12 558.57 23.22
 -2 -5 -12 517.2 21.95
 -2 -5 -12 532.4 22.43
 -2 -5 -12 521.5 23.01
 2 5 13 239.28 11.51
 -2 -5 -13 230.88 10.96
 -2 -5 -14 287.57 11.86
 2 5 14 304.05 12.29
 -2 -6 8 375.43 16.4
 -2 -6 8 375.56 16.58
 -2 -6 7 155.78 10.3
 -2 -6 7 154.96 10.11
 -2 -6 6 0.37 2.92
 -2 -6 6 6.97 3.36
 -2 -6 6 6.18 3.57
 -2 -6 5 9.56 3.75
 -2 -6 5 11.05 3.82
 -2 -6 5 10.53 2.53
 -2 -6 5 10 4.02
 -2 -6 4 393.81 20.86
 -2 -6 4 362 17.55
 -2 -6 4 391.52 24.85
 -2 -6 4 371.81 19.46
 -2 -6 4 400.33 21.15
 -2 -6 3 525.07 24.88
 -2 -6 3 465.26 23.88
 -2 -6 3 502.54 21.59
 -2 -6 3 454.85 23.24
 -2 -6 3 520.26 29.6
 -2 -6 3 505.33 24.8
 -2 -6 2 1141.2 47.07
 -2 -6 2 1109.46 47.07
 -2 -6 2 1149.38 44.55
 -2 -6 2 1194.43 53.11
 -2 -6 2 1193.74 46.91
 -2 -6 2 1226.44 48.05
 -2 -6 1 566.13 32.38
 -2 -6 1 560.17 25.43
 -2 -6 1 466.37 31.82
 -2 -6 1 564.83 25.76
 -2 -6 1 601.43 30.44
 -2 -6 1 491.32 26.95
 -2 -6 1 590.85 23.78
 -2 -6 1 603.37 23.76
 -2 -6 1 602.07 25.6
 -2 -6 1 579.29 26.19
 -2 -6 0 96.86 6.92
 -2 -6 0 109.35 10.44
 -2 -6 0 92.43 15.3
 -2 -6 0 107.93 7.79
 -2 -6 0 98.57 5.69
 -2 -6 0 97.05 7.66
 -2 -6 0 105.05 11.92
 -2 -6 0 85.71 11.59
 -2 -6 0 97.84 7.34
 -2 -6 0 99.48 7.91
 -2 -6 -1 85.82 6.84
 -2 -6 -1 93.85 13.51
 -2 -6 -1 77.36 6.43
 -2 -6 -1 84.95 8.97
 -2 -6 -1 77.39 6.59
 -2 -6 -1 85.21 7.31
 -2 -6 -1 84.11 6.41
 -2 -6 -1 83.62 10.69
 -2 -6 -1 84 9.45
 -2 -6 -1 96.43 7.39
 -2 -6 -2 165.84 10.6
 -2 -6 -2 139.81 15.46
 -2 -6 -2 133.2 8.74
 -2 -6 -2 154.28 10.09
 -2 -6 -2 138.46 8.91
 -2 -6 -2 141.77 8.61
 -2 -6 -2 149.45 11.91
 -2 -6 -2 145.44 9.32
 -2 -6 -3 223.71 18.49
 -2 -6 -3 192.09 11
 -2 -6 -3 208.45 10.93
 -2 -6 -3 197.93 11.04
 -2 -6 -3 211.73 13.9
 -2 -6 -3 194.14 11.33
 -2 -6 -3 243.55 16.03
 -2 -6 -3 207.5 11.2
 -2 -6 -4 899.65 33.96
 -2 -6 -4 769.79 32.38
 -2 -6 -4 770.55 32.45
 -2 -6 -4 779.54 32.58
 -2 -6 -4 840.58 36.14
 -2 -6 -4 911.97 44.46
 -2 -6 -4 814.18 31.82
 -2 -6 -5 1651.23 62.06
 -2 -6 -5 1569.24 62.03
 -2 -6 -5 1751.49 61.98
 -2 -6 -5 1903.49 78.57
 -2 -6 -5 1572.75 62.27
 -2 -6 -5 1765.03 67.7
 -2 -6 -5 1644.19 61.76
 -2 -6 -6 629.58 41.25
 -2 -6 -6 728.71 30.76
 -2 -6 -6 580.67 33.46
 -2 -6 -6 762.39 29.14
 -2 -6 -6 763.8 30.15
 -2 -6 -7 1335.12 63.72
 -2 -6 -7 1426.91 58.63
 -2 -6 -7 1566.53 57.86
 -2 -6 -7 1585.67 57.8
 2 6 8 124.08 13.02
 -2 -6 -8 112.12 7.89
 -2 -6 -8 96.34 8.04
 -2 -6 -9 61.06 5.52
 -2 -6 -9 55.76 5.28
 2 6 9 64.8 10.44
 -2 -6 -9 67.9 6.69
 -2 -6 -10 14.04 3.54
 -2 -6 -10 11.92 2.78
 -2 -6 -10 10.72 2.76
 -2 -6 -10 9.89 2.54
 2 6 11 75.73 11.01
 2 6 11 57.88 10.79
 -2 -6 -11 70.42 5.7
 2 6 12 268.35 18.36
 2 6 12 256.04 13.33
 -2 -6 -12 269.48 12.8
 -2 -6 -12 262 12.49
 -2 -6 -12 255.03 13.51
 2 6 13 387.91 16.73
 -2 -6 -13 370.15 15.73
 2 6 14 90 5.14
 -2 -7 7 302.43 13.84
 -2 -7 7 287.28 13.58
 -2 -7 6 112.46 8.26
 -2 -7 6 104.54 8.13
 -2 -7 5 38.76 5.5
 -2 -7 5 30.85 5.24
 -2 -7 4 77.55 10.27
 -2 -7 4 105.64 9.22
 -2 -7 4 99.97 9.22
 -2 -7 4 64.13 8.24
 -2 -7 3 864.06 38.28
 -2 -7 3 910.2 44.38
 -2 -7 3 814.75 36.93
 -2 -7 3 927.41 37.36
 -2 -7 3 860.61 38.4
 -2 -7 2 791.31 36.66
 -2 -7 2 848.4 36.49
 -2 -7 2 862.43 42.45
 -2 -7 2 799.19 35.41
 -2 -7 2 847.53 36.75
 -2 -7 1 2152.35 84
 -2 -7 1 1949.44 77.11
 -2 -7 1 1984.11 76.62
 -2 -7 1 1935.79 75.78
 -2 -7 1 2104.32 76.39
 -2 -7 1 1951.56 76.76
 -2 -7 1 2019.8 86.28
 -2 -7 1 1957.03 81.99
 -2 -7 0 722.79 28.58
 -2 -7 0 608.6 30.08
 -2 -7 0 705.8 35.48
 -2 -7 0 683.26 30.01
 -2 -7 0 640.38 30.88
 -2 -7 0 723.1 29.91
 -2 -7 0 669.12 37.07
 -2 -7 0 699.93 30.58
 -2 -7 0 622.15 36.1
 -2 -7 -1 284.46 24.06
 -2 -7 -1 384.65 22.48
 -2 -7 -1 376.08 17.06
 -2 -7 -1 348.49 23.61
 -2 -7 -1 317.29 17.57
 -2 -7 -1 352.96 17.09
 -2 -7 -1 324.24 17.11
 -2 -7 -1 303.38 19.49
 -2 -7 -1 335.71 17.3
 -2 -7 -1 336.92 17.63
 -2 -7 -2 123.35 9.38
 -2 -7 -2 75.22 13.68
 -2 -7 -2 112.66 8.86
 -2 -7 -2 110.73 8.32
 -2 -7 -2 112.82 13.21
 -2 -7 -2 123.38 8.66
 -2 -7 -2 116.82 8.9
 -2 -7 -2 118 8.34
 -2 -7 -2 84.91 11.29
 -2 -7 -2 119.22 8.9
 -2 -7 -2 137.32 12.27
 -2 -7 -2 112.96 8.45
 -2 -7 -3 37.36 4.48
 -2 -7 -3 29.81 11.29
 -2 -7 -3 35.28 4.91
 -2 -7 -3 41.49 5.64
 -2 -7 -3 30.23 4.36
 -2 -7 -3 35.91 6.56
 -2 -7 -3 34.41 4.02
 -2 -7 -3 35.24 4.86
 -2 -7 -3 32.54 4.75
 -2 -7 -3 23.91 8.22
 -2 -7 -3 26.26 7.77
 -2 -7 -4 2.73 5.38
 -2 -7 -4 4.99 7.42
 -2 -7 -4 3.3 2.52
 -2 -7 -4 10.19 2.78
 -2 -7 -4 4.45 3
 -2 -7 -4 5.45 5.95
 -2 -7 -5 20.51 8.8
 -2 -7 -5 44.23 5.67
 -2 -7 -5 29.57 4.42
 -2 -7 -5 41.69 4.69
 -2 -7 -5 32.69 4.92
 -2 -7 -5 24.06 7.25
 -2 -7 -5 43.89 4.67
 -2 -7 -6 405.67 18.29
 -2 -7 -6 366.99 20.85
 -2 -7 -6 366.82 19.55
 -2 -7 -6 388.97 18.37
 -2 -7 -6 419.89 18.65
 -2 -7 -7 1818.75 66.39
 -2 -7 -7 1771.77 68.79
 -2 -7 -7 1719.49 69.19
 -2 -7 -7 1742.95 66.92
 -2 -7 -7 1908.02 67.96
 -2 -7 -7 1643.48 74.12
 -2 -7 -8 751.99 31.1
 -2 -7 -8 738.35 30.22
 -2 -7 -8 755.48 32.03
 2 7 9 258.98 19.85
 -2 -7 -9 263.58 13.98
 -2 -7 -9 260.49 13.46
 -2 -7 -9 302.39 15.53
 -2 -7 -10 14.34 3.99
 2 7 10 12.53 7.62
 -2 -7 -10 10.5 2.76
 -2 -7 -10 6.34 2.6
 2 7 11 73.44 10.73
 2 7 12 44.93 8.11
 2 7 12 37.4 4.42
 -2 -7 -12 48.72 4.4
 2 7 13 213.14 14.36
 2 7 13 233.09 11.23
 2 7 14 216.26 9.6
 -2 -8 6 228.21 10.86
 -2 -8 6 198.08 10.17
 -2 -8 5 126.42 8.71
 -2 -8 5 124.02 8.65
 -2 -8 4 81.54 7.71
 -2 -8 4 94.16 7.07
 -2 -8 4 85.42 7.82
 -2 -8 3 309.25 16.26
 -2 -8 3 309.13 21.64
 -2 -8 2 325.12 22.45
 -2 -8 2 248.07 17.5
 -2 -8 2 314.8 17.51
 -2 -8 2 297.67 16.52
 -2 -8 2 300.13 16.34
 -2 -8 2 281.57 17.08
 -2 -8 1 98.03 11.88
 -2 -8 1 93.14 8.87
 -2 -8 1 92.33 8.42
 -2 -8 1 84.6 7.97
 -2 -8 1 99 9.19
 -2 -8 0 498.21 22.11
 -2 -8 0 547.72 30.68
 -2 -8 0 499.58 31.5
 -2 -8 0 429.45 24.9
 -2 -8 0 484.06 23.93
 -2 -8 0 513 24.08
 -2 -8 0 500.46 23.61
 -2 -8 0 477.22 23.63
 -2 -8 0 482.13 24.37
 -2 -8 0 490.16 29.21
 -2 -8 -1 878.01 46.93
 -2 -8 -1 867.32 40.67
 -2 -8 -1 962.17 38.23
 -2 -8 -1 934.29 39
 -2 -8 -1 949.01 40.25
 -2 -8 -1 968.14 39.76
 -2 -8 -1 972.74 39.65
 -2 -8 -1 935.73 39.96
 -2 -8 -1 903.2 37.55
 -2 -8 -1 1039.45 47.44
 -2 -8 -1 913.41 46.4
 -2 -8 -2 602.4 30.12
 -2 -8 -2 626.83 28.88
 -2 -8 -2 682.69 28.96
 -2 -8 -2 587.39 35.39
 -2 -8 -2 632.04 30.57
 -2 -8 -2 651.88 29.43
 -2 -8 -2 664.84 29.89
 -2 -8 -2 717.05 35.96
 -2 -8 -2 676.25 28.96
 -2 -8 -2 677.1 29.85
 -2 -8 -2 657.52 37
 -2 -8 -3 22.24 5.6
 -2 -8 -3 18.97 7.17
 -2 -8 -3 21.83 4.26
 -2 -8 -3 30.93 6.74
 -2 -8 -3 24.62 4.77
 -2 -8 -3 13.3 5.32
 -2 -8 -3 24.61 4.46
 -2 -8 -3 21.15 4.41
 -2 -8 -3 23.96 4.54
 -2 -8 -4 9.08 4.99
 -2 -8 -4 9.04 3.2
 -2 -8 -4 7.76 3.52
 -2 -8 -4 8.91 3.36
 -2 -8 -4 7.83 2.38
 -2 -8 -4 5.36 6.12
 -2 -8 -4 8 3.9
 -2 -8 -4 7.32 4.53
 -2 -8 -4 10.39 3.53
 -2 -8 -5 366.7 18.14
 -2 -8 -5 333.46 18.8
 -2 -8 -5 330.99 19.58
 -2 -8 -5 366.46 19.18
 -2 -8 -5 344.38 16.69
 -2 -8 -5 316.61 24.17
 -2 -8 -6 48.35 5.62
 -2 -8 -6 50.28 8.7
 -2 -8 -6 33.08 4.33
 -2 -8 -6 38.58 3.89
 -2 -8 -6 34.99 5.82
 -2 -8 -6 37.84 6
 -2 -8 -7 107.11 8.07
 -2 -8 -7 103.91 9.59
 -2 -8 -7 107.81 9.06
 -2 -8 -7 99.97 7.53
 -2 -8 -7 98.45 6.79
 -2 -8 -7 109.68 12.12
 -2 -8 -8 804.86 33.47
 -2 -8 -8 788.23 32.52
 -2 -8 -8 823.85 33.24
 -2 -8 -8 905.64 41.54
 -2 -8 -9 427.83 20.17
 -2 -8 -9 444.43 19.62
 2 8 10 479.49 27.21
 -2 -8 -10 430.09 20.18
 -2 -8 -10 457.89 20.17
 -2 -8 -11 146.57 8.89
 -2 -8 -11 148.99 8.87
 2 8 11 143.45 13.71
 2 8 12 4.52 5.15
 2 8 12 9.72 2.58
 2 8 13 79.06 8.01
 2 8 13 77.09 5.29
 2 8 14 71.48 4.17
 -2 -9 5 275.57 12.49
 -2 -9 4 83.1 6.59
 -2 -9 4 76.63 5.38
 -2 -9 4 81.19 6.38
 -2 -9 3 86.62 7.46
 -2 -9 3 81.84 6.6
 -2 -9 3 70.64 7.01
 -2 -9 2 2.2 3.17
 -2 -9 2 -2.2 3.3
 -2 -9 2 3.75 3.34
 -2 -9 2 0.95 2.81
 -2 -9 1 18.19 6.18
 -2 -9 0 191.18 13.02
 -2 -9 0 215.79 13.11
 -2 -9 0 185.91 12.93
 -2 -9 0 188.06 13.17
 -2 -9 0 225.37 18.6
 -2 -9 -1 355.78 26.1
 -2 -9 -1 336.68 19.1
 -2 -9 -1 375.95 19.39
 -2 -9 -1 375.24 19.95
 -2 -9 -1 379.06 20.21
 -2 -9 -1 417.24 26.44
 -2 -9 -2 441.17 21.29
 -2 -9 -2 386.94 27.83
 -2 -9 -2 405.39 20.4
 -2 -9 -2 469.15 22.2
 -2 -9 -2 444.79 22.2
 -2 -9 -2 478.14 23.36
 -2 -9 -2 448.53 22.93
 -2 -9 -2 511.81 29.44
 -2 -9 -2 490.32 29.48
 -2 -9 -3 518.77 25.35
 -2 -9 -3 552.52 25.64
 -2 -9 -3 520.71 25.07
 -2 -9 -3 566.7 27.12
 -2 -9 -3 567.74 26.84
 -2 -9 -3 552.24 26.6
 -2 -9 -3 542.88 32.76
 -2 -9 -4 213.69 14.02
 -2 -9 -4 225.68 13.49
 -2 -9 -4 222.57 14.7
 -2 -9 -4 219.57 11.37
 -2 -9 -4 224.46 14.71
 -2 -9 -4 202.77 14.16
 -2 -9 -4 229.62 19.24
 -2 -9 -5 82.51 7.93
 -2 -9 -5 82.72 8.58
 -2 -9 -5 79.19 8.6
 -2 -9 -5 77.58 6.14
 -2 -9 -5 86.93 7.72
 -2 -9 -5 77.83 8.2
 -2 -9 -5 82.74 11.6
 -2 -9 -6 52.57 6.43
 -2 -9 -6 43 8.64
 -2 -9 -6 51.79 7.32
 -2 -9 -6 51.24 5.06
 -2 -9 -6 46.2 6.59
 -2 -9 -7 541.84 24.5
 -2 -9 -7 429.83 24.51
 -2 -9 -7 469.74 21.42
 -2 -9 -7 463.08 20.45
 -2 -9 -7 559.62 30.57
 -2 -9 -8 248.31 13.35
 -2 -9 -8 254.85 12.71
 -2 -9 -9 368.24 17.86
 -2 -9 -9 391.26 17.53
 2 9 10 417.1 25
 2 9 11 161.99 13.84
 -2 -9 -11 161.37 9.4
 2 9 12 159.29 12.49
 2 9 12 147.81 8.2
 2 9 13 5.7 3.49
 2 9 13 -0.49 1.48
 -2 -10 4 290.42 12.33
 -2 -10 3 123.9 6.87
 -2 -10 3 126 7.72
 -2 -10 2 9.72 2.73
 -2 -10 2 10.33 3.15
 -2 -10 1 46.91 5.3
 -2 -10 1 53.83 5.81
 -2 -10 1 43.98 5.55
 -2 -10 0 87.77 6.35
 -2 -10 0 95.4 8.1
 -2 -10 0 80.61 7.46
 -2 -10 0 105.71 8.72
 -2 -10 -1 306.61 22.13
 -2 -10 -2 427.53 20.3
 -2 -10 -2 430.51 21.2
 -2 -10 -2 420.76 21
 -2 -10 -2 400.31 21.95
 -2 -10 -3 268.01 15.22
 -2 -10 -3 249 14.75
 -2 -10 -3 270.47 15.41
 -2 -10 -3 259.04 14.3
 -2 -10 -3 281.23 16.88
 -2 -10 -4 770 33.58
 -2 -10 -4 801.39 33.93
 -2 -10 -4 767.11 33.02
 -2 -10 -4 747.34 35.36
 -2 -10 -4 789.19 35.21
 -2 -10 -5 188.79 12.32
 -2 -10 -5 200.74 12.35
 -2 -10 -5 160.74 13.08
 -2 -10 -5 179.93 12.97
 -2 -10 -6 64.29 6.91
 -2 -10 -6 57.97 8.07
 -2 -10 -6 61.76 5.49
 -2 -10 -6 64.56 7.69
 -2 -10 -7 166.36 10.83
 -2 -10 -7 168.21 9.94
 -2 -10 -7 149.87 11.99
 -2 -10 -8 131.63 9.15
 -2 -10 -9 211.18 11.59
 2 10 9 255.2 17.55
 -2 -10 -9 247.29 12.56
 -2 -10 -10 465.5 20.06
 2 10 10 413.38 24.26
 2 10 11 210.02 14.43
 2 10 11 180.09 9.29
 2 10 12 29.63 5.58
 2 10 12 28.65 2.89
 2 10 13 22.78 2.02
 -2 -11 2 145.07 7.49
 -2 -11 1 4.18 2.26
 -2 -11 0 25.06 3.83
 -2 -11 0 19.48 3.78
 -2 -11 0 25.01 3.76
 -2 -11 -1 2.46 1.69
 -2 -11 -1 3.24 2.69
 -2 -11 -1 2.8 2.68
 -2 -11 -1 0.33 3.06
 -2 -11 -2 75.29 6.01
 -2 -11 -2 82.51 7.06
 -2 -11 -2 69.29 7.41
 -2 -11 -3 320.9 16.17
 -2 -11 -3 314.24 15.57
 -2 -11 -3 324.3 18.28
 -2 -11 -3 309.87 15.69
 -2 -11 -3 331.19 16.76
 -2 -11 -4 358.38 17.53
 -2 -11 -4 339.79 17.35
 -2 -11 -4 354.58 16.99
 -2 -11 -4 343.71 19.33
 -2 -11 -4 301.31 16.31
 -2 -11 -5 415.82 19.21
 -2 -11 -5 335.4 17.93
 -2 -11 -5 398.16 18.93
 -2 -11 -5 399.29 21.42
 -2 -11 -5 382.44 20.23
 -2 -11 -6 106.29 8.08
 -2 -11 -6 82.96 7.21
 -2 -11 -6 80.01 6.83
 -2 -11 -6 89.34 8.48
 -2 -11 -7 153.73 9.9
 -2 -11 -7 140.91 9.12
 -2 -11 -7 142.66 10.93
 -2 -11 -8 33.06 4.03
 -2 -11 -8 47.08 6.03
 2 11 9 43.72 7.4
 -2 -11 -9 48.24 6.05
 -2 -11 -9 43.16 4.04
 2 11 10 235.94 14.79
 2 11 10 207.82 9.74
 -2 -11 -10 245.14 13.53
 2 11 11 276.5 15.5
 2 11 11 258.2 11.04
 -2 -11 -11 283.76 14.09
 -2 -11 -12 114.14 5.99
 -2 -11 -12 119.73 7.24
 -2 -12 0 65.43 4.29
 -2 -12 -1 41.83 3.79
 -2 -12 -2 6.41 1.7
 -2 -12 -2 7.13 2.31
 -2 -12 -3 83.75 5.71
 -2 -12 -4 97.28 6.27
 -2 -12 -4 83.09 6.14
 -2 -12 -5 372.54 16.81
 -2 -12 -5 358.44 16.75
 -2 -12 -6 192.04 10.48
 -2 -12 -6 197.53 10.81
 -2 -12 -7 96.54 6.85
 -2 -12 -7 85.38 7.22
 -2 -12 -7 95.61 6.35
 2 12 8 42.66 5.81
 -2 -12 -8 53.19 5.48
 -2 -12 -8 46.66 4.13
 -2 -12 -8 53.88 4.87
 2 12 9 27.72 4.97
 -2 -12 -9 26.77 3.39
 -2 -12 -9 28.84 2.88
 -2 -12 -9 29.11 4.05
 -2 -12 -10 14.99 2.42
 -2 -12 -10 10.55 2.75
 -2 -12 -11 117.55 6.04
 -2 -12 -11 111.28 6.56
 -2 -13 -5 135.12 7.08
 -2 -13 -6 276.7 12.45
 -2 -13 -6 304.3 12.76
 -2 -13 -7 107.11 6.26
 -2 -13 -7 124.33 6.43
 -2 -13 -8 91.14 5.38
 -2 -13 -9 117.32 6.13
 3 -10 -7 0.6 1.46
 3 -10 -6 35.03 3.86
 3 -10 -6 29.81 3.7
 3 -10 -5 108.34 7.33
 3 -10 -4 254.13 13.19
 3 -10 -3 216.83 11.87
 3 -10 -2 13.79 3.7
 3 -10 -2 14.22 2.9
 3 -9 -9 70.46 5.42
 3 -9 -9 80.72 5.3
 3 -9 -8 27.74 4.11
 3 -9 -8 30.74 3.94
 3 -9 -7 4.33 1.57
 3 -9 -7 7.82 3.2
 3 -9 -7 6.2 2.65
 3 -9 -6 102.51 8.74
 3 -9 -6 92.19 6.09
 3 -9 -6 107.67 8.4
 3 -9 -5 14.36 2.66
 3 -9 -5 13.16 3.88
 3 -9 -5 13.1 4.2
 3 -9 -4 276.29 13.55
 3 -9 -4 319.29 16.82
 3 -9 -4 269.95 16.5
 3 -9 -3 286.74 14.13
 3 -9 -3 322.94 17.41
 3 -9 -3 305.48 17.25
 3 -9 -2 255.52 12.37
 3 -9 -2 255.02 15.47
 3 -9 -1 86.56 5.64
 3 -9 -1 97.12 8.55
 3 -9 0 56.08 7.06
 3 -9 0 49.81 6.12
 3 -9 1 6.53 3.5
 3 -8 -10 144.86 8.44
 3 -8 -9 171.94 10.5
 3 -8 -9 167.74 8.65
 3 -8 -8 263.26 15.55
 3 -8 -8 261.72 13.12
 3 -8 -7 149.14 11.63
 3 -8 -7 140.31 8.13
 3 -8 -7 159.6 9.42
 3 -8 -6 -1.95 3.62
 3 -8 -6 1.55 2
 3 -8 -6 1.71 3.26
 3 -8 -5 114.54 8.27
 3 -8 -5 134.14 11.53
 3 -8 -5 128.12 10.67
 3 -8 -4 121.93 10.56
 3 -8 -4 123.45 11.19
 3 -8 -4 109.41 8.16
 3 -8 -3 138.56 9.66
 3 -8 -3 163.67 12.53
 3 -8 -3 170.74 13.32
 3 -8 -2 395.83 19.4
 3 -8 -2 395.63 20.14
 3 -8 -2 446.25 23.28
 3 -8 -2 461.36 24.07
 3 -8 -1 189.35 10.89
 3 -8 -1 182.15 12.05
 3 -8 -1 196.9 14.19
 3 -8 0 358.57 16.81
 3 -8 0 369.62 19.29
 3 -8 0 386.15 21.44
 3 -8 1 134.96 11.9
 3 -8 1 111.55 9.44
 3 -8 1 140.46 11.32
 3 -8 2 6.22 4.22
 3 -8 2 6.78 3.67
 3 -8 3 14.03 3.55
 -3 8 -3 10.05 2.51
 -3 7 11 -0.26 0.96
 3 -7 -10 20.76 3.18
 -3 7 10 32.69 3.18
 3 -7 -9 56.76 5.48
 -3 7 9 53.57 4.39
 -3 7 9 58.42 4.88
 3 -7 -8 291.31 14.98
 -3 7 8 253.55 13.23
 3 -7 -7 329.32 15.88
 3 -7 -7 381.02 18.47
 -3 7 7 340.45 16.3
 3 -7 -6 133.4 9.03
 3 -7 -6 150.91 10.43
 3 -7 -5 282.01 15.93
 3 -7 -5 302.42 17.03
 3 -7 -4 103.67 9.55
 3 -7 -4 95.36 11.86
 3 -7 -3 180.39 14.56
 3 -7 -3 165.5 16.25
 3 -7 -3 194.9 13.37
 3 -7 -3 193.93 14.42
 3 -7 -2 329.42 24.2
 3 -7 -2 329.62 19.12
 3 -7 -2 367.3 21.08
 3 -7 -1 512.94 25.36
 3 -7 0 66.4 6.32
 3 -7 1 369.83 19.95
 3 -7 1 369.41 21.38
 3 -7 2 352.54 21.39
 3 -7 2 307.64 18.56
 3 -7 2 301.09 19.71
 3 -7 3 126.96 10.53
 3 -7 3 100.81 10.38
 3 -7 4 24.84 5.18
 -3 7 -4 13.3 3.57
 3 -7 5 123.76 8.76
 -3 6 11 34.39 3.24
 3 -6 -10 -0.69 2.26
 -3 6 10 2.64 2.15
 -3 6 9 300.58 13.72
 3 -6 -9 277.24 15.3
 -3 6 9 288.44 14.83
 3 -6 -8 174.13 11.86
 -3 6 8 188.07 11.56
 3 -6 -7 433.25 22.01
 3 -6 -6 259.92 15.31
 -3 6 6 255.18 14.19
 3 -6 -5 282.74 21.57
 3 -6 -4 765.18 43.18
 3 -6 -3 32.68 9.15
 3 -6 -3 26.55 5.83
 3 -6 -2 203.18 15.95
 3 -6 -2 188.49 20.29
 3 -6 -1 385.25 23.67
 3 -6 -1 413.45 29.95
 3 -6 -1 436.55 23.75
 3 -6 0 320 25.16
 3 -6 0 367.21 21.86
 3 -6 0 325.41 21.41
 3 -6 1 285.98 22.05
 3 -6 1 320.06 17.83
 3 -6 1 311.2 17.7
 3 -6 1 319.83 19.06
 3 -6 1 279.05 19.45
 3 -6 2 155.64 9.97
 3 -6 3 107.12 9.46
 3 -6 3 101.04 10.68
 3 -6 3 109.04 11.33
 3 -6 3 118.2 12.18
 3 -6 3 111.31 8.1
 3 -6 4 47.11 7.52
 3 -6 4 43.95 6.09
 3 -6 4 38.02 4.68
 3 -6 5 9.65 4.9
 3 -6 5 9.27 2.48
 -3 6 -5 7.69 3.55
 3 -6 6 57.56 6.65
 3 -6 6 52.8 4.21
 3 -5 -11 56.53 4.49
 -3 5 11 63.69 4.78
 3 -5 -10 52.84 5.34
 -3 5 10 52.18 5.25
 -3 5 9 0.82 1.85
 3 -5 -9 0.99 2.83
 -3 5 9 0.62 2.79
 3 -5 -8 111.17 9.39
 -3 5 7 301.44 17.76
 3 -5 -6 422.71 27.51
 -3 5 6 477.7 23.08
 3 -5 -5 440.46 32.02
 -3 5 5 477.22 22.51
 3 -5 -5 497.59 26.92
 3 -5 -4 249.36 26.89
 3 -5 -4 272.16 21.46
 -3 5 4 263.27 13.94
 3 -5 -3 79.45 16.02
 3 -5 -3 111.49 15.1
 3 -5 -2 154.58 12.5
 3 -5 -2 137.27 20.02
 3 -5 -2 105.25 14.9
 3 -5 -1 20.41 5.11
 3 -5 -1 1.65 8.58
 3 -5 -1 19.61 10.66
 3 -5 -1 22.46 5.15
 3 -5 0 241.01 27.91
 3 -5 0 277.74 22.03
 3 -5 0 290.95 17.79
 3 -5 0 241.81 17.18
 3 -5 1 678.33 44.07
 3 -5 1 785.86 36.36
 3 -5 1 676.52 33.87
 3 -5 1 673.29 34.31
 3 -5 2 535.17 33.8
 3 -5 2 506.65 28.5
 3 -5 2 582.66 28.43
 3 -5 3 361.22 19.27
 3 -5 3 426.36 23.62
 3 -5 3 429.06 24.63
 3 -5 3 427.98 22.5
 -3 5 -4 364.95 24.29
 3 -5 5 323.65 19.88
 3 -5 5 280.39 15.71
 3 -5 5 327.03 18.29
 -3 5 -5 324.34 18.83
 3 -5 6 128.62 8.65
 3 -5 6 128.69 11.5
 -3 5 -6 128.78 9.37
 3 -5 7 33.47 6.11
 3 -5 7 25.38 3.47
 -3 4 11 177.47 8.62
 -3 4 11 237.08 10.61
 3 -4 -10 280.04 13.66
 3 -4 -10 245.54 13.59
 -3 4 10 275.59 14.09
 -3 4 9 67.75 5.57
 3 -4 -9 64.81 6.78
 3 -4 -9 70.38 6.41
 -3 4 9 72.62 7.06
 -3 4 8 13.98 3.53
 3 -4 -8 14.43 3.61
 -3 4 8 11.16 4.26
 3 -4 -7 63.63 6.6
 -3 4 7 84.68 9.76
 3 -4 -6 538.75 28.57
 3 -4 -6 567.13 26.03
 3 -4 -5 589.25 43.79
 3 -4 -5 600.61 36.27
 3 -4 -5 779.23 31.72
 -3 4 5 868.52 34.18
 3 -4 -4 790.93 46.79
 3 -4 -4 813.83 39.01
 -3 4 4 882.98 35.4
 3 -4 -3 530.86 27.82
 -3 4 3 598.12 24.84
 3 -4 -2 228.79 14.88
 -3 4 2 219.86 11.36
 3 -4 -1 1.8 3.21
 3 -4 -1 3.49 4.85
 3 -4 -1 4.68 3.87
 3 -4 0 3.71 3.26
 3 -4 0 -2.38 5.28
 3 -4 0 2.29 3.2
 3 -4 0 2.2 3.18
 3 -4 1 244.48 22.7
 3 -4 1 222.87 16.97
 3 -4 1 252.45 17.03
 3 -4 1 252.91 15.96
 3 -4 1 228.34 15.69
 3 -4 2 346.32 30.52
 3 -4 2 391.6 21.47
 3 -4 2 320.8 23.82
 3 -4 3 500.64 35.04
 3 -4 3 571.76 27.79
 3 -4 3 501.72 28.08
 3 -4 3 560.64 27.98
 3 -4 3 513.04 28.2
 3 -4 4 1721.44 67.36
 3 -4 4 1710.92 68.11
 3 -4 4 1544.33 68.4
 -3 4 -4 1576.63 71.06
 3 -4 5 565.98 29.74
 3 -4 5 629.39 31.4
 3 -4 5 606.78 31.07
 -3 4 -5 595.71 33.57
 3 -4 6 211.97 16.02
 3 -4 6 219.78 14.87
 -3 4 -6 195.05 14.16
 3 -4 7 -1.43 5.36
 -3 4 -7 0.32 3.11
 3 -4 8 7.69 4.53
 3 -4 8 6.7 2.41
 -3 4 -8 2.75 1.34
 3 -4 9 59.85 4.08
 -3 3 11 113.32 6.57
 3 -3 -11 127.61 7.12
 -3 3 11 128.57 7.33
 3 -3 -10 361.29 17.74
 3 -3 -10 410.18 18.08
 -3 3 10 398.21 18.55
 3 -3 -9 169.17 11.57
 -3 3 9 195.48 10.41
 -3 3 8 157.42 10.07
 3 -3 -8 167.34 11.01
 -3 3 8 168.18 12.33
 3 -3 -7 50.23 6.1
 -3 3 7 50.58 8.43
 3 -3 -6 278.38 15.74
 -3 3 6 534.19 39.32
 3 -3 -5 312.56 24.58
 3 -3 -5 362.01 19.99
 3 -3 -5 362.26 18.17
 3 -3 -4 1212.14 50.22
 3 -3 -4 1216.55 49.15
 3 -3 -3 477.81 22.58
 -3 3 3 519.1 22.38
 3 -3 -2 831.59 35.58
 3 -3 -2 863.09 40.64
 -3 3 2 916.29 34.78
 3 -3 -1 357.65 18.82
 3 -3 -1 363.65 17.66
 3 -3 -1 347.81 21.38
 -3 3 1 361.81 15.93
 3 -3 0 6.38 3.51
 3 -3 0 10.15 4.46
 3 -3 1 330.42 17.31
 3 -3 1 331.97 19.15
 3 -3 1 349.31 21.24
 3 -3 1 348.9 18.54
 3 -3 2 144.37 11.93
 3 -3 2 140.62 10.45
 3 -3 2 133.93 13.48
 3 -3 2 148.65 11.19
 3 -3 3 73.54 8.99
 3 -3 3 65.47 8.79
 3 -3 3 74.76 10.35
 3 -3 3 60.42 7.51
 3 -3 4 641.58 34.08
 3 -3 4 787.34 34.42
 3 -3 4 710.32 38.4
 3 -3 4 682.46 34.08
 -3 3 -4 698.49 36.54
 3 -3 5 851 44.68
 3 -3 5 941.67 40.67
 3 -3 5 870.3 40.46
 -3 3 -5 812.11 42.88
 3 -3 6 136.95 12.45
 3 -3 6 143.85 13.07
 3 -3 6 148.62 13.2
 -3 3 -6 140.2 14.72
 -3 3 -6 136.23 12.63
 3 -3 7 240.95 16.26
 3 -3 7 255.58 16.99
 3 -3 7 233.87 17
 -3 3 -7 237.86 15.6
 3 -3 8 10.74 5.01
 3 -3 8 7.01 4.17
 -3 3 -8 7.75 3.14
 -3 3 -9 1.15 1.29
 3 -3 10 99.36 5.55
 -3 2 11 197.03 9.84
 3 -2 -11 214.45 9.84
 -3 2 11 191.07 9.56
 3 -2 -10 245.47 12.58
 -3 2 10 245.71 12.9
 3 -2 -9 725.84 31.07
 -3 2 8 295.37 14.83
 3 -2 -8 302.66 16.15
 -3 2 8 261.43 15.95
 3 -2 -7 507.31 25.1
 -3 2 7 548.85 24.18
 -3 2 7 548.43 26.69
 3 -2 -6 26.73 4.55
 -3 2 6 23.61 6.45
 3 -2 -5 105.92 8.18
 3 -2 -5 116.27 8.36
 3 -2 -4 103.96 7.43
 3 -2 -4 90.82 7.11
 -3 2 4 102.48 8.36
 3 -2 -3 732.9 30.64
 3 -2 -3 741.05 30.72
 3 -2 -2 648.76 26.64
 3 -2 -2 604.68 31.59
 -3 2 2 669.77 26.87
 3 -2 -1 1648.57 61.04
 -3 2 1 1642.2 60.64
 3 -2 0 543 23.1
 3 -2 0 560.6 25.44
 3 -2 1 576.03 23.91
 3 -2 1 553.83 26.45
 3 -2 1 550.4 30.13
 3 -2 1 573.24 25.52
 3 -2 2 120.6 8.07
 3 -2 2 124.69 10.42
 3 -2 2 115.55 12.34
 3 -2 2 111.86 8.78
 -3 2 -3 144.98 8.21
 3 -2 3 138.87 9.06
 3 -2 3 141.79 12.06
 3 -2 3 141.26 14.31
 3 -2 3 124.52 10.12
 3 -2 4 41.3 7.41
 3 -2 4 28.34 8.02
 3 -2 4 34.64 5.35
 3 -2 4 33.05 5.64
 3 -2 5 759.88 37.19
 3 -2 5 752.03 35.06
 3 -2 5 752.2 41.31
 -3 2 -5 770.84 38.36
 3 -2 6 1097.15 49.35
 3 -2 6 1100.87 47.68
 3 -2 6 1013.32 47.13
 3 -2 6 1067.43 53.99
 -3 2 -6 1132.12 51.38
 -3 2 -6 1073.62 48.13
 3 -2 7 1029.75 44.92
 3 -2 7 1126.36 47.21
 3 -2 7 1015.27 45.45
 3 -2 7 954.31 50.23
 -3 2 -7 852.71 46.19
 -3 2 -7 1007.96 44.42
 3 -2 8 545.05 27.94
 3 -2 8 568.08 28.91
 3 -2 8 539.55 28.54
 -3 2 -8 550.68 26.64
 3 -2 9 64.98 7.46
 3 -2 9 62.48 8.24
 -3 2 -10 3 1.43
 -3 1 11 58.44 4.48
 3 -1 -11 54.32 3.71
 3 -1 -10 130.27 7.87
 -3 1 10 128.16 7.88
 3 -1 -9 580.92 25.34
 -3 1 9 569.99 25.46
 -3 1 8 597.01 26.33
 3 -1 -8 679.33 28.74
 -3 1 8 610.17 28.03
 -3 1 7 417.05 19.53
 3 -1 -7 422.43 21.66
 -3 1 7 400.58 20.96
 -3 1 6 421.84 20.01
 3 -1 -6 450.33 21.96
 -3 1 6 423.57 22.03
 3 -1 -5 14.65 3.39
 -3 1 5 21.07 4.57
 3 -1 -4 3.5 2.28
 3 -1 -4 5 2.36
 -3 1 4 3.69 2.98
 3 -1 -3 601.68 25.25
 3 -1 -3 594.02 30.81
 3 -1 -3 639.01 25.89
 -3 1 3 682.2 27.03
 3 -1 -2 815.06 31.85
 -3 1 2 829.1 32.65
 3 -1 -1 1693.49 60.35
 -3 1 1 1592.6 60.38
 3 -1 0 1517.51 60.5
 3 -1 0 1653.44 58.82
 3 -1 1 961.24 35.34
 3 -1 1 844.77 37.54
 3 -1 2 208.56 10.49
 3 -1 2 198.04 13.08
 3 -1 3 67.95 5.31
 3 -1 3 61.14 7.78
 3 -1 3 60.21 9.43
 -3 1 -3 59.81 4.99
 3 -1 3 54.1 5.7
 3 -1 4 1.48 4.7
 -3 1 -4 2.58 1.81
 3 -1 4 0.82 2.38
 3 -1 4 -0.8 4.39
 3 -1 4 -0.37 2.81
 3 -1 5 147.29 11.26
 3 -1 5 143.59 15.6
 3 -1 5 140.38 12.84
 -3 1 -5 141.01 12.47
 3 -1 6 776.85 37.08
 3 -1 6 786.44 34.9
 3 -1 6 727.78 33.93
 -3 1 -6 697.71 36.44
 -3 1 -6 658.06 34.5
 3 -1 7 1218.35 52.28
 3 -1 7 1284.66 52.66
 3 -1 7 1255.18 61.13
 -3 1 -7 1261.66 52.79
 3 -1 8 1060.3 48.23
 3 -1 8 1226.08 51.51
 3 -1 8 1075.44 48.56
 3 -1 8 1026.21 55.53
 -3 1 -8 1162.47 50.94
 -3 1 -8 1155.85 48.14
 3 -1 9 307.99 18.86
 3 -1 9 300.57 19.23
 -3 1 -10 93.22 6.12
 3 -1 10 81.38 8.23
 -3 1 -10 81.86 5.84
 -3 1 -11 3.98 1.44
 -3 0 11 16.87 2.44
 -3 0 10 12.46 3
 3 0 -10 8.13 2.05
 3 0 -9 314.84 15
 -3 0 9 289.22 14.76
 -3 0 8 645.89 27.06
 3 0 -8 613.66 34.27
 3 0 -8 671.2 28.65
 -3 0 8 616.81 27.92
 3 0 -7 70.63 9.78
 3 0 -7 74.04 8.41
 -3 0 7 86.59 6.92
 -3 0 7 75.59 7.24
 -3 0 6 573.25 24.49
 3 0 -6 518.61 30.36
 -3 0 6 495.45 24.91
 3 0 -5 553.69 30.32
 -3 0 5 566.74 25.11
 3 0 -5 618.92 26.9
 -3 0 5 593.43 26.55
 3 0 -4 28.35 3.41
 3 0 -4 29.66 5.39
 3 0 -4 33.11 4.23
 -3 0 4 37.52 4.77
 3 0 -3 1.71 2.05
 3 0 -3 0.58 1.85
 -3 0 3 3.33 2.33
 -3 0 2 298.37 14.05
 -3 0 1 454.62 19.22
 3 0 -1 504.41 24.84
 3 0 0 356.2 16.49
 3 0 1 1097.93 48.39
 3 0 1 1118.28 43.81
 3 0 2 2497.21 92.92
 -3 0 -3 1118.42 44.46
 3 0 3 1264.79 44.45
 3 0 3 1139.98 48.3
 3 0 4 187.17 9.23
 -3 0 -4 175.34 9.33
 -3 0 -4 154.22 11.4
 3 0 4 159.53 12.68
 -3 0 -4 174.17 7.96
 3 0 5 8.37 5.1
 3 0 5 9.47 3.74
 3 0 5 5.77 6.77
 -3 0 -5 7.52 3.92
 -3 0 -5 6.1 2.13
 -3 0 -6 295.87 13.99
 3 0 6 302.88 19.96
 3 0 6 297.37 17.07
 -3 0 -6 261.03 18.49
 -3 0 -6 306.02 18.98
 3 0 7 435.08 25.72
 3 0 7 399.51 22.53
 3 0 7 462 33.26
 -3 0 -7 431.39 24.86
 3 0 7 440.24 23.67
 -3 0 -7 425.14 23.7
 3 0 8 89.95 9.94
 3 0 8 82.47 9.34
 3 0 8 86.55 14.56
 -3 0 -8 106.63 10.1
 3 0 9 540 29.6
 3 0 9 552.81 36.82
 -3 0 -10 555.77 24.62
 3 0 10 585.83 29.04
 -3 0 -10 569.07 23.87
 -3 0 -11 64.87 4.62
 -3 0 -11 56.39 4.2
 -3 0 -12 38.8 2.72
 -3 -1 11 150.93 6.96
 -3 -1 11 128.9 7.37
 -3 -1 10 22.64 3.38
 -3 -1 9 -0.26 2.55
 -3 -1 8 166.7 10.11
 3 1 -8 181.78 15.48
 3 1 -7 1239.54 55.85
 3 1 -7 1294.5 49.24
 -3 -1 7 1121.66 47.19
 3 1 -6 1094.8 51.74
 -3 -1 6 1148.65 44.24
 -3 -1 6 1031.05 44.24
 -3 -1 5 1021.56 40.45
 3 1 -5 953.87 46.71
 -3 -1 5 955.31 40.78
 3 1 -4 848.5 39.87
 -3 -1 4 906.32 35.33
 3 1 -4 915.08 35.53
 -3 -1 4 841.66 35.59
 -3 -1 3 8.96 2.82
 3 1 -3 7.62 3.1
 3 1 -3 7.56 2.22
 -3 -1 3 5.71 2.5
 -3 -1 2 393.45 17.4
 -3 -1 1 94.19 6.65
 3 1 -1 104.37 9.41
 -3 -1 0 514.16 21.93
 3 1 1 221.3 15.14
 3 1 2 2574.42 95.19
 3 1 2 2617.7 100.29
 -3 -1 -3 2061.5 75.19
 3 1 3 2077.26 78.45
 -3 -1 -4 2331.13 84.76
 -3 -1 -4 2351.44 83.26
 -3 -1 -5 345.5 15.43
 3 1 5 379.37 25.86
 -3 -1 -5 316.63 18.83
 -3 -1 -6 19.08 3.07
 3 1 6 16.36 4.04
 3 1 6 15.31 7.39
 -3 -1 -6 20.46 5.46
 -3 -1 -7 134.37 8.82
 3 1 7 132.05 13.08
 3 1 7 146.95 11.49
 3 1 7 125.67 10.42
 3 1 7 155.07 19.09
 -3 -1 -7 148.87 12.12
 3 1 8 1235.08 55.33
 3 1 8 1158.66 50.98
 3 1 8 1193.47 64.65
 -3 -1 -8 1296.47 52.31
 3 1 9 250.03 16.59
 3 1 9 277 19.68
 3 1 9 254.21 24.66
 -3 -1 -10 378.44 18.99
 3 1 10 406.22 23.79
 -3 -1 -11 241.31 12.26
 3 1 11 241.93 15.8
 -3 -1 -11 247.1 11.97
 -3 -1 -12 93.67 5.42
 -3 -2 10 51.76 4.23
 -3 -2 10 55.64 5.25
 -3 -2 9 81.79 6.46
 -3 -2 8 45.69 4.89
 -3 -2 8 49.53 5.7
 -3 -2 7 90.73 7.3
 3 2 -7 90.68 10.9
 3 2 -6 798.39 39.31
 -3 -2 6 764.23 31.39
 -3 -2 6 702.6 30.55
 -3 -2 5 1096.9 42.57
 3 2 -5 1096.87 49.82
 -3 -2 5 1032.08 42.14
 3 2 -4 952.95 43.18
 -3 -2 4 953.32 37.21
 -3 -2 4 901.9 36.97
 -3 -2 3 1024.33 40.04
 -3 -2 3 1035.78 40.12
 -3 -2 2 89.83 6.37
 3 2 -2 107.54 9.15
 -3 -2 2 90.74 6.26
 -3 -2 2 99.76 6.41
 -3 -2 1 91.11 6.15
 -3 -2 1 100.34 7.43
 3 2 -1 113.43 9.36
 -3 -2 0 415.77 19.06
 -3 -2 0 416.19 17.38
 3 2 1 39.28 6.3
 -3 -2 -1 40.51 3.62
 3 2 2 805.88 37.04
 3 2 3 2821.7 103.8
 -3 -2 -4 296.47 12.28
 -3 -2 -4 306.33 13.54
 3 2 4 272.1 16.34
 -3 -2 -4 253.79 15.46
 -3 -2 -5 1145.51 42.39
 3 2 5 1134.18 47.4
 -3 -2 -5 1086.09 40.9
 -3 -2 -5 1058.04 45.57
 -3 -2 -6 334.29 15.7
 3 2 6 360.78 21.08
 3 2 6 389.74 28.48
 -3 -2 -6 331.57 19.1
 -3 -2 -7 74.24 6.25
 3 2 7 77.93 10.39
 3 2 7 76.99 7.96
 -3 -2 -7 81.17 8.79
 -3 -2 -8 40.72 5.19
 3 2 8 40.28 6.53
 3 2 8 43.39 13.04
 -3 -2 -8 45.52 6.88
 3 2 9 671.87 31.5
 3 2 9 689.06 44.98
 3 2 10 912.96 43.66
 3 2 10 893.81 51.72
 -3 -2 -11 360.94 17.7
 3 2 11 408.5 22.63
 -3 -2 -11 374.49 16.99
 3 2 12 148.42 10.63
 -3 -2 -12 141.85 7.53
 -3 -2 -12 127.12 7.21
 -3 -2 -13 228.78 9.57
 -3 -3 10 275.03 11.52
 -3 -3 10 290.48 12.79
 -3 -3 9 288.75 13.64
 -3 -3 9 299.83 15.33
 -3 -3 8 58.09 5.55
 -3 -3 7 137.13 9.35
 -3 -3 6 1.3 2.97
 -3 -3 5 42.43 5.62
 -3 -3 5 48.19 5.32
 -3 -3 4 174.53 10.86
 -3 -3 4 177.2 10.6
 -3 -3 4 178.1 9.98
 -3 -3 3 2108.9 73.44
 -3 -3 3 1970.16 73.31
 -3 -3 3 1924.5 74.1
 -3 -3 3 1913.18 72.37
 -3 -3 2 738.63 29.36
 -3 -3 2 753.1 28.53
 -3 -3 2 701.3 29.16
 -3 -3 2 712.58 28.82
 -3 -3 1 859.1 36.34
 3 3 -1 861.35 37.76
 -3 -3 1 925.02 34.71
 -3 -3 1 887.15 34.51
 -3 -3 1 913.7 34.46
 -3 -3 0 10.19 2.3
 -3 -3 0 10.02 3.68
 3 3 0 11.91 3.76
 -3 -3 0 14.04 2.66
 3 3 1 339.57 18.34
 -3 -3 -1 330.55 14.22
 -3 -3 -2 95.48 5.35
 3 3 2 93.06 9.18
 3 3 3 1634.82 62.91
 -3 -3 -3 1658.91 59.56
 3 3 4 2038.33 79.02
 -3 -3 -4 2092 75.38
 3 3 4 2077.77 83.9
 -3 -3 -4 2078.08 74.2
 -3 -3 -5 1323.73 49.3
 3 3 5 1321.04 54.23
 -3 -3 -5 1391.22 48.91
 -3 -3 -5 1259.1 47.98
 -3 -3 -5 1296.5 52.22
 -3 -3 -6 858.15 34.66
 3 3 6 872.03 40.21
 3 3 6 986.79 49.92
 -3 -3 -6 911.97 38.28
 -3 -3 -7 345.57 16.97
 3 3 7 329.36 17.75
 3 3 7 337.67 21.64
 -3 -3 -7 388.65 20.2
 -3 -3 -8 51.29 6.19
 3 3 8 49 6.26
 3 3 8 48.9 15.62
 3 3 8 56.16 9.63
 -3 -3 -9 6.47 3.63
 3 3 9 12.31 6.66
 3 3 9 6.21 7.39
 -3 -3 -10 19.28 4.2
 3 3 10 18.65 9.67
 3 3 10 28.59 3.66
 -3 -3 -10 14.88 3
 3 3 11 718.96 35.44
 -3 -3 -11 718.85 29.97
 3 3 11 721.47 28.1
 -3 -3 -11 667.51 27.17
 -3 -3 -11 695.8 28.43
 3 3 12 472.16 24.96
 -3 -3 -12 515.68 20.59
 -3 -3 -12 484.24 20.86
 -3 -3 -13 196.76 8.78
 -3 -4 9 356.32 14.79
 -3 -4 9 368.6 16.44
 -3 -4 8 452.63 19.61
 -3 -4 8 450.26 21.55
 -3 -4 7 48.31 5.32
 -3 -4 7 48.76 5.49
 -3 -4 6 2.23 2.49
 -3 -4 6 6.09 3.1
 -3 -4 5 182.66 13.56
 -3 -4 5 216.94 12.53
 -3 -4 4 244.41 15.24
 -3 -4 4 232.26 13.37
 -3 -4 4 249.65 13.61
 -3 -4 3 506.59 22.42
 -3 -4 3 518.46 23.94
 -3 -4 3 483.2 22.22
 -3 -4 2 1214.15 45.38
 -3 -4 2 1133.92 44.2
 -3 -4 2 1208.41 46.33
 -3 -4 2 1143.81 45.14
 -3 -4 2 1204.24 47.49
 -3 -4 2 1162.78 44.07
 -3 -4 1 720.76 28.86
 -3 -4 1 775.95 29.63
 -3 -4 1 725.93 29.94
 -3 -4 1 750.6 29.46
 -3 -4 1 684.82 30.3
 -3 -4 1 736.68 31.65
 -3 -4 0 2547.79 92.17
 -3 -4 0 2627.3 92.18
 -3 -4 0 2563.04 94.97
 3 4 0 2557.82 95.1
 -3 -4 0 2549.9 92.11
 -3 -4 0 2500.58 93.07
 -3 -4 -1 646.64 25.78
 -3 -4 -1 702.95 26.36
 -3 -4 -1 628.69 25.5
 -3 -4 -1 653.71 28.87
 -3 -4 -2 32.82 3.1
 -3 -4 -2 40.68 4
 -3 -4 -2 36.07 3.31
 3 4 2 30.9 5.1
 -3 -4 -2 36.86 3.14
 3 4 3 61.54 6.53
 -3 -4 -3 72.39 5.02
 -3 -4 -3 62.44 4.87
 -3 -4 -3 55.6 4.17
 3 4 3 64.69 7.79
 -3 -4 -3 64.32 4.23
 -3 -4 -3 63.1 4.09
 -3 -4 -4 1301.95 48.7
 3 4 4 1371.28 52.88
 -3 -4 -4 1286.98 47.7
 -3 -4 -4 1313.38 48.62
 3 4 5 1263.21 52.21
 -3 -4 -5 1243.25 47.05
 -3 -4 -5 1249.22 46.68
 -3 -4 -6 1672.21 62.01
 3 4 6 1666.46 67.71
 -3 -4 -6 1663.72 61.16
 3 4 6 1853.29 76.21
 -3 -4 -6 1595.98 63.6
 -3 -4 -7 625.43 27.57
 3 4 7 639.29 32.83
 -3 -4 -8 125.72 9.75
 -3 -4 -8 121.52 9.5
 3 4 8 142.68 14.05
 3 4 8 107.8 28.06
 -3 -4 -9 32.18 5.4
 3 4 9 31.52 7.94
 3 4 9 35 13.38
 -3 -4 -9 33.99 4.58
 -3 -4 -9 30.15 3.87
 -3 -4 -10 13.98 3.84
 3 4 10 8.41 8.68
 3 4 10 18.41 7.27
 -3 -4 -10 13.01 2.87
 3 4 11 59.38 5.34
 -3 -4 -11 58.59 4.77
 -3 -4 -11 58.93 5.06
 -3 -4 -11 63.07 6.21
 3 4 12 80.15 9.07
 3 4 12 67.95 5.08
 -3 -4 -12 69.42 4.65
 -3 -4 -12 73.31 5.19
 -3 -4 -12 68.46 5.66
 3 4 13 206.53 12.83
 -3 -4 -13 211.99 9.55
 -3 -4 -13 221.38 9.84
 -3 -5 8 254.17 13.13
 -3 -5 7 464.57 22.23
 -3 -5 7 498.01 22
 -3 -5 7 511.82 21.33
 -3 -5 7 523.13 23.93
 -3 -5 6 42.88 5.63
 -3 -5 6 40.28 5.46
 -3 -5 6 43.33 4.88
 -3 -5 6 33.23 5.85
 -3 -5 5 6.8 3.08
 -3 -5 5 0.41 3.31
 -3 -5 5 2.37 2.97
 -3 -5 5 4.52 3.92
 -3 -5 4 105.55 8.9
 -3 -5 4 133.12 10.46
 -3 -5 4 119.4 8.75
 -3 -5 4 124.13 10.63
 -3 -5 3 503.49 24.38
 -3 -5 3 509.57 23.15
 -3 -5 3 492.18 22.38
 -3 -5 3 461.78 24.3
 -3 -5 2 331.85 16.68
 -3 -5 2 340.75 17.82
 -3 -5 2 335.06 16.42
 -3 -5 2 351.13 17.97
 -3 -5 2 345.94 18.43
 -3 -5 1 761.6 30.13
 -3 -5 1 706.24 29.27
 -3 -5 1 744.11 30.8
 -3 -5 1 662.49 32.27
 -3 -5 1 706.37 30.95
 -3 -5 0 1472 53.99
 -3 -5 0 1369.77 53.55
 -3 -5 0 1503.33 53.21
 -3 -5 0 1383.07 54.5
 -3 -5 0 1529.34 57.01
 -3 -5 0 1417.98 53.53
 -3 -5 0 1380.24 54.99
 -3 -5 0 1360.07 56.69
 -3 -5 0 1436.96 52.14
 -3 -5 -1 675.61 27.18
 -3 -5 -1 644.84 27.15
 -3 -5 -1 713.51 26.71
 -3 -5 -1 683.4 28.02
 -3 -5 -1 671.64 30.13
 -3 -5 -1 671.7 28.26
 -3 -5 -1 675.01 25.91
 -3 -5 -1 637.89 29.91
 -3 -5 -2 602.81 23.95
 -3 -5 -2 576.35 24.4
 -3 -5 -2 599.7 23.48
 -3 -5 -2 585.8 24.84
 -3 -5 -2 593.44 27.45
 -3 -5 -2 573.32 24.91
 -3 -5 -2 616.73 23.12
 -3 -5 -2 568.2 26.82
 -3 -5 -3 371.34 16.78
 -3 -5 -3 425.2 17.84
 -3 -5 -3 402.1 18.12
 -3 -5 -3 395.66 16.6
 -3 -5 -3 427.19 16.55
 -3 -5 -3 405.6 17.13
 -3 -5 -3 403.89 20.09
 -3 -5 -4 35.97 4.14
 -3 -5 -4 39.06 3.77
 3 5 4 43.85 7.09
 -3 -5 -4 42.04 4.29
 -3 -5 -4 39.38 4.16
 -3 -5 -4 34.6 3.18
 -3 -5 -4 35.95 5.01
 -3 -5 -5 1169.53 46.48
 -3 -5 -5 1229.34 45.56
 3 5 5 1272.1 51.53
 -3 -5 -5 1192.55 45.47
 -3 -5 -5 1127.19 48.22
 -3 -5 -6 766.38 30.43
 3 5 6 765.02 35.83
 -3 -5 -6 722.97 29.63
 -3 -5 -6 716.6 31.03
 3 5 6 752.3 38.64
 -3 -5 -6 708.09 32.66
 -3 -5 -7 704.45 30.86
 -3 -5 -7 699.33 30.55
 3 5 7 783.79 42.37
 3 5 7 703.47 35.37
 -3 -5 -8 653.62 30.21
 -3 -5 -8 725.12 30.69
 3 5 8 696.21 35.59
 3 5 8 648.37 44.71
 -3 -5 -9 76.06 7.6
 3 5 9 89.98 11.52
 3 5 9 66.42 14.58
 -3 -5 -9 78.32 6.99
 -3 -5 -9 75.1 5.72
 -3 -5 -10 350.79 18.54
 3 5 10 380.91 23.92
 3 5 10 374.96 30.56
 -3 -5 -10 340.88 16.34
 -3 -5 -10 355.14 16.25
 3 5 11 4.4 6.03
 3 5 11 -0.48 2.29
 -3 -5 -11 -0.2 1.78
 -3 -5 -11 1.39 1.72
 3 5 12 107.2 6.78
 -3 -5 -12 92.7 6.04
 -3 -5 -12 103.8 6.34
 -3 -5 -12 109.99 7.45
 3 5 13 25.65 5.2
 3 5 13 34.13 3.05
 -3 -5 -13 29.94 2.69
 -3 -5 -13 34.48 3.32
 -3 -6 8 211.17 9.86
 -3 -6 7 392.35 17.54
 -3 -6 7 453.14 19.53
 -3 -6 6 373.98 19.91
 -3 -6 6 430.69 19.74
 -3 -6 6 439.14 20.96
 -3 -6 5 41.79 5.96
 -3 -6 5 34.42 3.8
 -3 -6 5 37.31 5.47
 -3 -6 5 39.68 4.71
 -3 -6 5 38.33 6.13
 -3 -6 4 239.72 14.75
 -3 -6 4 246.04 15.27
 -3 -6 4 248.11 13.3
 -3 -6 4 230.94 15.45
 -3 -6 3 307.24 17.44
 -3 -6 3 281.7 15.04
 -3 -6 3 305.96 17.89
 -3 -6 2 116.2 9.03
 -3 -6 2 129.16 9.96
 -3 -6 2 114.21 8.22
 -3 -6 2 125.74 10.21
 -3 -6 1 350.19 26.37
 -3 -6 1 327.42 17.05
 -3 -6 1 325.1 15.33
 -3 -6 1 339.32 17.88
 -3 -6 1 328.13 15.99
 -3 -6 1 358.42 20.21
 -3 -6 1 345.33 18.25
 -3 -6 0 1284.68 51.47
 -3 -6 0 1255.16 49.64
 -3 -6 0 1305.59 52.27
 -3 -6 0 1391.32 52.3
 -3 -6 0 1250.61 52.45
 -3 -6 -1 740.84 32.05
 -3 -6 -1 789.65 30.76
 -3 -6 -1 749.14 32.8
 -3 -6 -1 870.41 35.52
 -3 -6 -1 868.19 32.97
 -3 -6 -1 706.17 36
 -3 -6 -1 796.02 33.43
 -3 -6 -1 803.67 29.93
 -3 -6 -2 245.49 12.82
 -3 -6 -2 264.48 11.81
 -3 -6 -2 260.22 13.68
 -3 -6 -2 266.52 15.68
 -3 -6 -2 246.41 13.72
 -3 -6 -2 233.2 16.05
 -3 -6 -2 257.29 11.24
 -3 -6 -3 588.02 24.58
 -3 -6 -3 588.85 25.86
 -3 -6 -3 636.11 25.67
 -3 -6 -3 631.7 26.33
 -3 -6 -3 686.66 29.7
 -3 -6 -3 597.63 26.41
 -3 -6 -3 612.08 23.78
 -3 -6 -3 588.23 29.38
 -3 -6 -4 156.73 9.11
 3 6 4 186.42 14.05
 -3 -6 -4 155.09 9.75
 -3 -6 -4 169.91 10.2
 -3 -6 -4 172.98 10.11
 -3 -6 -4 169.85 12.62
 -3 -6 -4 162.02 9.18
 -3 -6 -5 83.93 6.46
 3 6 5 100.39 11.71
 -3 -6 -5 71.26 6.39
 -3 -6 -5 77.64 8.63
 -3 -6 -5 80.47 6.38
 -3 -6 -6 978.52 41.05
 3 6 6 982.27 46.45
 -3 -6 -6 987.56 40.85
 -3 -6 -7 473.6 23.11
 -3 -6 -7 509.22 23.91
 -3 -6 -7 493.39 33.32
 3 6 7 517.56 28.69
 -3 -6 -7 558.01 27.05
 -3 -6 -8 861.33 35.6
 3 6 8 863.55 41.34
 -3 -6 -8 792.54 35.17
 3 6 9 408.42 31.66
 -3 -6 -9 470.92 21.89
 -3 -6 -9 484.93 22.75
 3 6 10 222.41 22.16
 -3 -6 -10 234.59 12.75
 3 6 10 255.62 19.23
 -3 -6 -10 268.68 14.68
 3 6 11 353 21.86
 -3 -6 -11 300 14.34
 -3 -6 -12 1.19 2.3
 3 6 12 4.14 5.19
 3 6 12 2.25 2.15
 -3 -6 -12 -0.34 1.58
 3 6 13 26.06 5.23
 3 6 13 19 2.57
 -3 -6 -13 28.71 3.13
 -3 -7 7 220.14 10.36
 -3 -7 6 411.21 18.28
 -3 -7 6 432.69 19.44
 -3 -7 5 239.81 14.74
 -3 -7 5 234.69 13.59
 -3 -7 5 266.52 13.32
 -3 -7 5 260.18 14.74
 -3 -7 4 157.24 12.06
 -3 -7 4 185.26 12.11
 -3 -7 4 161.18 11.97
 -3 -7 3 410.82 22.33
 -3 -7 3 462.32 22.76
 -3 -7 3 432.23 22.89
 -3 -7 2 6.14 3.65
 -3 -7 2 5.68 3.82
 -3 -7 1 54.85 10.89
 -3 -7 1 57.96 6.9
 -3 -7 1 61.04 5.01
 -3 -7 1 77.19 7.84
 -3 -7 1 90.1 12.06
 -3 -7 1 48.45 7.97
 -3 -7 1 61.31 7.45
 -3 -7 1 67.34 7.27
 -3 -7 0 456.24 36.65
 -3 -7 0 397.04 20.72
 -3 -7 0 411.98 17.94
 -3 -7 0 416.31 21.12
 -3 -7 0 455.67 21.31
 -3 -7 0 362.29 25.91
 -3 -7 0 402.97 21.32
 -3 -7 -1 1488.69 72.44
 -3 -7 -1 1307.21 54.75
 -3 -7 -1 1412.77 51.89
 -3 -7 -1 1434.18 55.45
 -3 -7 -1 1460.87 55.04
 -3 -7 -1 1456.38 60.72
 -3 -7 -1 1328.46 55.48
 -3 -7 -2 709.54 41.27
 -3 -7 -2 588.15 27.5
 -3 -7 -2 631.67 25.03
 -3 -7 -2 673.38 27.9
 -3 -7 -2 607.41 27.79
 -3 -7 -2 658.79 29.98
 -3 -7 -2 662.87 32.02
 -3 -7 -2 619.58 28.26
 -3 -7 -3 796.8 33.74
 -3 -7 -3 762.46 33.41
 -3 -7 -3 801.55 36.03
 -3 -7 -3 835.87 34.02
 -3 -7 -3 848.66 37.59
 -3 -7 -4 320.97 16.28
 -3 -7 -4 297.88 16.21
 -3 -7 -4 330.84 16.93
 -3 -7 -4 340.01 19.4
 -3 -7 -4 345.23 17.09
 -3 -7 -5 223.41 12.88
 -3 -7 -5 262.98 23.34
 3 7 5 241.27 22.01
 -3 -7 -5 229.49 13.27
 -3 -7 -5 234.25 16.44
 -3 -7 -5 230.85 12.31
 -3 -7 -6 24.41 4.02
 3 7 6 14.23 8.46
 -3 -7 -6 16.4 4.06
 -3 -7 -6 22.22 9.36
 -3 -7 -6 24.95 4.31
 -3 -7 -6 29.23 7.97
 -3 -7 -7 106.75 17.45
 3 7 7 130.21 13.97
 -3 -7 -7 83.59 11.65
 -3 -7 -7 119.16 8.65
 3 7 8 325.31 22.48
 -3 -7 -8 316.96 17.08
 -3 -7 -8 329.87 17.06
 -3 -7 -9 620.36 27.34
 -3 -7 -9 641.49 28.22
 3 7 10 88.89 11.43
 -3 -7 -10 80.76 6.49
 -3 -7 -10 74.96 6.09
 -3 -7 -10 77.94 7.2
 3 7 11 383.43 23.42
 -3 -7 -11 352.83 16.54
 -3 -7 -11 360.42 16.6
 -3 -7 -11 391.03 18.3
 3 7 12 69.1 9.18
 -3 -7 -12 71.84 5.07
 3 7 12 74.88 5.74
 -3 -7 -12 77.07 5.35
 -3 -7 -12 86.3 6.49
 3 7 13 4.13 1.88
 -3 -8 6 82.64 5.24
 -3 -8 5 448.55 19.83
 -3 -8 5 481.79 20.79
 -3 -8 4 139.98 10.9
 -3 -8 4 173.29 10.52
 -3 -8 4 150.97 9.46
 -3 -8 4 163.28 10.76
 -3 -8 3 194.01 12.37
 -3 -8 3 179.53 13.11
 -3 -8 3 182.37 11.61
 -3 -8 3 192 12.71
 -3 -8 2 233.1 15.52
 -3 -8 1 2.78 3.86
 -3 -8 1 2.24 3.02
 -3 -8 1 0.81 3.3
 -3 -8 1 -1.74 4.64
 -3 -8 1 0.77 3.24
 -3 -8 1 -1.3 3.92
 -3 -8 0 12.59 6.35
 -3 -8 0 14.16 3.92
 -3 -8 0 11.21 5.64
 -3 -8 0 17.85 4.35
 -3 -8 0 14.29 4.58
 -3 -8 0 14.85 4.93
 -3 -8 0 11.92 4.5
 -3 -8 -1 751.52 46.16
 -3 -8 -1 774.28 35.75
 -3 -8 -1 824.79 35.39
 -3 -8 -1 724.73 38.05
 -3 -8 -1 818.29 35.4
 -3 -8 -1 781.41 35.6
 -3 -8 -2 853.52 55.88
 -3 -8 -2 896.7 41.22
 -3 -8 -2 1077.27 41.29
 -3 -8 -2 1046.19 41.52
 -3 -8 -2 818.73 45.95
 -3 -8 -2 1054.72 41.64
 -3 -8 -2 975.3 41.6
 -3 -8 -3 425.91 38.25
 -3 -8 -3 451.73 23.1
 -3 -8 -3 516.45 23.17
 -3 -8 -3 470.44 24.01
 -3 -8 -3 500.05 23.25
 -3 -8 -4 633.96 49.04
 -3 -8 -4 704.96 31.68
 -3 -8 -4 757.97 31.68
 -3 -8 -4 774.54 33.89
 -3 -8 -4 621.18 38.39
 -3 -8 -4 715.84 31.69
 -3 -8 -4 704.65 30.73
 -3 -8 -5 345.2 33.38
 -3 -8 -5 441.81 20.76
 -3 -8 -5 417.06 22.78
 -3 -8 -5 352.64 25.93
 -3 -8 -5 427.09 21.04
 -3 -8 -5 408.62 20.37
 -3 -8 -6 488.58 37.11
 -3 -8 -6 532.64 25.62
 -3 -8 -6 474.34 29.16
 -3 -8 -6 548.48 24.98
 -3 -8 -7 0.3 2.68
 -3 -8 -7 1 5.56
 3 8 7 7.27 8.12
 -3 -8 -7 -1.89 2.65
 -3 -8 -7 1.56 3.44
 -3 -8 -7 0.51 4.74
 -3 -8 -8 57.52 9.46
 -3 -8 -8 70.69 7.74
 -3 -8 -8 70.06 6.64
 -3 -8 -8 84 7.32
 3 8 9 255.03 18.72
 -3 -8 -9 227.27 12.5
 -3 -8 -9 206.01 11.6
 -3 -8 -9 230.49 13.25
 3 8 10 203.72 16.59
 3 8 11 182.87 15.52
 -3 -8 -11 197.57 10.8
 -3 -8 -11 207.82 10.75
 3 8 12 544.45 27.01
 -3 -8 -12 531.43 21.22
 3 8 12 483.51 21.43
 -3 -8 -12 533.05 21.37
 3 8 13 162.45 8.14
 -3 -9 4 322.55 14.84
 -3 -9 4 337.58 15.46
 -3 -9 3 183.1 10.67
 -3 -9 3 164.43 9.85
 -3 -9 3 176.1 10.95
 -3 -9 2 458.37 21.98
 -3 -9 2 457.29 21.52
 -3 -9 2 461.38 22.47
 -3 -9 1 269.52 15.05
 -3 -9 1 297.65 16.16
 -3 -9 1 283.43 15.77
 -3 -9 1 280.12 16.29
 -3 -9 1 257.29 17.07
 -3 -9 0 121.57 11.25
 -3 -9 0 139.38 13.37
 -3 -9 -1 25.41 6.89
 -3 -9 -1 24.19 5.82
 -3 -9 -1 28.7 5.02
 -3 -9 -1 21.35 4.47
 -3 -9 -1 27.14 5.12
 -3 -9 -1 28.52 5.59
 -3 -9 -1 24.95 5.11
 -3 -9 -2 492.94 24.45
 -3 -9 -2 484.33 25.86
 -3 -9 -2 557.89 25.49
 -3 -9 -2 476.05 31.59
 -3 -9 -3 393.6 20.27
 -3 -9 -3 386.17 22.54
 -3 -9 -3 395.05 20.91
 -3 -9 -3 371.15 28.13
 -3 -9 -4 453.54 31.6
 -3 -9 -4 465.33 23.49
 -3 -9 -4 512.38 23.19
 -3 -9 -4 409.35 24.61
 -3 -9 -4 433.65 23
 -3 -9 -5 831.02 48.49
 -3 -9 -5 967.01 39.57
 -3 -9 -5 994.32 41.18
 -3 -9 -5 896.17 42.04
 -3 -9 -5 923.62 40.33
 -3 -9 -5 926.14 37.35
 -3 -9 -6 110.27 10.86
 -3 -9 -6 115.94 10.04
 -3 -9 -6 112.21 8.04
 -3 -9 -6 106.3 13.86
 -3 -9 -7 12.52 3.11
 -3 -9 -7 18.17 4.84
 -3 -9 -7 11.65 2.45
 -3 -9 -7 11.54 5
 -3 -9 -8 0.74 4.49
 3 9 8 -6.47 6.93
 -3 -9 -8 1.03 1.65
 -3 -9 -8 -1.09 3.42
 3 9 9 84.57 10.94
 3 9 10 28.55 7.71
 -3 -9 -10 38.17 4.23
 -3 -9 -10 29.19 3.58
 3 9 11 116.6 11.33
 -3 -9 -11 119.02 7.5
 -3 -9 -11 120.41 7.22
 3 9 12 516.63 25.98
 -3 -9 -12 583.56 21.92
 3 9 12 483.34 21.5
 -3 -9 -12 558.1 21.74
 3 9 13 251.73 14.46
 3 9 13 295.77 12.08
 -3 -10 3 106.46 6.29
 -3 -10 2 271.07 13.33
 -3 -10 2 250.72 12.71
 -3 -10 1 489.53 22.41
 -3 -10 1 497.39 22.51
 -3 -10 0 198.62 12.23
 -3 -10 0 194.23 12.42
 -3 -10 -1 73.54 7.18
 -3 -10 -1 67.12 7.3
 -3 -10 -2 3.18 4.34
 -3 -10 -3 100.66 12.52
 -3 -10 -4 147.69 10.56
 -3 -10 -4 151.74 11.65
 -3 -10 -4 136.57 11.16
 -3 -10 -4 121.27 14.24
 -3 -10 -5 225.1 14.98
 -3 -10 -5 241.71 15.35
 -3 -10 -5 212.96 18.91
 -3 -10 -6 694.31 31.82
 -3 -10 -6 668.63 31.94
 -3 -10 -6 710.78 38.52
 -3 -10 -7 246.59 19.41
 3 10 8 51.93 8.54
 -3 -10 -8 47.46 4.16
 3 10 9 20.81 6.67
 -3 -10 -9 14.07 2.62
 -3 -10 -9 21.05 3.3
 -3 -10 -9 23.29 2.97
 3 10 10 19.88 6.05
 -3 -10 -10 21.21 3.24
 -3 -10 -10 18.15 2.69
 3 10 11 3.64 4.5
 -3 -10 -11 6.43 2.13
 3 10 12 36.81 5.58
 3 10 12 35.43 3.18
 3 10 13 127.66 5.95
 -3 -11 1 262.8 12.34
 -3 -11 0 378.38 17.08
 -3 -11 0 358.5 17.26
 -3 -11 -1 385.54 16.64
 -3 -11 -1 336 16.8
 -3 -11 -2 36.16 4.73
 -3 -11 -2 37.52 5.52
 -3 -11 -2 31.06 3.78
 -3 -11 -3 94.52 7.74
 -3 -11 -3 96.45 8.7
 -3 -11 -4 115.59 8.8
 -3 -11 -4 124.77 7.91
 -3 -11 -4 115.6 9.83
 -3 -11 -5 21.86 3.44
 -3 -11 -5 17.24 4.89
 -3 -11 -6 191.59 13.28
 -3 -11 -7 442.21 19
 -3 -11 -8 750.39 32.17
 -3 -11 -8 887 32.42
 -3 -11 -9 427.52 19.01
 3 11 9 452.24 22.66
 -3 -11 -9 496.9 19.73
 3 11 10 4.08 4.25
 -3 -11 -10 13.57 2.46
 3 11 11 -1.12 2.92
 3 11 12 7.34 1.29
 -3 -12 -1 288.27 12.34
 -3 -12 -1 248.15 12.4
 -3 -12 -2 219.95 11.96
 -3 -12 -3 62.94 4.67
 -3 -12 -3 60.75 6.27
 -3 -12 -4 32.21 3.55
 -3 -12 -4 38.65 5.36
 -3 -12 -5 27.62 3.5
 -3 -12 -5 26.81 4.84
 -3 -12 -6 21.2 3.17
 -3 -12 -6 19.99 2.8
 -3 -12 -7 340.06 15.28
 -3 -12 -7 335.44 15.43
 -3 -12 -8 38.18 3.63
 -3 -12 -8 31.62 3.65
 -3 -12 -9 88.77 5.76
 -3 -12 -9 73.69 4.72
 -3 -12 -10 127.56 7.05
 -3 -12 -11 7.18 1.47
 -3 -13 -4 102.6 5.22
 -3 -13 -5 14.82 1.96
 -3 -13 -6 0.93 1.19
 -3 -13 -7 20.52 2.1
 -3 -13 -7 23.1 2.39
 -3 -13 -8 91.16 5.15
 -3 -13 -8 101.65 5.14
 4 -8 -7 122.23 7.51
 4 -8 -6 165.09 9.79
 4 -8 -5 66.96 4.83
 4 -8 -5 82.9 6.7
 4 -8 -4 131.77 7.65
 4 -8 -4 154.82 9.82
 4 -8 -3 18.43 2.81
 4 -8 -3 17.87 3.89
 4 -8 -2 7.99 2.18
 4 -8 -2 6.53 2.95
 4 -8 -1 22.06 2.64
 4 -8 -1 20.82 3.84
 4 -8 0 180.19 10.58
 -4 8 -1 119.73 7.4
 4 -7 -9 6.71 1.79
 4 -7 -8 24.86 3.61
 4 -7 -7 38.78 4.02
 4 -7 -7 42.36 5.12
 4 -7 -6 284.06 13.5
 4 -7 -6 358.45 17.24
 4 -7 -5 203.72 11.1
 4 -7 -5 248.89 14.21
 4 -7 -4 110.47 7.72
 4 -7 -4 130.91 9.94
 4 -7 -3 305.91 14.91
 4 -7 -3 273.82 16.12
 4 -7 -2 3.7 2.62
 4 -7 -2 0.3 2.83
 4 -7 -2 0.41 3.08
 4 -7 -1 2.09 2.4
 4 -7 -1 -1.28 3.32
 4 -7 -1 5.06 3.48
 4 -7 0 49.47 4.69
 4 -7 0 57.08 6.25
 4 -7 0 55.04 6.52
 4 -7 1 205.18 13.43
 4 -7 1 223.24 13.04
 4 -7 1 238.06 14.01
 4 -7 2 326.52 16.4
 4 -7 3 578.85 23.55
 -4 7 -3 532.83 22.78
 4 -6 -9 21.08 2.74
 -4 6 9 16.29 2.17
 4 -6 -8 3.1 2.24
 -4 6 8 2.64 1.79
 4 -6 -8 5.35 2.37
 -4 6 8 1.88 1.63
 4 -6 -7 14.67 3.87
 4 -6 -7 21.17 3.8
 -4 6 7 22.75 3.14
 4 -6 -6 46.82 4.59
 4 -6 -6 48.8 5.59
 -4 6 6 47.57 4.38
 4 -6 -5 266.81 15.38
 4 -6 -5 270.07 14.88
 4 -6 -4 334.68 18.64
 4 -6 -4 328.4 19.24
 4 -6 -3 489.45 24.9
 4 -6 -3 483.31 25.29
 4 -6 -2 139.7 11.75
 4 -6 -2 134.59 11.29
 4 -6 -1 54.34 7.58
 4 -6 -1 45.36 6.64
 4 -6 0 36.91 5.99
 4 -6 0 29.65 5.85
 4 -6 0 26.94 5.48
 4 -6 1 64.09 6.56
 4 -6 1 61.98 6.58
 4 -6 1 56.74 7.26
 4 -6 1 57.7 7.58
 4 -6 2 174.63 10.96
 4 -6 2 179.3 12.64
 4 -6 2 167.75 12.54
 4 -6 3 351.06 17
 4 -6 3 374.08 19.35
 4 -6 4 192.84 11.89
 -4 6 -4 178.77 10.87
 4 -6 5 76.35 6.26
 -4 5 10 256.73 11.02
 4 -5 -9 214.99 11.17
 -4 5 9 212.48 10.64
 -4 5 8 49.99 4.47
 4 -5 -8 42.98 5.24
 -4 5 8 47.74 4.93
 4 -5 -7 6.61 3.22
 -4 5 7 1.73 2.35
 4 -5 -6 5.91 3.32
 -4 5 6 9.75 3.19
 4 -5 -5 29.89 7.76
 4 -5 -5 37.34 6.76
 -4 5 5 29.36 4.35
 4 -5 -4 14.87 8.09
 4 -5 -4 11.2 6.25
 4 -5 -3 254.81 27.17
 4 -5 -3 313.92 22.19
 4 -5 -2 1475.63 65.55
 4 -5 -2 1456.79 59.45
 4 -5 -1 487.88 39.74
 4 -5 -1 514.24 30.83
 4 -5 -1 484.12 25.68
 4 -5 0 407.88 33.75
 4 -5 0 430.2 25.96
 4 -5 1 14.4 7.25
 4 -5 1 26.33 6.78
 4 -5 2 170.57 11.84
 4 -5 2 175.45 13.12
 4 -5 2 151.9 12.75
 4 -5 3 80.1 8.09
 4 -5 3 73.52 8.48
 4 -5 3 68.94 8.13
 4 -5 4 157.99 11.04
 4 -5 4 162.51 12.35
 -4 5 -4 160.45 12.27
 4 -5 5 441.06 20.58
 4 -5 5 457.31 22.36
 -4 5 -5 428.37 21.02
 4 -5 6 257.69 13.92
 -4 5 -6 248.46 11.91
 -4 4 10 190.81 9.16
 4 -4 -9 291.06 14.26
 -4 4 9 273.15 12.59
 -4 4 9 308.98 14.21
 -4 4 8 359.04 16.29
 4 -4 -8 317.1 17.34
 -4 4 8 373.29 17.92
 -4 4 7 192.17 11.31
 -4 4 7 183.27 12.93
 4 -4 -6 73.45 8.17
 4 -4 -5 -1.33 8.24
 4 -4 -5 13.27 7.66
 -4 4 5 4.8 3.14
 4 -4 -4 196.21 23.44
 -4 4 4 251.75 13.92
 4 -4 -3 156.47 19.75
 -4 4 3 178.26 10.58
 4 -4 -2 271.83 25.28
 4 -4 -1 889.55 53.06
 4 -4 -1 1000.59 42.98
 4 -4 0 489.17 37.07
 4 -4 0 568.56 31.21
 4 -4 0 561.33 27.79
 4 -4 1 162.01 21.53
 4 -4 1 185.84 15.58
 4 -4 1 193.32 13.86
 4 -4 2 78.39 16.99
 4 -4 2 96.03 13.3
 4 -4 2 87.09 9.44
 -4 4 -3 117.49 12.28
 4 -4 4 210.52 14.41
 4 -4 4 197 14.54
 4 -4 5 534.08 25.9
 4 -4 5 507.45 26.7
 -4 4 -5 540.25 26.84
 4 -4 6 621.4 28.1
 4 -4 6 651.44 29.53
 -4 4 -6 609.85 28.05
 4 -4 7 285.98 15.07
 -4 4 -7 272.52 13.13
 -4 3 10 46.74 3.84
 -4 3 9 42.77 3.73
 4 -3 -9 33.78 4.32
 -4 3 9 47.89 4.81
 -4 3 8 124.95 8.12
 -4 3 8 136.24 9.79
 -4 3 7 165.48 10.41
 -4 3 6 844.14 46.55
 4 -3 -5 72.18 13.45
 -4 3 5 121.5 11.24
 4 -3 -4 23.27 5.94
 -4 3 4 29.15 4.98
 4 -3 -3 33.66 6.23
 -4 3 3 43.26 5.24
 4 -3 -2 907.81 40.39
 -4 3 2 976.49 38.24
 4 -3 -1 414.82 21.45
 4 -3 -1 396.86 25.76
 -4 3 1 400.77 18.13
 4 -3 0 369.84 20.56
 4 -3 0 393.17 24.99
 4 -3 0 392.94 20.9
 4 -3 1 364.1 20.52
 4 -3 1 357.86 24.12
 4 -3 1 391 20.96
 -4 3 -1 381.33 18.4
 4 -3 2 443.38 27.07
 4 -3 2 408.31 22.98
 4 -3 2 466.49 24.31
 4 -3 3 198.98 21.14
 4 -3 3 198.51 14.87
 4 -3 4 1.18 4.62
 4 -3 4 2.55 4.51
 -4 3 -4 0.67 4.13
 4 -3 5 71.47 9.21
 4 -3 6 544.99 26.45
 4 -3 6 530.78 27.06
 -4 3 -6 489.82 26.15
 4 -3 7 154.15 11.02
 4 -3 7 133.12 10.89
 -4 3 -7 140.71 10.08
 4 -3 8 246.28 11.7
 4 -3 8 284.84 14.6
 -4 2 10 1.03 1.39
 4 -2 -9 14.52 3.01
 -4 2 9 18.67 2.53
 -4 2 9 12.72 2.49
 -4 2 9 16.11 3.19
 -4 2 8 281.52 14.25
 -4 2 8 314.96 16.16
 -4 2 7 580.18 25.53
 -4 2 6 274.61 15.4
 -4 2 6 332.11 23.99
 -4 2 5 1124.46 52.53
 4 -2 -4 125.15 9.91
 -4 2 4 173.21 12.25
 4 -2 -3 326.07 17.35
 -4 2 3 354.25 17.96
 4 -2 -2 102.85 8.39
 -4 2 2 115.04 8.15
 4 -2 -1 720.88 30.91
 4 -2 -1 727.08 37.82
 -4 2 1 714.15 29.65
 4 -2 0 1678.01 65.3
 4 -2 0 1725.02 73.45
 4 -2 0 1754.3 66.94
 -4 2 0 1692.93 63.28
 4 -2 1 1076.19 44.27
 4 -2 1 1143.43 52.54
 4 -2 1 1105.47 45.53
 -4 2 -2 538.43 23.99
 4 -2 2 552.62 25.27
 4 -2 2 506.99 27.54
 4 -2 2 590.72 32.65
 -4 2 -3 512.17 22.43
 4 -2 3 507.73 24.51
 4 -2 3 523.65 27.74
 4 -2 4 7.69 5.96
 4 -2 4 10.73 4.83
 4 -2 5 138.82 13.16
 4 -2 5 146.61 12.34
 4 -2 5 136.52 15.58
 -4 2 -5 163.43 14.37
 4 -2 6 0.6 4.84
 4 -2 6 11.74 5.59
 4 -2 7 426.57 22.84
 4 -2 7 451.21 24.24
 4 -2 7 385.28 22.5
 -4 2 -7 464.78 23.3
 4 -2 8 181.46 12.43
 4 -2 8 204.68 13.43
 4 -2 8 172.8 12.3
 -4 2 -8 188.82 11.81
 -4 2 -9 298.84 13.13
 -4 2 -9 300.99 12.74
 -4 1 10 1.81 1.31
 -4 1 9 36.39 3.47
 -4 1 9 36.43 3.99
 -4 1 9 34.58 3.93
 -4 1 8 71.8 5.83
 -4 1 8 78.1 6.7
 -4 1 8 69.88 6.58
 -4 1 7 683.73 29.04
 -4 1 6 280.86 15.38
 -4 1 6 304.12 19.97
 -4 1 6 282.34 18.16
 -4 1 5 835.03 36.01
 -4 1 5 911.27 40.75
 4 -1 -4 727.33 32.49
 -4 1 4 931.49 37.03
 4 -1 -3 246.85 13.51
 -4 1 3 268.53 14.99
 4 -1 -2 372.07 17.98
 4 -1 -2 393.75 24.7
 -4 1 2 394.06 18.71
 4 -1 -1 10.34 3.5
 4 -1 -1 7.08 4.77
 -4 1 1 9.35 2.76
 4 -1 0 149.57 9.49
 4 -1 0 164.75 14.85
 -4 1 0 142 8.73
 4 -1 1 1629.55 60.49
 4 -1 1 1509.05 62.71
 4 -1 1 1623.45 69.54
 -4 1 -2 1149.91 45.54
 4 -1 2 1191.56 45.62
 4 -1 2 1138.84 48.97
 -4 1 -2 1146.37 43.13
 4 -1 3 641.84 27.25
 4 -1 3 601.28 30.83
 4 -1 3 647.95 37.28
 -4 1 -3 614.07 26.66
 -4 1 -4 284.84 13.9
 4 -1 4 268.92 14.7
 4 -1 4 256.23 18.21
 4 -1 4 266.42 22.67
 4 -1 5 32.94 7.91
 4 -1 5 37.1 9.45
 4 -1 5 45.82 6.9
 -4 1 -5 35.37 8.21
 4 -1 6 111.35 12.06
 4 -1 6 116.67 11.45
 4 -1 6 113 10.61
 4 -1 6 122.1 15.04
 -4 1 -6 103.65 11.42
 4 -1 7 51.46 8.67
 4 -1 7 80.14 11.93
 4 -1 8 94.68 9.53
 4 -1 8 111.65 11.07
 4 -1 8 100.62 9.56
 -4 1 -8 107.43 9.43
 4 -1 9 225.82 14.15
 4 -1 9 199.33 12.52
 -4 1 -10 419.74 17.34
 -4 1 -10 455.24 17.43
 -4 0 10 181.85 8.35
 -4 0 9 13.56 2.87
 -4 0 9 13.63 2.39
 -4 0 8 44.58 4.52
 -4 0 8 42 5.16
 -4 0 8 41.9 4.7
 -4 0 7 2.16 2.27
 -4 0 6 103.44 8.13
 -4 0 6 106.02 14.8
 4 0 -6 119.45 14.74
 -4 0 6 103.24 9.11
 -4 0 5 258.09 14.71
 -4 0 5 260.83 16.47
 -4 0 4 1576.65 60.9
 -4 0 4 1700.78 61.27
 -4 0 4 1671.54 62.88
 -4 0 3 304.73 15.77
 4 0 -3 288.92 14.63
 -4 0 3 310.14 14.76
 -4 0 3 298.16 16.33
 4 0 -2 215.05 11.38
 4 0 -2 209.42 16.64
 -4 0 2 187.48 11.63
 -4 0 1 390.35 17.19
 4 0 -1 406.91 24.93
 -4 0 1 428.67 18.92
 4 0 -1 399.76 18.39
 4 0 0 63.46 5.79
 -4 0 0 55.95 4.23
 4 0 0 57.72 8.82
 -4 0 0 53.41 5.09
 4 0 1 281.96 13.69
 4 0 1 237.83 14.69
 -4 0 -2 488.59 22.69
 4 0 2 558.04 22.7
 4 0 2 479.15 24.87
 4 0 2 499.05 30.65
 -4 0 -3 1123.94 44.2
 4 0 3 1182.69 44.04
 4 0 3 1050.35 47.82
 4 0 3 1152.98 55.46
 -4 0 -3 1115.53 41.99
 -4 0 -4 813.72 33.88
 4 0 4 883.41 34.18
 4 0 4 801.85 38.93
 4 0 4 829.46 45.76
 -4 0 -5 557.2 23.68
 4 0 5 549.33 23.93
 4 0 5 544.36 29.64
 4 0 5 554.69 35.75
 -4 0 -5 541.96 29.2
 -4 0 -6 498.22 21.99
 4 0 6 516.14 25.74
 4 0 6 528.41 35.58
 -4 0 -6 527.63 28.09
 4 0 7 39.91 8.27
 4 0 7 39.9 7.17
 4 0 7 38.57 6.75
 4 0 7 45.31 10.25
 -4 0 -7 42 7.44
 4 0 8 18.41 6.28
 4 0 8 21.02 7.74
 4 0 9 50.42 7.02
 4 0 9 52.6 8.01
 -4 0 -10 225.75 11.4
 4 0 10 237.27 14.14
 -4 0 -10 217.19 10.58
 -4 0 -11 528.48 20.14
 -4 -1 10 156.39 7.14
 -4 -1 9 86.27 5.79
 -4 -1 9 67.59 5.67
 -4 -1 8 345.01 15.62
 -4 -1 8 347.53 16.45
 -4 -1 8 310.97 14.86
 -4 -1 7 327.35 15.76
 -4 -1 7 305.67 16.76
 -4 -1 7 293.1 15.41
 -4 -1 6 1.77 2.48
 -4 -1 6 5.95 4.36
 -4 -1 6 4.59 2.76
 -4 -1 5 305.83 17.74
 -4 -1 5 267.86 15.77
 -4 -1 4 955.87 39.75
 -4 -1 4 1024.52 40.8
 -4 -1 4 950.87 40.57
 -4 -1 3 1071.62 43.99
 4 1 -3 1100.09 42.69
 -4 -1 3 1142.57 43.88
 -4 -1 3 1128.52 44.91
 -4 -1 2 567.59 25.13
 4 1 -2 548.41 30.61
 -4 -1 2 581.71 24.27
 -4 -1 2 597.81 25.61
 -4 -1 1 763.06 30.95
 4 1 -1 751.15 37.38
 -4 -1 1 732.11 29.49
 -4 -1 1 764 31.04
 -4 -1 0 709.46 28.51
 -4 -1 0 682.72 27.29
 -4 -1 0 668.74 28.77
 4 1 0 684.06 35.41
 -4 -1 0 706.91 28.44
 -4 -1 -1 114.22 6.35
 -4 -1 -1 93.98 7.59
 -4 -1 -2 184.29 9.57
 -4 -1 -2 198.83 11.12
 4 1 2 169.04 11.93
 4 1 2 205.82 16.85
 -4 -1 -3 285.67 14.26
 4 1 3 266.27 16.56
 4 1 3 268.16 21.18
 -4 -1 -3 271.94 12.47
 -4 -1 -4 1269.07 49.39
 4 1 4 1386.35 49.39
 4 1 4 1217.2 53.95
 4 1 4 1272.62 61.63
 -4 -1 -4 1273.85 47.35
 -4 -1 -4 1195.52 53.53
 -4 -1 -5 417.66 18.82
 4 1 5 424.83 18.53
 4 1 5 387.47 23.64
 4 1 5 403.67 29.91
 -4 -1 -5 363.31 22.59
 -4 -1 -6 914.14 36.11
 4 1 6 876.77 42.94
 4 1 6 919.15 38.75
 4 1 6 947.68 52.19
 -4 -1 -6 852.05 41.12
 -4 -1 -7 460.75 20.99
 4 1 7 475.75 24.7
 4 1 7 461.05 34.37
 -4 -1 -7 467.81 25.53
 4 1 8 22.08 6.85
 4 1 8 22.47 6
 4 1 8 28.45 9.46
 -4 -1 -8 25.12 5.92
 4 1 9 0.6 5.49
 4 1 9 1.21 4.18
 -4 -1 -10 38.67 4.66
 4 1 10 52.57 7.41
 -4 -1 -11 73.23 4.98
 4 1 11 71.01 7.04
 -4 -1 -11 74.49 4.69
 -4 -2 9 153.89 7.57
 -4 -2 9 119.06 7.52
 -4 -2 8 182.41 9.52
 -4 -2 8 170.85 9.89
 -4 -2 8 149.15 10.25
 -4 -2 7 333.09 16
 -4 -2 7 316.13 16.54
 -4 -2 7 319.52 14.92
 -4 -2 6 1.46 2.27
 -4 -2 6 2.2 3.43
 -4 -2 5 38.45 5.86
 -4 -2 5 32.09 4.71
 -4 -2 4 285.81 15.1
 -4 -2 4 290.1 16.08
 -4 -2 4 275.83 15.31
 -4 -2 3 1023.63 41.58
 -4 -2 3 1030.22 41.57
 -4 -2 3 1051.81 41.79
 -4 -2 2 1225.88 47.48
 4 2 -2 1157.01 53.17
 -4 -2 2 1206.84 46.99
 -4 -2 2 1246.41 47.67
 -4 -2 1 804.17 32.61
 4 2 -1 811.86 38.93
 -4 -2 1 772.76 31.79
 -4 -2 1 835.3 32.8
 -4 -2 0 1321.01 50.58
 -4 -2 0 1283.22 52.71
 4 2 0 1389.11 58.96
 -4 -2 0 1390.41 51.36
 -4 -2 0 1403.62 51.57
 -4 -2 -1 457.56 19.08
 -4 -2 -1 437.79 18.5
 -4 -2 -1 418.78 21
 -4 -2 -2 12.8 3.25
 -4 -2 -2 11.19 2.22
 -4 -2 -2 11.35 2.25
 4 2 2 15.06 5.41
 -4 -2 -2 13.21 4.25
 -4 -2 -3 27.59 4.02
 4 2 3 24.02 5.4
 4 2 3 34.55 8.12
 -4 -2 -3 29.93 3.24
 -4 -2 -3 32.62 5.88
 -4 -2 -4 459.36 20.25
 4 2 4 434.47 23.81
 4 2 4 481.16 29.86
 -4 -2 -4 454.6 18.53
 -4 -2 -4 403.76 22.72
 -4 -2 -5 295.26 14.72
 4 2 5 325.56 19.96
 4 2 5 349.65 25.85
 -4 -2 -5 280.87 13.07
 -4 -2 -5 306.87 18.36
 -4 -2 -6 356.23 17.17
 4 2 6 370.61 23.16
 4 2 6 390.22 30.45
 -4 -2 -6 353.75 21.01
 -4 -2 -7 1243.45 49.06
 4 2 7 1235.16 56.73
 4 2 7 1325.66 52.57
 -4 -2 -7 1247.09 53.69
 -4 -2 -8 429.82 21.47
 4 2 8 451.44 27.39
 4 2 8 457.43 23.73
 -4 -2 -8 507.3 25.41
 4 2 9 124.17 12.91
 4 2 9 131.25 17.32
 -4 -2 -10 1.8 2.6
 4 2 10 -1.1 4.99
 -4 -2 -10 2.76 1.89
 -4 -2 -11 0.61 1.84
 4 2 11 2.4 3.9
 -4 -2 -11 1.03 1.48
 -4 -2 -12 152.54 6.58
 -4 -2 -12 127.85 6.48
 -4 -3 9 247.04 10.26
 -4 -3 8 157.29 8.39
 -4 -3 8 157.93 9.19
 -4 -3 7 317.77 15.19
 -4 -3 7 297.41 15.18
 -4 -3 7 281.27 16.09
 -4 -3 6 289.23 15.21
 -4 -3 5 439.19 20.15
 -4 -3 5 376.05 20.07
 -4 -3 5 395.63 18.49
 -4 -3 4 31.67 4.62
 -4 -3 4 28.62 4.96
 -4 -3 4 26.07 4.01
 -4 -3 3 218.93 12.72
 -4 -3 3 233.57 13.36
 -4 -3 3 226.6 12.59
 -4 -3 3 236.76 14.4
 -4 -3 2 837.83 34.17
 -4 -3 2 828.81 33.32
 -4 -3 2 798.92 33.93
 -4 -3 2 840.4 33.94
 -4 -3 2 867.51 36.81
 -4 -3 1 923.66 36.14
 4 3 -1 868.28 41.19
 -4 -3 1 894.61 35.8
 -4 -3 1 898.52 35.86
 -4 -3 0 364.97 17.06
 -4 -3 0 389.68 17.88
 -4 -3 0 383.4 16.93
 -4 -3 0 365.68 19.15
 4 3 0 370.73 22.21
 -4 -3 -1 2234.91 79.43
 -4 -3 -1 2157.74 78.21
 -4 -3 -1 2074.42 77.89
 -4 -3 -1 2134.33 81.48
 -4 -3 -2 157.28 9.64
 -4 -3 -2 150.54 8.2
 -4 -3 -2 165.55 8.57
 -4 -3 -2 159.41 11.48
 4 3 2 156.14 13.87
 -4 -3 -2 158.93 8.58
 -4 -3 -3 1.94 2.47
 4 3 3 -0.74 5.24
 -4 -3 -3 4.18 1.85
 -4 -3 -3 5.42 3.54
 -4 -3 -4 81.54 6.46
 4 3 4 76.59 8.79
 4 3 4 75.23 11.45
 -4 -3 -4 84.88 5.45
 -4 -3 -4 74.27 7.93
 -4 -3 -5 529.51 22.89
 4 3 5 525.87 27.91
 4 3 5 582.01 34.86
 -4 -3 -5 492.23 21.23
 -4 -3 -5 593.54 25.84
 -4 -3 -5 524.85 26.14
 -4 -3 -6 11.38 3.06
 -4 -3 -6 12.48 2.78
 -4 -3 -6 15.56 3.63
 -4 -3 -6 18.94 5.29
 -4 -3 -7 910.78 37.01
 4 3 7 894.14 44.09
 4 3 7 891.9 38.79
 -4 -3 -7 959.31 41.27
 -4 -3 -8 1165.57 46.91
 -4 -3 -9 811.6 36.22
 4 3 9 893.67 42.21
 -4 -3 -10 325.58 17.12
 4 3 10 355.7 21.97
 -4 -3 -10 322.24 15.1
 -4 -3 -11 15.92 3.28
 4 3 11 13.73 5.18
 -4 -3 -11 13.94 1.89
 -4 -3 -11 10.85 2.12
 4 3 12 53.14 6.18
 -4 -3 -12 54.67 3.59
 -4 -3 -12 56.66 4.15
 -4 -4 8 176.94 8.1
 -4 -4 8 169.77 9.17
 -4 -4 7 306.3 14.5
 -4 -4 7 284.29 13.92
 -4 -4 7 270 14.88
 -4 -4 6 631.52 27.29
 -4 -4 6 644.04 27.24
 -4 -4 6 606.94 28.6
 -4 -4 5 281.12 15.24
 -4 -4 4 727.07 31.32
 -4 -4 4 703.45 32.78
 -4 -4 3 1.54 2.6
 -4 -4 3 0.31 3.18
 -4 -4 3 3.59 3.52
 -4 -4 2 201.3 11.54
 -4 -4 2 184 10.48
 -4 -4 2 197.09 11.51
 -4 -4 2 183.72 12.14
 -4 -4 2 181.94 12.95
 -4 -4 1 297.11 14.89
 -4 -4 1 284.82 14.36
 -4 -4 1 292.78 14.71
 -4 -4 1 277.48 15.31
 -4 -4 1 306.45 17.27
 -4 -4 0 537.04 23.63
 -4 -4 0 552.22 23.71
 -4 -4 0 584.4 24.09
 -4 -4 0 539.69 23.45
 -4 -4 0 565.37 26.62
 4 4 0 564.59 28.47
 -4 -4 0 576.71 27.15
 -4 -4 -1 1209.74 46.29
 -4 -4 -1 1184.36 45.66
 -4 -4 -1 1267.27 46.62
 -4 -4 -1 1158.45 45.45
 -4 -4 -1 1177.68 49.37
 4 4 1 1172.81 51.99
 -4 -4 -1 1194.56 45.3
 -4 -4 -1 1282.65 50.43
 -4 -4 -2 1057.11 41.4
 -4 -4 -2 1040.7 40.31
 -4 -4 -2 1126.96 41.77
 -4 -4 -2 1016.46 40.22
 -4 -4 -2 1016.27 44.6
 -4 -4 -2 1069.8 40.29
 -4 -4 -2 1174.02 45.64
 -4 -4 -3 54.53 5.12
 -4 -4 -3 51.44 5.19
 -4 -4 -3 49.3 4.32
 4 4 3 51.08 8.1
 -4 -4 -3 56.69 4.45
 -4 -4 -3 51.35 6.33
 -4 -4 -4 269.82 13.47
 -4 -4 -4 271.24 13.36
 4 4 4 269.86 20.17
 -4 -4 -4 250.06 12.09
 -4 -4 -4 277.88 15.91
 -4 -4 -5 108.13 7.42
 -4 -4 -5 95.85 6.93
 4 4 5 85.14 12.05
 -4 -4 -5 87.08 5.9
 -4 -4 -5 98.2 8.69
 -4 -4 -6 155.17 9.74
 -4 -4 -6 167.7 9.43
 -4 -4 -6 158.52 11.28
 -4 -4 -7 32.12 4.55
 -4 -4 -8 750.26 33.68
 -4 -4 -8 771.99 33.22
 -4 -4 -9 405.67 21.36
 -4 -4 -9 452.34 21.31
 -4 -4 -10 239.04 13.87
 4 4 10 259.52 18.47
 4 4 10 227.91 11.57
 -4 -4 -10 236.03 11.65
 -4 -4 -11 430.29 19.66
 4 4 11 447.14 24.25
 -4 -4 -11 412.85 17.54
 -4 -4 -11 427.94 17.75
 4 4 12 36.09 5.78
 -4 -4 -12 33.96 2.56
 -4 -4 -12 42.24 3.82
 -4 -5 7 59.41 3.99
 -4 -5 7 66.73 5.51
 -4 -5 6 576.97 25.97
 -4 -5 6 608.07 24.55
 -4 -5 6 616.1 25.32
 -4 -5 6 606.62 26.98
 -4 -5 5 805.04 34.05
 -4 -5 5 827.31 33.5
 -4 -5 5 777.81 35.17
 -4 -5 4 144.61 10.22
 -4 -5 4 141.16 9.83
 -4 -5 3 113.91 8.85
 -4 -5 3 121.03 10.16
 -4 -5 2 2.52 2.43
 -4 -5 2 2.68 2.96
 -4 -5 2 0.19 1.53
 -4 -5 2 1.96 3.13
 -4 -5 2 4.67 3.15
 -4 -5 1 162.35 10.21
 -4 -5 1 173.26 10.3
 -4 -5 1 191.07 11.19
 -4 -5 1 182.11 11.81
 -4 -5 1 155.97 12.58
 -4 -5 1 167.8 9.21
 -4 -5 0 74.27 6.28
 -4 -5 0 65.2 6.17
 -4 -5 0 72.33 6.02
 -4 -5 0 69.13 6.66
 -4 -5 0 77.71 5.47
 -4 -5 0 62.94 7.57
 -4 -5 -1 326.35 15.3
 -4 -5 -1 328.31 15.73
 -4 -5 -1 347.74 16.29
 -4 -5 -1 334.05 15.48
 -4 -5 -1 341.75 19.09
 -4 -5 -1 335 14.93
 -4 -5 -1 301.27 18.62
 -4 -5 -2 1652.38 60.83
 -4 -5 -2 1638.92 60.72
 -4 -5 -2 1618.68 61.59
 -4 -5 -2 1568.14 60.22
 -4 -5 -2 1653.86 65.54
 -4 -5 -2 1680.84 60.08
 -4 -5 -2 1597.08 65.19
 -4 -5 -3 816 32.87
 -4 -5 -3 811.36 33.31
 -4 -5 -3 774.73 31.92
 -4 -5 -3 868.84 37.92
 -4 -5 -3 874.42 32.08
 -4 -5 -3 828.7 36.83
 -4 -5 -4 1065.4 40.85
 -4 -5 -4 1054.51 41.07
 4 5 4 932.07 47.29
 -4 -5 -4 1044.13 39.58
 -4 -5 -4 1080.24 44.94
 -4 -5 -5 706.67 31.34
 -4 -5 -5 747.54 30.63
 4 5 5 793.85 36.32
 -4 -5 -5 783.3 30.8
 4 5 5 762.8 39.61
 -4 -5 -5 722.75 29.16
 -4 -5 -5 733.57 33.79
 -4 -5 -6 28.1 4.65
 4 5 6 33.52 8.15
 -4 -5 -6 25.1 3.98
 -4 -5 -6 28.2 4.01
 4 5 6 21.62 7.08
 -4 -5 -6 30.35 5.45
 -4 -5 -7 12.63 4.04
 4 5 7 18.07 7.16
 -4 -5 -7 14.38 3.85
 -4 -5 -7 18.1 3.4
 -4 -5 -7 14.09 4.14
 -4 -5 -8 166.99 11.51
 -4 -5 -8 163.05 11.73
 -4 -5 -9 658.47 29.76
 -4 -5 -9 662.21 29.5
 -4 -5 -10 469.93 20.61
 4 5 11 136.17 12.36
 4 5 11 121.8 7.36
 -4 -5 -11 125.16 7.33
 -4 -5 -11 146.17 9.07
 4 5 12 279.95 16.09
 -4 -5 -12 241.24 10.84
 -4 -5 -12 261.12 12.28
 -4 -5 -13 117.56 5.93
 -4 -6 7 14.34 2.23
 -4 -6 6 87.84 6.95
 -4 -6 6 101.53 7.23
 -4 -6 5 430.24 20.93
 -4 -6 5 431.41 18.35
 -4 -6 5 447.91 21.26
 -4 -6 4 804.06 35.5
 -4 -6 4 859.54 33.43
 -4 -6 4 833.86 36.52
 -4 -6 3 917.75 38.71
 -4 -6 2 159.05 9.94
 -4 -6 2 188.58 12.66
 -4 -6 1 80.76 7.51
 -4 -6 1 95.51 6.99
 -4 -6 1 99.77 8.71
 -4 -6 1 94.6 9.17
 -4 -6 1 86.14 8.32
 -4 -6 0 97.77 7.87
 -4 -6 0 101.88 7.17
 -4 -6 0 93.15 8.09
 -4 -6 0 103.94 8.7
 -4 -6 0 83.44 9.8
 -4 -6 0 100.27 6.18
 -4 -6 -1 19.83 3.62
 -4 -6 -1 22.26 4.17
 -4 -6 -1 21.14 3.43
 -4 -6 -1 23.9 5.61
 -4 -6 -1 30.25 4.49
 -4 -6 -1 22.69 2.76
 -4 -6 -1 26.04 4.42
 -4 -6 -1 17.31 5.12
 -4 -6 -2 258.3 13.41
 -4 -6 -2 269.69 14.22
 -4 -6 -2 248.38 13.85
 -4 -6 -2 245.27 12.38
 -4 -6 -2 272.53 17
 -4 -6 -2 245.34 13.97
 -4 -6 -2 259.83 12.02
 -4 -6 -2 252.73 17.05
 -4 -6 -3 814.32 32.1
 -4 -6 -3 718.47 31.81
 -4 -6 -3 800.15 33.42
 -4 -6 -3 830.97 33.49
 -4 -6 -3 843.14 37.55
 -4 -6 -3 850.97 31.33
 -4 -6 -3 766.66 37.28
 -4 -6 -4 1294.38 49.3
 -4 -6 -4 1269.89 50.2
 -4 -6 -4 1316.21 50.05
 -4 -6 -4 1284.6 48.03
 -4 -6 -4 1245.01 54.31
 -4 -6 -5 523.19 22.39
 -4 -6 -5 488.97 22.49
 -4 -6 -5 493.68 26.3
 -4 -6 -5 485.69 22.15
 -4 -6 -6 17.11 3.94
 4 6 6 20.04 8.07
 -4 -6 -6 17.1 3.77
 -4 -6 -6 13.83 3.47
 -4 -6 -6 12.55 4.34
 -4 -6 -7 73.12 7.1
 -4 -6 -7 73.71 7.49
 4 6 7 95.84 12.82
 4 6 7 65.92 11.72
 -4 -6 -7 93.74 8.51
 -4 -6 -8 48.23 5.99
 -4 -6 -8 36.65 5.92
 4 6 9 272.8 20.05
 -4 -6 -9 252.79 14.75
 -4 -6 -10 902.81 35.97
 -4 -6 -10 893.7 37.16
 -4 -6 -11 599.36 24.62
 -4 -6 -11 649.33 25.16
 -4 -6 -11 614.16 26.49
 4 6 12 435.49 22.29
 4 6 12 426.12 17.16
 -4 -6 -12 396.56 16.91
 -4 -6 -12 427.48 18.23
 -4 -6 -13 14.3 2.04
 -4 -7 6 25.51 2.98
 -4 -7 5 75.75 6.75
 -4 -7 5 87.52 6.26
 -4 -7 5 96.23 7.02
 -4 -7 4 223.56 13.65
 -4 -7 4 237.24 10.63
 -4 -7 4 216.23 12.07
 -4 -7 4 246.78 13.84
 -4 -7 3 264.14 15.8
 -4 -7 3 279.97 13.02
 -4 -7 3 275.22 15.64
 -4 -7 3 288.26 16.34
 -4 -7 2 1250.41 51.01
 -4 -7 1 306.03 32.51
 -4 -7 1 463.38 22.83
 -4 -7 1 478.6 20.11
 -4 -7 1 523.47 23.74
 -4 -7 1 360 26.12
 -4 -7 1 475.75 23.36
 -4 -7 0 23.04 8.64
 -4 -7 0 18.33 3.16
 -4 -7 0 19.88 4.33
 -4 -7 0 21.31 7.14
 -4 -7 0 19.14 4.6
 -4 -7 -1 82.55 7.53
 -4 -7 -1 90.09 6.35
 -4 -7 -1 92.9 7.98
 -4 -7 -1 94.17 9.87
 -4 -7 -1 76.25 7.68
 -4 -7 -2 150.85 10.38
 -4 -7 -2 165.88 9.12
 -4 -7 -2 177.14 11.18
 -4 -7 -2 162.49 12.91
 -4 -7 -2 181.79 13.26
 -4 -7 -2 167.47 11.23
 -4 -7 -2 147.59 14.35
 -4 -7 -2 162.62 8.52
 -4 -7 -3 297.53 16.21
 -4 -7 -3 319.18 16.86
 -4 -7 -3 353.74 20.31
 -4 -7 -3 354.85 17.57
 -4 -7 -3 311.87 21.52
 -4 -7 -4 102.88 7.36
 -4 -7 -4 97.25 10.2
 -4 -7 -4 93.03 7.93
 -4 -7 -5 446.92 21.65
 -4 -7 -5 462.73 21.97
 -4 -7 -5 411.73 26.41
 -4 -7 -6 212.11 13.33
 -4 -7 -6 214.82 12.29
 -4 -7 -7 217.38 13.58
 -4 -7 -7 222.31 22.34
 -4 -7 -7 211.32 16.08
 -4 -7 -7 211.05 12.51
 -4 -7 -8 116.75 9.27
 4 7 8 114.39 14.2
 -4 -7 -8 112.64 8.7
 4 7 9 61.22 10.14
 4 7 10 240.96 18.05
 -4 -7 -10 231.6 12.31
 -4 -7 -10 232.8 13.04
 -4 -7 -11 295.46 13.83
 -4 -7 -11 306.45 13.93
 -4 -7 -11 320.74 15.22
 4 7 12 199.57 13.26
 -4 -7 -12 175.64 8.46
 4 7 12 188.31 9.22
 -4 -7 -12 195.19 9.08
 -4 -7 -12 194.13 9.96
 4 7 13 563.7 21.85
 -4 -7 -13 618.63 22.12
 -4 -8 5 5.6 1.81
 -4 -8 4 68.03 6.5
 -4 -8 4 67.56 4.8
 -4 -8 4 82.76 5.82
 -4 -8 4 78.26 6.3
 -4 -8 3 332 18.45
 -4 -8 3 341.88 17.08
 -4 -8 3 414.2 18.26
 -4 -8 3 383.04 18.59
 -4 -8 2 155.35 11.52
 -4 -8 2 161.52 10.9
 -4 -8 2 161.66 10.95
 -4 -8 2 169.93 11.56
 -4 -8 1 595.02 29.44
 -4 -8 1 638.9 25.26
 -4 -8 1 672.13 29.29
 -4 -8 0 238.86 23.57
 -4 -8 0 278.8 17.23
 -4 -8 0 348.7 18
 -4 -8 0 325.28 17.69
 -4 -8 -1 65.39 15.51
 -4 -8 -1 68.42 7.33
 -4 -8 -1 85.79 7.8
 -4 -8 -1 70.31 7.65
 -4 -8 -1 74.6 7.65
 -4 -8 -1 58.01 11.59
 -4 -8 -2 223.38 26.63
 -4 -8 -2 202.45 12.95
 -4 -8 -2 226.83 19.41
 -4 -8 -2 211.04 13.43
 -4 -8 -3 186.84 23.13
 -4 -8 -3 168.2 11.42
 -4 -8 -3 169.79 16.18
 -4 -8 -3 184.41 12.16
 -4 -8 -4 240.1 25.11
 -4 -8 -4 198.31 12.69
 -4 -8 -4 195.4 17.11
 -4 -8 -5 565.71 25.53
 -4 -8 -5 560.59 26.47
 -4 -8 -5 603.31 32.65
 -4 -8 -6 981.45 40.34
 -4 -8 -6 991.18 61
 -4 -8 -6 1005.02 49.07
 -4 -8 -7 457.56 39.94
 -4 -8 -7 531.75 32.91
 4 8 8 598.55 34.12
 -4 -8 -8 505.84 23.64
 4 8 9 118.64 13.26
 -4 -8 -9 125.41 8.73
 -4 -8 -10 26.83 3.98
 4 8 10 31.13 7.35
 -4 -8 -10 27.85 3.64
 -4 -8 -10 24.24 3.27
 4 8 11 82.49 9.14
 -4 -8 -11 80.82 5.68
 -4 -8 -11 89.07 5.78
 -4 -8 -11 99.93 6.83
 -4 -8 -12 122.53 6.49
 4 8 12 124.87 6.87
 -4 -8 -12 134.9 6.84
 4 8 13 156.78 6.99
 -4 -9 3 124.85 6.97
 -4 -9 3 133.19 7.67
 -4 -9 2 347.05 18.8
 -4 -9 2 381.45 17.46
 -4 -9 2 387.69 17.97
 -4 -9 2 380.88 18.32
 -4 -9 1 410.58 22.5
 -4 -9 1 483.78 21.75
 -4 -9 1 478.46 21.97
 -4 -9 1 464.46 22.16
 -4 -9 0 203.33 14.05
 -4 -9 0 235.6 13.65
 -4 -9 0 237.6 13.33
 -4 -9 0 229.32 13.74
 -4 -9 0 226.54 13.87
 -4 -9 -1 12.91 4.42
 -4 -9 -1 21.3 4.37
 -4 -9 -1 20.04 5.01
 -4 -9 -2 207.35 20.54
 -4 -9 -2 206.39 13.83
 -4 -9 -3 120.85 17.17
 -4 -9 -3 109.58 9.63
 -4 -9 -3 128.41 9.57
 -4 -9 -3 118.26 13.25
 -4 -9 -3 123.72 9.77
 -4 -9 -4 10.71 9.46
 -4 -9 -4 0.92 3.52
 -4 -9 -4 0.38 3.18
 -4 -9 -4 -2.97 6.96
 -4 -9 -5 139.77 19.68
 -4 -9 -5 179.34 13.38
 -4 -9 -5 169.73 16.28
 -4 -9 -5 171.91 11.93
 -4 -9 -5 185.99 11.02
 -4 -9 -6 893.06 53.41
 -4 -9 -6 889.58 44.72
 -4 -9 -6 989.27 39.73
 -4 -9 -7 352.04 27.27
 -4 -9 -7 446.21 23.33
 -4 -9 -8 115.45 10.74
 -4 -9 -8 118.9 9.63
 -4 -9 -8 114.75 7.17
 4 9 9 281.72 18.78
 -4 -9 -9 282.86 16.96
 -4 -9 -9 263.62 13.41
 -4 -9 -9 253.36 12.48
 4 9 10 234.51 16.11
 -4 -9 -10 235.25 11.86
 -4 -9 -10 235.85 11.27
 4 9 11 5.79 4.29
 -4 -9 -11 2.69 1.7
 -4 -9 -11 2.86 1.65
 -4 -9 -12 56.73 3.75
 4 9 12 45.95 3.68
 -4 -9 -12 55.16 3.71
 -4 -10 2 19.46 2.4
 -4 -10 2 19.17 2.78
 -4 -10 1 91.21 6.31
 -4 -10 1 91.9 6.86
 -4 -10 0 464.11 20.98
 -4 -10 0 467.07 21.56
 -4 -10 -1 207.55 12.07
 -4 -10 -1 225.05 12.2
 -4 -10 -1 187.02 12.31
 -4 -10 -2 136.79 9.66
 -4 -10 -2 150.21 10.56
 -4 -10 -2 142.21 10.42
 -4 -10 -3 547.67 24.69
 -4 -10 -3 550.61 26.25
 -4 -10 -3 512.12 25.17
 -4 -10 -4 72.01 8.45
 -4 -10 -4 74.8 7.7
 -4 -10 -5 12.01 3.94
 -4 -10 -5 11.1 4.74
 -4 -10 -6 21.39 4.98
 -4 -10 -6 27.53 3.61
 -4 -10 -6 24.57 4.77
 -4 -10 -6 30.87 5.88
 -4 -10 -7 229.82 14.06
 -4 -10 -7 217.46 13.74
 -4 -10 -7 218 13.34
 -4 -10 -7 213 11.43
 -4 -10 -8 137.1 10.13
 -4 -10 -8 144.35 9.6
 -4 -10 -8 123.47 7.81
 -4 -10 -8 115.44 6.75
 -4 -10 -9 198.63 10.2
 -4 -10 -9 184.23 9.21
 -4 -10 -10 307.76 13.79
 -4 -10 -10 318.6 13.19
 -4 -10 -11 67.7 4.62
 -4 -10 -11 69.03 4.34
 4 10 12 1.12 1.18
 -4 -11 0 145.77 8.4
 -4 -11 -1 317.08 14.79
 -4 -11 -1 323.32 15.74
 -4 -11 -2 237.32 13.29
 -4 -11 -3 244.67 14.01
 -4 -11 -4 354.52 17.04
 -4 -11 -4 278.98 16.25
 -4 -11 -5 70.42 6.99
 -4 -11 -5 57.31 6.51
 -4 -11 -6 16.16 4
 -4 -11 -6 17.57 4.26
 -4 -11 -7 37.82 3.49
 -4 -11 -7 38.81 4.97
 -4 -11 -8 423.16 17.76
 -4 -11 -9 167.29 8.51
 -4 -11 -9 190.06 9.02
 -4 -11 -10 333.82 14.1
 -4 -11 -11 281.71 11.79
 -4 -12 -2 85.42 5.95
 -4 -12 -3 136.2 7.02
 -4 -12 -3 167.56 9.19
 -4 -12 -4 117.75 6.63
 -4 -12 -4 119.37 8.1
 -4 -12 -5 155.43 8.57
 -4 -12 -5 193.44 10.58
 -4 -12 -6 59.01 4.57
 -4 -12 -7 2.81 1.61
 -4 -12 -8 32.07 2.98
 -4 -12 -8 37.09 3.1
 -4 -12 -9 116.35 5.67
 -4 -12 -9 122.8 6.28
 -4 -12 -10 54.25 3.5
 -5 6 6 4.86 1.63
 -5 6 5 20.07 2.58
 -5 6 5 15.32 2.32
 5 -6 -5 13.04 2.65
 5 -6 -4 31.69 3.37
 -5 6 4 41.39 3.48
 5 -6 -4 43.66 4.57
 -5 6 3 137.5 6.85
 5 -6 -3 132.42 8.93
 5 -6 -2 138.6 8.72
 5 -6 -2 138.69 8.59
 5 -6 -2 114.96 8.33
 5 -6 -1 181.75 9.91
 5 -6 -1 201.04 11.27
 5 -6 0 51.28 4.2
 5 -6 0 64.6 5.67
 5 -6 0 55.63 4.97
 5 -6 1 215.04 11.56
 -5 6 -1 222.03 12.23
 5 -6 2 64.24 5.14
 -5 6 -2 58.65 5.05
 5 -5 -7 101.36 6.4
 5 -5 -6 123.66 7.71
 5 -5 -6 108.49 7.96
 -5 5 5 68.15 5.39
 5 -5 -5 67.67 5.64
 5 -5 -5 56.47 5.35
 5 -5 -5 58.47 5.97
 5 -5 -4 49.92 5.72
 5 -5 -4 37.18 4.95
 5 -5 -3 55.27 6.69
 5 -5 -3 50.95 5.84
 -5 5 2 39.76 4.14
 5 -5 -2 38.15 6.26
 5 -5 -2 38.7 5.21
 5 -5 -1 271.07 15.61
 5 -5 -1 247.24 14.49
 5 -5 0 385.8 19.04
 5 -5 0 414.43 19.54
 5 -5 1 205.51 11.31
 5 -5 1 197.35 11.26
 5 -5 1 198.48 12.15
 5 -5 2 469.48 21.49
 5 -5 2 493.26 22.84
 -5 5 -2 525.93 24.05
 5 -5 3 52 4.82
 5 -5 3 66.07 6.19
 -5 5 -3 56.07 5.96
 5 -5 4 1 2.67
 -5 5 -4 4.07 2.24
 -5 4 8 272.06 11.48
 -5 4 7 249.92 11.19
 5 -4 -7 214.34 11.69
 -5 4 7 240.15 11.23
 -5 4 6 247.77 12.05
 -5 4 6 227.97 11.84
 -5 4 5 441.35 19.24
 5 -4 -5 399.35 19.61
 -5 4 5 397.09 18.14
 5 -4 -4 256.02 16.38
 5 -4 -4 218.44 14.11
 -5 4 4 243.49 11.88
 5 -4 -3 21.94 7.95
 5 -4 -3 11.44 3.51
 5 -4 -2 -1.54 8.24
 5 -4 -2 2.29 2.8
 5 -4 -1 62.86 11.35
 5 -4 -1 53.92 6.51
 -5 4 1 69.8 5.99
 -5 4 0 197.39 10.67
 5 -4 0 209.84 18.08
 5 -4 1 208.25 15.88
 5 -4 2 363 19.25
 5 -4 2 370.71 19.73
 5 -4 3 457.62 21.54
 5 -4 3 418.33 21.71
 -5 4 -3 435.91 22.81
 5 -4 4 126.42 8.94
 5 -4 4 127.96 9.36
 -5 4 -4 105.46 9.09
 5 -4 5 6.89 2.96
 5 -4 5 6.7 3.33
 -5 4 -5 9.26 2.99
 -5 3 8 2.23 1.56
 -5 3 7 141.11 8.03
 -5 3 7 142.88 8.85
 -5 3 6 318.91 15.31
 -5 3 6 321.5 17.05
 -5 3 5 267.9 13.94
 5 -3 -5 236.73 15.88
 -5 3 5 259.7 14.74
 -5 3 4 517.3 23.08
 -5 3 4 515.65 22.48
 5 -3 -3 95.36 11.58
 -5 3 3 121.37 8.03
 5 -3 -2 11.4 7.44
 5 -3 -2 7.53 6.02
 5 -3 -1 17.74 6.1
 5 -3 0 85.4 10.54
 5 -3 1 64.37 12.74
 -5 3 -1 67.78 5.89
 5 -3 1 65.59 9.91
 5 -3 2 139.36 14.75
 5 -3 3 748.03 33.96
 -5 3 -3 750.7 35.99
 5 -3 4 737.02 31.77
 5 -3 4 655.86 31.2
 -5 3 -4 685.71 32.54
 5 -3 5 192.27 12.2
 5 -3 5 178.61 12.03
 -5 3 -5 185.12 12.44
 5 -3 6 108.69 7.97
 5 -3 6 105.51 8.06
 -5 3 -6 123.06 8.23
 -5 2 8 59.52 4.56
 -5 2 7 6.97 2.25
 -5 2 7 6.29 2.87
 -5 2 6 159.26 9.83
 -5 2 6 212.16 14.62
 -5 2 5 55.65 5.88
 5 -2 -5 45.9 8.93
 -5 2 4 369.21 17.83
 5 -2 -4 295.92 18.85
 5 -2 -3 771.12 34.78
 5 -2 -2 302.64 17.53
 -5 2 2 315.43 15.84
 5 -2 -1 34.91 6.16
 5 -2 -1 31.19 7.46
 -5 2 0 78.38 7.55
 5 -2 0 83.09 8.68
 5 -2 0 90.09 11.58
 -5 2 -1 6.21 3.23
 5 -2 1 7.46 4.52
 5 -2 1 5 4.65
 5 -2 2 69.11 8.21
 5 -2 2 96.54 11.54
 -5 2 -3 310.16 14.73
 5 -2 3 299.26 18.69
 5 -2 3 313.96 22.22
 5 -2 4 805.5 35.61
 -5 2 -4 758.73 37.09
 5 -2 5 740.1 32.24
 5 -2 5 647.02 31.14
 -5 2 -5 689.47 32.73
 5 -2 6 126.1 9.93
 5 -2 6 119.3 9.68
 -5 2 -6 125.35 9.96
 5 -2 7 119.5 8.77
 5 -2 7 128.61 8.61
 -5 2 -7 129.73 8.73
 -5 2 -8 4.84 1.57
 -5 1 8 96.53 5.6
 -5 1 8 101.53 5.89
 -5 1 7 1.54 1.84
 -5 1 7 3.78 1.85
 -5 1 7 2.66 2.48
 -5 1 6 180.61 10.38
 -5 1 6 160.55 9.55
 -5 1 5 90.34 7.57
 -5 1 5 115.13 13.89
 -5 1 4 12.97 3.5
 5 -1 -4 13.94 4.36
 -5 1 3 842.12 36.03
 5 -1 -3 790.45 35.79
 -5 1 2 391.09 19.73
 5 -1 -2 356.84 19.18
 -5 1 2 398.27 19.25
 5 -1 -1 858.4 44.82
 5 -1 0 739.96 40.39
 -5 1 -1 4.45 3.17
 5 -1 1 7.85 5.09
 -5 1 -1 6.86 2.09
 -5 1 -2 26.35 4.45
 5 -1 2 24.13 5.19
 5 -1 2 20.49 6.76
 -5 1 -3 143.32 9.26
 5 -1 3 124.31 9.86
 5 -1 3 164.17 16.24
 -5 1 -3 139.01 13.3
 5 -1 4 405.63 21.05
 5 -1 4 406.16 23.59
 5 -1 5 449.38 25.12
 5 -1 5 466.84 23.54
 -5 1 -5 456.11 25.2
 5 -1 6 305.66 18.88
 5 -1 6 338.09 18.45
 5 -1 6 299.78 17.38
 -5 1 -6 289.74 17.94
 5 -1 7 299.33 16.55
 5 -1 7 301.07 17.44
 5 -1 7 264.76 15.46
 -5 1 -7 321.57 16.95
 5 -1 8 130.91 8.98
 -5 1 -9 3.81 1.27
 -5 1 -9 2.78 1.04
 -5 0 8 190.41 8.83
 -5 0 7 141.41 8.15
 -5 0 7 133.27 8.24
 -5 0 7 132.74 8.18
 -5 0 6 101.66 7.41
 -5 0 6 111.52 8.41
 -5 0 5 125.13 8.79
 -5 0 5 114.54 10.05
 -5 0 4 53.56 6.02
 5 0 -4 54.22 5.87
 -5 0 3 142.6 10.13
 5 0 -3 146.24 9.93
 -5 0 3 135.62 8.86
 -5 0 3 163.15 11.47
 -5 0 2 639.66 27.14
 -5 0 2 740.58 30.35
 5 0 -1 185.58 17.14
 -5 0 1 191 11.64
 -5 0 0 912.26 37.9
 5 0 0 957.94 47.52
 -5 0 -1 927.47 39.62
 5 0 1 992.58 48.97
 -5 0 -1 955.64 37.26
 -5 0 -2 118.83 8.96
 5 0 2 110.22 13.89
 -5 0 -2 115.63 7.16
 -5 0 -2 118.11 12.03
 -5 0 -3 10.19 3.36
 -5 0 -3 11.37 2.05
 -5 0 -3 5.88 5.57
 -5 0 -4 117.09 8.3
 5 0 4 127.23 9.29
 5 0 4 125 11.68
 -5 0 -4 121.03 12.24
 5 0 5 899.89 41.87
 -5 0 -6 706.27 28.7
 5 0 6 719.47 35.12
 5 0 6 685.65 31.86
 -5 0 -6 755.22 34.41
 5 0 7 403.39 21.15
 5 0 7 402.04 22.63
 5 0 7 369.28 19.62
 -5 0 -7 423.67 21.54
 5 0 8 435.12 21.37
 5 0 8 457.91 23.06
 -5 0 -9 89.23 6.14
 5 0 9 103.12 7.97
 -5 -1 8 439.91 17.56
 -5 -1 7 462.37 20.06
 -5 -1 7 491.25 20.79
 -5 -1 6 347.03 16.96
 -5 -1 6 342.23 17.02
 -5 -1 5 75.3 6.55
 -5 -1 5 87.93 10.63
 -5 -1 5 74.97 7.13
 -5 -1 4 9.5 3.17
 -5 -1 3 9.84 3.2
 5 1 -3 11.73 3.38
 -5 -1 3 6.72 3.31
 -5 -1 3 7.36 3.46
 -5 -1 2 301.73 15.4
 -5 -1 2 341.66 17.35
 -5 -1 1 619.57 27.04
 5 1 -1 620.41 26.81
 -5 -1 1 588.06 25.25
 5 1 -1 605.27 34.49
 -5 -1 1 627.16 27.17
 -5 -1 0 630.7 27.1
 5 1 0 682.66 27.74
 -5 -1 0 582.4 25.03
 5 1 0 660.21 36.06
 -5 -1 -1 137.36 8.92
 -5 -1 -1 139.88 10.23
 5 1 1 145.9 9.98
 5 1 1 124.21 14.16
 -5 -1 -2 26.11 4.68
 5 1 2 29.63 4.8
 5 1 2 31.82 7.93
 -5 -1 -2 25.73 3.43
 -5 -1 -3 402.48 19.63
 5 1 3 423.89 19.74
 -5 -1 -3 412.91 17.66
 -5 -1 -3 363.53 22.36
 -5 -1 -4 249.27 13.2
 5 1 4 259.2 22.76
 -5 -1 -4 233.7 11.22
 -5 -1 -4 200.48 15.85
 -5 -1 -5 134.73 8.91
 5 1 5 141.62 9.46
 5 1 5 152.02 13.2
 5 1 5 127.87 10.12
 5 1 5 129.05 16.78
 -5 -1 -5 143.09 12.52
 5 1 6 801.42 39.34
 5 1 6 855.71 48.57
 -5 -1 -7 773.44 32.16
 5 1 7 811.2 38.62
 5 1 7 796.16 35.63
 -5 -1 -7 851.96 36.9
 5 1 8 468.84 22.91
 5 1 8 481.4 25.51
 -5 -1 -9 92.02 6.89
 5 1 9 95.01 8.87
 -5 -1 -10 111.72 6.43
 -5 -1 -10 114.37 5.65
 -5 -2 8 52.87 3.47
 -5 -2 7 258.59 12.63
 -5 -2 7 286.02 12.93
 -5 -2 6 569.79 24.84
 -5 -2 6 614.04 26.34
 -5 -2 5 199.57 11.85
 -5 -2 5 235.24 16.84
 -5 -2 4 43.36 5.23
 -5 -2 3 256.5 14
 -5 -2 3 259.21 13.02
 5 2 -3 225.97 12.65
 -5 -2 3 259.59 14.63
 -5 -2 3 255.86 14.35
 -5 -2 3 236.37 15.39
 -5 -2 2 26.28 4.36
 -5 -2 2 20.99 4.24
 -5 -2 1 255.24 14.48
 -5 -2 1 286.41 15.87
 5 2 -1 289.19 14.88
 -5 -2 1 289.44 14.19
 -5 -2 0 426.6 19.95
 -5 -2 0 444.29 21.54
 -5 -2 0 421.82 19.04
 5 2 0 461.13 28.15
 -5 -2 -1 1055.49 41.87
 -5 -2 -1 982.33 39.68
 -5 -2 -1 986.63 38.72
 5 2 1 1121.82 51.15
 -5 -2 -2 1127.25 45.42
 5 2 2 1167.92 55.88
 -5 -2 -2 1116.2 43.31
 -5 -2 -3 202.01 12.07
 -5 -2 -3 195.38 10.3
 -5 -2 -3 190.08 13.68
 -5 -2 -4 691.85 29.22
 5 2 4 732.78 29.56
 5 2 4 661.39 40.38
 -5 -2 -4 654.22 26.99
 -5 -2 -4 651.8 32.27
 -5 -2 -5 242.79 13.14
 5 2 5 246.88 23.31
 -5 -2 -5 228.59 15.91
 -5 -2 -6 177.89 10.47
 -5 -2 -6 162.85 9.58
 5 2 6 160.36 14.32
 -5 -2 -6 184.46 13.73
 5 2 7 46.93 8.63
 5 2 7 41.18 11.42
 -5 -2 -8 438.87 20.52
 5 2 8 455.41 25.31
 5 2 8 439 21.99
 -5 -2 -9 488.24 22.01
 5 2 9 463.77 21.95
 5 2 9 522.21 25.68
 -5 -2 -10 161.29 8.73
 5 2 10 170.59 11.1
 -5 -2 -10 138.56 7.11
 -5 -2 -11 256.67 10.77
 -5 -3 7 132.59 7.06
 -5 -3 6 241.22 12.5
 -5 -3 6 252.57 12.6
 -5 -3 5 515.14 22.53
 -5 -3 5 480.66 22.94
 -5 -3 4 156.49 10.15
 -5 -3 3 197.11 12.16
 -5 -3 3 229.41 13.26
 -5 -3 2 105.65 8.09
 -5 -3 2 105.92 7.6
 -5 -3 2 110.61 8.39
 -5 -3 2 105.99 9.65
 -5 -3 1 32.35 4.79
 -5 -3 1 30.71 4.49
 -5 -3 1 22.65 3.76
 -5 -3 1 34.64 5.98
 -5 -3 0 130.86 9.29
 -5 -3 0 116.81 8.29
 -5 -3 0 126.73 8.25
 5 3 0 116.12 12.53
 -5 -3 -1 656.35 28.48
 -5 -3 -1 638.05 26.98
 -5 -3 -1 642.58 26.47
 -5 -3 -1 609.95 29.16
 5 3 1 681.35 36.14
 -5 -3 -1 652.29 26.92
 -5 -3 -2 1425.82 55.6
 -5 -3 -2 1327.59 56.99
 5 3 2 1502.42 66.14
 -5 -3 -2 1470.76 53.93
 -5 -3 -3 1984.03 74.5
 -5 -3 -3 1859.47 76.86
 -5 -3 -3 2030.86 72.62
 -5 -3 -4 271.52 14.17
 -5 -3 -4 249.35 16.58
 5 3 4 285.57 23.2
 -5 -3 -4 226.02 12.05
 -5 -3 -4 288.17 17.33
 -5 -3 -4 271.26 16.12
 -5 -3 -5 460.48 21.62
 -5 -3 -5 504.44 21.63
 5 3 5 472.84 33.44
 -5 -3 -5 443.01 19.84
 -5 -3 -5 513.17 24.95
 -5 -3 -5 481.65 24.72
 -5 -3 -6 9.98 3.19
 -5 -3 -6 13.55 3.12
 5 3 6 11.44 3.34
 5 3 6 5.14 5.42
 5 3 6 12.02 7.96
 -5 -3 -6 10.84 3.42
 5 3 7 107.31 12.37
 5 3 7 109.22 18.31
 -5 -3 -8 49.73 5.71
 5 3 8 59.69 9.15
 -5 -3 -9 474.29 22.16
 5 3 9 486.6 26.07
 -5 -3 -10 208.43 11.11
 5 3 10 198.33 13.56
 -5 -3 -11 347.72 14.75
 -5 -4 7 72.71 4.02
 -5 -4 6 98.35 6.6
 -5 -4 6 100.22 6.25
 -5 -4 5 483.32 21.7
 -5 -4 5 484.99 21.23
 -5 -4 4 270.57 14.2
 -5 -4 4 266.46 14.14
 -5 -4 4 246.96 11.99
 -5 -4 3 147.23 9.97
 -5 -4 2 548.44 24.76
 -5 -4 2 527.16 23.5
 -5 -4 2 577.54 24.7
 -5 -4 2 523.07 27.08
 -5 -4 1 218.24 12.64
 -5 -4 1 247.91 13.2
 -5 -4 1 262.22 13.41
 -5 -4 1 241.03 16.05
 -5 -4 0 109.59 8.17
 -5 -4 0 111.7 8.32
 -5 -4 0 110.87 7.85
 -5 -4 0 115.71 7.74
 -5 -4 0 126.66 10.99
 -5 -4 -1 124.38 8.59
 -5 -4 -1 104.53 7.71
 -5 -4 -1 122.43 8.72
 -5 -4 -1 110.71 7.58
 -5 -4 -1 112.21 9.93
 5 4 1 103.03 11.79
 -5 -4 -1 111.97 7.52
 -5 -4 -1 126.22 11.13
 -5 -4 -2 483.23 21.87
 -5 -4 -2 503.08 22.38
 -5 -4 -2 435.78 20.11
 -5 -4 -2 463.65 24.34
 5 4 2 477.5 29.07
 -5 -4 -2 482.38 20.61
 -5 -4 -2 491.98 25.82
 -5 -4 -3 389.72 19.26
 -5 -4 -3 420.98 19.64
 -5 -4 -3 378.05 22.02
 -5 -4 -3 409.29 18.04
 -5 -4 -3 447.33 23.52
 -5 -4 -4 190.31 11.43
 -5 -4 -4 196.92 11.53
 -5 -4 -4 178.85 14.15
 -5 -4 -4 188.57 10.11
 -5 -4 -4 204.45 14.34
 -5 -4 -5 605.54 25.77
 -5 -4 -5 597.07 25.43
 5 4 5 633.29 37.59
 -5 -4 -5 553.59 23.83
 -5 -4 -5 564.96 28.38
 -5 -4 -6 579.37 28.62
 -5 -4 -6 622.91 27.8
 -5 -4 -6 690.54 27.63
 -5 -4 -6 669.91 30.93
 -5 -4 -7 7.26 3.41
 -5 -4 -7 7.02 2.88
 5 4 7 10.71 6.07
 5 4 7 4.88 9.09
 -5 -4 -8 23.11 4.47
 5 4 8 30.64 7.61
 5 4 8 45.67 18.11
 -5 -4 -9 184.19 11.4
 -5 -4 -9 179.35 10.97
 5 4 9 192.04 15.22
 -5 -4 -10 165.25 9.81
 5 4 10 165.79 12.75
 5 4 11 110.28 8.54
 -5 -4 -11 90.97 4.79
 -5 -4 -11 105.94 6.25
 -5 -5 6 22.16 2.28
 -5 -5 5 57.81 5.3
 -5 -5 5 55.4 4.36
 -5 -5 4 456.1 21.75
 -5 -5 4 507.41 21.25
 -5 -5 3 200.41 12.07
 -5 -5 3 211.01 11.66
 -5 -5 2 619.86 27.48
 -5 -5 1 675.37 29.3
 -5 -5 1 663.42 28.6
 -5 -5 1 738.79 28.92
 -5 -5 1 601.34 32.14
 -5 -5 1 664.83 27.33
 -5 -5 0 356.17 17.88
 -5 -5 0 371.85 17.3
 -5 -5 0 369.74 16.72
 -5 -5 0 351.26 21.28
 -5 -5 -1 51.02 5.12
 -5 -5 -1 44.93 5.46
 -5 -5 -1 51.97 5.01
 -5 -5 -1 55.6 4.86
 -5 -5 -1 53.28 7.38
 -5 -5 -2 22.05 3.86
 -5 -5 -2 28.84 4.57
 -5 -5 -2 34.64 3.98
 -5 -5 -2 31.86 6.37
 -5 -5 -2 31.16 3.7
 -5 -5 -2 32.48 6.19
 -5 -5 -3 238.02 12.85
 -5 -5 -3 227.59 13.17
 -5 -5 -3 227.13 15.85
 5 5 3 201.17 17.62
 -5 -5 -3 245.57 11.93
 -5 -5 -3 231.79 16.3
 -5 -5 -4 534.44 23.79
 -5 -5 -4 539.23 24.16
 -5 -5 -4 537.57 22.54
 -5 -5 -4 541.76 27.89
 -5 -5 -5 581.76 25.27
 -5 -5 -5 566.56 25.16
 5 5 5 596.95 34.32
 -5 -5 -5 551.74 28.61
 -5 -5 -6 1334.74 54.55
 -5 -5 -6 1429.93 54.29
 -5 -5 -6 1411 53.76
 5 5 6 1455.16 67.42
 -5 -5 -6 1373.66 57.8
 -5 -5 -7 294.46 16.24
 5 5 7 345.21 23.58
 5 5 7 347.94 27.74
 -5 -5 -8 18.23 3.96
 5 5 8 20.52 7.49
 -5 -5 -9 14.08 3.38
 -5 -5 -9 11.87 3.31
 5 5 9 19.77 6.34
 5 5 10 70.33 8.66
 -5 -5 -10 75.18 5.05
 -5 -5 -10 74.66 6.18
 5 5 11 36.39 5.56
 -5 -5 -11 33.66 2.82
 -5 -5 -11 30.12 3.43
 -5 -5 -12 119.17 5.95
 -5 -6 5 14.49 2.93
 -5 -6 5 17.66 1.94
 -5 -6 4 215.53 12.03
 -5 -6 4 225.59 10.45
 -5 -6 4 204.77 11.58
 -5 -6 3 373.65 18.06
 -5 -6 3 359.78 16.33
 -5 -6 3 348.52 17.99
 -5 -6 2 181.99 11.29
 -5 -6 2 176.37 10.1
 -5 -6 1 596.11 26.82
 -5 -6 1 598.64 23.91
 -5 -6 0 332.09 17.59
 -5 -6 0 373.31 16.82
 -5 -6 0 312.67 21.07
 -5 -6 0 362.16 15.72
 -5 -6 -1 237.95 13.85
 -5 -6 -1 250.95 14.37
 -5 -6 -1 260.57 13.22
 -5 -6 -1 251.08 17.85
 -5 -6 -1 292.85 12.88
 -5 -6 -2 93.14 6.83
 -5 -6 -2 97.3 8.1
 -5 -6 -2 99.88 6.51
 -5 -6 -2 92.59 10.39
 -5 -6 -3 148.61 9.16
 -5 -6 -3 145.06 10.08
 -5 -6 -3 142.56 8.31
 -5 -6 -3 137.23 12.36
 -5 -6 -4 475.97 21.64
 -5 -6 -4 484.29 22.57
 -5 -6 -4 489.77 20.57
 -5 -6 -4 462.32 26.29
 -5 -6 -5 449.48 20.1
 -5 -6 -5 413.98 20.21
 -5 -6 -5 395.8 23.99
 -5 -6 -5 406.43 23.93
 -5 -6 -6 637.5 27.44
 -5 -6 -6 627.98 27.27
 -5 -6 -6 578.85 31.02
 -5 -6 -7 705.01 34.78
 5 6 8 386.13 28
 -5 -6 -8 332.26 17.07
 5 6 9 111.86 12.33
 -5 -6 -9 100.6 7.52
 -5 -6 -10 1.79 2.01
 5 6 10 -1.97 4.42
 -5 -6 -10 1.23 1.69
 5 6 11 43.34 6.11
 -5 -6 -11 40.56 3.02
 -5 -6 -11 51.6 3.6
 -5 -6 -11 46.63 4.02
 -5 -6 -12 2.12 1.2
 -5 -6 -12 3.05 0.95
 -5 -7 4 27.09 3.63
 -5 -7 4 21.75 3.38
 -5 -7 4 20.52 2.74
 -5 -7 3 41.95 5.14
 -5 -7 3 45.92 3.71
 -5 -7 3 50.09 5.05
 -5 -7 2 157.05 10.5
 -5 -7 2 174.29 8.9
 -5 -7 2 162.16 10.52
 -5 -7 1 145.3 10.34
 -5 -7 1 163.46 8.82
 -5 -7 1 167.59 10.68
 -5 -7 0 661.18 29.85
 -5 -7 0 725.51 33.92
 -5 -7 -1 573.28 25.87
 -5 -7 -2 315.3 16.85
 -5 -7 -2 370.29 18.09
 -5 -7 -2 366.01 20.09
 -5 -7 -2 306.88 21.79
 -5 -7 -2 331.06 14.88
 -5 -7 -3 138.24 11.71
 -5 -7 -3 120.72 8.95
 -5 -7 -3 111.3 12.3
 -5 -7 -4 143.56 9.34
 -5 -7 -4 166.63 13.13
 -5 -7 -4 141.09 13.7
 -5 -7 -5 13.86 3.49
 -5 -7 -5 14.39 5.65
 -5 -7 -5 18.27 5.83
 -5 -7 -6 33.12 7.31
 -5 -7 -7 296.76 19.54
 -5 -7 -8 382.99 18.56
 -5 -7 -8 330.42 21.86
 -5 -7 -8 359.43 17.21
 5 7 9 475.22 28.36
 -5 -7 -9 444.34 20.54
 -5 -7 -9 432.02 19.76
 5 7 10 82.27 9.1
 -5 -7 -10 68.8 5.31
 -5 -7 -10 84.9 5.91
 5 7 11 32.95 5.05
 -5 -7 -11 26.34 2.55
 5 7 11 27.94 2.61
 -5 -7 -11 29.44 2.78
 -5 -7 -11 34.33 3.29
 -5 -7 -12 8.12 1.26
 -5 -8 3 36.71 4.43
 -5 -8 3 37.92 3.94
 -5 -8 2 6.88 2.92
 -5 -8 2 7.15 2.94
 -5 -8 1 85.03 7.54
 -5 -8 1 91.04 7.52
 -5 -8 0 409.26 20.79
 -5 -8 0 392.5 22.21
 -5 -8 -1 866.9 37.74
 -5 -8 -1 868.8 44.56
 -5 -8 -1 971.26 38.31
 -5 -8 -2 609.56 33.4
 -5 -8 -2 649.02 28.43
 -5 -8 -3 420.18 33.22
 -5 -8 -4 24.51 9.73
 -5 -8 -4 15.04 5.2
 -5 -8 -4 17.84 3.75
 -5 -8 -5 10.33 7.21
 -5 -8 -5 8.88 2.86
 -5 -8 -5 -1.01 4.03
 -5 -8 -6 5.27 2.88
 -5 -8 -6 5.15 4.25
 -5 -8 -7 349.56 20.67
 -5 -8 -7 339.31 23.61
 -5 -8 -8 275.74 17.06
 -5 -8 -8 252.45 13.9
 -5 -8 -9 155.95 12.15
 -5 -8 -9 146.31 9.09
 -5 -8 -9 162.29 8.91
 -5 -8 -10 212.44 13.82
 -5 -8 -10 220.99 10.87
 -5 -8 -10 225.11 10.56
 -5 -8 -10 241.44 11.21
 -5 -8 -11 124.65 8.94
 -5 -8 -11 137.6 6.8
 -5 -8 -11 142.29 6.83
 -5 -8 -12 68.18 3.61
 -5 -9 2 6.49 2.16
 -5 -9 1 17.4 3.59
 -5 -9 1 19.43 3.46
 -5 -9 0 0.3 2.62
 -5 -9 0 2.08 2.59
 -5 -9 -1 241.1 14.37
 -5 -9 -1 280.2 15.19
 -5 -9 -1 281.32 14.69
 -5 -9 -2 335.27 20.09
 -5 -9 -2 350.61 17.54
 -5 -9 -3 365.51 23.34
 -5 -9 -3 385.41 18.87
 -5 -9 -4 572.14 24.71
 -5 -9 -4 536.56 22.84
 -5 -9 -5 4.69 3.83
 -5 -9 -5 4.06 2.16
 -5 -9 -5 5.49 2.88
 -5 -9 -5 8.4 7.21
 -5 -9 -6 1.3 3.75
 -5 -9 -6 2.36 2.58
 -5 -9 -6 1.21 6.35
 -5 -9 -7 5.96 4.12
 -5 -9 -7 3.95 2.53
 -5 -9 -7 8.06 4.91
 -5 -9 -8 212.89 13.66
 -5 -9 -8 198.25 11.99
 -5 -9 -8 202.65 10.83
 -5 -9 -8 191.82 9.6
 -5 -9 -9 295.73 16.22
 -5 -9 -9 278.99 13.12
 -5 -9 -9 272.79 12.23
 -5 -9 -10 339.32 17.18
 -5 -9 -10 349.42 14.69
 -5 -9 -10 335.92 14.09
 -5 -9 -11 160.31 7.63
 -5 -9 -11 173.57 7.55
 -5 -10 1 10.91 2.12
 -5 -10 0 54.39 4.89
 -5 -10 -1 11.47 3.1
 -5 -10 -2 160.34 9.62
 -5 -10 -2 146.59 9.5
 -5 -10 -3 213.75 12.95
 -5 -10 -3 222.99 12.44
 -5 -10 -4 388.93 19.85
 -5 -10 -4 374.74 18.26
 -5 -10 -5 399.46 20.56
 -5 -10 -5 397.08 18.79
 -5 -10 -6 63.9 7.04
 -5 -10 -6 63.78 4.74
 -5 -10 -7 59.46 6.35
 -5 -10 -7 56.27 6.05
 -5 -10 -7 51.17 4.33
 -5 -10 -8 0.59 2.75
 -5 -10 -8 1.09 1.49
 -5 -10 -8 0.66 2.46
 -5 -10 -9 44.51 4.84
 -5 -10 -9 39.04 3.45
 -5 -10 -10 189.07 8.66
 -5 -10 -11 300.08 11.92
 -5 -11 -1 2.98 1.91
 -5 -11 -2 99.46 6.43
 -5 -11 -3 150.68 8.82
 -5 -11 -4 324.11 14.52
 -5 -11 -4 263.25 13.78
 -5 -11 -5 196.45 10.76
 -5 -11 -5 175.41 9.98
 -5 -11 -6 75.47 6.06
 -5 -11 -7 147.75 8.65
 -5 -11 -8 100.73 5.25
 -5 -11 -9 -0.6 1.02
 -5 -12 -5 160.27 7.27
 -5 -12 -6 114.7 5.73
 -5 -12 -7 49.66 3.17
 -6 4 4 223.99 9.85
 -6 4 3 71.47 4.5
 -6 4 2 128.93 6.35
 6 -4 -1 180.74 10
 6 -4 0 82.1 6.29
 6 -4 1 13.42 2.49
 6 -4 1 14.25 2.88
 6 -4 2 90.86 5.91
 -6 3 5 9.18 2.44
 -6 3 4 172.84 9.54
 -6 3 4 145.7 6.73
 -6 3 3 515.15 20.43
 -6 3 3 513.8 20.32
 6 -3 -3 465.33 20.76
 -6 3 2 467.01 19.67
 6 -3 -2 428.57 22.21
 -6 3 1 340.82 15.22
 6 -3 -1 347.28 19.35
 -6 3 0 323.22 14.11
 6 -3 0 343.56 18.86
 -6 3 -1 95.93 5.3
 6 -3 1 111.55 8.78
 6 -3 1 111.84 8.16
 6 -3 2 34.1 4.7
 6 -3 3 40.44 4.53
 6 -3 3 45.36 4.56
 -6 3 -3 45.44 4.55
 6 -3 4 95.99 5.93
 -6 2 6 107.3 5.35
 -6 2 5 42.41 4.47
 -6 2 5 33.62 3.3
 -6 2 5 32.4 3.22
 -6 2 4 1.29 4.24
 -6 2 4 2.98 1.93
 -6 2 4 -0.33 1.82
 -6 2 3 55.78 5.41
 -6 2 3 64 7.32
 6 -2 -3 55.37 8.51
 -6 2 3 57.52 4.43
 6 -2 -2 463.02 26.4
 -6 2 2 508.16 20.49
 -6 2 1 292.59 14.41
 6 -2 -1 260.56 17.4
 -6 2 1 269.45 11.58
 -6 2 0 167.66 9.6
 6 -2 0 151.99 13.03
 -6 2 -1 210.54 10.39
 6 -2 1 161.74 14.19
 -6 2 -2 35.71 3.32
 6 -2 2 34.57 7.9
 6 -2 2 38.31 5.44
 -6 2 -3 1.46 1.06
 6 -2 3 0.28 2.76
 -6 2 -3 -1.06 3.94
 6 -2 4 138.69 9.08
 6 -2 4 125.99 8.58
 -6 2 -4 153.12 9.48
 6 -2 5 136.4 8.08
 -6 1 6 191.91 8.74
 -6 1 5 331.11 15.38
 -6 1 5 333.74 14.63
 -6 1 4 53.42 4.74
 -6 1 4 48.29 7.13
 6 -1 -4 39.29 6.55
 -6 1 3 18.37 7.66
 -6 1 3 8.54 2.74
 6 -1 -3 8.8 4.74
 -6 1 2 58.25 6.25
 6 -1 -2 76 7.88
 -6 1 2 69.12 5.46
 6 -1 -1 189.71 12.68
 -6 1 1 176.93 9.51
 -6 1 0 76.44 6.77
 6 -1 0 59.19 7.33
 -6 1 0 71.33 4.75
 6 -1 1 680.07 31.42
 -6 1 -1 681.03 26.57
 -6 1 -2 537.91 22.1
 6 -1 2 476.76 24.55
 -6 1 -3 65.56 5.02
 6 -1 3 59.9 7.67
 6 -1 3 82.18 7.28
 -6 1 -3 82.01 8.72
 -6 1 -4 8.39 1.79
 6 -1 4 4.79 2.99
 -6 1 -4 10.83 4.14
 6 -1 5 52.62 5.69
 6 -1 5 39.03 4.58
 -6 1 -5 51.36 5.42
 6 -1 6 12.88 3.21
 -6 0 6 230.75 10.03
 -6 0 5 337.49 15.25
 -6 0 5 372.83 15.66
 -6 0 4 230.54 13.23
 -6 0 4 244.79 12.12
 -6 0 3 12.48 4.89
 -6 0 3 15.59 3.17
 -6 0 3 15.06 2.8
 6 0 -3 18.93 4.24
 -6 0 2 -1.24 4.03
 -6 0 2 3.02 2.58
 6 0 -2 0.91 3.22
 -6 0 1 211.01 13.24
 6 0 -1 194.48 12.48
 -6 0 1 221.12 11.38
 -6 0 0 286.86 15.62
 6 0 0 269.62 15.5
 -6 0 0 286.37 13.38
 -6 0 -1 752.83 31.24
 6 0 1 686.56 31.58
 -6 0 -1 738.81 28.55
 -6 0 -2 1116.67 42.32
 6 0 2 1077.51 43.42
 -6 0 -2 1035.31 39.46
 -6 0 -3 327.82 15.55
 6 0 3 314.97 16.98
 -6 0 -3 336.49 19.01
 -6 0 -4 205.62 10.48
 6 0 4 181.09 11.89
 -6 0 -5 23.73 2.8
 -6 0 -5 22.85 2.72
 6 0 5 15.88 3.82
 -6 0 -5 28.01 5.03
 6 0 6 0.54 3.08
 -6 0 -7 26.26 3.08
 6 0 7 28.44 3.83
 -6 -1 6 132.66 6.11
 -6 -1 5 219.16 10.64
 -6 -1 5 216.6 9.73
 -6 -1 5 208.36 10.25
 -6 -1 4 487.8 21.41
 -6 -1 4 498.84 21.54
 -6 -1 4 533.23 21.19
 -6 -1 3 225.11 12.88
 -6 -1 3 235.81 12.14
 -6 -1 3 206.83 10.58
 -6 -1 3 223.94 10.71
 6 1 -3 211.37 11.81
 -6 -1 2 96.6 8.34
 -6 -1 2 84.37 6.95
 -6 -1 2 90.48 6.76
 6 1 -2 86.68 7.18
 -6 -1 1 10.38 3.78
 -6 -1 1 10.97 3.05
 6 1 -1 11.71 3.55
 -6 -1 1 10.23 2.86
 -6 -1 0 268.27 15.08
 6 1 0 250.68 14.34
 -6 -1 0 269.17 13.19
 -6 -1 -1 13.36 3.95
 6 1 1 6.57 3.85
 -6 -1 -1 9.95 2.39
 -6 -1 -2 283.2 14.92
 6 1 2 277.21 15.17
 -6 -1 -2 279.9 12.89
 -6 -1 -3 414.15 19.1
 6 1 3 402.83 19.64
 -6 -1 -3 407.68 17.01
 -6 -1 -4 320.01 14.99
 6 1 4 307.09 15.73
 -6 -1 -4 338.93 17.89
 -6 -1 -5 351.1 16.22
 -6 -1 -5 372.18 16.05
 -6 -1 -6 12.42 2.49
 6 1 6 8.21 3.58
 -6 -1 -7 0.8 2.05
 -6 -1 -7 0.59 1.31
 6 1 7 0.23 2.94
 -6 -1 -8 4.04 1.75
 -6 -2 5 97.08 6.22
 -6 -2 5 98.57 5.53
 -6 -2 4 390.02 18.33
 -6 -2 4 406.1 17.99
 -6 -2 3 869.16 37.17
 -6 -2 3 964.61 37.88
 -6 -2 3 963.05 38.03
 -6 -2 2 585.63 26.58
 -6 -2 2 569.94 25.82
 -6 -2 2 606.38 25.26
 6 2 -2 603.46 25.8
 -6 -2 2 645.95 25.43
 -6 -2 2 649.6 26.37
 -6 -2 1 141.87 9.87
 -6 -2 1 131.02 8.81
 -6 -2 1 126.75 8.75
 6 2 -1 136.85 9.15
 -6 -2 1 128.29 7.68
 -6 -2 1 150.93 8.99
 -6 -2 0 4.91 3.2
 6 2 0 8.76 3.64
 -6 -2 0 9.21 2.53
 -6 -2 -1 41.03 5.56
 6 2 1 33.87 5.1
 -6 -2 -1 35.15 3.92
 -6 -2 -2 3.9 3.02
 6 2 2 12.92 3.92
 6 2 2 8.59 5.11
 -6 -2 -2 6.12 2.12
 -6 -2 -3 174.15 10.5
 6 2 3 168.76 10.73
 -6 -2 -3 158.19 8.66
 -6 -2 -4 623.3 26.23
 -6 -2 -4 634.4 26.32
 6 2 4 580.92 26.34
 -6 -2 -5 335.51 15.75
 -6 -2 -5 350.61 15.57
 6 2 5 303.28 15.74
 -6 -2 -6 334.77 15.51
 -6 -2 -6 332.69 14.66
 6 2 6 348.45 17.46
 -6 -2 -7 102.89 7.48
 -6 -2 -7 121.43 7.42
 6 2 7 107.33 7.95
 6 2 7 132.06 10.28
 -6 -2 -8 26.22 3.24
 6 2 8 22.86 3.16
 -6 -2 -9 0.2 1.18
 -6 -3 5 61.39 4.22
 -6 -3 4 236.16 11.81
 -6 -3 4 226.78 10.58
 -6 -3 3 287.63 14.6
 -6 -3 3 286.06 13.86
 -6 -3 2 394.29 18.48
 -6 -3 2 419.6 19.32
 -6 -3 2 385.27 18.18
 6 3 -2 410.23 18.65
 -6 -3 2 438.23 18.93
 -6 -3 1 516.81 23.61
 -6 -3 1 521.95 23.45
 -6 -3 1 521.57 23.23
 6 3 -1 556.45 23.61
 -6 -3 1 555.62 22.98
 -6 -3 1 558.03 23.23
 -6 -3 0 117.15 8.68
 -6 -3 0 124.94 8.62
 6 3 0 134.67 9.12
 -6 -3 0 123.99 7.98
 -6 -3 -1 100.55 8.03
 -6 -3 -1 110.73 8.35
 6 3 1 107.41 8.31
 6 3 2 54.17 6.21
 6 3 2 44.28 8.38
 -6 -3 -2 39.68 6.47
 6 3 3 574.28 24.85
 -6 -3 -3 527.61 22.39
 -6 -3 -4 415.66 19.39
 -6 -3 -4 443.43 19.71
 6 3 4 433.81 19.8
 -6 -3 -4 394.73 17.62
 -6 -3 -5 360.87 17.24
 -6 -3 -5 373.94 17.06
 6 3 5 359.87 17.26
 -6 -3 -6 303.62 15.72
 -6 -3 -6 326.53 15.45
 -6 -3 -6 328.97 14.77
 -6 -3 -7 368.74 17.12
 -6 -3 -7 354.95 16.74
 -6 -3 -8 194.3 10.24
 -6 -3 -8 197.66 10.08
 -6 -3 -9 172.13 8.44
 -6 -4 5 2.48 1.21
 -6 -4 4 10.99 2.46
 -6 -4 4 9.39 2.4
 -6 -4 3 226.6 12.16
 -6 -4 3 238.05 10.88
 -6 -4 2 172.72 10.22
 6 4 -2 162.82 9.18
 -6 -4 2 193.52 10.58
 -6 -4 2 186 9.35
 -6 -4 1 340.31 16.19
 -6 -4 1 364.87 17.33
 -6 -4 1 350.51 16.85
 6 4 -1 388.24 17.16
 -6 -4 1 396.09 17.15
 -6 -4 1 363.98 16.39
 -6 -4 0 315.46 15.75
 -6 -4 0 322.95 16.2
 6 4 0 358.9 16.72
 -6 -4 0 339.91 15.48
 -6 -4 -1 131.05 8.82
 -6 -4 -1 131.11 9.17
 6 4 1 147.27 9.94
 -6 -4 -1 146.31 8.38
 -6 -4 -2 189.57 11.12
 -6 -4 -2 174.25 11.12
 6 4 2 204.59 12.38
 -6 -4 -3 81.6 6.75
 -6 -4 -3 87.22 7.18
 6 4 3 90 8.16
 -6 -4 -3 80 5.78
 -6 -4 -4 62.14 5.9
 -6 -4 -4 62.69 6.03
 6 4 4 66.98 6.6
 -6 -4 -4 64.39 7.19
 -6 -4 -4 66.63 5.02
 -6 -4 -5 531.08 23.31
 -6 -4 -5 530.29 23.17
 6 4 5 547.51 23.59
 -6 -4 -5 515.08 25.74
 -6 -4 -6 360.22 17.09
 -6 -4 -6 365.15 16.63
 6 4 6 357.94 16.66
 -6 -4 -6 363.27 20.4
 -6 -4 -7 497.23 21.98
 -6 -4 -7 519.04 22.54
 -6 -4 -7 534.12 27.35
 -6 -4 -8 141.72 8.3
 -6 -4 -8 147.16 8.86
 -6 -4 -9 103.53 6.09
 -6 -5 4 42.43 3.21
 -6 -5 3 4.88 2.3
 -6 -5 3 10.06 2.38
 -6 -5 2 144.1 9.11
 -6 -5 2 174.52 9.17
 -6 -5 2 158.22 7.72
 6 5 -1 516.03 21.01
 -6 -5 1 526.34 21.29
 -6 -5 1 485.3 20.09
 -6 -5 0 741.28 32.22
 -6 -5 0 776.5 30.96
 -6 -5 -1 149.07 8.79
 -6 -5 -1 139.86 9.57
 -6 -5 -1 162.56 8.63
 -6 -5 -2 213.11 11.59
 -6 -5 -2 220.33 12.56
 -6 -5 -2 215.08 10.87
 -6 -5 -3 93.88 7.04
 -6 -5 -3 94.98 7.68
 -6 -5 -3 95.71 6.31
 -6 -5 -4 244.18 12.85
 -6 -5 -4 237.87 13.24
 -6 -5 -4 234.81 15.13
 -6 -5 -5 35.65 4.5
 -6 -5 -5 37.54 4.65
 -6 -5 -5 35.13 6.34
 -6 -5 -6 357.08 17.2
 -6 -5 -6 344.48 16.76
 6 5 6 387.75 17.2
 -6 -5 -6 357.73 21.02
 -6 -5 -7 308.23 15.9
 -6 -5 -7 345.92 22.07
 -6 -5 -7 338.28 16.11
 -6 -5 -8 484.51 19.51
 -6 -5 -8 223.52 26.79
 -6 -5 -9 207.08 9.79
 -6 -5 -9 219.23 10.03
 -6 -5 -10 145.9 6.48
 -6 -6 3 25.49 3.34
 -6 -6 2 24.47 3.54
 -6 -6 1 39.83 4.5
 6 6 -1 42.31 3.83
 -6 -6 1 39.9 3.04
 6 6 0 417.78 17.29
 -6 -6 0 384.03 19.21
 -6 -6 -1 443.61 20.02
 -6 -6 -1 445.47 18.48
 -6 -6 -2 143.77 8.51
 -6 -6 -2 158.06 10.09
 -6 -6 -2 151 8.16
 -6 -6 -3 378.06 17.31
 -6 -6 -3 381.24 18.7
 -6 -6 -4 96.26 7.08
 -6 -6 -4 100.6 7.85
 -6 -6 -4 92.95 9.07
 -6 -6 -5 5.24 2.42
 -6 -6 -5 5.99 2.89
 -6 -6 -5 7.94 4.46
 -6 -6 -6 11.84 3.22
 -6 -6 -6 15.82 5.39
 -6 -6 -6 21.64 4.46
 -6 -6 -7 60.22 6.08
 -6 -6 -7 59.15 7.94
 -6 -6 -7 54.69 6.48
 -6 -6 -8 372.92 16.58
 -6 -6 -8 299.79 20.35
 -6 -6 -9 403.04 20.27
 -6 -6 -9 371.68 15.98
 -6 -6 -10 437.81 16.84
 -6 -7 2 41.54 4.01
 -6 -7 1 -1.06 2.23
 -6 -7 1 0.2 2.22
 6 7 0 23.58 3.25
 -6 -7 0 21.06 3.56
 -6 -7 0 21.66 6.3
 -6 -7 -1 155.1 9.39
 -6 -7 -1 167.44 12.33
 -6 -7 -2 379.03 20.51
 -6 -7 -3 437.43 22.55
 -6 -7 -4 449.15 21.11
 -6 -7 -4 568.89 25.15
 -6 -7 -5 308.89 16.57
 -6 -7 -5 355.71 19.25
 -6 -7 -6 17.58 3.75
 -6 -7 -6 21.75 5.22
 -6 -7 -6 22.74 5.5
 -6 -7 -7 10.25 2.92
 -6 -7 -7 6.3 4.11
 -6 -7 -7 11.61 5.11
 -6 -7 -8 137.79 10.72
 -6 -7 -8 114.54 8
 -6 -7 -9 228.96 13.21
 -6 -7 -9 217.89 10.26
 -6 -7 -10 167.88 7.47
 -6 -7 -10 183.34 7.69
 -6 -8 1 54.6 4.22
 -6 -8 0 9.1 2.42
 -6 -8 -1 22.92 3.27
 -6 -8 -1 13.61 4.52
 -6 -8 -2 147.13 13.46
 -6 -8 -2 150.76 8.71
 -6 -8 -3 284.45 19.28
 -6 -8 -4 365.01 22.24
 -6 -8 -5 404.04 23.65
 -6 -8 -6 218.74 13.55
 -6 -8 -6 232.17 17.34
 -6 -8 -7 127.07 9.6
 -6 -8 -7 114.5 10.13
 -6 -8 -8 1.27 3.04
 -6 -8 -8 2.68 1.91
 -6 -8 -8 2.92 2.4
 -6 -8 -9 33.95 4.49
 -6 -8 -9 37.62 3.17
 -6 -8 -9 40.92 2.87
 -6 -9 -1 20.1 2.7
 -6 -9 -2 0.94 1.82
 -6 -9 -2 2.57 2.58
 -6 -9 -3 89.36 7.66
 -6 -9 -3 70.56 5.13
 -6 -9 -4 80.77 8.37
 -6 -9 -5 218.18 14.08
 -6 -9 -6 361.72 18.54
 -6 -9 -6 367.06 15.52
 -6 -9 -7 183.41 10.41
 -6 -9 -7 186.96 9.03
 -6 -9 -8 219.41 11.95
 -6 -9 -8 223.34 10.22
 -6 -9 -8 233.67 10.17
 -6 -9 -9 -0.26 0.97
 -6 -10 -3 5.12 2
 -6 -10 -4 47.6 4.5
 -6 -10 -5 170.35 9.33
 -6 -10 -6 425.72 18.19
 -6 -10 -7 404.43 16.74
 -7 0 1 129.46 8.59
 -7 0 1 107.53 5.92
 -7 0 0 243.46 12.14
 -7 0 0 291.43 13.16
 -7 0 -1 2.72 1.69
 -7 0 -1 1.44 3.74
 -7 0 -2 80.32 4.89
 -7 0 -2 111.19 6.23
 7 0 3 198.76 9.87
 -7 -1 2 507.2 21.38
 -7 -1 1 301.62 14.91
 -7 -1 1 319.97 12.64
 -7 -1 0 169.86 9.09
 -7 -1 0 162.93 7.77
 -7 -1 -1 59.7 4.93
 -7 -1 -1 68.82 5.99
 -7 -1 -2 4.07 1.76
 -7 -1 -2 -0.58 2.38
 7 1 2 4.65 3.24
 -7 -1 -3 19.56 2.54
 -7 -1 -3 19.44 2.81
 -7 -1 -4 273.16 11.17
 7 1 4 250.73 11.97
 -7 -2 2 171.28 8.56
 -7 -2 1 342.31 15.4
 -7 -2 1 324.86 14.76
 -7 -2 0 498.54 21.2
 -7 -2 0 469.65 20.47
 7 2 0 470.42 21.37
 -7 -2 -1 452.06 18.75
 -7 -2 -1 407.48 18.65
 7 2 1 404.89 19.04
 -7 -2 -1 437.01 17.12
 -7 -2 -2 147.36 8.13
 -7 -2 -2 158.23 8.82
 -7 -2 -3 12.95 2.43
 -7 -2 -3 13.99 2.64
 7 2 3 9.36 3.22
 -7 -2 -4 24.82 2.9
 -7 -2 -4 27.75 2.86
 7 2 4 24.5 3.37
 -7 -2 -5 98.38 5.56
 -7 -3 2 19.47 1.97
 -7 -3 1 144.19 7.43
 -7 -3 0 198.87 10.09
 -7 -3 0 189.16 10.02
 7 3 0 218.46 11.01
 -7 -3 -1 398.73 16.92
 -7 -3 -1 363.61 16.96
 7 3 1 378.14 17.54
 -7 -3 -1 409.12 16.13
 -7 -3 -2 464.5 19.24
 -7 -3 -2 463.55 19.73
 7 3 2 424.1 19.85
 -7 -3 -3 192.22 9.75
 -7 -3 -3 196.42 10.13
 7 3 3 182.55 10.46
 -7 -3 -4 10.03 2.29
 -7 -3 -4 10.03 2.37
 7 3 4 9.01 2.75
 -7 -3 -5 3.45 1.74
 -7 -3 -5 2.38 1.57
 -7 -3 -6 36.6 3.27
 -7 -4 1 1.14 1.04
 -7 -4 0 95.66 5.35
 -7 -4 -1 316.69 14.2
 -7 -4 -1 314.82 14.86
 7 4 1 363.05 15.67
 -7 -4 -1 350.56 14.13
 -7 -4 -2 448.16 18.35
 -7 -4 -2 410.88 18.82
 7 4 2 450.95 19.59
 -7 -4 -3 707.35 27.26
 -7 -4 -3 689.88 27.78
 7 4 3 662.92 28.26
 -7 -4 -4 155.31 8.31
 -7 -4 -4 157.41 8.51
 7 4 4 149.76 8.73
 -7 -4 -5 15.32 2.6
 -7 -4 -6 9.91 2.35
 -7 -5 0 0.92 2.39
 -7 -5 -1 168.19 9.93
 -7 -5 -2 239.64 11.58
 7 5 2 329 14.03
 -7 -5 -3 295.43 13.01
 7 5 3 277.74 14.42
 -7 -5 -4 657.21 25.49
 7 5 4 617.07 26.19
 -7 -5 -5 111.98 6.8
 -7 -5 -5 108.48 7.35
 -7 -5 -6 37.99 3.7
 -7 -6 -1 14.72 4.13
 -7 -6 -2 118.05 8.84
 7 6 3 108.61 8.01
 -7 -6 -3 102.24 8.23
 -7 -6 -4 141.58 7.87
 7 6 4 139.86 9.21
 -7 -6 -5 222.11 10.54
 -7 -6 -5 212.84 12.37
 -7 -6 -6 353.89 14.79
 -7 -6 -7 229.8 9.89
 -7 -7 -2 0.68 2.92
 -7 -7 -3 69.39 7.8
 -7 -7 -4 344.21 18.54
 -7 -7 -5 408.09 20.21
 -7 -7 -6 88.52 5.05

_iucr_refine_instructions_details
;
TITL ogh-2phpyno-agtfa-etoac_gau_a.res in P-1
    ogh-2phpyno-agtfa-etoac_gau.res
    created by SHELXL-2018/3 at 15:05:44 on 09-Nov-2024
REM Old TITL OGH-2PhPyNO-AgTFA-EtOAc_gau in P-1
REM SHELXT solution in P-1: R1 0.076, Rweak 0.013, Alpha 0.045
REM <I/s> 0.000 for 0 systematic absences, Orientation as input
REM Formula found by SHELXT: C13 N O3 F3 Ag
CELL 1.54184 5.9018 10.7295 11.536 64.325 80.308 74.061
ZERR 2 0.0002 0.0004 0.0004 0.004 0.003 0.003
LATT 1
SFAC C H Ag F N O
UNIT 26 18 2 6 2 6

L.S. 4
PLAN  5
SIZE 0.03 0.04 0.38
TEMP -153
BOND
list 4
fmap 2
acta
REM <olex2.extras>
REM <HklSrc "%.\\OGH-2PhPyNO-AgTFA-EtOAc_gau.hkl">
REM </olex2.extras>

WGHT    0.042400
FVAR       0.62237
AG1   3    0.687471    0.581244    0.435592    11.00000    0.01493    0.02056 =
         0.01607   -0.00179   -0.00396   -0.00559
F1    4    0.717761    0.358634    0.931530    11.00000    0.03003    0.03970 =
         0.02032   -0.01645   -0.00245   -0.00058
F2    4    1.069878    0.326278    0.845200    11.00000    0.02213    0.03563 =
         0.02155   -0.00278   -0.00798   -0.01364
F3    4    0.874780    0.162997    0.909707    11.00000    0.02630    0.02140 =
         0.01978    0.00080   -0.00503   -0.00626
O1    6    0.750872    0.821974    0.344810    11.00000    0.01050    0.01955 =
         0.02153   -0.00518   -0.00334   -0.00150
O2    6    0.846173    0.454160    0.627980    11.00000    0.01606    0.01890 =
         0.01466   -0.00135   -0.00240   -0.00565
O3    6    0.560484    0.332352    0.725200    11.00000    0.01497    0.02389 =
         0.01859   -0.00519   -0.00254   -0.00768
N1    5    0.560547    0.915611    0.290811    11.00000    0.01350    0.01832 =
         0.01879   -0.00726   -0.00249   -0.00490
C1    1    0.579129    1.003746    0.164170    11.00000    0.01723    0.02083 =
         0.01882   -0.00703   -0.00054   -0.00644
AFIX  43
H1    2    0.729037    0.998352    0.118771    11.00000   -1.20000
AFIX   0
C2    1    0.385806    1.100691    0.100087    11.00000    0.02255    0.01777 =
         0.01917   -0.00488   -0.00432   -0.00391
AFIX  43
H2    2    0.401784    1.161620    0.011537    11.00000   -1.20000
AFIX   0
C3    1    0.167416    1.107977    0.166851    11.00000    0.01850    0.02190 =
         0.02311   -0.00951   -0.00774    0.00168
AFIX  43
H3    2    0.031230    1.173424    0.124533    11.00000   -1.20000
AFIX   0
C4    1    0.150864    1.018685    0.295757    11.00000    0.01489    0.02252 =
         0.02115   -0.01064   -0.00261   -0.00167
AFIX  43
H4    2    0.001739    1.023782    0.341956    11.00000   -1.20000
AFIX   0
C5    1    0.347792    0.921353    0.359551    11.00000    0.01305    0.01959 =
         0.01815   -0.00921   -0.00019   -0.00538
C6    1    0.334273    0.823291    0.497006    11.00000    0.01368    0.01593 =
         0.01851   -0.00818   -0.00064   -0.00224
C7    1    0.155102    0.748892    0.541584    11.00000    0.01535    0.02236 =
         0.02003   -0.00992   -0.00201   -0.00255
AFIX  43
H7    2    0.046532    0.760324    0.483636    11.00000   -1.20000
AFIX   0
C8    1    0.135446    0.657951    0.670923    11.00000    0.01727    0.01965 =
         0.02171   -0.00778    0.00215   -0.00584
AFIX  43
H8    2    0.014901    0.606164    0.700286    11.00000   -1.20000
AFIX   0
C9    1    0.289363    0.641716    0.757773    11.00000    0.02330    0.01936 =
         0.01745   -0.00661    0.00117   -0.00125
AFIX  43
H9    2    0.274487    0.579557    0.846013    11.00000   -1.20000
AFIX   0
C10   1    0.465642    0.717726    0.713788    11.00000    0.01740    0.02712 =
         0.02125   -0.01309   -0.00271   -0.00236
AFIX  43
H10   2    0.570026    0.708646    0.772757    11.00000   -1.20000
AFIX   0
C11   1    0.490427    0.806777    0.584432    11.00000    0.01539    0.02095 =
         0.02156   -0.00909   -0.00382   -0.00432
AFIX  43
H11   2    0.613529    0.856648    0.555095    11.00000   -1.20000
AFIX   0
C12   1    0.744267    0.369654    0.719759    11.00000    0.01453    0.01518 =
         0.01481   -0.00544   -0.00286   -0.00257
C13   1    0.855454    0.304005    0.851410    11.00000    0.01415    0.02166 =
         0.01727   -0.00586   -0.00288   -0.00453
HKLF 4


REM  ogh-2phpyno-agtfa-etoac_gau_a.res in P-1
REM wR2 = 0.0651, GooF = S = 1.072, Restrained GooF = 1.072 for all data
REM R1 = 0.0244 for 2498 Fo > 4sig(Fo) and 0.0254 for all 2613 data
REM 190 parameters refined using 0 restraints

END  
     
WGHT      0.0424      0.0000 

REM Highest difference peak  0.449,  deepest hole -1.003,  1-sigma level  0.105
Q1    1   0.5640  0.4940  0.5302  11.00000  0.05    0.45
Q2    1   0.8294  0.6438  0.3269  11.00000  0.05    0.44
Q3    1   0.3480  0.8798  0.4211  11.00000  0.05    0.43
Q4    1   0.6668  0.7014  0.4073  11.00000  0.05    0.43
Q5    1   0.7015  0.4807  0.4645  11.00000  0.05    0.42

  REM The information below was added by Olex2.
  REM
  REM R1 = 0.0244 for 2498 Fo > 4sig(Fo) and 0.0254 for all 7970 data
  REM 190 parameters refined using n/a restraints
  REM Highest difference peak 0.45, deepest hole -1.00
  REM Mean Shift 0, Max Shift -0.001.

  REM +++ Tabular Listing of Refinement Information +++
  REM R1_all = 0.0254
  REM R1_gt = 0.0244
  REM wR_ref = 0.0651
  REM GOOF = 1.072
  REM Shift_max = -0.001
  REM Shift_mean = 0
  REM Reflections_all = 7970
  REM Reflections_gt = 2498
  REM Parameters = 190
  REM Hole = -1.00
  REM Peak = 0.45
  REM Flack = n/a

  
;
_olex2_submission_special_instructions  'No special instructions were received'
_oxdiff_exptl_absorpt_empirical_details
;
Empirical correction (ABSPACK) includes:
- Absorption correction using spherical harmonics
- Frame scaling
;
_oxdiff_exptl_absorpt_empirical_full_max  2.114
_oxdiff_exptl_absorpt_empirical_full_min  0.512
