# Supplementary material for: Free‐Standing Supramolecular Pyridine N‐Oxide‐Silver(I) Metallogels
Source: Adv Mater. 2025 Jul 1;37(37):2502818. doi: 10.1002/adma.202502818 (PMC12447065; doi:10.1002/adma.202502818)
Supplement: Supplementary file 2 — Supporting Data [file ADMA-37-2502818-s001.zip › (15Ag)EtOAc_a.cif]

data_15Ag_EtOAc_a
# start Validation Reply Form
_vrf_PLAT972_15Ag_EtOAc_a
;
PROBLEM: Check Calcd Resid. Dens.  0.99Ang From Ag1            -3.10 eA-3  
RESPONSE: This is caused due to absorption artifacts
;
# end Validation Reply Form
_audit_creation_date               2024-11-09
_audit_creation_method
;
Olex2 1.5-ac5-024
(compiled 2022.04.12 svn.rca3783a0 for Rigaku Oxford Diffraction, GUI svn.r6498)
;
_shelx_SHELXL_version_number       '2018/3'
_audit_contact_author_address      ?
_audit_contact_author_email        ?
_audit_contact_author_name         ''
_audit_contact_author_phone        ?
_publ_contact_author_id_orcid      ?
_publ_section_references
;
Dolomanov, O.V., Bourhis, L.J., Gildea, R.J, Howard, J.A.K. & Puschmann, H.
 (2009), J. Appl. Cryst. 42, 339-341.

Sheldrick, G.M. (2015). Acta Cryst. A71, 3-8.

Sheldrick, G.M. (2015). Acta Cryst. C71, 3-8.
;
_chemical_name_common              ?
_chemical_name_systematic          ?
_chemical_formula_moiety           'C13 H9 Ag F3 N O3'
_chemical_formula_sum              'C13 H9 Ag F3 N O3'
_chemical_formula_weight           392.08
_chemical_melting_point            ?
_chemical_oxdiff_formula           'C20 H16 O1 N1 Ag1 O2 F3'
_chemical_oxdiff_usercomment       'colorless plates, 5mg, EtOAc'
loop_
  _atom_type_symbol
  _atom_type_description
  _atom_type_scat_dispersion_real
  _atom_type_scat_dispersion_imag
  _atom_type_scat_source
 'C' 'C' 0.0181 0.0091 'International Tables Vol C Tables 4.2.6.8 and 6.1.1.4'
 'H' 'H' 0.0000 0.0000 'International Tables Vol C Tables 4.2.6.8 and 6.1.1.4'
 'Ag' 'Ag' 0.1306 4.2820 'International Tables Vol C Tables 4.2.6.8 and 6.1.1.4'
 'F' 'F' 0.0727 0.0534 'International Tables Vol C Tables 4.2.6.8 and 6.1.1.4'
 'N' 'N' 0.0311 0.0180 'International Tables Vol C Tables 4.2.6.8 and 6.1.1.4'
 'O' 'O' 0.0492 0.0322 'International Tables Vol C Tables 4.2.6.8 and 6.1.1.4'

_shelx_space_group_comment
;
The symmetry employed for this shelxl refinement is uniquely defined
by the following loop, which should always be used as a source of
symmetry information in preference to the above space-group names.
They are only intended as comments.
;
_space_group_crystal_system        'triclinic'
_space_group_IT_number             2
_space_group_name_H-M_alt          'P -1'
_space_group_name_Hall             '-P 1'
loop_
  _space_group_symop_operation_xyz
 'x, y, z'
 '-x, -y, -z'

_cell_length_a                     5.9062(3)
_cell_length_b                     10.7238(7)
_cell_length_c                     11.5295(8)
_cell_angle_alpha                  64.261(6)
_cell_angle_beta                   80.360(5)
_cell_angle_gamma                  74.075(5)
_cell_volume                       631.56(8)
_cell_formula_units_Z              2
_cell_measurement_reflns_used      5056
_cell_measurement_temperature      120.00(10)
_cell_measurement_theta_max        76.1610
_cell_measurement_theta_min        4.6510
_shelx_estimated_absorpt_T_max     0.777
_shelx_estimated_absorpt_T_min     0.113
_exptl_absorpt_coefficient_mu      13.286
_exptl_absorpt_correction_T_max    1.000
_exptl_absorpt_correction_T_min    0.283
_exptl_absorpt_correction_type     gaussian
_exptl_absorpt_process_details
;
CrysAlisPro 1.171.43.126a (Rigaku Oxford Diffraction, 2024)
Numerical absorption correction based on gaussian integration over
a multifaceted crystal model
Empirical absorption correction using spherical harmonics,
implemented in SCALE3 ABSPACK scaling algorithm.
;
_exptl_absorpt_special_details     ?
_exptl_crystal_colour              colourless
_exptl_crystal_colour_primary      colourless
_exptl_crystal_density_diffrn      2.062
_exptl_crystal_density_meas        ?
_exptl_crystal_density_method      ?
_exptl_crystal_description         needle
_exptl_crystal_F_000               384
loop_
  _exptl_crystal_face_index_h
  _exptl_crystal_face_index_k
  _exptl_crystal_face_index_l
  _exptl_crystal_face_perp_dist
 0 -5 2 0.0268
 0 5 -2 0.0073
 3 -2 -4 0.1047
 -3 1 5 0.0804
 0 -7 -3 0.0211
 0 7 2 0.0076
 2 -1 -6 0.0592
 0 -4 -7 0.0128
 0 5 7 0.0060

_exptl_crystal_size_max            0.29
_exptl_crystal_size_mid            0.04
_exptl_crystal_size_min            0.02
loop_
  _exptl_oxdiff_crystal_face_indexfrac_h
  _exptl_oxdiff_crystal_face_indexfrac_k
  _exptl_oxdiff_crystal_face_indexfrac_l
  _exptl_oxdiff_crystal_face_x
  _exptl_oxdiff_crystal_face_y
  _exptl_oxdiff_crystal_face_z
 -0.0523 -5.3142 1.7207 0.1368 0.5830 0.8009
 0.0848 5.2917 -1.7756 -0.1345 -0.5732 -0.8083
 2.5685 -2.4907 -4.1179 0.2048 0.8523 -0.4813
 -2.5934 1.2271 4.5508 -0.1730 -0.7165 0.6758
 0.0749 -6.6530 -2.8245 0.5649 0.7361 0.3728
 0.0861 6.6974 2.3216 -0.5423 -0.7062 -0.4553
 1.7521 -0.5912 -5.8914 0.3354 0.4429 -0.8315
 -0.0130 -4.3581 -7.0838 0.8050 0.4399 -0.3980
 0.1358 4.7215 6.9781 -0.8274 -0.4519 0.3333

_exptl_transmission_factor_max     ?
_exptl_transmission_factor_min     ?
_diffrn_reflns_av_R_equivalents    0.0878
_diffrn_reflns_av_unetI/netI       0.0705
_diffrn_reflns_Laue_measured_fraction_full  0.994
_diffrn_reflns_Laue_measured_fraction_max  0.994
_diffrn_reflns_limit_h_max         7
_diffrn_reflns_limit_h_min         -7
_diffrn_reflns_limit_k_max         12
_diffrn_reflns_limit_k_min         -12
_diffrn_reflns_limit_l_max         13
_diffrn_reflns_limit_l_min         -13
_diffrn_reflns_number              6843
_diffrn_reflns_point_group_measured_fraction_full  0.994
_diffrn_reflns_point_group_measured_fraction_max  0.994
_diffrn_reflns_theta_full          66.712
_diffrn_reflns_theta_max           66.712
_diffrn_reflns_theta_min           4.264
_diffrn_ambient_environment        N~2~
_diffrn_ambient_temperature        120.00(10)
_diffrn_detector                   'Hybrid Pixel Array Detector'
_diffrn_detector_area_resol_mean   10.0000
_diffrn_detector_type              'HyPix-Arc 100'
_diffrn_measured_fraction_theta_full  0.994
_diffrn_measured_fraction_theta_max  0.994
_diffrn_measurement_details
;
List of Runs (angles in degrees, time in seconds):

  # Type    Start    End  Width  t~exp~   \w     \q     \k     \f   Frames
--------------------------------------------------------------------------
  1  \w   -108.00 -74.00   0.50    0.11    --  -87.64  77.00  60.00   68
  2  \w    -61.00 -22.00   0.50    0.11    --  -87.64  77.00  60.00   78
  3  \w    -38.00 -11.00   0.50    0.11    --  -87.64  47.00  71.00   54
  4  \w    -13.00  13.00   0.50    0.11    --  -51.80  47.00  71.00   52
  5  \w     -2.00  25.00   0.50    0.11    --  -51.80  19.00   0.00   54
  6  \w    -54.00 -22.00   0.50    0.11    --  -87.64  57.00 -90.00   64
  7  \w    -54.00 -28.00   0.50    0.11    --  -87.64  57.00-150.00   52
  8  \w     -3.00  24.00   0.50    0.11    --  -51.80  19.00-150.00   54
  9  \w     85.00 173.00   0.50    0.11    --  102.09  57.00  30.00  176
 10  \w    104.00 171.00   0.50    0.11    --  102.09  47.00  71.00  134
 11  \w     92.00 168.00   0.50    0.11    --  102.09  38.00 150.00  152
 12  \w     38.00  95.00   0.50    0.11    --   52.05  47.00  71.00  114
 13  \w    132.00 173.00   0.50    0.11    --  102.09  19.00-180.00   82
 14  \w     64.00  91.00   0.50    0.11    --  102.09  19.00-180.00   54
 15  \w     50.00  75.00   0.50    0.11    --   52.05 -77.00-120.00   50
 16  \w    -14.00  44.00   0.50    0.11    --   52.05 -77.00-120.00  116
 17  \w     49.00  74.00   0.50    0.11    --  102.09 -57.00 -90.00   50
 18  \w     27.00  58.00   0.50    0.11    --  102.09 -47.00 -77.00   62
 19  \w     -4.00  21.00   0.50    0.11    --   52.05 -47.00 -77.00   50
 20  \w     25.00  50.00   0.50    0.11    --  102.09 -38.00-180.00   50
 21  \w     41.00  78.00   0.50    0.11    --  102.09 -57.00   0.00   74
 22  \w     27.00  52.00   0.50    0.11    --  102.09 -38.00 -30.00   50
 23  \w    -16.00  10.00   0.50    0.11    --   52.05 -19.00 120.00   52
 24  \w     25.00  50.00   0.50    0.11    --  102.09 -38.00 150.00   50
 25  \w     46.00  79.00   0.50    0.11    --  102.09 -57.00 120.00   66
 26  \w     34.00  62.00   0.50    0.11    --  102.09 -57.00  60.00   56
 27  \w     35.00 103.00   0.50    0.11    --  102.09 -99.00   0.00  136
 28  \w     39.00  89.00   0.50    0.11    --  102.09-125.00   0.00  100
 29  \w     35.00  76.00   0.50    0.11    --  102.09 -99.00 -60.00   82
 30  \w     61.00  87.00   0.50    0.11    --  102.09-125.00-120.00   52
 31  \w     21.00 103.00   0.50    0.11    --   52.05-125.00-180.00  164
 32  \w     33.00 111.00   0.50    0.11    --  102.09-125.00 -90.00  156
 33  \w     53.00 104.00   0.50    0.11    --  102.09 -99.00 -90.00  102
 34  \w     78.00 104.00   0.50    0.11    --  102.09 -99.00  30.00   52
 35  \w     53.00 101.00   0.50    0.11    --  102.09 -99.00  90.00   96
 36  \w     51.00  76.00   0.50    0.11    --  102.09 -99.00 120.00   50
 37  \w     46.00 106.00   0.50    0.11    --  102.09 -99.00 150.00  120
 38  \w    -84.00 -58.00   0.50    0.11    --  -51.80 -47.00 -77.00   52
 39  \w    -97.00 -72.00   0.50    0.11    --  -87.64 -47.00 -77.00   50
 40  \w   -149.00-101.00   0.50    0.11    --  -87.64 -47.00 -77.00   96
 41  \w   -114.00 -89.00   0.50    0.11    --  -87.64 -99.00-180.00   50
;
_diffrn_measurement_device         'four-circle diffractometer'
_diffrn_measurement_device_type    'XtaLAB Synergy R, HyPix-Arc 100'
_diffrn_measurement_method         '\w scans'
_diffrn_orient_matrix_type        
 'CrysAlisPro convention (1999,Acta A55,543-557)'
_diffrn_orient_matrix_UB_11        -0.1012996000
_diffrn_orient_matrix_UB_12        -0.0512760000
_diffrn_orient_matrix_UB_13        -0.0819122000
_diffrn_orient_matrix_UB_21        0.2334120000
_diffrn_orient_matrix_UB_22        -0.1102760000
_diffrn_orient_matrix_UB_23        0.0053110000
_diffrn_orient_matrix_UB_31        -0.0951977000
_diffrn_orient_matrix_UB_32        -0.1096753000
_diffrn_orient_matrix_UB_33        0.1238292000
_diffrn_radiation_monochromator    mirror
_diffrn_radiation_probe            x-ray
_diffrn_radiation_type             'Cu K\a'
_diffrn_radiation_wavelength       1.54184
_diffrn_source                     'Rotating-anode X-ray tube'
_diffrn_source_type                'PhotonJet R (Cu) X-ray Source'
_reflns_Friedel_coverage           0.000
_reflns_Friedel_fraction_full      .
_reflns_Friedel_fraction_max       .
_reflns_number_gt                  1991
_reflns_number_total               2224
_reflns_special_details
;
 Reflections were merged by SHELXL according to the crystal
 class for the calculation of statistics and refinement.
 
 _reflns_Friedel_fraction is defined as the number of unique
 Friedel pairs measured divided by the number that would be
 possible theoretically, ignoring centric projections and
 systematic absences.
;
_reflns_threshold_expression       'I > 2\s(I)'
_computing_cell_refinement         'CrysAlisPro 1.171.43.126a (Rigaku OD, 2024)'
_computing_data_collection        
 'CrysAlisPro system (CCD 43.126a 64-bit (release 11-06-2024))'
_computing_data_reduction          'CrysAlisPro 1.171.43.126a (Rigaku OD, 2024)'
_computing_molecular_graphics      'Olex2 1.5-ac5-024 (Dolomanov et al., 2009)'
_computing_publication_material    'Olex2 1.5-ac5-024 (Dolomanov et al., 2009)'
_computing_structure_refinement    'SHELXL 2018/3 (Sheldrick, 2015)'
_computing_structure_solution      'SHELXT 2018/2 (Sheldrick, 2018)'
_refine_diff_density_max           1.853
_refine_diff_density_min           -3.433
_refine_diff_density_rms           0.303
_refine_ls_extinction_coef         .
_refine_ls_extinction_method       none
_refine_ls_goodness_of_fit_ref     1.108
_refine_ls_hydrogen_treatment      constr
_refine_ls_matrix_type             full
_refine_ls_number_parameters       190
_refine_ls_number_reflns           2224
_refine_ls_number_restraints       0
_refine_ls_R_factor_all            0.0727
_refine_ls_R_factor_gt             0.0648
_refine_ls_restrained_S_all        1.108
_refine_ls_shift/su_max            0.000
_refine_ls_shift/su_mean           0.000
_refine_ls_structure_factor_coef   Fsqd
_refine_ls_weighting_details      
 'w=1/[\s^2^(Fo^2^)+(0.1444P)^2^] where P=(Fo^2^+2Fc^2^)/3'
_refine_ls_weighting_scheme        calc
_refine_ls_wR_factor_gt            0.1647
_refine_ls_wR_factor_ref           0.1910
_refine_special_details            ?
_olex2_refinement_description
;
1. Fixed Uiso
 At 1.2 times of:
  All C(H) groups
2.a Aromatic/amide H refined with riding coordinates:
 C1(H1), C2(H2), C3(H3), C4(H4), C7(H7), C8(H8), C9(H9), C10(H10), C11(H11)
;
_atom_sites_solution_hydrogens     geom
_atom_sites_solution_primary       dual
_atom_sites_solution_secondary     ?
loop_
  _atom_site_label
  _atom_site_type_symbol
  _atom_site_fract_x
  _atom_site_fract_y
  _atom_site_fract_z
  _atom_site_U_iso_or_equiv
  _atom_site_adp_type
  _atom_site_occupancy
  _atom_site_site_symmetry_order
  _atom_site_calc_flag
  _atom_site_refinement_flags_posn
  _atom_site_refinement_flags_adp
  _atom_site_refinement_flags_occupancy
  _atom_site_disorder_assembly
  _atom_site_disorder_group
 Ag1 Ag 0.31255(8) 0.41878(5) 0.56451(5) 0.0225(3) Uani 1 1 d . . . . .
 F1 F 0.2822(9) 0.6412(6) 0.0684(5) 0.0328(11) Uani 1 1 d . . . . .
 F2 F 0.1260(8) 0.8363(5) 0.0903(4) 0.0286(11) Uani 1 1 d . . . . .
 F3 F -0.0701(8) 0.6747(6) 0.1547(4) 0.0303(11) Uani 1 1 d . . . . .
 O1 O 0.2505(9) 0.1757(6) 0.6559(5) 0.0230(12) Uani 1 1 d . . . . .
 O2 O 0.1537(10) 0.5455(6) 0.3719(5) 0.0220(12) Uani 1 1 d . . . . .
 O3 O 0.4405(9) 0.6674(6) 0.2749(5) 0.0233(12) Uani 1 1 d . . . . .
 N1 N 0.4394(11) 0.0846(7) 0.7092(6) 0.0222(14) Uani 1 1 d . . . . .
 C1 C 0.4214(14) -0.0039(9) 0.8362(8) 0.0233(17) Uani 1 1 d . . . . .
 H1 H 0.271739 0.001702 0.881550 0.028 Uiso 1 1 calc R U . . .
 C2 C 0.6123(15) -0.1003(9) 0.9001(8) 0.0259(17) Uani 1 1 d . . . . .
 H2 H 0.595538 -0.161193 0.988784 0.031 Uiso 1 1 calc R U . . .
 C3 C 0.8342(14) -0.1085(9) 0.8333(8) 0.0252(17) Uani 1 1 d . . . . .
 H3 H 0.970753 -0.174075 0.875240 0.030 Uiso 1 1 calc R U . . .
 C4 C 0.8466(14) -0.0170(9) 0.7031(8) 0.0245(17) Uani 1 1 d . . . . .
 H4 H 0.995028 -0.021557 0.656364 0.029 Uiso 1 1 calc R U . . .
 C5 C 0.6540(13) 0.0789(8) 0.6403(7) 0.0179(15) Uani 1 1 d . . . . .
 C6 C 0.6639(14) 0.1777(9) 0.5022(7) 0.0232(17) Uani 1 1 d . . . . .
 C7 C 0.8437(13) 0.2538(8) 0.4575(8) 0.0215(16) Uani 1 1 d . . . . .
 H7 H 0.950039 0.244136 0.515801 0.026 Uiso 1 1 calc R U . . .
 C8 C 0.8646(14) 0.3415(9) 0.3297(8) 0.0245(18) Uani 1 1 d . . . . .
 H8 H 0.986578 0.392181 0.299917 0.029 Uiso 1 1 calc R U . . .
 C9 C 0.7109(14) 0.3578(9) 0.2430(8) 0.0249(17) Uani 1 1 d . . . . .
 H9 H 0.724981 0.420507 0.154713 0.030 Uiso 1 1 calc R U . . .
 C10 C 0.5370(14) 0.2815(10) 0.2867(8) 0.0270(18) Uani 1 1 d . . . . .
 H10 H 0.434152 0.290293 0.227117 0.032 Uiso 1 1 calc R U . . .
 C11 C 0.5095(14) 0.1928(9) 0.4152(8) 0.0237(17) Uani 1 1 d . . . . .
 H11 H 0.386933 0.142610 0.444030 0.028 Uiso 1 1 calc R U . . .
 C12 C 0.2575(13) 0.6295(8) 0.2804(7) 0.0192(15) Uani 1 1 d . . . . .
 C13 C 0.1437(13) 0.6967(9) 0.1493(7) 0.0205(16) Uani 1 1 d . . . . .

loop_
  _atom_site_aniso_label
  _atom_site_aniso_U_11
  _atom_site_aniso_U_22
  _atom_site_aniso_U_33
  _atom_site_aniso_U_23
  _atom_site_aniso_U_13
  _atom_site_aniso_U_12
 Ag1 0.0153(4) 0.0300(4) 0.0235(4) -0.0087(3) -0.0014(2) -0.0110(3)
 F1 0.029(3) 0.042(3) 0.029(3) -0.020(2) -0.001(2) -0.001(2)
 F2 0.026(3) 0.032(3) 0.026(2) -0.006(2) -0.0029(19) -0.013(2)
 F3 0.021(2) 0.043(3) 0.028(2) -0.008(2) -0.0059(19) -0.018(2)
 O1 0.012(3) 0.029(3) 0.029(3) -0.012(2) -0.003(2) -0.006(2)
 O2 0.020(3) 0.032(3) 0.016(3) -0.008(2) -0.001(2) -0.012(2)
 O3 0.016(3) 0.037(3) 0.024(3) -0.012(2) 0.001(2) -0.019(3)
 N1 0.017(3) 0.038(4) 0.023(3) -0.018(3) 0.005(3) -0.017(3)
 C1 0.017(4) 0.031(4) 0.029(4) -0.017(4) 0.004(3) -0.013(4)
 C2 0.022(4) 0.026(4) 0.032(4) -0.014(4) -0.001(3) -0.007(4)
 C3 0.022(4) 0.035(5) 0.025(4) -0.017(4) -0.008(3) -0.004(4)
 C4 0.016(4) 0.031(4) 0.034(4) -0.021(4) 0.002(3) -0.008(3)
 C5 0.013(4) 0.016(3) 0.029(4) -0.014(3) -0.002(3) -0.002(3)
 C6 0.020(4) 0.039(5) 0.022(4) -0.018(3) 0.007(3) -0.019(4)
 C7 0.013(4) 0.022(4) 0.035(4) -0.018(3) 0.004(3) -0.007(3)
 C8 0.013(4) 0.030(4) 0.033(4) -0.016(4) 0.005(3) -0.008(3)
 C9 0.026(4) 0.027(4) 0.024(4) -0.013(3) 0.004(3) -0.009(4)
 C10 0.021(4) 0.040(5) 0.031(4) -0.024(4) -0.001(3) -0.010(4)
 C11 0.014(4) 0.029(4) 0.034(5) -0.019(4) 0.001(3) -0.005(3)
 C12 0.011(4) 0.024(4) 0.026(4) -0.015(3) -0.002(3) 0.001(3)
 C13 0.010(4) 0.031(4) 0.022(4) -0.010(3) 0.000(3) -0.010(3)

_geom_special_details
;
 All esds (except the esd in the dihedral angle between two l.s. planes)
 are estimated using the full covariance matrix.  The cell esds are taken
 into account individually in the estimation of esds in distances, angles
 and torsion angles; correlations between esds in cell parameters are only
 used when they are defined by crystal symmetry.  An approximate (isotropic)
 treatment of cell esds is used for estimating esds involving l.s. planes.
;
loop_
  _geom_bond_atom_site_label_1
  _geom_bond_atom_site_label_2
  _geom_bond_distance
  _geom_bond_site_symmetry_2
  _geom_bond_publ_flag
 Ag1 Ag1 2.9854(9) 2_666 ?
 Ag1 O1 2.459(6) . ?
 Ag1 O2 2.244(5) . ?
 Ag1 O3 2.256(5) 2_666 ?
 F1 C13 1.361(9) . ?
 F2 C13 1.329(9) . ?
 F3 C13 1.334(9) . ?
 O1 N1 1.299(9) . ?
 O2 C12 1.250(9) . ?
 O3 C12 1.238(9) . ?
 N1 C1 1.361(11) . ?
 N1 C5 1.380(9) . ?
 C1 C2 1.364(12) . ?
 C2 C3 1.406(11) . ?
 C3 C4 1.394(12) . ?
 C4 C5 1.365(12) . ?
 C5 C6 1.482(11) . ?
 C6 C7 1.409(10) . ?
 C6 C11 1.396(12) . ?
 C7 C8 1.367(12) . ?
 C8 C9 1.386(12) . ?
 C9 C10 1.381(11) . ?
 C10 C11 1.380(12) . ?
 C12 C13 1.543(11) . ?

loop_
  _geom_angle_atom_site_label_1
  _geom_angle_atom_site_label_2
  _geom_angle_atom_site_label_3
  _geom_angle
  _geom_angle_site_symmetry_1
  _geom_angle_site_symmetry_3
  _geom_angle_publ_flag
 O1 Ag1 Ag1 141.12(12) . 2_666 ?
 O2 Ag1 Ag1 82.95(13) . 2_666 ?
 O2 Ag1 O1 110.11(19) . . ?
 O2 Ag1 O3 161.6(2) . 2_666 ?
 O3 Ag1 Ag1 78.67(13) 2_666 2_666 ?
 O3 Ag1 O1 84.84(19) 2_666 . ?
 N1 O1 Ag1 110.2(4) . . ?
 C12 O2 Ag1 120.8(5) . . ?
 C12 O3 Ag1 126.1(5) . 2_666 ?
 O1 N1 C1 118.2(6) . . ?
 O1 N1 C5 121.3(6) . . ?
 C1 N1 C5 120.5(7) . . ?
 N1 C1 C2 121.9(7) . . ?
 C1 C2 C3 119.2(8) . . ?
 C4 C3 C2 117.6(8) . . ?
 C5 C4 C3 122.6(7) . . ?
 N1 C5 C6 118.4(7) . . ?
 C4 C5 N1 118.2(7) . . ?
 C4 C5 C6 123.4(7) . . ?
 C7 C6 C5 118.0(7) . . ?
 C11 C6 C5 122.5(7) . . ?
 C11 C6 C7 119.4(7) . . ?
 C8 C7 C6 119.7(8) . . ?
 C7 C8 C9 121.2(7) . . ?
 C10 C9 C8 119.0(8) . . ?
 C11 C10 C9 121.4(8) . . ?
 C10 C11 C6 119.3(7) . . ?
 O2 C12 C13 115.5(6) . . ?
 O3 C12 O2 131.4(8) . . ?
 O3 C12 C13 113.2(6) . . ?
 F1 C13 C12 109.4(6) . . ?
 F2 C13 F1 105.9(6) . . ?
 F2 C13 F3 107.2(6) . . ?
 F2 C13 C12 112.6(6) . . ?
 F3 C13 F1 106.3(6) . . ?
 F3 C13 C12 114.9(6) . . ?

loop_
  _diffrn_refln_index_h
  _diffrn_refln_index_k
  _diffrn_refln_index_l
  _diffrn_refln_intensity_net
  _diffrn_refln_intensity_u
 0 0 1 3365.62 145.97
 0 0 1 3286.77 147.24
 0 0 2 47.19 13.28
 0 0 2 58.98 8.58
 0 0 2 61.06 7.77
 0 0 2 63.74 4.46
 0 0 3 130.66 12.61
 0 0 3 125.87 13.62
 0 0 3 132.96 8.2
 0 0 3 133.74 19.17
 0 0 4 358.92 28.01
 0 0 4 397.78 20.87
 0 0 4 408.3 24.84
 0 0 4 442.66 33.42
 0 0 5 123.59 19.84
 0 0 5 109.58 8.42
 0 0 6 472.4 34.2
 0 0 6 393.3 39.91
 0 0 6 446.03 44.85
 0 0 6 538.09 48.66
 0 0 7 1267.47 77.3
 0 0 7 1357.66 75.34
 0 0 7 782.04 70.02
 0 0 7 1143.02 82.87
 0 0 7 877.52 73.04
 0 0 7 1213.55 60.13
 0 0 8 742.29 62.62
 0 0 8 991.22 67.03
 0 0 8 838.81 46.92
 0 0 8 818.08 77.4
 0 0 8 766.47 70.08
 0 0 8 880.08 63.24
 0 0 9 155.55 29.22
 0 0 9 112.71 14.36
 0 0 9 152.45 44.78
 0 0 9 72.13 27.47
 0 0 9 132.8 25.75
 0 0 9 166.73 36.54
 0 0 10 338.28 47.61
 0 0 10 277.49 23.25
 0 0 10 301.8 37.4
 0 0 10 352.91 41.4
 0 0 10 290.04 52.85
 0 0 10 277.54 22.54
 0 0 11 102.67 38.79
 0 0 11 172.1 36.29
 0 0 11 161.19 15.24
 0 0 12 48.05 7.22
 0 0 12 46.37 29.29
 0 0 12 21.69 21.71
 0 1 13 11.93 13.75
 0 1 13 28.93 5.14
 0 1 12 91.29 10.66
 0 1 12 54.66 22.7
 0 1 12 80.97 35.3
 0 1 11 231.29 36.64
 0 1 11 272.48 42.69
 0 1 11 270.71 21.86
 0 1 11 269.62 21.66
 0 1 11 261.74 52.03
 0 1 10 350.62 57.75
 0 1 10 312.63 25.83
 0 1 10 365.66 39.41
 0 1 10 323.85 47.52
 0 1 10 404.43 44.04
 0 1 9 395.15 50.86
 0 1 9 452.92 45.6
 0 1 9 505.88 45.36
 0 1 9 422.94 30.74
 0 1 9 479.21 62.02
 0 1 9 402.26 46.54
 0 1 8 640.26 38.31
 0 1 8 794.98 54.06
 0 1 8 635.46 65.82
 0 1 8 618.59 58.17
 0 1 7 552.4 29.45
 0 1 7 482.28 31.24
 0 1 7 473.6 47.36
 0 1 7 594.07 43.66
 0 1 6 509.87 38.57
 0 1 6 513.01 28.01
 0 1 6 477.54 32.41
 0 1 5 248.23 23.71
 0 1 5 258.88 20.71
 0 1 5 278.08 25.73
 0 1 5 267.15 16.16
 0 1 4 67.44 6.46
 0 1 4 64.18 13.22
 0 1 3 1532.96 69.06
 0 1 3 1717.42 62.33
 0 1 2 772.98 42.8
 0 1 2 973.11 43.85
 0 1 1 3779.62 176.47
 0 -1 0 1498.87 73.52
 0 -1 1 293.49 14.21
 0 1 -1 260.9 18.51
 0 1 -2 646.44 29.93
 0 -1 2 634.67 30.77
 0 1 -2 667.55 31.95
 0 -1 2 688.93 35.03
 0 -1 2 690.31 43.88
 0 -1 3 475.79 22.53
 0 1 -3 428.91 21.25
 0 -1 3 477.58 26.75
 0 -1 3 487.63 36.48
 0 -1 4 14.55 11.81
 0 -1 4 6.39 13.97
 0 -1 4 8.61 2.74
 0 -1 4 3.11 8.23
 0 1 -4 7.55 1.73
 0 -1 5 888.87 56.89
 0 -1 5 969.48 62.74
 0 -1 5 923.91 45.25
 0 -1 6 1195.28 82.12
 0 -1 6 1475.43 69.46
 0 -1 6 1451.36 93.98
 0 -1 6 1332.61 73.7
 0 -1 6 1202.58 83.29
 0 -1 6 1496.06 82.65
 0 -1 6 1740.83 91.3
 0 -1 6 1157.44 70.27
 0 -1 7 779.75 68.93
 0 -1 7 611.86 57.35
 0 -1 7 727.85 49.53
 0 -1 7 780.09 43.54
 0 -1 7 832.33 59.3
 0 -1 7 892.53 63.93
 0 -1 7 597.23 60.94
 0 -1 8 258.15 21
 0 -1 8 287.69 22.63
 0 -1 8 332.33 52.14
 0 -1 8 311.81 38.35
 0 -1 8 384.79 41.39
 0 -1 8 229.58 46.22
 0 -1 8 207.12 35.63
 0 -1 8 297.87 46.93
 0 -1 9 134.94 42.09
 0 -1 9 64.7 27.1
 0 -1 9 144.59 15.59
 0 -1 9 137.81 14.66
 0 -1 9 173.68 29.54
 0 -1 9 137.76 37.71
 0 -1 10 250.6 35.02
 0 -1 10 215.52 46.92
 0 -1 11 53.72 31.55
 0 -1 11 82.76 9.94
 0 -1 12 73.79 21.7
 0 2 13 99.55 19.7
 0 2 13 134.01 11.71
 0 2 12 266.65 50.24
 0 2 12 289.25 21.33
 0 2 12 311.09 36.61
 0 2 12 273.15 20.72
 0 2 12 185.14 35.05
 0 2 11 699.08 61.17
 0 2 10 139.88 33.48
 0 2 10 214.91 36.11
 0 2 10 190.3 19.26
 0 2 10 230 49.37
 0 2 9 474.65 33.01
 0 2 9 485.49 62.24
 0 2 9 498.5 53.29
 0 2 9 405.13 49.48
 0 2 8 1136.49 69.3
 0 2 8 1157.16 56.96
 0 2 8 935.03 57.84
 0 2 8 998.81 85.13
 0 2 8 1206.93 64.3
 0 2 8 858.37 73.71
 0 2 7 41.39 13.93
 0 2 7 16.36 16.82
 0 2 7 26.37 7.5
 0 2 7 26.87 11.7
 0 2 7 30.58 26.77
 0 2 6 225.06 25.76
 0 2 6 191.08 19.96
 0 2 6 204.56 14.99
 0 2 5 289.53 15.49
 0 2 5 308.04 26.01
 0 2 4 1567.33 74.21
 0 2 4 2137.17 74.07
 0 2 3 2136.87 105.71
 0 2 3 2655.51 111.39
 0 2 2 232.41 21.25
 0 2 1 2358.9 102.69
 0 -2 -1 1931.06 91.12
 0 2 0 40.17 15.6
 0 -2 0 53.36 11.81
 0 2 -1 22.2 10.56
 0 -2 1 20.37 13.33
 0 -2 2 10.17 14.26
 0 2 -2 9.46 6.37
 0 -2 2 6.12 15.01
 0 -2 2 8.58 2.37
 0 -2 3 2767.51 137.59
 0 -2 3 2603.64 119.71
 0 -2 3 2636.67 123.19
 0 2 -3 2488.46 120.87
 0 -2 4 2851.47 149.76
 0 -2 4 3023.57 136.91
 0 -2 4 3128 158.27
 0 -2 4 2872.32 143.54
 0 -2 5 2426.57 97.1
 0 -2 5 1844.98 105.97
 0 -2 5 1719.67 96.08
 0 -2 5 1402.6 93.9
 0 -2 5 2196.36 112.54
 0 -2 5 1771.71 90.04
 0 -2 5 1950.52 104.87
 0 -2 5 2046.59 92.36
 0 -2 6 906.58 49.01
 0 -2 6 813.12 64.89
 0 -2 6 1101.26 51.98
 0 -2 6 1044.92 54.98
 0 -2 6 630.6 52.68
 0 -2 6 1171.33 73.59
 0 -2 6 1003.25 57.81
 0 -2 6 894.83 74.14
 0 -2 6 783.77 67.01
 0 -2 7 414.75 52.72
 0 -2 7 352.18 24.61
 0 -2 7 392.02 26.78
 0 -2 7 370.8 34.56
 0 -2 7 319.56 40.8
 0 -2 7 270.85 47.89
 0 -2 7 461.01 46.47
 0 -2 8 23.1 17.51
 0 -2 8 14.97 28.9
 0 -2 8 4.41 5.25
 0 -2 8 5.4 4.41
 0 -2 8 4.73 38.59
 0 -2 8 4.43 26.44
 0 -2 8 17.67 19.95
 0 -2 9 -5.47 20.24
 0 -2 9 -4.41 27.07
 0 -2 9 1.37 4.5
 0 -2 9 1.64 16.2
 0 -2 10 23.08 27.2
 0 -2 10 17.09 5.33
 0 -2 10 1.89 26.78
 0 -2 11 148.95 30.41
 0 -2 12 84.45 16.58
 0 3 14 81.57 7.26
 0 3 13 266.74 19.2
 0 3 12 343.8 25.36
 0 3 12 319.49 39.47
 0 3 12 456.02 45.33
 0 3 12 320.44 54.65
 0 3 11 345.38 41.86
 0 3 11 326.4 58.97
 0 3 11 398.18 48.29
 0 3 10 42.85 23.81
 0 3 10 21.54 37.1
 0 3 10 20.04 8.83
 0 3 10 41.23 24.14
 0 3 9 563.67 55.95
 0 3 9 596.3 41.98
 0 3 9 722.79 73.8
 0 3 9 764.68 41.88
 0 3 9 745.27 49.87
 0 3 9 672.71 64.11
 0 3 8 4.55 4.4
 0 3 8 3.89 14.99
 0 3 8 -7.25 29.18
 0 3 8 1.26 17.45
 0 3 7 589.59 59.96
 0 3 7 889.84 53.59
 0 3 6 347.43 25.42
 0 3 6 508.55 34.38
 0 3 5 1613.8 62.15
 0 3 5 1727.25 67.6
 0 3 4 333.1 18.61
 0 -3 -4 265.67 30.14
 0 3 3 2273.62 114.69
 0 3 2 9999 464.16
 0 3 1 2540.62 117.01
 0 -3 -1 2150.92 104.23
 0 -3 0 372.36 25.97
 0 3 0 364.94 30.63
 0 3 -1 100.6 15.21
 0 -3 1 89.78 23.44
 0 -3 1 106.24 16.75
 0 3 -2 597.95 36.66
 0 -3 2 594.06 44.06
 0 -3 2 707.47 45.82
 0 3 -3 2100.73 97.09
 0 -3 3 2106.63 112.82
 0 -3 4 1725.25 97.53
 0 -3 4 1578.7 84.57
 0 -3 4 1432.58 82.18
 0 -3 4 1449.53 77.96
 0 -3 5 2078.11 92.51
 0 -3 5 1710.06 84.92
 0 -3 5 1757.44 93.36
 0 -3 5 1799 86.84
 0 -3 5 1735.71 103.65
 0 -3 5 1982.07 109.4
 0 -3 6 396.17 33.96
 0 -3 6 464.21 46.41
 0 -3 6 344.25 32.94
 0 -3 6 418.9 27.61
 0 -3 6 583.97 51.29
 0 -3 6 481.33 37.66
 0 -3 6 439.26 52.87
 0 -3 6 455.78 54.01
 0 -3 6 505.42 30.35
 0 -3 7 45.85 20.98
 0 -3 7 19.84 38.22
 0 -3 7 28.14 7.72
 0 -3 7 28.69 6.63
 0 -3 7 18.99 17.79
 0 -3 7 15.08 25.93
 0 -3 7 21.98 19.75
 0 -3 8 31.31 6.93
 0 -3 8 48.57 30.73
 0 -3 8 25.87 39.53
 0 -3 8 9.63 25.93
 0 -3 8 14.42 21.23
 0 -3 8 38.33 18.07
 0 -3 9 -13.45 23.13
 0 -3 9 2 24.54
 0 -3 10 250.43 38.52
 0 -3 11 146.9 23.73
 0 4 14 277.81 17.19
 0 4 13 202.3 15.98
 0 4 13 172.29 27.55
 0 4 13 192.37 15.37
 0 4 12 745.13 46.46
 0 4 12 793.49 63.19
 0 4 12 882.62 71.13
 0 4 12 859.21 56.08
 0 4 11 142.62 16.91
 0 4 11 130.16 32.09
 0 4 11 106.66 44.54
 0 4 10 106.76 42.99
 0 4 10 139.38 31.75
 0 4 10 101.11 15.35
 0 4 10 131.09 14.31
 0 4 9 18.92 6.84
 0 4 9 2.08 31.43
 0 4 9 33.69 24.27
 0 4 9 20.62 18.33
 0 4 8 1023.91 65.77
 0 4 8 773.48 71.55
 0 4 8 841.31 77.92
 0 -4 -8 1063.46 54.01
 0 4 8 996.04 55.58
 0 4 7 205.53 18.03
 0 4 7 167.72 34.57
 0 4 7 195.82 26.94
 0 4 7 192.98 16.87
 0 4 6 1416.7 58.91
 0 4 6 1368.58 53.38
 0 4 5 519.53 33.47
 0 4 5 598.39 34.75
 0 4 4 719.03 40.97
 0 -4 -4 376.66 42.59
 0 4 3 1531.25 84.6
 0 4 2 930.94 58.23
 0 -4 -1 160.11 13.3
 0 4 1 155.17 21.78
 0 4 0 1968.17 106.78
 0 -4 0 1779.2 111.5
 0 -4 0 1843.57 99.71
 0 4 -1 325.33 27.41
 0 -4 1 363.78 37.72
 0 -4 1 307.58 27.15
 0 -4 1 350.83 43.13
 0 4 -2 1797.32 95.31
 0 -4 2 1662.29 101.31
 0 -4 3 1444.66 76.74
 0 -4 3 1517.17 88.08
 0 -4 3 1624.85 80.7
 0 -4 3 1352.56 76.04
 0 -4 4 413.24 27.46
 0 -4 4 359.93 29.66
 0 -4 4 353.49 23.31
 0 -4 4 438.41 26.48
 0 -4 4 478.8 31.35
 0 -4 4 433.79 41.32
 0 -4 5 541.84 42.84
 0 -4 5 596.26 34.25
 0 -4 5 566.41 42
 0 -4 5 688.46 55.96
 0 -4 5 595.76 52.8
 0 -4 5 580.97 60.32
 0 -4 5 489.13 39.79
 0 -4 5 606.13 36.24
 0 -4 6 15.06 6.68
 0 -4 6 35.13 19.06
 0 -4 6 26.71 26.63
 0 -4 6 2.95 12.02
 0 -4 6 8.07 18.09
 0 -4 6 3.42 17.86
 0 -4 6 14.88 38.39
 0 -4 6 13.86 9.88
 0 -4 7 6.55 16.7
 0 -4 7 19.2 27.11
 0 -4 7 -4.48 19.57
 0 -4 7 14.2 39.22
 0 -4 7 5.26 21.55
 0 -4 8 -9.93 26.37
 0 -4 8 1.69 19.23
 0 -4 8 9.33 14.87
 0 -4 9 218.02 33.37
 0 -4 9 244.6 39.07
 0 -4 10 243.06 31.61
 0 5 14 233.41 15.18
 0 5 13 182.51 28.43
 0 5 13 214.48 17.65
 0 5 12 258.96 22.38
 0 5 12 316.59 42.1
 0 5 11 76.35 13.66
 0 5 11 83.93 28.22
 0 5 11 98.83 12.45
 0 5 10 96.75 24.13
 0 5 10 76.22 14.07
 0 5 10 108.94 13.67
 0 5 10 82.74 40.54
 0 5 10 89.05 29.94
 0 5 9 472.39 53.56
 0 -5 -9 496.39 31.29
 0 5 9 475.12 33.11
 0 5 9 389.52 57.11
 0 -5 -8 877.89 45.84
 0 5 8 752.35 47
 0 5 8 662.53 68.1
 0 5 8 632.64 63.13
 0 5 8 787.88 48.21
 0 5 8 840.29 55.88
 0 5 7 285.86 43
 0 -5 -7 367 23.75
 0 5 7 255.14 35.62
 0 5 7 326.67 26.65
 0 5 7 323.1 31.51
 0 5 6 594.52 37.42
 0 5 6 639.6 39.05
 0 5 6 635.85 37.92
 0 -5 -6 631.33 32.45
 0 5 6 452.25 48.16
 0 5 6 464.77 44.58
 0 5 5 517.74 31.61
 0 -5 -5 243.74 42.07
 0 -5 -5 345.52 40.34
 0 5 5 352.02 30.06
 0 5 5 429.01 32.9
 0 -5 -4 443.19 55.98
 0 -5 -4 590.69 55.79
 0 -5 -3 30.26 23.04
 0 5 3 46.03 15.03
 0 -5 -3 94.34 32.12
 0 -5 -2 -1.64 29.6
 0 -5 -2 -5.54 23.95
 0 5 2 7.49 11.7
 0 -5 -1 1379.52 73.44
 0 -5 -1 1359.38 92.35
 0 5 1 1451.1 84.59
 0 5 0 935.58 58.05
 0 -5 0 986.09 69.9
 0 -5 0 768.99 50.41
 0 5 -1 1186.95 72.43
 0 -5 1 1365.68 67.15
 0 -5 1 1354.62 68.93
 0 5 -2 3447.43 177.91
 0 -5 2 3618.89 176.96
 0 -5 2 3492.53 173.73
 0 -5 3 345.28 36.29
 0 -5 3 374.76 25.65
 0 -5 3 377.65 30.35
 0 -5 3 393.41 27.46
 0 -5 4 595.96 41.16
 0 -5 4 477.5 31.77
 0 -5 4 529.18 31.76
 0 -5 4 584.49 48.43
 0 -5 4 541.54 38.07
 0 -5 4 527.99 37.31
 0 -5 5 -1.71 19.83
 0 -5 5 3.84 23.75
 0 -5 5 8.98 12.45
 0 -5 5 10.2 9.85
 0 -5 5 4.73 18.09
 0 -5 5 28.35 17.94
 0 -5 6 248.15 47.21
 0 -5 6 229.46 42.55
 0 -5 6 280.41 37.73
 0 -5 6 215.16 25.25
 0 -5 6 223.38 36.13
 0 -5 6 281.74 30.46
 0 -5 7 50.62 27.62
 0 -5 7 120.21 25.94
 0 -5 8 271.54 36.7
 0 -5 8 278.49 40
 0 -5 9 210.91 28.09
 0 -5 9 285.44 32.51
 0 6 14 138.77 10.14
 0 6 13 77.46 14.81
 0 6 13 46.21 8.47
 0 6 13 52.71 18.44
 0 6 12 97.59 13.59
 0 6 12 88.52 26.14
 0 6 11 72.25 21.25
 0 6 11 69.26 11.36
 0 6 10 27.76 8.52
 0 6 10 29.14 20.13
 0 6 10 13.81 20.78
 0 -6 -9 1036.88 55.6
 0 6 9 993.38 58.49
 0 6 9 863.61 77.66
 0 6 9 943.78 58.11
 0 -6 -8 628.33 37.22
 0 6 8 612.3 46.18
 0 6 8 507.46 54.47
 0 6 8 556.86 38.86
 0 6 8 599.2 40.54
 0 6 7 769.46 48.09
 0 -6 -7 719.84 42.44
 0 6 7 681.29 48.4
 0 -6 -7 789.3 41.6
 0 6 7 714.05 47.55
 0 6 6 482.11 48.11
 0 6 6 632.38 43.54
 0 -6 -6 783.42 37.36
 0 6 6 689.62 45.25
 0 -6 -6 631.99 36.11
 0 -6 -6 636.52 36.97
 0 6 6 606.58 41.59
 0 6 5 288.11 32.76
 0 6 5 308.92 30.21
 0 -6 -5 200.92 41.58
 0 6 5 382.37 27.48
 0 -6 -5 394.28 23.77
 0 6 5 265.52 27.06
 0 -6 -5 344.47 23.18
 0 -6 -5 352.92 23.5
 0 -6 -4 136.88 13.06
 0 -6 -4 138.04 13.17
 0 -6 -4 107.77 13.16
 0 6 4 83.32 15.76
 0 -6 -4 76.92 32.28
 0 -6 -3 64.5 10.28
 0 -6 -3 33.12 29.6
 0 -6 -3 45.62 8.21
 0 -6 -2 422.14 58.03
 0 -6 -2 490.23 31.64
 0 -6 -1 1390.81 116.88
 0 -6 -1 1585.01 86.79
 0 6 1 1422.09 97.29
 0 -6 0 204.39 19.94
 0 -6 0 184.86 17.61
 0 6 0 185.42 22.64
 0 -6 1 1727.99 86.32
 0 6 -1 1598.97 90.18
 0 -6 1 1652.22 84.18
 0 -6 2 1089.78 71.09
 0 -6 2 948.77 63.9
 0 -6 2 1049.46 57.56
 0 -6 2 1005.05 54.66
 0 -6 3 131.5 19.45
 0 -6 3 136.38 18.3
 0 -6 3 120.18 28.29
 0 -6 3 116.96 21.71
 0 -6 4 24.52 16.9
 0 -6 4 75.69 15.54
 0 -6 4 58.48 15.67
 0 -6 4 82.76 20.2
 0 -6 4 74.41 20.79
 0 -6 4 55.85 13.62
 0 -6 4 38.13 24.24
 0 -6 5 255.39 33.56
 0 -6 5 289.67 47.81
 0 -6 5 239.23 39.28
 0 -6 5 204 24.56
 0 -6 5 285.4 30.86
 0 -6 5 336.71 41.46
 0 -6 6 340.75 41.06
 0 -6 6 330.96 32.56
 0 -6 6 256.86 39.58
 0 -6 6 224.37 45.43
 0 -6 7 314.47 39.9
 0 -6 7 390.52 40.84
 0 -6 7 323.66 46.1
 0 -6 8 262.71 30.72
 0 -6 8 269.75 30.69
 0 7 13 7.32 5.34
 0 7 13 14.66 10.59
 0 7 13 18.72 14.77
 0 7 12 22.16 8.47
 0 7 12 36.45 14.78
 0 7 10 525.34 57.38
 0 7 10 555.6 37.83
 0 -7 -10 593.27 36.11
 0 7 10 551.95 38.81
 0 -7 -9 1035.56 57.05
 0 7 9 996.2 59.99
 0 7 9 1034.77 61.25
 0 7 9 882.04 77.5
 0 7 8 796.85 50.85
 0 -7 -8 812.54 45.57
 0 7 8 659.61 50.61
 0 7 8 661.1 62.63
 0 7 7 543.64 40.28
 0 -7 -7 610.99 35.47
 0 7 7 652.02 43.26
 0 7 7 498.25 50.23
 0 7 7 631.26 42.29
 0 7 6 49.28 19.28
 0 -7 -6 35.66 24.4
 0 -7 -6 43.3 9.49
 0 -7 -6 51.75 11.41
 0 7 6 39.03 12.28
 0 7 6 33.37 11.78
 0 -7 -5 25.6 9.48
 0 7 5 13.06 9.57
 0 7 5 26.7 12.86
 0 -7 -5 16.9 27.11
 0 -7 -5 26.42 7.8
 0 -7 -4 23.26 32.54
 0 -7 -4 23.59 10.35
 0 -7 -4 -11.77 26.17
 0 7 4 10.3 9.27
 0 7 4 1.97 10.86
 0 -7 -4 20.08 7.14
 0 -7 -3 507.71 56.21
 0 7 3 334.79 33.9
 0 -7 -3 537.24 31.87
 0 -7 -3 305.7 55.18
 0 7 3 425.91 39.07
 0 7 2 1641.94 103.6
 0 -7 -2 1834.58 92.29
 0 7 1 279.5 29.66
 0 7 1 247.69 25.19
 0 -7 -1 340.05 25.92
 0 7 0 504.69 41.09
 0 -7 0 513.28 34.92
 0 -7 0 528.79 36.15
 0 -7 1 655.64 45.53
 0 -7 1 763.95 45.84
 0 -7 1 992.97 70.82
 0 -7 1 856.68 64.52
 0 7 -1 811.78 50.75
 0 -7 2 8.72 11.21
 0 -7 2 19.27 14.77
 0 -7 2 1.22 20.51
 0 -7 3 99.81 22.12
 0 -7 3 88.24 17.79
 0 -7 3 95.81 16.57
 0 -7 3 78.59 17.42
 0 -7 3 91.89 19.46
 0 -7 4 129.63 19.17
 0 -7 4 162.89 30.91
 0 -7 4 169.66 24.06
 0 -7 4 131.92 23.83
 0 -7 5 408.86 49.09
 0 -7 5 388.72 41.63
 0 -7 5 464.04 46.62
 0 -7 5 475.1 36.45
 0 -7 6 186.29 28.85
 0 -7 6 167.63 36.76
 0 -7 7 283.92 30.71
 0 8 13 133.4 17.41
 0 8 13 77.78 9.72
 0 8 12 52.26 10.62
 0 8 12 100.09 17.83
 0 -8 -11 378.01 25.3
 0 8 11 381.9 26.86
 0 8 10 802.14 50.41
 0 8 9 416.62 32.61
 0 8 9 349.18 30.17
 0 -8 -9 417.8 28.84
 0 8 8 25.22 10.74
 0 8 8 26.69 10.8
 0 -8 -8 25.44 8.76
 0 -8 -7 41.43 10.04
 0 -8 -7 19.02 16.18
 0 -8 -7 30.65 23.6
 0 8 7 54.27 13.45
 0 8 7 56.16 13.78
 0 -8 -6 33.03 8.96
 0 8 6 26.05 11.4
 0 8 6 28.2 12.09
 0 -8 -6 5.18 23.09
 0 -8 -6 33.93 13
 0 -8 -5 99.39 17.38
 0 8 5 50.38 13.37
 0 8 5 56.31 15.85
 0 -8 -5 61.11 10.8
 0 -8 -5 90.44 31.88
 0 8 4 277.87 29.09
 0 -8 -4 333.14 25.52
 0 -8 -4 389.31 51.41
 0 8 4 300.14 32.87
 0 8 3 725.95 54.12
 0 8 3 841.13 61.53
 0 -8 -3 963.07 51.01
 0 -8 -3 1110.36 84.34
 0 8 2 399.01 37.65
 0 -8 -2 452.05 32.44
 0 8 2 361.9 32.43
 0 8 1 595.99 47.65
 0 -8 -1 638.33 42.2
 0 -8 0 429.58 31.3
 0 -8 0 356.48 27.96
 0 -8 0 342.81 44.52
 0 -8 1 115.5 18.95
 0 -8 1 211.15 22.63
 0 -8 2 3.24 14.43
 0 -8 2 -1.11 19.91
 0 -8 2 8.5 14.98
 0 -8 2 -0.66 9.96
 0 -8 3 76.32 20.9
 0 -8 4 558.19 38.05
 0 -8 4 590.57 50.16
 0 -8 4 466.76 49.27
 0 -8 5 285.46 33.27
 0 -8 5 270.93 36.14
 0 -8 6 149.45 21.26
 0 9 13 106.2 10.61
 0 9 13 232.48 18.55
 0 9 12 173.2 19.54
 0 9 12 100.7 13.26
 0 9 11 343.4 24.41
 0 9 11 343 31.76
 0 -9 -11 340.33 22.78
 0 -9 -10 445.92 29.72
 0 9 10 478.73 33.21
 0 9 10 421.86 37.91
 0 9 9 -1.29 6.69
 0 -9 -8 16.61 8.49
 0 9 8 14.44 8.31
 0 9 8 21.6 9.94
 0 9 8 15.51 9.21
 0 -9 -8 2.08 12.71
 0 -9 -7 27.81 9.35
 0 9 7 30.31 11.55
 0 9 7 19.28 9.77
 0 -9 -6 464.14 31.68
 0 9 6 425.36 35.84
 0 9 6 515.44 41.29
 0 9 5 99.73 16.7
 0 -9 -5 92.38 31.04
 0 9 5 95.45 18.46
 0 -9 -5 108.03 13.87
 0 9 4 407.82 34.63
 0 9 4 438.78 40.03
 0 -9 -4 441.22 32.21
 0 9 3 361.59 32.36
 0 -9 -3 440.09 32.23
 0 9 3 434.52 39.33
 0 9 2 354.63 33.94
 0 9 2 292.38 26.1
 0 -9 -2 294.91 27.18
 0 -9 -1 203.01 23.63
 0 9 1 218.24 25.2
 0 -9 0 47.1 15.88
 0 9 0 56.73 13.15
 0 -9 0 41.88 23.12
 0 -9 0 -2.21 18.64
 0 -9 1 36.5 22.66
 0 -9 2 346.77 25.24
 0 -9 2 299.46 25.84
 0 -9 2 339.98 27.18
 0 -9 3 82.54 12.94
 0 -9 3 129.59 17.05
 0 -9 3 100.95 22.93
 0 -9 3 86.55 27.3
 0 -9 4 272.18 32.83
 0 -9 4 382.88 34.92
 0 -9 5 158.05 18.83
 0 10 12 71.95 10.18
 0 10 12 179.88 16.32
 0 10 11 180.88 20.4
 0 10 11 228.99 16.98
 0 10 10 200.76 22.09
 0 10 10 213.51 19.03
 0 10 9 12.66 7.06
 0 -10 -9 16.44 7.43
 0 10 9 13.36 9.39
 0 -10 -8 -0.46 6.07
 0 10 8 4.13 7.24
 0 -10 -8 2.84 12.92
 0 10 7 354.42 29.91
 0 10 7 273.01 21.66
 0 -10 -6 33.47 20.01
 0 10 6 210.76 21.14
 0 10 6 229.92 24.84
 0 -10 -6 66.16 21.4
 0 10 5 629.25 37.1
 0 10 5 656.14 43.99
 0 10 4 905.58 50.11
 0 -10 -4 889.93 46.21
 0 10 4 1026.18 58.89
 0 -10 -3 -2.41 22.39
 0 -10 -3 27.62 17.86
 0 -10 -2 10.54 22.13
 0 10 2 53.78 13.49
 0 -10 -2 24.93 16.76
 0 -10 -1 7.48 19.47
 0 -10 -1 4.82 12.83
 0 -10 -1 -1 15
 0 -10 0 2.68 17.81
 0 -10 0 42.55 13.74
 0 -10 1 50.39 10.54
 0 -10 1 56.57 13.21
 0 -10 2 149.59 22.03
 0 -10 2 80.36 11.47
 0 -10 3 265.66 25.51
 0 11 11 56.11 6.73
 0 11 11 11.81 5.51
 0 11 10 38.92 7.4
 0 11 9 30.15 7.99
 0 -11 -8 8.93 11.38
 0 11 8 81.28 11.68
 0 -11 -7 59.27 19.11
 0 11 7 307.61 22.12
 0 -11 -6 0.75 15.31
 0 -11 -6 118.56 22.78
 0 -11 -5 141.02 25.21
 0 11 5 376.67 24.3
 0 -11 -5 347.87 21.41
 0 -11 -5 31.55 22
 0 11 4 51.29 8.87
 0 -11 -4 10.69 15.28
 0 -11 -4 -5.34 18.34
 0 -11 -4 42.17 11.86
 0 -11 -3 4.51 12.74
 0 -11 -3 5.71 10.44
 0 -11 -3 -6.05 17.46
 0 -11 -2 -2.31 12.98
 0 -11 -2 29.72 11.21
 0 -11 -2 4.65 15.61
 0 -11 -1 9.02 9.97
 0 -11 -1 -1.97 13.47
 0 -11 0 10.82 6.58
 0 -11 0 3.5 9.63
 0 -11 1 216.35 22.18
 0 -11 2 119.78 13.74
 0 12 10 73.76 7.27
 0 12 9 159.85 13.06
 0 12 8 291.85 20.15
 0 12 7 167.83 12.95
 0 -12 -7 26.14 12.16
 0 -12 -6 -0.42 8.78
 0 -12 -6 -1.88 10.61
 0 -12 -5 19.13 7.2
 0 -12 -5 10.11 11.01
 0 -12 -5 1.48 10.27
 0 12 5 23.01 4.94
 0 -12 -4 -2.91 9.07
 0 -12 -4 3.6 7.73
 0 -12 -4 -8.13 11.2
 0 -12 -3 9.35 7.59
 0 -12 -3 7.39 8.26
 0 -12 -3 -4.73 10.96
 0 -12 -2 28.89 6.41
 0 12 2 35.27 4.88
 0 -12 -1 199.05 18.91
 0 13 6 52.71 5.63
 1 -12 -3 78.07 8.84
 -1 12 3 101.42 8.05
 -1 12 4 90.84 8.67
 -1 12 5 93.38 9.11
 -1 12 6 160.89 12.49
 -1 12 7 110.09 8.41
 -1 12 7 108.96 9.36
 -1 12 8 8.39 2.99
 1 -11 0 7.58 9.45
 1 -11 0 16.39 5.77
 1 -11 -1 121.36 13.01
 -1 11 1 122.22 9.36
 1 -11 -2 -5.3 10.84
 1 -11 -2 0.63 16.74
 1 -11 -3 30.27 17.98
 1 -11 -3 19.95 14.58
 1 -11 -4 7.79 13.86
 1 -11 -4 12.05 15.18
 1 -11 -5 13.5 15.21
 1 -11 -5 -3.62 15.7
 1 -11 -6 7.59 12.2
 1 -11 -6 -0.77 11.73
 -1 11 7 37 7.53
 -1 11 7 32.31 7.1
 -1 11 8 37.23 7.21
 -1 11 8 31.13 6.3
 -1 11 9 54.67 7.74
 -1 11 10 48.99 6.26
 -1 11 10 8.32 4.44
 1 -10 3 4.68 6.74
 1 -10 2 6.16 10.18
 1 -10 2 11.39 15.44
 1 -10 2 4.88 6.08
 1 -10 1 -3.26 10.68
 1 -10 1 17.99 8.66
 -1 10 0 144.81 12.37
 1 -10 0 14.36 17.69
 1 -10 -1 8.33 13.3
 1 -10 -1 13.08 20.01
 1 -10 -2 47.23 25.94
 1 -10 -2 16.46 17.34
 1 -10 -3 48.82 25.89
 1 -10 -3 89.07 23.32
 -1 10 4 127.93 14.62
 -1 10 5 143 16.12
 1 -10 -6 5.18 14.09
 -1 10 6 14.81 7.45
 1 -10 -7 8.55 14.5
 -1 10 7 130.64 15.19
 -1 10 8 146.04 13.71
 -1 10 8 159.93 16.19
 -1 10 9 160.14 18.45
 -1 10 9 207.86 18.15
 -1 10 10 137.6 13.51
 -1 10 11 38.12 7.54
 -1 10 11 94.23 8.35
 1 -9 4 12.22 10.4
 1 -9 4 13.78 17.26
 1 -9 3 6.88 7.91
 1 -9 3 10.24 13.78
 1 -9 3 -3.08 21.68
 1 -9 2 15.54 9.18
 1 -9 1 27.05 18.61
 1 -9 0 -12.09 19.51
 1 -9 0 142.82 30.16
 1 -9 -1 -32.13 30.72
 -1 9 2 699.03 44.45
 1 -9 -2 510.73 31.81
 -1 9 3 85.09 13.07
 -1 9 3 79.29 16.75
 1 -9 -3 91.42 15.68
 1 -9 -4 -6.13 24.94
 -1 9 4 18.88 12.15
 -1 9 4 10.96 7.29
 -1 9 5 2.89 7.3
 -1 9 5 2.08 10.05
 1 -9 -5 27.07 27.04
 -1 9 6 690.47 42.86
 -1 9 6 633.06 38.01
 -1 9 7 199.59 18.96
 -1 9 7 232.7 22.81
 -1 9 8 378.49 24.63
 -1 9 8 368.28 30.55
 -1 9 9 275.29 29.1
 -1 9 9 302.02 25.41
 -1 9 10 132.48 14.45
 -1 9 10 108.67 18.43
 -1 9 11 122.42 11.48
 -1 9 11 135.29 17.93
 -1 9 12 15.68 7.98
 -1 9 12 4.38 5.17
 1 -8 6 38.73 10.13
 1 -8 5 11.42 12.76
 1 -8 5 20.77 23.18
 1 -8 4 7.94 27.15
 1 -8 4 4.52 14.18
 1 -8 4 3.28 8.82
 1 -8 3 -0.76 9.93
 1 -8 2 39.8 21
 1 -8 1 -13.96 39.73
 1 -8 1 296.15 42.9
 -1 8 0 923.48 50.64
 1 -8 0 729.58 40.81
 1 -8 -1 626 37.8
 -1 8 1 734.14 48.18
 -1 8 2 84.4 18.52
 1 -8 -2 -10.87 33.79
 -1 8 2 107.26 14.56
 1 -8 -2 71.1 16.76
 1 -8 -2 21.78 28.64
 1 -8 -3 5.85 27.88
 1 -8 -3 2.71 32.35
 1 -8 -3 36.2 14.04
 -1 8 3 41.6 14.16
 -1 8 3 35.11 10.4
 1 -8 -4 62.04 40.84
 -1 8 4 192.62 25.39
 -1 8 4 159.74 16.2
 -1 8 4 159.84 19.34
 1 -8 -4 64.01 29.47
 -1 8 5 297.46 27.42
 1 -8 -5 107.28 39.2
 -1 8 5 278.81 23.4
 1 -8 -5 64.37 38.21
 -1 8 5 365.53 33.2
 -1 8 6 886.57 53.25
 -1 8 6 779.69 47.41
 -1 8 6 811.09 54.99
 1 -8 -7 543.75 33.79
 -1 8 7 518.38 42.1
 -1 8 7 485.73 34.53
 -1 8 7 557.39 38.93
 1 -8 -8 300.44 23.32
 -1 8 8 249.93 30.34
 -1 8 8 266.45 25.75
 -1 8 8 249.62 24.09
 -1 8 9 54.51 10.88
 -1 8 9 46.37 18.55
 -1 8 10 164.82 17.39
 -1 8 10 134.82 22.8
 -1 8 11 0.4 4.63
 -1 8 11 2.74 7.18
 -1 8 11 3.68 11.15
 -1 8 12 13.69 6.68
 -1 8 12 14.87 10.75
 -1 8 13 167.46 12.72
 1 -7 7 46.02 12.7
 1 -7 6 1.02 13.51
 1 -7 6 18.51 26.74
 1 -7 5 61.53 20.06
 1 -7 5 88.87 21.43
 1 -7 5 46.04 12.44
 1 -7 5 74.23 31.97
 1 -7 4 37.16 17.06
 1 -7 4 42.97 19.46
 1 -7 3 515.29 35.26
 1 -7 3 532.47 35.94
 1 -7 2 756.65 48.36
 1 -7 1 285.26 25.76
 -1 7 -1 382.49 30.48
 1 -7 0 60.28 38.25
 1 -7 0 366.36 27.66
 -1 7 0 413.11 33.32
 1 -7 0 66.86 35.3
 -1 7 1 178.4 23.72
 1 -7 -1 49.82 33.81
 1 -7 -1 33.44 29.41
 1 -7 -1 172.97 20.26
 1 -7 -2 7.9 13.43
 -1 7 2 1.03 11.4
 1 -7 -2 8.63 25.17
 -1 7 2 -0.68 7.37
 1 -7 -2 4.96 28.94
 -1 7 3 3.02 10.88
 1 -7 -3 -1.71 27.84
 -1 7 3 7.14 8.07
 1 -7 -3 -9.95 30.78
 1 -7 -3 7.22 12.32
 1 -7 -4 155.87 16.37
 -1 7 4 143.45 18.72
 -1 7 4 156.57 21.97
 1 -7 -4 69.74 29.05
 1 -7 -4 64.53 37.41
 -1 7 5 1023.58 57.16
 -1 7 5 1141.91 63.61
 -1 7 5 1141.21 66.79
 1 -7 -5 1289.82 59.01
 1 -7 -5 459.6 73.57
 -1 7 5 1292.39 69.59
 1 -7 -5 332.88 61.68
 1 -7 -6 97.43 34.98
 -1 7 6 390.77 30.18
 1 -7 -6 506.61 30.58
 -1 7 6 439.1 34.93
 -1 7 6 501.29 38.1
 -1 7 6 467.18 34.76
 -1 7 6 411.16 37.36
 1 -7 -6 161.6 45.52
 1 -7 -7 450.38 29.25
 -1 7 7 451.21 33.72
 -1 7 7 418.87 35.13
 -1 7 7 420.02 31.18
 -1 7 7 519.25 37.3
 -1 7 8 267.28 25.01
 -1 7 8 221.89 22.93
 -1 7 8 217.66 28.48
 -1 7 8 230.55 30.15
 1 -7 -8 252.25 21.37
 -1 7 9 -2.53 17.83
 -1 7 9 6.21 12.81
 -1 7 9 8.2 7.39
 1 -7 -9 4.19 6.62
 -1 7 9 2.05 7.19
 -1 7 10 2.56 5.91
 -1 7 11 104.75 11.38
 -1 7 11 97.69 20.15
 -1 7 11 67.32 13.13
 -1 7 12 472.99 37.35
 -1 7 12 380.42 28
 -1 7 13 226.96 17.34
 -1 7 13 294.41 23.55
 1 -6 8 53.12 14.56
 1 -6 8 54.65 14
 1 -6 7 10.33 16.57
 1 -6 7 -5.55 14.65
 1 -6 7 5.16 29.02
 1 -6 6 205.65 39.57
 1 -6 6 120.84 18.94
 1 -6 6 216.59 31.56
 1 -6 6 143.21 29.26
 1 -6 5 788.84 61.08
 1 -6 4 190.53 24.54
 1 -6 4 165.08 26.21
 1 -6 4 212.83 26.26
 1 -6 3 392.41 36.79
 1 -6 3 509.35 36.71
 1 -6 3 463.94 31.1
 1 -6 2 345.65 30.1
 1 -6 2 402.99 28.27
 -1 6 -1 138.2 18.32
 1 -6 1 113.15 18.08
 1 -6 1 12.68 23.59
 1 -6 1 40.32 31.43
 1 -6 0 36.44 32.79
 1 -6 0 121.13 17.87
 1 -6 0 9.23 24.6
 -1 6 0 126.03 18.53
 1 -6 -1 32.65 13.59
 -1 6 1 40.94 13.86
 1 -6 -1 22.65 29.59
 -1 6 1 48.85 10.71
 -1 6 2 255.96 24.24
 -1 6 2 245.93 27.28
 1 -6 -2 258.62 22.82
 1 -6 -3 1589.01 75.06
 1 -6 -3 1391.07 73.58
 -1 6 3 1394.82 79.27
 -1 6 3 1433.07 84.05
 -1 6 4 3045.37 145.47
 -1 6 4 2595.11 140.65
 -1 6 4 2707.91 139.24
 1 -6 -4 3062.52 134.83
 -1 6 5 2328.66 115.95
 -1 6 5 2503.86 120.14
 1 -6 -5 2407.92 110.32
 1 -6 -6 96.7 34.47
 -1 6 6 570.65 35.04
 -1 6 6 729.8 42.48
 1 -6 -6 626.65 33.6
 1 -6 -6 195.85 45.94
 -1 6 6 567 37.79
 1 -6 -7 252.22 20.61
 -1 6 7 276.79 23.74
 -1 6 7 244.9 28.57
 -1 6 7 271.28 25.23
 -1 6 8 1.67 19.65
 1 -6 -8 1.87 6.08
 -1 6 8 4.21 7.15
 -1 6 8 2 6.51
 -1 6 9 49.26 10.82
 -1 6 9 38.58 9.98
 -1 6 10 177.33 18.9
 -1 6 10 126.96 18.69
 -1 6 10 195.44 18.27
 -1 6 10 211.22 29.16
 -1 6 11 196.4 27.15
 -1 6 11 149.55 18.41
 -1 6 12 77.57 11.51
 -1 6 12 64.63 8.21
 -1 6 12 70.16 17.08
 -1 6 13 138.05 12.88
 -1 6 13 131.72 10.25
 1 -5 9 14.17 13.82
 1 -5 8 49.07 21.78
 1 -5 8 47.76 31.06
 1 -5 8 35.81 18.54
 1 -5 7 106.12 28.99
 1 -5 7 82.74 23.13
 1 -5 7 137.49 37.35
 1 -5 6 881.14 66.96
 1 -5 6 876.06 64.69
 1 -5 6 623.94 64.91
 1 -5 6 657.06 50.71
 1 -5 5 8.73 17.45
 1 -5 5 21.34 18.47
 1 -5 5 8.53 13.76
 1 -5 5 8.29 10.58
 1 -5 4 481.89 38.98
 1 -5 4 439.45 37.01
 1 -5 4 433.01 42.98
 1 -5 3 1716.63 104.7
 1 -5 3 1622.7 95.66
 1 -5 3 1927.23 92.35
 1 -5 2 365.44 25.59
 1 -5 2 5.35 28.8
 1 -5 2 423.44 30.67
 1 -5 2 275.67 26.72
 1 -5 2 153.22 37.26
 -1 5 -2 473.1 29.27
 1 -5 2 249.8 29.29
 1 -5 1 480.27 34
 1 -5 1 445.01 31.14
 1 -5 0 168.08 21.35
 1 -5 0 239.05 20.57
 1 -5 0 220.72 45.55
 1 -5 -1 165.04 17.56
 1 -5 -1 277.42 46.83
 1 -5 -2 189.4 46.25
 1 -5 -2 236.48 17.95
 1 -5 -3 1138.81 57.25
 -1 5 3 1075.17 62.84
 -1 5 4 4856.54 235.86
 1 -5 -4 5346.13 231.32
 1 -5 -5 2239.21 101.34
 -1 5 5 2225.87 106.88
 -1 5 5 1924.28 120.15
 1 -5 -6 92.83 11.58
 -1 5 6 84.29 12.25
 1 -5 -6 51.63 27.42
 -1 5 6 92.1 13.81
 -1 5 6 86.32 13.74
 -1 5 6 74.02 24
 1 -5 -7 58.11 9.41
 -1 5 7 53.7 11.22
 -1 5 7 36.97 18.97
 -1 5 7 80.5 26.24
 -1 5 7 43.36 9.87
 -1 5 8 50.66 26.31
 -1 5 8 73.99 23.37
 -1 5 8 48.52 10.82
 -1 5 8 66.48 11.71
 -1 5 9 82.59 12.41
 -1 5 9 79.46 13
 -1 5 9 68.03 24.77
 -1 5 9 82.33 31.14
 -1 5 10 94.65 15.66
 -1 5 10 120.42 15.42
 -1 5 10 122.66 23.65
 -1 5 11 858.14 63.36
 -1 5 12 323.48 36
 -1 5 12 366.65 27.29
 -1 5 12 342.76 24.03
 -1 5 13 36.76 7.6
 -1 5 13 39.49 5.82
 1 -4 10 0.86 13.86
 1 -4 9 106.21 27.73
 1 -4 9 69 21.26
 1 -4 8 181.41 30.44
 1 -4 8 167.41 35.23
 1 -4 8 166.63 39.45
 1 -4 8 90.15 30.49
 1 -4 7 438.02 48.21
 1 -4 7 572.35 52.85
 1 -4 7 487.15 56.85
 1 -4 7 471.36 56.89
 1 -4 6 426.38 37.97
 1 -4 6 396.14 43.55
 1 -4 6 330.56 41.78
 1 -4 6 335.04 33.28
 1 -4 5 491.68 39.69
 1 -4 5 510.1 48.57
 1 -4 5 497.35 41.67
 1 -4 4 1294.1 87.6
 1 -4 4 1380.71 72.54
 1 -4 4 1370.34 78.33
 1 -4 4 1382.09 78.54
 1 -4 3 90.63 17.83
 1 -4 3 72.73 19.7
 1 -4 3 126.83 17.04
 1 -4 3 90.26 14.63
 -1 4 -2 104.21 12.86
 1 -4 2 85.82 16.68
 1 -4 2 116.52 16.64
 1 -4 1 336.12 49.79
 1 -4 1 261.53 33.47
 -1 4 0 737.48 39.34
 1 -4 0 677.06 70.18
 -1 4 1 533.09 38.94
 1 -4 -1 344.14 60.5
 -1 4 2 1083.3 63.4
 1 -4 -2 737.51 81.86
 1 -4 -3 108.79 44.9
 -1 4 3 331.13 27.06
 1 -4 -4 868.13 90.02
 -1 4 4 1460.82 72.46
 1 -4 -5 30.82 27.78
 -1 4 5 55.73 20.13
 -1 4 5 58.57 11
 -1 4 5 48.64 10.19
 1 -4 -6 58.98 8.78
 -1 4 6 29.78 20.7
 -1 4 6 44.94 9.67
 -1 4 6 41.67 8.91
 -1 4 7 111.82 13.59
 -1 4 7 128.19 23.75
 -1 4 7 100.76 13.49
 -1 4 7 98.87 28.2
 -1 4 8 840.89 50.64
 -1 4 8 779.14 57.42
 -1 4 8 895.1 50.2
 -1 4 8 765.79 72.67
 -1 4 9 410.22 51.8
 -1 4 9 284.66 27.85
 -1 4 9 378.58 39.48
 -1 4 9 396.35 29.12
 -1 4 10 1967.89 97.66
 -1 4 10 2036.31 112.89
 -1 4 10 2092.59 132.84
 -1 4 11 340.06 35.5
 -1 4 12 8.92 9.96
 -1 4 12 -3.03 6.46
 -1 4 12 6.16 4.79
 -1 4 13 7.52 4.01
 -1 4 13 7.49 5.53
 1 -3 11 64.26 16.85
 1 -3 10 20.4 20.81
 1 -3 9 192.53 31.18
 1 -3 9 126.19 35.73
 1 -3 9 178.1 42.12
 1 -3 9 185.37 36.84
 1 -3 8 424.37 53.96
 1 -3 8 362 44.84
 1 -3 8 477.15 48.1
 1 -3 8 373.5 52.1
 1 -3 7 1065.54 84.91
 1 -3 7 1273.66 86.49
 1 -3 7 1061.78 81.17
 1 -3 6 398.2 35.34
 1 -3 6 380.99 41.74
 1 -3 6 400.72 41.5
 1 -3 6 273.85 29.68
 1 -3 5 315.39 29.09
 1 -3 5 412.83 38.82
 1 -3 5 348.43 39.26
 1 -3 5 339.73 31.4
 1 -3 4 317.18 28.69
 1 -3 4 343.55 37.52
 1 -3 4 310.55 26.82
 1 -3 4 303.73 24.1
 1 -3 3 273.27 39.1
 1 -3 3 372.94 26.31
 1 -3 2 391.43 55.41
 1 -3 2 774.62 73.97
 -1 3 -1 949.18 52.02
 -1 3 0 1766.51 89.63
 -1 3 1 4719.24 223.08
 -1 3 2 2927.32 143.34
 -1 3 3 2565.43 125.67
 -1 3 4 473.3 29.55
 -1 3 4 551.89 32.22
 -1 3 5 138.85 13.35
 -1 3 6 0.6 18.18
 -1 3 6 -1.46 17.15
 -1 3 6 6.27 5.62
 -1 3 6 1.24 5.41
 -1 3 6 7.78 29.13
 -1 3 7 1701.99 84.34
 -1 3 7 1695.35 91.16
 -1 3 7 1778.42 84.16
 -1 3 7 1514.83 111.57
 -1 3 7 1596.27 108.84
 -1 3 8 1262.15 77.16
 -1 3 8 1674.77 78.39
 -1 3 8 1055.24 90.55
 -1 3 8 1425.38 110.5
 -1 3 8 1653.32 108.13
 -1 3 8 1624.19 87.95
 -1 3 9 683.59 70.17
 -1 3 9 999.68 54.33
 -1 3 9 805.11 53.74
 -1 3 9 940.13 92.39
 -1 3 9 949.06 65.84
 -1 3 9 1098.97 85.68
 -1 3 10 291.32 27.03
 -1 3 10 348.51 47.57
 -1 3 10 257.82 42.55
 -1 3 10 380.24 36.81
 -1 3 10 351.23 26.68
 -1 3 11 12.42 18.39
 -1 3 11 24.43 24.45
 -1 3 11 13.83 11.8
 -1 3 12 2.95 4.84
 -1 3 12 0.96 5.6
 -1 3 13 35.54 6.42
 -1 3 13 27.51 5.74
 1 -2 11 49.86 21.41
 1 -2 11 52.97 22.79
 1 -2 10 216.41 37.04
 1 -2 10 149.95 35.99
 1 -2 9 600.34 56.1
 1 -2 8 872.99 78.34
 1 -2 8 1045.84 54.99
 1 -2 8 1117.21 89.74
 1 -2 8 860.17 75.13
 1 -2 8 1245.31 84.17
 1 -2 7 384.65 49.58
 1 -2 7 452.28 46.35
 1 -2 7 382.17 24.75
 1 -2 7 344.86 41.19
 1 -2 6 121.76 21.28
 1 -2 6 93.97 16.29
 1 -2 6 119.88 25.73
 1 -2 6 119.02 23.51
 1 -2 6 116.89 10.57
 1 -2 5 271.89 25.78
 1 -2 5 353.17 33.71
 1 -2 5 332.74 38.11
 1 -2 5 314.79 28.65
 1 -2 4 34.77 8.82
 1 -2 4 34.08 11
 1 -2 3 1030.48 75.8
 -1 2 -2 1800.46 87.11
 -1 2 -1 997.76 47.66
 -1 2 -1 1434.42 55.25
 -1 2 0 396.89 24.76
 -1 2 1 1979.94 95.96
 -1 2 2 7843.07 359.03
 -1 2 3 3060.4 157.04
 -1 2 3 3899.98 159.85
 -1 2 4 1191.81 56.21
 -1 2 4 986.28 58.41
 -1 2 5 415.17 24.84
 -1 2 5 348.32 28.27
 -1 2 6 403.64 32.55
 -1 2 6 481.9 35.18
 -1 2 6 418.54 44.73
 -1 2 6 446.12 50.36
 -1 2 6 351.54 39.16
 -1 2 7 1251.72 87.54
 -1 2 7 1165.03 90.72
 -1 2 7 971.27 61.2
 -1 2 7 1286.3 61.89
 -1 2 7 1336.5 71
 -1 2 7 893.93 76.63
 -1 2 8 267.32 32.06
 -1 2 8 247.9 39.55
 -1 2 8 186.31 20.2
 -1 2 8 188.25 45.58
 -1 2 8 204.51 36.98
 -1 2 8 254.98 20.06
 -1 2 9 758.83 51.02
 -1 2 9 943.73 51.19
 -1 2 9 954.15 63.22
 -1 2 9 876.78 88.64
 -1 2 9 895.99 76.77
 -1 2 10 157.88 18.84
 -1 2 10 198.55 29.76
 -1 2 10 188.52 35.42
 -1 2 10 191.8 53.05
 -1 2 10 154.82 38.2
 -1 2 11 -0.51 5.19
 -1 2 11 -9.03 25.52
 -1 2 11 -2.32 6.91
 -1 2 12 9.96 6.58
 -1 2 12 8.16 5.17
 -1 2 13 116.5 10.5
 -1 2 13 117.37 9.9
 1 -1 12 53.13 20.86
 1 -1 12 42.77 16.96
 1 -1 11 283.57 18.45
 1 -1 11 262.1 37.9
 1 -1 11 190.31 39.27
 1 -1 10 609.87 63.09
 1 -1 10 591.11 34.89
 1 -1 10 492 62.04
 1 -1 9 729.34 70.71
 1 -1 9 798.9 77.32
 1 -1 9 728.58 67.43
 1 -1 9 894.29 48.41
 1 -1 8 520.06 59.24
 1 -1 8 478.65 54.85
 1 -1 8 446.15 49.58
 1 -1 8 622.06 54.88
 1 -1 8 570.29 33.2
 1 -1 7 458.97 45.66
 1 -1 7 457.41 50.08
 1 -1 7 589.06 50.68
 1 -1 7 548.59 50.5
 1 -1 6 11.76 17.69
 1 -1 6 3.06 12.45
 1 -1 6 3.14 14.05
 1 -1 6 0.65 8.43
 1 -1 6 -1.33 14.72
 1 -1 5 25.5 9.06
 1 -1 5 2.55 15.62
 1 -1 5 13.03 12.51
 1 -1 5 15.56 8.18
 1 -1 4 1438.98 78.73
 -1 1 -4 1528.5 66.26
 -1 1 -3 2450.57 113.58
 -1 1 -2 482.74 24.91
 1 -1 1 2955.53 120.12
 -1 1 -1 2525.97 116.42
 -1 1 0 54.94 6.88
 1 -1 0 51.26 5.84
 -1 1 0 36.71 3.64
 -1 1 1 111.84 8.1
 1 -1 -1 125.99 9.38
 -1 1 2 467.96 24.86
 1 -1 -2 492.52 25.42
 -1 1 3 900.26 52.14
 -1 1 3 983.93 47.38
 -1 1 4 1789.36 84.12
 -1 1 4 1672.32 90.5
 -1 1 5 1425.7 84.48
 -1 1 5 1608.38 82.31
 -1 1 5 1601.46 76.83
 -1 1 6 1234 86.6
 -1 1 6 1634.43 77.41
 -1 1 6 1295.18 69.67
 -1 1 6 1569.85 82.06
 -1 1 6 1417.62 95.62
 -1 1 6 1403.24 68.48
 -1 1 6 1397.51 92.96
 -1 1 7 791.3 68.23
 -1 1 7 707.73 47.67
 -1 1 7 883 71.34
 -1 1 7 896.66 56.98
 -1 1 7 976.57 62.71
 -1 1 7 881.94 76.7
 -1 1 7 954.89 48.21
 -1 1 8 618.64 51.71
 -1 1 8 679.24 62.21
 -1 1 8 616.63 70.94
 -1 1 8 502.85 37.82
 -1 1 8 583.52 62.23
 -1 1 8 690.09 38.6
 -1 1 9 188.49 16.85
 -1 1 9 187.39 50.23
 -1 1 9 172.03 29.01
 -1 1 9 125.55 26.19
 -1 1 9 140.13 17.4
 -1 1 9 154.68 39.17
 -1 1 9 223.39 35.43
 -1 1 10 47.21 31.64
 -1 1 10 30.72 9.49
 -1 1 10 48.06 40.59
 -1 1 10 38.06 8.32
 -1 1 10 46 20.34
 -1 1 11 114.61 33.49
 -1 1 11 104.81 12.96
 -1 1 11 86.74 13.06
 -1 1 12 128.69 30.28
 -1 1 12 150.08 13.75
 -1 1 12 139.09 13.65
 1 0 12 201.57 31.77
 1 0 12 249.17 16.29
 1 0 12 215.18 38.23
 1 0 11 609.49 34.78
 1 0 11 533.2 56.86
 1 0 11 458.61 60.12
 1 0 10 805.27 62.41
 1 0 10 639.77 66.02
 1 0 10 676.31 74.81
 1 0 10 693.97 41.22
 1 0 9 98.6 27.19
 1 0 9 124.58 29.83
 1 0 9 134.1 25.87
 1 0 9 108.7 32.17
 1 0 8 86.71 23.63
 1 0 8 115.91 33.8
 1 0 8 131.71 31.96
 1 0 8 131.2 28.07
 1 0 8 119.63 24.4
 1 0 7 1.1 11.61
 1 0 7 5.56 17.82
 1 0 7 -3.91 14.48
 1 0 7 -2.3 14.97
 1 0 7 -3.89 26.4
 1 0 6 11.07 10.82
 1 0 6 3.54 11.6
 1 0 6 4.41 15.22
 1 0 5 800.11 43.56
 1 0 5 693.52 45.34
 1 0 4 5851.56 262.53
 -1 0 -4 5879.79 250.77
 1 0 4 5303.33 250.26
 1 0 3 491.32 20.38
 1 0 3 350.83 17.49
 1 0 2 3530.66 161.42
 -1 0 -1 1595.86 70.7
 -1 0 -1 1474.16 68.55
 -1 0 0 930.14 45.9
 -1 0 0 1089.99 47.13
 -1 0 1 604.43 36.06
 -1 0 1 644.05 30.91
 1 0 -2 2634.03 113.26
 -1 0 2 2394.59 113.14
 -1 0 3 1035.3 51.06
 -1 0 3 935.81 58.4
 1 0 -3 1090.72 50.22
 -1 0 4 1343.05 64.83
 -1 0 4 1512.45 73.02
 -1 0 4 1524.62 68.56
 -1 0 4 1693.92 80.96
 -1 0 5 1099.09 54.95
 -1 0 5 1054.56 60.36
 -1 0 5 1094.82 67.12
 -1 0 6 1153.11 92.91
 -1 0 6 1825.13 84.73
 -1 0 6 2104.98 92.38
 -1 0 6 1419.47 83.72
 -1 0 6 2028.56 112.39
 -1 0 6 1973.24 114.59
 -1 0 7 1038.91 58.57
 -1 0 7 1306.08 78.59
 -1 0 7 1162.94 57.48
 -1 0 7 1120.84 89.21
 -1 0 7 932.69 80.91
 -1 0 7 1104.34 68.67
 -1 0 7 1206.02 81.59
 -1 0 8 94.53 22.39
 -1 0 8 106.91 35.42
 -1 0 8 109.46 24.27
 -1 0 8 126.01 12.77
 -1 0 8 110.1 12.81
 -1 0 8 81.31 26.75
 -1 0 8 81.99 12.76
 -1 0 8 97.99 39.58
 -1 0 9 18.22 29.13
 -1 0 9 14.36 17.57
 -1 0 9 4.35 5.44
 -1 0 9 2.41 7.15
 -1 0 9 17.21 36.38
 -1 0 10 659.59 59.55
 -1 0 11 299.08 23.3
 -1 0 11 294.25 45.42
 -1 0 11 303.9 22.97
 -1 0 12 192.19 32.89
 -1 0 12 212.62 15.42
 1 1 13 215.34 13.49
 1 1 13 144.15 30.75
 1 1 12 458.52 27.64
 1 1 12 357.94 42.25
 1 1 12 483.04 56.63
 1 1 11 375.17 25.7
 1 1 11 336.92 44.73
 1 1 11 370.22 57.42
 1 1 10 264.07 50.24
 1 1 10 323.76 36.76
 1 1 10 361.17 44.12
 1 1 10 249.18 42.17
 1 1 9 50.91 22.16
 1 1 9 60.33 18.93
 1 1 9 65.84 27.06
 1 1 9 59.26 25.14
 1 1 8 15.88 16.05
 1 1 8 16.36 13.88
 1 1 8 17.19 18.96
 1 1 8 23.12 26.5
 1 1 8 28.83 21.16
 1 1 7 405.75 38.75
 1 1 7 397.47 41.12
 1 1 7 535.7 44.25
 1 1 7 504.69 42.16
 1 1 6 160.31 10.47
 1 1 6 148.39 24.83
 1 1 6 162.24 21.22
 1 1 5 3577.75 159.84
 1 1 5 4010.15 172.6
 1 1 5 3759.76 167.59
 1 1 4 4968.24 211.43
 1 1 4 4119.48 208
 -1 -1 -3 628.75 30.23
 1 1 3 640.76 36.21
 -1 -1 -2 2640.88 118.47
 1 1 2 2486.57 121.21
 -1 -1 -1 69.5 4.99
 -1 -1 -1 58.44 4.81
 1 1 1 50.97 9.79
 -1 -1 0 82 11.38
 -1 -1 0 72.52 5.31
 -1 -1 0 70.3 6.03
 -1 -1 1 856.48 45.91
 -1 -1 1 821.72 38.79
 -1 -1 1 810.03 39.44
 -1 -1 2 2330.48 106.76
 -1 -1 2 2367.86 115.83
 -1 -1 2 2278.8 105.41
 -1 -1 3 1143.78 67.75
 -1 -1 3 1112.37 54.4
 -1 -1 4 418.68 22.83
 -1 -1 4 406.72 36.19
 -1 -1 4 349.18 27.08
 -1 -1 5 451.48 33.52
 -1 -1 5 515.98 26.55
 -1 -1 5 302.61 34.95
 -1 -1 5 342.52 42.52
 -1 -1 5 439.34 32.2
 -1 -1 5 430.34 27.08
 -1 -1 5 567.29 49.91
 -1 -1 6 1491 75.17
 -1 -1 6 1013.5 88.09
 -1 -1 6 1248.72 75.95
 -1 -1 6 1602.04 85.27
 -1 -1 6 1838.07 97.72
 -1 -1 6 1507.93 74.66
 -1 -1 6 1004.04 85.18
 -1 -1 6 1652.19 104.78
 -1 -1 6 1649.36 104.33
 -1 -1 6 1625.9 74.66
 -1 -1 7 38.09 28.66
 -1 -1 7 35.18 7.82
 -1 -1 7 27.87 8.26
 -1 -1 7 18.18 31.46
 -1 -1 7 21.99 8.46
 -1 -1 7 23.58 14.92
 -1 -1 7 23.68 6.41
 -1 -1 7 36.83 18.76
 -1 -1 7 24.71 13.97
 -1 -1 7 9.2 18.2
 -1 -1 8 -13.64 35.55
 -1 -1 8 -0.57 7
 -1 -1 8 0.51 4.93
 -1 -1 8 8.67 16.45
 -1 -1 8 -3.62 21.9
 -1 -1 8 13.65 28.72
 -1 -1 8 -1.67 15.79
 -1 -1 9 263.94 49
 -1 -1 9 282.1 39.23
 -1 -1 9 246.07 21.04
 -1 -1 9 246.13 22.35
 -1 -1 9 124.86 34.47
 -1 -1 9 221.94 47.76
 -1 -1 10 479.44 33.01
 -1 -1 10 489.43 32.42
 -1 -1 10 392.69 58.86
 -1 -1 10 522.28 61.42
 -1 -1 11 239.27 40.61
 -1 -1 11 301.31 21.01
 -1 -1 11 261.24 20.16
 -1 -1 12 262.55 32.65
 1 2 13 318.41 19.88
 1 2 13 234.1 41.18
 1 2 12 227.91 33.81
 1 2 12 271.72 20.12
 1 2 12 230.41 45.97
 1 2 12 312.05 34.5
 1 2 11 364.58 45.34
 1 2 10 337.55 54.87
 1 2 10 277.38 41.29
 1 2 9 49.74 22.79
 1 2 9 62.91 24.2
 1 2 9 45.96 15.81
 1 2 8 137.79 27.35
 1 2 8 148.32 22.78
 1 2 8 150.41 14.36
 1 2 7 257.25 15.91
 1 2 7 139.64 24.11
 1 2 6 1879.33 108.89
 1 2 6 1630.76 106.99
 1 2 5 4725.65 189.74
 1 2 5 4947.99 182.8
 1 2 4 346.23 26.11
 1 2 3 1527.88 76.7
 1 2 2 1159.03 57.78
 1 2 1 2613.42 121.11
 -1 -2 0 156.99 8.64
 -1 -2 0 148.88 14.45
 -1 -2 1 2845.56 131.59
 -1 -2 1 2971.13 133.23
 -1 -2 1 3016.86 141.22
 -1 -2 2 2142.6 112.79
 -1 -2 3 2914.05 159.26
 -1 -2 4 1559.53 88.04
 -1 -2 4 1388.16 67.31
 -1 -2 5 675.27 46.56
 -1 -2 5 588.41 53.05
 -1 -2 5 817.5 67.8
 -1 -2 5 867.38 42.92
 -1 -2 5 789.46 43.59
 -1 -2 5 1038.95 66.99
 -1 -2 5 843.85 41.05
 -1 -2 5 679.67 41.26
 -1 -2 5 542.47 56.7
 -1 -2 5 662.45 49.68
 -1 -2 5 861.67 43.78
 -1 -2 5 801.31 44.5
 -1 -2 6 4.8 14.62
 -1 -2 6 0.97 8.06
 -1 -2 6 4.13 16.42
 -1 -2 6 2.72 5.98
 -1 -2 6 5.83 16.47
 -1 -2 6 3.56 3.79
 -1 -2 6 -1.88 13.44
 -1 -2 6 -7.09 27.33
 -1 -2 6 7.96 5.27
 -1 -2 6 5.18 34.65
 -1 -2 6 -3.81 26.91
 -1 -2 7 173.67 19.57
 -1 -2 7 198.23 43.11
 -1 -2 7 187.48 24.4
 -1 -2 7 128.95 29.15
 -1 -2 7 211.22 17.34
 -1 -2 7 181.86 18.42
 -1 -2 7 204.15 17.46
 -1 -2 7 167.43 42.14
 -1 -2 8 133.72 16.14
 -1 -2 8 161.93 41.49
 -1 -2 8 84.76 29.4
 -1 -2 8 117.37 28.84
 -1 -2 8 141.55 14.9
 -1 -2 8 120.64 38.4
 -1 -2 9 1030.02 81.33
 -1 -2 10 237.56 43.06
 -1 -2 10 238.97 19.63
 -1 -2 11 270.28 38.55
 1 3 14 50.56 5.41
 1 3 13 502.04 30.31
 1 3 13 468.64 55.94
 1 3 13 579.84 44.11
 1 3 12 61.53 35.25
 1 3 12 56.34 24.92
 1 3 12 78.31 23.22
 1 3 11 34.4 35.07
 1 3 11 23.38 20.83
 1 3 11 -1.83 17.55
 1 3 10 21.97 7.07
 1 3 10 46.39 23.82
 1 3 10 55.86 35.84
 1 3 9 71.5 10.86
 1 3 9 53.47 32.81
 1 3 8 248.66 21.11
 1 3 8 312.36 20.56
 1 3 7 1821.89 97.96
 1 3 6 2084.24 105.19
 1 3 6 1929.16 99.99
 1 3 5 267.1 28.93
 1 3 5 508.68 34.76
 1 3 4 131.9 17.5
 1 3 3 442.03 30.9
 1 3 2 21.65 8.93
 -1 -3 -1 88.47 12.03
 -1 -3 0 2836.46 137.05
 -1 -3 1 3298.89 139.38
 -1 -3 1 3552.38 150.69
 -1 -3 2 3788.07 172.73
 -1 -3 2 3497.77 164.99
 -1 -3 2 3625.09 180.58
 -1 -3 3 727.76 32.77
 -1 -3 3 813.93 40.94
 -1 -3 3 694.11 53.36
 -1 -3 4 104.45 11.45
 -1 -3 4 65.48 29.86
 -1 -3 4 74.89 17.69
 -1 -3 4 84.64 8.21
 -1 -3 4 95.83 29.23
 -1 -3 4 84.23 18.74
 -1 -3 4 75.04 8.82
 -1 -3 4 93.93 10.09
 -1 -3 4 104.89 14.87
 -1 -3 4 113.71 25.56
 -1 -3 4 86.01 12.54
 -1 -3 4 78.97 10.28
 -1 -3 5 76.4 9.64
 -1 -3 5 91.98 10.53
 -1 -3 5 56.53 20.17
 -1 -3 5 108.22 26.04
 -1 -3 5 87.45 34.52
 -1 -3 5 88.14 29.21
 -1 -3 5 87.17 13.25
 -1 -3 5 92.83 11.81
 -1 -3 6 198.35 24.72
 -1 -3 6 217.68 19.28
 -1 -3 6 123.67 42.87
 -1 -3 6 153.33 30.41
 -1 -3 6 231.14 17.76
 -1 -3 6 208.32 20.86
 -1 -3 6 252.88 36.24
 -1 -3 6 182.56 17.02
 -1 -3 6 190.78 41.2
 -1 -3 7 239.23 40.37
 -1 -3 7 201.89 28.1
 -1 -3 7 304.53 24.02
 -1 -3 7 344.48 44.73
 -1 -3 7 274.76 25.5
 -1 -3 7 280.86 22.09
 -1 -3 7 289.02 49.95
 -1 -3 8 754.11 59.16
 -1 -3 8 695.39 72.35
 -1 -3 8 1038.33 55.86
 -1 -3 8 1397.68 90.14
 -1 -3 8 968.26 54.14
 -1 -3 8 1085.45 91.33
 -1 -3 9 550.24 33.86
 -1 -3 9 536.84 61.98
 -1 -3 10 163.85 14.14
 -1 -3 10 133.84 33.21
 -1 -3 11 242.35 29.66
 1 4 14 244.39 15.71
 1 4 13 83.4 24.27
 1 4 13 101.33 35.06
 1 4 13 114.46 22.91
 1 4 12 11.42 20.93
 1 4 12 34.8 34.16
 1 4 12 11.76 17.16
 1 4 11 -17.76 35.6
 1 4 11 11.54 19.02
 1 4 11 13.76 21.49
 1 4 10 807.22 48.03
 1 4 10 696.56 73.89
 1 4 9 816.12 53.26
 1 4 9 822.68 77.99
 1 4 8 858.64 47.33
 -1 -4 -8 876.38 46.01
 1 4 8 906.49 58.69
 1 4 7 801.77 74.01
 -1 -4 -7 1292.37 60.47
 1 4 6 873.73 55.46
 -1 -4 -2 5975.08 290.68
 -1 -4 -1 4743.71 237.84
 -1 -4 -1 6307.05 255.09
 -1 -4 0 3453.79 164.08
 -1 -4 0 3179.53 159.7
 -1 -4 1 2900.79 141.65
 -1 -4 1 2554.87 139.55
 -1 -4 1 2890.29 138.77
 -1 -4 2 147.64 16.23
 -1 -4 2 106.88 20.08
 -1 -4 2 132.4 20.63
 -1 -4 3 7.64 5.4
 -1 -4 3 12.78 15.62
 -1 -4 3 10.01 8.49
 -1 -4 3 10.74 4.31
 -1 -4 3 4.3 12.36
 -1 -4 3 6.77 13.97
 -1 -4 3 12.66 5.65
 -1 -4 3 12.88 23.24
 -1 -4 4 53.92 31.36
 -1 -4 4 61.55 19.6
 -1 -4 4 67.91 10.25
 -1 -4 4 107.86 10.95
 -1 -4 4 92.34 13.9
 -1 -4 4 72.74 9.44
 -1 -4 4 103.54 16.83
 -1 -4 4 98.69 24.4
 -1 -4 4 91.68 30.66
 -1 -4 4 59.09 11.47
 -1 -4 5 153.08 40.45
 -1 -4 5 190.55 31.87
 -1 -4 5 249.42 35.6
 -1 -4 5 200.31 18.64
 -1 -4 5 192.96 16.77
 -1 -4 5 218.76 21.47
 -1 -4 5 215.24 26.06
 -1 -4 5 135.7 18.44
 -1 -4 5 222.24 17.18
 -1 -4 5 171.12 38.22
 -1 -4 6 395.11 37.11
 -1 -4 6 442.06 28.36
 -1 -4 6 409.45 56.04
 -1 -4 6 341.41 44.82
 -1 -4 6 514.18 53.99
 -1 -4 6 418.65 30.27
 -1 -4 6 465.1 33.73
 -1 -4 6 332.47 55.59
 -1 -4 7 291.1 43.15
 -1 -4 7 413.36 36.63
 -1 -4 7 518.3 52.75
 -1 -4 7 407.94 29.03
 -1 -4 7 304.61 30.27
 -1 -4 7 382.25 55.05
 -1 -4 8 389.27 49.86
 -1 -4 8 509.09 61.65
 -1 -4 8 549.82 34.29
 -1 -4 9 346.68 46.04
 -1 -4 9 277.9 38.88
 -1 -4 10 85.96 23.26
 1 5 14 67.23 16.97
 1 5 14 76.73 7.73
 1 5 13 15.12 17.05
 1 5 13 13.24 15.57
 1 5 12 0.88 5.61
 1 5 12 19.1 21.18
 1 5 12 -7.03 21.51
 1 5 12 9.8 31.31
 1 5 11 124.18 37.24
 1 5 11 105.39 13.83
 1 5 11 89.34 28.42
 1 5 10 407.89 34.21
 1 5 10 427.85 57.11
 1 5 9 152.1 27.14
 1 5 9 148.57 35.81
 1 5 9 127.68 14.28
 1 5 8 954.93 56.65
 -1 -5 -8 1137.05 53.17
 1 5 7 351.72 30.92
 1 5 7 274.11 39.45
 -1 -5 -6 785.18 44.16
 -1 -5 -6 649.1 35.07
 -1 -5 -5 87.21 17.31
 1 5 5 47.61 18.04
 -1 -5 -4 830.55 55.28
 -1 -5 -3 3454.64 188.35
 -1 -5 -2 2885.86 169.22
 -1 -5 -1 1294.08 74.23
 -1 -5 -1 1437.33 86.27
 -1 -5 0 2178.46 116.11
 -1 -5 0 2091.57 111.68
 -1 -5 0 2330.39 119.96
 -1 -5 1 37.08 12.86
 -1 -5 1 26.13 20.07
 -1 -5 1 38.56 14.36
 -1 -5 1 20 6.68
 -1 -5 1 31.18 7
 -1 -5 1 29.06 9.58
 1 5 -1 14.56 13.18
 -1 -5 2 8.18 6.02
 -1 -5 2 9.08 17.1
 -1 -5 2 10.02 9.8
 -1 -5 2 1.36 10.35
 -1 -5 2 6.55 8.7
 -1 -5 2 9.68 5.43
 1 5 -2 3.39 9.66
 -1 -5 2 8 12.96
 -1 -5 3 38.07 23.97
 -1 -5 3 44.89 8.14
 -1 -5 3 41.27 12.22
 -1 -5 3 40.21 9.13
 -1 -5 3 36.05 16.72
 -1 -5 3 42.84 11.74
 -1 -5 3 41.65 10.27
 -1 -5 3 82.11 18.14
 -1 -5 4 258.35 45.51
 -1 -5 4 249.55 22.25
 -1 -5 4 281.37 44.73
 -1 -5 4 241.75 35.48
 -1 -5 4 323.14 39.56
 -1 -5 4 335.67 27.31
 -1 -5 4 342.42 22.52
 -1 -5 4 298.6 23.63
 -1 -5 4 211.69 23.12
 -1 -5 5 214.5 45.66
 -1 -5 5 335.26 24.86
 -1 -5 5 232.87 36.48
 -1 -5 5 326.26 42.71
 -1 -5 5 309.73 22.66
 -1 -5 5 305.98 27.68
 -1 -5 5 263.84 45.53
 -1 -5 5 285.76 32.08
 -1 -5 6 369.08 58.88
 -1 -5 6 491.19 32.54
 -1 -5 6 543.84 55.1
 -1 -5 6 383.84 48.27
 -1 -5 6 437.79 35.61
 -1 -5 6 448.7 39.82
 -1 -5 6 456.24 57.11
 -1 -5 7 540.04 62.91
 -1 -5 7 564.67 37.27
 -1 -5 7 648.52 59.94
 -1 -5 8 239.19 35.73
 -1 -5 8 280.2 40.64
 -1 -5 9 104.15 23.94
 1 6 14 5.39 13.44
 1 6 14 10.36 3.56
 1 6 13 334.31 36.94
 1 6 13 340.9 39.81
 1 6 12 90.44 12.13
 1 6 12 92.07 25.19
 1 6 11 163.39 16.4
 1 6 11 142.42 39.91
 1 6 11 195.41 30.17
 1 6 11 163.99 34.25
 -1 -6 -10 179.03 16.67
 1 6 10 139.12 28.61
 1 6 10 157.74 16.92
 1 6 10 104.53 37.44
 1 6 10 145.38 31.68
 1 6 9 827.04 50.19
 -1 -6 -9 873.48 45.41
 -1 -6 -8 627.34 34.22
 1 6 8 517.19 39.26
 1 6 7 23.63 20.8
 1 6 7 22.56 11.09
 -1 -6 -7 48.49 13.12
 -1 -6 -7 35.24 8.69
 1 6 7 20.73 9.72
 -1 -6 -6 334.41 30.14
 -1 -6 -6 258.62 19.48
 -1 -6 -5 2665.14 131.14
 -1 -6 -5 2896.31 116.77
 -1 -6 -4 275.98 30.47
 -1 -6 -4 252.63 31.31
 -1 -6 -4 233.88 17.57
 -1 -6 -4 246.24 17.94
 -1 -6 -3 1944.81 94.14
 -1 -6 -2 773.39 63.31
 -1 -6 -2 888.55 45.05
 -1 -6 -2 806.64 44.43
 -1 -6 -1 427.48 40.53
 -1 -6 -1 349.1 28.93
 -1 -6 -1 436.35 25.81
 -1 -6 -1 452.18 45.23
 -1 -6 0 772.24 57.44
 -1 -6 0 1252.16 54.89
 -1 -6 0 1067.89 66.65
 -1 -6 0 1110.22 71.17
 -1 -6 0 819.97 53.26
 -1 -6 1 344.73 23.7
 -1 -6 1 254.69 27.14
 -1 -6 1 189.43 24.35
 -1 -6 1 278.58 33.47
 -1 -6 1 194.83 19.43
 1 6 -1 131.22 22.01
 -1 -6 1 181.39 16.97
 -1 -6 2 93.35 17.88
 -1 -6 2 120.22 25.47
 -1 -6 2 96.68 11.62
 -1 -6 2 70.37 18.17
 -1 -6 2 78.98 14.32
 -1 -6 2 77.15 15.29
 -1 -6 3 496.63 31.3
 -1 -6 3 459.26 32.37
 -1 -6 3 482.17 46.51
 -1 -6 3 409.16 33.89
 -1 -6 3 490.23 33.13
 -1 -6 3 484.8 36.01
 -1 -6 3 369.24 47.4
 -1 -6 4 379.17 43.22
 -1 -6 4 401.56 44.62
 -1 -6 4 352.73 47.51
 -1 -6 4 275.18 25.74
 -1 -6 4 406.25 31.8
 -1 -6 4 450.62 29.55
 -1 -6 4 320.41 51.32
 -1 -6 4 466.47 36.67
 -1 -6 5 588.93 42.03
 -1 -6 5 500.52 58.96
 -1 -6 5 586.64 57.14
 -1 -6 5 521.86 44.09
 -1 -6 5 453.48 60.29
 -1 -6 6 588.53 64.67
 -1 -6 6 681.46 66.06
 -1 -6 7 169.43 22.54
 -1 -6 7 121.28 26.79
 -1 -6 7 133.61 29.22
 -1 -6 8 51.31 17.43
 -1 -6 8 20.72 17.29
 1 7 14 133.49 14.51
 1 7 13 300.42 34.25
 1 7 13 336.42 37.24
 1 7 12 253.25 22.09
 1 7 12 354.41 42.04
 1 7 11 618.81 50.54
 1 7 11 558 37.47
 1 7 10 199.41 35.53
 1 7 10 258.09 23.33
 -1 -7 -10 289.25 22.52
 1 7 10 296.84 36.04
 1 7 9 191.65 34.19
 -1 -7 -9 272.25 22.04
 1 7 9 255.82 24.93
 -1 -7 -9 272.16 21.39
 -1 -7 -8 164.05 15.82
 1 7 8 128.28 18.73
 -1 -7 -8 133.61 15.27
 -1 -7 -7 74.5 18.35
 -1 -7 -7 77.57 11.37
 1 7 7 81.09 16.84
 -1 -7 -7 106 12.78
 1 7 7 71.43 15.01
 1 7 7 41.32 17.61
 -1 -7 -6 698.03 51.34
 -1 -7 -6 663.41 38.51
 1 7 6 505.94 48.3
 -1 -7 -6 764.98 38.56
 1 7 6 455.59 45.99
 -1 -7 -5 453.89 41.07
 -1 -7 -5 427.71 39.5
 1 7 5 333.53 39.13
 -1 -7 -5 438.86 27.71
 -1 -7 -5 448.62 28.19
 -1 -7 -4 2101.42 119.5
 -1 -7 -4 2354.92 103.22
 -1 -7 -4 1983.68 117.03
 -1 -7 -4 2057.32 102.62
 -1 -7 -4 2191.4 102.66
 -1 -7 -3 1938.25 116.64
 -1 -7 -3 2001.07 118.68
 -1 -7 -3 2076.17 100.26
 -1 -7 -3 2006.11 100.73
 -1 -7 -2 294.25 34.96
 -1 -7 -2 315.6 21.47
 -1 -7 -2 291.17 19.8
 -1 -7 -2 299.86 39.34
 -1 -7 -2 242.04 20.5
 -1 -7 -1 567.53 31.19
 -1 -7 -1 445.5 43.13
 1 7 1 282.96 35.88
 -1 -7 -1 484.58 48.59
 -1 -7 -1 406.02 25.87
 -1 -7 -1 356.33 27.84
 -1 -7 0 148.17 17.5
 -1 -7 0 212.32 33.22
 -1 -7 0 169.65 25.98
 -1 -7 1 195.19 20.93
 -1 -7 1 178.63 26.65
 -1 -7 1 236.65 34.81
 -1 -7 1 175.13 20.09
 1 7 -1 150.63 21.9
 -1 -7 2 395.07 39.96
 -1 -7 2 412.03 31.09
 -1 -7 2 369.1 31.73
 -1 -7 3 997.1 57.89
 -1 -7 3 1150 81.52
 -1 -7 3 1025.13 74.82
 -1 -7 3 1129.15 62.73
 -1 -7 4 608.93 54.39
 -1 -7 4 578.3 51.66
 -1 -7 4 651.96 39.98
 -1 -7 4 465.35 54.82
 -1 -7 4 674.52 42.77
 -1 -7 4 562.51 43.26
 -1 -7 5 383.22 34.12
 -1 -7 5 310.5 47.23
 -1 -7 5 368.4 42.66
 -1 -7 5 291.57 29.24
 -1 -7 6 67.16 21.8
 -1 -7 6 30.06 15.89
 -1 -7 7 47.99 17.62
 1 8 14 123.9 13.24
 1 8 12 142 16.76
 1 8 12 195.76 30.89
 -1 -8 -11 237.81 19.23
 1 8 11 179.47 32.81
 1 8 10 6.33 21.49
 1 8 10 5.73 6.02
 1 8 10 1.63 16.8
 -1 -8 -10 1.94 6.7
 1 8 10 9.08 6.95
 -1 -8 -9 -0.4 7.85
 1 8 9 1.56 15.26
 1 8 9 5.47 7.73
 -1 -8 -9 2.51 6.87
 -1 -8 -8 90.3 11.63
 -1 -8 -8 59.31 12.08
 -1 -8 -8 75.66 11.97
 1 8 8 74.2 15.21
 1 8 8 59.44 14.27
 1 8 8 55.88 18.25
 -1 -8 -7 199.14 18.5
 -1 -8 -7 139.53 24.7
 1 8 7 144.61 22.36
 1 8 7 199.02 26.12
 -1 -8 -7 208.94 18.74
 -1 -8 -7 269.76 19.02
 1 8 7 131.3 25.67
 -1 -8 -6 514.59 29.33
 -1 -8 -6 417.89 41.65
 -1 -8 -6 407.91 27.92
 1 8 6 319.24 36.77
 1 8 6 268.77 31.94
 -1 -8 -6 416.29 28.43
 -1 -8 -5 971.99 49.03
 1 8 5 647.65 58.82
 -1 -8 -5 787.08 59.9
 -1 -8 -5 908.77 64.81
 -1 -8 -5 761.24 48.28
 -1 -8 -5 890.93 48.65
 -1 -8 -4 1379.71 63.73
 -1 -8 -4 1223.33 80.4
 -1 -8 -4 1087.2 61.15
 -1 -8 -4 1207.69 78.08
 -1 -8 -3 1074.2 53.01
 -1 -8 -3 914.09 68.51
 -1 -8 -3 937.66 69.55
 -1 -8 -3 876.25 49.51
 -1 -8 -2 131.96 32.66
 -1 -8 -2 191.95 19.06
 -1 -8 -2 135.53 13.73
 -1 -8 -2 128.03 14.68
 -1 -8 -2 111.49 26.04
 1 8 2 114.58 22.72
 -1 -8 -1 27.72 26.36
 -1 -8 -1 61.53 15.22
 -1 -8 -1 55.11 22.16
 1 8 1 25.02 13.64
 -1 -8 -1 23.4 8.86
 -1 -8 0 378.41 38.68
 -1 -8 0 313.44 26.57
 -1 -8 0 329.62 27.92
 1 8 0 255.23 29.95
 -1 -8 1 202.86 28.84
 -1 -8 1 236.74 23.52
 -1 -8 1 248.08 24.4
 -1 -8 2 271.25 42.54
 -1 -8 2 350.42 29.2
 -1 -8 2 333.7 27.8
 -1 -8 3 255.95 29
 -1 -8 4 176.52 23.85
 -1 -8 4 118.88 34.02
 -1 -8 4 189.85 29.91
 -1 -8 4 129.9 19.36
 -1 -8 5 38.65 17.79
 -1 -8 5 43.68 15.16
 -1 -8 6 19.1 13.89
 1 9 13 91.78 13.35
 1 9 13 33.44 6.39
 1 9 12 39.72 9.34
 -1 -9 -12 104.79 9.91
 1 9 11 6.49 5.25
 -1 -9 -11 8.95 6.17
 1 9 11 15.6 14.68
 1 9 10 44.82 9.85
 1 9 10 60.59 11.98
 1 9 10 71.77 20.06
 1 9 9 92.13 15.64
 -1 -9 -9 102.56 13.28
 1 9 9 94.2 22.59
 -1 -9 -8 509.03 34.23
 1 9 8 425.18 38.33
 1 9 8 452.26 40.07
 -1 -9 -7 362.48 38.23
 -1 -9 -7 353.39 27.08
 1 9 7 292.96 32.06
 1 9 7 367.38 36.7
 1 9 6 369.44 37.79
 -1 -9 -6 498.78 29.98
 1 9 6 366.19 35.23
 -1 -9 -6 506.17 44.8
 -1 -9 -5 674.42 36.85
 -1 -9 -5 519.78 47.73
 1 9 5 307.12 35.31
 -1 -9 -5 415.22 42.49
 1 9 5 389.5 40.94
 -1 -9 -5 509.94 32.02
 -1 -9 -4 167.53 29.01
 -1 -9 -4 134.47 17.33
 -1 -9 -4 84.95 26.39
 1 9 4 87.43 20.59
 1 9 4 78.56 17.18
 -1 -9 -4 121.73 13.74
 -1 -9 -3 8.82 23.53
 -1 -9 -3 40.62 15.03
 1 9 3 4.79 10.5
 -1 -9 -3 16.12 18.27
 -1 -9 -3 18.7 7.28
 1 9 3 4.39 8.21
 -1 -9 -2 54.09 25.93
 -1 -9 -2 82.45 23.23
 1 9 2 22 10.06
 1 9 2 39.43 13.53
 -1 -9 -1 451.26 32.81
 -1 -9 -1 377.63 29.15
 1 9 1 421.48 37.95
 -1 -9 0 852.57 47.9
 -1 -9 0 1005.98 64.57
 -1 -9 0 566.18 53.17
 1 9 0 687.44 51.17
 -1 -9 0 708.03 46.07
 -1 -9 1 644.98 51.19
 -1 -9 2 216.7 25
 -1 -9 2 214.07 20.37
 -1 -9 2 266.29 34.34
 -1 -9 2 191.59 26.29
 -1 -9 3 86.14 17.41
 -1 -9 3 81.74 21.16
 -1 -9 4 33.94 16.93
 -1 -9 4 45.82 13.31
 -1 -9 5 9.12 11.16
 1 10 13 6.11 6.18
 1 10 12 5.63 4.98
 1 10 12 11.8 8.2
 -1 -10 -12 7.47 4.27
 1 10 11 68.91 9.78
 -1 -10 -11 64.46 9.2
 -1 -10 -10 5.94 5.83
 1 10 10 2.86 6.07
 -1 -10 -9 139.29 14.43
 1 10 9 118.43 16.76
 1 10 8 347.56 30.78
 -1 -10 -8 178.33 26.99
 -1 -10 -7 243.4 32.77
 1 10 7 284.47 29.14
 1 10 7 308.99 31.32
 -1 -10 -7 314 24.33
 1 10 6 522.39 40.3
 -1 -10 -6 626.94 49.55
 -1 -10 -6 611.69 34.2
 1 10 6 564.4 44.11
 -1 -10 -5 48.21 21.4
 -1 -10 -5 76.7 11.14
 -1 -10 -5 73.39 21.26
 1 10 5 52.12 14.92
 1 10 5 52.95 13.85
 -1 -10 -4 16.82 21.08
 1 10 4 18.34 11.8
 -1 -10 -4 20.48 17.42
 1 10 4 20.07 10.16
 -1 -10 -3 168.87 28.97
 -1 -10 -3 197.93 29.88
 -1 -10 -3 160.37 20.28
 1 10 3 129.03 18.04
 1 10 3 156.81 22.3
 -1 -10 -2 251.64 24.51
 -1 -10 -2 306.93 35.12
 1 10 2 218.15 26.61
 -1 -10 -2 283.17 34.42
 -1 -10 -1 424.53 39.2
 1 10 1 330.7 30.32
 -1 -10 0 991.64 48.05
 -1 -10 0 1205.55 63.33
 -1 -10 1 402.83 39.49
 -1 -10 1 346.91 30.14
 -1 -10 1 389.52 27.27
 -1 -10 1 348.88 33
 -1 -10 2 191.47 25.79
 -1 -10 2 218.84 19.53
 -1 -10 3 17.32 9.91
 -1 -10 3 34.64 13.47
 -1 -10 4 1.85 7.01
 1 11 12 4.63 3.98
 1 11 11 43.04 8.58
 1 11 11 56.09 7.72
 1 11 10 92.62 12.65
 1 11 10 101.99 12.71
 -1 -11 -10 113.73 11.48
 1 11 9 394.25 29.51
 -1 -11 -9 414.3 26.7
 -1 -11 -8 151.26 14.17
 1 11 8 156.64 17.61
 -1 -11 -7 138.16 22.47
 -1 -11 -7 181.75 16.17
 1 11 7 163.04 18.99
 -1 -11 -7 175.45 17.07
 -1 -11 -6 102.77 20.68
 -1 -11 -6 93.15 14.33
 1 11 6 91.56 14.12
 -1 -11 -5 -3.35 15.99
 -1 -11 -5 16.18 11.38
 -1 -11 -5 30.09 16.89
 1 11 5 17.21 8.38
 -1 -11 -4 72.35 13.79
 -1 -11 -4 32.76 17.72
 -1 -11 -4 80.83 20.46
 1 11 4 60.07 11
 -1 -11 -3 228.69 29.6
 -1 -11 -3 277.49 22.58
 -1 -11 -3 185.92 27.42
 1 11 3 235.54 20.22
 -1 -11 -2 124.33 22.23
 -1 -11 -2 153.99 17.31
 -1 -11 -2 112.99 21.04
 -1 -11 -1 247.39 20.2
 -1 -11 -1 197.13 19.22
 -1 -11 -1 184.89 24.36
 -1 -11 0 23.88 10.08
 -1 -11 0 14.43 12.9
 -1 -11 0 19.84 9.33
 -1 -11 0 10.69 13.01
 -1 -11 1 128.78 13
 -1 -11 1 133.05 18.93
 -1 -11 2 29.98 9.65
 1 12 11 6.04 4.39
 1 12 11 232.68 10.03
 1 12 10 140.9 12.28
 1 12 9 91.39 10.87
 1 12 8 75.22 10.67
 -1 -12 -7 24.37 8.53
 1 12 7 29.31 7.89
 -1 -12 -6 5.7 9.53
 -1 -12 -6 10.28 12.37
 -1 -12 -6 47.81 10.07
 1 12 6 52.58 8.68
 -1 -12 -5 51.57 10.7
 -1 -12 -5 30.98 14.06
 1 12 5 56.03 8.66
 -1 -12 -4 106.63 12.96
 1 12 4 114.49 10.57
 -1 -12 -3 206.92 15.96
 -1 -12 -3 67.54 16.87
 -1 -12 -2 77.03 16.7
 -1 -12 -2 213.23 15.28
 -1 -12 -1 147.14 16.81
 -1 -12 -1 176.65 13.16
 1 13 9 16.27 3.55
 1 13 8 -0.59 2.69
 1 13 7 14.54 3.89
 1 13 6 37.02 4.89
 -1 -13 -5 101.41 9.11
 -1 -13 -4 110.55 9.27
 2 -11 -2 88.12 9.42
 -2 11 3 64.08 7.26
 2 -11 -4 -0.48 7.31
 2 -11 -4 -3.75 10.1
 -2 11 4 1.09 3.74
 2 -11 -5 -4.01 7.97
 -2 11 5 0.56 3.93
 -2 11 6 44.94 6.66
 -2 11 6 44.73 5.21
 -2 11 7 359.69 20.98
 -2 11 7 356.94 20.48
 -2 11 8 300.86 17.48
 2 -10 1 56.38 10.96
 2 -10 1 63.6 9.21
 2 -10 0 5.34 10.7
 2 -10 0 65.69 10.11
 2 -10 -1 24.39 19.65
 -2 10 1 444.62 21.05
 2 -10 -2 3.53 11.63
 2 -10 -2 11.1 17.16
 -2 10 3 9.12 6.36
 -2 10 4 61.63 10.44
 -2 10 4 52.17 7.65
 -2 10 5 252.38 18.59
 -2 10 5 204.03 19.33
 -2 10 6 22.43 7.2
 -2 10 6 27.31 6.77
 2 -10 -7 2.02 10.52
 -2 10 7 11.58 5.66
 -2 10 7 17.43 6.22
 -2 10 8 241.01 16.46
 -2 10 8 222.02 14.09
 -2 10 9 151.26 11.28
 -2 10 9 40.61 6.38
 -2 10 10 -1.01 3.18
 2 -9 3 117.74 21.77
 2 -9 3 137.48 16.19
 2 -9 3 145.09 13.86
 2 -9 2 269.14 26.73
 2 -9 2 256.84 22.18
 2 -9 1 4.34 14.76
 2 -9 1 112.95 15.2
 -2 9 0 186.24 15.52
 2 -9 0 8.37 19.41
 -2 9 1 1.09 6.44
 -2 9 2 162.29 17.89
 -2 9 3 80.27 13.14
 -2 9 4 508.39 37.81
 -2 9 4 593.98 37.31
 -2 9 5 104.05 14.9
 -2 9 5 131.91 15.35
 -2 9 6 177.26 18.78
 -2 9 6 196.26 19.79
 -2 9 7 393.04 29.23
 -2 9 7 451.84 31.37
 -2 9 8 100.51 13.27
 -2 9 8 84.4 11.06
 -2 9 9 8.62 5.98
 -2 9 9 34.43 7.87
 -2 9 10 19.79 6.29
 -2 9 10 51.16 7.71
 -2 9 11 109.25 8.1
 -2 9 11 48.78 6.63
 2 -8 5 152.62 22.32
 2 -8 4 187.36 18.8
 2 -8 4 224.37 23.51
 2 -8 3 427.14 37.16
 2 -8 3 369.54 30.64
 2 -8 2 16.55 17.48
 2 -8 2 246.21 23.02
 -2 8 -1 77.49 11.19
 2 -8 0 3.47 20.22
 2 -8 -1 12.67 31.99
 2 -8 -1 9.13 21.13
 2 -8 -2 87.06 39.04
 2 -8 -2 -14.96 28.2
 2 -8 -3 58.81 37.33
 2 -8 -3 -24.57 30
 2 -8 -4 -26.45 32.92
 2 -8 -4 77.38 38.49
 2 -8 -5 13.07 28.7
 2 -8 -5 149.49 45.42
 -2 8 6 923.31 45.29
 -2 8 6 1068.78 51.41
 -2 8 6 951.9 48.1
 2 -8 -6 207.23 55.21
 -2 8 7 191.08 22.3
 -2 8 7 154.05 16.45
 -2 8 8 18.78 7.09
 -2 8 8 3.84 14.87
 -2 8 8 17.46 8.09
 -2 8 8 18.79 13.88
 -2 8 9 44.63 10.59
 -2 8 9 79.86 17.78
 -2 8 9 65.32 17.1
 -2 8 9 76.65 12.2
 -2 8 10 39.62 14.13
 -2 8 10 64.06 9.55
 -2 8 10 38.94 9.24
 -2 8 11 96.22 9.2
 -2 8 11 47.64 8.72
 -2 8 12 155.99 11.52
 2 -7 6 198.84 27.92
 2 -7 5 396.32 34.63
 2 -7 5 409.4 42.77
 2 -7 5 335.74 28.77
 2 -7 4 479.61 40.55
 2 -7 4 392.69 32.09
 2 -7 3 302.61 29.25
 -2 7 -1 79.4 12.42
 2 -7 1 17.48 22.26
 2 -7 0 19.42 15.52
 2 -7 0 -3.61 23.52
 2 -7 -1 576.42 37.53
 2 -7 -1 261.78 56.47
 2 -7 -2 204.35 51.86
 2 -7 -2 269.32 25.55
 2 -7 -3 199.56 54.64
 -2 7 3 583 38.97
 2 -7 -4 11.19 33.69
 -2 7 4 48.32 11.84
 2 -7 -5 10.87 30.21
 -2 7 5 38.44 9.17
 -2 7 5 43.07 12.08
 -2 7 5 27.66 13.78
 -2 7 6 241.14 30.04
 -2 7 6 227.13 20.83
 -2 7 6 262.67 24.34
 2 -7 -7 16.47 25.21
 -2 7 7 -1.2 5.79
 -2 7 7 -1.34 6.01
 -2 7 7 -2.51 14.65
 -2 7 7 2.29 7.22
 2 -7 -7 5.11 21.35
 -2 7 7 -5.47 17.54
 -2 7 8 127.78 23.44
 -2 7 8 122.99 22.83
 -2 7 8 142.28 17.5
 -2 7 8 117.17 15.68
 -2 7 9 314.67 33.28
 -2 7 9 396.69 28.71
 -2 7 9 366.22 37.18
 -2 7 10 120.26 21.37
 -2 7 10 134.91 14.24
 -2 7 10 85.17 13.72
 -2 7 10 89.19 20.63
 -2 7 11 251.83 17.28
 -2 7 11 236.14 26.12
 -2 7 12 114.53 11.26
 2 -6 7 380.94 36.09
 2 -6 7 320.84 31.24
 2 -6 6 399.08 43.32
 2 -6 6 354.48 34.61
 2 -6 6 294.39 36.19
 2 -6 5 416.8 40.49
 2 -6 5 356.26 33.01
 2 -6 4 312.04 33.34
 2 -6 3 5.58 10.03
 2 -6 3 4.62 11.02
 -2 6 -2 0.55 5.73
 2 -6 2 13.15 21.16
 2 -6 2 13.91 24.6
 2 -6 1 77.43 18.36
 2 -6 1 38.47 33.37
 2 -6 0 371.51 64.81
 2 -6 0 734.88 44.13
 2 -6 -1 824.12 48.66
 2 -6 -1 493.71 74.84
 2 -6 -2 574.74 87.49
 -2 6 2 1293.89 67.69
 -2 6 3 930.64 55.95
 2 -6 -3 500.99 76.88
 -2 6 4 58.14 11.11
 -2 6 4 88.97 15.23
 -2 6 4 55.49 16.04
 2 -6 -5 -2.71 30.89
 -2 6 5 -1.28 5.54
 -2 6 5 4.77 12.77
 -2 6 5 4.73 8.75
 2 -6 -6 12.65 32.62
 -2 6 6 34.12 9.93
 -2 6 6 36.65 9.73
 -2 6 6 42.17 12.35
 -2 6 6 39.98 18.59
 -2 6 7 99.01 14.78
 -2 6 7 85.17 24.26
 -2 6 7 93.98 13.37
 -2 6 7 107.66 16.55
 -2 6 7 117.12 25.35
 -2 6 8 517.74 39.05
 -2 6 8 626.73 41.22
 -2 6 8 502.34 50.29
 -2 6 9 439.32 41.37
 -2 6 9 484.2 35.29
 -2 6 10 427.61 40.84
 -2 6 10 429.47 27.9
 -2 6 10 335.42 36.11
 -2 6 11 320.12 26.15
 -2 6 11 440.99 38.18
 -2 6 12 40.5 8.06
 2 -5 8 303.92 34.52
 2 -5 8 286.6 31.48
 2 -5 7 405.1 38.72
 2 -5 7 474.3 48.35
 2 -5 7 383.47 43.94
 2 -5 6 317.1 35.62
 2 -5 6 255.4 28.13
 2 -5 5 146.01 26.2
 2 -5 5 87.9 20.97
 2 -5 5 94.27 17.94
 2 -5 4 30.9 15.29
 2 -5 4 53.53 14.92
 2 -5 3 15.75 14.34
 2 -5 2 100.96 21.64
 -2 5 -2 129.66 14.35
 2 -5 1 489.07 69.66
 2 -5 1 450.38 48.75
 2 -5 0 2009.14 95.5
 2 -5 0 1134.69 126.37
 -2 5 1 2044.89 91.13
 2 -5 -1 1615.94 88.7
 -2 5 2 477.99 35.63
 -2 5 2 625.35 50.68
 -2 5 3 799.8 53.8
 -2 5 3 932.72 57.57
 -2 5 3 775.88 49.28
 -2 5 4 40.72 15.62
 -2 5 4 38.88 10.32
 2 -5 -4 9.31 41
 -2 5 4 42.47 12.05
 2 -5 -5 2.74 32.76
 -2 5 5 11.96 7.37
 -2 5 5 7.38 14.91
 -2 5 5 19.07 9.15
 -2 5 6 259.35 23.9
 -2 5 6 296.72 26.21
 -2 5 6 302.26 36.09
 -2 5 6 249.99 21.92
 -2 5 7 601.37 55.06
 -2 5 7 621.16 48.56
 -2 5 7 583.11 41.09
 -2 5 7 600.2 41.69
 -2 5 8 202.03 31.48
 -2 5 8 191.2 19.89
 -2 5 8 163.19 19.67
 -2 5 9 340.98 26.78
 -2 5 9 361 39.94
 -2 5 9 324.59 36.6
 -2 5 9 246.67 26.35
 -2 5 9 319.59 27.3
 -2 5 10 271.99 24.85
 -2 5 10 302.27 22.89
 -2 5 10 222.54 33.5
 -2 5 11 142.05 22.32
 -2 5 11 113.15 14.85
 -2 5 12 54.95 9.62
 -2 5 13 18.29 4.57
 2 -4 9 128.97 24.9
 2 -4 8 427.13 40.81
 2 -4 8 468.83 49.27
 2 -4 8 453.89 47.83
 2 -4 7 161.09 27.89
 2 -4 7 252.49 41.41
 2 -4 7 197.93 29.27
 2 -4 6 251.74 33.47
 2 -4 6 199.61 25.62
 2 -4 6 237.34 33.05
 2 -4 5 140.18 25.73
 2 -4 5 110.52 25.31
 2 -4 5 116.29 19.7
 2 -4 4 -1.56 14.02
 2 -4 4 -2.53 10.8
 2 -4 3 121.95 28.35
 2 -4 3 92.29 32.08
 2 -4 2 488.76 76.16
 2 -4 2 384.78 58.34
 2 -4 2 955.79 50.88
 -2 4 -2 1156.13 51.8
 2 -4 1 1894.96 90.59
 2 -4 1 1197.17 125.51
 2 -4 0 2609.07 165.34
 2 -4 0 2549.93 124.13
 2 -4 -1 18.32 28.32
 -2 4 1 16.98 4.41
 2 -4 -2 10.04 28.68
 -2 4 2 4.05 4.43
 -2 4 2 5.54 7
 -2 4 3 31.19 12.23
 2 -4 -3 8.47 30.72
 -2 4 3 27.01 10.1
 -2 4 4 179.38 19.39
 -2 4 4 190.59 25.1
 -2 4 4 163.95 17.73
 -2 4 5 226.8 31.02
 -2 4 5 192.7 18.05
 -2 4 5 220.87 20.16
 -2 4 5 265.5 22.52
 -2 4 6 1506.47 93.31
 -2 4 6 1269.91 69.46
 -2 4 6 1440.99 74.48
 -2 4 6 1559.72 76.21
 -2 4 7 533.65 51.28
 -2 4 7 553.69 45.74
 -2 4 7 580.79 38.66
 -2 4 7 536.67 38.22
 -2 4 8 299.93 35.56
 -2 4 8 394.18 42.5
 -2 4 8 350.33 28.62
 -2 4 8 264.4 27.12
 -2 4 8 358.14 27.46
 -2 4 9 62.27 14.14
 -2 4 9 111.62 15.29
 -2 4 9 97.63 23.95
 -2 4 9 96.53 13.06
 -2 4 10 155.11 17.54
 -2 4 10 140.21 29.53
 -2 4 10 122.09 13.63
 -2 4 11 19.77 12.92
 -2 4 11 13.73 8.27
 -2 4 11 22.78 5.69
 -2 4 12 76.81 11.1
 -2 4 12 87.38 8.59
 -2 4 13 69.4 7.83
 2 -3 10 77.57 20.82
 2 -3 10 39.98 18.56
 2 -3 9 307.08 41.31
 2 -3 9 352.88 43.79
 2 -3 8 129.12 36.81
 2 -3 8 106.41 24.01
 2 -3 8 172.38 28.17
 2 -3 7 134.67 26.54
 2 -3 7 108.27 26.42
 2 -3 6 316.33 36.06
 2 -3 6 263.79 37.58
 2 -3 6 242.12 28.4
 2 -3 5 152.34 24.34
 2 -3 5 142.45 29.69
 2 -3 5 137.63 19.72
 2 -3 4 173.63 36.49
 2 -3 4 304.27 27
 2 -3 3 776.39 54.08
 2 -3 3 921.36 71.73
 2 -3 2 1959.03 128.16
 2 -3 1 1894.21 120.28
 -2 3 0 502.7 26.36
 -2 3 1 9.72 3.91
 -2 3 2 32.77 6.25
 -2 3 3 1746.64 87.2
 2 -3 -4 313.83 43.4
 -2 3 4 333.68 32.55
 -2 3 4 297.3 23.92
 -2 3 5 1020.84 70.92
 -2 3 5 827.06 47.57
 -2 3 5 938.63 51.47
 -2 3 5 896.81 50.6
 -2 3 6 2278.72 112.69
 -2 3 6 2080.77 111.85
 -2 3 7 523.39 34.57
 -2 3 7 351.07 31.51
 -2 3 7 521.79 42.13
 -2 3 7 564.9 51.42
 -2 3 7 510.85 33.03
 -2 3 7 306.67 48.19
 -2 3 8 732.27 53.05
 -2 3 8 808.72 61.78
 -2 3 8 546.7 43.02
 -2 3 8 465.41 63.35
 -2 3 8 724.55 42.86
 -2 3 8 750.98 45.4
 -2 3 9 53.66 11.27
 -2 3 9 35.89 11.66
 -2 3 9 47.46 9.21
 -2 3 9 58.18 19.64
 -2 3 10 47.64 10.31
 -2 3 11 213.33 18.53
 -2 3 11 224.87 20.95
 -2 3 11 217.74 18.09
 -2 3 12 208.68 15.63
 -2 3 12 210.59 17.84
 -2 3 13 165.59 12.1
 2 -2 11 89.86 20.72
 2 -2 11 79.71 20.51
 2 -2 10 225.25 34.06
 2 -2 10 168.91 35.36
 2 -2 9 301.35 43.32
 2 -2 9 326.55 44.95
 2 -2 8 170.48 38.94
 2 -2 8 151.29 28.75
 2 -2 7 212.01 30.4
 2 -2 7 265.49 37.42
 2 -2 6 921.12 64.98
 2 -2 6 752.93 70.64
 2 -2 6 740.32 56.63
 2 -2 5 263.4 44.93
 2 -2 5 354.58 30.62
 2 -2 4 494.76 56.13
 2 -2 4 638.96 40.67
 2 -2 3 2053.92 123.9
 2 -2 2 1585.24 83.83
 2 -2 1 2467.21 122.69
 -2 2 0 2.07 2.68
 2 -2 0 2.37 6.85
 2 -2 -1 5.68 7.72
 -2 2 1 4.14 3.51
 2 -2 -2 479.35 32.07
 -2 2 2 480.86 27.32
 -2 2 3 1086.1 53.86
 2 -2 -3 949.61 57.51
 -2 2 4 1473.17 85.9
 2 -2 -5 3011.24 157.36
 -2 2 5 2868.38 133.07
 -2 2 5 2842.62 148.38
 -2 2 5 2716.3 132.95
 -2 2 6 111.64 24.61
 -2 2 6 83.22 13.14
 -2 2 6 102.79 29.96
 -2 2 6 135.9 14.24
 -2 2 6 131.46 13.74
 -2 2 7 224.18 31.26
 -2 2 7 158.89 38.07
 -2 2 7 215.93 19.18
 -2 2 7 176.13 27.62
 -2 2 7 124.31 16.75
 -2 2 7 198.78 17.52
 -2 2 8 61.11 13.79
 -2 2 8 50.44 21.1
 -2 2 8 42.86 11.4
 -2 2 8 55.48 34.21
 -2 2 8 33.69 24.16
 -2 2 8 41.31 9.92
 -2 2 9 80.62 12.68
 -2 2 9 57.36 18.62
 -2 2 9 51.07 11.65
 -2 2 9 64.08 10.93
 -2 2 9 55.71 33.03
 -2 2 10 11.11 11.32
 -2 2 10 14.06 6.48
 -2 2 11 263.99 20.59
 -2 2 11 230.64 21.94
 -2 2 11 259.22 19.47
 -2 2 12 240.9 19.6
 -2 2 12 283.55 18.62
 2 -1 12 305.13 27.27
 2 -1 11 214.25 36.62
 2 -1 11 250.35 34.08
 2 -1 10 145.44 31.44
 2 -1 9 137.1 34.05
 2 -1 9 176.6 28.85
 2 -1 8 165.04 37.25
 2 -1 8 166.99 30.54
 2 -1 7 81.97 25.62
 2 -1 7 106.58 23
 -2 1 -7 147.19 20.45
 2 -1 7 129.48 21.1
 2 -1 6 217.91 26.93
 -2 1 -6 267.97 24.12
 2 -1 6 228.3 40.4
 2 -1 6 150.58 21.04
 2 -1 5 1045.45 61.15
 2 -1 5 806.83 75.65
 2 -1 5 917.63 55.63
 2 -1 4 371.58 26.88
 2 -1 3 2976.81 144.17
 2 -1 2 2718.47 136.04
 2 -1 2 3112.9 139.18
 2 -1 1 3.39 4.49
 -2 1 0 374.9 20.51
 2 -1 0 388.73 23.29
 2 -1 -1 507.49 29.53
 -2 1 1 526.59 27.65
 2 -1 -2 3137.8 152.24
 -2 1 2 3115.51 150.8
 2 -1 -3 4534.47 199.73
 -2 1 3 4497.1 196.58
 2 -1 -4 1494.77 81.2
 -2 1 4 1678.66 79.65
 -2 1 5 418.89 48.18
 -2 1 5 523.1 29.23
 -2 1 5 500.06 29.65
 -2 1 5 454.02 38.13
 -2 1 6 26.35 7.25
 -2 1 6 19.68 7.83
 -2 1 6 20.84 26.45
 -2 1 6 22.03 17.23
 -2 1 6 37.54 15.14
 -2 1 6 27.12 13.63
 -2 1 6 27.57 6.45
 -2 1 7 91.68 19.77
 -2 1 7 56.98 12.04
 -2 1 7 76.41 32.57
 -2 1 7 100.92 21.92
 -2 1 7 98.45 12.91
 -2 1 7 84.48 22.36
 -2 1 7 82.15 10.58
 -2 1 7 73.27 10.93
 -2 1 7 73.5 10.57
 -2 1 8 -1.16 7.37
 -2 1 8 -4.55 9.48
 -2 1 8 -12.56 21.52
 -2 1 8 -1.69 6.93
 -2 1 8 8.94 29.7
 -2 1 9 6.93 31.08
 -2 1 9 20.67 7.39
 -2 1 9 15.5 9.2
 -2 1 9 16.97 7.18
 -2 1 10 436.65 58.94
 -2 1 10 467.21 32.26
 -2 1 10 439.24 30.73
 -2 1 11 211.58 41.77
 -2 1 11 244.9 21.66
 -2 1 11 284.54 21.13
 -2 1 12 286.96 20.08
 2 0 12 146.52 23.19
 2 0 12 158.8 31.19
 2 0 11 73.07 25.15
 2 0 11 28.29 30.93
 2 0 10 15.64 14.23
 2 0 9 35.04 29.73
 2 0 9 34.85 18.1
 2 0 8 122.95 23.81
 2 0 8 98.06 31.64
 -2 0 -8 178.18 21.1
 2 0 8 136.49 27.98
 2 0 7 75.01 17.65
 2 0 7 81.11 25.85
 2 0 7 55.78 26.11
 2 0 7 50.37 24.22
 -2 0 -7 74.09 16.56
 2 0 6 1263.96 63.79
 2 0 6 1122.3 68.26
 2 0 6 526.06 68.16
 -2 0 -6 1080.08 52.5
 2 0 6 598.94 49.93
 2 0 5 944.98 58.59
 -2 0 -5 1044.97 45.13
 2 0 4 1126.97 70.55
 2 0 4 1139 60.02
 -2 0 -4 1319.95 61.89
 2 0 3 629.28 34.05
 2 0 3 568.73 41.51
 -2 0 -3 651.07 34.9
 2 0 2 190.85 13.84
 -2 0 -2 198.28 14.57
 2 0 1 115.98 10.28
 -2 0 -1 117.69 10.45
 -2 0 0 1995.02 93.21
 2 0 -1 3835.26 176.11
 -2 0 1 3764.99 174.93
 2 0 -2 2877.74 136.04
 -2 0 2 2913.6 135.48
 -2 0 3 981.83 51.94
 2 0 -3 1031.39 52.99
 -2 0 3 1121 53.71
 -2 0 3 1116.17 65.44
 -2 0 4 601.45 31.74
 2 0 -4 577.77 33.48
 -2 0 4 645.41 33.36
 -2 0 4 663.48 48
 -2 0 5 80.07 29.6
 -2 0 5 56.68 19.31
 -2 0 5 97.05 11.25
 -2 0 5 87.31 18.33
 -2 0 5 67.49 10.8
 -2 0 5 104.54 10.44
 -2 0 5 69.11 9.07
 -2 0 5 114.8 17.01
 -2 0 5 96.05 9.05
 -2 0 5 88.82 15.77
 -2 0 5 112.57 40.7
 -2 0 6 5.4 5.01
 -2 0 6 3.87 16.38
 -2 0 6 2.97 6.61
 -2 0 6 19.63 16.85
 -2 0 6 4.26 3.89
 -2 0 6 -9.45 27.26
 -2 0 6 7.68 6.03
 -2 0 6 4.09 11.86
 -2 0 6 8.4 4.45
 -2 0 6 5.85 9.52
 -2 0 6 8.87 35.39
 -2 0 7 6.53 28.01
 -2 0 7 11.57 18.37
 -2 0 7 7.48 7.84
 -2 0 7 1.5 16.34
 -2 0 7 10.26 5.46
 -2 0 7 13.84 6.4
 -2 0 7 6.33 11.03
 -2 0 7 9.16 6.09
 -2 0 8 679.76 73.63
 -2 0 8 546.52 40.07
 -2 0 8 669.45 59.46
 -2 0 8 569.72 39.08
 -2 0 8 660.7 40.16
 -2 0 9 796.93 80.48
 -2 0 9 765.9 49.16
 -2 0 9 820.01 46.56
 -2 0 9 771.08 47.99
 -2 0 9 754.35 46.83
 -2 0 10 490.6 61.92
 -2 0 10 449.14 33.68
 -2 0 10 494.12 33.1
 -2 0 10 496.1 31.16
 -2 0 11 220.15 18.7
 -2 0 11 173.96 38.66
 -2 0 12 38.05 6.27
 2 1 13 52.03 20.38
 2 1 12 35.01 17.61
 2 1 12 18.26 26.74
 2 1 11 27.8 20.66
 2 1 11 22.6 5.23
 2 1 11 22.21 32.12
 2 1 10 14.13 13.84
 2 1 10 26.99 22.88
 2 1 9 1621.75 102.33
 2 1 9 1262.64 91.95
 -2 -1 -8 1006.62 64.73
 2 1 8 1407.09 89.07
 2 1 8 1080.75 84.4
 -2 -1 -8 1597.65 70.14
 2 1 8 1113.3 81.81
 2 1 7 496.54 45.57
 -2 -1 -7 528.05 33.78
 2 1 7 474.69 41.62
 2 1 6 1819.51 95.57
 -2 -1 -6 1838.46 86.67
 -2 -1 -6 1711.96 85.7
 2 1 6 1725.57 98.31
 2 1 5 406.2 23.33
 -2 -1 -5 390.68 21.6
 2 1 5 372.21 34.04
 -2 -1 -5 412.53 26.26
 2 1 4 1507.59 83.28
 -2 -1 -4 1524.26 73.5
 -2 -1 -4 1634.31 77.84
 -2 -1 -3 -0.59 5.33
 -2 -1 -2 1206.55 60.69
 -2 -1 -1 3234.2 146.67
 -2 -1 -1 3109.03 148.76
 -2 -1 0 4315.11 198.87
 -2 -1 1 908.32 45.39
 -2 -1 2 3447.26 155.97
 -2 -1 2 3243.33 169.51
 -2 -1 2 3158.89 156.93
 -2 -1 2 3597.05 157.74
 -2 -1 3 354.59 21.28
 -2 -1 3 364.13 21.77
 -2 -1 3 317.92 34.18
 -2 -1 3 328.5 19.24
 2 1 -4 263.1 16.85
 -2 -1 4 256.48 39.45
 -2 -1 4 258.02 15.02
 -2 -1 4 247.84 16.98
 -2 -1 4 260.92 22.91
 -2 -1 4 221.77 17.75
 -2 -1 4 221.84 16.82
 -2 -1 5 33.66 19.27
 -2 -1 5 14.98 14.1
 -2 -1 5 12.83 15.06
 -2 -1 5 29.24 5.48
 -2 -1 5 19 7.18
 -2 -1 5 28.09 6.61
 -2 -1 5 30.55 6.47
 -2 -1 5 32.89 7.84
 -2 -1 5 27.12 15.61
 -2 -1 5 23.34 25.54
 -2 -1 5 -16.71 42.34
 -2 -1 6 1194.57 92.11
 -2 -1 6 1173.66 58.28
 -2 -1 6 987.7 61.75
 -2 -1 6 905.13 56.96
 -2 -1 6 991.97 56.5
 -2 -1 6 1125.12 57.59
 -2 -1 6 1233.91 69.64
 -2 -1 6 1221.19 81.75
 -2 -1 6 1110.88 98.58
 -2 -1 7 766.89 44.26
 -2 -1 7 828.95 79.53
 -2 -1 7 722.82 45.32
 -2 -1 7 785.36 66.85
 -2 -1 7 694.05 43.47
 -2 -1 7 735.4 43.35
 -2 -1 8 727.45 64.67
 -2 -1 8 609.25 39.01
 -2 -1 8 547.65 40
 -2 -1 8 632.54 38.1
 -2 -1 8 573.95 39.18
 -2 -1 8 701.87 75.05
 -2 -1 9 393.55 47.07
 -2 -1 10 256.59 47.31
 -2 -1 10 212.06 20.35
 -2 -1 10 262.22 20.92
 -2 -1 11 57.79 28.6
 -2 -1 11 69.44 9.41
 2 2 13 23.24 22.62
 2 2 12 23.81 16.93
 2 2 12 11.97 3.91
 2 2 12 -3.49 30.92
 2 2 12 8.67 13.14
 2 2 11 16.47 19.16
 2 2 11 9.91 23.97
 2 2 10 334.22 36.2
 2 2 10 258.26 38.54
 -2 -2 -9 819.62 47.86
 2 2 9 628.09 64.12
 2 2 9 780.51 62.6
 -2 -2 -8 567.38 36.14
 2 2 8 620.14 53.61
 -2 -2 -8 672.72 39.18
 2 2 8 474.82 49.32
 2 2 8 445.86 47.73
 -2 -2 -7 1124.97 63.87
 -2 -2 -7 1447.82 66.33
 2 2 7 1411.34 80.69
 2 2 7 1240.67 78.7
 -2 -2 -6 66.59 12.28
 -2 -2 -6 107.22 15.23
 2 2 5 188.28 23.66
 2 2 5 196.09 20.59
 2 2 4 143.59 20.67
 -2 -2 -4 158.13 11.02
 -2 -2 -3 877.35 41.48
 2 2 3 715.09 46.95
 2 2 2 409.43 30.17
 -2 -2 -2 520.95 25.96
 -2 -2 -1 3720.16 171.67
 -2 -2 -1 3469.8 173.35
 -2 -2 -1 3940.83 171.74
 -2 -2 0 2617.81 123.78
 -2 -2 0 2537.17 124.67
 -2 -2 0 2797.33 123.61
 -2 -2 1 7967.94 384.03
 -2 -2 1 8232.39 371.39
 -2 -2 2 1497.85 72.24
 -2 -2 2 1612.65 89.71
 -2 -2 3 16.77 18.57
 -2 -2 4 20.07 14.06
 -2 -2 4 15.91 6.5
 -2 -2 4 17.25 10.87
 -2 -2 4 10.67 19.14
 -2 -2 4 35.81 6.49
 -2 -2 4 17.83 6.31
 -2 -2 4 30.4 14
 -2 -2 4 18.31 5.79
 -2 -2 4 12.75 26.03
 -2 -2 4 13.37 7.49
 -2 -2 5 1835.23 82.17
 -2 -2 5 1052.49 92.28
 -2 -2 5 1969.72 123.32
 -2 -2 5 1504.51 84.68
 -2 -2 5 1633.25 83.58
 -2 -2 5 2133.17 116.95
 -2 -2 5 1480.73 81.82
 -2 -2 5 1745.79 83.64
 -2 -2 5 1877.67 98.61
 -2 -2 5 1716.76 83.29
 -2 -2 5 1758.16 84.09
 -2 -2 5 1313.3 83.9
 -2 -2 6 178.8 33.39
 -2 -2 6 316.24 51.67
 -2 -2 6 269.55 21.84
 -2 -2 6 254.44 22.77
 -2 -2 6 345.5 44.34
 -2 -2 6 283.51 20.93
 -2 -2 6 284.75 22.22
 -2 -2 6 292.38 22.49
 -2 -2 6 381.31 33.96
 -2 -2 6 295.43 23.22
 -2 -2 6 218.5 24.33
 -2 -2 7 763.74 77.92
 -2 -2 7 383.96 52.69
 -2 -2 7 483.6 40.96
 -2 -2 7 582.56 40
 -2 -2 7 741.24 66.82
 -2 -2 7 656.39 37.67
 -2 -2 7 616.33 39.16
 -2 -2 7 614.88 38.93
 -2 -2 7 688.83 39.54
 -2 -2 8 425.97 31.07
 -2 -2 8 526.21 65.84
 -2 -2 8 408.05 31.64
 -2 -2 8 531.73 56.88
 -2 -2 8 465.27 30.36
 -2 -2 9 61.57 11.51
 -2 -2 9 77.99 36.57
 -2 -2 9 54.13 9.22
 -2 -2 10 92.41 12.11
 -2 -2 10 82.19 33.97
 -2 -2 11 1.04 20.31
 -2 -2 11 -2.33 3.67
 2 3 13 3.65 2.93
 2 3 13 18.77 25.63
 2 3 13 0.82 10.21
 2 3 12 140.62 30.76
 2 3 12 88.56 34.28
 2 3 12 106.17 23.31
 2 3 11 497.05 53.9
 2 3 9 504.57 48.13
 -2 -3 -9 332.28 26.07
 2 3 8 202.83 29.64
 2 3 8 189.13 30.35
 2 3 7 239.51 29.34
 -2 -3 -7 228.05 19.79
 2 3 7 221.95 28.36
 -2 -3 -6 49.58 11.01
 -2 -3 -6 52.34 13.12
 2 3 5 435.95 33.97
 2 3 5 484.95 35.84
 2 3 4 799.08 48.06
 2 3 4 847.69 49.74
 2 3 3 944.66 52.53
 2 3 2 1206.92 62.31
 -2 -3 -1 1543.12 66.34
 2 3 1 1174.75 66.51
 -2 -3 0 2161.74 102.2
 -2 -3 0 2125.5 102.59
 -2 -3 0 2232.34 106.82
 -2 -3 1 2177.71 114.15
 -2 -3 1 2070.67 100.27
 -2 -3 1 2145.15 105.59
 -2 -3 2 78.87 8.41
 -2 -3 2 94.47 21.52
 -2 -3 3 307.72 47.8
 -2 -3 3 342.16 22.72
 -2 -3 3 331.91 22.69
 -2 -3 3 342 22.49
 -2 -3 3 336.08 22.73
 -2 -3 3 376.1 30.78
 -2 -3 3 344.9 24.29
 -2 -3 4 939.36 83.22
 -2 -3 4 1514.83 75.23
 -2 -3 4 1494.28 75.88
 -2 -3 4 1885.23 123.29
 -2 -3 4 1514.07 73.76
 -2 -3 4 1431.4 74.69
 -2 -3 4 1631.78 76.82
 -2 -3 4 1206.12 85.31
 -2 -3 4 1550.47 77.42
 -2 -3 4 1456.5 113.56
 -2 -3 5 781.25 80.46
 -2 -3 5 449.76 55.83
 -2 -3 5 818.64 46.61
 -2 -3 5 783.76 47.41
 -2 -3 5 1169.94 85.77
 -2 -3 5 817.24 45.15
 -2 -3 5 782.89 46.36
 -2 -3 5 827.99 47.67
 -2 -3 5 970.74 61.14
 -2 -3 5 906.75 46.85
 -2 -3 5 829.45 48.76
 -2 -3 6 491.75 64.26
 -2 -3 6 259.65 40.47
 -2 -3 6 341.97 32.99
 -2 -3 6 450.59 29.67
 -2 -3 6 420.05 30.65
 -2 -3 6 430.86 27.67
 -2 -3 6 541.5 58.45
 -2 -3 6 436.05 30.23
 -2 -3 6 451.44 31.19
 -2 -3 6 440.17 31.1
 -2 -3 7 702.43 75.33
 -2 -3 7 442.53 53.73
 -2 -3 7 418.68 39.53
 -2 -3 7 620.64 39.28
 -2 -3 7 785.43 69.05
 -2 -3 7 640.94 37.22
 -2 -3 7 628.68 38.59
 -2 -3 7 487.63 36.88
 -2 -3 8 119.85 13.37
 -2 -3 8 172.64 34.22
 -2 -3 9 42.52 9.71
 -2 -3 9 49.36 30.52
 -2 -3 10 25.91 6.98
 -2 -3 10 54.51 25.52
 2 4 13 90.1 29.86
 2 4 13 104.21 21.26
 2 4 12 390.07 54.04
 2 4 12 474.86 49.51
 2 4 11 1210.03 80.31
 2 4 11 666.54 75.32
 2 4 10 533.94 60.68
 -2 -4 -9 314.45 23.94
 -2 -4 -8 57.04 11.52
 2 4 8 67.87 23.63
 2 4 7 9.6 12.87
 2 4 7 19.03 19.35
 -2 -4 -7 15.46 10.35
 2 4 6 158.86 22.76
 -2 -4 -6 178.81 16.46
 2 4 5 690.41 42.93
 2 4 5 490.03 40.42
 2 4 4 1139.06 65.26
 2 4 3 1043.71 58.89
 -2 -4 -2 2720.98 109.83
 -2 -4 -2 3048.34 114.51
 -2 -4 -1 1844.19 90.66
 -2 -4 -1 1608.33 87.58
 -2 -4 0 316.31 30.52
 -2 -4 0 337.01 20.46
 -2 -4 0 361.74 28.07
 -2 -4 1 97.87 9.7
 -2 -4 1 122.33 21.83
 -2 -4 1 107.01 18.17
 -2 -4 2 813.72 44.82
 -2 -4 2 820.38 45.42
 -2 -4 2 782.32 45.05
 -2 -4 2 810.7 52.31
 -2 -4 2 883.9 47.68
 -2 -4 2 924.18 52.52
 -2 -4 3 712.64 70.27
 -2 -4 3 1084.86 56.96
 -2 -4 3 873.99 86.14
 -2 -4 3 832.79 67.27
 -2 -4 3 1170.54 58.59
 -2 -4 3 1312.59 86.2
 -2 -4 3 1149.71 59.53
 -2 -4 3 1097.97 58.91
 -2 -4 3 828.2 67.29
 -2 -4 3 1267.49 56.42
 -2 -4 3 1184.9 61.72
 -2 -4 4 2145.41 154.52
 -2 -4 4 1403.21 122.85
 -2 -4 4 1508.63 119.85
 -2 -4 4 2266 109.81
 -2 -4 4 2280.8 106.82
 -2 -4 4 2474.04 124.97
 -2 -4 4 2500.92 147.91
 -2 -4 4 2344.64 110.68
 -2 -4 4 2200.24 111.58
 -2 -4 4 2322.2 108.75
 -2 -4 5 1330.02 110.32
 -2 -4 5 1361.62 68.94
 -2 -4 5 1262.28 69.84
 -2 -4 5 1614.53 109.98
 -2 -4 5 1313.66 69.04
 -2 -4 5 1309.88 71.85
 -2 -4 6 441.36 55.84
 -2 -4 6 736.31 41.74
 -2 -4 6 667.15 42.84
 -2 -4 6 915.73 77.63
 -2 -4 6 686.01 43.94
 -2 -4 6 697.36 76.7
 -2 -4 6 614.02 47.13
 -2 -4 7 246.87 47.77
 -2 -4 7 180.12 18.83
 -2 -4 7 237.62 40.52
 -2 -4 7 121.49 31.88
 -2 -4 8 16.47 28.32
 -2 -4 8 23.64 20.75
 -2 -4 8 11.39 6.95
 -2 -4 9 -1.48 23.26
 -2 -4 9 3.9 5.28
 2 5 14 305.36 18.13
 2 5 14 320.55 27.69
 2 5 13 234.57 32.55
 2 5 13 188.69 36.3
 2 5 13 219.81 30.61
 2 5 12 377.28 51.79
 2 5 12 454.39 49.52
 2 5 11 403.88 45.8
 2 5 11 304.43 47.83
 2 5 10 289.62 49.7
 -2 -5 -10 535.38 32.11
 2 5 9 17.44 23.03
 -2 -5 -9 1.69 9.26
 2 5 9 11.62 24.56
 2 5 8 55 23.54
 -2 -5 -8 69.09 11.86
 2 5 8 23.83 22.64
 2 5 7 38.07 21.61
 -2 -5 -7 45.35 10.28
 2 5 7 21.56 18.5
 -2 -5 -6 927.25 49.65
 -2 -5 -5 141.77 13.65
 -2 -5 -4 1776.67 101.74
 -2 -5 -4 2036.03 100.95
 -2 -5 -3 3192.39 151.33
 -2 -5 -3 2803.29 145.9
 -2 -5 -2 1337.89 74.87
 -2 -5 -2 1223.42 72.24
 -2 -5 -1 1003.5 60.64
 -2 -5 -1 938.1 59.2
 -2 -5 0 147.79 14.24
 -2 -5 0 150.32 12.52
 -2 -5 0 160.75 13.52
 -2 -5 0 163.8 23.39
 -2 -5 0 138.36 13.41
 -2 -5 0 181.39 23.37
 -2 -5 0 175.56 21.49
 -2 -5 0 142.23 15.4
 -2 -5 1 701.03 39.58
 -2 -5 1 727.12 37.99
 -2 -5 1 675.19 38.79
 -2 -5 1 681.98 40.15
 -2 -5 1 649.52 39.82
 -2 -5 1 661.96 46.83
 -2 -5 1 825.57 49.95
 -2 -5 1 679.39 41.35
 -2 -5 2 286.48 43.42
 -2 -5 2 400.95 38.9
 -2 -5 2 538.24 28.21
 -2 -5 2 430.95 28.37
 -2 -5 2 454.23 29.76
 -2 -5 2 503.73 46
 -2 -5 2 450.03 30.44
 -2 -5 2 333.54 37.53
 -2 -5 2 375.71 45.28
 -2 -5 2 449.39 31.99
 -2 -5 2 587.84 39.46
 -2 -5 3 398.31 42.55
 -2 -5 3 398.8 52.38
 -2 -5 3 267.06 47.74
 -2 -5 3 526.3 31.96
 -2 -5 3 514.21 33.15
 -2 -5 3 513.7 52.06
 -2 -5 3 693.27 43.29
 -2 -5 3 508.99 43.2
 -2 -5 3 508.41 35.29
 -2 -5 4 1019.05 92.01
 -2 -5 4 745.24 78.18
 -2 -5 4 1155.85 61.87
 -2 -5 4 1212.88 60.43
 -2 -5 4 1254.26 90.66
 -2 -5 4 833.82 73.94
 -2 -5 4 1112.1 63.62
 -2 -5 5 686.1 68.31
 -2 -5 5 792.12 58.67
 -2 -5 5 826.17 85.18
 -2 -5 5 980.77 52.03
 -2 -5 5 910.99 54.66
 -2 -5 5 1104.79 86.52
 -2 -5 5 953.51 56.28
 -2 -5 6 145.06 41.43
 -2 -5 6 125.32 30.61
 -2 -5 6 146.23 15.1
 -2 -5 6 135.24 16.27
 -2 -5 6 191.64 36.29
 -2 -5 6 131.24 17.62
 -2 -5 6 116.24 21.31
 -2 -5 7 13.92 28.41
 -2 -5 7 -9.89 20.53
 -2 -5 7 4.92 15.02
 -2 -5 7 1.5 6.12
 -2 -5 7 -2.27 9.08
 -2 -5 7 3.83 4.74
 -2 -5 8 31.96 20.57
 -2 -5 8 82.51 27.6
 -2 -5 9 160.8 23.8
 2 6 14 116.19 18.38
 2 6 13 345.52 38.61
 2 6 13 335.8 38.09
 2 6 12 273.44 37.44
 -2 -6 -12 297.84 20.83
 2 6 12 167.25 37.57
 2 6 12 214.98 35.7
 -2 -6 -10 7.44 8.44
 2 6 10 -5.86 25.69
 2 6 10 20.33 24.95
 2 6 9 88.62 28.45
 -2 -6 -9 71.43 12.45
 2 6 9 51.96 26.64
 2 6 8 144.82 30.49
 -2 -6 -8 165.1 16.01
 2 6 7 871.7 89.34
 -2 -6 -7 1944.55 80.86
 -2 -6 -6 991.76 52.73
 -2 -6 -5 2243.06 113.16
 -2 -6 -5 2122.76 108.23
 -2 -6 -4 1103.74 59.08
 -2 -6 -4 1168.34 74.08
 -2 -6 -4 1157.88 66.1
 -2 -6 -4 1067.35 56.59
 -2 -6 -3 268.25 20.7
 -2 -6 -3 251.02 32.59
 -2 -6 -3 285.23 33.19
 -2 -6 -3 271.54 18.99
 -2 -6 -2 184.94 17.17
 -2 -6 -2 192.45 15.62
 -2 -6 -2 193.45 29.39
 -2 -6 -2 239.93 29.4
 -2 -6 -2 170.21 15.62
 -2 -6 -2 175.41 16.87
 -2 -6 -2 186.88 15.09
 -2 -6 -1 136.89 23.54
 -2 -6 -1 131.67 12.37
 -2 -6 -1 118.61 12.41
 -2 -6 -1 99.86 15.19
 -2 -6 -1 120.4 24.89
 -2 -6 -1 103.05 13.25
 -2 -6 -1 83.27 11.29
 -2 -6 0 151.98 13.8
 -2 -6 0 130.13 13.4
 -2 -6 0 159.63 25.52
 -2 -6 0 180.87 23.2
 -2 -6 0 161.64 13.07
 -2 -6 0 124.28 15.13
 -2 -6 1 978.77 45.91
 -2 -6 1 714.96 46.12
 -2 -6 1 703.51 58.1
 -2 -6 1 775.86 44.79
 -2 -6 1 634.83 52.78
 -2 -6 1 1006.88 59.49
 -2 -6 1 775.43 47.99
 -2 -6 2 1407.49 74.66
 -2 -6 2 959.5 88.19
 -2 -6 2 1297.77 90.33
 -2 -6 2 1434.26 77.71
 -2 -6 2 1571.36 97.19
 -2 -6 2 1417.63 86.03
 -2 -6 2 1365.8 78.65
 -2 -6 2 1591.44 75.7
 -2 -6 2 2043.75 91.87
 -2 -6 3 473.08 50.62
 -2 -6 3 631.75 37.68
 -2 -6 3 579.13 56.82
 -2 -6 3 399.68 56.97
 -2 -6 3 568.86 40.93
 -2 -6 3 631.55 39.65
 -2 -6 4 445.88 32.28
 -2 -6 4 304.72 48.51
 -2 -6 4 331.03 44.05
 -2 -6 4 498.51 30.8
 -2 -6 4 520.13 54.34
 -2 -6 4 465.67 34.71
 -2 -6 5 17.32 17.64
 -2 -6 5 -1.7 18.36
 -2 -6 5 19.79 24.14
 -2 -6 5 12.18 6.74
 -2 -6 5 18.24 8.12
 -2 -6 5 23.88 20.05
 -2 -6 5 7.87 9.91
 -2 -6 6 -1.59 19.03
 -2 -6 6 -14.12 24.14
 -2 -6 6 1.79 9.26
 -2 -6 6 4.37 15.04
 -2 -6 7 147.53 26.93
 -2 -6 7 161.79 29.11
 2 7 14 217.9 18.27
 2 7 14 235.39 24.96
 2 7 13 210.61 30.65
 -2 -7 -13 276.8 17.23
 2 7 13 223.66 31.25
 2 7 12 45.71 20.72
 -2 -7 -12 50.48 8.8
 2 7 12 40.67 20.12
 2 7 11 131.37 28.72
 2 7 10 3.56 25.35
 -2 -7 -10 18.72 9.1
 2 7 9 242.06 26.09
 -2 -7 -9 332.05 23.48
 2 7 9 339.76 40.56
 -2 -7 -8 996.39 54.42
 2 7 7 1214.28 110.5
 -2 -7 -7 2400.46 100.51
 -2 -7 -6 672.8 44.83
 -2 -7 -6 475.28 28.82
 -2 -7 -5 46.46 15.34
 -2 -7 -5 48.57 18.95
 -2 -7 -5 40.76 9.79
 -2 -7 -4 5.64 7.39
 -2 -7 -4 14.29 16.92
 -2 -7 -4 22.48 21.48
 -2 -7 -4 10.33 5.82
 -2 -7 -4 6.91 5.92
 -2 -7 -3 43.67 9.69
 -2 -7 -3 39.04 26.14
 -2 -7 -3 22.69 25.88
 -2 -7 -3 42.2 7.6
 -2 -7 -3 35.65 9.01
 -2 -7 -2 172.41 34.79
 -2 -7 -2 141.72 12.35
 -2 -7 -2 138.52 15.08
 -2 -7 -2 113.85 14.17
 -2 -7 -1 491.21 29.12
 -2 -7 -1 637.5 47.92
 -2 -7 -1 639.08 49.31
 -2 -7 -1 358.58 33.36
 -2 -7 -1 399.88 30.91
 -2 -7 0 1126.23 52.09
 -2 -7 0 1178.3 67.69
 -2 -7 0 945.62 51.3
 -2 -7 0 631.56 56.81
 -2 -7 0 1129.74 68.49
 -2 -7 0 887.7 53.15
 2 7 0 465.62 60.46
 -2 -7 1 4224.78 138.5
 -2 -7 1 3347.53 147.46
 -2 -7 1 2279.03 143.52
 -2 -7 1 2250.63 131.01
 2 7 -1 1498.45 136.73
 -2 -7 1 2586.69 128.23
 -2 -7 2 1120.91 57.64
 -2 -7 2 913.42 73.6
 -2 -7 2 896.95 72.92
 -2 -7 2 981.54 56.91
 -2 -7 2 923.57 59.82
 -2 -7 3 1127.58 56.22
 -2 -7 3 944.86 76.59
 -2 -7 3 974.29 59.63
 -2 -7 4 87.48 25.21
 -2 -7 4 115.32 16.92
 -2 -7 5 28.5 17.94
 -2 -7 5 39.97 16.49
 -2 -7 5 19.53 10.77
 -2 -7 6 73.3 21.07
 -2 -7 6 82.74 16.62
 -2 -7 7 168.31 23.49
 2 8 14 95.75 11.52
 2 8 13 66.16 18.78
 -2 -8 -13 94.67 8.92
 2 8 13 87.75 19.81
 -2 -8 -12 12.55 6.18
 2 8 12 3.97 14.44
 -2 -8 -11 161.48 15.65
 -2 -8 -11 178.77 15.59
 -2 -8 -10 501.74 33.3
 -2 -8 -10 546.6 32.5
 2 8 10 518.2 49.1
 -2 -8 -9 465.96 31.66
 2 8 9 387.54 35.44
 -2 -8 -9 570.13 31.77
 2 8 9 467.44 46.14
 2 8 9 300.24 40.56
 -2 -8 -8 897.22 49.17
 2 8 8 714.34 58.59
 2 8 8 567.59 53.12
 -2 -8 -8 1030.02 49.21
 -2 -8 -7 106.78 13.27
 2 8 7 89.57 21.95
 -2 -8 -7 136.13 14.91
 -2 -8 -6 55.12 11.3
 -2 -8 -6 39.77 8.81
 -2 -8 -5 583.66 47.8
 -2 -8 -5 394.73 27.13
 -2 -8 -5 531.76 38.98
 2 8 5 272.18 40.98
 -2 -8 -5 391.04 28.95
 -2 -8 -4 7.76 9.11
 -2 -8 -4 12.65 20.99
 -2 -8 -4 15.06 18.58
 -2 -8 -4 14.45 6.36
 2 8 4 5.12 17.25
 -2 -8 -3 11.77 9.33
 -2 -8 -3 25 8.47
 -2 -8 -3 31.3 22.97
 -2 -8 -3 33.42 23.56
 -2 -8 -3 23.58 6.63
 -2 -8 -3 20.65 8.59
 2 8 3 20.3 17.64
 -2 -8 -2 921.36 46.89
 -2 -8 -2 1023.05 68.88
 -2 -8 -1 1526.24 69.17
 -2 -8 -1 1568.5 89.64
 -2 -8 0 979.59 48.09
 -2 -8 0 537.39 40.67
 -2 -8 0 868.88 58.63
 2 8 0 373.58 46.8
 -2 -8 1 98.64 16.91
 -2 -8 1 100.45 15.88
 -2 -8 2 298.91 39.19
 -2 -8 2 315.05 26.33
 -2 -8 2 331.44 28.2
 -2 -8 4 40.75 19.01
 -2 -8 4 75.87 18.55
 -2 -8 4 71.47 13.93
 -2 -8 5 85.09 20.62
 -2 -8 5 102.79 17.72
 -2 -8 5 48.74 13.24
 -2 -8 6 121.51 19.06
 2 9 13 4.22 12.08
 -2 -9 -13 0.77 3.48
 -2 -9 -12 200.32 15.57
 2 9 12 163.25 24.38
 -2 -9 -11 178.48 15.85
 -2 -9 -11 161.21 15.18
 2 9 10 459.59 33.26
 2 9 10 472.77 44.09
 -2 -9 -9 454.99 28.09
 -2 -9 -9 409.39 28.98
 2 9 9 368.61 33.96
 -2 -9 -9 409.28 29.21
 2 9 9 387.4 42.01
 -2 -9 -8 333.42 22.77
 -2 -9 -8 291.67 22.76
 2 9 8 260.1 30.93
 2 9 8 211.89 26.99
 -2 -9 -8 269.9 22.66
 -2 -9 -7 550.14 34.73
 2 9 7 434.24 46.8
 -2 -9 -7 425.27 34.71
 -2 -9 -6 38.88 12.4
 -2 -9 -6 60.87 19.77
 -2 -9 -6 67.23 10.83
 -2 -9 -6 64.11 10.27
 2 9 6 48.37 17.68
 -2 -9 -5 59.49 13.22
 -2 -9 -5 123.39 25.44
 -2 -9 -5 122.33 22.36
 -2 -9 -5 98.47 11.95
 -2 -9 -5 101.5 13.21
 2 9 5 65.05 21.45
 -2 -9 -4 283.16 22.14
 -2 -9 -4 329.34 39.2
 -2 -9 -4 285.6 21.27
 -2 -9 -4 343.7 35.7
 -2 -9 -3 740.08 39.94
 -2 -9 -3 583.04 35.69
 -2 -9 -3 805.42 57.57
 -2 -9 -3 503.22 36.71
 2 9 3 433.32 49.45
 -2 -9 -3 909.12 61.96
 -2 -9 -2 716.63 40.49
 -2 -9 -2 748.68 55.89
 -2 -9 -2 661.26 53.81
 -2 -9 -2 460.97 34.65
 2 9 2 347.31 43.86
 -2 -9 -1 369.1 29.92
 2 9 1 296.9 37.05
 -2 -9 0 189.77 21.36
 -2 -9 0 185.08 19.96
 2 9 0 146.67 22.7
 -2 -9 1 10.89 18.21
 -2 -9 2 -9.14 13.86
 -2 -9 2 5.84 10.51
 -2 -9 2 2.76 7.9
 -2 -9 3 65.69 18.89
 -2 -9 3 67.19 16.88
 -2 -9 3 43.45 12.12
 -2 -9 4 40.58 16.48
 -2 -9 4 89.55 15.27
 -2 -9 5 83.04 12.78
 -2 -10 -13 24.98 4.2
 -2 -10 -12 41.19 6.63
 -2 -10 -11 221.48 17.33
 2 10 11 208.99 17.66
 -2 -10 -10 459.1 29.58
 2 10 10 447.44 32.71
 -2 -10 -9 249.72 21.18
 2 10 9 222.51 24.47
 2 10 8 136.89 20.76
 -2 -10 -7 168.48 16.53
 2 10 7 143.33 24.31
 2 10 7 136.87 21.67
 -2 -10 -6 73.17 12.46
 -2 -10 -6 72.21 10.67
 2 10 6 47.67 17.34
 2 10 6 34.4 12.39
 -2 -10 -5 252.99 21.09
 -2 -10 -5 180.99 17.15
 -2 -10 -5 262.19 32.65
 -2 -10 -5 256.4 28.06
 2 10 5 159.69 26.57
 -2 -10 -4 1160.91 57.69
 -2 -10 -4 1118.25 72.02
 -2 -10 -4 1052.36 65.56
 -2 -10 -3 510.87 35.5
 -2 -10 -3 423.37 41.71
 -2 -10 -3 387.44 38.25
 -2 -10 -2 465.89 33.56
 2 10 2 375.52 38.87
 2 10 1 221.47 26.74
 -2 -10 -1 415.2 37.6
 -2 -10 0 90.16 21.31
 -2 -10 0 103.3 15.49
 -2 -10 0 87.96 13.25
 -2 -10 1 38.99 16.51
 -2 -10 1 60.47 12.34
 -2 -10 1 30.86 10.02
 -2 -10 2 10.95 12.27
 -2 -10 2 20.99 12.52
 -2 -10 2 7.21 7.43
 -2 -10 3 120.57 14.28
 -2 -10 3 82.74 15.4
 -2 -11 -12 149.01 11.05
 2 11 12 123.19 12.55
 -2 -11 -11 334.91 21.4
 2 11 11 341.93 22.21
 -2 -11 -10 298.85 20.14
 2 11 10 258.63 21.62
 -2 -11 -9 58.55 9.07
 2 11 9 39.75 10.34
 -2 -11 -8 59.57 13.26
 -2 -11 -8 43.91 8.45
 2 11 8 33.37 10.58
 -2 -11 -7 146.74 14.59
 2 11 7 134.97 18.98
 -2 -11 -6 101.76 11.81
 2 11 6 60.02 13.9
 2 11 5 279.04 29.79
 -2 -11 -5 362.13 34.18
 2 11 4 240.01 24.91
 -2 -11 -4 417.59 34.46
 -2 -11 -3 339.42 25.4
 2 11 3 235.04 23.95
 -2 -11 -2 81.24 14.51
 -2 -11 -2 113.43 20.66
 -2 -11 -1 -7.25 12.18
 -2 -11 -1 -0.73 15
 -2 -11 -1 5.46 10.59
 -2 -11 -1 1.33 5.84
 -2 -11 0 18.09 9.15
 -2 -11 0 -9.31 12.44
 -2 -11 0 1.25 6.14
 -2 -11 1 0.73 9.16
 -2 -11 2 103.31 11.19
 2 12 11 128.4 9.77
 -2 -12 -10 15.19 4.67
 2 12 10 16.51 5.36
 -2 -12 -9 25.91 7.21
 -2 -12 -9 27.95 6
 2 12 9 23.09 7.08
 -2 -12 -8 50.94 9.75
 2 12 8 47.09 9.14
 -2 -12 -7 92.04 12.74
 2 12 7 100.09 13.02
 -2 -12 -6 192.22 17.14
 2 12 6 185.01 18.04
 -2 -12 -5 363.82 23.98
 2 12 5 351.21 25.47
 -2 -12 -4 86.68 16.31
 -2 -12 -4 88.14 13.19
 2 12 4 86.15 10.85
 -2 -12 -3 97.39 15.92
 -2 -12 -3 68.79 11.88
 -2 -12 -2 11.42 8.73
 -2 -12 -1 34.6 8.13
 -2 -12 -1 25.36 7.86
 2 13 9 126.31 10.25
 2 13 8 84.98 8.67
 2 13 7 118.77 10.51
 -2 -13 -7 108.25 9.88
 -2 -13 -6 267.95 17.21
 2 13 6 272.46 17.75
 2 13 5 104.7 8.72
 -2 -13 -5 120.06 10.75
 -2 -13 -4 39.92 7.41
 -2 -13 -3 3.31 5.06
 -3 10 2 23.94 4.14
 -3 10 3 268.7 15.54
 3 -10 -3 153.23 13.55
 -3 10 4 303.29 19.68
 -3 10 5 137.41 11.61
 -3 10 6 42.61 5.81
 3 -9 1 -2.02 5.1
 3 -9 0 2.99 7.84
 -3 9 0 52.82 6.28
 3 -9 0 41.77 8.58
 3 -9 0 2.67 10.83
 -3 9 1 119.85 11.7
 3 -9 -1 86.33 12.58
 -3 9 2 296.46 22.37
 -3 9 3 363.1 26.07
 -3 9 4 324.74 25.29
 -3 9 4 359.39 22.2
 -3 9 5 21.05 7.12
 -3 9 5 20.41 5.65
 -3 9 6 115.25 12.68
 -3 9 6 130 12.5
 -3 9 7 7.91 4.66
 -3 9 7 11.43 5.29
 -3 9 8 41.32 6.76
 -3 9 9 112.53 9.67
 3 -8 3 8.33 6.4
 3 -8 2 6.75 7.76
 -3 8 -1 151.67 13
 3 -8 1 109.48 15.73
 -3 8 0 463.01 31.36
 3 -8 -1 55.33 29.21
 -3 8 1 266.08 21.58
 3 -8 -2 101.64 38.72
 -3 8 2 537.31 33.02
 -3 8 3 200 20.22
 3 -8 -3 68.21 34.8
 -3 8 4 140.68 17.04
 -3 8 4 159.78 16.3
 -3 8 5 139.62 16.52
 -3 8 5 141.13 15.53
 3 -8 -6 -1.98 22.71
 -3 8 6 -0.53 12.69
 -3 8 6 1.58 5.98
 -3 8 6 -0.55 5.83
 -3 8 7 181.99 16.77
 -3 8 7 162.41 20.17
 -3 8 7 226.31 19.33
 -3 8 8 265.67 24.82
 -3 8 8 361.27 24.61
 -3 8 9 227.12 17.78
 -3 8 10 224.36 15.19
 3 -7 5 83.87 19.98
 -3 7 -4 10.34 9.78
 3 -7 4 12.88 8.33
 3 -7 3 86.11 14.71
 3 -7 2 279.06 26.22
 -3 7 -1 437.43 27.86
 3 -7 1 352.69 30.79
 3 -7 0 19.14 29.2
 3 -7 -1 208.83 48.29
 3 -7 -2 121.07 44.05
 -3 7 2 365.94 30.88
 -3 7 3 194.9 22.51
 -3 7 3 232.8 21.88
 -3 7 4 120.37 17.63
 -3 7 4 146.28 18.02
 3 -7 -5 96.03 38.64
 3 -7 -6 44.12 30.41
 -3 7 6 182.17 19.05
 -3 7 7 492.19 31.22
 -3 7 7 442.44 36.49
 -3 7 7 563.04 35.46
 -3 7 8 322.9 30.16
 -3 7 8 255.64 22.14
 -3 7 9 45.1 8.78
 -3 7 9 66.21 17.29
 -3 7 9 83.17 11.11
 -3 7 10 22.21 5.85
 -3 7 10 39.58 6.86
 3 -6 6 58.31 21.84
 3 -6 6 32.82 13.52
 -3 6 -5 4.93 10.43
 3 -6 5 1.28 8.51
 3 -6 4 39.21 12.75
 3 -6 3 98.76 17
 3 -6 2 67.26 31.49
 -3 6 -1 358.41 27.63
 3 -6 1 135.72 43.94
 -3 6 0 449.32 35.37
 -3 6 1 511.68 41.45
 -3 6 2 307.26 31.33
 -3 6 2 272.73 25.22
 -3 6 3 28.67 12.5
 -3 6 3 43.38 12.26
 -3 6 4 980.88 62.95
 -3 6 4 1083.02 66.08
 -3 6 5 316.08 27.82
 -3 6 5 275.34 25.98
 -3 6 5 337.51 30.45
 -3 6 6 306.71 25.96
 -3 6 6 329.14 27.29
 -3 6 6 344.64 29.44
 -3 6 7 599.05 47.21
 -3 6 7 594.95 41.85
 -3 6 8 204.9 28.25
 -3 6 8 191.44 19.97
 -3 6 8 270.98 23.12
 -3 6 9 321.18 31.94
 -3 6 9 267.42 23.13
 -3 6 9 359.39 25.62
 -3 6 10 -1.97 5.69
 -3 6 10 -1.23 15.84
 -3 6 10 -1.83 4.81
 -3 6 11 38.48 6.49
 3 -5 7 13.22 14.91
 3 -5 7 22.75 20.53
 -3 5 -6 92.92 14.51
 3 -5 5 219.46 25.07
 3 -5 4 217.23 28.61
 3 -5 3 257.34 34.28
 3 -5 3 361.14 31.95
 -3 5 -2 664.03 37.85
 3 -5 2 286.56 41.32
 3 -5 1 367.47 73.96
 -3 5 -1 878.87 50.44
 -3 5 0 320.89 28
 3 -5 0 54.28 50.65
 3 -5 -1 -4 51.55
 -3 5 1 26.3 12.66
 -3 5 1 22.09 7.63
 -3 5 2 220.53 28.3
 -3 5 2 213.09 21.57
 -3 5 3 157.22 21.94
 -3 5 3 210.95 24.92
 -3 5 4 362.02 30.88
 -3 5 4 323.33 29.24
 -3 5 5 647.56 45.12
 -3 5 5 570.01 40.2
 -3 5 5 668.75 45.66
 -3 5 6 494.64 35.32
 -3 5 6 520.49 52.25
 -3 5 6 551.19 39.58
 -3 5 6 630.75 41.47
 -3 5 7 443.74 47.03
 -3 5 7 436.67 40.86
 -3 5 7 426.84 33.48
 -3 5 7 329.45 30.26
 -3 5 7 475.45 34.91
 -3 5 8 133.9 17.76
 -3 5 8 116.76 26.27
 -3 5 9 -0.59 7.32
 -3 5 9 -2.49 20.2
 -3 5 9 -0.55 6.43
 -3 5 10 59.01 9.03
 -3 5 10 54.05 10.15
 -3 5 10 51.03 19.63
 -3 5 11 65.21 9.28
 3 -4 9 51.13 13.06
 -3 4 -8 3.5 7.49
 3 -4 8 5.35 16.21
 3 -4 8 14.96 21
 3 -4 7 -4.86 26.25
 -3 4 -6 159.56 21.47
 3 -4 6 140.29 20.1
 3 -4 5 408.45 44.71
 3 -4 5 466.5 38.51
 3 -4 4 958.6 83.14
 3 -4 4 1358.65 75.6
 3 -4 3 240.68 54.88
 -3 4 -3 640.89 34.89
 3 -4 3 197.65 42.52
 3 -4 3 506.84 38.68
 3 -4 2 227.51 63.3
 3 -4 2 161.27 35.77
 3 -4 1 188.01 54.05
 -3 4 -1 314.84 26.02
 3 -4 0 -13.63 33.24
 -3 4 0 -2.67 7.22
 3 -4 -1 2.59 30.84
 -3 4 1 3.65 8.03
 -3 4 1 0.54 6.05
 3 -4 -2 257.74 51.55
 -3 4 2 310.02 25.71
 -3 4 2 255.65 25.77
 3 -4 -3 569.83 72.31
 -3 4 3 719.35 47.17
 -3 4 3 699.76 43.8
 -3 4 3 718.32 48.19
 -3 4 4 1109.82 63.2
 -3 4 4 1051.17 64.69
 -3 4 4 1173.03 68.59
 -3 4 5 1055.93 61.44
 -3 4 5 990.43 74.78
 -3 4 5 918.36 53.59
 -3 4 5 1099.14 60.23
 -3 4 6 770.56 67.35
 -3 4 6 692.79 42.75
 -3 4 6 764 47.83
 -3 4 6 725.21 47.95
 -3 4 7 77.08 14.72
 -3 4 7 51.01 12.53
 -3 4 7 97.34 15.09
 -3 4 7 60.54 25.16
 -3 4 8 20.16 17.82
 -3 4 8 29.97 22.24
 -3 4 8 15.41 9.23
 -3 4 8 16.05 8.73
 -3 4 8 19.08 8.62
 -3 4 9 95.69 12.71
 -3 4 9 68.81 12.97
 -3 4 9 65.95 24.98
 -3 4 10 277.34 31.44
 -3 4 10 245.67 22.01
 -3 4 11 218.51 17.7
 -3 4 11 228.71 18.46
 -3 4 12 87.13 8.26
 3 -3 10 69.15 14.1
 3 -3 9 4.38 15.95
 3 -3 8 0.93 24.65
 -3 3 -7 193.2 22.52
 3 -3 6 81.47 23.38
 -3 3 -6 119.09 21.16
 3 -3 6 96.64 18.04
 3 -3 5 519.89 58.79
 3 -3 5 643.63 46.6
 3 -3 4 300.66 51.73
 3 -3 4 587.44 40.63
 -3 3 -3 97.37 12.13
 3 -3 3 77.76 39.43
 3 -3 3 65.19 14.16
 3 -3 2 161.28 40.21
 -3 3 -2 173.37 16.96
 -3 3 -1 441.86 31.35
 3 -3 1 523.69 60.95
 -3 3 0 4.92 6.18
 -3 3 0 9.58 5.31
 -3 3 1 378.48 28.65
 -3 3 1 403.8 27.92
 -3 3 2 1044.38 60.78
 -3 3 2 1055.24 57.1
 -3 3 2 1083.25 60.24
 -3 3 3 593.28 38.17
 -3 3 3 564.39 36.21
 -3 3 3 532.24 37.65
 3 -3 -4 1782.72 115.23
 -3 3 4 1747.78 95.73
 -3 3 4 1424.41 74.56
 -3 3 4 1051.03 71.2
 -3 3 4 1606.68 78.53
 -3 3 4 1358.62 75.48
 3 -3 -5 350.65 56.55
 -3 3 5 390.97 29.04
 -3 3 5 454.5 33.62
 -3 3 5 337.25 29.3
 -3 3 5 462.75 33.43
 -3 3 5 555.25 54.14
 -3 3 6 350.13 29.29
 -3 3 6 384.3 29.35
 -3 3 6 372.56 53.87
 -3 3 7 56.69 24.66
 -3 3 7 40.51 10.93
 -3 3 7 51.57 24.41
 -3 3 7 50.92 12.54
 -3 3 7 51.69 11.28
 -3 3 8 199.05 32.24
 -3 3 8 201.85 21.93
 -3 3 8 149.89 19.03
 -3 3 8 189.01 29.88
 -3 3 8 186.93 19.2
 -3 3 8 168.53 18.07
 -3 3 9 273.04 24.89
 -3 3 9 261.15 33.12
 -3 3 9 255.05 21.62
 -3 3 10 415.28 30.42
 -3 3 11 138.04 12.99
 -3 3 11 120.44 13.44
 -3 3 12 114.14 9.99
 3 -2 10 -2.03 15.42
 3 -2 10 -4.24 19.32
 3 -2 9 50.16 23.32
 3 -2 9 35.13 25.23
 -3 2 -9 35.35 11.1
 3 -2 8 363.7 45.53
 -3 2 -8 575.8 36.06
 3 -2 7 867.64 77.74
 -3 2 -7 1111.76 62.57
 3 -2 6 698.92 70.15
 3 -2 6 689.22 50.22
 3 -2 5 277.98 53.1
 3 -2 5 540.49 38.81
 3 -2 4 27.9 25.64
 3 -2 4 33.19 11.22
 -3 2 -3 176.82 15.49
 3 -2 3 112.82 16.11
 3 -2 2 93.75 16.05
 -3 2 -2 144.2 24.4
 -3 2 -2 138.09 14.05
 3 -2 1 531.22 40.65
 -3 2 -1 587.13 44.61
 -3 2 -1 656.59 37.53
 3 -2 0 559.48 41.65
 -3 2 0 645.42 38.16
 -3 2 0 585.68 43.12
 -3 2 0 655.53 36.56
 -3 2 1 1895.45 95.14
 -3 2 1 1962.97 92.17
 -3 2 1 1947.87 94.24
 3 -2 -2 643.79 47.23
 -3 2 2 749.92 43.45
 -3 2 2 765.83 43.21
 -3 2 3 887.04 49.21
 -3 2 3 854.45 48.65
 -3 2 3 966.44 50.72
 3 -2 -4 78.32 15.18
 -3 2 4 127.53 24.45
 -3 2 4 102.03 12.47
 -3 2 4 101.24 13.18
 -3 2 4 88.38 12.03
 -3 2 4 114.23 14.21
 -3 2 5 137.18 28.1
 -3 2 5 116.86 13.1
 -3 2 5 95.17 13.82
 -3 2 5 118.8 15.16
 3 -2 -5 115.95 32.61
 -3 2 5 140.75 16.77
 -3 2 6 19.16 9.3
 -3 2 6 18.8 9.26
 -3 2 6 42.33 22.37
 -3 2 6 21.01 8.5
 -3 2 7 612.61 48.95
 -3 2 7 650.93 43.39
 -3 2 7 638.8 40.71
 -3 2 7 723.88 62.35
 -3 2 8 310.09 35.14
 -3 2 8 238.68 25.38
 -3 2 8 319.82 25.19
 -3 2 8 293.5 24.24
 -3 2 9 1122.62 63.49
 -3 2 9 991.26 68.7
 -3 2 10 255.27 21.42
 -3 2 10 249.2 22.66
 -3 2 11 213.12 16.15
 -3 2 11 211.31 18.13
 -3 2 12 88.83 8.47
 3 -1 11 3.25 13.08
 3 -1 11 -1.93 18.56
 3 -1 10 69.19 22.42
 -3 1 -9 260.99 23.38
 3 -1 8 789.05 75.75
 3 -1 8 1015.25 75.17
 3 -1 7 1427.41 86.78
 -3 1 -7 1459.6 75.99
 3 -1 6 251.86 52.16
 3 -1 6 433 37.7
 3 -1 5 94.8 15.14
 3 -1 4 2.19 7.28
 -3 1 -4 0.38 4.36
 3 -1 4 -1.21 7.45
 3 -1 3 55.71 11.42
 -3 1 -3 58.76 8.8
 3 -1 3 52.99 10.15
 3 -1 2 209.13 20.6
 -3 1 -2 230.49 17.95
 -3 1 -2 234.55 30.29
 3 -1 1 1020.07 60.48
 -3 1 -1 1093.03 57.02
 -3 1 -1 1100.09 67.47
 -3 1 0 1829.71 93.16
 -3 1 0 1844.34 101.77
 3 -1 0 1867.76 97.62
 -3 1 0 1921.85 90.4
 -3 1 1 1883.88 95.31
 -3 1 1 1901.25 93.59
 -3 1 1 2035.37 95.62
 3 -1 -1 1855.68 99.46
 3 -1 -2 912.16 54.94
 -3 1 2 884.89 50.37
 -3 1 2 982.08 51.39
 3 -1 -3 684.04 45.67
 -3 1 3 714.63 41.22
 -3 1 3 745.24 42.41
 -3 1 3 734.7 42.66
 -3 1 4 3.06 6.31
 3 -1 -4 3.61 7.87
 -3 1 4 3.2 4.63
 -3 1 4 4.01 5.51
 -3 1 4 9.44 7.68
 -3 1 4 6.33 6.23
 -3 1 5 16.8 15.18
 -3 1 5 20.3 8.38
 -3 1 5 16.42 7.58
 -3 1 5 24.25 7.85
 -3 1 6 472.38 40.03
 -3 1 6 512.75 34.53
 -3 1 6 354.41 30.17
 -3 1 6 478.78 31.99
 -3 1 6 398.2 30.9
 -3 1 7 457.4 40.73
 -3 1 7 503.51 35.21
 -3 1 7 396.79 32.98
 -3 1 7 440.87 31.34
 -3 1 7 432.7 33.09
 -3 1 7 447.21 32.21
 -3 1 8 622.77 48.86
 -3 1 8 557.62 41.29
 -3 1 8 625.08 40.95
 -3 1 8 566.46 38.56
 -3 1 9 524.91 37.42
 -3 1 9 603.57 37.56
 -3 1 10 132.96 16.02
 -3 1 10 132.79 14.58
 -3 1 11 53.28 9.12
 3 0 12 13.67 15.9
 3 0 11 38.4 18.13
 3 0 11 29 26.37
 3 0 10 442.19 46.63
 -3 0 -10 407.95 28.53
 3 0 9 366.86 43.16
 3 0 9 389 41.25
 3 0 8 112.95 23.17
 3 0 8 81.71 25.61
 -3 0 -8 104.09 21.15
 3 0 7 497.17 43.32
 -3 0 -7 497.52 36.45
 -3 0 -6 321.4 29.89
 3 0 5 6.89 7.86
 3 0 4 213.13 19.39
 -3 0 -4 208.92 15.27
 3 0 3 1401.93 71.45
 -3 0 -3 1337.18 66
 3 0 2 3017.13 151.26
 -3 0 -2 3525.26 165.71
 3 0 1 1355.37 72.21
 -3 0 -1 1511.96 83.66
 -3 0 -1 1403.27 68
 -3 0 0 428.7 37.18
 3 0 0 464.81 29.3
 3 0 -1 613.58 37.32
 -3 0 1 592.7 35.19
 -3 0 1 696.68 36.08
 3 0 -2 291.88 23.1
 -3 0 2 341.75 22.41
 -3 0 2 322.81 21.74
 -3 0 2 364.06 23.4
 3 0 -3 0.57 6.83
 -3 0 3 -0.35 5.02
 -3 0 3 2.05 5.08
 -3 0 3 -1.77 4.44
 -3 0 3 3.11 7.12
 -3 0 3 3.78 4.59
 -3 0 3 0.81 4.46
 3 0 -4 32.39 9.2
 -3 0 4 42.85 35.26
 -3 0 4 53.81 9.58
 -3 0 4 29.76 6.41
 -3 0 4 21.35 7.22
 -3 0 4 31.12 6.61
 -3 0 4 33.9 9.81
 -3 0 4 37.28 8.21
 -3 0 5 629.05 70.42
 -3 0 5 681.03 39.44
 -3 0 5 483.29 35.71
 -3 0 5 627.84 37.23
 -3 0 5 531.81 35.38
 -3 0 5 620.65 41.08
 -3 0 6 611.95 71.74
 -3 0 6 546.57 42.27
 -3 0 6 618 38.71
 -3 0 6 442.09 35.02
 -3 0 6 586.8 36.32
 -3 0 6 506.97 35.5
 -3 0 6 577.03 36.87
 -3 0 6 447.02 42.17
 -3 0 7 51.19 41.16
 -3 0 7 73.24 13.24
 -3 0 7 55.06 20.46
 -3 0 7 72.28 12.43
 -3 0 7 67.9 12.21
 -3 0 8 710.69 79.56
 -3 0 8 661.55 42.35
 -3 0 8 589.94 42.47
 -3 0 8 705.42 43.06
 -3 0 8 574.91 38.88
 -3 0 9 288.85 23.76
 -3 0 9 269.01 24.84
 -3 0 10 12.11 6.25
 -3 0 10 6.85 7
 -3 0 11 8.72 5.4
 3 1 12 50.27 13.59
 3 1 12 58.73 24.2
 3 1 11 152.12 27.46
 3 1 10 248.74 37.78
 -3 -1 -10 296.08 24.11
 -3 -1 -9 238.03 23.61
 3 1 9 187.7 32.46
 3 1 9 225.16 33.3
 -3 -1 -8 1086.72 67.35
 3 1 8 1173.52 82.99
 3 1 7 154.43 23.81
 -3 -1 -7 172.54 22.43
 -3 -1 -7 178.59 17.11
 -3 -1 -6 20.01 15.46
 -3 -1 -6 19.71 6.83
 3 1 5 427.8 28.53
 3 1 5 335.35 24.67
 -3 -1 -5 303.08 27.73
 -3 -1 -5 412.38 27.72
 3 1 4 2757.41 133.49
 3 1 3 2596.62 126.12
 -3 -1 -2 3720.26 169.74
 -3 -1 -2 3553.73 157.16
 -3 -1 -1 322.04 31.77
 -3 -1 -1 275.4 17.72
 -3 -1 -1 279.13 18.65
 -3 -1 0 680.93 39.03
 -3 -1 0 768.65 38.93
 -3 -1 1 128.2 11.84
 -3 -1 2 567.5 31.84
 3 1 -2 513.63 31.95
 -3 -1 2 465.75 29.96
 -3 -1 3 16.28 28.39
 -3 -1 3 5.87 4.24
 -3 -1 3 12.24 5.65
 -3 -1 3 7.06 5.51
 -3 -1 3 8.62 8.08
 -3 -1 3 6.53 4.83
 -3 -1 3 4.36 5.06
 -3 -1 4 965.53 86.75
 -3 -1 4 982.23 54.9
 -3 -1 4 794 51.85
 -3 -1 4 1018.68 54.13
 -3 -1 4 993.02 52.36
 -3 -1 4 856.68 51.83
 -3 -1 4 1001.65 54.62
 -3 -1 5 1001.45 60.5
 -3 -1 5 883.64 56.01
 -3 -1 5 911.69 55.36
 -3 -1 5 1096.89 58.23
 -3 -1 5 1030.57 64.37
 -3 -1 5 1112.17 95.32
 -3 -1 5 1101.66 55.33
 -3 -1 6 1237.93 105.89
 -3 -1 6 1119 67.85
 -3 -1 6 1042.17 63.67
 -3 -1 6 1078.65 63.39
 -3 -1 6 1203.65 64.34
 -3 -1 6 1236.14 77.02
 -3 -1 7 1479.22 117.1
 -3 -1 7 1243.15 69.78
 -3 -1 7 1095.55 69.37
 -3 -1 7 1305.35 69.22
 -3 -1 7 1258.69 70.19
 -3 -1 7 1247.34 68.69
 -3 -1 7 1224.12 79.2
 -3 -1 8 186.63 18.27
 -3 -1 9 -4.36 34.22
 -3 -1 9 -2.29 6.24
 -3 -1 9 3.99 7.43
 -3 -1 10 24.73 5.93
 -3 -1 10 19.74 7.42
 -3 -1 11 145.06 11.81
 3 2 13 156.84 23.42
 3 2 12 125.53 31.7
 3 2 11 276.94 33.64
 3 2 10 717.56 58.75
 -3 -2 -9 654.56 40.66
 3 2 9 540.25 54.75
 3 2 9 534.94 54.66
 3 2 8 51.38 19.23
 -3 -2 -8 39.9 14.55
 3 2 8 49.45 25.38
 3 2 8 37.09 24.95
 -3 -2 -8 61.32 18.24
 -3 -2 -8 66.08 11.63
 3 2 7 70 17.41
 -3 -2 -7 70.12 15.52
 3 2 7 72.27 23.48
 -3 -2 -7 86.91 18.55
 -3 -2 -7 101.38 13.94
 3 2 6 392.15 39.18
 -3 -2 -6 368.32 29.54
 -3 -2 -6 423.15 30.33
 3 2 5 1370.25 67.37
 3 2 5 1289.42 77.86
 -3 -2 -5 1411.37 71.17
 3 2 4 341.94 30.3
 -3 -2 -4 351.37 20.6
 -3 -2 -3 3682.87 175.45
 -3 -2 -3 4015.68 180.92
 -3 -2 -3 3725.53 175.35
 -3 -2 -2 1126 56.67
 -3 -2 -2 1161.65 60.71
 -3 -2 -2 1100.97 69.56
 -3 -2 -2 1105.41 56.83
 -3 -2 -1 63.61 7.96
 -3 -2 -1 59.43 8.24
 -3 -2 -1 63.3 7.6
 -3 -2 -1 74.11 9.86
 -3 -2 -1 58.29 17.89
 -3 -2 0 623.25 33.11
 -3 -2 0 527.03 33.28
 -3 -2 0 636.04 33.8
 -3 -2 1 138.57 13.06
 -3 -2 1 139.3 11.92
 -3 -2 2 128.56 13.16
 -3 -2 2 112.16 32.86
 -3 -2 2 130.28 12.69
 -3 -2 2 165.62 16.18
 -3 -2 3 1205.2 65.34
 -3 -2 3 1202.46 97.36
 -3 -2 3 1302.07 67.71
 -3 -2 3 1133.49 66.4
 -3 -2 3 1333.79 68.64
 -3 -2 3 1383.4 68.66
 -3 -2 4 927.08 58.01
 -3 -2 4 1046.55 58.17
 -3 -2 4 1061.69 57.59
 -3 -2 4 1163.82 58.61
 -3 -2 4 1171.5 59.63
 -3 -2 4 1137.16 58.25
 -3 -2 4 1064.98 97.36
 -3 -2 5 1362.54 65
 -3 -2 5 1153.5 107.38
 -3 -2 5 1149.85 65.93
 -3 -2 5 1138.31 65.63
 -3 -2 5 1201.56 64.8
 -3 -2 5 1058.77 64.19
 -3 -2 5 1212.96 65.92
 -3 -2 5 1162.8 77.65
 -3 -2 6 769.08 48.95
 -3 -2 6 712.2 48.57
 -3 -2 6 823.37 48.48
 -3 -2 6 852.94 49.91
 -3 -2 6 940.1 63.58
 -3 -2 6 941.7 94.23
 -3 -2 7 122.23 45.8
 -3 -2 7 85.85 13.7
 -3 -2 7 74.22 13.49
 -3 -2 7 108.17 13.25
 -3 -2 7 79.9 12.5
 -3 -2 8 64.68 40.42
 -3 -2 8 39.42 9.64
 -3 -2 9 78.13 35.96
 -3 -2 9 87.62 11.01
 -3 -2 9 68.33 12.04
 -3 -2 10 54.68 8.81
 3 3 13 139.81 26.03
 3 3 12 352.93 45.28
 3 3 11 462.76 57.88
 -3 -3 -11 569.53 34.96
 -3 -3 -10 14.66 11.56
 3 3 10 28.09 25.86
 3 3 9 3.44 15.85
 -3 -3 -9 5.27 11.39
 3 3 9 10.06 22.93
 3 3 9 -7.94 15.36
 -3 -3 -9 4.37 6.54
 3 3 8 38.17 18.37
 3 3 8 74.33 23.77
 3 3 8 22.31 23.12
 -3 -3 -8 69.51 12.73
 -3 -3 -8 41.47 13.61
 3 3 7 344.65 35.92
 -3 -3 -7 311.47 26.49
 3 3 7 334.89 38.46
 -3 -3 -7 373.24 29.59
 -3 -3 -7 437.22 31.84
 3 3 6 811.36 58.69
 -3 -3 -6 904.25 51.55
 3 3 6 969.23 63.44
 -3 -3 -6 1052.37 57.26
 -3 -3 -6 859.21 51.92
 -3 -3 -5 1315.04 70.6
 3 3 5 1391.1 79.56
 -3 -3 -5 1276.74 70.66
 -3 -3 -4 2069.32 105.93
 -3 -3 -4 1970.27 105.6
 -3 -3 -3 2247.56 104.3
 -3 -3 -3 2100.84 103.89
 -3 -3 -3 2174.35 109.14
 -3 -3 -3 2123.88 117.4
 -3 -3 -2 137.21 12.73
 -3 -3 -2 156.85 12.45
 -3 -3 -2 155.3 15.18
 -3 -3 -2 127.34 23.06
 -3 -3 -1 484.42 28.07
 -3 -3 -1 532.69 29.02
 -3 -3 -1 495.64 31.16
 -3 -3 -1 453.5 29.09
 -3 -3 0 18.22 6.21
 -3 -3 1 1352.36 65.59
 -3 -3 1 1166.84 64.78
 -3 -3 1 1272.5 65.13
 -3 -3 1 1256.89 65.5
 -3 -3 1 1182.53 66.15
 -3 -3 2 798.22 74.8
 -3 -3 2 967.7 53.91
 -3 -3 2 902.33 52.82
 -3 -3 2 1022 53.72
 -3 -3 2 1005.13 54.6
 -3 -3 2 1182.1 58.82
 -3 -3 2 953.38 54.41
 -3 -3 2 1127.8 56.15
 -3 -3 3 2340.51 165.28
 -3 -3 3 2517.01 131.49
 -3 -3 3 2610.72 131.7
 -3 -3 3 2783.48 131.61
 -3 -3 3 2701.98 132.04
 -3 -3 3 3003.64 138.83
 -3 -3 3 2762.89 133
 -3 -3 3 2730.65 132.68
 -3 -3 4 242.76 20.05
 -3 -3 4 174.34 59.42
 -3 -3 4 228.44 19.88
 -3 -3 4 206.38 19.63
 -3 -3 4 231.84 19.06
 -3 -3 4 248.6 21.05
 -3 -3 4 232.91 28.82
 -3 -3 4 229.13 20.65
 -3 -3 5 17.87 20.36
 -3 -3 5 54.59 9.56
 -3 -3 5 60.99 11.24
 -3 -3 5 46.18 11.2
 -3 -3 5 48.77 9.25
 -3 -3 5 54.38 11.16
 -3 -3 5 39.65 20.48
 -3 -3 5 46.03 11.02
 -3 -3 5 34.46 51.52
 -3 -3 6 -12.05 40.02
 -3 -3 6 2.78 6.59
 -3 -3 6 6.81 7.72
 -3 -3 6 4.51 5.38
 -3 -3 6 3.44 6.9
 -3 -3 6 5.18 14.94
 -3 -3 7 160.27 15.71
 -3 -3 8 51.3 9.33
 -3 -3 8 38.14 10.09
 -3 -3 9 244.12 17.12
 -3 -3 9 255.01 20.27
 -3 -3 10 259.57 17.23
 3 4 13 141.88 27.62
 3 4 13 185.09 23.34
 3 4 12 74.61 28.56
 3 4 11 73.15 27.48
 -3 -4 -11 65.3 11.43
 3 4 11 53.71 30.46
 -3 -4 -10 11.61 10.54
 3 4 10 10.07 21.76
 -3 -4 -10 21.36 9.2
 -3 -4 -9 36.08 12.57
 3 4 9 23.87 22.81
 -3 -4 -9 55.56 12.42
 3 4 8 97.35 23.96
 3 4 8 176.58 30.33
 -3 -4 -8 145.81 17.73
 -3 -4 -7 696.82 41.06
 3 4 7 707.83 54.44
 3 4 7 552.29 51.63
 3 4 6 1513.3 96.27
 -3 -4 -6 1785.79 86.6
 -3 -4 -5 1334.31 70.44
 3 4 5 1351.13 80.27
 -3 -4 -5 1509.32 69.19
 -3 -4 -4 1590.36 78.41
 -3 -4 -4 1688.63 93.69
 -3 -4 -4 1688.29 78.25
 -3 -4 -4 1446.81 78.44
 3 4 3 59.25 11.08
 -3 -4 -3 91.77 20.11
 -3 -4 -3 78.44 9.48
 3 4 2 31.82 7.9
 -3 -4 -2 32.52 15.47
 -3 -4 -2 37.06 8.81
 -3 -4 -1 1037.71 56.45
 -3 -4 0 3643.89 177.66
 -3 -4 0 3776.95 179
 -3 -4 0 3823.61 179.37
 -3 -4 0 3759.97 179.18
 -3 -4 0 3865.6 179.87
 -3 -4 0 4163.81 182.76
 -3 -4 1 963.57 75.72
 -3 -4 1 1069.09 55.24
 -3 -4 1 996.3 56.48
 -3 -4 1 1076.8 57.16
 -3 -4 1 1096.54 56.99
 -3 -4 1 1044.58 57.14
 -3 -4 1 1176.84 61.11
 -3 -4 1 1185 60.03
 -3 -4 2 1461.76 109.61
 -3 -4 2 1697.28 83.1
 -3 -4 2 1579.76 85.23
 -3 -4 2 1648.12 85.76
 -3 -4 2 1689.21 85.09
 -3 -4 2 1727.17 86.23
 -3 -4 2 1788.26 91.71
 -3 -4 2 1767.48 88.06
 -3 -4 3 494.4 64.57
 -3 -4 3 624.82 39.31
 -3 -4 3 654.68 40.24
 -3 -4 3 670.57 39.09
 -3 -4 3 685.82 41.14
 -3 -4 3 644.04 48.84
 -3 -4 3 680.84 41.92
 -3 -4 3 627.51 37.21
 -3 -4 3 693.64 42.38
 -3 -4 4 355.59 25.31
 -3 -4 4 173.51 31.43
 -3 -4 4 209.17 58.91
 -3 -4 4 290.96 23.19
 -3 -4 4 268.15 23.1
 -3 -4 4 294 22.08
 -3 -4 4 275.32 23.26
 -3 -4 4 207.89 33.34
 -3 -4 4 288.72 25.04
 -3 -4 5 217.32 60.53
 -3 -4 5 147.78 31.96
 -3 -4 5 200.03 25.06
 -3 -4 5 279.55 21.98
 -3 -4 5 215.8 21.86
 -3 -4 5 245.79 20.2
 -3 -4 5 261.51 23
 -3 -4 5 236.35 21.12
 -3 -4 5 235.85 34.21
 -3 -4 5 229.75 22.11
 -3 -4 6 -3.56 21.05
 -3 -4 6 3.62 6.75
 -3 -4 6 -3.02 7.25
 -3 -4 6 2.82 35.16
 -3 -4 6 7.19 8.03
 -3 -4 7 49.23 9.68
 -3 -4 7 49.69 10.89
 -3 -4 7 79.16 38.61
 -3 -4 8 501.19 57.66
 -3 -4 8 420.27 27.05
 -3 -4 8 468.94 30.39
 -3 -4 9 358.54 23.24
 3 5 13 70.11 22.35
 3 5 13 32.24 14.37
 3 5 12 98.02 26.23
 3 5 12 64.36 27.99
 3 5 11 -7.74 23.45
 -3 -5 -11 4.04 8.34
 3 5 11 18.08 26.14
 -3 -5 -10 426.6 34.93
 3 5 10 396.9 46.45
 -3 -5 -10 437.94 28.98
 3 5 9 79.8 25.51
 -3 -5 -9 88.43 14.46
 -3 -5 -8 851.22 50.38
 3 5 7 834.1 61.39
 -3 -5 -7 876.8 45.82
 -3 -5 -6 902.77 46.03
 -3 -5 -6 897.51 47.95
 3 5 6 924.63 61.51
 -3 -5 -5 1439.28 87.33
 -3 -5 -5 1547.55 73.63
 -3 -5 -5 1655.52 73.86
 -3 -5 -5 1492.08 74.73
 3 5 5 1396.49 84.94
 -3 -5 -4 43.95 16.08
 -3 -5 -4 48.8 9.87
 -3 -5 -4 51.52 8.4
 -3 -5 -4 53.07 8.17
 -3 -5 -3 582.08 30.51
 -3 -5 -3 592.54 30.68
 -3 -5 -3 534.7 40.15
 -3 -5 -3 541.47 30.45
 3 5 3 455.64 36.56
 -3 -5 -2 845.61 45.06
 -3 -5 -2 844.48 45.18
 -3 -5 -2 889.75 45.53
 -3 -5 -2 819.37 45.18
 -3 -5 -2 847.75 44.77
 -3 -5 -1 948.15 51.31
 -3 -5 -1 984.01 52.28
 -3 -5 -1 1013.68 54.49
 -3 -5 -1 1028.04 52.59
 -3 -5 -1 945.95 51.48
 -3 -5 -1 1046.11 55.03
 -3 -5 0 2003.27 100.6
 -3 -5 0 2086.33 101.2
 -3 -5 0 2041.99 102.03
 -3 -5 0 2118.15 103.74
 -3 -5 0 2113.4 102.74
 -3 -5 0 2156.05 106.11
 -3 -5 1 1078.05 55.01
 -3 -5 1 1028.06 54.62
 -3 -5 1 985.63 55.8
 -3 -5 1 1009.64 56.92
 -3 -5 1 1057.89 56.86
 -3 -5 1 1047.57 61.95
 -3 -5 1 1084.19 59.17
 -3 -5 2 460.44 53.09
 -3 -5 2 469.97 29.66
 -3 -5 2 492.06 29.29
 -3 -5 2 458.41 30.57
 -3 -5 2 460.66 31.6
 -3 -5 2 482.45 31.79
 -3 -5 2 462.6 39.11
 -3 -5 2 441.49 33.21
 -3 -5 3 507.2 63.84
 -3 -5 3 701.91 38.18
 -3 -5 3 707.2 41.38
 -3 -5 3 675 42.18
 -3 -5 3 705.26 42.73
 -3 -5 3 469.84 50.23
 -3 -5 3 632.79 43.09
 -3 -5 4 115.75 40.61
 -3 -5 4 77.47 24.3
 -3 -5 4 144.25 16.04
 -3 -5 4 139.77 17.19
 -3 -5 4 127.01 25.66
 -3 -5 4 135.74 18.16
 -3 -5 4 169.48 17.68
 -3 -5 5 2.15 5.36
 -3 -5 5 -17.82 35.4
 -3 -5 5 11.64 18.15
 -3 -5 5 0.74 14.61
 -3 -5 5 -0.51 7.08
 -3 -5 5 -0.59 7.58
 -3 -5 5 -4.36 9.73
 -3 -5 6 24.19 19.87
 -3 -5 6 32.78 14.11
 -3 -5 6 42.52 8.79
 -3 -5 6 29.21 9.56
 -3 -5 6 51.78 32.52
 -3 -5 6 30.66 10.8
 -3 -5 7 514.65 29.12
 -3 -5 7 550.57 32.57
 3 6 14 107.38 15.34
 -3 -6 -13 25.25 5.24
 3 6 13 16.81 15.13
 -3 -6 -12 3.59 6.18
 3 6 12 15.13 19.71
 3 6 12 -6.03 20.56
 3 6 11 353.34 42.56
 -3 -6 -11 372.59 25.9
 3 6 10 306.67 39.68
 -3 -6 -10 327.42 24.94
 -3 -6 -9 649.33 40.16
 3 6 8 1050.75 77.13
 -3 -6 -8 1070.13 58.92
 -3 -6 -7 568.37 48.95
 -3 -6 -7 649.3 38.69
 3 6 7 647.89 54.99
 -3 -6 -6 1173.85 78.85
 -3 -6 -6 1407.43 69.97
 -3 -6 -6 1337.33 69.01
 3 6 6 1259.01 83.61
 3 6 5 93.25 25.05
 -3 -6 -5 119.37 12.92
 -3 -6 -5 139.26 13.41
 -3 -6 -5 93.81 18.41
 -3 -6 -5 107.83 13.28
 -3 -6 -4 169.87 22.61
 -3 -6 -4 224.85 17.73
 -3 -6 -4 249.98 18.01
 -3 -6 -4 225.95 18.09
 3 6 4 195.99 27.24
 -3 -6 -3 910.13 47.9
 -3 -6 -3 937.32 47.79
 -3 -6 -3 849.65 48.18
 -3 -6 -3 824.19 46.76
 -3 -6 -2 375.42 24.87
 -3 -6 -2 375.72 24.48
 -3 -6 -2 370.32 25.06
 -3 -6 -2 379.91 26.24
 -3 -6 -2 364.43 23.55
 -3 -6 -1 1109.29 60.09
 -3 -6 -1 1127.43 59.65
 -3 -6 -1 1174.31 60.86
 -3 -6 -1 1178.95 61.63
 -3 -6 -1 1099.13 63.31
 -3 -6 -1 1247.17 63.99
 -3 -6 -1 1135.02 58.41
 -3 -6 0 1715.33 89.19
 -3 -6 0 1786.9 88.38
 -3 -6 0 1824.34 89.92
 -3 -6 0 1817.87 91.23
 -3 -6 0 1717.95 95.52
 -3 -6 0 1780.34 92.52
 -3 -6 1 451.54 31.07
 -3 -6 1 515.79 30.05
 -3 -6 1 464.08 30.48
 -3 -6 1 415.08 31.99
 -3 -6 1 475.5 31.97
 -3 -6 1 382.41 37.94
 -3 -6 1 466.43 33.83
 -3 -6 2 186.52 15.73
 -3 -6 2 143.07 15.65
 -3 -6 2 144.83 16.76
 -3 -6 2 119.74 24.9
 -3 -6 2 165.67 19.75
 -3 -6 3 382.09 27.52
 -3 -6 3 351.17 28.66
 -3 -6 3 366.36 38.75
 -3 -6 3 336.69 29.7
 -3 -6 4 280.24 22.38
 -3 -6 4 254.91 23.86
 -3 -6 4 286.4 25.7
 -3 -6 4 319.63 25.11
 -3 -6 5 45.34 29.84
 -3 -6 5 15.14 18.8
 -3 -6 5 52.68 16.21
 -3 -6 5 37.5 8.74
 -3 -6 5 36.24 11.4
 -3 -6 6 364.91 46.54
 -3 -6 6 255.22 36.87
 -3 -6 6 232.39 26.09
 -3 -6 6 334.57 26.99
 3 7 14 5.53 7.53
 3 7 13 -3.32 13.04
 -3 -7 -13 5.51 4.06
 3 7 13 -3.99 13.57
 3 7 12 75.43 21.91
 -3 -7 -12 84.2 10.76
 -3 -7 -12 101.65 10.41
 3 7 11 395.06 44.26
 -3 -7 -11 484.15 29.92
 -3 -7 -10 128.08 15.27
 3 7 9 760.65 65.73
 -3 -7 -9 893.99 49.7
 -3 -7 -8 415.76 26.7
 3 7 8 381.26 44.28
 3 7 7 138.69 34.27
 -3 -7 -7 148.43 16.38
 3 7 6 28.65 26.29
 -3 -7 -6 34.41 10.6
 -3 -7 -5 287.58 24.15
 -3 -7 -5 315.17 22.4
 -3 -7 -4 430.77 29.98
 -3 -7 -4 423.31 27.68
 -3 -7 -3 992.42 58.22
 -3 -7 -3 1077.36 57.66
 -3 -7 -3 1084.98 56.16
 -3 -7 -3 1116.1 74.43
 -3 -7 -2 862.23 49.83
 -3 -7 -2 925.88 48.68
 -3 -7 -2 758.57 50.57
 -3 -7 -2 844.3 49.89
 -3 -7 -2 865.03 46.83
 -3 -7 -2 854.36 65.12
 -3 -7 -1 1882.02 93
 -3 -7 -1 1784.75 93.14
 -3 -7 -1 1566.8 98.79
 -3 -7 -1 1902.45 96.29
 -3 -7 0 629.69 33.96
 -3 -7 0 573.08 34.89
 -3 -7 0 578.64 35.51
 -3 -7 0 538.51 37.87
 -3 -7 1 96.46 12.82
 -3 -7 1 75.63 19.68
 -3 -7 1 91.1 15.53
 -3 -7 2 1.94 6.61
 -3 -7 2 -0.95 12.64
 -3 -7 2 6.23 11.23
 -3 -7 3 555.72 34.81
 -3 -7 3 510.81 37.57
 -3 -7 4 137.98 26.52
 -3 -7 4 154.16 23.39
 -3 -7 4 224.48 18.33
 -3 -7 4 145.6 19.85
 -3 -7 4 238.4 19.9
 -3 -7 5 153.41 26.05
 -3 -7 5 192.26 21.63
 -3 -7 5 204.01 20.89
 -3 -7 6 106.17 16.66
 -3 -7 6 261.35 18.87
 -3 -8 -13 201.11 13.72
 3 8 13 141.54 21.74
 3 8 12 418 43.48
 3 8 12 404.78 44.08
 -3 -8 -11 233.47 19.15
 -3 -8 -11 263.88 19.37
 3 8 10 228.57 34.52
 -3 -8 -9 277.07 21.25
 3 8 9 272.1 38.68
 3 8 8 89.5 29.43
 -3 -8 -8 69.56 13.43
 3 8 8 18.93 14.71
 3 8 7 -7.52 25.31
 -3 -8 -7 3.85 8.99
 3 8 7 13.32 18.82
 -3 -8 -6 732.99 41.99
 3 8 6 645.23 60.18
 -3 -8 -5 492.65 30.69
 -3 -8 -5 538.22 31.74
 -3 -8 -4 932.52 50.75
 -3 -8 -4 939.75 53.45
 -3 -8 -4 879.09 51.76
 -3 -8 -3 661.91 41.88
 -3 -8 -3 674.4 40.02
 -3 -8 -3 773.56 61.62
 -3 -8 -2 1465.5 72.94
 -3 -8 -2 1275.66 74.92
 -3 -8 -2 1572.61 102.08
 -3 -8 -1 1210.39 61.39
 -3 -8 -1 973.69 67.61
 -3 -8 -1 1056.66 64.23
 -3 -8 0 12.1 12.18
 -3 -8 0 12.37 10.41
 3 8 0 11.62 16.42
 -3 -8 1 3.33 9.9
 -3 -8 3 254.62 21.64
 -3 -8 3 191.74 21.09
 -3 -8 4 138.64 19.3
 -3 -8 4 133.97 16.59
 -3 -8 5 214.77 22.04
 -3 -8 5 392.57 23.44
 -3 -9 -13 348.59 19.39
 3 9 13 258.76 25.98
 -3 -9 -12 602.26 35.31
 -3 -9 -12 737.86 35.08
 -3 -9 -11 147.02 13.7
 -3 -9 -11 132.18 13.91
 -3 -9 -10 38.89 10.23
 -3 -9 -10 51.14 8.72
 -3 -9 -10 50.69 9.37
 3 9 10 40.34 9.46
 3 9 10 23.96 14.05
 3 9 9 62.82 25.54
 3 9 8 -2.36 23
 -3 -9 -8 5.92 8.74
 -3 -9 -8 2.75 6.16
 3 9 8 -8.4 15.93
 3 9 7 -5.82 24
 -3 -9 -7 13.21 9.91
 -3 -9 -7 10.77 6.97
 3 9 7 6.66 16.47
 3 9 6 107.77 28.1
 -3 -9 -6 144.06 14.55
 3 9 6 79.07 26.42
 -3 -9 -6 154.61 16.14
 -3 -9 -5 1127.59 58.04
 -3 -9 -5 1265.39 60.22
 -3 -9 -4 525.36 34.43
 -3 -9 -4 607.18 34.68
 -3 -9 -3 501.96 30.27
 -3 -9 -3 454.28 31.3
 -3 -9 -2 718.19 38
 -3 -9 -2 543.61 38.04
 -3 -9 -1 44.85 11.73
 -3 -9 -1 21.26 10.16
 3 9 1 29.74 15.99
 3 9 0 74.76 19.62
 -3 -9 1 286.9 23.96
 -3 -9 1 234.66 20.71
 -3 -9 2 462.5 32.98
 -3 -9 3 160.99 20.45
 -3 -9 3 142.06 17.72
 -3 -9 4 165.51 18
 -3 -9 4 246.99 18.59
 -3 -10 -13 157.24 10.42
 -3 -10 -12 33.6 5.95
 -3 -10 -11 -2.18 6.78
 -3 -10 -11 5.72 5.22
 -3 -10 -10 17.03 8.71
 -3 -10 -10 21.84 7.07
 -3 -10 -10 25.33 6.61
 3 10 10 14.3 6.67
 -3 -10 -9 16.86 8.71
 -3 -10 -9 22.6 6.99
 -3 -10 -9 31.52 7.76
 3 10 9 19.61 9.19
 3 10 7 201.66 29.51
 -3 -10 -6 880.34 44.91
 -3 -10 -6 734.72 44.28
 -3 -10 -5 301.13 22.02
 3 10 5 170.35 30.94
 -3 -10 -4 184.02 16.78
 3 10 4 91.91 23.97
 3 10 3 61.77 19.05
 3 10 2 1.23 11.19
 -3 -10 -1 72.15 13.7
 -3 -10 -1 55.91 11.12
 -3 -10 0 173.36 16.88
 -3 -10 0 180.95 17.6
 -3 -10 1 438.13 30.67
 -3 -10 2 247.4 22.28
 -3 -10 2 308.72 19.99
 -3 -10 3 56.33 10.65
 -3 -10 3 71.74 9.57
 -3 -11 -12 5.96 3.38
 -3 -11 -11 2.64 4.07
 -3 -11 -10 22.19 7.55
 -3 -11 -10 14.54 5.59
 3 11 10 16.25 6.25
 -3 -11 -9 538.47 32.2
 3 11 9 428.1 35.17
 -3 -11 -8 943.41 51.31
 3 11 8 704.71 56.11
 -3 -11 -7 611.76 31.95
 -3 -11 -7 456.22 28.15
 -3 -11 -6 293.41 21.06
 -3 -11 -6 187.55 15.9
 -3 -11 -5 45.91 10.95
 -3 -11 -4 222.77 22.58
 -3 -11 -3 93.97 15.07
 -3 -11 -3 85.38 10.73
 -3 -11 -2 34.71 11.27
 -3 -11 -2 28.35 7.7
 3 11 2 20.53 7.72
 -3 -11 -1 320.46 21.58
 -3 -11 -1 284.91 21.18
 -3 -11 0 334.03 22.13
 -3 -11 1 192.01 16.4
 -3 -11 1 158.1 14.23
 -3 -12 -11 4.26 2.99
 -3 -12 -10 122.9 10.09
 3 12 10 132.81 11.64
 -3 -12 -9 78.75 8.32
 3 12 9 90.05 10.81
 -3 -12 -8 29.41 5.86
 3 12 8 26.49 7.93
 -3 -12 -7 613.44 32.13
 3 12 7 301.24 27.82
 3 12 6 11.22 7.16
 -3 -12 -5 30.5 10.69
 3 12 5 19.04 7.34
 -3 -12 -4 42.43 10.43
 3 12 4 34.46 7.97
 -3 -12 -3 55.35 10.41
 3 12 3 48.3 7.38
 -3 -12 -2 168.96 13.82
 -3 -12 -1 161 14.6
 3 13 9 55.12 6.07
 -3 -13 -8 79.25 8.32
 3 13 8 95.14 9.1
 -3 -13 -7 20.97 6.37
 3 13 7 20.49 5.18
 -3 -13 -6 1.94 6.28
 3 13 6 0.72 3.11
 -3 -13 -5 17.36 6.31
 3 13 5 10.79 3.53
 -3 -13 -4 85.34 8.55
 -4 8 0 218.14 14.24
 -4 8 1 22.8 5.85
 -4 8 2 13.1 5.74
 4 -8 -3 2.84 18.7
 -4 8 3 33.16 7.44
 4 -8 -4 20.95 20.67
 -4 8 4 163.28 14.05
 -4 8 5 95.33 10.49
 -4 8 5 80.48 8.58
 -4 8 6 205.08 14.77
 -4 8 6 212.78 14.88
 -4 8 7 165.44 12.28
 -4 7 -3 287.13 20.12
 4 -7 2 181.97 15.75
 -4 7 -1 254.18 16.87
 4 -7 1 147.42 16.42
 -4 7 0 62.48 9.99
 4 -7 0 41.4 9.5
 4 -7 -1 -1.86 22.08
 -4 7 1 3.84 6.41
 4 -7 -2 2.01 23.99
 -4 7 2 -2.35 8.05
 -4 7 3 369.19 27.51
 -4 7 3 346.82 23.09
 -4 7 4 168.38 17.1
 -4 7 4 155.8 15.17
 -4 7 5 296.12 22.72
 -4 7 5 312.97 22.45
 -4 7 6 382.75 24.62
 -4 7 6 412.86 29.15
 -4 7 6 436.85 26.55
 -4 7 7 46.94 14.13
 -4 7 7 60.43 9.16
 -4 7 8 34.18 6.63
 -4 6 -4 139.86 16.23
 4 -6 3 229.22 20.97
 -4 6 -2 195.21 15.75
 4 -6 2 122.1 16.81
 -4 6 -1 72.87 11.5
 4 -6 1 14.27 25.49
 4 -6 1 38.2 11.14
 4 -6 0 19.35 28.21
 -4 6 0 25.55 9.49
 4 -6 0 12.99 9.65
 4 -6 -1 29.7 34.68
 -4 6 1 79.57 15.49
 -4 6 2 152.7 20.14
 4 -6 -2 59.26 37.72
 -4 6 3 543.95 40.24
 -4 6 3 619.22 38.88
 -4 6 4 379.9 30.85
 -4 6 4 416.76 31.18
 -4 6 5 342.88 26.89
 -4 6 5 408.2 29.75
 -4 6 6 57.38 10.16
 -4 6 6 77.76 12.61
 -4 6 7 30.64 17.1
 -4 6 7 29.71 8.67
 -4 6 8 2.71 4.48
 -4 6 8 6.23 5.51
 -4 6 9 20.31 12.39
 -4 6 9 31.4 6.27
 -4 5 -5 431.28 29.72
 4 -5 4 91.54 14.56
 4 -5 3 59.72 13.69
 4 -5 2 40.87 31.95
 4 -5 2 110.06 17.39
 4 -5 1 -2.98 36.05
 -4 5 0 548.19 38.68
 4 -5 0 136.83 58.96
 -4 5 1 690.24 48.46
 4 -5 -1 225.88 70.72
 -4 5 2 1992.21 106.15
 -4 5 2 1866.2 93.03
 -4 5 3 389.43 34.29
 -4 5 3 450.91 35.66
 4 -5 -4 -7.05 39.83
 4 -5 -5 32.54 37.62
 4 -5 -6 -4.67 23.84
 -4 5 6 7.49 5.99
 -4 5 6 3.6 7.2
 -4 5 7 28.94 19.76
 -4 5 7 -3.69 7.87
 -4 5 8 61.61 19.44
 -4 5 8 56.64 9.1
 -4 5 8 60.49 10.57
 -4 5 9 262.07 25.37
 -4 5 10 158.41 13.48
 -4 4 -7 88.06 13.2
 -4 4 -6 623.68 38.84
 -4 4 -5 569.2 40.25
 4 -4 4 131.62 18.51
 4 -4 3 59.08 23.4
 4 -4 3 61.64 33.49
 4 -4 2 49.31 46.75
 -4 4 -2 121.88 15.51
 4 -4 2 22.69 21.82
 -4 4 -1 281.06 26.31
 -4 4 0 714.77 49.44
 -4 4 1 1203.68 76.55
 -4 4 1 1281.83 70.75
 -4 4 2 359.12 35.53
 -4 4 2 366.83 30.81
 -4 4 3 211.77 24.99
 -4 4 3 241.63 27.39
 -4 4 4 304.2 28.39
 -4 4 4 373.53 36.02
 4 -4 -5 3.93 43.64
 -4 4 5 -0.66 7.13
 -4 4 5 3.19 9.82
 -4 4 5 1.81 8.57
 -4 4 6 127.72 18.71
 -4 4 7 196.48 30.29
 -4 4 7 253.23 23.38
 -4 4 8 423.38 36.9
 -4 4 8 478.49 30.93
 -4 4 8 355.04 27.49
 -4 4 9 352.73 30.37
 -4 4 9 282.86 20.24
 -4 4 10 163.55 14.45
 -4 3 -8 128.24 14.42
 -4 3 -7 131.49 17.6
 -4 3 -6 600.98 41.94
 4 -3 5 49.8 22.07
 4 -3 5 32.12 11.75
 4 -3 4 2.39 22.81
 4 -3 4 5.85 9.98
 -4 3 -3 263.42 21.78
 4 -3 3 164.55 21.1
 4 -3 2 405.85 65.41
 -4 3 -2 548.8 37.42
 4 -3 1 461.95 67.16
 -4 3 -1 472.23 35.47
 4 -3 0 498.25 67.66
 -4 3 0 443.95 35.77
 -4 3 0 489.46 32.73
 -4 3 1 485.33 38.51
 -4 3 1 526.96 36.32
 4 -3 -2 1351 111
 -4 3 2 1163.32 71.5
 -4 3 2 1196.07 69.75
 4 -3 -3 50.53 34.78
 -4 3 3 47.85 12.39
 -4 3 3 44.52 10.05
 -4 3 3 42.7 11.97
 4 -3 -4 41.45 36.89
 -4 3 4 25.91 9.16
 -4 3 4 26.51 10.35
 -4 3 4 31.61 12.34
 -4 3 5 134.31 16.45
 -4 3 5 135.6 21.12
 -4 3 5 128.91 18.8
 -4 3 6 784.08 54.08
 -4 3 6 773.69 51.58
 -4 3 7 209.95 30.94
 -4 3 7 222.3 23.78
 -4 3 8 164.02 26.59
 -4 3 8 127.3 15.03
 -4 3 8 151.74 16.07
 -4 3 8 128.83 14.97
 -4 3 9 32.53 7.45
 -4 3 9 46.33 17.68
 -4 3 10 41.07 8.09
 -4 3 10 42.23 6.56
 -4 2 -9 214.07 16.56
 4 -2 9 207.7 27.54
 -4 2 -8 124.51 17.54
 -4 2 -8 185.42 18.22
 -4 2 -7 210.95 33.03
 -4 2 -7 494.19 32.95
 -4 2 -6 4.97 16.7
 4 -2 6 8.18 20.01
 4 -2 5 50.99 31.52
 -4 2 -5 92.84 24.1
 4 -2 5 86.7 16.06
 4 -2 4 8.76 8.85
 -4 2 -3 549.78 49.65
 4 -2 3 676.64 74.94
 -4 2 -3 602.93 39.11
 -4 2 -2 630.02 42.07
 -4 2 -2 683.95 52.55
 4 -2 1 890.92 69.08
 -4 2 -1 1332.3 67.03
 -4 2 0 1879.74 97.58
 -4 2 0 2083.9 96.13
 -4 2 1 745.18 46.86
 -4 2 1 833.94 47.11
 4 -2 -2 90.83 19.87
 -4 2 2 121.55 16.79
 -4 2 2 126.2 15.72
 -4 2 3 374.36 30.64
 -4 2 3 399.45 30.04
 -4 2 3 365.89 30.89
 -4 2 4 139.03 17.2
 -4 2 4 150.63 18.85
 -4 2 4 169.79 19.91
 -4 2 5 865.09 52.86
 -4 2 5 813.73 51.49
 -4 2 5 1018 59.75
 -4 2 5 1036.01 59.45
 -4 2 6 352.31 31.8
 -4 2 6 360.04 30.31
 -4 2 7 705.12 52.54
 -4 2 8 324.91 32.64
 -4 2 8 291.06 24.62
 -4 2 8 297.34 23.62
 -4 2 9 12.39 7.79
 -4 2 9 14.09 7.17
 -4 2 10 -2.16 4.97
 -4 2 10 2.26 4.35
 4 -1 10 313.94 29.28
 -4 1 -10 264.88 17.22
 -4 1 -9 159.39 16.58
 -4 1 -9 51.62 21.86
 -4 1 -8 73.48 16.75
 -4 1 -8 61.78 23.87
 4 -1 7 60.17 17.16
 4 -1 7 25.05 20.95
 -4 1 -7 31.36 25.74
 -4 1 -6 126.22 30.61
 -4 1 -6 147.62 24.75
 -4 1 -5 10.64 22.92
 -4 1 -4 294.4 40.98
 -4 1 -4 291.27 23.7
 -4 1 -3 739.32 59.12
 -4 1 -3 716.79 42.79
 -4 1 -2 1380.54 72.29
 -4 1 -2 1403.47 86.93
 -4 1 -1 1813.32 106.41
 4 -1 1 1596.18 100.09
 -4 1 -1 1827.33 94.62
 -4 1 -1 1891.73 92.32
 4 -1 0 137.8 20.95
 -4 1 0 150.99 16.65
 -4 1 0 171.38 16.51
 4 -1 -1 -0.91 9.28
 -4 1 1 4.71 6.81
 -4 1 1 8.22 6.78
 4 -1 -2 370.29 35.46
 -4 1 2 407.95 30.97
 -4 1 2 470 31.99
 4 -1 -3 259.3 29.27
 -4 1 3 286.95 24.72
 -4 1 3 311.53 25.37
 -4 1 3 310.18 25.88
 -4 1 4 879.16 51.09
 -4 1 4 862.11 49.87
 -4 1 4 854.76 52.93
 -4 1 4 922 53.82
 -4 1 4 883.52 51.49
 -4 1 5 1054.79 62.53
 -4 1 5 1032.03 63.78
 -4 1 6 379.49 35.64
 -4 1 6 227.8 24.46
 -4 1 6 342.28 27.2
 -4 1 6 277.74 25.75
 -4 1 7 699.99 51.2
 -4 1 8 67.95 13.09
 -4 1 8 71.67 12.08
 -4 1 8 62.28 19.74
 -4 1 8 70.48 11.16
 -4 1 9 32.67 9.08
 -4 1 9 36.09 8.44
 -4 1 10 3.28 4.66
 -4 1 10 2.28 4.84
 4 0 11 340.92 33.54
 4 0 10 131.8 23.16
 -4 0 -10 89.06 25.03
 -4 0 -10 176.63 15.59
 -4 0 -9 41.46 13.62
 4 0 8 11.41 18.19
 4 0 7 58.1 16.6
 -4 0 -7 74.47 20.99
 -4 0 -6 541.14 41.95
 -4 0 -5 628.68 60.24
 4 0 5 490.52 41.21
 -4 0 -5 547.43 41.89
 -4 0 -4 916.55 52.34
 -4 0 -4 905.86 50.97
 4 0 4 831.53 58.32
 4 0 3 1200.64 72.19
 -4 0 -3 1284.82 66.34
 -4 0 -2 656.45 52.67
 4 0 2 582.74 42.24
 4 0 2 498.19 37.41
 -4 0 -2 593.11 37.03
 -4 0 -1 254.15 32.76
 4 0 1 312.94 28.02
 4 0 1 225.24 23
 -4 0 -1 319.11 23.84
 4 0 0 65.67 14.76
 4 0 0 54.48 11.39
 -4 0 0 72.01 11.39
 -4 0 0 62.68 10.71
 -4 0 0 64.68 8.99
 4 0 -1 487.1 37.56
 4 0 -1 381.49 32.14
 -4 0 1 431.78 30.85
 -4 0 1 470.16 31.45
 -4 0 1 499.26 30.27
 4 0 -2 183.69 20.22
 -4 0 2 187.89 18.68
 -4 0 2 222.97 20.33
 4 0 -2 221.56 24.26
 4 0 -3 282.39 29.45
 4 0 -3 260.36 25.96
 -4 0 3 325.67 25.45
 -4 0 3 346.69 24.88
 -4 0 3 363.96 27.46
 -4 0 3 397.06 28.73
 4 0 -4 1516.46 94.85
 -4 0 4 1614.27 86.71
 -4 0 4 1590.47 85.38
 -4 0 4 1891.65 91.92
 -4 0 4 1857.49 92.06
 -4 0 5 274.63 24.08
 -4 0 5 197.66 21.23
 -4 0 5 272.97 24.62
 -4 0 5 262.31 26.9
 -4 0 6 108.58 22.01
 -4 0 6 73.82 13.63
 -4 0 6 85.64 14.25
 -4 0 7 26.39 18.56
 -4 0 7 1.99 6.91
 -4 0 8 38.08 11.66
 -4 0 8 47.67 12.86
 -4 0 8 37.33 9.18
 -4 0 9 23.14 7.43
 -4 0 9 20.24 7.75
 -4 0 10 186.3 13.27
 -4 0 10 162.75 13.78
 -4 -1 -11 38.16 7.58
 4 1 11 43.87 13.17
 -4 -1 -11 23.47 18.37
 4 1 11 48.62 23.07
 -4 -1 -10 36.47 11.16
 4 1 10 21.76 16.16
 -4 -1 -9 -0.53 11.44
 4 1 8 22.88 14.61
 -4 -1 -8 20.21 13.8
 4 1 8 2.4 20.72
 -4 -1 -8 25.36 17.89
 4 1 7 502.32 45.64
 -4 -1 -7 471.74 36.17
 -4 -1 -7 569.55 39.9
 -4 -1 -6 1030.93 62.25
 4 1 5 463.15 35.26
 -4 -1 -5 436.8 28.68
 -4 -1 -5 452.45 27.98
 -4 -1 -5 388.07 33.61
 4 1 4 1559.92 83.03
 4 1 4 1321.06 77.5
 -4 -1 -4 1445.82 74.86
 -4 -1 -4 1444.67 73.79
 -4 -1 -4 1245.32 76.09
 -4 -1 -3 386.87 42.32
 4 1 3 298.4 25.67
 -4 -1 -3 317.47 23.76
 -4 -1 -3 309.62 22.76
 -4 -1 -2 258.19 34.24
 -4 -1 -2 240.28 19.77
 -4 -1 -2 220.92 18.25
 4 1 2 206.78 20.88
 -4 -1 -1 119.76 25.96
 4 1 1 130.96 15.75
 -4 -1 -1 136.7 14.86
 -4 -1 -1 134.78 14.03
 -4 -1 -1 142.16 12.69
 4 1 0 808.59 52.89
 -4 -1 0 833.34 50.53
 -4 -1 0 914.98 50.22
 -4 -1 0 1001.36 50.15
 4 1 -1 894.19 55.42
 -4 -1 1 910.56 52.83
 -4 -1 1 927.67 51.72
 -4 -1 1 991.83 52.45
 4 1 -2 589.48 42.24
 -4 -1 2 660.27 40.66
 -4 -1 2 658.73 39.52
 -4 -1 2 693.77 41.28
 -4 -1 2 725.34 41.38
 4 1 -3 1280.13 74.5
 4 1 -3 1083.42 69.01
 -4 -1 3 1196.15 66.61
 -4 -1 3 1244.24 65.85
 -4 -1 3 1258.12 68.42
 -4 -1 4 979.21 54.05
 -4 -1 4 840.18 55.2
 -4 -1 4 1055.7 58.48
 -4 -1 4 1011.36 58.87
 -4 -1 4 1167.57 63.51
 -4 -1 5 318.79 30.25
 -4 -1 5 255.97 24
 -4 -1 5 292.88 25.3
 -4 -1 5 287.79 25.46
 -4 -1 5 310.32 31.57
 -4 -1 6 8.55 8.69
 -4 -1 6 4.49 7.42
 -4 -1 6 1.97 6.96
 -4 -1 6 3.75 7.62
 -4 -1 6 7.81 14.63
 -4 -1 7 279.69 25.61
 -4 -1 7 303.59 25.02
 -4 -1 8 336.3 25.13
 -4 -1 8 290.66 24.79
 -4 -1 8 272.09 22.16
 -4 -1 9 80.44 10.5
 -4 -1 9 85.47 10.97
 -4 -1 10 147.82 11.57
 4 2 12 106.92 20.89
 -4 -2 -11 -7.59 19.62
 -4 -2 -11 -4.58 7.7
 4 2 11 9.05 22.55
 -4 -2 -10 -4.04 10.68
 4 2 10 -6.88 15.59
 4 2 9 131.36 25.65
 4 2 9 75.19 24.06
 -4 -2 -8 518.13 35.05
 -4 -2 -8 567.2 38.4
 4 2 8 436.33 45.55
 4 2 7 1249.08 86.89
 -4 -2 -7 1388.32 75.75
 -4 -2 -7 1399.33 77.01
 -4 -2 -6 399 31.59
 -4 -2 -6 395.48 33.68
 -4 -2 -6 473.17 34.04
 -4 -2 -5 301.45 26.89
 -4 -2 -5 340.36 24.55
 4 2 5 339.03 27.05
 -4 -2 -5 324.57 23.59
 -4 -2 -5 319.17 28.66
 -4 -2 -5 408.82 29.84
 -4 -2 -5 401.57 49.06
 -4 -2 -4 453.23 33.43
 4 2 4 519.71 35.45
 -4 -2 -4 591.21 53.64
 -4 -2 -4 518.65 32.76
 -4 -2 -4 493.29 31.18
 -4 -2 -4 436.93 34.25
 -4 -2 -4 598.04 37.66
 -4 -2 -3 43.01 23.63
 -4 -2 -3 33.99 11.4
 -4 -2 -3 35.97 7.65
 -4 -2 -3 33.29 7.73
 -4 -2 -3 27.97 13.72
 -4 -2 -3 44.47 10.62
 4 2 3 37.9 9.48
 -4 -2 -2 14.48 19.36
 -4 -2 -2 17.09 9.66
 4 2 2 19.41 7.89
 -4 -2 -2 11.3 6.09
 -4 -2 -2 8.99 6.32
 -4 -2 -2 5.05 12.03
 -4 -2 -2 22.76 6.3
 -4 -2 -1 614.99 37.9
 -4 -2 -1 632.72 37.36
 -4 -2 -1 674.44 36.92
 -4 -2 -1 577.46 37.28
 4 2 0 1782.74 93.77
 -4 -2 0 1782.95 89.76
 -4 -2 0 1953.25 89.29
 -4 -2 0 1575.27 86.86
 -4 -2 0 1843.41 89.04
 -4 -2 0 1684.92 89.26
 4 2 -1 968.52 60.19
 -4 -2 1 1079.47 57.88
 -4 -2 1 1124.51 57.09
 -4 -2 1 977.01 56.68
 -4 -2 1 1033.87 57.98
 -4 -2 1 1096.92 57.88
 -4 -2 2 1475.97 81.28
 -4 -2 2 1594.74 80.95
 -4 -2 2 1450.28 81.73
 4 2 -2 1500.01 85.14
 -4 -2 2 1523.14 82.83
 -4 -2 2 1619.13 83.19
 -4 -2 2 1680.06 84.28
 -4 -2 3 1103.5 63.84
 4 2 -3 1022.23 66.61
 -4 -2 3 1181.2 63.46
 -4 -2 3 1176.8 66.07
 -4 -2 3 1056.86 64.04
 -4 -2 3 1263.76 66.82
 -4 -2 3 1365.56 67.49
 -4 -2 3 1340.67 68.26
 -4 -2 3 1452.58 72.49
 -4 -2 4 334.22 25.12
 -4 -2 4 279.64 25.36
 -4 -2 4 263.81 24.15
 -4 -2 4 319.53 25.85
 -4 -2 4 327.16 26.36
 -4 -2 4 365.96 32.72
 -4 -2 5 35.33 10.95
 -4 -2 5 34.98 10.47
 -4 -2 5 45.92 10.31
 -4 -2 5 42.78 10.81
 -4 -2 5 41.54 19.12
 -4 -2 6 2.46 7.77
 -4 -2 6 0.6 5.47
 -4 -2 7 312.34 25.5
 -4 -2 7 312.38 26.06
 -4 -2 7 308.46 25.17
 -4 -2 8 164.98 15.95
 -4 -2 8 164.41 16.89
 -4 -2 9 119.95 11.38
 -4 -2 9 149.86 13.45
 -4 -3 -12 17.74 15.3
 4 3 12 36.6 19.04
 -4 -3 -11 11.83 8.59
 4 3 11 9.57 22.28
 -4 -3 -10 370.6 28.22
 4 3 9 507.43 55.09
 4 3 9 609.04 56.1
 -4 -3 -8 1425.25 71.4
 -4 -3 -8 1594.42 77.22
 4 3 7 878.84 70.89
 -4 -3 -7 1099.02 61.37
 -4 -3 -7 991.43 61.91
 -4 -3 -7 1214.06 67.1
 4 3 6 22.74 13.58
 -4 -3 -6 15.32 12.65
 4 3 6 12.42 6.56
 -4 -3 -6 20.88 15.78
 -4 -3 -6 16.69 9
 -4 -3 -5 539.52 38.39
 -4 -3 -5 703.94 61.15
 4 3 5 659.07 41.74
 -4 -3 -5 549.11 39.14
 -4 -3 -5 754.86 45.59
 -4 -3 -4 78.74 14.17
 -4 -3 -4 116.11 12.79
 -4 -3 -4 101.01 11.5
 -4 -3 -4 80.12 15.88
 -4 -3 -4 107.64 15.4
 -4 -3 -4 127.62 29.6
 -4 -3 -3 10.59 9.31
 -4 -3 -3 0.81 4.81
 -4 -3 -3 2.48 4.6
 -4 -3 -3 1.25 19.92
 -4 -3 -3 3.92 5.32
 -4 -3 -3 0.39 11.39
 -4 -3 -3 3.84 6.67
 -4 -3 -2 173.21 16.61
 -4 -3 -2 152.16 28.08
 -4 -3 -2 226.18 17.86
 -4 -3 -2 232.08 17.27
 -4 -3 -2 206.43 17.33
 -4 -3 -2 160.92 16.91
 -4 -3 -2 160.5 15.01
 -4 -3 -2 222.9 20.34
 -4 -3 -1 3320.27 154.55
 -4 -3 -1 3358.02 153.73
 -4 -3 -1 3490.14 154.27
 -4 -3 -1 2905.77 152.55
 -4 -3 -1 2993.63 154.42
 -4 -3 0 523 33.01
 -4 -3 0 571.91 32.84
 -4 -3 0 455.68 30.92
 -4 -3 0 600.97 33.59
 -4 -3 0 490.15 32.47
 -4 -3 0 477.18 33.22
 -4 -3 1 1315.7 67.31
 -4 -3 1 1239.37 66.36
 -4 -3 1 1183.91 66.17
 -4 -3 1 1286.67 67.62
 -4 -3 1 1226.49 67.52
 -4 -3 1 1207.4 68.2
 -4 -3 1 1379.73 72.91
 4 3 -2 1086.96 64.44
 -4 -3 2 1085.54 61.14
 -4 -3 2 1025.45 60.05
 -4 -3 2 1150.58 62.11
 -4 -3 2 1105.07 62.31
 -4 -3 2 1224.5 66.71
 -4 -3 2 1161.41 63.1
 -4 -3 2 1121.85 63.2
 -4 -3 3 345.86 25.98
 -4 -3 3 314.82 21.83
 -4 -3 3 277.29 24.26
 -4 -3 3 241.08 22.81
 -4 -3 3 287.7 23.83
 -4 -3 3 323.68 25.67
 -4 -3 3 321.09 29.94
 -4 -3 3 291.91 24.77
 -4 -3 4 18.12 8.82
 -4 -3 4 27.96 8.79
 -4 -3 4 27.82 8.46
 -4 -3 4 31.1 10.14
 -4 -3 4 35.73 9.02
 -4 -3 4 37.4 17.32
 -4 -3 5 527.55 33.53
 -4 -3 5 489.28 34.14
 -4 -3 5 409.63 32.78
 -4 -3 5 457.44 32.99
 -4 -3 5 475.06 33.95
 -4 -3 5 412.07 44.35
 -4 -3 6 270 22.89
 -4 -3 7 314.55 24.13
 -4 -3 7 304.36 24.79
 -4 -3 8 133.88 13.35
 -4 -3 8 162.44 15.23
 -4 -3 9 237.09 16.28
 -4 -4 -12 27.01 6.84
 -4 -4 -12 22.42 16.01
 4 4 12 24.2 18.84
 -4 -4 -11 366.67 42.56
 -4 -4 -11 408.09 25.9
 -4 -4 -10 273.14 23.29
 4 4 9 332.07 43.47
 -4 -4 -9 456.98 33.46
 -4 -4 -8 1117.74 61.64
 -4 -4 -8 1003.76 52.56
 4 4 7 20.94 15.45
 -4 -4 -7 40.17 13.3
 -4 -4 -7 43.84 13.54
 4 4 6 132.56 23.37
 -4 -4 -6 168.07 19.74
 -4 -4 -6 177.46 15.72
 -4 -4 -6 202.32 37.65
 -4 -4 -6 232.51 24.11
 -4 -4 -5 113.89 15.53
 4 4 5 79.77 16.15
 -4 -4 -5 109.64 30.14
 -4 -4 -5 121.45 13.74
 -4 -4 -5 116.58 11.99
 -4 -4 -5 122.7 17.84
 4 4 4 284.52 27.83
 -4 -4 -4 317.47 38.11
 -4 -4 -4 312.52 22.59
 -4 -4 -4 384.54 30.12
 -4 -4 -4 292.47 23.6
 -4 -4 -3 64.32 11.58
 -4 -4 -3 45.34 19.44
 -4 -4 -3 71.24 12.98
 -4 -4 -3 71.61 10.32
 -4 -4 -2 1449.09 75.18
 -4 -4 -2 1340.54 71.3
 -4 -4 -2 1611.86 78.99
 -4 -4 -2 1354.6 71.11
 -4 -4 -1 1602.21 88.28
 -4 -4 -1 1772.85 85.41
 -4 -4 -1 1688.83 85.79
 -4 -4 0 785.08 48.59
 -4 -4 0 753.05 45.18
 -4 -4 0 845.61 47.03
 -4 -4 0 793.11 46.22
 -4 -4 0 887.92 51.18
 -4 -4 1 441.22 31.53
 -4 -4 1 404.03 27.8
 -4 -4 1 392.31 28.38
 -4 -4 1 428.44 28.8
 -4 -4 1 421.41 29.05
 -4 -4 1 405.27 29.08
 -4 -4 1 468.81 34.02
 -4 -4 1 421.81 32.08
 -4 -4 2 255.4 20.51
 -4 -4 2 256.66 22.02
 -4 -4 2 291.74 24.21
 -4 -4 2 247.59 21.78
 -4 -4 2 251.22 21.66
 -4 -4 2 281.56 23.55
 -4 -4 2 292.91 28.27
 -4 -4 2 292.17 24.96
 -4 -4 3 3.77 7.03
 -4 -4 3 2.5 6.42
 -4 -4 3 -3.28 8.02
 -4 -4 3 -0.56 7.03
 -4 -4 3 3.27 5.67
 -4 -4 3 4.66 7.15
 -4 -4 3 2 13.35
 -4 -4 3 1.84 8.4
 -4 -4 4 943.69 48.83
 -4 -4 4 923.92 52.32
 -4 -4 4 760.36 51.9
 -4 -4 4 828.12 50.85
 -4 -4 4 973.59 53.86
 -4 -4 4 682.34 62.86
 -4 -4 4 825.53 51.91
 -4 -4 5 345.7 26.17
 -4 -4 6 659.47 40.3
 -4 -4 6 631 41.27
 -4 -4 7 307.26 22.28
 -4 -4 7 304.8 23.68
 -4 -4 8 148.63 11.96
 -4 -4 8 153.64 13.86
 4 5 13 76.54 14.05
 -4 -5 -12 86.13 22.71
 4 5 12 113.57 23.8
 -4 -5 -11 118.08 27.21
 -4 -5 -11 159.53 15.19
 -4 -5 -10 472.51 50.44
 -4 -5 -10 532.54 34.48
 -4 -5 -9 884.23 58.12
 -4 -5 -9 859.15 49.79
 -4 -5 -8 219.26 25.84
 -4 -5 -8 229.19 21.52
 4 5 7 15.86 15.19
 -4 -5 -7 25.84 23.26
 -4 -5 -7 18.36 11.58
 -4 -5 -7 33.54 13.46
 4 5 6 14.83 13.89
 -4 -5 -6 34.05 23.97
 -4 -5 -6 24.42 11.68
 -4 -5 -6 28.21 8.4
 -4 -5 -6 31.57 12.68
 -4 -5 -5 980.41 70.79
 -4 -5 -5 1072.76 52.4
 -4 -5 -5 983.68 50.98
 -4 -5 -5 1164.78 64.6
 -4 -5 -5 878.82 52.38
 -4 -5 -4 1480.93 71.9
 -4 -5 -4 1397.51 89.83
 -4 -5 -4 1585.26 72.48
 -4 -5 -4 1430.88 73.67
 -4 -5 -4 1659.28 82.96
 -4 -5 -4 1288.79 71.49
 -4 -5 -3 1121.62 64.4
 -4 -5 -3 1175.8 61.56
 -4 -5 -3 1172.64 61.57
 -4 -5 -3 1292.69 69.94
 -4 -5 -3 1132.31 61.06
 -4 -5 -2 2255.55 118.33
 -4 -5 -2 2288.78 114.22
 -4 -5 -2 2348.33 113.95
 -4 -5 -2 2367.23 114.3
 -4 -5 -2 2577.4 121.01
 -4 -5 -2 2276.76 112.7
 -4 -5 -1 457.15 30.18
 -4 -5 -1 468.59 30.26
 -4 -5 -1 485.11 30.78
 -4 -5 -1 559.21 35.66
 -4 -5 -1 454.71 33.63
 -4 -5 0 95.13 12.64
 -4 -5 0 94.49 12.33
 -4 -5 0 98.74 12.61
 -4 -5 0 112.34 16.15
 -4 -5 0 102.03 14.73
 -4 -5 1 249.21 23.4
 -4 -5 1 239.66 19.44
 -4 -5 1 244.33 20.07
 -4 -5 1 239.75 20.61
 -4 -5 1 241.3 21.11
 -4 -5 1 242.98 21.25
 -4 -5 1 239.07 25.38
 -4 -5 1 253.72 23.94
 -4 -5 2 3.25 7.05
 -4 -5 2 0.83 6.45
 -4 -5 2 9.38 7
 -4 -5 2 -1.65 7.03
 -4 -5 2 -0.56 7.02
 -4 -5 2 1.94 13.83
 -4 -5 2 -0.65 9.85
 -4 -5 2 0.69 6.65
 -4 -5 3 156.13 14.96
 -4 -5 3 151.19 16.74
 -4 -5 3 170.26 18.12
 -4 -5 3 163.22 17.7
 -4 -5 3 119.74 26.85
 -4 -5 3 149.87 19.16
 -4 -5 4 181.46 18.42
 -4 -5 4 215.75 20.2
 -4 -5 4 176.47 28.45
 -4 -5 4 201.15 19.64
 -4 -5 5 932.29 52.88
 -4 -5 5 896.6 54.52
 -4 -5 5 951.97 53.64
 -4 -5 6 690.48 39.26
 -4 -5 6 630.83 40.85
 -4 -5 7 46.74 7.36
 -4 -6 -13 14.64 3.6
 4 6 13 9.06 9.93
 -4 -6 -12 478.22 27.67
 -4 -6 -11 910.75 49.75
 -4 -6 -10 976.84 77.38
 -4 -6 -10 1308.8 65.48
 -4 -6 -9 307.62 38.75
 -4 -6 -9 374.68 35.38
 -4 -6 -9 358.02 27.23
 -4 -6 -8 63.18 14
 -4 -6 -8 50.38 16.14
 -4 -6 -7 102.48 24.13
 -4 -6 -7 109.24 13.67
 -4 -6 -7 99.57 19.65
 -4 -6 -7 120.31 16.29
 4 6 6 24.12 13.52
 -4 -6 -6 13.53 17.78
 -4 -6 -6 25.93 8.49
 -4 -6 -6 23.48 7.93
 -4 -6 -6 24.27 11.96
 -4 -6 -6 23.02 10.83
 -4 -6 -5 617.94 52.24
 -4 -6 -5 716.76 39.56
 -4 -6 -5 797.65 40.03
 -4 -6 -5 737.11 50.28
 -4 -6 -5 658.02 39.65
 -4 -6 -4 1900.4 97.39
 -4 -6 -4 1890.66 94.13
 -4 -6 -4 1975.17 93.99
 -4 -6 -4 2040.43 104.86
 -4 -6 -4 1687.37 93.02
 -4 -6 -3 1201.7 63.99
 -4 -6 -3 1254.55 64.22
 -4 -6 -3 1387.65 72.73
 -4 -6 -3 1164.68 66.83
 -4 -6 -3 1110.09 68.3
 -4 -6 -3 1200.19 63.14
 -4 -6 -2 383.58 26.06
 -4 -6 -2 366.44 25.65
 -4 -6 -2 350.48 25.25
 -4 -6 -2 390.58 26.09
 -4 -6 -2 438.97 30.18
 -4 -6 -2 362.98 28.35
 -4 -6 -2 336.4 29.64
 -4 -6 -1 38.62 9.23
 -4 -6 -1 32.36 8.59
 -4 -6 -1 37.35 8.33
 -4 -6 -1 29.57 7.69
 -4 -6 -1 26.15 11.25
 -4 -6 -1 27.09 9.77
 -4 -6 0 126.55 14.41
 -4 -6 0 148.53 14.83
 -4 -6 0 146.54 15.1
 -4 -6 0 145.58 15.58
 -4 -6 0 151.85 19.89
 -4 -6 0 143.9 18.58
 -4 -6 0 114.86 17.97
 -4 -6 1 138.78 15.36
 -4 -6 1 125.46 13.99
 -4 -6 1 133.22 15.02
 -4 -6 1 136.25 15.65
 -4 -6 1 108.55 21.16
 -4 -6 1 116.57 17.49
 -4 -6 1 133.48 17.46
 -4 -6 2 237.03 18.97
 -4 -6 2 239.37 20.51
 -4 -6 2 227.98 21.73
 -4 -6 2 245.28 21.67
 -4 -6 2 168.1 29.28
 -4 -6 2 204.49 22.62
 -4 -6 3 1245.79 69.39
 -4 -6 3 1139.32 81.01
 -4 -6 4 1037.13 54.66
 -4 -6 4 965.75 66.05
 -4 -6 4 936.18 55.81
 -4 -6 5 549.27 32.78
 -4 -6 5 496.01 32.65
 -4 -6 6 102.09 10.46
 -4 -7 -13 712.35 34.41
 4 7 13 525.59 42.61
 -4 -7 -12 238.27 16.52
 -4 -7 -11 414.95 26.89
 -4 -7 -10 313.77 23.75
 -4 -7 -9 54.44 15.11
 -4 -7 -8 160.46 26.34
 -4 -7 -8 167.86 18.13
 -4 -7 -7 172.96 29.34
 -4 -7 -7 278.19 22.5
 -4 -7 -6 238.56 22.68
 -4 -7 -6 278.38 31.39
 -4 -7 -6 290.8 22.92
 -4 -7 -5 651.34 41.15
 -4 -7 -5 686.86 40.69
 -4 -7 -5 733.41 51.01
 -4 -7 -5 646.06 39.64
 -4 -7 -4 128.81 15.6
 -4 -7 -4 141.53 15.14
 -4 -7 -4 171.35 20.46
 -4 -7 -4 136.69 17.08
 -4 -7 -4 151.48 15.33
 -4 -7 -3 474.84 31.62
 -4 -7 -3 441.36 30.31
 -4 -7 -3 525.09 36.4
 -4 -7 -3 452.66 32.44
 -4 -7 -3 427.17 36.08
 -4 -7 -3 479.41 29.92
 -4 -7 -2 227.59 20.33
 -4 -7 -2 264.98 20.23
 -4 -7 -2 207.6 18.92
 -4 -7 -2 194.67 23.54
 -4 -7 -2 218.45 22.39
 -4 -7 -2 236.91 22.4
 -4 -7 -1 120.04 14.98
 -4 -7 -1 133.81 14.49
 -4 -7 -1 109.54 13.79
 -4 -7 -1 136.88 19.07
 -4 -7 -1 123.11 18.66
 -4 -7 -1 154.99 18.74
 -4 -7 0 25.26 8.51
 -4 -7 0 30.87 8.4
 -4 -7 0 37.79 16.46
 -4 -7 0 36.31 12.1
 -4 -7 1 686.52 38.75
 -4 -7 1 641.41 39.53
 -4 -7 1 617.08 42.91
 -4 -7 1 703.23 45.44
 -4 -7 2 2031.95 107.38
 -4 -7 3 345.24 25.16
 -4 -7 3 302.32 26.96
 -4 -7 4 314.54 20.79
 -4 -7 4 283.79 21.82
 -4 -7 5 80.66 10.82
 -4 -8 -13 184.36 11.65
 4 8 13 135.07 16.59
 -4 -8 -12 164.59 13.41
 -4 -8 -12 190.44 13.31
 -4 -8 -11 98.81 11.72
 -4 -8 -10 25.85 9.16
 -4 -8 -9 175.85 25.35
 -4 -8 -8 555.36 49.28
 -4 -8 -8 624.71 33.56
 -4 -8 -7 721.69 63.32
 -4 -8 -7 844.77 47.15
 -4 -8 -6 1385.08 84.92
 -4 -8 -6 1289.13 69
 -4 -8 -5 675.85 41.43
 -4 -8 -5 742.41 42.82
 -4 -8 -4 285.94 23.85
 -4 -8 -4 243.63 20.71
 -4 -8 -3 212.26 21.47
 -4 -8 -3 220.96 18.7
 -4 -8 -2 237.93 27.15
 -4 -8 -2 299.81 25.28
 -4 -8 -1 106.95 19.18
 -4 -8 -1 87.63 14.66
 -4 -8 0 489.5 36.77
 -4 -8 0 399.54 32.54
 -4 -8 1 686.04 57.38
 -4 -8 1 1071.99 57.78
 -4 -8 2 268.95 22.5
 -4 -8 2 184.26 20.06
 -4 -8 3 356.95 31.19
 -4 -8 3 441.83 30.91
 -4 -8 4 89.85 11.02
 -4 -9 -12 62.14 7.39
 -4 -9 -12 67.95 8
 -4 -9 -11 4.9 6.53
 -4 -9 -11 7.61 4.33
 -4 -9 -11 4.67 5.14
 4 9 11 -1.55 9.45
 -4 -9 -10 264.24 19.47
 -4 -9 -10 308.67 20.64
 -4 -9 -9 286.33 20.83
 -4 -9 -9 347.9 22.25
 -4 -9 -8 142.94 14.49
 -4 -9 -7 603.94 43.26
 4 9 7 204.1 39.08
 -4 -9 -6 1428.27 83.99
 -4 -9 -6 1339.58 70.88
 -4 -9 -5 213.56 20.29
 -4 -9 -5 213.9 20.53
 -4 -9 -5 232.03 19.31
 -4 -9 -4 -4.64 8.51
 -4 -9 -4 5.72 7.58
 -4 -9 -4 -6.4 7.97
 -4 -9 -3 180.79 15.95
 -4 -9 -3 175.47 21.93
 -4 -9 -3 128.78 16.7
 4 9 2 120.37 30.64
 -4 -9 -1 26.9 12.39
 -4 -9 0 344.49 27.94
 -4 -9 0 243.87 23.29
 -4 -9 1 710.47 41.02
 -4 -9 1 498.27 36.25
 -4 -9 2 579.15 32.32
 -4 -9 2 385.08 29.43
 -4 -9 3 47.64 11.05
 -4 -9 3 160.92 13.03
 -4 -10 -12 0.71 3.38
 -4 -10 -11 89.36 8.34
 -4 -10 -11 83.27 8.86
 -4 -10 -11 88.65 9.87
 -4 -10 -10 413.54 24.2
 -4 -10 -10 361.72 24.3
 -4 -10 -10 408.84 25.28
 -4 -10 -9 209.26 16.13
 -4 -10 -9 237.74 17.99
 -4 -10 -8 145.56 13.46
 -4 -10 -8 144.21 14.94
 -4 -10 -7 278.15 19.85
 -4 -10 -7 276.94 21.67
 -4 -10 -6 45.39 10.22
 -4 -10 -6 42.89 8.92
 -4 -10 -5 23.4 7.88
 -4 -10 -5 17.2 7.21
 -4 -10 -5 11.83 7.01
 -4 -10 -4 110.51 12.18
 -4 -10 -4 97.44 13.96
 -4 -10 -4 83.51 12.26
 -4 -10 -3 614.16 42.92
 -4 -10 -3 570.91 38.99
 -4 -10 -2 166.7 19.73
 -4 -10 -2 157.56 16.98
 -4 -10 -1 266.4 23.37
 -4 -10 -1 216.05 19.8
 -4 -10 0 497.87 33.71
 -4 -10 0 661.12 38.21
 -4 -10 1 123.84 12.5
 -4 -10 1 100.25 11.82
 -4 -10 2 6.88 8.06
 -4 -10 2 23.71 6.07
 -4 -11 -11 277.78 16.56
 -4 -11 -10 496.72 25.2
 -4 -11 -10 376.97 23.94
 -4 -11 -9 207.94 15.11
 4 11 9 173.48 17.99
 -4 -11 -8 581.62 29.2
 -4 -11 -8 483.19 26.75
 -4 -11 -7 48.88 8.53
 -4 -11 -6 22.07 7.19
 -4 -11 -5 68.49 9.58
 -4 -11 -5 86.65 10.84
 -4 -11 -4 270.21 20.96
 -4 -11 -4 316.2 23.86
 -4 -11 -3 256.92 19.72
 -4 -11 -3 239.99 18.19
 -4 -11 -3 262.67 20.97
 -4 -11 -2 259.33 18.16
 -4 -11 -2 225.29 17.95
 -4 -11 -1 392.04 24.27
 -4 -11 -1 291.36 20.78
 -4 -11 0 135.57 11.41
 -4 -12 -9 297.27 17.17
 4 12 9 138.66 13.31
 -4 -12 -8 62.26 9.16
 4 12 8 34.74 7.67
 -4 -12 -7 4.47 6.79
 4 12 7 5.74 6.07
 -4 -12 -6 133.64 13
 4 12 6 62.96 10.74
 -4 -12 -5 175.64 14.68
 4 12 5 140.25 15.16
 -4 -12 -4 133.18 11.98
 4 12 4 94.65 11.23
 -4 -12 -3 128.59 10.53
 4 12 3 108.59 10.17
 -5 7 2 316.84 19.24
 -5 7 3 155.42 12.01
 -5 6 -2 49.49 10.76
 -5 6 -1 258.92 14.71
 -5 6 -1 117.19 17.42
 5 -6 0 11.02 17.67
 -5 6 0 100.26 10.27
 5 -6 -1 56.14 25.84
 -5 6 1 275.95 19.3
 5 -6 -2 35.8 23.97
 -5 6 2 165.49 15.33
 5 -6 -3 50.6 26.41
 -5 6 3 188.75 16.12
 5 -6 -4 -2.73 20.09
 -5 6 4 57.39 8.79
 -5 6 5 19.75 5.26
 -5 6 5 15.21 11.17
 -5 6 6 -0.24 4.82
 -5 5 -4 4.54 7.1
 -5 5 -4 -7.81 9.22
 -5 5 -3 40.86 14.36
 -5 5 -2 577.61 32.75
 5 -5 1 67.8 29
 -5 5 -1 228.89 18.4
 5 -5 0 141.42 41.33
 -5 5 0 461.89 30.6
 -5 5 1 333.3 28.01
 5 -5 -1 157.54 44.32
 5 -5 -2 12.1 34.8
 -5 5 2 48.19 11.59
 5 -5 -3 9.17 30
 -5 5 3 61.94 11.65
 5 -5 -4 44.37 28.88
 -5 5 4 45.7 9.88
 5 -5 -5 12.58 22.31
 -5 5 5 76.88 9.92
 -5 5 6 158.69 19.78
 -5 5 7 147.06 12.56
 -5 4 -6 1.5 5.54
 -5 4 -5 -6.89 9.2
 -5 4 -5 6.94 10.62
 -5 4 -4 123.5 18.51
 -5 4 -3 506.96 29.43
 -5 4 -3 434.26 35.7
 5 -4 2 134.39 41.68
 -5 4 -2 423.25 27.49
 -5 4 -1 241.63 21.97
 5 -4 1 64.79 39.71
 5 -4 0 83.32 50.09
 -5 4 0 271.09 26.06
 5 -4 -1 30.91 51.72
 -5 4 1 79.99 18.52
 5 -4 -2 -3.87 52.88
 -5 4 2 11.86 10.98
 5 -4 -3 -10.78 42.24
 -5 4 3 14.12 8.89
 -5 4 3 23.85 9.93
 -5 4 4 291.9 24.67
 -5 4 4 338.9 29.21
 -5 4 5 503.48 31.59
 -5 4 5 555.23 36.08
 -5 4 6 292.84 28.59
 -5 4 7 309.87 24.71
 -5 4 7 256.79 18.34
 -5 4 8 173.33 13.15
 -5 3 -7 0.43 6.54
 -5 3 -6 19.22 12.16
 -5 3 -6 141.67 15.49
 -5 3 -5 209.68 23.35
 -5 3 -4 774.27 49.97
 -5 3 -3 848.97 49.33
 5 -3 2 80.79 54.44
 -5 3 -2 198.76 20.03
 5 -3 1 59.92 43.76
 5 -3 0 90.1 45.41
 5 -3 -1 22.29 40.75
 5 -3 -2 -6.46 38.85
 5 -3 -3 113.72 49.91
 -5 3 3 140.91 18.76
 -5 3 3 158.48 21.53
 -5 3 4 574.7 38.31
 -5 3 4 688.21 47.3
 -5 3 5 296.82 22.96
 -5 3 5 330.73 28.11
 -5 3 6 374.09 32.55
 -5 3 6 301.8 25.47
 -5 3 7 172.6 21.67
 -5 3 7 142.87 14.8
 -5 3 7 138.65 14.34
 -5 3 8 -1.18 5.45
 -5 3 8 2.64 3.59
 -5 2 -8 -3.79 6.09
 5 -2 8 2.41 10.53
 -5 2 -7 68.64 14.38
 -5 2 -7 170.76 17.17
 -5 2 -6 59.75 16.65
 -5 2 -6 136.45 19.9
 -5 2 -5 864.68 54.34
 -5 2 -4 928.74 52.27
 -5 2 -4 902.08 57.77
 5 -2 3 281.77 56.91
 -5 2 -3 367.26 27.26
 5 -2 2 82.95 41.67
 -5 2 -2 86.7 13.35
 5 -2 1 8.62 33.79
 -5 2 -1 17.1 9.72
 -5 2 0 84.19 15.52
 -5 2 1 43.91 12.65
 5 -2 -2 328.63 60.51
 -5 2 2 360.57 31.58
 -5 2 2 344.5 29.86
 5 -2 -3 793.98 89.55
 -5 2 3 883.87 54.18
 5 -2 -4 311.24 58
 -5 2 4 347.67 28.22
 -5 2 5 65.03 9.98
 -5 2 6 191.62 25.48
 -5 2 6 156.5 17.7
 -5 2 7 6.51 7.46
 -5 2 7 13.23 15.33
 -5 2 7 3.4 5.88
 -5 2 8 58.54 9.44
 -5 2 8 56.55 7.61
 -5 1 -9 -0.17 5.3
 -5 1 -8 78.45 13.75
 -5 1 -7 309.97 25.83
 -5 1 -7 370.78 27.81
 -5 1 -6 311.65 28.9
 -5 1 -6 288.61 34.48
 -5 1 -6 398.68 31.95
 -5 1 -5 517.48 47.82
 -5 1 -5 534.59 40.82
 -5 1 -4 464.21 45.33
 5 -1 4 424.13 62.29
 -5 1 -4 464.82 31.44
 -5 1 -3 150.18 17.58
 -5 1 -3 149.59 16.75
 5 -1 2 12.14 12.18
 -5 1 -2 31.16 9.39
 -5 1 -2 27.5 10.09
 -5 1 -1 108.65 17.57
 -5 1 -1 110.68 16.52
 -5 1 0 839.44 53.8
 -5 1 1 974.23 60.1
 -5 1 1 960.2 58.82
 -5 1 2 443.81 33.36
 -5 1 2 398.41 31.03
 -5 1 3 959.66 59.19
 -5 1 3 923.02 57.47
 -5 1 3 1007.84 59.02
 -5 1 3 1052.25 59.03
 5 -1 -4 20.98 32.21
 -5 1 4 12.4 6.07
 -5 1 4 14.69 8.03
 -5 1 5 135.9 23.77
 -5 1 5 94.11 15.16
 -5 1 6 218.17 25.35
 -5 1 6 166.49 19.02
 -5 1 6 174.26 18.82
 -5 1 7 0.48 7.24
 -5 1 7 0.43 5.55
 -5 1 8 89.07 11.17
 -5 1 8 92.1 9.62
 -5 0 -9 76.58 11.67
 -5 0 -8 532.24 33.09
 -5 0 -8 370.12 39.34
 -5 0 -7 431.88 33.81
 -5 0 -7 388.01 44.35
 -5 0 -6 801.72 52.57
 -5 0 -6 821.9 67.72
 -5 0 -6 919.82 55.03
 -5 0 -5 1217.78 86.58
 -5 0 -4 183.82 32.12
 5 0 4 97.05 19.76
 -5 0 -4 123.3 15.42
 -5 0 -4 131.84 15.25
 -5 0 -4 152.84 24.07
 -5 0 -3 18.6 7.85
 -5 0 -3 17.14 8.47
 -5 0 -3 18.51 18.75
 -5 0 -2 139.52 17.45
 -5 0 -2 136.6 16.03
 -5 0 -2 100.26 21.39
 5 0 1 905.48 66.39
 -5 0 -1 1076.94 59.81
 -5 0 -1 1038.85 57.98
 -5 0 -1 834.98 57.5
 5 0 0 939.34 68.18
 -5 0 0 1061.99 61.58
 -5 0 0 1014.74 59.64
 -5 0 1 210.95 21.83
 -5 0 1 188.35 19.82
 -5 0 2 718.24 48.88
 -5 0 2 711.03 47.81
 -5 0 2 804.69 48.45
 5 0 -3 148.87 22.81
 -5 0 3 161.75 18.22
 -5 0 3 150.7 16.95
 -5 0 3 125.46 16.79
 -5 0 3 159.53 17.91
 -5 0 3 171.7 20.22
 -5 0 4 48.6 9.45
 -5 0 4 51.35 11.54
 -5 0 5 128.15 16.78
 -5 0 5 107.75 16.39
 -5 0 6 91.78 14.71
 -5 0 6 112.76 14.84
 -5 0 7 136.7 15.6
 -5 0 7 154.1 15.33
 -5 0 8 189.41 15.35
 -5 0 8 148.98 12.85
 -5 -1 -10 104.9 10.93
 -5 -1 -9 58.38 21.73
 -5 -1 -9 105.22 13.97
 -5 -1 -8 555.09 36.41
 -5 -1 -8 477.32 53.06
 -5 -1 -7 944.88 56.93
 -5 -1 -7 984.58 58.36
 -5 -1 -7 925.93 77.82
 -5 -1 -6 1038.37 82.35
 -5 -1 -5 137.59 21.1
 -5 -1 -5 177.31 35.64
 -5 -1 -5 143.47 15.37
 5 1 5 131.89 21.66
 -5 -1 -5 138.1 15
 -5 -1 -5 162.71 23.77
 -5 -1 -4 268.66 26.35
 -5 -1 -4 278.69 23.18
 -5 -1 -4 268.77 22.37
 -5 -1 -4 226.75 27.63
 -5 -1 -3 377.84 31.7
 -5 -1 -3 442.51 49.2
 5 1 3 416.76 38.03
 5 1 3 344.72 32.24
 -5 -1 -3 469.45 31.99
 -5 -1 -3 443.27 30.54
 -5 -1 -3 388.09 33.66
 -5 -1 -2 22.4 12.44
 5 1 2 39.42 13.13
 5 1 2 18.09 9.95
 -5 -1 -2 22.05 8.45
 -5 -1 -2 31.17 9.25
 -5 -1 -2 16.63 16.34
 5 1 1 158.72 22.95
 5 1 1 136.87 19.62
 -5 -1 -1 158.49 18.37
 -5 -1 -1 163.94 17.44
 5 1 0 756.32 53.91
 5 1 0 618.24 47.04
 -5 -1 0 686.01 45.09
 -5 -1 0 731.11 44.36
 5 1 -1 644.6 50.26
 5 1 -1 525.93 44.39
 -5 -1 1 656.4 43.26
 -5 -1 1 669.41 42.05
 -5 -1 1 721.55 42.2
 -5 -1 2 325.05 27
 5 1 -2 249.41 27.87
 -5 -1 2 351.76 26.78
 -5 -1 2 284.12 25.08
 -5 -1 2 383.28 27.99
 -5 -1 2 444.01 32.72
 5 1 -3 16.55 11.27
 -5 -1 3 9.18 6.65
 -5 -1 3 12.94 7.12
 -5 -1 3 8.51 7.94
 -5 -1 3 9.18 6.91
 -5 -1 3 16.91 9.14
 -5 -1 3 6.82 11.12
 -5 -1 4 6.07 6.52
 -5 -1 5 63.58 13.32
 -5 -1 5 72.56 12.63
 -5 -1 5 62.21 18.23
 -5 -1 6 321.51 26.43
 -5 -1 6 343.48 26.3
 -5 -1 7 438.64 28.71
 -5 -1 7 393.46 27.4
 -5 -1 8 415.19 25.54
 -5 -2 -10 114.18 24.83
 -5 -2 -10 160.58 14.62
 -5 -2 -9 554.23 57.96
 -5 -2 -9 636.23 38.52
 -5 -2 -8 536.76 36.2
 -5 -2 -8 392.57 59.87
 5 2 7 40.4 15.44
 -5 -2 -7 39.69 31.99
 5 2 6 207.9 28.8
 -5 -2 -6 175.44 22.73
 -5 -2 -6 276.58 42.87
 -5 -2 -6 210.42 25.8
 -5 -2 -5 281.34 26.44
 -5 -2 -5 254.07 22.11
 5 2 5 252.95 25.4
 -5 -2 -5 256.28 21.75
 -5 -2 -5 287.86 28.49
 -5 -2 -4 731.73 46.7
 5 2 4 810.9 55.94
 -5 -2 -4 751.61 46.11
 5 2 4 636.44 48.63
 -5 -2 -4 787.17 45.61
 -5 -2 -4 734.2 47.82
 -5 -2 -3 206.92 21.13
 5 2 3 212.47 26.4
 -5 -2 -3 206.38 20.13
 5 2 3 191.74 22.72
 -5 -2 -3 196.44 19.02
 -5 -2 -3 219.8 23.58
 -5 -2 -2 1250.48 70.46
 5 2 2 1159.35 73.95
 -5 -2 -2 1330.84 69.81
 -5 -2 -1 1198.38 65.74
 5 2 1 1102.74 69.16
 -5 -2 -1 1268.4 65.27
 -5 -2 -1 1021.55 62.51
 -5 -2 0 545.86 36.58
 5 2 0 458.16 38.38
 -5 -2 0 528.34 35.32
 -5 -2 0 542.52 34.71
 -5 -2 0 490.43 35.2
 5 2 -1 304.98 32.64
 -5 -2 1 298.38 25.71
 5 2 -1 302.87 29.43
 -5 -2 1 311.93 25.51
 -5 -2 1 354.91 26.3
 -5 -2 1 286.8 25.85
 -5 -2 1 388.27 31.71
 5 2 -2 16.08 9.04
 -5 -2 2 32.05 8.48
 -5 -2 2 16.5 7.54
 -5 -2 2 27.22 8.48
 -5 -2 2 25.13 8.49
 -5 -2 2 20.9 9.53
 -5 -2 2 24.66 12.04
 5 2 -3 245.76 28.24
 5 2 -3 215.25 24.11
 -5 -2 3 251.57 23.27
 -5 -2 3 269.29 23.77
 -5 -2 3 277.65 25.08
 -5 -2 3 306.55 28.95
 -5 -2 4 39.96 10.33
 -5 -2 5 180.72 19.79
 -5 -2 5 213.83 20.48
 -5 -2 5 201.78 28.8
 -5 -2 6 564.52 36.61
 -5 -2 6 531.26 36.06
 -5 -2 6 646.36 43.57
 -5 -2 7 266.1 19.78
 -5 -2 7 248.01 17.92
 -5 -2 7 225.04 18.55
 -5 -2 8 41.62 6.66
 -5 -3 -11 304.33 19.13
 -5 -3 -10 221.86 32.12
 -5 -3 -10 219.68 18.54
 -5 -3 -9 625.83 65.53
 -5 -3 -9 707.22 42.52
 -5 -3 -8 51.85 38.01
 -5 -3 -8 47.58 13.89
 5 3 7 116.26 22.75
 -5 -3 -7 116.51 37.45
 5 3 6 12.71 12.3
 -5 -3 -6 28.96 29.52
 -5 -3 -6 22.47 13.47
 5 3 6 9.45 8.28
 5 3 6 9.94 7.33
 -5 -3 -6 9.95 7.8
 -5 -3 -6 3.52 16.08
 -5 -3 -5 575.91 37.42
 5 3 5 514.27 45.46
 5 3 5 473.64 38.6
 -5 -3 -5 523.04 37.82
 -5 -3 -4 297.23 25.09
 -5 -3 -4 317.03 43.37
 -5 -3 -4 293.36 24.66
 5 3 4 297.16 27.97
 -5 -3 -4 270.16 26.15
 -5 -3 -3 2452.98 117.26
 5 3 3 2304.48 122.45
 -5 -3 -3 2326.23 115.77
 -5 -3 -3 2076.83 113.22
 -5 -3 -3 2343.08 114.41
 -5 -3 -2 1907.88 100.37
 5 3 2 1715.3 104.06
 -5 -3 -1 866.96 48.84
 5 3 1 779.22 53.22
 -5 -3 -1 831.51 47.61
 -5 -3 0 166.62 17.9
 5 3 0 147.47 20.45
 -5 -3 0 172.82 17.6
 -5 -3 0 170.04 18.02
 -5 -3 0 127.39 16.16
 5 3 -1 32.87 11.43
 -5 -3 1 19.13 7.65
 -5 -3 1 38.96 9.32
 -5 -3 1 38.19 10.32
 -5 -3 1 46.37 14.23
 5 3 -2 88.46 16.1
 -5 -3 2 140.87 15.5
 -5 -3 2 119.63 15.26
 -5 -3 2 109.97 15.37
 -5 -3 2 138.07 16.89
 -5 -3 2 155.43 21.16
 -5 -3 2 138.2 16.41
 -5 -3 3 209.18 20.97
 -5 -3 3 208.1 20.88
 -5 -3 3 235 22.66
 -5 -3 3 263.57 28.04
 -5 -3 4 137.65 16.38
 -5 -3 4 124.17 25.03
 -5 -3 5 529.11 30.92
 -5 -3 5 512.98 34.65
 -5 -3 5 482.45 34.89
 -5 -3 6 238.4 19.48
 -5 -3 6 199 17.86
 -5 -3 6 224.39 19.12
 -5 -3 7 123.76 12.36
 -5 -4 -11 56.02 16.29
 -5 -4 -11 119.87 11.36
 -5 -4 -10 200.8 30.76
 -5 -4 -10 219.39 18.81
 -5 -4 -9 185.46 35.39
 -5 -4 -9 240.47 21.47
 5 4 8 30.63 16.9
 -5 -4 -8 21.95 28
 5 4 7 2.96 13.48
 -5 -4 -7 15.34 27.39
 -5 -4 -7 -2.74 12.78
 5 4 6 600.63 55.48
 -5 -4 -6 931.29 73.73
 5 4 6 746.03 50.96
 -5 -4 -6 789.62 43.91
 -5 -4 -6 756 47.23
 5 4 5 701.95 48.19
 -5 -4 -5 663.11 40.23
 -5 -4 -5 711.59 42.54
 5 4 4 180.53 24.33
 5 4 4 240.93 25.28
 -5 -4 -4 245 21.19
 5 4 3 380.72 35.71
 5 4 3 445.89 37.73
 -5 -4 -2 618.36 41.15
 5 4 1 131.73 19.21
 -5 -4 -1 131.81 14.91
 -5 -4 -1 157.92 18.09
 5 4 0 125.17 19.15
 -5 -4 0 167.46 17.14
 -5 -4 0 155.55 15.67
 -5 -4 0 132.78 16
 -5 -4 0 195.68 22.87
 5 4 -1 302.28 29.56
 -5 -4 1 331.54 24.77
 -5 -4 1 309.06 24.67
 -5 -4 1 309.58 25.86
 -5 -4 1 391.96 32.66
 -5 -4 1 368.83 28.69
 5 4 -2 646.11 48.5
 -5 -4 2 789.5 43.28
 -5 -4 2 674.82 44.04
 -5 -4 2 670.49 45.1
 -5 -4 2 889.93 54.35
 -5 -4 2 772.6 47.59
 -5 -4 2 719.34 46.52
 -5 -4 3 220.08 20.55
 -5 -4 3 181.99 18.97
 -5 -4 4 342.24 22.27
 -5 -4 4 275.68 23.81
 -5 -4 4 302.69 24.97
 -5 -4 4 264.39 34.35
 -5 -4 5 504.52 32.84
 -5 -4 5 443.54 32.02
 -5 -4 5 541.12 34.11
 -5 -4 6 82.98 11.22
 -5 -4 7 51.61 6.88
 -5 -5 -11 50.56 8.95
 -5 -5 -11 21.63 13.88
 -5 -5 -10 63.43 20.58
 -5 -5 -10 98.78 13.17
 -5 -5 -9 8.1 19.49
 -5 -5 -9 19.76 10.6
 5 5 8 22.47 15
 -5 -5 -8 30.77 23.43
 -5 -5 -8 15.38 10.16
 -5 -5 -7 406.01 47.49
 -5 -5 -7 427.61 35.15
 -5 -5 -7 387.02 28.56
 -5 -5 -6 1886.82 119.53
 5 5 6 1844.84 102.39
 -5 -5 -6 2064.32 94.15
 -5 -5 -6 2121.83 106.65
 -5 -5 -6 1904.75 95.49
 -5 -5 -5 707.09 42.72
 -5 -5 -5 827.9 43.24
 -5 -5 -5 814.72 53.3
 -5 -5 -5 737.55 44.17
 -5 -5 -4 799.3 46.22
 -5 -5 -4 793.19 45.21
 -5 -5 -4 750.97 45.33
 -5 -5 -3 348.07 25.5
 -5 -5 -3 337.66 24.99
 -5 -5 -3 293.08 26.05
 -5 -5 -2 40.23 10.03
 -5 -5 -2 41.2 10.74
 -5 -5 -2 37.64 10.17
 -5 -5 -2 40.19 13.12
 -5 -5 -1 56.52 11.26
 -5 -5 -1 65.58 10.73
 -5 -5 -1 86.34 15.85
 -5 -5 0 530.14 33.72
 -5 -5 0 526.07 33.64
 -5 -5 0 505.77 33.87
 -5 -5 0 462.7 33.8
 -5 -5 0 573.81 40.51
 -5 -5 0 549.93 38.2
 5 5 -1 971.94 62.12
 -5 -5 1 1075.05 60.98
 -5 -5 1 994.04 54.67
 -5 -5 1 953.18 55.52
 -5 -5 1 953.62 55.59
 -5 -5 1 983.3 57.06
 -5 -5 1 1068.46 64.56
 -5 -5 1 982.24 59.04
 -5 -5 2 947.61 56.85
 -5 -5 3 312.19 21.18
 -5 -5 3 262.03 22.24
 -5 -5 3 252.43 23.3
 -5 -5 3 221.37 32.53
 -5 -5 3 251.54 22.7
 -5 -5 3 322.05 24.85
 -5 -5 4 597.32 37.34
 -5 -5 4 631.05 47.27
 -5 -5 5 57.24 9.16
 -5 -5 6 15.4 5.43
 -5 -6 -12 3.42 3.99
 -5 -6 -11 69.33 9.64
 -5 -6 -10 -0.36 8.35
 -5 -6 -10 -5.51 14.97
 -5 -6 -9 92.26 23.51
 -5 -6 -9 155.47 16.11
 -5 -6 -8 415.6 44.01
 -5 -6 -8 517.25 41.37
 -5 -6 -8 472.1 32.21
 -5 -6 -7 912.95 71.96
 5 6 7 993.17 62.43
 -5 -6 -7 1096.79 69.04
 -5 -6 -6 937.14 48.27
 -5 -6 -6 945.47 59.57
 -5 -6 -6 874.35 48.26
 -5 -6 -5 655.98 39.71
 -5 -6 -5 676.37 39.34
 -5 -6 -5 700.43 48.75
 -5 -6 -5 609.94 39.2
 -5 -6 -4 695.66 42.37
 -5 -6 -4 746.15 42.26
 -5 -6 -4 653.9 45.08
 -5 -6 -4 718.75 41.75
 -5 -6 -3 201.28 19.04
 -5 -6 -3 215.03 19.09
 -5 -6 -3 212.15 21.89
 -5 -6 -2 156.77 16.27
 -5 -6 -2 149.47 15.69
 -5 -6 -2 134.06 18.28
 -5 -6 -1 352.96 26.64
 -5 -6 -1 392.85 27.39
 -5 -6 -1 387.56 26.65
 -5 -6 -1 362.22 27.05
 -5 -6 -1 424.98 33.15
 -5 -6 -1 390.52 31.72
 -5 -6 -1 402.89 31.65
 -5 -6 0 542.95 33.68
 -5 -6 0 509.21 33.05
 -5 -6 0 482.91 32.71
 -5 -6 0 517.77 34.36
 -5 -6 0 503.21 40.17
 -5 -6 0 514.18 37.01
 -5 -6 0 552.5 38.76
 5 6 -1 881 59.41
 -5 -6 1 1048.5 59.54
 -5 -6 2 275.68 23.43
 -5 -6 2 249.03 19.03
 -5 -6 2 243.21 20.07
 -5 -6 2 226.05 21.77
 -5 -6 3 477.65 31.89
 -5 -6 3 507.92 42.1
 -5 -6 3 465.52 32.68
 -5 -6 3 598.8 35.24
 -5 -6 4 251.37 19.28
 -5 -6 5 19.27 5.56
 -5 -7 -12 15.37 4.28
 -5 -7 -12 12.96 4.03
 5 7 12 10.63 7.96
 -5 -7 -11 42.45 7.8
 -5 -7 -10 113.23 12.75
 -5 -7 -9 616.56 37.06
 -5 -7 -8 528.81 34.23
 -5 -7 -7 422.6 40.21
 -5 -7 -6 78.37 16.15
 -5 -7 -5 29.51 9.79
 -5 -7 -5 28.4 10.49
 -5 -7 -5 40.06 9.43
 -5 -7 -5 25.96 10.21
 -5 -7 -4 224.3 21.04
 -5 -7 -4 211.86 19.68
 -5 -7 -4 229.39 19.44
 -5 -7 -4 221.59 21.04
 -5 -7 -4 223.42 18.51
 -5 -7 -3 165.68 17.73
 -5 -7 -3 184.77 17.3
 -5 -7 -3 184.85 19.85
 -5 -7 -3 190.6 20.68
 -5 -7 -2 493.81 33.05
 -5 -7 -2 511.67 32.3
 -5 -7 -2 490.19 38.56
 -5 -7 -2 482.45 36.71
 -5 -7 -2 493.43 36.61
 -5 -7 -1 870.86 56.25
 -5 -7 0 964.27 56.14
 -5 -7 0 938.11 54.04
 -5 -7 1 232.73 18.35
 -5 -7 1 206.39 17.76
 -5 -7 1 218.76 21.35
 -5 -7 1 269.37 23.19
 -5 -7 2 302.46 23.04
 -5 -7 2 242.86 19.3
 -5 -7 2 249.56 27.65
 -5 -7 2 223.22 20.98
 -5 -7 3 72.23 9.48
 -5 -7 3 47.54 9.91
 -5 -7 3 79.15 10.19
 -5 -8 -12 70.22 6.48
 -5 -8 -11 166.02 13.44
 -5 -8 -11 209.34 14.15
 -5 -8 -10 320.18 21.38
 -5 -8 -9 226.87 18.22
 -5 -8 -8 370.49 25.31
 -5 -8 -7 494.17 31.16
 -5 -8 -6 5.67 8.03
 -5 -8 -4 27.63 8.72
 -5 -8 -3 547.49 39.1
 -5 -8 -3 458.39 35.84
 -5 -8 -2 549.66 46.44
 -5 -8 -2 699.26 46.48
 -5 -8 -1 1460.3 74.08
 -5 -8 -1 1223.03 65.51
 -5 -8 0 552.42 44.61
 -5 -8 0 593.61 40.18
 -5 -8 1 106.61 17.75
 -5 -8 1 126.6 15.26
 -5 -8 1 148.44 15.82
 -5 -8 2 4.5 5.18
 -5 -8 2 7.69 7.24
 -5 -8 3 46.82 7.6
 -5 -9 -11 192.77 12.51
 -5 -9 -11 191.43 13.48
 -5 -9 -10 422.26 26.22
 -5 -9 -10 510.14 27.32
 -5 -9 -9 323.36 22.08
 -5 -9 -9 383.28 23.48
 -5 -9 -8 237.35 17
 -5 -9 -8 279.36 18.91
 -5 -9 -7 8.6 7.48
 -5 -9 -7 5.32 4.64
 -5 -9 -7 13.42 6.89
 -5 -9 -6 0.99 6.96
 -5 -9 -6 3.09 6.54
 -5 -9 -5 1.59 7.24
 -5 -9 -5 4.74 7.54
 -5 -9 -4 797.07 47.32
 -5 -9 -4 763.89 46.21
 -5 -9 -3 558.98 31.46
 -5 -9 -3 558.06 38.28
 -5 -9 -3 472.11 34.11
 -5 -9 -2 409.41 34.05
 -5 -9 -2 433.84 32.03
 -5 -9 -2 476.87 31.53
 -5 -9 -1 363.04 28.37
 -5 -9 -1 362.07 27.4
 -5 -9 0 4.16 6.65
 -5 -9 0 8.65 7.9
 -5 -9 1 23.07 6.57
 -5 -9 1 22.47 7.73
 -5 -9 2 17.7 5.5
 -5 -10 -10 250.7 15.27
 -5 -10 -10 230.94 14.82
 -5 -10 -10 239.11 16.1
 -5 -10 -9 69.5 7.93
 -5 -10 -9 46.45 6.24
 -5 -10 -9 59.11 8.7
 -5 -10 -8 0.78 6.09
 -5 -10 -7 43.34 8.1
 -5 -10 -7 56.94 9.63
 -5 -10 -6 84.48 9.9
 -5 -10 -6 63.88 9.82
 -5 -10 -5 584.92 31.29
 -5 -10 -5 466.99 31.76
 -5 -10 -4 448.79 31.5
 -5 -10 -4 511.98 32.67
 -5 -10 -3 295.03 22.4
 -5 -10 -3 264 20.65
 -5 -10 -2 197.02 17.65
 -5 -10 -2 172.71 15.9
 -5 -10 -1 9.06 5.68
 -5 -10 -1 9.76 7
 -5 -10 0 89.46 9.49
 -5 -10 0 67.83 8.82
 -5 -10 1 14.7 4.25
 -5 -11 -9 0.89 3.87
 -5 -11 -8 140.08 10.44
 5 11 8 67.32 10.71
 -5 -11 -7 184.52 13.65
 -5 -11 -6 101.44 9.56
 -5 -11 -6 59.38 7.35
 -5 -11 -5 305.01 17.54
 -5 -11 -5 177.38 14.55
 -5 -11 -4 270.68 17.75
 -5 -11 -3 145.92 11.82
 -5 -11 -2 115.67 9.78
 5 12 7 55.05 7.05
 5 12 6 98.42 10.12
 5 12 5 131.97 11.39
 -6 4 -1 16.07 4.32
 -6 4 0 115.61 11.59
 -6 4 1 217.96 17.06
 -6 4 2 185.28 15.08
 -6 4 3 95.64 9.14
 -6 4 3 68.65 9.23
 -6 4 4 233.78 16.12
 -6 3 -4 81.24 11.08
 -6 3 -3 50.27 12.64
 -6 3 -2 41.2 6.96
 -6 3 -2 38.78 14.97
 6 -3 1 50.38 30.72
 -6 3 -1 125.17 13.59
 6 -3 0 174.61 44.52
 -6 3 0 464.35 31.39
 6 -3 -1 177.22 48.53
 -6 3 1 484.01 32.94
 6 -3 -2 217.42 50.16
 -6 3 2 585 34.02
 -6 3 3 600.62 32.58
 -6 3 3 522.49 32.94
 -6 3 4 184.73 13.76
 -6 3 4 189.4 16
 -6 3 5 9.69 4.67
 -6 2 -5 17.79 9.45
 -6 2 -5 150.29 13.7
 -6 2 -4 17.9 12.77
 -6 2 -4 162.21 16.76
 -6 2 -3 -3.25 4.89
 -6 2 -3 -6.2 14.6
 6 -2 2 36.88 40.36
 -6 2 -2 45.08 8.81
 -6 2 -2 37.94 18.68
 6 -2 1 111.7 45.07
 -6 2 -1 239.73 21.54
 6 -2 0 140.21 46.48
 -6 2 0 198.26 21.61
 6 -2 -1 165.4 51.43
 -6 2 1 367.63 30.51
 6 -2 -2 200.13 57.41
 -6 2 2 627.02 37.71
 6 -2 -3 16.65 37.59
 -6 2 3 53.4 9.15
 -6 2 3 54.14 10.85
 -6 2 4 0.86 3.63
 -6 2 4 -0.49 12.81
 -6 2 4 2.56 6.28
 -6 2 5 33.94 7.45
 -6 2 6 119.22 10.2
 -6 1 -6 0.28 8.14
 -6 1 -5 11.91 11.31
 -6 1 -5 74.47 14.74
 -6 1 -4 -2.99 12.74
 -6 1 -4 10.77 14.12
 6 -1 3 67.44 37.85
 -6 1 -3 85.53 11.5
 -6 1 -3 84.57 18.51
 6 -1 2 446.88 65.63
 -6 1 -2 593.43 36.62
 -6 1 -2 477.53 37.23
 6 -1 1 864.89 87.25
 -6 1 -1 795.57 49.95
 6 -1 0 90.62 40.61
 -6 1 0 71.73 13.8
 6 -1 -1 271.76 50.46
 -6 1 1 203.01 22.45
 -6 1 1 234.87 20.56
 6 -1 -2 57.37 33.09
 -6 1 2 73.91 12.26
 -6 1 2 75.9 13.67
 6 -1 -3 9.74 31.37
 -6 1 3 13.44 6.51
 -6 1 3 4.45 8.04
 6 -1 -4 6.86 32.22
 -6 1 4 56.5 10.16
 -6 1 5 347.73 24.07
 -6 1 6 185.54 14.29
 -6 0 -7 4.87 8.44
 -6 0 -6 -6.29 10.22
 -6 0 -5 15.58 11.68
 -6 0 -5 27.33 14.53
 -6 0 -4 122.29 19.48
 -6 0 -4 261.3 23.45
 -6 0 -3 376.58 27.6
 -6 0 -3 359.66 29.9
 -6 0 -2 1229.25 65.87
 -6 0 -2 1082.39 64.22
 -6 0 -1 775.95 46.82
 -6 0 -1 664.14 42.53
 -6 0 0 279.04 24.64
 -6 0 0 236.42 22.19
 -6 0 1 189.25 20.55
 -6 0 1 187.83 20.28
 -6 0 1 224.24 21.77
 -6 0 2 -1.67 6.61
 -6 0 2 1.86 7.62
 -6 0 2 8.88 8.33
 6 0 -3 13.25 29.34
 -6 0 3 19.23 9.51
 -6 0 4 242.88 20.99
 -6 0 5 346.2 23.35
 -6 0 5 377.21 25.28
 -6 0 6 203.4 15.46
 -6 -1 -8 -1.7 7.4
 -6 -1 -7 -0.34 9.16
 -6 -1 -6 1.69 10.28
 -6 -1 -5 469.76 31.33
 -6 -1 -5 325.94 28.29
 -6 -1 -4 363.46 28.2
 -6 -1 -4 283.81 26
 -6 -1 -3 435.02 31.09
 6 1 3 356.09 37.06
 -6 -1 -3 445.12 32.09
 -6 -1 -2 297.28 25.26
 6 1 2 284.51 32.58
 6 1 1 13.14 11.82
 -6 -1 -1 10.72 8.13
 -6 -1 0 247.19 23.54
 6 1 0 238.63 29.81
 -6 -1 0 232.88 21.62
 -6 -1 0 314 27.24
 6 1 -1 9.16 11.69
 -6 -1 1 7.18 6.82
 -6 -1 1 10.6 7.84
 -6 -1 1 20.09 10.93
 6 1 -2 65.59 16.43
 -6 -1 2 86.63 14.01
 -6 -1 2 109.54 15.64
 -6 -1 3 246.88 19.31
 -6 -1 3 215.4 21.25
 -6 -1 3 254.79 23.68
 -6 -1 4 450.83 30.21
 -6 -1 4 524.04 33.14
 -6 -1 5 207.07 15.04
 -6 -1 5 220.07 16.83
 -6 -1 5 199.55 17.63
 -6 -1 6 107.63 10.78
 -6 -2 -9 5.54 5.56
 -6 -2 -8 23.17 8.99
 -6 -2 -7 122.01 15.21
 -6 -2 -6 384.07 28.51
 6 2 5 287.24 31.29
 -6 -2 -5 367.99 24.52
 -6 -2 -5 359.83 27.45
 6 2 4 590.14 48.54
 -6 -2 -4 637.45 39.77
 6 2 3 187.64 25.6
 6 2 2 11.54 12.02
 -6 -2 -2 11.65 6.71
 6 2 1 32.49 14.63
 -6 -2 -1 33.11 9.79
 6 2 0 10.16 12.21
 -6 -2 0 4.83 6.55
 -6 -2 0 19.86 11.5
 6 2 -1 151.81 23.5
 -6 -2 1 112.57 15.68
 -6 -2 1 175.3 20.3
 6 2 -2 612.15 49.67
 -6 -2 2 590.97 41.89
 -6 -2 2 679.75 46.09
 -6 -2 3 1009.99 49.87
 -6 -2 3 953.65 54.28
 -6 -2 3 1089.09 60.79
 -6 -2 4 330.26 24.44
 -6 -2 4 354.69 26.31
 -6 -2 4 311.28 31.25
 -6 -2 5 79.51 9.81
 -6 -2 5 74.73 10.35
 -6 -3 -9 244.84 17.38
 -6 -3 -8 249.91 19.65
 -6 -3 -7 492.22 31.92
 -6 -3 -6 343.39 23.41
 -6 -3 -6 405.29 27.81
 6 3 5 356.45 36.08
 -6 -3 -5 405.52 27.53
 -6 -3 -5 454.38 30
 6 3 4 450.05 41.39
 -6 -3 -4 495.9 32.13
 -6 -3 -4 452.64 29.43
 6 3 3 572.46 46.33
 6 3 3 482.64 40.17
 6 3 2 53.47 15.92
 6 3 2 33.33 11.83
 6 3 1 101.21 20.4
 6 3 1 80.29 16.01
 6 3 0 132.72 21.38
 -6 -3 0 177.41 17.24
 -6 -3 0 91.19 13.52
 -6 -3 0 165.88 20.16
 -6 -3 0 115.61 15.05
 -6 -3 1 772.09 40.39
 -6 -3 1 721.75 45.84
 6 3 -2 446.61 39.47
 -6 -3 2 569.65 32.01
 -6 -3 2 418.58 32.47
 -6 -3 2 554.04 39.96
 -6 -3 3 224.8 20.13
 -6 -3 3 277.66 22.91
 -6 -3 3 305.66 30.23
 -6 -3 4 260.34 17.25
 -6 -3 4 196.55 17.35
 -6 -3 4 220 18.99
 -6 -3 4 272.76 26.6
 -6 -3 5 49.94 7.68
 -6 -3 5 47.42 8.04
 -6 -4 -10 421.16 23.06
 -6 -4 -9 175.32 14.68
 -6 -4 -8 226.71 18.6
 -6 -4 -7 731.85 42.48
 -6 -4 -6 354.56 25.32
 -6 -4 -6 480.67 29.24
 6 4 5 683.98 52.01
 -6 -4 -5 641.5 39.97
 -6 -4 -5 751.76 41.91
 6 4 4 74.85 17.28
 -6 -4 -4 74.25 11.9
 -6 -4 -4 68.35 10.35
 6 4 3 92 19.87
 6 4 3 69.85 14.99
 -6 -4 -3 118.71 14.79
 -6 -4 -3 98.37 12.97
 6 4 2 219.37 28.77
 6 4 2 187.1 23.78
 6 4 1 158.81 23.94
 -6 -4 -1 183.78 17.32
 -6 -4 -1 194.35 21.67
 6 4 0 455.66 38.84
 -6 -4 0 500.39 29.51
 -6 -4 0 499.35 35.59
 -6 -4 0 398.32 29.48
 6 4 -1 405.55 37.49
 -6 -4 1 584.3 31.7
 -6 -4 1 548.17 32.16
 -6 -4 1 347.58 29.68
 -6 -4 1 515.38 37.97
 -6 -4 1 438.98 30.78
 6 4 -2 173.89 21.19
 -6 -4 2 223.18 17.03
 -6 -4 2 281.61 18.89
 -6 -4 2 125.43 14.84
 -6 -4 2 185.28 17.87
 -6 -4 2 195.37 24.37
 -6 -4 3 201.9 18.62
 -6 -4 3 258.05 21.47
 -6 -4 3 251.54 29.19
 -6 -4 4 6.8 5.2
 -6 -4 4 9.6 6.07
 -6 -4 4 13.94 10.43
 -6 -5 -10 236.3 15.23
 -6 -5 -9 362.05 22.93
 -6 -5 -8 721.14 40.4
 -6 -5 -7 365.18 25.17
 -6 -5 -7 476.46 28.13
 6 5 6 495.23 39.48
 -6 -5 -6 447.63 29.41
 -6 -5 -6 474.98 30.45
 -6 -5 -5 53.31 10.41
 -6 -5 -5 43.52 9.64
 -6 -5 -5 41.21 8.2
 -6 -5 -4 363.58 25.34
 -6 -5 -4 349.66 24.18
 -6 -5 -4 294.73 27.99
 -6 -5 -3 125.05 15.01
 -6 -5 -3 131.46 14.5
 -6 -5 -3 138.32 18.44
 -6 -5 -2 326.02 24.78
 -6 -5 -2 321.79 24.38
 -6 -5 -2 366.71 29.99
 -6 -5 -1 247.9 19.18
 -6 -5 -1 235.44 19.07
 -6 -5 -1 283.16 25.52
 -6 -5 -1 243.67 21.97
 6 5 0 1042.19 68.01
 -6 -5 0 1158.4 57.09
 -6 -5 0 1163.92 57.45
 -6 -5 0 1140.36 64.78
 -6 -5 0 1077.54 59.08
 6 5 -1 554.49 45.18
 -6 -5 1 763.19 39.7
 -6 -5 1 772.85 40.17
 -6 -5 1 573.97 39.23
 -6 -5 1 725.97 48.93
 -6 -5 1 634.21 40.15
 -6 -5 2 128.83 14.24
 -6 -5 2 180.45 16.75
 -6 -5 2 166.41 25.48
 -6 -5 3 7.05 4.87
 -6 -5 3 1.9 4.71
 -6 -5 3 2.02 12.29
 -6 -5 4 26.44 5.94
 -6 -6 -10 638.05 33.21
 -6 -6 -9 590.07 32.86
 -6 -6 -8 517.55 30.84
 -6 -6 -7 74.48 11.05
 -6 -6 -7 64.61 10.48
 -6 -6 -7 52.64 9.48
 -6 -6 -6 12.6 8.34
 -6 -6 -6 20.22 8.39
 -6 -6 -6 8.61 7.67
 -6 -6 -5 6.19 7.15
 -6 -6 -5 9.79 6.31
 -6 -6 -5 6.78 8.06
 -6 -6 -4 158.63 15.86
 -6 -6 -4 171.64 15.37
 -6 -6 -4 120.48 16.69
 -6 -6 -3 594.2 35.55
 -6 -6 -3 574.39 34.7
 -6 -6 -3 516.65 38.2
 -6 -6 -2 230.58 19.63
 -6 -6 -2 253.56 19.67
 -6 -6 -2 213.02 22.68
 -6 -6 -2 241.61 22.76
 -6 -6 -1 670.56 39.55
 -6 -6 -1 676.69 39.16
 -6 -6 -1 671.31 45.67
 -6 -6 -1 652.43 42.08
 -6 -6 0 514.66 32.12
 -6 -6 0 523.82 31.69
 -6 -6 0 496.38 39.18
 -6 -6 0 517.48 34.2
 6 6 -1 49.89 11.15
 -6 -6 1 63.75 9.48
 -6 -6 1 38.1 7.57
 -6 -6 1 49.99 17.05
 -6 -6 1 51.04 9.94
 -6 -6 2 20.99 13.79
 -6 -7 -10 219.47 15.01
 -6 -7 -10 312.09 16.19
 -6 -7 -9 341.48 20.96
 -6 -7 -8 200.43 15.53
 -6 -7 -7 13.61 7.14
 -6 -7 -6 26.7 7.76
 -6 -7 -6 19.8 9.1
 -6 -7 -5 489.89 29.05
 -6 -7 -5 320.17 26.35
 -6 -7 -4 742.58 41.98
 -6 -7 -4 770.11 41.02
 -6 -7 -3 525.05 33.77
 -6 -7 -3 588.96 33.55
 -6 -7 -3 461.57 35.6
 -6 -7 -3 556.96 36.7
 -6 -7 -2 471.25 30.75
 -6 -7 -2 519.32 30.17
 -6 -7 -2 476.22 33
 -6 -7 -1 230.51 19.59
 -6 -7 -1 238.97 18.31
 -6 -7 -1 207.64 24.49
 -6 -7 -1 243.38 20.85
 6 7 0 22.55 9.34
 -6 -7 0 38.11 7.81
 -6 -7 0 30.94 15.17
 -6 -7 0 29.03 9.06
 -6 -7 1 -1.24 10.8
 -6 -7 1 3.05 6.2
 -6 -8 -9 27.01 6.13
 -6 -8 -9 68.37 7.38
 -6 -8 -8 8.66 5.69
 -6 -8 -7 167.62 13.29
 -6 -8 -6 285.28 22.04
 -6 -8 -5 506.8 33.08
 -6 -8 -4 315.85 27.23
 -6 -8 -4 480.62 29.34
 -6 -8 -3 242.3 24.59
 -6 -8 -3 373.9 25.12
 -6 -8 -2 131.34 19.48
 -6 -8 -2 229.93 18.65
 -6 -8 -1 26.76 11.33
 -6 -8 -1 20.93 8.92
 -6 -8 0 8.01 8.5
 -6 -8 0 15.87 6.96
 -6 -8 1 78.5 8.5
 -6 -9 -8 176.26 14.86
 -6 -9 -8 319.55 16.06
 -6 -9 -7 228.75 16.64
 -6 -9 -6 486.95 29.51
 -6 -9 -5 378.64 22.02
 -6 -9 -5 357.71 24.35
 -6 -9 -4 121.05 12.72
 -6 -9 -3 101.74 12.32
 -6 -9 -2 7.67 6.55
 -6 -9 -1 27.2 7.11
 -6 -9 0 199.2 13.51
 -6 -10 -8 348.15 19.12
 -6 -10 -7 517.7 27.19
 -6 -10 -6 585.26 27.15
 -6 -10 -6 427.59 27.01
 -6 -10 -5 192.38 14.11
 -6 -10 -4 53.39 7.43
 -6 -10 -3 7.85 4.84
 -6 -10 -2 14.04 4.44
 -7 1 0 6.27 5.12
 -7 0 -2 101.64 10.26
 -7 0 -2 87.46 9.63
 -7 0 -1 -5.23 9.83
 -7 0 0 264.84 19.99
 -7 0 0 241.33 17.45
 -7 0 1 102.38 10.27
 -7 0 2 76.46 8.48
 -7 -1 -4 316.06 23.66
 -7 -1 -3 24.63 6.37
 -7 -1 -3 27.57 8.46
 7 1 2 -10.34 24.35
 -7 -1 -2 6.92 6.8
 -7 -1 -2 1.86 6.81
 7 1 1 59.23 30.43
 -7 -1 -1 71.98 11.01
 -7 -1 -1 77.22 9.19
 -7 -1 -1 63.75 10.44
 -7 -1 0 177.16 15.58
 -7 -1 0 143.22 13.74
 -7 -1 0 166.72 14.76
 -7 -1 1 296.6 19.04
 -7 -1 1 270.36 20.34
 -7 -1 2 376.48 23.03
 -7 -2 -5 126.76 15.92
 -7 -2 -4 29.45 6.51
 -7 -2 -4 36.6 11.89
 7 2 3 8.44 23.75
 -7 -2 -3 11.19 6.58
 -7 -2 -3 14.5 9.29
 -7 -2 -2 155.02 14.2
 -7 -2 -2 137.03 11.73
 -7 -2 -2 157.76 16.67
 -7 -2 -1 451.95 28.15
 -7 -2 -1 421.85 26.8
 -7 -2 -1 488.07 31.08
 7 2 0 476.23 60.1
 -7 -2 0 596.47 31.27
 -7 -2 0 460.72 29.55
 -7 -2 0 488.86 32.54
 -7 -2 1 409.94 23.6
 -7 -2 1 434.44 25.3
 -7 -2 2 146.5 12.39
 -7 -3 -6 27.81 7.32
 -7 -3 -5 2.5 4.39
 -7 -3 -5 11.77 7.96
 -7 -3 -4 5.25 5.65
 -7 -3 -4 8.34 9.25
 7 3 3 146.41 20.88
 -7 -3 -3 236.69 16.22
 -7 -3 -3 158.43 12.68
 -7 -3 -3 221.13 20.52
 7 3 2 338.16 35.06
 -7 -3 -2 574.7 30.13
 -7 -3 -2 428.01 27.18
 -7 -3 -2 575.22 34.31
 -7 -3 -1 492.21 27.34
 -7 -3 -1 422.59 25.74
 -7 -3 -1 450.05 30.48
 -7 -3 0 278.99 18.89
 -7 -3 0 252.74 18.38
 -7 -3 0 220.13 21.26
 -7 -3 1 133.43 11.34
 -7 -3 1 154.77 12.99
 -7 -3 2 14.45 5.02
 -7 -4 -6 11.43 5.93
 -7 -4 -5 14.58 5.64
 -7 -4 -5 19.05 8.02
 -7 -4 -4 191.47 14.36
 -7 -4 -4 165.03 17.45
 -7 -4 -3 771.68 43.44
 -7 -4 -3 876.24 50.27
 -7 -4 -3 860.97 46.45
 -7 -4 -2 616.73 31.85
 -7 -4 -2 499.44 29.61
 -7 -4 -2 540.95 35.34
 -7 -4 -1 478.1 26.87
 -7 -4 -1 433.29 25.86
 -7 -4 -1 399.11 30.39
 -7 -4 0 131.11 12.09
 -7 -4 0 131.96 11.93
 -7 -4 0 98.08 15.61
 -7 -4 1 2.41 4.54
 -7 -4 1 -0.53 9.61
 -7 -5 -6 31.55 6.56
 -7 -5 -5 141.36 12.19
 -7 -5 -5 112.49 12.85
 7 5 4 687.65 53.62
 -7 -5 -4 930.81 45.44
 -7 -5 -4 755.92 46.95
 -7 -5 -4 927.3 47.65
 7 5 3 251.97 29.31
 -7 -5 -3 430.83 24.31
 -7 -5 -3 352.01 22.17
 -7 -5 -3 327.77 26.25
 -7 -5 -3 422.26 25.26
 7 5 2 227.37 27.6
 -7 -5 -2 420.74 23.49
 -7 -5 -2 392.86 22.35
 -7 -5 -2 323.97 26.51
 -7 -5 -2 298.12 21.6
 7 5 1 179.87 21.98
 -7 -5 -1 286.99 18.23
 -7 -5 -1 252.39 17.17
 -7 -5 -1 211.45 22.05
 -7 -5 0 7.05 5.53
 -7 -5 0 6.27 5.2
 -7 -5 0 2.73 10.48
 -7 -5 1 1.88 3.7
 -7 -5 1 -0.41 8.24
 -7 -6 -7 204.24 14.78
 -7 -6 -6 425.99 25.95
 -7 -6 -5 290.72 18.85
 -7 -6 -5 342.97 20.55
 7 6 4 137.78 20.62
 -7 -6 -4 220.09 15.69
 -7 -6 -4 134.86 15.41
 -7 -6 -4 230.52 16.7
 7 6 3 73.22 15.86
 -7 -6 -3 141.05 12.64
 -7 -6 -3 99.33 14.1
 -7 -6 -3 134.65 12.6
 -7 -6 -2 167.08 13.9
 -7 -6 -2 164.47 12.49
 -7 -6 -2 133.14 17.04
 -7 -6 -2 122.14 12.27
 -7 -6 -1 9.26 10.21
 -7 -6 0 16.72 8.97
 -7 -7 -6 113.34 10.42
 -7 -7 -5 670.03 36.37
 -7 -7 -4 454.29 26.91
 -7 -7 -3 47.33 10.97
 -7 -7 -3 98.44 9.89

_iucr_refine_instructions_details
;
TITL ogh-2phpyno-agtfa-etoac_5mg_gau_a.res in P-1
    ogh-2phpyno-agtfa-etoac_5mg_gau.res
    created by SHELXL-2018/3 at 15:09:17 on 09-Nov-2024
REM Old TITL OGH-2PhPyNO-AgTFA-EtOAc_5mg_gau in P-1
REM SHELXT solution in P-1: R1 0.118, Rweak 0.011, Alpha 0.032
REM <I/s> 0.000 for 0 systematic absences, Orientation as input
REM Formula found by SHELXT: C14 O3 F3 Ag
CELL 1.54184 5.9062 10.7238 11.5295 64.261 80.36 74.075
ZERR 2 0.0003 0.0007 0.0008 0.006 0.005 0.005
LATT 1
SFAC C H Ag F N O
UNIT 26 18 2 6 2 6

L.S. 4 0 0
PLAN  5
SIZE 0.02 0.04 0.29
TEMP -153
BOND
list 4
fmap 2 53
acta
OMIT -2 133.5
REM <olex2.extras>
REM <HklSrc "%.\\OGH-2PhPyNO-AgTFA-EtOAc_5mg_gau.hkl">
REM </olex2.extras>

WGHT    0.144400
FVAR       0.68784
AG1   3    0.312546    0.418785    0.564505    11.00000    0.01529    0.03002 =
         0.02347   -0.00867   -0.00139   -0.01101
F1    4    0.282177    0.641237    0.068445    11.00000    0.02938    0.04170 =
         0.02892   -0.02018   -0.00093   -0.00122
F2    4    0.126018    0.836272    0.090339    11.00000    0.02584    0.03185 =
         0.02585   -0.00554   -0.00291   -0.01279
F3    4   -0.070131    0.674658    0.154689    11.00000    0.02070    0.04273 =
         0.02849   -0.00756   -0.00590   -0.01799
O1    6    0.250482    0.175731    0.655903    11.00000    0.01239    0.02949 =
         0.02861   -0.01157   -0.00330   -0.00620
O2    6    0.153669    0.545496    0.371928    11.00000    0.01974    0.03231 =
         0.01574   -0.00776   -0.00054   -0.01229
O3    6    0.440464    0.667357    0.274862    11.00000    0.01590    0.03688 =
         0.02373   -0.01163    0.00081   -0.01871
N1    5    0.439374    0.084588    0.709154    11.00000    0.01718    0.03756 =
         0.02296   -0.01794    0.00464   -0.01742
C1    1    0.421448   -0.003874    0.836157    11.00000    0.01707    0.03104 =
         0.02931   -0.01674    0.00362   -0.01255
AFIX  43
H1    2    0.271739    0.001702    0.881550    11.00000   -1.20000
AFIX   0
C2    1    0.612327   -0.100328    0.900145    11.00000    0.02242    0.02582 =
         0.03242   -0.01358   -0.00103   -0.00739
AFIX  43
H2    2    0.595538   -0.161193    0.988784    11.00000   -1.20000
AFIX   0
C3    1    0.834241   -0.108539    0.833268    11.00000    0.02218    0.03455 =
         0.02500   -0.01708   -0.00775   -0.00377
AFIX  43
H3    2    0.970753   -0.174075    0.875240    11.00000   -1.20000
AFIX   0
C4    1    0.846636   -0.017021    0.703147    11.00000    0.01604    0.03145 =
         0.03432   -0.02063    0.00183   -0.00803
AFIX  43
H4    2    0.995028   -0.021557    0.656364    11.00000   -1.20000
AFIX   0
C5    1    0.654046    0.078871    0.640250    11.00000    0.01333    0.01637 =
         0.02867   -0.01428   -0.00154   -0.00154
C6    1    0.663886    0.177744    0.502239    11.00000    0.01967    0.03891 =
         0.02172   -0.01806    0.00734   -0.01868
C7    1    0.843743    0.253789    0.457465    11.00000    0.01341    0.02220 =
         0.03541   -0.01796    0.00386   -0.00670
AFIX  43
H7    2    0.950039    0.244136    0.515801    11.00000   -1.20000
AFIX   0
C8    1    0.864575    0.341496    0.329735    11.00000    0.01337    0.03000 =
         0.03324   -0.01616    0.00535   -0.00819
AFIX  43
H8    2    0.986578    0.392181    0.299917    11.00000   -1.20000
AFIX   0
C9    1    0.710924    0.357803    0.242968    11.00000    0.02610    0.02735 =
         0.02405   -0.01286    0.00394   -0.00941
AFIX  43
H9    2    0.724981    0.420507    0.154713    11.00000   -1.20000
AFIX   0
C10   1    0.537029    0.281527    0.286711    11.00000    0.02114    0.04044 =
         0.03118   -0.02369   -0.00124   -0.00987
AFIX  43
H10   2    0.434152    0.290293    0.227117    11.00000   -1.20000
AFIX   0
C11   1    0.509515    0.192825    0.415180    11.00000    0.01391    0.02876 =
         0.03443   -0.01887    0.00067   -0.00542
AFIX  43
H11   2    0.386933    0.142610    0.444030    11.00000   -1.20000
AFIX   0
C12   1    0.257531    0.629487    0.280360    11.00000    0.01062    0.02379 =
         0.02621   -0.01542   -0.00222    0.00115
C13   1    0.143730    0.696723    0.149328    11.00000    0.01049    0.03089 =
         0.02190   -0.00986    0.00020   -0.00956
HKLF 4


REM  ogh-2phpyno-agtfa-etoac_5mg_gau_a.res in P-1
REM wR2 = 0.1910, GooF = S = 1.108, Restrained GooF = 1.108 for all data
REM R1 = 0.0648 for 1991 Fo > 4sig(Fo) and 0.0727 for all 2224 data
REM 190 parameters refined using 0 restraints

END  
     
WGHT      0.1444      0.0000 

REM Highest difference peak  1.853,  deepest hole -3.433,  1-sigma level  0.303
Q1    1   0.4137  0.3763  0.6349  11.00000  0.05    1.85
Q2    1   0.2286  0.4676  0.4874  11.00000  0.05    1.77
Q3    1   0.3490  0.3963  0.4901  11.00000  0.05    1.73
Q4    1   0.2752  0.4462  0.6419  11.00000  0.05    1.52
Q5    1   0.3880  0.7147  0.3605  11.00000  0.05    1.14

  REM The information below was added by Olex2.
  REM
  REM R1 = 0.0648 for 1991 Fo > 4sig(Fo) and 0.0727 for all 7405 data
  REM 190 parameters refined using n/a restraints
  REM Highest difference peak 1.85, deepest hole -3.43
  REM Mean Shift 0, Max Shift 0.000.

  REM +++ Tabular Listing of Refinement Information +++
  REM R1_all = 0.0727
  REM R1_gt = 0.0648
  REM wR_ref = 0.1910
  REM GOOF = 1.108
  REM Shift_max = 0.000
  REM Shift_mean = 0
  REM Reflections_all = 7405
  REM Reflections_gt = 1991
  REM Parameters = 190
  REM Hole = -3.43
  REM Peak = 1.85
  REM Flack = n/a

  
;
_olex2_submission_special_instructions  'No special instructions were received'
_oxdiff_exptl_absorpt_empirical_details
;
Empirical correction (ABSPACK) includes:
- Absorption correction using spherical harmonics
- Frame scaling
;
_oxdiff_exptl_absorpt_empirical_full_max  3.950
_oxdiff_exptl_absorpt_empirical_full_min  0.388
