# Supplementary material for: Free‐Standing Supramolecular Pyridine N‐Oxide‐Silver(I) Metallogels
Source: Adv Mater. 2025 Jul 1;37(37):2502818. doi: 10.1002/adma.202502818 (PMC12447065; doi:10.1002/adma.202502818)
Supplement: Supplementary file 2 — Supporting Data [file ADMA-37-2502818-s001.zip › (15Ag)EtOH.cif]

data_15Ag_EtOH
_audit_creation_date               2024-11-09
_audit_creation_method
;
Olex2 1.5-ac5-024
(compiled 2022.04.12 svn.rca3783a0 for Rigaku Oxford Diffraction, GUI svn.r6498)
;
_shelx_SHELXL_version_number       '2018/3'
_audit_contact_author_address      ?
_audit_contact_author_email        ?
_audit_contact_author_name         ''
_audit_contact_author_phone        ?
_publ_contact_author_id_orcid      ?
_publ_section_references
;
Dolomanov, O.V., Bourhis, L.J., Gildea, R.J, Howard, J.A.K. & Puschmann, H.
 (2009), J. Appl. Cryst. 42, 339-341.

Sheldrick, G.M. (2015). Acta Cryst. A71, 3-8.

Sheldrick, G.M. (2015). Acta Cryst. C71, 3-8.
;
_chemical_name_common              ?
_chemical_name_systematic          ?
_chemical_formula_moiety           'C13 H9 Ag F3 N O3'
_chemical_formula_sum              'C13 H9 Ag F3 N O3'
_chemical_formula_weight           392.08
_chemical_melting_point            ?
_chemical_oxdiff_formula           'C512 H16 F3 N2 F3 O6 Ag1'
_chemical_oxdiff_usercomment       'Colourless plates, 2.5 mg, EtOH'
loop_
  _atom_type_symbol
  _atom_type_description
  _atom_type_scat_dispersion_real
  _atom_type_scat_dispersion_imag
  _atom_type_scat_source
 'C' 'C' 0.0181 0.0091 'International Tables Vol C Tables 4.2.6.8 and 6.1.1.4'
 'H' 'H' 0.0000 0.0000 'International Tables Vol C Tables 4.2.6.8 and 6.1.1.4'
 'Ag' 'Ag' 0.1306 4.2820 'International Tables Vol C Tables 4.2.6.8 and 6.1.1.4'
 'F' 'F' 0.0727 0.0534 'International Tables Vol C Tables 4.2.6.8 and 6.1.1.4'
 'N' 'N' 0.0311 0.0180 'International Tables Vol C Tables 4.2.6.8 and 6.1.1.4'
 'O' 'O' 0.0492 0.0322 'International Tables Vol C Tables 4.2.6.8 and 6.1.1.4'

_shelx_space_group_comment
;
The symmetry employed for this shelxl refinement is uniquely defined
by the following loop, which should always be used as a source of
symmetry information in preference to the above space-group names.
They are only intended as comments.
;
_space_group_crystal_system        'triclinic'
_space_group_IT_number             2
_space_group_name_H-M_alt          'P -1'
_space_group_name_Hall             '-P 1'
loop_
  _space_group_symop_operation_xyz
 'x, y, z'
 '-x, -y, -z'

_cell_length_a                     5.9098(2)
_cell_length_b                     10.7220(3)
_cell_length_c                     11.5220(2)
_cell_angle_alpha                  64.288(2)
_cell_angle_beta                   80.344(2)
_cell_angle_gamma                  74.073(2)
_cell_volume                       631.55(3)
_cell_formula_units_Z              2
_cell_measurement_reflns_used      5776
_cell_measurement_temperature      120.00(10)
_cell_measurement_theta_max        77.1720
_cell_measurement_theta_min        4.6970
_shelx_estimated_absorpt_T_max     0.691
_shelx_estimated_absorpt_T_min     0.225
_exptl_absorpt_coefficient_mu      13.286
_exptl_absorpt_correction_T_max    0.926
_exptl_absorpt_correction_T_min    0.268
_exptl_absorpt_correction_type     gaussian
_exptl_absorpt_process_details
;
CrysAlisPro 1.171.43.126a (Rigaku Oxford Diffraction, 2024)
Numerical absorption correction based on gaussian integration over
a multifaceted crystal model
Empirical absorption correction using spherical harmonics,
implemented in SCALE3 ABSPACK scaling algorithm.
;
_exptl_absorpt_special_details     ?
_exptl_crystal_colour              colourless
_exptl_crystal_colour_primary      colourless
_exptl_crystal_density_diffrn      2.062
_exptl_crystal_density_meas        ?
_exptl_crystal_density_method      ?
_exptl_crystal_description         plate
_exptl_crystal_F_000               384
loop_
  _exptl_crystal_face_index_h
  _exptl_crystal_face_index_k
  _exptl_crystal_face_index_l
  _exptl_crystal_face_perp_dist
 0 -3 4 0.0500
 4 2 2 0.0721
 1 4 -4 0.0610
 0 6 6 0.0128
 0 -6 -6 0.0103
 3 6 3 0.0572
 2 -3 -6 0.0493
 -3 -3 1 0.0752
 0 -3 -7 0.0351
 0 3 7 0.0289
 2 5 6 0.0440
 -3 -5 -2 0.0736
 -1 3 -4 0.0639
 -1 6 3 0.0310
 -1 5 5 0.0208

_exptl_crystal_size_max            0.16
_exptl_crystal_size_mid            0.11
_exptl_crystal_size_min            0.03
loop_
  _exptl_oxdiff_crystal_face_indexfrac_h
  _exptl_oxdiff_crystal_face_indexfrac_k
  _exptl_oxdiff_crystal_face_indexfrac_l
  _exptl_oxdiff_crystal_face_x
  _exptl_oxdiff_crystal_face_y
  _exptl_oxdiff_crystal_face_z
 -0.2774 -3.2577 4.4357 -0.1859 -0.7859 -0.5898
 3.7896 1.8221 2.2531 -0.1518 -0.6266 0.7644
 0.8643 3.5361 -4.0812 0.1621 0.6878 0.7076
 0.0080 5.6606 6.1477 -0.9916 0.1293 0.0095
 -0.2772 -5.9331 -6.0326 0.9873 -0.1290 -0.0925
 2.5686 6.2452 2.8677 -0.5989 0.0806 0.7967
 1.7913 -2.7591 -5.7421 0.8305 -0.1065 0.5468
 -3.2376 -3.2562 1.4082 -0.0548 0.0040 -0.9985
 0.1031 -2.7273 -7.3366 0.8906 0.3353 0.3072
 -0.1346 2.6838 7.3245 -0.8879 -0.3343 -0.3161
 2.2037 5.1455 6.2552 -0.8516 -0.3183 0.4166
 -3.3618 -4.7918 -1.6822 0.3404 0.1248 -0.9320
 -0.6582 3.4048 -3.9969 0.0864 0.9214 0.3789
 -0.5518 6.3257 3.3448 -0.8083 0.5745 0.1287
 -1.1392 5.2581 4.8948 -0.9035 0.3920 -0.1732

_exptl_transmission_factor_max     ?
_exptl_transmission_factor_min     ?
_diffrn_reflns_av_R_equivalents    0.0347
_diffrn_reflns_av_unetI/netI       0.0328
_diffrn_reflns_Laue_measured_fraction_full  0.998
_diffrn_reflns_Laue_measured_fraction_max  0.998
_diffrn_reflns_limit_h_max         7
_diffrn_reflns_limit_h_min         -6
_diffrn_reflns_limit_k_max         12
_diffrn_reflns_limit_k_min         -12
_diffrn_reflns_limit_l_max         13
_diffrn_reflns_limit_l_min         -13
_diffrn_reflns_number              7079
_diffrn_reflns_point_group_measured_fraction_full  0.998
_diffrn_reflns_point_group_measured_fraction_max  0.998
_diffrn_reflns_theta_full          66.719
_diffrn_reflns_theta_max           66.718
_diffrn_reflns_theta_min           4.266
_diffrn_ambient_environment        N~2~
_diffrn_ambient_temperature        120.00(10)
_diffrn_detector                   'Hybrid Pixel Array Detector'
_diffrn_detector_area_resol_mean   10.0000
_diffrn_detector_type              'HyPix-Arc 100'
_diffrn_measured_fraction_theta_full  0.998
_diffrn_measured_fraction_theta_max  0.998
_diffrn_measurement_details
;
List of Runs (angles in degrees, time in seconds):

  # Type    Start    End  Width  t~exp~   \w     \q     \k     \f   Frames
--------------------------------------------------------------------------
  1  \w      4.00  30.00   0.50    0.05    --  -48.11  19.00-180.00   52
  2  \w      0.00  33.00   0.50    0.05    --  -48.11  19.00-150.00   66
  3  \w     -1.00  30.00   0.50    0.05    --  -48.11  19.00 -30.00   62
  4  \w     -3.00  29.00   0.50    0.05    --  -48.11  19.00  90.00   64
  5  \w     81.00 149.00   0.50    0.05    --  107.82 125.00 120.00  136
  6  \w    151.00 176.00   0.50    0.05    --  107.82  45.00  30.00   50
  7  \w     87.00 167.00   0.50    0.05    --  107.82  87.00 -75.00  160
  8  \w     89.00 161.00   0.50    0.05    --  107.82  61.00 -90.00  144
  9  \w     92.00 154.00   0.50    0.05    --  107.82  77.00-120.00  124
 10  \w     89.00 150.00   0.50    0.05    --  107.82 125.00-180.00  122
 11  \w     93.00 172.00   0.50    0.05    --  107.82  45.00   0.00  158
 12  \w    115.00 141.00   0.50    0.05    --  107.82  45.00  30.00   52
 13  \w     34.00  59.00   0.50    0.05    --  107.82 -45.00  30.00   50
 14  \w      6.00  32.00   0.50    0.05    --   48.61 -87.00 166.00   52
 15  \w     39.00  76.00   0.50    0.05    --  107.82 -95.00 150.00   74
 16  \w     81.00 106.00   0.50    0.05    --  107.82 -95.00 150.00   50
 17  \w     40.00  95.00   0.50    0.05    --  107.82 -95.00  30.00  110
 18  \w     37.00  97.00   0.50    0.05    --  107.82 -95.00 120.00  120
 19  \w     43.00 104.00   0.50    0.05    --  107.82 -95.00 -30.00  122
 20  \w     61.00 100.00   0.50    0.05    --  107.82 -95.00 -90.00   78
 21  \w     53.00  78.00   0.50    0.05    --  107.82 -95.00-120.00   50
 22  \w     34.00  85.00   0.50    0.05    --  107.82 -61.00-180.00  102
 23  \w     48.00 102.00   0.50    0.05    --  107.82 -95.00  60.00  108
 24  \w     86.00 140.00   0.50    0.05    --  107.82 -87.00 166.00  108
 25  \w     51.00  77.00   0.50    0.05    --  107.82 -87.00 166.00   52
 26  \w    -97.00 -36.00   0.50    0.05    --  -88.32 125.00  60.00  122
 27  \w    -19.00   8.00   0.50    0.05    --  -48.11  87.00 -75.00   54
 28  \w    -65.00 -25.00   0.50    0.05    --  -48.11  87.00 -75.00   80
 29  \w    -85.00 -50.00   0.50    0.05    --  -88.32  87.00 -75.00   70
 30  \w    -37.00 -10.00   0.50    0.05    --  -88.32  45.00-180.00   54
 31  \w   -119.00 -93.00   0.50    0.05    --  -88.32  87.00 -75.00   52
 32  \w    -37.00 -11.00   0.50    0.05    --  -88.32  45.00 120.00   52
 33  \w   -109.00 -75.00   0.50    0.05    --  -48.11-125.00 -60.00   68
 34  \w   -159.00-117.00   0.50    0.05    --  -88.32-125.00-150.00   84
 35  \w   -123.00 -67.00   0.50    0.05    --  -88.32 -61.00-150.00  112
 36  \w   -158.00 -87.00   0.50    0.05    --  -88.32 -95.00 -90.00  142
 37  \w   -158.00-130.00   0.50    0.05    --  -88.32 -61.00-150.00   56
 38  \w   -136.00 -84.00   0.50    0.05    --  -88.32 -95.00 120.00  104
 39  \w   -154.00 -82.00   0.50    0.05    --  -88.32 -87.00 166.00  144
;
_diffrn_measurement_device         'four-circle diffractometer'
_diffrn_measurement_device_type    'XtaLAB Synergy R, HyPix-Arc 100'
_diffrn_measurement_method         '\w scans'
_diffrn_orient_matrix_type        
 'CrysAlisPro convention (1999,Acta A55,543-557)'
_diffrn_orient_matrix_UB_11        0.0509480000
_diffrn_orient_matrix_UB_12        -0.0740934000
_diffrn_orient_matrix_UB_13        -0.0931343000
_diffrn_orient_matrix_UB_21        -0.1695658000
_diffrn_orient_matrix_UB_22        0.1262787000
_diffrn_orient_matrix_UB_23        -0.0950270000
_diffrn_orient_matrix_UB_31        0.2058463000
_diffrn_orient_matrix_UB_32        0.0733273000
_diffrn_orient_matrix_UB_33        -0.0662418000
_diffrn_radiation_monochromator    mirror
_diffrn_radiation_probe            x-ray
_diffrn_radiation_type             'Cu K\a'
_diffrn_radiation_wavelength       1.54184
_diffrn_source                     'Rotating-anode X-ray tube'
_diffrn_source_type                'PhotonJet R (Cu) X-ray Source'
_reflns_Friedel_coverage           0.000
_reflns_Friedel_fraction_full      .
_reflns_Friedel_fraction_max       .
_reflns_number_gt                  2172
_reflns_number_total               2233
_reflns_special_details
;
 Reflections were merged by SHELXL according to the crystal
 class for the calculation of statistics and refinement.
 
 _reflns_Friedel_fraction is defined as the number of unique
 Friedel pairs measured divided by the number that would be
 possible theoretically, ignoring centric projections and
 systematic absences.
;
_reflns_threshold_expression       'I > 2\s(I)'
_computing_cell_refinement         'CrysAlisPro 1.171.43.126a (Rigaku OD, 2024)'
_computing_data_collection        
 'CrysAlisPro system (CCD 43.126a 64-bit (release 11-06-2024))'
_computing_data_reduction          'CrysAlisPro 1.171.43.126a (Rigaku OD, 2024)'
_computing_molecular_graphics      'Olex2 1.5-ac5-024 (Dolomanov et al., 2009)'
_computing_publication_material    'Olex2 1.5-ac5-024 (Dolomanov et al., 2009)'
_computing_structure_refinement    'SHELXL 2018/3 (Sheldrick, 2015)'
_computing_structure_solution      'SHELXT 2018/2 (Sheldrick, 2018)'
_refine_diff_density_max           0.517
_refine_diff_density_min           -0.492
_refine_diff_density_rms           0.095
_refine_ls_extinction_coef         .
_refine_ls_extinction_method       none
_refine_ls_goodness_of_fit_ref     1.027
_refine_ls_hydrogen_treatment      constr
_refine_ls_matrix_type             full
_refine_ls_number_parameters       190
_refine_ls_number_reflns           2233
_refine_ls_number_restraints       0
_refine_ls_R_factor_all            0.0224
_refine_ls_R_factor_gt             0.0218
_refine_ls_restrained_S_all        1.027
_refine_ls_shift/su_max            0.001
_refine_ls_shift/su_mean           0.000
_refine_ls_structure_factor_coef   Fsqd
_refine_ls_weighting_details      
 'w=1/[\s^2^(Fo^2^)+(0.0347P)^2^+0.2279P] where P=(Fo^2^+2Fc^2^)/3'
_refine_ls_weighting_scheme        calc
_refine_ls_wR_factor_gt            0.0560
_refine_ls_wR_factor_ref           0.0563
_refine_special_details            ?
_olex2_refinement_description
;
1. Fixed Uiso
 At 1.2 times of:
  All C(H) groups
2.a Aromatic/amide H refined with riding coordinates:
 C1(H1), C2(H2), C3(H3), C4(H4), C7(H7), C8(H8), C9(H9), C10(H10), C11(H11)
;
_atom_sites_solution_hydrogens     geom
_atom_sites_solution_primary       dual
_atom_sites_solution_secondary     ?
loop_
  _atom_site_label
  _atom_site_type_symbol
  _atom_site_fract_x
  _atom_site_fract_y
  _atom_site_fract_z
  _atom_site_U_iso_or_equiv
  _atom_site_adp_type
  _atom_site_occupancy
  _atom_site_site_symmetry_order
  _atom_site_calc_flag
  _atom_site_refinement_flags_posn
  _atom_site_refinement_flags_adp
  _atom_site_refinement_flags_occupancy
  _atom_site_disorder_assembly
  _atom_site_disorder_group
 Ag1 Ag 0.68745(3) 0.58118(2) 0.43554(2) 0.01820(9) Uani 1 1 d . . . . .
 F1 F 0.7179(3) 0.35859(18) 0.93143(15) 0.0300(4) Uani 1 1 d . . . . .
 F2 F 0.8745(3) 0.16303(15) 0.90958(14) 0.0241(3) Uani 1 1 d . . . . .
 F3 F 1.0691(3) 0.32605(17) 0.84528(15) 0.0272(4) Uani 1 1 d . . . . .
 O1 O 0.7507(3) 0.82224(18) 0.34467(16) 0.0182(4) Uani 1 1 d . . . . .
 O2 O 0.8463(3) 0.45429(18) 0.62792(16) 0.0180(4) Uani 1 1 d . . . . .
 O3 O 0.5609(3) 0.33259(19) 0.72514(17) 0.0197(4) Uani 1 1 d . . . . .
 N1 N 0.5599(4) 0.9160(2) 0.2906(2) 0.0160(4) Uani 1 1 d . . . . .
 C1 C 0.5794(5) 1.0043(3) 0.1636(2) 0.0186(5) Uani 1 1 d . . . . .
 H1 H 0.729113 0.999121 0.118169 0.022 Uiso 1 1 calc R U . . .
 C2 C 0.3860(5) 1.1008(3) 0.1000(3) 0.0209(5) Uani 1 1 d . . . . .
 H2 H 0.401676 1.161682 0.011259 0.025 Uiso 1 1 calc R U . . .
 C3 C 0.1678(5) 1.1085(3) 0.1665(2) 0.0207(5) Uani 1 1 d . . . . .
 H3 H 0.032149 1.174501 0.124016 0.025 Uiso 1 1 calc R U . . .
 C4 C 0.1510(5) 1.0187(3) 0.2954(2) 0.0191(5) Uani 1 1 d . . . . .
 H4 H 0.001966 1.023375 0.341511 0.023 Uiso 1 1 calc R U . . .
 C5 C 0.3472(4) 0.9219(3) 0.3591(2) 0.0160(5) Uani 1 1 d . . . . .
 C6 C 0.3358(4) 0.8229(3) 0.4973(2) 0.0163(5) Uani 1 1 d . . . . .
 C7 C 0.1544(4) 0.7489(3) 0.5415(2) 0.0182(5) Uani 1 1 d . . . . .
 H7 H 0.045888 0.760967 0.483185 0.022 Uiso 1 1 calc R U . . .
 C8 C 0.1342(5) 0.6581(3) 0.6709(3) 0.0204(5) Uani 1 1 d . . . . .
 H8 H 0.013523 0.606444 0.700556 0.024 Uiso 1 1 calc R U . . .
 C9 C 0.2891(5) 0.6421(3) 0.7573(2) 0.0215(5) Uani 1 1 d . . . . .
 H9 H 0.274292 0.579850 0.845657 0.026 Uiso 1 1 calc R U . . .
 C10 C 0.4656(5) 0.7175(3) 0.7139(2) 0.0216(5) Uani 1 1 d . . . . .
 H10 H 0.570130 0.707885 0.773096 0.026 Uiso 1 1 calc R U . . .
 C11 C 0.4899(5) 0.8068(3) 0.5844(2) 0.0190(5) Uani 1 1 d . . . . .
 H11 H 0.612164 0.857214 0.555157 0.023 Uiso 1 1 calc R U . . .
 C12 C 0.7437(4) 0.3702(2) 0.7198(2) 0.0151(5) Uani 1 1 d . . . . .
 C13 C 0.8560(4) 0.3040(3) 0.8510(2) 0.0185(5) Uani 1 1 d . . . . .

loop_
  _atom_site_aniso_label
  _atom_site_aniso_U_11
  _atom_site_aniso_U_22
  _atom_site_aniso_U_33
  _atom_site_aniso_U_23
  _atom_site_aniso_U_13
  _atom_site_aniso_U_12
 Ag1 0.01603(12) 0.02066(12) 0.01373(12) -0.00069(8) -0.00452(7) -0.00626(8)
 F1 0.0313(9) 0.0412(9) 0.0177(8) -0.0160(7) -0.0033(6) -0.0008(7)
 F2 0.0253(8) 0.0209(7) 0.0171(7) 0.0024(6) -0.0051(6) -0.0063(6)
 F3 0.0228(8) 0.0367(9) 0.0186(8) -0.0006(7) -0.0084(6) -0.0152(7)
 O1 0.0128(9) 0.0191(8) 0.0189(9) -0.0034(7) -0.0052(7) -0.0027(7)
 O2 0.0186(9) 0.0202(8) 0.0121(8) -0.0014(7) -0.0035(7) -0.0069(7)
 O3 0.0166(9) 0.0241(9) 0.0174(9) -0.0041(7) -0.0046(7) -0.0085(7)
 N1 0.0156(10) 0.0157(10) 0.0171(10) -0.0054(8) -0.0032(8) -0.0050(8)
 C1 0.0197(13) 0.0196(12) 0.0156(12) -0.0047(10) -0.0005(10) -0.0075(10)
 C2 0.0276(14) 0.0204(12) 0.0154(12) -0.0055(10) -0.0035(10) -0.0082(11)
 C3 0.0208(13) 0.0208(12) 0.0194(12) -0.0078(10) -0.0079(10) 0.0007(10)
 C4 0.0173(13) 0.0219(12) 0.0197(12) -0.0097(10) -0.0016(10) -0.0044(10)
 C5 0.0153(12) 0.0181(11) 0.0170(12) -0.0082(10) -0.0018(9) -0.0053(9)
 C6 0.0146(12) 0.0178(11) 0.0163(12) -0.0079(10) -0.0001(9) -0.0024(9)
 C7 0.0156(12) 0.0240(12) 0.0183(12) -0.0110(10) -0.0026(10) -0.0045(10)
 C8 0.0197(13) 0.0203(12) 0.0222(13) -0.0093(11) 0.0036(10) -0.0079(10)
 C9 0.0236(14) 0.0200(12) 0.0149(12) -0.0044(10) 0.0007(10) -0.0015(10)
 C10 0.0209(13) 0.0260(13) 0.0188(13) -0.0105(11) -0.0044(10) -0.0025(11)
 C11 0.0184(13) 0.0222(12) 0.0192(13) -0.0089(10) -0.0023(10) -0.0073(10)
 C12 0.0147(12) 0.0161(11) 0.0141(11) -0.0061(9) -0.0021(9) -0.0020(9)
 C13 0.0166(13) 0.0228(12) 0.0138(12) -0.0040(10) 0.0004(10) -0.0077(10)

_geom_special_details
;
 All esds (except the esd in the dihedral angle between two l.s. planes)
 are estimated using the full covariance matrix.  The cell esds are taken
 into account individually in the estimation of esds in distances, angles
 and torsion angles; correlations between esds in cell parameters are only
 used when they are defined by crystal symmetry.  An approximate (isotropic)
 treatment of cell esds is used for estimating esds involving l.s. planes.
;
loop_
  _geom_bond_atom_site_label_1
  _geom_bond_atom_site_label_2
  _geom_bond_distance
  _geom_bond_site_symmetry_2
  _geom_bond_publ_flag
 Ag1 Ag1 2.9857(3) 2_666 ?
 Ag1 O1 2.4428(17) . ?
 Ag1 O2 2.2418(17) . ?
 Ag1 O3 2.2622(17) 2_666 ?
 F1 C13 1.349(3) . ?
 F2 C13 1.342(3) . ?
 F3 C13 1.330(3) . ?
 O1 N1 1.319(3) . ?
 O2 C12 1.248(3) . ?
 O3 C12 1.236(3) . ?
 N1 C1 1.361(3) . ?
 N1 C5 1.369(3) . ?
 C1 C2 1.374(4) . ?
 C2 C3 1.386(4) . ?
 C3 C4 1.381(4) . ?
 C4 C5 1.387(4) . ?
 C5 C6 1.484(3) . ?
 C6 C7 1.404(4) . ?
 C6 C11 1.392(4) . ?
 C7 C8 1.390(4) . ?
 C8 C9 1.389(4) . ?
 C9 C10 1.389(4) . ?
 C10 C11 1.389(4) . ?
 C12 C13 1.542(3) . ?

loop_
  _geom_angle_atom_site_label_1
  _geom_angle_atom_site_label_2
  _geom_angle_atom_site_label_3
  _geom_angle
  _geom_angle_site_symmetry_1
  _geom_angle_site_symmetry_3
  _geom_angle_publ_flag
 O1 Ag1 Ag1 141.32(4) . 2_666 ?
 O2 Ag1 Ag1 82.97(4) . 2_666 ?
 O2 Ag1 O1 110.10(6) . . ?
 O2 Ag1 O3 161.46(7) . 2_666 ?
 O3 Ag1 Ag1 78.49(4) 2_666 2_666 ?
 O3 Ag1 O1 85.03(6) 2_666 . ?
 N1 O1 Ag1 110.66(13) . . ?
 C12 O2 Ag1 121.17(16) . . ?
 C12 O3 Ag1 126.32(15) . 2_666 ?
 O1 N1 C1 118.0(2) . . ?
 O1 N1 C5 121.1(2) . . ?
 C1 N1 C5 120.9(2) . . ?
 N1 C1 C2 121.0(2) . . ?
 C1 C2 C3 119.4(2) . . ?
 C4 C3 C2 118.9(2) . . ?
 C3 C4 C5 121.4(2) . . ?
 N1 C5 C4 118.4(2) . . ?
 N1 C5 C6 118.7(2) . . ?
 C4 C5 C6 123.0(2) . . ?
 C7 C6 C5 118.0(2) . . ?
 C11 C6 C5 122.4(2) . . ?
 C11 C6 C7 119.5(2) . . ?
 C8 C7 C6 119.7(2) . . ?
 C9 C8 C7 120.5(2) . . ?
 C8 C9 C10 119.7(2) . . ?
 C11 C10 C9 120.2(2) . . ?
 C10 C11 C6 120.3(2) . . ?
 O2 C12 C13 115.8(2) . . ?
 O3 C12 O2 130.9(2) . . ?
 O3 C12 C13 113.2(2) . . ?
 F1 C13 C12 109.8(2) . . ?
 F2 C13 F1 106.17(19) . . ?
 F2 C13 C12 111.9(2) . . ?
 F3 C13 F1 106.8(2) . . ?
 F3 C13 F2 107.1(2) . . ?
 F3 C13 C12 114.6(2) . . ?

loop_
  _diffrn_refln_index_h
  _diffrn_refln_index_k
  _diffrn_refln_index_l
  _diffrn_refln_intensity_net
  _diffrn_refln_intensity_u
 0 0 -1 3679.28 121.15
 0 0 -2 73.93 4.13
 0 0 -2 85.97 6.33
 0 0 -3 145.98 7.53
 0 0 -3 173.97 9.88
 0 0 -4 474.39 21.43
 0 0 -4 461.25 19.04
 0 0 -5 139.59 8.84
 0 0 -5 144.08 10.26
 0 0 -5 149.62 11.28
 0 0 -6 779.81 31.2
 0 0 -6 690.32 30.15
 0 0 -6 778.44 34.09
 0 0 -7 1702.12 62.99
 0 0 -7 1648.05 65.32
 0 0 -7 1688.19 66.78
 0 0 -8 1110.62 48.19
 0 0 -8 1136.97 49.63
 0 0 -8 1148.31 45.41
 0 0 -9 163.23 11.54
 0 0 -9 164.83 14.39
 0 0 -10 407.92 20.5
 0 0 -10 419.02 24.09
 0 0 -11 181.91 11.23
 0 0 -11 205.44 14.27
 0 0 11 182.44 13.25
 0 0 -12 55.12 6.02
 0 0 -12 50.31 4.58
 0 0 -13 44.2 2.98
 0 0 -13 41.65 2.92
 0 1 -12 108.61 6.54
 0 1 -12 96.67 6.8
 0 1 -12 114.38 6.96
 0 1 -11 107.87 8.14
 0 1 -11 120.56 10.23
 0 1 -10 339.51 18.29
 0 1 -10 344.16 21.08
 0 1 -9 196 13.73
 0 1 -8 418.41 25.32
 0 1 -8 425.26 22.27
 0 1 -7 1073.36 45.69
 0 1 -7 1037.49 46.07
 0 1 -7 1012.15 41.23
 0 1 -7 1069.7 42.68
 0 1 -7 949.45 37.67
 0 1 -6 1922.43 70.09
 0 1 -6 1983.43 76.32
 0 1 -6 2024.65 75.82
 0 1 -6 1903.27 71.27
 0 1 -5 1096.09 40.29
 0 1 -5 1038.15 40.92
 0 1 -5 1083.95 46.28
 0 1 -4 7.51 4.53
 0 1 -4 17.96 2.87
 0 1 -3 460.15 21.27
 0 1 -3 481.27 17.5
 0 1 -2 654.19 26.81
 0 -1 1 317.39 11.24
 0 1 -1 329.73 13.72
 0 1 0 1764.44 57.64
 0 1 0 1682.24 57.67
 0 1 1 5436.68 180.48
 0 -1 -2 1312.79 44.95
 0 -1 -3 2092.88 71.46
 0 -1 -3 2090.75 71.72
 0 -1 -4 86.69 5.9
 0 -1 -4 83.51 6.32
 0 -1 -5 321.76 16.88
 0 -1 -5 316.8 15.61
 0 -1 -5 322.64 15.44
 0 -1 -6 601.72 27.56
 0 -1 -6 600.76 26.14
 0 -1 -6 583.28 25.23
 0 -1 -7 674.2 28.69
 0 -1 -7 667.56 31.3
 0 -1 -7 668.57 29.91
 0 -1 -8 825.18 37.99
 0 -1 -8 831.54 36.57
 0 -1 -8 840.19 33.97
 0 -1 -9 567.8 29.38
 0 -1 -9 554.9 25.21
 0 -1 -10 497.12 23.46
 0 -1 -10 487.66 22.87
 0 -1 -11 377.09 21.66
 0 -1 -12 109.71 7.33
 0 -1 -12 100.81 9.12
 0 1 12 121.47 9.27
 0 -1 -13 34.75 3.01
 0 2 -12 152.06 6.92
 0 2 -12 135.05 6.7
 0 2 -11 201.01 10.95
 0 2 -11 181.98 12.02
 0 2 -11 199.13 11.08
 0 2 -11 189.34 10.92
 0 2 -10 17.81 5.17
 0 2 -10 15.63 3.78
 0 2 -9 1.49 3.06
 0 2 -9 5.08 4.4
 0 2 -8 9.75 5.86
 0 2 -8 22.72 4.75
 0 2 -7 564.78 25.42
 0 2 -7 518.68 30.8
 0 2 -7 521.84 26.52
 0 2 -7 516.6 30.06
 0 2 -6 1193.78 45.49
 0 2 -6 1288.06 47.41
 0 2 -6 1284.6 49.08
 0 2 -6 1227.01 54.54
 0 2 -6 1317.65 48.3
 0 2 -5 2369.82 80.94
 0 2 -5 2282.9 79.18
 0 2 -5 2088.86 86.44
 0 2 -5 2355.78 81.67
 0 2 -5 2057.71 86.78
 0 2 -4 2824.14 109.06
 0 2 -4 2948.54 108.99
 0 2 -4 2966.5 103.19
 0 2 -4 3154.39 104.14
 0 2 -3 2417.28 87.95
 0 2 -2 7.66 3.3
 0 -2 1 14.39 1.55
 0 2 -1 13.51 3.39
 0 2 0 60.57 3.94
 0 2 0 54.35 4.05
 0 2 1 2775.25 93.88
 0 2 2 259.56 12.9
 0 -2 -3 3040.62 101.16
 0 -2 -4 2142.02 73.08
 0 -2 -5 305.02 13.33
 0 2 5 273.16 10.38
 0 -2 -6 212.25 13.16
 0 -2 -6 222.57 12.43
 0 -2 -6 220.99 11.84
 0 -2 -7 52.19 5.85
 0 -2 -7 38.17 6.04
 0 2 8 1362.27 53.74
 0 -2 -8 1324.69 53.53
 0 -2 -8 1291.05 48.98
 0 -2 -8 1345.13 51.62
 0 -2 -9 618.15 26.24
 0 -2 -9 656.79 30.83
 0 -2 -9 599.18 28.11
 0 2 9 597.02 30.05
 0 -2 -10 225.69 12.95
 0 -2 -11 809.34 36
 0 -2 -11 758.35 31.37
 0 -2 -12 370.62 19.59
 0 -2 -12 358.09 16.39
 0 -2 -13 146.67 7.69
 0 2 13 163.9 9.6
 0 3 -11 202.37 9.98
 0 3 -11 204.6 10.22
 0 3 -10 354.47 16.71
 0 3 -10 368.02 17.75
 0 3 -10 362.41 16.47
 0 3 -9 8.65 4.53
 0 3 -8 37 5.4
 0 3 -8 35.71 7.66
 0 3 -7 39.5 7.84
 0 3 -7 31.11 5.37
 0 3 -7 34.29 5.1
 0 3 -6 612.12 26.21
 0 3 -6 619.24 27.68
 0 3 -6 601.01 25.93
 0 3 -6 613.01 28.44
 0 3 -6 542.72 31.2
 0 3 -6 586.3 28.53
 0 3 -6 601.93 34.4
 0 3 -5 2029.02 79.82
 0 3 -5 1822.47 81.33
 0 3 -5 2158.53 75.37
 0 3 -5 2075.12 72.97
 0 3 -5 2054.18 73.85
 0 3 -5 2086.27 75.85
 0 3 -4 1756.83 67.05
 0 3 -4 1936.95 73.44
 0 3 -4 1961.1 71.46
 0 3 -3 2195.31 81.33
 0 3 -2 680 28.94
 0 -3 1 111.46 5.62
 0 3 -1 123.4 7.8
 0 3 0 391.24 15.79
 0 3 1 2707.22 93.19
 0 3 2 9999 332.78
 0 3 3 2604.32 91.66
 0 3 4 432.62 20.95
 0 -3 -5 1686.49 58.91
 0 -3 -5 1599.57 55.82
 0 -3 -6 517.12 22.53
 0 -3 -6 520.81 22.72
 0 -3 -6 488.39 20.2
 0 -3 -7 888.16 37.18
 0 -3 -7 926.97 36.86
 0 -3 -8 1.36 2.94
 0 -3 -8 5.36 2.54
 0 3 8 2.85 3.23
 0 -3 -8 2.43 1.7
 0 -3 -8 5.65 2.58
 0 -3 -9 811.24 36.66
 0 -3 -9 790.34 32.4
 0 3 9 844.43 37.16
 0 -3 -9 855.81 35.77
 0 -3 -9 853.5 34.67
 0 -3 -10 32.15 6.06
 0 -3 -10 46.89 5.03
 0 3 10 44.53 8.4
 0 -3 -10 39.08 5.77
 0 3 10 34.31 6.1
 0 3 11 395.78 20.81
 0 -3 -11 424.73 21.85
 0 -3 -12 414.51 19.06
 0 -3 -12 438.96 21.53
 0 -3 -12 404.26 17.86
 0 3 13 295.35 15.35
 0 -3 -13 306.15 15.07
 0 4 -10 400.03 17.34
 0 4 -10 420.39 17.61
 0 4 -9 391.15 17.99
 0 4 -9 442.44 19.24
 0 4 -9 423.62 19.35
 0 4 -8 4.96 2.22
 0 -4 8 6.16 2.57
 0 4 -7 5.72 2.92
 0 4 -7 6.99 2.82
 0 4 -7 9.76 4.03
 0 4 -7 17.83 4.37
 0 4 -6 26.27 5.31
 0 4 -6 22.39 3.97
 0 4 -6 20.23 3.97
 0 4 -6 27.54 5.09
 0 4 -6 27.29 5.75
 0 4 -6 20.88 4.27
 0 4 -5 717.02 32.63
 0 4 -5 710.64 31.27
 0 4 -5 713.84 32.96
 0 4 -5 709.52 29.32
 0 4 -5 726.26 32.21
 0 4 -5 787.74 38.51
 0 4 -5 768.75 34.09
 0 4 -4 467.88 22.96
 0 4 -4 497.55 23.14
 0 4 -4 450.96 19.83
 0 4 -4 435.31 22.27
 0 4 -4 516.46 27
 0 4 -4 542.67 24.21
 0 4 -3 1749.25 64.44
 0 4 -3 1774.58 67.87
 0 4 -2 2081.17 75.71
 0 4 -1 390.57 17.86
 0 4 -1 382.52 17.71
 0 -4 1 381.3 15.36
 0 4 0 2251.78 77.57
 0 4 1 201.07 11.93
 0 4 2 1027.36 41
 0 4 3 1655.32 62.48
 0 4 4 790.82 33.7
 0 -4 -5 585.93 24.54
 0 4 5 578.12 27.14
 0 -4 -6 1481.55 55.15
 0 -4 -7 224.63 12.68
 0 4 7 223.84 15.98
 0 -4 -7 212.3 13.01
 0 4 8 1005.91 46.53
 0 -4 -8 1034.15 41.41
 0 -4 -8 1028.95 40.45
 0 4 8 1002.06 42.46
 0 -4 -8 1053.51 41.95
 0 4 9 15.02 5.17
 0 4 9 16.06 4.31
 0 -4 -9 28.27 4.88
 0 -4 -9 18.96 3.76
 0 -4 -9 21.26 4.52
 0 -4 -10 141.18 11.23
 0 -4 -10 158.57 11.72
 0 4 10 153.17 12.22
 0 -4 -10 129.02 9.53
 0 4 10 148.03 14.4
 0 4 11 148.01 11.8
 0 -4 -11 160.39 11.78
 0 4 12 890.67 36.7
 0 -4 -12 886.85 36.72
 0 -4 -13 231.57 11.52
 0 -4 -13 183.2 9.66
 0 4 14 309.2 13.57
 0 5 -9 406.8 17.12
 0 5 -9 381.44 16.18
 0 5 -8 403.94 18.4
 0 5 -8 424.5 18.97
 0 -5 8 409.68 19.28
 0 5 -7 169.49 10.66
 0 5 -6 312.87 16.34
 0 5 -6 356.8 17.4
 0 5 -6 355.88 19.86
 0 5 -6 303.06 20.28
 0 5 -6 372.42 18.98
 0 5 -5 7.43 2.37
 0 5 -5 5.42 2.91
 0 5 -5 11.33 3.82
 0 5 -5 10.19 3.42
 0 5 -5 9.26 3.77
 0 5 -5 11.45 2.84
 0 5 -4 700.06 27.28
 0 5 -4 631.52 30.05
 0 5 -4 606.99 25.92
 0 5 -4 649.09 30.13
 0 5 -4 668.07 30.48
 0 5 -3 447.57 22.13
 0 5 -3 465.14 19.9
 0 5 -3 452.12 23.57
 0 5 -2 3938 137.63
 0 5 -1 1420.53 52.35
 0 -5 1 1383.93 49.61
 0 5 0 1021.59 41.03
 0 -5 0 1042.5 37.89
 0 5 1 1737.92 64.45
 0 5 2 2.85 3.28
 0 5 3 38.19 6.57
 0 5 4 987.9 41.14
 0 -5 -4 956.93 36.95
 0 -5 -5 513.12 22.45
 0 5 6 666.37 31.42
 0 -5 -6 671.89 28.36
 0 -5 -7 349.03 18.26
 0 5 7 356.48 20.99
 0 5 8 775.21 35.01
 0 -5 -8 858.41 35.34
 0 -5 -8 811.63 33.2
 0 5 8 813.29 38.83
 0 -5 -9 469.03 22.35
 0 -5 -9 498.2 24.44
 0 5 9 477.82 24.63
 0 5 9 506.54 28.1
 0 -5 -10 116.71 10.3
 0 5 10 122.67 10.61
 0 5 10 99.4 11.48
 0 -5 -10 99.84 8.12
 0 -5 -11 89.02 7.13
 0 5 11 101.13 9.43
 0 5 12 306.35 16.97
 0 -5 -12 313.48 16.26
 0 5 13 258.35 13.13
 0 5 14 288.46 13.12
 0 6 -8 428.7 19.28
 0 6 -7 563.78 23.46
 0 -6 7 547.97 24.94
 0 6 -7 530 25.17
 0 6 -6 439.44 20.95
 0 6 -6 455.38 22.55
 0 6 -5 392.27 20.87
 0 6 -5 343.37 17.52
 0 6 -5 351.26 19.86
 0 6 -5 330.94 20.72
 0 6 -4 79.6 8.89
 0 6 -4 84.43 9.21
 0 6 -4 94.44 7.52
 0 6 -4 87.44 9.3
 0 6 -3 159.71 10.11
 0 6 -3 148.57 11.96
 0 6 -3 184.03 13.08
 0 6 -2 1095.68 41.59
 0 6 -2 1090.89 45
 0 6 -2 1092.1 44.43
 0 6 -1 1597.38 62.59
 0 6 -1 1567.33 61.12
 0 6 -1 1714.78 59.21
 0 6 0 227.66 14.45
 0 -6 0 195.63 10.87
 0 6 1 1591.21 61.97
 0 6 2 490.13 26.01
 0 6 2 427.3 23.68
 0 6 3 38.15 7.25
 0 6 4 105.07 10.67
 0 -6 -4 103.84 7.83
 0 6 5 352.96 20.46
 0 -6 -5 331.41 16.93
 0 -6 -6 646.38 28.69
 0 6 6 710.63 32.74
 0 -6 -7 733.09 31.41
 0 6 7 708.24 34.7
 0 6 8 633.48 31.95
 0 -6 -8 623.5 28.08
 0 6 8 564.92 28.06
 0 -6 -9 983.34 41.18
 0 6 9 996.99 45.33
 0 -6 -9 951.41 39.01
 0 6 9 974.69 41.53
 0 6 10 30.71 5.84
 0 -6 -10 25.9 4.32
 0 6 10 22.25 5.73
 0 6 11 79.94 8.4
 0 -6 -11 81.46 6.85
 0 -6 -12 120.87 8.92
 0 6 12 128.47 9.56
 0 -6 -12 100.86 6.99
 0 -6 -13 58.39 5.29
 0 6 13 69.64 5.98
 0 6 14 158.43 8.47
 0 7 -7 485.41 22.26
 0 -7 6 290.06 16.77
 0 7 -6 309.82 15.72
 0 7 -5 665.77 30.73
 0 7 -5 661.55 30.88
 0 7 -4 199.05 14.32
 0 7 -4 183.37 11.49
 0 7 -4 188.94 14.09
 0 7 -4 163.07 13.61
 0 7 -3 125.36 11.3
 0 7 -3 128.9 10.55
 0 7 -3 134.75 9.49
 0 7 -2 26.48 3.97
 0 7 -2 23.12 5.07
 0 7 -2 23.46 4.83
 0 7 -1 803.08 33.59
 0 7 -1 765.38 33.52
 0 7 -1 772.41 32.07
 0 7 0 488.54 24.54
 0 7 0 530.36 24.23
 0 7 0 530.13 25.3
 0 7 1 318.72 16.52
 0 7 1 295.75 16.74
 0 7 1 313.33 17.41
 0 -7 -1 334.23 16.72
 0 7 1 322.37 20.43
 0 7 2 1694.52 70.04
 0 7 2 1752.93 63.73
 0 7 2 1792.23 65.14
 0 7 2 1708.2 64.51
 0 7 3 463.37 20.75
 0 7 3 401.97 25.59
 0 7 3 417.51 27.59
 0 7 3 478.63 21.42
 0 7 4 15.04 3.21
 0 7 4 21.54 5.76
 0 7 4 16.04 3.26
 0 7 5 21.47 5.82
 0 7 5 21.48 3.61
 0 7 5 19.83 3.2
 0 7 6 40.65 4.57
 0 7 6 40.05 7.34
 0 -7 -6 38.75 5.28
 0 7 6 37.53 4.47
 0 7 7 565.55 24.19
 0 -7 -7 610.41 27.2
 0 -7 -8 765.32 33.3
 0 7 8 716.46 33.39
 0 7 8 782.92 37.73
 0 -7 -9 948.98 38.87
 0 7 9 958.26 41.16
 0 7 9 997.21 45.26
 0 7 10 540.98 26.88
 0 7 10 609.08 31.32
 0 -7 -10 522.97 24.39
 0 7 11 106.74 9.46
 0 -7 -12 22.61 4.06
 0 7 12 21.1 4.07
 0 -7 -12 23.62 3.24
 0 -7 -13 6.63 1.38
 0 -7 -13 7.43 2.28
 0 7 13 7.81 2.49
 0 7 14 79.05 4.64
 0 7 14 73.18 4.9
 0 8 -6 212.81 11.78
 0 8 -5 401.35 20.66
 0 8 -5 440.58 21.84
 0 8 -4 764.35 33.29
 0 8 -4 700.17 34.17
 0 8 -4 796.74 34.64
 0 8 -3 438.26 24.11
 0 8 -3 387.3 23.84
 0 8 -3 442.62 23.21
 0 8 -2 2.54 3.71
 0 8 -2 6.05 3.52
 0 8 -2 8.88 3.35
 0 8 -1 230.69 15.73
 0 8 -1 238.26 14.79
 0 8 0 430.45 23.42
 0 8 0 472.6 23.14
 0 -8 0 438.39 24.89
 0 8 0 470.68 22.43
 0 8 1 597.2 26.94
 0 8 1 595.85 28.24
 0 8 1 619.41 33.31
 0 8 1 613.95 28.15
 0 8 2 397.01 26.1
 0 8 2 463.83 21.73
 0 8 2 421.41 20.39
 0 8 2 405.27 20.89
 0 -8 -2 413.08 21.83
 0 8 3 872.64 35.55
 0 8 3 813.36 42.35
 0 8 3 901.12 36.34
 0 8 4 286.49 20.52
 0 8 4 310.28 22.7
 0 8 4 317.49 16.46
 0 8 4 309.46 16
 0 8 5 48.64 8.99
 0 8 5 60.17 5.97
 0 8 5 53.25 5.69
 0 8 6 26.7 4
 0 8 6 32.47 7.09
 0 8 6 28.54 4.26
 0 -8 -7 57.65 6.79
 0 8 7 49.91 6.49
 0 8 7 44.26 4.99
 0 8 7 48.19 8.18
 0 8 8 26.32 5.02
 0 8 8 21.45 5.91
 0 8 9 388.11 24.88
 0 8 9 377.41 20.76
 0 -8 -9 400.11 19.48
 0 8 10 808.4 34.88
 0 -8 -10 777.6 32.67
 0 -8 -11 363.12 18.51
 0 -8 -12 100.95 7.72
 0 8 12 100.15 7.84
 0 -8 -12 87.15 6.24
 0 -8 -13 101.64 5.62
 0 8 13 110.44 7.3
 0 -8 -13 122.83 7.34
 0 9 -5 308.45 13.99
 0 9 -4 520.28 23.99
 0 9 -4 528.67 23.43
 0 -9 4 475.27 22.81
 0 9 -4 538.47 23.25
 0 9 -3 126.81 10.42
 0 9 -3 161.11 11.13
 0 9 -3 134.51 11.19
 0 9 -2 420.41 24.52
 0 9 -2 460.14 21.05
 0 9 -2 451.41 23.35
 0 9 -1 176.43 13.07
 0 9 -1 184.95 11.99
 0 9 -1 189.24 13.12
 0 9 0 56.41 6.35
 0 9 0 54.74 6.58
 0 -9 0 49.04 7.31
 0 9 0 42.63 5.52
 0 9 0 59.56 7.32
 0 9 0 55.57 6.73
 0 9 1 231.1 14.28
 0 9 1 208.21 14.21
 0 9 1 241.37 13.7
 0 9 1 226.82 14.04
 0 9 2 324.45 17.84
 0 9 2 317.2 16.87
 0 -9 -3 421.51 22.45
 0 9 3 435.72 21.49
 0 9 3 406.32 26.44
 0 9 3 441.24 20.94
 0 9 4 418.7 20.72
 0 9 4 452.74 26.92
 0 9 4 450.76 21.48
 0 9 5 104.45 11.59
 0 9 5 110.93 8.64
 0 9 5 93.62 7.99
 0 9 6 434.07 20.64
 0 9 6 454.29 27.89
 0 9 6 423.89 20.46
 0 9 7 42.69 5.52
 0 9 7 29.02 4.18
 0 9 7 30.74 4.31
 0 9 7 34.27 7.07
 0 9 8 15.27 3.68
 0 9 8 24.5 5.92
 0 -9 -8 15.83 3.75
 0 9 8 18.81 3.32
 0 -9 -8 15.7 4.05
 0 -9 -9 -0.38 2.91
 0 -9 -9 2.4 2.15
 0 9 9 2.1 2.94
 0 -9 -10 478.68 22.38
 0 9 11 308.89 16.17
 0 -9 -11 304.75 14.73
 0 -9 -11 311.44 16
 0 -9 -12 168.84 9.77
 0 -9 -12 154.7 8.45
 0 9 12 163.7 9.81
 0 -9 -13 219.13 9.31
 0 9 13 236.42 10.84
 0 10 -3 374.18 16.48
 0 10 -2 149.83 10.63
 0 10 -2 167.46 10.21
 0 10 -2 173.56 10.48
 0 10 -1 70.59 5.95
 0 10 -1 60.11 7.15
 0 10 -1 69.89 6.72
 0 10 -1 62.54 6.33
 0 10 0 59.38 6
 0 10 0 56.05 6.13
 0 10 0 63.45 6.64
 0 -10 -1 5.84 3.41
 0 10 1 9.1 3.07
 0 10 2 45.73 5.3
 0 -10 -2 45.48 6.71
 0 10 2 45.91 5.93
 0 10 2 54.99 6.24
 0 10 3 63.28 9.05
 0 10 3 66.26 6.76
 0 -10 -3 57.66 7.55
 0 10 3 64.35 6.3
 0 10 3 53.78 6.04
 0 10 4 934.59 39.23
 0 10 4 990.11 39.53
 0 10 4 954.2 38.63
 0 -10 -4 998.79 42.12
 0 10 4 1002.4 45.06
 0 -10 -5 666.01 30.77
 0 10 5 631.05 32.73
 0 10 5 651.27 27.92
 0 10 5 641.52 28.14
 0 -10 -6 208.18 14.08
 0 10 6 190.65 15.22
 0 10 6 206.13 12.05
 0 -10 -7 320.97 17.92
 0 10 7 308.68 15.63
 0 10 7 310.66 19.73
 0 -10 -8 1.98 2.44
 0 10 8 1.14 2.73
 0 -10 -9 7.64 2.42
 0 10 9 8.27 2.77
 0 -10 -9 11.7 2.95
 0 10 10 229.83 12.41
 0 -10 -10 209.53 11.73
 0 -10 -10 197.97 11.19
 0 -10 -11 204.07 10.3
 0 -10 -11 210.03 11.03
 0 10 11 195.04 10.97
 0 -10 -12 156.77 7.72
 0 10 12 161.59 8.59
 0 11 -1 291.34 12.88
 0 11 -1 327.69 13.55
 0 11 0 7.62 1.92
 0 11 0 6.88 2.21
 0 11 0 10.43 2.36
 0 11 1 0.75 1.44
 0 -11 -1 4.36 2.38
 0 11 1 0.75 1.72
 0 11 1 4.22 1.94
 0 11 1 3.53 2.02
 0 11 2 32.78 4.2
 0 11 2 29.41 3.68
 0 -11 -2 26.58 4.64
 0 11 3 4.81 2.31
 0 -11 -3 6.22 2.95
 0 11 3 5.11 2.41
 0 -11 -4 51.27 6.45
 0 11 4 51.42 5.21
 0 11 4 50.86 5.58
 0 -11 -5 366.42 19.64
 0 11 5 367.52 21.06
 0 11 5 376.63 17.51
 0 11 6 264.21 16.84
 0 11 6 304.25 14.4
 0 -11 -6 301.52 16.4
 0 -11 -6 249.06 13.12
 0 11 7 267.5 16.75
 0 -11 -7 269.64 13.49
 0 11 7 271.3 13.66
 0 -11 -7 305.83 16.03
 0 -11 -8 75.95 6.79
 0 11 8 79.61 8.04
 0 -11 -8 77.48 6.05
 0 11 8 73.29 5.63
 0 11 9 24.67 2.77
 0 -11 -9 28.69 3.42
 0 -11 -10 45.24 3.96
 0 11 10 35.97 4.82
 0 -11 -11 55.68 3.98
 0 -11 -12 96.18 4.63
 0 12 1 354.55 14.34
 0 12 2 55.16 4.24
 0 -12 -3 14.76 2.93
 0 12 3 12.54 2.04
 0 12 4 4.86 1.7
 0 12 4 3.34 1.55
 0 -12 -4 5.16 2.37
 0 12 5 29.34 3.26
 0 -12 -5 29.5 4.14
 0 12 5 29.71 3.03
 0 12 6 28.77 3.28
 0 -12 -6 32.37 4.2
 0 -12 -7 155.68 7.85
 0 12 7 164.49 8.57
 0 12 8 266.18 14.03
 0 -12 -8 263.55 11.73
 0 12 9 142.82 6.47
 0 -12 -9 151.06 7.15
 0 -12 -10 59.55 3.53
 0 13 6 60.86 3.53
 -1 12 7 110.5 5.59
 -1 12 6 171.03 7.99
 -1 12 5 105.03 5.74
 -1 12 4 99.26 5.23
 -1 12 4 90.81 4.87
 -1 12 3 110.11 5.25
 -1 12 3 115.09 5.62
 1 -11 -10 48.54 3.21
 1 -11 -9 46.04 3.39
 -1 11 9 39.49 2.77
 1 -11 -8 29.42 2.92
 -1 11 8 33.67 3.15
 -1 11 7 30.8 3.46
 1 -11 -7 36.64 4.53
 -1 11 6 86.93 6.24
 1 -11 -6 87.9 7.34
 -1 11 5 147.06 8.71
 1 -11 -5 146.44 10.21
 -1 11 4 182.92 10.11
 -1 11 4 174.57 9.75
 1 -11 -4 183.93 11.54
 -1 11 3 520.5 21.02
 -1 11 3 488.05 20.16
 1 -11 -3 450.38 21.87
 1 -11 -2 260 13.37
 -1 11 2 230.9 11.24
 -1 11 2 265.78 12.45
 -1 11 1 151.58 8.17
 -1 11 1 127.89 8.89
 -1 11 0 19.6 2.47
 1 -10 -12 85.99 4.26
 -1 10 11 91.61 5.96
 1 -10 -11 92.22 5.32
 1 -10 -10 116.87 6.94
 -1 10 10 120.96 7.81
 -1 10 9 184.16 10.47
 1 -10 -9 180.84 9.56
 1 -10 -8 139.74 8.41
 -1 10 8 144.82 9.26
 -1 10 8 117.16 9.91
 -1 10 8 131.73 7.99
 1 -10 -7 146.64 10.21
 -1 10 7 129.68 8.35
 1 -10 -7 123.87 8
 1 -10 -6 14.56 2.74
 1 -10 -6 16.62 4.11
 -1 10 6 12.26 3.74
 -1 10 6 17.27 3.18
 1 -10 -5 148.72 11.29
 -1 10 5 131.89 11.34
 1 -10 -4 141.68 11.25
 1 -10 -3 509.51 25.23
 -1 10 2 432.71 19.81
 1 -10 -2 454.62 22.85
 -1 10 1 265.51 12.99
 1 -10 -1 234.79 15.01
 -1 10 1 255.12 13.95
 -1 10 0 149.21 10.34
 -1 10 0 193.19 10.71
 -1 10 -1 12.69 2.92
 -1 10 -1 17.73 2.96
 -1 10 -1 13.8 3.61
 -1 10 -1 19.54 3.06
 -1 10 -2 9.84 2.21
 -1 10 -2 12.85 2.73
 -1 10 -2 10.41 2.02
 -1 10 -2 13.04 2.05
 -1 9 12 11.8 2.44
 1 -9 -12 9.08 1.71
 1 -9 -11 119.91 7.84
 -1 9 11 105.69 7.77
 1 -9 -11 116.43 6.98
 1 -9 -10 121.44 8.61
 1 -9 -10 118.06 7.77
 -1 9 10 111.02 8.76
 -1 9 9 273.82 15.56
 1 -9 -9 271.01 14.86
 1 -9 -8 391.56 19.71
 1 -9 -8 397.1 18.53
 1 -9 -8 418.18 19.61
 -1 9 7 218.21 15.43
 1 -9 -7 208.17 12.26
 1 -9 -7 221.62 14.09
 1 -9 -7 230.06 13.35
 -1 9 7 198.39 13.36
 -1 9 7 225.89 12.52
 1 -9 -6 647.39 28.5
 1 -9 -6 732.55 32.12
 -1 9 6 662.9 33.21
 -1 9 6 713.67 29.45
 -1 9 6 706.2 28.88
 1 -9 -5 3.1 3.13
 -1 9 5 6.59 2.8
 1 -9 -5 3.31 2.82
 -1 9 5 5.05 3.61
 1 -9 -5 5.1 2.16
 -1 9 5 4.7 2.56
 -1 9 4 8.09 3.22
 1 -9 -4 13.98 4.3
 -1 9 4 5.19 2.85
 1 -9 -4 13.96 3.87
 -1 9 4 10.08 4.08
 1 -9 -3 83.21 8.88
 -1 9 3 98.51 8.61
 -1 9 3 86.37 10.38
 1 -9 -3 79.54 8.58
 -1 9 3 74.89 7.19
 1 -9 -2 509.19 27.05
 -1 9 2 567.69 25.15
 -1 9 2 583.29 26.64
 1 -9 -2 581.55 28.73
 -1 9 1 344.95 18.6
 -1 9 1 328.77 18.1
 1 -9 -1 333.53 20.02
 -1 9 1 319.93 16.64
 -1 9 0 697.12 30.95
 -1 9 0 682.52 30.33
 1 -9 0 671.36 32.6
 -1 9 -2 27.37 4.76
 -1 9 -2 36.01 4.97
 1 -9 2 27.49 4.32
 -1 9 -2 19.12 4.91
 -1 9 -2 31.93 4.26
 1 -9 3 11.41 2.82
 -1 9 -3 9.45 3.37
 -1 9 -3 9.59 2.21
 -1 9 -3 10.28 2.7
 -1 9 -3 9.68 2.92
 -1 9 -4 7.89 2.21
 1 -8 -13 212.59 8.88
 -1 8 13 232.49 10.21
 1 -8 -12 22.95 2.79
 1 -8 -12 20.82 3.44
 -1 8 12 21.79 3.6
 -1 8 11 0.35 2.41
 1 -8 -11 2.21 1.52
 1 -8 -11 1.6 2.27
 1 -8 -10 140.28 10.15
 1 -8 -9 59.64 6.67
 1 -8 -9 58.79 5.93
 -1 8 9 49.12 6.76
 1 -8 -8 249.74 14.24
 1 -8 -8 249.14 15.09
 -1 8 8 265.85 19.42
 -1 8 7 508.68 23.11
 1 -8 -7 497.14 23.44
 1 -8 -6 874.95 35.97
 -1 8 6 943.13 43.89
 -1 8 6 809.95 34.29
 1 -8 -6 896.73 37.45
 1 -8 -6 791.26 34.09
 -1 8 5 303.09 19.78
 1 -8 -5 285.87 17.79
 -1 8 5 303.29 16.12
 -1 8 5 297.95 15.86
 -1 8 4 176.07 11.91
 -1 8 4 179 15.05
 1 -8 -4 190.01 13.76
 -1 8 4 180.17 11.99
 -1 8 3 31.74 6.94
 -1 8 3 42.6 6.02
 -1 8 3 47.09 5.77
 1 -8 -3 44.49 6.8
 1 -8 -3 36.3 6.45
 -1 8 2 73.6 10.37
 -1 8 2 78.6 7.84
 -1 8 2 79.29 7.45
 -1 8 2 85.18 8.52
 1 -8 -2 74.44 9.14
 1 -8 -2 82.77 9.1
 -1 8 1 653.2 30.94
 -1 8 1 659.02 28.67
 -1 8 1 634.14 29.65
 1 -8 -1 681.47 33.07
 1 -8 -1 645.26 30.56
 -1 8 0 815.49 36.36
 1 -8 0 825.65 35.37
 -1 8 0 797.72 35.5
 -1 8 0 795.61 33.54
 -1 8 -1 1768.44 66.41
 -1 8 -1 1655.65 65.81
 -1 8 -2 316.95 18.83
 -1 8 -2 341.86 18.53
 -1 8 -3 13.61 4.73
 -1 8 -3 23.48 5.14
 -1 8 -3 13.91 3.32
 -1 8 -4 -0.4 2.33
 -1 8 -4 0.95 2.15
 -1 8 -4 0.47 2.65
 1 -8 4 0.43 2.36
 -1 8 -5 16.97 3.46
 1 -8 5 15.92 3.7
 -1 8 -5 14.33 3.05
 -1 8 -5 17.24 3.54
 -1 8 -6 76.76 5.51
 1 -7 -13 246.79 10.44
 -1 7 13 269.42 11.95
 -1 7 12 469.62 20.84
 1 -7 -12 446.69 18.9
 1 -7 -12 454.93 20.31
 -1 7 11 77.93 7.79
 1 -7 -11 83.52 6.72
 1 -7 -11 97.49 8.09
 1 -7 -10 1.35 1.93
 1 -7 -10 2.52 2.94
 -1 7 10 -0.47 2.77
 1 -7 -9 0.44 2.68
 1 -7 -9 0.37 2.1
 -1 7 9 4.54 3.41
 -1 7 9 0.99 2.94
 1 -7 -8 234.75 14.72
 1 -7 -8 219.84 13.35
 -1 7 8 229.08 18
 1 -7 -7 377.34 19.38
 1 -7 -7 437.87 21.13
 1 -7 -7 414.52 20.87
 -1 7 7 379.3 18.3
 -1 7 7 383.53 24.55
 -1 7 6 426.87 26.1
 1 -7 -6 401.32 21.4
 1 -7 -6 419.09 21.06
 -1 7 6 419.74 19.87
 1 -7 -5 1178.95 45.43
 1 -7 -5 1094.91 46.04
 -1 7 5 1087.87 43.89
 -1 7 5 1123.41 43.41
 -1 7 5 1236.36 53.16
 -1 7 4 142.85 13.01
 1 -7 -4 154.55 11
 -1 7 4 147.54 10.27
 -1 7 4 144.39 14.94
 1 -7 -4 137.47 11.5
 -1 7 4 144.83 10.1
 -1 7 3 10.86 3.66
 1 -7 -3 8.65 3.66
 -1 7 3 9.29 3.25
 -1 7 3 5.91 4.23
 -1 7 2 7.38 2.55
 1 -7 -2 4.42 2.81
 1 -7 -2 2.76 3.92
 -1 7 2 2.46 2.81
 -1 7 2 2.11 4.11
 -1 7 2 3.36 2.42
 -1 7 1 166.06 14.1
 -1 7 1 157.5 12.71
 -1 7 1 162.42 11.05
 -1 7 1 170.38 11.43
 1 -7 -1 154.69 13.36
 1 -7 -1 166.62 11.8
 1 -7 0 328.9 21.89
 -1 7 0 320.61 20.58
 -1 7 0 360.22 18.34
 -1 7 0 370.57 19.31
 -1 7 -1 290.23 18.59
 1 -7 1 276.96 18.33
 -1 7 -1 298.09 17.17
 -1 7 -1 278.52 15.72
 -1 7 -2 854.74 40.35
 -1 7 -2 987.5 40.29
 -1 7 -3 646.04 30.8
 -1 7 -3 652.49 30.8
 -1 7 -4 67.84 8.6
 -1 7 -4 68.21 8.03
 -1 7 -4 76.51 8.64
 1 -7 5 80.69 9.17
 -1 7 -5 99.93 9.19
 -1 7 -5 99.64 9.06
 -1 7 -5 109.49 9.4
 -1 7 -6 2.47 2.36
 -1 7 -6 0.86 1.82
 1 -7 6 2.47 2.67
 -1 7 -7 79.41 6.34
 -1 6 13 179.28 9.06
 1 -6 -13 160.89 7.54
 1 -6 -12 80.02 5.84
 -1 6 12 89.25 7.31
 1 -6 -12 72.1 6.6
 1 -6 -11 154.78 10.97
 -1 6 10 166.32 12.76
 1 -6 -10 201.37 11.91
 1 -6 -10 170.44 12.28
 -1 6 9 32.88 5.9
 1 -6 -9 48.96 5.63
 1 -6 -8 1.5 2.15
 1 -6 -8 3.51 3.39
 -1 6 7 254.43 18.15
 1 -6 -7 243.76 14.22
 1 -6 -7 239.64 13.87
 1 -6 -6 585.91 25.59
 1 -6 -6 511.94 24.78
 -1 6 6 524.69 23.35
 -1 6 6 567.4 29.75
 1 -6 -5 2168.07 77.91
 -1 6 5 2159.24 83.56
 -1 6 5 2020.08 75.74
 1 -6 -5 2176.8 77.47
 -1 6 4 2513.78 97.73
 1 -6 -4 2568.49 90.92
 -1 6 4 2480.45 89.36
 1 -6 -4 2552.93 91.57
 1 -6 -3 1198.06 48.55
 -1 6 3 1196.69 55.47
 -1 6 3 1265.92 48.2
 -1 6 2 209.6 14.02
 -1 6 2 228.81 16
 -1 6 2 250.74 13.73
 1 -6 -2 249.19 15.9
 -1 6 1 28.78 5.54
 -1 6 1 44.77 5.33
 1 -6 -1 48.31 5.58
 -1 6 1 44.32 6.41
 1 -6 -1 41.76 7.06
 1 -6 0 96.7 10.24
 -1 6 0 119.03 10.12
 -1 6 0 118.86 9.07
 -1 6 0 122.61 8.84
 1 -6 0 138.74 9.3
 1 -6 1 114.12 10.4
 -1 6 -1 122.95 9.32
 -1 6 -1 118.92 8.11
 -1 6 -1 113.36 9.06
 1 -6 1 131.57 9.08
 -1 6 -1 126.79 10.86
 -1 6 -2 456.09 21.93
 -1 6 -2 431.91 19.46
 -1 6 -3 561.64 23.88
 -1 6 -3 486.04 27.09
 -1 6 -3 561.12 26.59
 -1 6 -4 261.89 14.22
 -1 6 -4 253.87 17.27
 -1 6 -4 279.81 17.01
 -1 6 -5 1066.66 45.51
 -1 6 -5 1114.93 46.02
 -1 6 -5 1138.61 46.11
 -1 6 -5 1042.69 41.72
 -1 6 -6 276.24 14.24
 -1 6 -6 261.3 16.84
 1 -6 6 289.38 17.39
 -1 6 -6 301.86 17.08
 -1 6 -6 277.82 15.77
 1 -6 7 2.27 2.16
 -1 6 -7 0.41 2.39
 -1 6 -7 3.38 1.85
 -1 6 -8 88.31 6.98
 1 -5 -13 38.42 3.81
 -1 5 13 39.84 3.62
 -1 5 12 415.96 20.07
 1 -5 -12 423.51 18.36
 1 -5 -12 459.87 20.09
 1 -5 -11 887.42 36.88
 -1 5 10 129.96 10.97
 1 -5 -10 127.89 10.31
 1 -5 -10 123.76 9.26
 -1 5 9 60.89 7.7
 1 -5 -9 76.25 7.97
 1 -5 -9 74.14 7.22
 -1 5 9 72.7 9.05
 1 -5 -8 63.88 6.6
 -1 5 8 67.26 8.63
 1 -5 -7 53.28 5.72
 -1 5 7 48.78 7.1
 1 -5 -6 87.46 7.36
 -1 5 6 84.02 8.91
 1 -5 -6 67.14 6.33
 1 -5 -5 2012.64 73.27
 1 -5 -4 4499.09 148.64
 1 -5 -4 4253.39 148.32
 -1 5 4 4069.67 153.08
 1 -5 -3 992.66 37.08
 1 -5 -3 792.77 34.54
 1 -5 -2 206.01 11.07
 1 -5 -1 239.63 16.25
 -1 5 1 326.12 16.57
 1 -5 0 290.38 13.95
 -1 5 0 295.39 15.93
 1 -5 1 470.16 23.22
 1 -5 1 514.31 21.54
 1 -5 2 409.08 20.11
 -1 5 -2 440.38 22.24
 -1 5 -2 398.41 21.09
 -1 5 -2 425.06 18.38
 -1 5 -2 435.7 20.3
 -1 5 -3 2343.85 85.84
 -1 5 -3 2211.8 87.21
 -1 5 -3 2491.21 89.58
 -1 5 -3 2433.65 83.34
 -1 5 -4 668.84 32.53
 -1 5 -4 571.02 29.66
 -1 5 -4 610.56 25.76
 -1 5 -4 622.19 28.52
 -1 5 -5 18.45 4.81
 -1 5 -5 24.11 3.75
 -1 5 -5 20.24 4.51
 -1 5 -5 28.53 5.19
 -1 5 -5 28.32 6.37
 -1 5 -6 1171.77 48.95
 -1 5 -6 1147.05 44.47
 -1 5 -6 1175.06 49.98
 -1 5 -6 1164.85 46.8
 -1 5 -6 1174.48 47.87
 1 -5 7 149.21 11.29
 -1 5 -7 150.64 11.21
 -1 5 -7 145.38 12.11
 -1 5 -8 62.85 5.29
 -1 5 -8 61.65 6.53
 1 -5 8 65.17 6.26
 -1 5 -9 9.75 1.96
 1 -4 -13 4.51 1.55
 -1 4 12 9.23 2.56
 1 -4 -12 5.36 1.73
 1 -4 -11 279.02 15.52
 1 -4 -11 271.89 15.78
 1 -4 -10 1940.77 71.41
 -1 4 10 1950.74 73.75
 1 -4 -9 363.09 19.59
 -1 4 9 360.51 22.45
 1 -4 -9 397.43 19.71
 -1 4 9 389.52 21.01
 -1 4 8 822.25 38.26
 1 -4 -8 795.61 34.35
 1 -4 -8 877.7 35.17
 -1 4 7 112.71 10.35
 1 -4 -7 104.14 8.61
 1 -4 -7 118.96 8.46
 -1 4 6 47.68 6.48
 1 -4 -5 58.17 5.85
 1 -4 -4 1275.73 48.39
 -1 4 4 1260.45 51.01
 1 -4 -3 261.11 14.64
 -1 4 3 233.76 15.9
 -1 4 2 806.9 34.83
 -1 4 1 392.21 15.94
 1 -4 0 691 26.24
 1 -4 0 641.27 28.2
 -1 4 0 665.25 26.95
 -1 4 0 685.15 27.8
 -1 4 -1 412.07 19.52
 1 -4 1 406.97 18.91
 1 -4 1 406.91 17.41
 1 -4 2 110.71 7.69
 -1 4 -3 119.14 10.68
 -1 4 -3 99.57 7.79
 -1 4 -4 1651.53 66.13
 -1 4 -4 1747.72 65.28
 -1 4 -5 617.86 31.26
 -1 4 -5 728.1 30.95
 -1 4 -5 618.59 29.97
 -1 4 -5 681.59 35.65
 -1 4 -5 663.6 26.86
 -1 4 -6 520.53 27.05
 -1 4 -6 472.72 23.8
 -1 4 -6 531.23 25.68
 -1 4 -6 503.6 22.41
 -1 4 -6 474.82 30.15
 -1 4 -6 514.64 22.36
 -1 4 -6 524.14 26.26
 -1 4 -7 670.07 29.06
 -1 4 -7 703.7 33.81
 -1 4 -7 710.03 29.43
 -1 4 -7 750.15 34.46
 -1 4 -7 692.93 31.91
 1 -4 7 729.73 32
 1 -4 8 249.4 14.58
 -1 4 -8 236.21 15.3
 -1 4 -8 251.17 13.25
 -1 4 -9 172.68 9.7
 1 -4 9 156.99 9.73
 -1 4 -9 163.67 9.2
 -1 4 -10 17.01 2.42
 -1 4 -10 12.54 1.83
 1 -3 -13 27.54 2.85
 1 -3 -12 0.58 1.77
 1 -3 -12 0.69 2.21
 1 -3 -11 16.64 4.26
 -1 3 10 351.4 20.38
 1 -3 -10 429.19 20.26
 -1 3 9 1004.58 43.85
 1 -3 -9 1111.71 43.31
 1 -3 -9 1045.63 43.82
 1 -3 -8 1657.3 62.92
 -1 3 8 1660.62 66.44
 1 -3 -8 1688.12 63
 -1 3 8 1621.86 63.36
 1 -3 -7 1751.53 64.62
 1 -3 -7 1717.67 64.74
 -1 3 7 1772.56 68
 1 -3 -6 3.39 2.44
 1 -3 -6 7.43 3.41
 1 -3 -5 134.96 10.19
 -1 3 5 147.47 10.67
 1 -3 -4 399.83 20.52
 -1 3 4 484.21 21.85
 -1 3 3 1799.33 66.94
 -1 3 2 2385.11 85.08
 -1 3 1 4770.45 162.08
 1 -3 0 1581.47 54.92
 1 -3 1 822.43 30.19
 1 -3 2 1016.43 37.09
 -1 3 -2 1037.88 41.58
 -1 3 -3 439.54 24.55
 -1 3 -4 409.67 25.04
 -1 3 -4 463.91 25.72
 -1 3 -5 469.55 22.29
 -1 3 -5 469.18 20.26
 -1 3 -5 444.25 23.58
 -1 3 -5 480.44 28.59
 -1 3 -5 458.26 22.39
 -1 3 -5 435.55 27.2
 -1 3 -6 510.51 24.82
 -1 3 -6 467.97 29.8
 -1 3 -6 497.9 31.87
 -1 3 -6 537.02 25.88
 -1 3 -6 504.37 26.58
 -1 3 -6 552.71 23.29
 -1 3 -7 1533.64 61.52
 -1 3 -7 1436.26 68.71
 -1 3 -7 1372.42 65.46
 1 -3 7 1611.04 59.72
 -1 3 -7 1577.35 60.12
 -1 3 -7 1623.29 62.89
 -1 3 -7 1544.01 57.76
 -1 3 -8 585.99 28.35
 1 -3 8 590.51 27.09
 -1 3 -8 641.92 26.99
 -1 3 -8 531.2 31.67
 -1 3 -9 320.92 16.54
 -1 3 -9 336.6 16.05
 1 -3 9 322.19 16.28
 -1 3 -10 37 4.1
 -1 3 -10 31.68 4.06
 -1 3 -11 106.37 6.07
 -1 3 -11 121.69 6.61
 1 -2 -13 91.73 4.97
 -1 2 13 105.72 6.08
 1 -2 -12 12.61 3.48
 1 -2 -12 11.56 2.78
 1 -2 -12 11.95 2.16
 1 -2 -11 0.48 2.76
 1 -2 -10 200.08 14.55
 1 -2 -10 205.44 12.79
 1 -2 -10 199.94 11.47
 1 -2 -9 973.52 37.65
 1 -2 -9 982.92 42.11
 1 -2 -9 899.02 40.07
 1 -2 -9 998.93 39.87
 -1 2 9 999.39 41.58
 1 -2 -8 275.35 16.42
 -1 2 8 271.83 18.34
 1 -2 -8 263.07 14.45
 1 -2 -8 221.83 12.4
 -1 2 8 244.88 15.46
 1 -2 -7 1298.8 49.92
 1 -2 -7 1376.46 52.11
 1 -2 -6 510.08 23.23
 1 -2 -6 502.82 24.18
 1 -2 -5 382.23 20.05
 1 -2 -5 432.05 19.2
 -1 2 5 405.85 20.59
 1 -2 -5 423.03 17.31
 -1 2 4 1238.5 47.16
 -1 2 3 3102 107.66
 -1 2 2 6315.87 211.3
 -1 2 1 1746.48 61.22
 1 -2 0 358.62 13.95
 1 -2 1 1267.64 43.9
 1 -2 2 1552.71 53.57
 1 -2 3 1642.31 56.6
 -1 2 -4 26.3 7.9
 -1 2 -5 425.49 20.91
 -1 2 -5 362.39 24.74
 -1 2 -5 435.47 27.2
 -1 2 -5 419.07 19.53
 -1 2 -6 159.95 10.78
 -1 2 -6 187.82 12.09
 -1 2 -6 166.72 10.48
 -1 2 -6 167.06 12.32
 -1 2 -6 157.5 16.18
 1 -2 6 156.7 10.6
 -1 2 -6 139.13 15.38
 -1 2 -7 591.8 28.29
 -1 2 -7 596.17 29.07
 -1 2 -7 616.19 27.23
 -1 2 -7 553.04 33.36
 -1 2 -7 561.62 33.52
 1 -2 7 545.33 26.19
 1 -2 7 569.12 26.16
 -1 2 -7 609.2 26.63
 -1 2 -8 1509.52 60.65
 -1 2 -8 1449.03 57.57
 -1 2 -8 1440.45 64.94
 -1 2 -8 1520.72 57.67
 -1 2 -9 710.86 37.22
 -1 2 -9 758.02 33
 -1 2 -10 293.57 16.3
 -1 2 -10 304.27 18.95
 -1 2 -11 77 7.32
 -1 2 -11 84.71 6.46
 -1 2 -11 93.08 6.61
 1 -1 -13 136.79 7.18
 1 -1 -12 165.48 9.08
 -1 1 12 147.97 9.68
 1 -1 -12 177.13 11.11
 1 -1 -12 163.04 8.63
 1 -1 -11 127.27 10.86
 1 -1 -11 122.97 8.32
 1 -1 -11 147.2 10.45
 1 -1 -10 49.28 5.48
 1 -1 -10 58.5 7.89
 1 -1 -9 191.2 14.51
 1 -1 -9 184.07 11.42
 1 -1 -8 665.35 28.06
 1 -1 -8 684.86 32.07
 1 -1 -8 657.89 27.79
 1 -1 -7 1022.02 38.17
 1 -1 -7 1002.7 41.52
 1 -1 -7 933.23 37.11
 1 -1 -6 1747.48 65.69
 1 -1 -5 1260.8 52.54
 1 -1 -5 1682.05 55.17
 1 -1 -4 1775.92 60.39
 1 -1 -3 954.43 33.65
 -1 1 2 443.72 18.35
 -1 1 1 116.67 6.12
 1 -1 0 42.27 2.72
 1 -1 1 2968.51 98.76
 1 -1 2 482.17 17.9
 1 -1 3 2525.86 84.58
 -1 1 -4 1499.77 53.44
 -1 1 -5 27.17 6.94
 -1 1 -5 23.36 3.48
 -1 1 -6 2.22 1.85
 -1 1 -6 1.27 1.97
 -1 1 -6 -0.68 3.9
 -1 1 -6 -0.74 5.53
 -1 1 -7 729.36 32.86
 -1 1 -7 688.37 31.39
 -1 1 -7 773.14 38.4
 -1 1 -7 802.73 32.59
 -1 1 -7 718.02 31.09
 1 -1 7 682.57 31.02
 -1 1 -7 724.39 36.91
 1 -1 7 737.82 30.25
 1 -1 8 800.84 34.17
 -1 1 -8 916.31 37.6
 -1 1 -8 887.47 38.84
 1 -1 8 778.73 35.89
 -1 1 -8 874.95 41.71
 -1 1 -8 849.37 42.11
 -1 1 -9 1393.25 53.24
 -1 1 -9 1362.9 57.7
 -1 1 -10 853.97 40.4
 -1 1 -10 882.96 36.96
 -1 1 -11 389.66 20.96
 -1 1 -11 391.5 18.59
 -1 1 -12 90.99 5.98
 -1 1 -12 71.78 5.28
 1 0 -12 287.02 14.85
 1 0 -12 283.58 12.65
 1 0 -11 396.48 18.86
 1 0 -11 399.39 21
 1 0 -11 368.13 17.65
 1 0 -10 789.22 36.51
 1 0 -10 739.27 32.22
 1 0 -10 822.53 33.92
 1 0 -9 0.42 2.48
 1 0 -9 10.17 3.09
 1 0 -8 132.63 12.14
 1 0 -8 112.91 9.33
 1 0 -7 1409.15 50.89
 1 0 -7 1306.57 49.81
 1 0 -7 1336.63 54.03
 1 0 -7 1248.61 47.51
 1 0 -6 2260.17 80.69
 1 0 -6 2411.28 86.18
 1 0 -5 1133.34 45.87
 1 0 -4 1342.43 45.16
 1 0 -3 1011.92 34.59
 1 0 -2 2421.48 80.8
 -1 0 1 588.6 20.1
 1 0 -1 576.97 20.76
 1 0 0 1033.66 34.7
 1 0 0 1032.85 35.45
 1 0 1 1617.35 54.5
 1 0 2 3656.56 121.09
 1 0 3 461.68 16.52
 1 0 4 6445.37 210.71
 -1 0 -4 6282.72 214.32
 -1 0 -5 776.08 31.86
 -1 0 -5 818.39 30.6
 -1 0 -6 11.2 3.42
 -1 0 -6 10.85 4.53
 -1 0 -6 16.46 2.98
 -1 0 -6 14.71 3.15
 -1 0 -6 11.06 5.27
 1 0 6 12.27 2.54
 -1 0 -7 2.48 3.96
 -1 0 -7 2.27 1.98
 -1 0 -7 4.26 4.53
 1 0 7 2.77 2.12
 -1 0 -8 199.87 13.26
 -1 0 -8 184.27 15.22
 -1 0 -8 194.08 16.51
 -1 0 -8 187.77 13.87
 -1 0 -9 177.32 14.81
 -1 0 -9 174.69 15.59
 1 0 9 165.2 13.18
 -1 0 -9 170.46 12.44
 -1 0 -10 983.14 44.87
 -1 0 -10 1021.28 40.53
 1 0 10 906.25 42.2
 -1 0 -11 816.18 34.03
 1 0 11 831.48 36.91
 -1 0 -11 871.77 38.05
 -1 0 -12 326.89 14.53
 -1 0 -12 326.99 16.68
 -1 0 -13 3.39 1.17
 -1 0 -13 5.35 1.29
 1 1 -12 333.44 13.75
 1 1 -12 364.69 15.57
 1 1 -12 360.48 14.38
 1 1 -11 334.26 15.95
 1 1 -11 339.36 18.41
 1 1 -10 631.53 31.2
 1 1 -9 329.88 21.49
 1 1 -9 336.52 17.74
 1 1 -9 360.71 18.99
 1 1 -8 0.78 2.03
 1 1 -8 3.58 2.09
 1 1 -8 4.37 2.94
 1 1 -7 42.38 5.97
 1 1 -7 41.02 7.39
 1 1 -7 38.24 4.62
 1 1 -7 43.13 5.58
 1 1 -6 1875.64 68.43
 1 1 -6 1862.59 73.5
 1 1 -5 448.61 26.12
 1 1 -5 572.01 21.41
 1 1 -4 353.09 19.18
 1 1 -3 1107.45 39.61
 1 1 -2 2028.38 67.76
 1 1 -1 703.06 24.44
 1 1 0 57.27 3.19
 1 1 1 49.81 2.91
 1 1 2 2777.74 92.23
 1 1 3 730.27 25.27
 -1 -1 -3 725.9 26.73
 -1 -1 -4 4881.99 163.59
 -1 -1 -5 4632.62 156.72
 -1 -1 -6 220.94 13.51
 -1 -1 -6 192.48 15.04
 1 1 6 205.61 10.22
 -1 -1 -7 812.81 34.11
 -1 -1 -7 867.09 38.49
 -1 -1 -7 836.56 35.88
 -1 -1 -8 22.17 4.38
 -1 -1 -8 28.37 5.07
 -1 -1 -8 28.59 6.7
 1 1 8 20.09 3.98
 -1 -1 -8 30.74 5.82
 -1 -1 -9 88.53 10.89
 1 1 9 79.24 7.85
 -1 -1 -9 66.52 7.05
 -1 -1 -9 74.22 8.91
 -1 -1 -10 391.11 23.13
 -1 -1 -10 394.76 19.98
 -1 -1 -11 571.89 27.65
 -1 -1 -11 452.39 22.16
 -1 -1 -12 577.03 24.01
 -1 -1 -12 582.1 27.1
 1 1 12 574.23 27
 -1 -1 -13 250.77 11.14
 1 2 -11 365.48 17.55
 1 2 -11 363.05 16.17
 1 2 -11 352.47 16.11
 1 2 -10 324.37 19.16
 1 2 -10 296.56 16.23
 1 2 -9 1146.39 46.46
 1 2 -9 1086.04 49.58
 1 2 -9 1118.12 43.42
 1 2 -8 180.56 13.05
 1 2 -8 159.2 10.57
 1 2 -7 278.65 16.02
 1 2 -7 251.82 15.03
 1 2 -7 211.06 18.21
 1 2 -7 232.77 13.14
 1 2 -6 3 1.81
 1 2 -6 6.48 2.08
 1 2 -6 4.21 4.25
 1 2 -6 5.01 2.44
 1 2 -6 9.3 3.07
 1 2 -5 906.56 35.59
 1 2 -5 928.49 34.21
 1 2 -4 1292.23 47.24
 1 2 -4 1314.65 47.24
 1 2 -4 1301.09 46.5
 1 2 -4 1219.35 50.78
 1 2 -3 2513.22 85.81
 1 2 -2 1755.34 59.81
 1 2 -1 2304.11 76.27
 1 2 -1 2272.51 76.21
 1 2 0 101.26 4.73
 1 2 1 2728.22 92.99
 1 2 1 2782.8 94.77
 1 2 1 2895.27 93.35
 1 2 2 1265.57 42.97
 1 2 3 1751.8 60.18
 -1 -2 -3 1862.16 61.44
 -1 -2 -4 438.37 17.9
 -1 -2 -5 5987.73 201.15
 -1 -2 -6 2781.65 97.33
 -1 -2 -6 2634.59 99.04
 -1 -2 -7 360.98 20.6
 -1 -2 -7 347.34 18.75
 -1 -2 -7 311.26 17.88
 -1 -2 -8 228.18 16.59
 -1 -2 -8 216.31 14.79
 -1 -2 -8 235.84 14.61
 1 2 8 219.11 14.35
 -1 -2 -9 65.47 7.95
 -1 -2 -9 69.17 9.59
 1 2 9 67.96 8.07
 -1 -2 -9 75.36 7.82
 1 2 10 434.43 24.07
 -1 -2 -10 467.01 21.72
 -1 -2 -11 392.91 22.77
 -1 -2 -11 379.97 18.6
 -1 -2 -12 357.84 19.4
 1 2 12 370.87 20.05
 -1 -2 -12 325.53 16.03
 -1 -2 -13 375.96 18.02
 1 2 13 369.48 17.72
 -1 -2 -13 378.82 15.72
 1 3 -11 295.83 12.78
 1 3 -11 343.23 13.76
 1 3 -11 328.9 14.04
 1 3 -10 248.25 13.45
 1 3 -10 242.23 12.59
 1 3 -10 257.45 13.65
 1 3 -9 547.91 29.14
 1 3 -8 1295.34 47.53
 1 3 -8 1328.5 50.87
 1 3 -7 353.82 19.03
 1 3 -7 359.84 17.15
 1 3 -6 273.85 14.86
 1 3 -6 234.25 13.12
 1 3 -6 232.24 13.92
 1 3 -6 225.05 12.6
 1 3 -6 258.79 18.02
 1 3 -5 100.03 7.5
 1 3 -5 88.06 6.62
 1 3 -5 108.9 7.89
 1 3 -5 91.99 7.77
 1 3 -5 84.25 7
 1 3 -5 103.86 8.07
 1 3 -5 90.54 9.64
 1 3 -4 96.95 7.02
 1 3 -4 86.37 7.01
 1 3 -4 96.54 7.01
 1 3 -4 96.39 8.73
 1 3 -3 712.9 27.93
 1 3 -3 656.23 26.21
 1 3 -3 635.32 25.38
 1 3 -3 619.54 25.83
 1 3 -2 2776.49 93.41
 1 3 -2 2819.45 94.63
 -1 -3 1 2754.1 91.1
 1 3 -1 2793.5 92.59
 1 3 0 2214.93 74.67
 1 3 1 89.15 4.89
 1 3 1 83.55 5.61
 1 3 2 27.53 4.6
 1 3 2 30.3 2.81
 1 3 3 713.9 25.98
 1 3 4 192.32 8.74
 -1 -3 -5 838.88 32.84
 1 3 5 786.98 28.76
 -1 -3 -6 3224.04 110.66
 -1 -3 -6 2975.47 109.46
 -1 -3 -7 2834.03 102.22
 -1 -3 -7 2729.66 100.84
 -1 -3 -7 2840.62 99.12
 -1 -3 -8 395.83 22.15
 1 3 8 392.16 21.68
 -1 -3 -8 344.04 19.76
 -1 -3 -9 131.46 10.56
 -1 -3 -9 105.07 10.91
 1 3 9 125.09 11.6
 1 3 10 20.63 5.35
 -1 -3 -10 20.83 5.56
 -1 -3 -10 26.82 5
 -1 -3 -10 26.19 4.07
 -1 -3 -11 11.67 4.43
 -1 -3 -11 13.8 3.39
 1 3 11 13.49 4.24
 1 3 12 74.34 7.46
 -1 -3 -12 97.78 9
 -1 -3 -12 81.23 6.44
 -1 -3 -13 604.22 24.26
 1 3 13 663.29 27.75
 -1 -3 -13 667.73 27.28
 1 3 14 64.53 4.64
 1 4 -10 153.46 8.38
 1 4 -10 137.77 8.21
 1 4 -9 477.13 21.78
 1 4 -9 477.26 21.17
 1 4 -9 513.95 22.88
 1 4 -8 624.46 30.84
 1 4 -7 452.88 25.67
 1 4 -7 466.92 21.38
 1 4 -7 510.47 22.29
 1 4 -7 478.69 23.16
 1 4 -6 446.57 21.99
 1 4 -6 469.5 21.16
 1 4 -6 480.74 25.5
 1 4 -6 490.16 22.45
 1 4 -5 254.97 13.62
 1 4 -5 234.45 13.93
 1 4 -5 241.02 16.58
 1 4 -5 257.37 16.05
 1 4 -5 245.27 14.71
 1 4 -5 236.25 12.67
 1 4 -4 86.52 6.72
 1 4 -4 102.96 7.52
 1 4 -4 91.86 8.19
 1 4 -4 87.78 7.5
 1 4 -4 87.59 6.36
 1 4 -4 93.95 7.88
 1 4 -4 82.18 8.91
 1 4 -3 10.48 3.08
 1 4 -3 12.12 3.04
 1 4 -3 14.56 2.57
 1 4 -3 11.88 2.83
 1 4 -2 87.69 5.24
 1 4 -2 93.35 7.15
 -1 -4 1 2142.83 72.49
 1 4 -1 2155.87 74.2
 1 4 -1 2335.58 77.14
 1 4 0 2592.01 88.1
 1 4 1 4344.74 147.22
 1 4 2 4701.81 160.87
 1 4 3 329.29 17.14
 1 4 4 2.08 1.99
 1 4 4 15.66 3.93
 -1 -4 -5 162.19 11.41
 1 4 5 195.07 9.74
 1 4 6 1444.38 51.19
 -1 -4 -6 1396.9 55.15
 -1 -4 -6 1475.77 54.72
 -1 -4 -7 1326.6 51.43
 -1 -4 -7 1279.38 51.36
 -1 -4 -8 1003.26 41.05
 -1 -4 -8 1020.53 41.07
 -1 -4 -8 909.52 37.04
 1 4 8 957.31 41.26
 1 4 9 1302.85 52.88
 -1 -4 -9 1274.95 51.32
 -1 -4 -9 1229.88 51.79
 -1 -4 -10 1125.54 46.91
 1 4 10 1109.32 47.11
 -1 -4 -10 1044.53 41.66
 -1 -4 -10 1125.92 45.49
 1 4 11 32.04 7.49
 -1 -4 -11 25.85 3.75
 -1 -4 -11 22.46 4.57
 1 4 11 20.25 4.91
 -1 -4 -11 21.69 5.25
 1 4 12 29.19 5.02
 -1 -4 -12 25.66 3.43
 -1 -4 -12 23.11 4.54
 -1 -4 -13 114.7 6.67
 1 4 13 125.58 8.17
 1 4 13 125.88 9.32
 -1 -4 -13 114.69 8.32
 1 4 14 283.93 13.18
 1 5 -9 116.42 7.47
 1 5 -9 119.36 7.27
 1 5 -9 121.53 7.14
 1 5 -8 407.52 18.98
 1 5 -8 424.07 19.03
 1 5 -8 422.9 19.45
 1 5 -7 678.1 28.67
 1 5 -7 688.88 28.69
 1 5 -6 585.15 25.38
 1 5 -6 592.84 26.54
 1 5 -6 569.23 25.67
 1 5 -6 569.82 24.57
 1 5 -6 571.41 25.8
 1 5 -5 321.17 15.93
 1 5 -5 305.86 15.98
 1 5 -5 308.91 20.58
 1 5 -5 360.17 19.13
 1 5 -5 338.06 18.18
 1 5 -5 331.04 16.98
 1 5 -5 323 16.58
 1 5 -4 337.77 16.02
 1 5 -4 330.08 15.86
 1 5 -4 318.43 15.55
 1 5 -4 314.83 16.19
 1 5 -4 324.61 18.03
 1 5 -4 332.73 18.13
 1 5 -4 306.23 19.66
 1 5 -3 44.74 4.49
 1 5 -3 48.29 6.6
 1 5 -3 40.44 5.38
 1 5 -3 53.28 6.49
 1 5 -3 52.18 4.8
 1 5 -3 45.09 4.75
 1 5 -3 47.05 4.58
 1 5 -2 16.13 3.79
 1 5 -1 28.01 5.55
 -1 -5 0 1788.12 62.08
 1 5 0 1830.77 68.11
 1 5 0 1853.94 64.37
 1 5 0 1843.53 66.66
 1 5 1 1192.79 45.53
 1 5 1 1155.54 46.49
 1 5 2 3251.3 109.5
 1 5 2 2929.83 108.58
 1 5 3 2285.71 88.66
 1 5 3 2544.11 87.57
 1 5 4 800.1 34.29
 -1 -5 -4 749.87 31.18
 1 5 4 800 33.12
 -1 -5 -5 65.88 6.6
 1 5 5 64.99 6.94
 1 5 5 77.74 5.85
 1 5 6 697.33 27.41
 1 5 6 610.57 30.16
 1 5 6 604.08 24.84
 -1 -5 -6 603.83 27.65
 -1 -5 -7 502.81 24.67
 1 5 7 535.36 25.28
 1 5 7 523.44 28.22
 1 5 8 1063.96 44.97
 -1 -5 -8 1106.26 44.81
 1 5 8 1076.99 49.46
 -1 -5 -9 155.56 10.15
 1 5 9 169.24 12.89
 1 5 9 158.61 15.57
 -1 -5 -9 175.78 12.69
 1 5 10 622.16 31.52
 1 5 10 690.76 37.31
 -1 -5 -10 719.16 31.82
 -1 -5 -11 148.15 11.37
 1 5 11 120.73 11.17
 1 5 11 138.3 14.37
 -1 -5 -12 5.22 2.85
 1 5 13 3.01 2.19
 1 5 14 68.91 4.62
 1 5 14 89.25 6.13
 1 6 -8 67.91 4.73
 1 6 -7 198.5 10.99
 1 6 -7 182.92 12.98
 1 6 -7 203.48 11.19
 1 6 -7 183.87 10.69
 1 6 -7 201.3 11.03
 1 6 -6 1047.04 41.53
 1 6 -6 1101.35 43.02
 1 6 -5 709.38 35.33
 1 6 -5 762.16 33.58
 1 6 -5 733.41 30.67
 1 6 -5 742.23 33.11
 1 6 -5 773.99 31.11
 1 6 -5 685.36 29.91
 1 6 -4 474.74 21.45
 1 6 -4 435.55 20.32
 1 6 -4 462.27 23.56
 1 6 -4 477.47 21.28
 1 6 -4 473.99 24.18
 1 6 -4 431.86 25.33
 1 6 -4 442.75 20.56
 1 6 -3 528.25 22.83
 1 6 -3 539.32 22.76
 1 6 -3 470.61 21.59
 1 6 -3 530.78 26.28
 1 6 -3 514.28 22.18
 1 6 -3 516.43 26.8
 1 6 -3 472.88 24.68
 1 6 -2 98.12 7.13
 1 6 -2 89.27 6.75
 1 6 -2 96.19 7.18
 1 6 -2 96.24 9.28
 1 6 -2 85.34 9.36
 1 6 -2 91.19 8.47
 1 6 -2 104.72 6.91
 1 6 -1 171.69 9.95
 1 6 -1 170.67 11.96
 1 6 -1 179.85 10.03
 1 6 -1 183.2 10.52
 1 6 -1 181.31 13.35
 1 6 0 879.68 34.84
 1 6 0 874.68 37.32
 1 6 0 852.51 37.11
 1 6 1 367 20.03
 1 6 1 385.36 20.35
 1 6 2 689.43 30.87
 1 6 3 1718.43 65.03
 -1 -6 -4 259.06 13.31
 1 6 4 250.43 15.39
 1 6 5 2762.98 100.38
 1 6 5 2782.85 98.12
 1 6 5 2780.93 95.25
 -1 -6 -5 2646.07 96.26
 1 6 6 277.16 13.52
 1 6 6 264.17 17.38
 -1 -6 -6 268.57 15.25
 -1 -6 -7 38.65 5.47
 1 6 7 31.73 6.49
 1 6 7 30.34 3.73
 1 6 7 28.61 4.98
 -1 -6 -8 599.33 27.84
 1 6 8 577.31 31.11
 1 6 8 560.34 27.27
 1 6 9 912.73 43.45
 -1 -6 -9 908.29 38.75
 1 6 9 855.96 38.51
 1 6 10 162.2 15.28
 -1 -6 -10 168.15 10.74
 1 6 10 168.35 13.08
 -1 -6 -11 202.31 13.7
 1 6 11 203.48 16.86
 1 6 11 184.55 13.61
 -1 -6 -12 121.87 9.9
 1 6 13 356.79 17.45
 1 6 14 12.14 2.18
 1 6 14 13.32 2.51
 1 7 -7 100.7 7.52
 1 7 -6 51.68 7.25
 1 7 -6 60.44 5.99
 1 7 -5 505.3 24.83
 1 7 -4 750.87 33.5
 1 7 -4 742.18 34.09
 1 7 -4 721.11 30.44
 1 7 -4 694.79 29.9
 1 7 -4 731.53 34.4
 1 7 -3 1303.15 51.11
 1 7 -3 1187.76 47.03
 1 7 -3 1250.52 51.51
 1 7 -3 1223.96 52.13
 1 7 -3 1196.64 46.84
 1 7 -2 430.94 19.98
 1 7 -2 392 22.02
 1 7 -2 452.35 23.38
 1 7 -2 390.47 24.03
 1 7 -2 421.81 21.65
 1 7 -2 415.39 19.66
 1 7 -1 185.49 10.91
 1 7 -1 198.8 11.76
 1 7 -1 190.67 12.47
 1 7 -1 180.48 13.05
 1 7 0 156.76 10.74
 1 7 0 172.12 11.3
 1 7 0 151.55 11.4
 1 7 0 200.89 14.41
 1 7 0 159.12 9.9
 1 7 0 175.27 11.72
 1 7 0 131.93 11.8
 1 7 1 373.69 18.54
 1 7 1 386.41 19.19
 1 7 1 376.77 19.51
 1 7 1 377.29 21.97
 1 7 1 357.52 17.3
 1 7 1 358.42 18.76
 1 7 2 237.16 13.37
 1 7 2 248.55 17.29
 1 7 2 239.53 13.72
 1 7 3 1871.43 68.55
 1 7 3 1816.61 76.48
 1 7 3 1983.25 69.16
 1 7 4 1865.41 77.32
 1 7 4 1975.89 69.96
 1 7 4 1961.73 70.21
 1 7 5 429.83 25.01
 1 7 5 451.93 20.21
 -1 -7 -5 467.05 20.98
 1 7 5 458.3 20.58
 1 7 5 435.25 19.89
 -1 -7 -6 754.62 30.34
 1 7 6 744.11 34.83
 1 7 6 709.67 28.64
 1 7 6 659.69 27.97
 1 7 6 645.21 29.57
 -1 -7 -7 94.09 8.38
 1 7 7 83.84 6.67
 1 7 7 81.99 8.16
 1 7 7 84.42 9.99
 1 7 7 83.99 6.53
 -1 -7 -8 158.01 11.66
 1 7 8 145.8 13.64
 1 7 8 146.47 11.29
 1 7 9 271.77 19.86
 -1 -7 -9 298.41 17.27
 1 7 9 250.91 16.4
 -1 -7 -10 287.38 15.28
 1 7 10 292.4 20.71
 1 7 10 285.26 17.47
 -1 -7 -11 529.32 24.28
 1 7 11 561.66 27.42
 1 7 12 434.43 21.5
 -1 -7 -13 347.71 16.47
 1 7 13 355.82 17.14
 1 7 14 127.41 7.1
 1 7 14 123.89 7.14
 1 8 -6 13.48 3.16
 1 8 -5 54.91 6.55
 1 8 -5 53.47 6.05
 1 8 -4 257.63 16.51
 1 8 -4 259.6 15.99
 1 8 -3 425.45 23.76
 1 8 -3 386.8 23.6
 1 8 -3 444.06 23.25
 1 8 -2 418.29 22.64
 1 8 -1 268.87 15.41
 1 8 -1 266.44 16.62
 1 8 0 342.4 19.01
 1 8 0 317.52 18.62
 1 8 0 364.51 18.28
 1 8 0 298.33 18.91
 1 8 0 311.26 17.53
 1 8 1 28.5 4.98
 1 8 1 35.32 5.61
 1 8 1 35.95 5.67
 1 8 1 38.63 5.2
 1 8 1 30.93 5.18
 1 8 1 35.93 7.18
 1 8 2 118.72 9.6
 1 8 2 142.3 10.37
 1 8 2 110.25 12.68
 1 8 2 146.81 10.6
 1 8 2 126.79 9.8
 1 8 2 123.74 9.41
 1 8 2 132.6 9.89
 1 8 3 797.88 32.66
 1 8 3 774.99 32.34
 1 8 3 780.89 32.85
 1 8 3 762.34 31.89
 1 8 3 840.51 33.46
 1 8 4 1102.81 43.42
 1 8 4 1183.92 44.25
 1 8 4 1102.95 43.32
 1 8 4 1059.78 51.36
 1 8 5 831.13 33.95
 1 8 5 837.32 41.52
 1 8 5 816.81 34.18
 1 8 5 898.35 34.98
 -1 -8 -6 437.21 20.61
 1 8 6 414.48 19.76
 1 8 6 394.48 20.2
 1 8 6 426.75 25.69
 1 8 6 411.58 19.35
 1 8 7 209.43 16.73
 1 8 7 190.26 11.36
 1 8 7 205.97 12.03
 1 8 7 194.28 13.06
 -1 -8 -7 222.15 13.6
 1 8 8 85.08 10.32
 1 8 8 81.13 10.26
 1 8 8 67.68 7.61
 1 8 8 80.13 6.35
 -1 -8 -8 77.8 7.91
 1 8 9 5.38 4
 1 8 9 3.72 3.11
 -1 -8 -10 9.47 3.36
 1 8 10 0.76 3.3
 1 8 10 4.61 3.27
 -1 -8 -10 3.78 2.27
 -1 -8 -11 258.45 15.58
 1 8 12 215.19 12.77
 -1 -8 -12 204.65 10.62
 -1 -8 -13 123.67 8.1
 1 8 13 117.24 8.14
 1 8 14 140.92 7.33
 1 9 -5 1.42 1.68
 1 9 -4 58.23 6.34
 1 9 -4 66.56 6.53
 1 9 -3 128.9 10.25
 1 9 -3 112.55 9.75
 1 9 -3 113.3 8.84
 1 9 -3 106.17 9.78
 1 9 -2 288.42 18.16
 1 9 -2 296.45 18.27
 1 9 -1 579.14 30.65
 1 9 -1 647.98 30.45
 1 9 -1 630.91 27.81
 1 9 -1 619.34 29.88
 1 9 0 876.76 38.63
 1 9 0 894.55 36.82
 1 9 0 914.26 38.71
 1 9 0 875.1 38.34
 1 9 0 828.98 36.42
 1 9 1 470.39 23.03
 1 9 1 505.58 24.46
 1 9 1 465.8 24.14
 1 9 1 458.37 22.76
 1 9 2 42.73 5.74
 1 9 2 45.95 5.86
 1 9 2 38.34 8.23
 1 9 2 46 5.94
 1 9 2 44.5 5.68
 1 9 2 48.24 5.92
 1 9 3 21.24 4.15
 1 9 3 24.45 6.71
 1 9 3 24.35 4.22
 1 9 3 19.38 3.87
 1 9 3 16.02 3.75
 1 9 4 109.21 9.05
 1 9 4 124.93 9.58
 1 9 4 114.14 12.66
 1 9 4 106.58 8.64
 1 9 5 491.62 29.29
 1 9 5 481.24 22.66
 1 9 5 465.65 27.89
 1 9 5 504.33 23.25
 1 9 5 466 22.04
 1 9 6 504.26 22.72
 1 9 6 489.86 23.15
 1 9 6 494.15 29.16
 1 9 7 389.93 18.97
 1 9 7 398.64 25.11
 1 9 7 360.75 17.94
 1 9 8 508.8 28.86
 1 9 8 443.92 21.32
 1 9 8 481.74 20.98
 1 9 8 465.01 22.9
 1 9 9 115.45 12.41
 1 9 9 101.69 8.97
 -1 -9 -10 47.95 5.42
 1 9 10 58.72 6.73
 -1 -9 -11 12.08 2.66
 1 9 11 11.01 3.28
 -1 -9 -12 94.3 7.25
 -1 -9 -12 97.92 6.3
 1 9 12 95.22 7.5
 1 9 13 97.36 6.41
 -1 -9 -13 106.48 6.52
 1 10 -4 6.21 1.59
 1 10 -3 29.06 3.79
 1 10 -3 26.47 3.8
 1 10 -2 272.94 14.41
 1 10 -2 235.05 13.33
 1 10 -2 254.35 14.17
 1 10 -1 483.78 23.34
 1 10 -1 500.09 23.41
 1 10 0 1148.58 45.79
 1 10 1 363.61 19.47
 1 10 1 370.43 18.76
 -1 -10 -1 355.84 20.34
 1 10 1 396.34 19.67
 1 10 1 355.72 18.39
 1 10 2 267.15 15.43
 1 10 2 277.47 15.43
 1 10 2 245.76 14.72
 1 10 2 276.42 15.08
 1 10 3 154.84 15.27
 1 10 3 170.1 11.58
 1 10 3 176.68 11.94
 1 10 3 161.82 10.93
 1 10 4 17.48 3.63
 1 10 4 23.72 6.28
 1 10 4 25.66 4.12
 1 10 4 18.18 4.17
 1 10 5 63.11 6.6
 1 10 5 78.28 7.03
 1 10 5 72.33 9.71
 1 10 6 609.21 27.96
 1 10 6 661.18 33.34
 1 10 6 643.6 27.38
 1 10 7 327.88 22.37
 1 10 7 329.98 17.05
 1 10 7 325.79 16.42
 -1 -10 -8 392.08 20.08
 1 10 8 367.57 17.53
 -1 -10 -9 132.63 9.22
 -1 -10 -10 7.56 2.73
 -1 -10 -10 3.46 2.08
 1 10 10 8.68 2.71
 -1 -10 -11 70.84 5.99
 1 10 11 63.52 5.81
 -1 -10 -11 60.68 5.29
 -1 -10 -12 14.95 2.68
 -1 -10 -12 13.92 2.1
 1 10 12 14.19 2.6
 1 10 13 2.49 1.35
 1 11 -2 55.51 4.25
 1 11 -1 163.55 9.4
 1 11 -1 179.12 9.47
 1 11 -1 172.99 9.46
 1 11 0 31.1 4.02
 1 11 0 37.17 4.26
 1 11 0 34.48 4.21
 1 11 1 256.93 13.2
 1 11 1 228.96 12.02
 1 11 1 246.06 13.21
 -1 -11 -1 241.76 13.92
 -1 -11 -2 171.49 11.95
 1 11 2 180.13 10.54
 -1 -11 -3 246.1 15.35
 -1 -11 -4 70.47 7.85
 1 11 4 65.12 8.69
 1 11 5 21.29 5.5
 1 11 6 114.26 11.25
 -1 -11 -6 112.61 9.98
 -1 -11 -7 176.37 12.35
 1 11 7 193.67 14.58
 1 11 8 160.05 12.67
 -1 -11 -8 143.76 10.33
 1 11 8 139.94 8.66
 -1 -11 -9 381.04 17.75
 1 11 9 415.05 21.84
 1 11 9 388.51 16.72
 1 11 10 108.08 9.32
 -1 -11 -10 114.43 7.31
 -1 -11 -11 49.33 4.07
 1 11 11 36.82 5.06
 -1 -11 -12 40.93 3.02
 1 12 0 92.41 5.21
 1 12 1 264.91 12.07
 1 12 2 270.9 12.49
 1 12 2 245.21 11.15
 1 12 3 238.69 11.69
 1 12 3 256.03 12.51
 -1 -12 -3 262.05 13.69
 -1 -12 -4 139.67 9.69
 1 12 4 136.81 8.27
 1 12 4 129.8 7.99
 -1 -12 -5 72.51 6.86
 1 12 5 66.54 5.27
 1 12 5 70.65 5.58
 -1 -12 -6 59.02 6.19
 1 12 6 51.25 4.32
 1 12 6 49.41 4.69
 1 12 7 38.88 3.85
 -1 -12 -7 30.19 4.55
 1 12 7 30.94 5.09
 -1 -12 -8 76.51 5.58
 1 12 8 77.91 7.45
 1 12 8 76.02 5.34
 -1 -12 -8 71.15 6.21
 1 12 9 81.67 4.89
 -1 -12 -9 78.44 5.51
 1 12 9 72.09 6.89
 -1 -12 -10 138.87 7.28
 -1 -12 -11 231.82 9.66
 1 13 3 177.89 7.87
 1 13 4 129.32 6.39
 1 13 4 133.17 6.3
 1 13 5 111.13 5.77
 1 13 5 138.05 6.46
 1 13 6 40.56 3.27
 1 13 7 18.17 2.11
 -1 -13 -8 -0.17 0.71
 1 13 8 0.95 0.77
 -2 11 7 363.04 14.02
 -2 11 6 43.08 3.43
 -2 11 5 2.3 1.26
 -2 11 4 1.12 1.13
 -2 11 3 68.49 4.39
 -2 11 3 64.3 4.14
 -2 11 2 145.57 7.02
 -2 10 10 2.63 1.31
 2 -10 -9 107.98 5.46
 -2 10 9 111.17 6.63
 -2 10 8 209.71 10.73
 -2 10 8 210.77 9.55
 -2 10 7 13.07 2.39
 2 -10 -7 8.49 2.58
 2 -10 -6 25.77 4
 -2 10 6 24.22 3.28
 2 -10 -5 245.58 13.85
 -2 10 5 225.81 11.35
 -2 10 5 244.73 12.2
 -2 10 4 56.35 5.24
 2 -10 -4 62.04 6.53
 -2 10 4 63.93 5.32
 -2 10 3 3.97 2.05
 2 -10 -3 2.21 2.15
 -2 10 3 5.65 2.04
 -2 10 2 121.65 7.95
 2 -10 -2 126.34 9.09
 -2 10 2 117.95 7.31
 -2 10 1 509.38 20.72
 -2 10 1 483.16 19.33
 2 -10 -1 476.91 21.44
 -2 10 0 84.72 7.2
 -2 10 0 81.95 6.25
 -2 10 -1 132.64 6.88
 2 -9 -11 95.58 5.11
 -2 9 11 102.79 6.12
 -2 9 10 39.74 4.33
 2 -9 -10 29.71 4.22
 2 -9 -10 38.17 3.38
 2 -9 -9 31.65 3.33
 -2 9 9 26.22 4.01
 -2 9 8 76.28 7.18
 2 -9 -8 82.73 5.92
 -2 9 8 78.56 5.59
 2 -9 -7 363.51 16.55
 2 -9 -7 403.86 19.26
 -2 9 7 376.9 17.25
 2 -9 -6 155.07 11.34
 -2 9 5 115.63 8
 2 -9 -5 117.41 10
 2 -9 -4 488.2 24.68
 2 -9 -3 100.17 9.54
 2 -9 -2 179.79 13.22
 -2 9 1 4.84 2.16
 -2 9 1 6.43 3.21
 2 -9 -1 4.46 3.17
 -2 9 0 200.46 10.68
 2 -9 0 204.1 13.57
 -2 9 0 203.38 12.43
 -2 9 0 194.29 11.56
 -2 9 -1 160.05 10.08
 -2 9 -1 153.31 9.71
 -2 9 -2 355.9 16.68
 -2 9 -2 336.28 18.66
 -2 9 -2 368.63 17.52
 -2 9 -3 307.8 12.16
 -2 9 -3 264.35 12.3
 2 -8 -12 227.67 9.45
 -2 8 12 233.17 10.32
 2 -8 -11 76.64 5.13
 -2 8 11 85.51 6.4
 2 -8 -10 45.55 4.32
 -2 8 10 50.49 5.73
 2 -8 -9 82.95 7.36
 2 -8 -9 72.68 6.02
 -2 8 9 68.28 7.3
 2 -8 -8 17.52 4.07
 -2 8 7 160.22 10.04
 2 -8 -7 165.21 11.59
 2 -8 -7 157.5 9.92
 -2 8 6 917.96 37.43
 2 -8 -6 994.1 39.8
 2 -8 -6 890.82 36.22
 2 -8 -6 947.34 39.85
 -2 8 5 549.7 26.39
 2 -8 -5 598.42 28.52
 -2 8 4 343.02 18.09
 2 -8 -4 339.53 20.06
 -2 8 4 326.9 17.63
 2 -8 -4 350.03 19.95
 -2 8 3 184.2 12.7
 2 -8 -3 170.94 13.73
 2 -8 -3 179.03 13.64
 -2 8 3 177.92 12.02
 -2 8 2 260.13 14.92
 -2 8 2 243.62 16.03
 2 -8 -2 242.28 16.96
 2 -8 -2 284.8 18.41
 -2 8 1 261.19 14.45
 -2 8 1 249.92 16.4
 2 -8 -1 221.4 17.8
 2 -8 -1 227.5 16.09
 2 -8 -1 263.06 17.85
 -2 8 0 66.66 6.42
 -2 8 0 56.59 6.61
 2 -8 0 68.16 9
 -2 8 0 66.35 8.12
 2 -8 1 67.76 6.66
 2 -8 1 62.66 7.93
 2 -8 2 304.43 16.26
 -2 8 -2 315.11 17
 -2 8 -2 280.88 16.36
 2 -8 3 569.18 24.77
 -2 8 -3 495.35 26.14
 -2 8 -3 590.33 24.44
 -2 8 -3 538.94 24.74
 -2 8 -4 397.62 16.22
 -2 8 -4 372.73 17.6
 -2 8 -4 345.41 18.29
 -2 8 -4 353.65 17.9
 2 -8 4 388.68 17.81
 -2 8 -5 259.18 11.86
 2 -7 -12 149.95 7.45
 -2 7 12 155.35 8.31
 2 -7 -11 223.76 11.02
 -2 7 11 210.95 12.24
 2 -7 -10 121.21 8.14
 -2 7 10 122.88 9.65
 2 -7 -10 127.55 9.39
 2 -7 -9 327.23 17.81
 2 -7 -8 113.58 8.57
 2 -7 -8 120.64 10.02
 -2 7 7 0.98 1.9
 2 -7 -7 -0.93 2.77
 2 -7 -7 1.55 2.25
 2 -7 -7 2.09 1.9
 -2 7 7 6.93 4.11
 2 -7 -7 0.89 2.31
 -2 7 6 234.27 13.63
 2 -7 -6 223.51 15.57
 2 -7 -6 210.93 12.74
 2 -7 -5 42.84 6.28
 -2 7 5 31.42 5.13
 2 -7 -5 52.65 6.98
 2 -7 -5 46.77 6.61
 2 -7 -5 46.03 5.12
 2 -7 -4 51.71 7.09
 -2 7 4 49.39 5.96
 -2 7 4 45.25 6.18
 2 -7 -4 35.72 6.34
 2 -7 -3 566.01 28.22
 2 -7 -3 485.1 26.88
 -2 7 3 509.32 25.54
 -2 7 3 493.75 24.38
 2 -7 -2 354.74 21.62
 -2 7 2 315.24 19.4
 2 -7 -2 284.01 18.98
 -2 7 2 346.96 18.31
 2 -7 -1 569.41 31.63
 -2 7 1 641.95 27.59
 -2 7 1 606.35 26.7
 2 -7 -1 599.12 28.87
 2 -7 0 9.59 4.89
 2 -7 0 13.93 3.52
 2 -7 0 16.26 4.13
 2 -7 0 6.41 4.5
 -2 7 0 15.76 3.83
 -2 7 0 15.78 5.12
 -2 7 0 21.6 4.04
 -2 7 -1 66.09 8.75
 -2 7 -1 68.08 6.81
 -2 7 -1 57.35 6.74
 2 -7 2 22.04 4.45
 -2 7 -2 27.1 4.71
 -2 7 -2 12.45 4.83
 2 -7 3 405.75 21.75
 -2 7 -4 592.96 27.62
 -2 7 -4 592.23 27.27
 2 -7 4 634.75 29.12
 -2 7 -4 625.38 29.12
 -2 7 -5 529.01 24.7
 -2 7 -5 591.33 25.53
 -2 7 -5 540.35 25.03
 2 -7 5 550.7 25.98
 -2 7 -6 347.28 16.02
 2 -6 -12 52.15 3.99
 -2 6 12 48.4 4.44
 2 -6 -11 420.07 18.11
 2 -6 -11 392.7 19.02
 -2 6 11 402.46 19.52
 2 -6 -10 392.8 19.63
 2 -6 -10 364.61 20.42
 2 -6 -9 436.76 20.67
 2 -6 -9 430.28 22.17
 -2 6 8 466.63 27.3
 2 -6 -8 464.63 22.15
 -2 6 7 86.58 10.69
 2 -6 -7 96.24 9.39
 2 -6 -7 109.84 8.52
 -2 6 6 40.22 5.29
 -2 6 6 34.34 7.27
 2 -6 -6 40.44 6.15
 2 -6 -6 40.96 5.95
 2 -6 -6 34.82 5.91
 2 -6 -6 36.93 5.03
 2 -6 -5 1.07 2.03
 2 -6 -5 1.02 3.26
 -2 6 5 0.83 3.35
 2 -6 -5 2.56 2.86
 2 -6 -4 74.46 8.53
 2 -6 -4 64.04 7.84
 -2 6 4 78.7 7.58
 -2 6 4 71.18 7.66
 2 -6 -4 73.36 6.9
 2 -6 -3 757.57 33.43
 -2 6 3 659.15 29.99
 -2 6 2 1061.6 44.95
 2 -6 -2 1094.25 48.57
 2 -6 -2 1096.04 45.31
 -2 6 1 906.93 34.97
 2 -6 -1 725.17 39.61
 -2 6 1 811.13 37.5
 -2 6 1 846.36 36.67
 2 -6 -1 953.63 37.68
 2 -6 0 816.96 33.29
 -2 6 0 758.07 32.71
 -2 6 0 791.36 31.85
 2 -6 0 719.18 31.57
 -2 6 0 692.49 33.97
 2 -6 0 652.85 35.19
 2 -6 1 92.57 9.82
 -2 6 -1 107.91 10.4
 2 -6 1 89.14 9.96
 -2 6 -1 107.61 9.04
 2 -6 1 103.37 9.41
 -2 6 -1 113.27 9.09
 -2 6 -2 0.59 3.75
 -2 6 -2 5.24 2.83
 2 -6 2 0.55 2.81
 -2 6 -3 5.09 2.48
 -2 6 -3 3.58 3.94
 2 -6 4 352.39 23.17
 -2 6 -4 374.69 22.27
 -2 6 -4 454.59 22.2
 -2 6 -4 420.23 22.63
 -2 6 -5 608.39 26.93
 -2 6 -5 564.83 26.22
 -2 6 -6 531.23 24.9
 -2 6 -6 594.29 25.11
 -2 6 -6 541.46 23.85
 2 -6 7 587.12 25.77
 -2 6 -7 586.42 25
 2 -5 -13 14.42 1.9
 2 -5 -12 66.5 4.72
 -2 5 12 66.37 5.16
 2 -5 -11 139.79 9.62
 2 -5 -11 130.12 8.61
 -2 5 11 154.14 10.17
 2 -5 -10 283.11 16.85
 2 -5 -10 260.58 14.32
 2 -5 -10 253.91 15.35
 2 -5 -9 294.61 16.39
 2 -5 -9 321.31 18.1
 2 -5 -8 156.13 12.37
 2 -5 -8 174.74 11.7
 2 -5 -7 571.69 27.66
 -2 5 7 564.94 30.51
 2 -5 -7 557.55 25.77
 2 -5 -6 291.63 17.37
 2 -5 -6 266.59 15.88
 2 -5 -6 239.72 16.19
 -2 5 6 252.38 14.55
 2 -5 -6 282.1 15.52
 -2 5 6 271.26 19.14
 2 -5 -5 9.69 3.76
 -2 5 5 19.97 5.33
 2 -5 -5 10.56 3.22
 2 -5 -5 12.01 4.65
 2 -5 -4 43.97 5.28
 -2 5 4 52.63 8.74
 2 -5 -4 29.64 5.88
 2 -5 -4 33.61 6
 2 -5 -3 627.23 30.8
 2 -5 -3 612.16 28.37
 2 -5 -2 312.66 20.7
 -2 5 2 345.4 18.31
 -2 5 1 1723.98 65.27
 2 -5 -1 1947.91 65.53
 2 -5 -1 1802.02 63.16
 2 -5 0 2175.89 82.86
 -2 5 0 2116.65 77.78
 -2 5 0 2144.5 80.68
 2 -5 0 2387.43 79.92
 2 -5 1 902.03 35.79
 -2 5 -1 802.51 36.66
 2 -5 1 905.26 37.93
 -2 5 -1 873.98 35.15
 -2 5 -2 122.89 8.01
 2 -5 2 129.63 10.34
 -2 5 -2 119.47 10.45
 2 -5 2 128.47 10.15
 -2 5 -2 117.71 9.54
 -2 5 -2 133.06 9.66
 -2 5 -3 22.1 3.39
 -2 5 -3 21.62 4.31
 -2 5 -3 27.2 5.59
 -2 5 -3 18.14 5.03
 2 -5 4 52.73 8.11
 -2 5 -4 67.49 5.88
 -2 5 -4 70.16 8.71
 -2 5 -4 70.81 8.7
 -2 5 -4 79.43 7.96
 2 -5 5 155.09 13.47
 -2 5 -5 174.29 14.31
 -2 5 -5 172.86 10.23
 -2 5 -5 167.58 12.65
 -2 5 -5 146.47 12.88
 -2 5 -5 188.74 15.09
 -2 5 -5 172.07 12.53
 2 -5 6 448.78 24.27
 -2 5 -6 461.54 22.87
 -2 5 -7 659.47 29.73
 -2 5 -7 626.31 25.89
 2 -5 7 715.51 30.41
 2 -5 8 481.42 21.04
 -2 5 -8 430.48 20.68
 2 -4 -13 67.62 4.18
 2 -4 -12 97.72 6.85
 2 -4 -12 102.79 6.12
 2 -4 -11 26.04 3.65
 -2 4 11 17.74 3.68
 2 -4 -10 161.61 10.54
 2 -4 -10 128.96 10.45
 2 -4 -10 157.04 11.79
 -2 4 10 135.2 10.82
 2 -4 -9 84.66 7.89
 -2 4 9 76.54 8.42
 2 -4 -8 308.65 18.38
 2 -4 -8 319.35 17.61
 2 -4 -7 509.29 25.74
 2 -4 -7 526.28 24.8
 2 -4 -7 491.03 22.36
 2 -4 -6 1361.98 53.74
 2 -4 -6 1464.59 52.48
 -2 4 6 1385.95 55.76
 2 -4 -6 1305.64 51.21
 2 -4 -5 146.26 12.02
 2 -4 -5 166.47 13.06
 2 -4 -5 196.17 14.33
 -2 4 5 205.7 15.42
 2 -4 -5 218.8 12.99
 2 -4 -4 129.92 10.83
 2 -4 -4 108.81 9.96
 -2 4 4 126.02 12.5
 2 -4 -3 19.88 4.19
 2 -4 -3 20.27 4.95
 2 -4 -2 7.7 2.99
 2 -4 -2 8.78 4.06
 2 -4 -2 6.08 2.59
 2 -4 -1 15.29 3.02
 2 -4 -1 12.15 4.15
 2 -4 -1 13.17 2.77
 2 -4 0 3337.56 119.59
 2 -4 0 3441.6 117.09
 2 -4 1 2315.99 85.03
 2 -4 1 2486.31 83.61
 -2 4 -1 2274.6 84.21
 2 -4 2 1256 46.91
 2 -4 2 1145.26 45.09
 2 -4 2 1179.72 46.94
 -2 4 -2 1292.09 50.43
 -2 4 -2 1195.69 45.69
 -2 4 -2 1216.35 47.17
 2 -4 3 246.45 13.28
 -2 4 -3 276.46 17.7
 -2 4 -3 219.63 11.54
 -2 4 -3 229.36 14.37
 -2 4 -3 241.2 13.62
 2 -4 4 5.2 3.69
 2 -4 4 2.47 2.14
 -2 4 -4 2.36 1.53
 -2 4 -4 2.93 4.26
 -2 4 -4 6.59 2.92
 -2 4 -4 2.9 3.24
 -2 4 -5 173.62 13.49
 -2 4 -5 189.11 16.41
 -2 4 -5 174.54 12.58
 -2 4 -5 182.9 10.53
 2 -4 5 172.15 13.63
 -2 4 -5 187.79 12.93
 -2 4 -6 343.13 19.42
 -2 4 -6 334.19 20.97
 2 -4 6 368.12 20.55
 -2 4 -6 331.07 23.41
 -2 4 -6 340.63 18.97
 -2 4 -6 319.42 20.09
 -2 4 -6 329 16.17
 -2 4 -7 283.47 17.67
 -2 4 -7 300.51 16.7
 2 -4 7 280.74 17.3
 -2 4 -8 744.03 29.55
 -2 4 -8 766.54 33.46
 2 -4 8 769.51 32.46
 -2 4 -9 240.73 11.18
 2 -3 -13 183.81 8.02
 2 -3 -12 242.02 10.87
 2 -3 -12 257.44 12.46
 2 -3 -11 250.69 13.08
 2 -3 -10 50.96 5.95
 2 -3 -10 55.64 6.52
 2 -3 -9 46.54 6.02
 -2 3 9 44.6 6.21
 2 -3 -8 696.58 30.56
 2 -3 -8 665.17 31.38
 2 -3 -8 721.87 31.2
 2 -3 -7 473.3 24.7
 2 -3 -7 500.23 23.25
 2 -3 -7 424.33 20.87
 2 -3 -7 485.03 23.61
 2 -3 -6 1982.91 71.93
 2 -3 -6 1801.91 74.17
 2 -3 -6 2039.42 75.94
 2 -3 -5 602.35 29.6
 2 -3 -5 680.41 29
 2 -3 -4 238.67 14.3
 -2 3 4 246.6 16.67
 2 -3 -4 235.93 14.19
 -2 3 3 1708.34 67.62
 2 -3 -3 1719.89 65.64
 2 -3 -3 1888.26 64.96
 -2 3 2 38.21 5.37
 2 -3 -2 33.7 4.24
 2 -3 -2 37.84 5.23
 2 -3 -1 7.58 3.18
 2 -3 -1 10.42 2.46
 2 -3 0 551.19 23
 2 -3 0 475.83 22.44
 2 -3 1 1253.6 47
 2 -3 2 1792.03 64.51
 -2 3 -3 1833 65.47
 2 -3 3 1808.34 65.15
 -2 3 -4 435.24 20.96
 -2 3 -4 407.44 25.88
 -2 3 -4 423.66 20.24
 2 -3 5 206.2 13.95
 -2 3 -5 194.23 17.49
 -2 3 -5 176.2 12.37
 -2 3 -5 214.85 13.19
 -2 3 -5 222.5 13.85
 -2 3 -5 190.13 18.34
 2 -3 6 451.59 22.97
 -2 3 -6 400.04 19.2
 -2 3 -6 397.25 27.91
 -2 3 -6 462.08 24.65
 -2 3 -6 420.79 21.52
 -2 3 -6 421.4 22.75
 -2 3 -6 393.33 27.99
 -2 3 -6 453.86 22.67
 -2 3 -7 180.43 11.01
 -2 3 -7 194.91 13.93
 2 -3 7 200.94 13.58
 -2 3 -7 194.59 12.7
 -2 3 -7 154.21 15.81
 -2 3 -7 166.9 17.67
 -2 3 -7 178.55 14.29
 -2 3 -7 184.91 10.86
 2 -3 8 217.63 13.75
 -2 3 -8 180.79 15.78
 -2 3 -9 532.7 24.66
 -2 3 -9 550.78 23.07
 2 -3 9 571.46 24.88
 -2 3 -9 565.88 23.07
 -2 3 -10 92.41 5.84
 -2 3 -10 85.62 5.45
 2 -2 -12 291.92 13.68
 2 -2 -11 306.66 14.97
 2 -2 -11 339.18 17.1
 2 -2 -10 13.15 3.21
 2 -2 -9 84.26 8.43
 2 -2 -8 26.54 6
 2 -2 -8 23.56 3.82
 2 -2 -8 34.2 5.98
 -2 2 8 27.24 5.29
 2 -2 -8 30.01 5.02
 2 -2 -8 22.02 5.53
 2 -2 -7 208.84 12.04
 2 -2 -7 213.17 13.71
 2 -2 -7 198.87 12.39
 2 -2 -7 187.28 14.42
 2 -2 -6 136.11 10.21
 2 -2 -6 114.81 8.5
 2 -2 -6 121.45 8.8
 2 -2 -6 92.07 9.51
 2 -2 -6 120.82 11.82
 2 -2 -5 2823.61 94.01
 2 -2 -5 2635.08 92.08
 2 -2 -4 1238.19 47.73
 2 -2 -4 1304.52 48.68
 2 -2 -4 1330.47 48.75
 2 -2 -3 1127.09 42.16
 2 -2 -3 1167.5 42.01
 -2 2 3 1009.23 43.55
 2 -2 -3 1150.58 42.8
 2 -2 -2 453.04 21.01
 2 -2 -2 487.59 20.13
 2 -2 -2 493.09 20.88
 -2 2 2 516.48 21.8
 2 -2 -1 5.14 2.38
 2 -2 -1 6.02 1.85
 2 -2 0 1.89 2.16
 2 -2 0 2.21 1.45
 2 -2 0 3.82 2.26
 2 -2 1 2996.86 95.57
 2 -2 1 2752.06 96.66
 2 -2 1 2846.27 96.42
 2 -2 2 1893.93 67.31
 2 -2 2 1888.38 67.61
 2 -2 2 1979.12 69.13
 2 -2 3 1388.91 50.33
 2 -2 3 1328.23 47.91
 2 -2 3 1279.43 48.05
 2 -2 4 938.92 37.9
 2 -2 5 570.57 25.77
 -2 2 -5 517.13 33.01
 -2 2 -5 558 25.45
 2 -2 5 633.61 26.99
 -2 2 -5 603.69 25.72
 2 -2 6 1348.26 51.73
 2 -2 6 1414 52.35
 -2 2 -6 1312.22 51.8
 -2 2 -6 1315.09 54.1
 -2 2 -6 1242.79 61.8
 -2 2 -6 1282.94 50.58
 -2 2 -6 1366.22 51.83
 -2 2 -7 348.11 26.17
 2 -2 7 364.54 19.55
 -2 2 -7 362.49 20.15
 -2 2 -7 380.84 21.72
 -2 2 -7 302.78 24.91
 -2 2 -7 379.68 19
 2 -2 7 335.31 19.01
 -2 2 -7 351.14 18.05
 -2 2 -8 243.48 13.99
 2 -2 8 229.44 14.38
 -2 2 -8 217.21 19.11
 -2 2 -8 184.83 18.14
 -2 2 -8 216.46 15.81
 -2 2 -8 219.31 15.48
 -2 2 -9 520.68 24.8
 2 -2 9 547.04 24.74
 -2 2 -9 507.93 29.3
 -2 2 -10 366.67 17.09
 -2 2 -10 326.73 19.47
 -2 2 -10 342.31 15.94
 -2 2 -11 140.02 7.86
 -2 2 -11 152.87 7.87
 2 -1 -12 364.63 14.8
 2 -1 -12 312.88 14.44
 2 -1 -11 334.05 16.25
 2 -1 -11 272.24 12.89
 2 -1 -10 526.96 27.66
 2 -1 -10 640.79 28.75
 2 -1 -9 25.61 4.69
 2 -1 -9 19.82 3.41
 2 -1 -8 2.8 2.38
 2 -1 -8 7.08 2.33
 2 -1 -8 2.9 2.39
 2 -1 -8 4.5 3.47
 2 -1 -7 86.38 7.66
 2 -1 -7 84.72 8.8
 2 -1 -7 77.83 7.01
 2 -1 -7 93.63 9.33
 2 -1 -7 72.29 7.89
 2 -1 -7 83.16 6.68
 2 -1 -6 23.47 5.82
 2 -1 -6 36.18 4.87
 2 -1 -6 24.04 4.73
 2 -1 -6 27.59 4.79
 2 -1 -6 29.44 5.41
 2 -1 -6 26.95 3.76
 2 -1 -5 471.22 21.66
 2 -1 -5 487.86 24.05
 2 -1 -4 1854.09 70.06
 2 -1 -4 1891.39 66.34
 2 -1 -4 1878.66 66.88
 2 -1 -3 4286.21 146.06
 2 -1 -3 4383.93 146.42
 2 -1 -2 3419.94 113.44
 -2 1 2 3251.43 112.81
 2 -1 -1 495.08 18.51
 2 -1 -1 479.12 20.07
 2 -1 0 383.44 16.56
 2 -1 0 388.83 15.22
 2 -1 1 2.83 1.54
 2 -1 1 2.21 1.92
 2 -1 2 2978.03 101.51
 2 -1 3 3173.54 106.33
 2 -1 3 3016.01 104.72
 2 -1 4 624.26 26.02
 2 -1 5 1609.15 56.81
 -2 1 -5 1454.3 55.34
 2 -1 6 332.5 17.19
 -2 1 -6 319.12 16.32
 -2 1 -6 340.56 23.62
 -2 1 -6 308.97 18.34
 2 -1 6 319.69 17.32
 2 -1 6 329.3 16.1
 -2 1 -6 356.82 25.48
 2 -1 7 170.83 11.69
 2 -1 7 160.38 11.88
 -2 1 -7 171.31 13.15
 -2 1 -7 161.78 16.28
 -2 1 -7 208.99 18.85
 -2 1 -7 166.13 11.17
 -2 1 -7 173.77 12.25
 2 -1 8 215.7 13.85
 -2 1 -8 213.09 14.8
 -2 1 -8 225.94 19.07
 -2 1 -8 226.07 16
 2 -1 8 213.95 14.65
 -2 1 -8 222.45 19.23
 -2 1 -8 236.58 14.71
 -2 1 -9 236.85 14.72
 -2 1 -9 233.11 18.59
 2 -1 9 189.64 13.94
 2 -1 9 205.89 13.24
 -2 1 -9 215.43 13.69
 -2 1 -10 275.59 15.89
 -2 1 -10 277.28 18.7
 -2 1 -11 387.63 18.12
 -2 1 -11 401.78 20.44
 -2 1 -11 405.9 17.86
 -2 1 -12 524.09 20.41
 -2 1 -12 588.47 20.9
 2 0 -12 49.52 3.49
 2 0 -12 50.54 3.96
 2 0 -11 311.33 14.82
 2 0 -11 243.28 12.2
 2 0 -10 603.91 28.55
 2 0 -10 553.74 24.18
 2 0 -9 881.32 35.8
 2 0 -9 980.61 39.24
 2 0 -9 871.95 40.33
 2 0 -9 915.91 36.57
 2 0 -9 851.71 35.96
 2 0 -8 677.4 29.66
 2 0 -8 648.35 28.66
 2 0 -8 707.95 34.03
 2 0 -8 691.06 29.36
 2 0 -7 12.38 3
 2 0 -7 14.73 3.47
 2 0 -7 11.76 3.37
 2 0 -7 6.71 4.27
 2 0 -7 4.6 2.95
 2 0 -6 7.78 3.38
 2 0 -6 9.58 4.86
 2 0 -6 5.44 1.96
 2 0 -6 8.06 2.77
 2 0 -6 3.07 2.15
 2 0 -6 9.95 4.58
 2 0 -6 4.84 2.79
 2 0 -6 3.73 1.83
 2 0 -5 90.42 6.89
 2 0 -5 95.27 7.89
 2 0 -5 96.3 6.36
 2 0 -5 103.74 10.48
 2 0 -4 627.84 24.57
 2 0 -4 649.27 24.08
 2 0 -4 608.03 23.67
 2 0 -4 637.14 26.02
 2 0 -3 1047.5 38.31
 2 0 -3 961.67 39.61
 2 0 -2 2392.16 82.09
 -2 0 2 2452.76 80.82
 2 0 -2 2359.7 79.89
 2 0 -1 3259.24 109.05
 2 0 -1 3206.04 107.03
 2 0 0 2116.94 71.38
 2 0 0 2139.95 73.12
 2 0 1 123.81 6.95
 2 0 2 184.33 9.11
 2 0 3 614.9 24.41
 2 0 4 1267.33 45.47
 2 0 4 1338.9 47.43
 2 0 5 1100.97 39.66
 -2 0 -5 975.86 40.45
 -2 0 -5 1012.54 38.16
 2 0 6 1293.4 48.35
 -2 0 -6 1238.76 49.82
 2 0 6 1258.6 49.06
 -2 0 -6 1299.28 47.41
 -2 0 -7 62.58 10.6
 2 0 7 82.95 7.35
 2 0 7 75.03 7.71
 -2 0 -7 87.34 10.87
 2 0 7 81.88 7.15
 -2 0 -7 77.23 8.08
 2 0 8 159.47 11.09
 -2 0 -8 159.64 11.98
 -2 0 -8 148.69 14.68
 2 0 8 158.14 12.42
 -2 0 -8 160.54 12.8
 2 0 8 166 11.15
 -2 0 -8 171.91 17.22
 -2 0 -9 52.35 8.54
 -2 0 -9 56.08 7.79
 2 0 9 63.32 7.92
 -2 0 -9 58.46 6.59
 -2 0 -9 66.47 7.6
 -2 0 -10 45.67 5.82
 -2 0 -10 31.7 7.33
 2 0 10 34.6 6
 -2 0 -11 79.65 6.88
 2 0 11 71.2 7.9
 -2 0 -11 82.71 9
 -2 0 -12 289.09 13.16
 -2 0 -12 281.14 14.9
 2 1 -11 98.41 6.72
 2 1 -11 93.55 7.26
 2 1 -11 83.67 5.87
 2 1 -10 301.18 16.51
 2 1 -10 298.74 15.1
 2 1 -9 406.26 19.92
 2 1 -9 453.62 24.91
 2 1 -9 449.56 22.05
 2 1 -9 417.38 20.73
 2 1 -8 697.97 31.06
 2 1 -8 704.16 29.36
 2 1 -8 737.93 31.34
 2 1 -8 687.88 31.18
 2 1 -7 902.88 37.35
 2 1 -7 832.42 33.78
 2 1 -7 852.35 35.42
 2 1 -7 848.79 41.53
 2 1 -7 859.13 36.96
 2 1 -6 1139.38 46.25
 2 1 -6 1140.26 45.26
 2 1 -6 1144.31 43.05
 2 1 -6 1174.92 43.09
 2 1 -6 1129.76 51.6
 2 1 -6 1173.37 46.01
 2 1 -5 34.18 7.26
 2 1 -5 31.18 6.54
 2 1 -5 32.37 3.81
 2 1 -5 26.11 4.02
 2 1 -4 288.28 12.91
 2 1 -4 283.9 14.18
 2 1 -3 304.46 14.44
 2 1 -3 300.5 12.94
 2 1 -3 298.72 13.31
 2 1 -3 314.96 16.48
 2 1 -2 2831.08 95.76
 2 1 -1 717.9 26.53
 2 1 0 3656.19 122.59
 2 1 1 2750.24 92.95
 2 1 2 1113.75 39.46
 2 1 3 1.77 1.41
 2 1 4 1695.69 56.84
 -2 -1 -4 1496.9 56.61
 2 1 4 1581.94 54.99
 2 1 5 422.27 18.7
 2 1 5 427.63 16.77
 2 1 6 1889.19 68.58
 -2 -1 -6 1964.81 70.49
 2 1 7 562.48 24.99
 -2 -1 -7 572.35 26.9
 2 1 7 558.21 26.53
 2 1 7 584.8 25.62
 -2 -1 -7 602.6 27.63
 2 1 8 1592.47 59.74
 -2 -1 -8 1677.76 70.13
 -2 -1 -8 1681.88 66.85
 -2 -1 -8 1397.51 62.56
 -2 -1 -8 1694.41 63.43
 2 1 8 1581.51 62.94
 2 1 8 1632.79 60.69
 -2 -1 -9 1919.76 78.48
 -2 -1 -9 2031.05 74.51
 -2 -1 -9 1851.9 75.76
 2 1 9 1804.13 70.34
 2 1 9 1853.9 73.63
 -2 -1 -10 23.81 4.37
 -2 -1 -10 19.42 5.29
 2 1 10 29.18 6.37
 -2 -1 -10 23.83 6.38
 -2 -1 -11 30.99 6.49
 2 1 12 57.49 6.87
 -2 -1 -12 63.86 5.4
 -2 -1 -12 58.42 6.7
 -2 -1 -13 79.09 4.79
 -2 -1 -13 78.51 4.63
 2 2 -11 0.12 0.95
 2 2 -11 3.27 1.74
 2 2 -10 133.65 9.13
 2 2 -10 145.28 10.51
 2 2 -10 127.87 8.66
 2 2 -9 67.47 9.04
 2 2 -8 569.57 26.5
 2 2 -8 540.65 30.95
 2 2 -8 550.19 25.64
 2 2 -8 569.44 27.67
 2 2 -7 744.01 32.56
 2 2 -7 700.28 30.33
 2 2 -7 772.29 33.52
 2 2 -6 340.27 17.77
 2 2 -6 312.25 15.06
 2 2 -6 290.57 15.8
 2 2 -6 343.15 15.86
 2 2 -6 340.42 18.34
 2 2 -5 1826.76 63.49
 2 2 -5 1706.83 64.54
 2 2 -5 1632.9 69.76
 2 2 -5 1729.27 62.47
 2 2 -5 1770.44 65.03
 2 2 -5 1801 63.78
 2 2 -5 1862.54 65.65
 2 2 -4 17.22 4.63
 2 2 -4 16.26 2.84
 2 2 -4 16.58 3.04
 2 2 -3 6.7 3.41
 2 2 -3 3.87 2.09
 2 2 -3 3.77 2
 2 2 -2 1314.57 45.78
 2 2 -2 1359.31 47.64
 2 2 -2 1228.9 45.06
 2 2 -2 1250.16 46.38
 2 2 -1 6139.25 203.8
 2 2 0 1959.96 67.18
 2 2 1 2901.54 97.75
 -2 -2 -1 2871.07 94.96
 2 2 1 2964.49 97.56
 -2 -2 -2 416.5 15.53
 2 2 2 420.21 16.64
 2 2 3 792.76 29.38
 -2 -2 -3 815.7 29.32
 -2 -2 -4 182.48 9.36
 2 2 4 175.31 8.59
 2 2 5 227.64 11.49
 -2 -2 -5 218.64 11.8
 2 2 6 116.32 7.83
 -2 -2 -6 108.61 8.21
 2 2 7 1640.28 60.09
 -2 -2 -7 1610.29 61.99
 -2 -2 -7 1766.94 63.71
 2 2 7 1581.83 61.13
 -2 -2 -8 740.97 38.4
 -2 -2 -8 673.22 34.36
 -2 -2 -8 733.32 35.38
 -2 -2 -8 754.71 33.58
 2 2 8 720.7 32.02
 -2 -2 -9 1162.76 51.79
 -2 -2 -9 1302.65 57.49
 -2 -2 -9 1261.35 54.33
 2 2 9 1299.1 54.68
 2 2 9 1346.46 52.25
 -2 -2 -10 426.21 24.83
 2 2 10 445.62 26.37
 2 2 10 444.86 23.62
 -2 -2 -11 20.58 3.95
 -2 -2 -11 15.6 5.34
 2 2 11 19.21 5.74
 -2 -2 -12 24.69 5.08
 -2 -2 -12 20.66 3.26
 2 2 12 22.28 4.81
 -2 -2 -13 25.6 2.9
 -2 -2 -13 26.33 3.81
 2 2 13 21.16 3.53
 2 3 -10 38.07 3.95
 2 3 -10 43.45 5.13
 2 3 -10 37.14 4.13
 2 3 -9 74.51 6.56
 2 3 -9 65.32 5.93
 2 3 -9 79.03 7.76
 2 3 -9 79.79 7.43
 2 3 -8 181.08 12.33
 2 3 -8 159.05 10.19
 2 3 -8 159.04 10.74
 2 3 -8 181.53 13.06
 2 3 -7 789.33 34.34
 2 3 -7 732.97 32.02
 2 3 -7 793.01 35
 2 3 -6 532.54 24.17
 2 3 -6 426.6 26.48
 2 3 -6 463.97 21.61
 2 3 -6 478.68 22.18
 2 3 -6 503.46 24.16
 2 3 -5 856.58 34.95
 2 3 -5 801.37 35.55
 2 3 -5 816.21 33.66
 2 3 -5 907.21 34.36
 2 3 -5 807.52 38.73
 2 3 -5 886.53 35.32
 2 3 -4 1511.69 54.9
 2 3 -4 1505.11 54.71
 2 3 -4 1411.31 53.93
 2 3 -4 1552.86 58.55
 2 3 -4 1487.87 54.95
 2 3 -4 1585.91 66.38
 2 3 -3 307.37 14.89
 2 3 -3 346.49 16.9
 2 3 -3 298.66 15.11
 2 3 -2 78.13 6.35
 2 3 -2 70.27 5.84
 2 3 -1 1587.86 58.09
 2 3 -1 1688.91 57.95
 2 3 0 1641.3 57.2
 2 3 1 1158.31 42.97
 2 3 1 1242.84 41.55
 2 3 2 1194.75 46.1
 2 3 2 1250.14 43.69
 2 3 3 980.78 35.63
 -2 -3 -4 999.61 36.52
 -2 -3 -5 566.28 22.96
 2 3 5 527.38 22.42
 2 3 6 67.22 5.8
 -2 -3 -7 322.61 18.03
 2 3 7 285.4 14.78
 2 3 7 300.76 16.68
 -2 -3 -8 291.19 19.42
 -2 -3 -8 324.73 19.28
 -2 -3 -8 315.74 21.72
 2 3 8 303.85 18.1
 -2 -3 -9 534.03 28.29
 -2 -3 -9 532.55 28.09
 2 3 9 591.78 29.06
 -2 -3 -9 553.18 31.17
 2 3 10 669.7 33.39
 -2 -3 -11 497.67 27.03
 -2 -3 -11 476.71 23.58
 2 3 11 465.43 26.74
 2 3 11 502.91 26.31
 -2 -3 -11 492.92 22.35
 -2 -3 -12 138.16 8.71
 2 3 12 127.31 11.27
 2 3 12 132.53 10.16
 -2 -3 -12 133.59 11.03
 -2 -3 -13 4.88 1.65
 -2 -3 -13 6.12 2.45
 2 3 13 2.34 2.34
 2 4 -10 129.87 7.53
 2 4 -9 7.76 2.28
 2 4 -9 11.63 3.27
 2 4 -9 9.53 3.03
 2 4 -8 20.98 3.33
 2 4 -8 9.98 3.59
 2 4 -8 18.47 3.43
 2 4 -8 19.42 4.17
 2 4 -7 204.05 16.19
 2 4 -7 244.3 13.66
 2 4 -7 231.39 12.97
 2 4 -7 230.9 12.89
 2 4 -7 234.47 14.45
 2 4 -7 253.57 15.42
 2 4 -6 751.3 32.15
 2 4 -6 825.29 34.38
 2 4 -6 732.7 36.33
 2 4 -6 725.79 32.1
 2 4 -6 807.56 31.7
 2 4 -6 806.7 33.75
 2 4 -6 795.2 33.96
 2 4 -5 1346.82 51.5
 2 4 -5 1408.72 52.06
 2 4 -5 1252.71 54.23
 2 4 -5 1367.85 55.12
 2 4 -5 1343.53 50.75
 2 4 -5 1318.99 49.65
 2 4 -5 1372.02 51.94
 2 4 -5 1352.57 51.78
 2 4 -4 2179.03 78.47
 2 4 -4 2253.66 81.2
 2 4 -4 2197.08 83.84
 2 4 -4 2189.09 77.81
 2 4 -4 2249.05 79.09
 2 4 -4 2199.17 76.7
 2 4 -4 2095.42 78.19
 2 4 -3 973.2 39.25
 2 4 -3 1106.1 41.71
 2 4 -3 1098.67 40.22
 2 4 -3 1032.92 39.22
 2 4 -3 1103.13 40.9
 2 4 -3 1053.39 39.95
 2 4 -3 974.64 39.19
 2 4 -2 708.9 28.65
 2 4 -2 730.84 28.61
 2 4 -2 656.94 27.11
 2 4 -1 90.89 6.91
 2 4 -1 89.3 6.82
 2 4 0 256.52 13.01
 2 4 0 286.01 13.6
 2 4 1 1192.33 42.85
 2 4 1 1206.01 43.78
 2 4 2 2089.01 73.93
 2 4 2 2080.45 72.97
 2 4 2 2172.36 73.85
 2 4 2 2149.2 75.56
 2 4 3 1527.66 56.49
 2 4 3 1480.09 53.3
 2 4 3 1483.71 52.78
 2 4 4 1591.01 56.79
 2 4 5 754.42 29.69
 -2 -4 -6 261.61 15.03
 -2 -4 -7 24.61 5.33
 2 4 7 17.84 4.65
 -2 -4 -8 71.54 9.77
 -2 -4 -8 59.93 8.32
 2 4 8 70.4 8.89
 -2 -4 -9 344.5 21.05
 2 4 9 366.87 22.02
 -2 -4 -9 325.81 21.72
 -2 -4 -10 907.74 41.29
 -2 -4 -10 867.95 38.82
 2 4 10 807.62 39.57
 -2 -4 -11 1390.36 52.87
 2 4 11 1269.99 54.48
 2 4 11 1266.22 53.86
 -2 -4 -11 1280.91 54.31
 -2 -4 -12 688.77 28.7
 -2 -4 -12 737.41 32.58
 2 4 12 691.47 32.48
 2 4 12 769.94 32.34
 -2 -4 -13 124.46 7.26
 -2 -4 -13 132.92 8.95
 2 4 13 133.52 8.61
 2 4 13 130.09 9.52
 2 4 14 28.34 3.22
 2 5 -9 218.89 10.93
 2 5 -8 68.59 5.41
 2 5 -8 63.16 5.34
 2 5 -8 70.41 6.31
 2 5 -7 1.23 1.72
 2 5 -7 3.28 1.74
 2 5 -7 1.2 1.71
 2 5 -6 153.88 12.32
 2 5 -6 163.97 10.73
 2 5 -6 186.22 10.84
 2 5 -6 163.87 11.12
 2 5 -6 167.3 11.58
 2 5 -6 165.75 11.57
 2 5 -5 971.82 44.47
 2 5 -5 1007.34 38.54
 2 5 -5 990.47 40.38
 2 5 -5 971.48 39.99
 2 5 -5 963.94 38.95
 2 5 -5 978.88 39.87
 2 5 -4 1121.3 44.34
 2 5 -4 1215.91 51.87
 2 5 -4 1140.4 45.24
 2 5 -4 1103.75 43.2
 2 5 -4 1101.81 42.38
 2 5 -4 1155.49 45.27
 2 5 -4 1149.85 44.23
 2 5 -4 1054.01 43.25
 2 5 -3 438.28 20.34
 2 5 -3 440.93 20.08
 2 5 -3 407.99 25.96
 2 5 -3 447.34 20.04
 2 5 -3 432.77 19.26
 2 5 -3 446.76 22.08
 2 5 -3 461.12 21.18
 2 5 -3 474.9 21
 2 5 -3 443.28 20.31
 2 5 -2 422.88 18.83
 2 5 -2 431.31 20.89
 2 5 -2 439.11 24.35
 2 5 -2 427.69 18.75
 2 5 -2 418.89 19.23
 2 5 -2 419.32 19.25
 2 5 -2 407.44 18.5
 2 5 -1 567.97 26.54
 2 5 -1 504.56 22.18
 2 5 -1 578.92 24.94
 2 5 0 139.84 9.45
 2 5 0 135.79 9.89
 2 5 1 678.29 28.79
 2 5 1 678.12 28.42
 2 5 2 1059.89 34.34
 2 5 2 680.52 31.72
 2 5 3 2090.78 77.82
 -2 -5 -4 1971.71 68.64
 2 5 4 1815.38 71.1
 -2 -5 -5 158.22 10.65
 2 5 6 964.06 43.47
 -2 -5 -6 1016.7 41.79
 2 5 6 982.06 40.44
 -2 -5 -7 38.87 6.49
 -2 -5 -7 34.71 6.53
 2 5 7 50.8 7.13
 -2 -5 -8 47.74 7.55
 -2 -5 -8 48.51 7.4
 2 5 8 57.45 8.09
 -2 -5 -9 4.31 4.06
 -2 -5 -9 5.42 4.09
 2 5 9 7.38 5.07
 -2 -5 -10 534.34 28.66
 2 5 10 575.79 34.16
 -2 -5 -10 592.76 29.25
 2 5 10 577.12 29.4
 -2 -5 -11 395.77 21.81
 -2 -5 -11 414.49 21.83
 2 5 11 371.86 26.3
 2 5 11 376.43 21.76
 -2 -5 -12 659.89 28.6
 -2 -5 -12 641.84 28.51
 -2 -5 -12 604.84 25.41
 -2 -5 -13 244.9 11.75
 -2 -5 -13 268.15 13.57
 2 5 13 293.19 15.11
 2 5 13 285.6 14.3
 2 5 14 381.19 15.67
 2 5 14 333.45 14.04
 2 6 -8 476.92 19.57
 2 6 -7 179.62 9.73
 2 6 -7 184.8 10.12
 2 6 -7 178.36 10.74
 2 6 -6 5.52 3.05
 2 6 -6 6.96 2.3
 2 6 -6 9.12 2.75
 2 6 -5 16.08 5.35
 2 6 -5 7.76 2.63
 2 6 -5 12.11 2.77
 2 6 -5 8.68 3.09
 2 6 -5 16.67 3.97
 2 6 -5 10.78 3.5
 2 6 -4 494.48 28.68
 2 6 -4 465.62 21.8
 2 6 -4 458.81 21.35
 2 6 -4 492.98 22.9
 2 6 -4 474.86 22.02
 2 6 -3 633.59 32.78
 2 6 -3 586.17 27
 2 6 -3 570.46 25.85
 2 6 -3 625.61 25.95
 2 6 -3 588.94 25.16
 2 6 -3 604.98 28.48
 2 6 -3 598.47 26.43
 2 6 -3 552.53 25.37
 2 6 -2 1390.28 57.51
 2 6 -2 1390.81 50.81
 2 6 -2 1294.92 51.57
 2 6 -2 1313.6 49.96
 2 6 -2 1432.8 54.77
 2 6 -2 1366.15 51.44
 2 6 -2 1369.97 50.41
 2 6 -1 728.91 27.51
 2 6 -1 685.83 31.9
 2 6 -1 646.3 27.04
 2 6 -1 630.06 27.71
 2 6 -1 632.75 31.59
 2 6 -1 647.56 26.56
 2 6 -1 679.48 31.08
 2 6 -1 659.89 27.68
 2 6 0 107.13 9.45
 2 6 0 116.13 7.67
 2 6 0 102.34 10.39
 2 6 0 126.2 9.78
 2 6 0 115.49 7.86
 2 6 0 107.45 9.74
 2 6 0 101.61 7.7
 2 6 1 96 9.52
 2 6 1 94.29 7.29
 2 6 1 104.69 8.89
 2 6 1 71.63 7.92
 2 6 2 184.77 12.39
 2 6 2 179.16 10.99
 2 6 2 166.69 12.4
 2 6 3 229.51 15.09
 2 6 3 255.89 15.57
 2 6 3 267.15 14.46
 2 6 4 903.87 39.13
 -2 -6 -4 845.9 37.3
 2 6 5 2021.07 73.08
 2 6 5 1929.19 69.46
 2 6 5 1988.73 73.1
 -2 -6 -6 799.77 37.3
 2 6 6 829.32 37.44
 2 6 6 885.87 34.85
 2 6 6 906.9 39.53
 -2 -6 -7 1738.05 71.1
 2 6 7 1896.79 70.2
 2 6 7 1960.76 74.64
 2 6 7 1823.42 71.3
 -2 -6 -8 135.7 12.2
 2 6 8 143.28 13.86
 2 6 8 145.71 12.34
 -2 -6 -9 75.27 9
 2 6 9 76.64 10.75
 2 6 9 78.89 9.3
 2 6 10 15.12 5.5
 2 6 10 13.33 4.73
 -2 -6 -11 89.79 9.05
 2 6 11 82.62 8.96
 -2 -6 -12 319.4 17.04
 2 6 12 272.96 16.46
 -2 -6 -13 431.94 19.97
 2 6 13 442.33 20.54
 2 6 13 449.3 20.39
 2 6 14 115.93 6.61
 2 6 14 114.12 6.95
 2 7 -7 349.43 14.94
 2 7 -6 114.33 9.44
 2 7 -6 118.2 8.16
 2 7 -5 40.65 6.81
 2 7 -5 39.09 5.54
 2 7 -5 38.24 4.88
 2 7 -4 119.37 12.04
 2 7 -4 116.64 8.56
 2 7 -4 128.48 10.87
 2 7 -4 112.96 9.02
 2 7 -3 1042.33 47.41
 2 7 -3 1048.19 41.01
 2 7 -3 1013.87 41.83
 2 7 -3 1072.02 42.09
 2 7 -2 946.77 43.21
 2 7 -2 1010.48 40.69
 2 7 -2 956.28 42.89
 2 7 -2 928.7 37.9
 2 7 -2 952.89 38.88
 2 7 -1 2297.32 84.43
 2 7 -1 2287 79.2
 2 7 -1 2293.92 79.99
 2 7 0 755.62 34.29
 2 7 0 794.76 31.3
 2 7 0 733.84 33.41
 2 7 0 799.81 35.75
 2 7 0 791.28 32.02
 2 7 0 786.58 30.99
 2 7 0 808.1 31.95
 2 7 1 392.08 20.39
 2 7 1 332.52 19.73
 2 7 1 412.11 22.09
 2 7 1 368.85 21.99
 2 7 1 406.44 20.02
 2 7 1 341.96 19.99
 2 7 1 400.61 18.82
 2 7 1 416.91 19.13
 2 7 2 155.46 12.45
 2 7 2 107.51 9.14
 2 7 2 122.17 9.53
 2 7 2 100.22 10.75
 2 7 2 127.49 10.38
 2 7 2 134.65 9.78
 2 7 2 121.12 8.9
 2 7 2 159.33 10.42
 2 7 3 34.99 6.55
 2 7 3 36.49 4.81
 2 7 3 47.46 7.07
 2 7 3 28.98 6.64
 2 7 3 55.36 6.65
 2 7 3 44.09 4.74
 2 7 3 33.26 4.89
 2 7 3 40.62 5.53
 2 7 4 5.74 2.96
 2 7 4 8.05 4.64
 2 7 4 4.14 3.69
 2 7 4 5.98 2.64
 2 7 5 52.68 7.57
 -2 -7 -5 44.52 5.81
 2 7 5 41.86 6.91
 2 7 5 40.6 4.81
 2 7 5 41.53 5.52
 2 7 5 42.64 5.32
 2 7 5 57.88 7.68
 -2 -7 -6 447 23.09
 2 7 6 457.93 24.46
 2 7 6 480.01 22.01
 2 7 6 457.2 23.33
 2 7 6 452.8 21.09
 2 7 6 479.06 25.81
 -2 -7 -7 2118.42 80.17
 2 7 7 2216.42 80.61
 2 7 7 2193.68 83.56
 2 7 7 2092.34 75.99
 2 7 7 2105.95 79.88
 2 7 8 893.41 42.71
 -2 -7 -8 895.12 39.47
 2 7 8 889.04 38.93
 -2 -7 -9 319.43 19.22
 2 7 9 301.21 21.58
 2 7 9 332.37 19.21
 -2 -7 -10 15 2.89
 2 7 10 11.49 4.99
 2 7 10 11.31 4.22
 -2 -7 -11 104.5 9.69
 2 7 11 103.31 9.6
 -2 -7 -12 60.1 6.65
 2 7 12 45.83 5.85
 2 7 12 54.49 6.33
 -2 -7 -13 293.76 14.48
 2 7 13 256.21 13.64
 2 7 13 264.24 14.04
 2 7 14 240.07 11.12
 2 7 14 251.36 11.4
 2 8 -6 230.41 11.57
 2 8 -6 219.37 10
 2 8 -5 135.82 10.63
 2 8 -5 159.34 9.93
 2 8 -5 131.91 8.39
 2 8 -4 100.8 9.88
 2 8 -4 108.95 9.55
 2 8 -4 102.04 7.82
 2 8 -3 358.94 21.36
 2 8 -3 349.64 20.96
 2 8 -3 347.04 17.81
 2 8 -2 351.7 20.88
 2 8 -2 340.11 19.42
 2 8 -2 286.11 19.81
 2 8 -2 339.53 17.72
 2 8 -1 109.95 10.88
 2 8 -1 98.73 10.72
 2 8 -1 115.54 9.02
 2 8 0 548.58 26.77
 2 8 0 461.3 26.18
 2 8 0 505.63 23.46
 2 8 0 548.58 24.57
 2 8 1 1070.72 45.33
 2 8 1 1198.71 49.34
 2 8 1 1069.8 44.79
 2 8 1 1190.21 46.38
 2 8 1 1071.38 46.68
 2 8 1 1041.4 44.9
 2 8 1 1091.11 43.59
 2 8 1 1087.37 44.04
 2 8 2 729.85 33.02
 2 8 2 807.59 35.28
 2 8 2 828.22 36.4
 2 8 2 771.1 37.91
 2 8 2 751.15 32.57
 2 8 2 714.67 32.46
 2 8 2 756.73 33.45
 2 8 3 23.44 6.11
 2 8 3 19.17 3.91
 2 8 3 24.41 6.47
 2 8 3 25.96 5.03
 2 8 3 29.98 4.17
 2 8 3 21.37 4.55
 2 8 3 19.11 4.33
 2 8 4 9.4 4.71
 2 8 4 10.46 3.71
 2 8 4 14.16 3.22
 2 8 4 13.18 3.65
 2 8 4 9.01 4.49
 2 8 5 413.08 25.37
 2 8 5 456.12 24.35
 2 8 5 400.49 19.7
 2 8 5 443.11 21.49
 2 8 5 433.84 20.86
 -2 -8 -6 51.78 6.16
 2 8 6 46.53 7.2
 2 8 6 70.43 6.7
 2 8 6 49.74 5.73
 2 8 6 52.42 8.07
 -2 -8 -7 112.2 9.81
 2 8 7 104.7 11.21
 2 8 7 128.55 12.36
 2 8 7 109.27 9.49
 2 8 7 107.47 8.21
 2 8 7 117.31 8.86
 2 8 8 997.86 45.35
 -2 -8 -8 1016.21 41.43
 2 8 8 928.4 37.15
 2 8 8 939.28 40.22
 2 8 9 490.34 24.79
 2 8 9 502.3 28.92
 -2 -8 -10 548.5 26.75
 2 8 10 533.49 26.25
 2 8 10 552.61 30.61
 -2 -8 -11 158.68 11.71
 2 8 12 8.87 2.45
 2 8 12 10.68 3.2
 -2 -8 -12 8.62 3.1
 2 8 13 73.18 5.6
 2 8 13 88.19 6.61
 2 8 14 103.17 6
 2 9 -5 309.94 14.3
 2 9 -4 90.62 7.69
 2 9 -4 83.59 5.83
 2 9 -4 89.38 7.52
 2 9 -3 85.32 8.2
 2 9 -3 85.85 8.49
 2 9 -3 77.88 6.85
 2 9 -3 80.69 6.5
 2 9 -2 2.62 3.05
 2 9 -2 2.74 2.07
 2 9 -1 8.46 3.45
 2 9 -1 10.16 3.96
 2 9 -1 13.43 4.44
 2 9 -1 11.08 3.07
 2 9 0 211.71 14.74
 2 9 0 237.64 15.49
 2 9 0 197.12 14.1
 2 9 0 208.3 12.98
 2 9 0 215.33 13.38
 2 9 1 421.99 22.32
 2 9 1 406.16 22.84
 2 9 1 421.73 21.46
 2 9 1 425.39 21.85
 2 9 2 450.16 28.55
 2 9 2 447.9 24
 2 9 2 567.96 26.69
 2 9 2 508.42 23.95
 2 9 2 494.43 24.4
 2 9 2 514.72 24.86
 2 9 3 517.24 32.64
 2 9 3 566.48 27.13
 2 9 3 604.28 28.78
 2 9 3 658.95 28.26
 2 9 4 231.77 13.97
 2 9 4 275.9 15.88
 2 9 4 235.56 14.39
 2 9 4 225.15 19
 2 9 5 87.88 7.57
 2 9 5 98.73 8.61
 2 9 5 88.63 7.84
 2 9 5 80.32 10.75
 2 9 6 49.93 5.41
 2 9 6 58.71 6.43
 2 9 6 63.39 9.07
 2 9 6 51.58 5.76
 2 9 7 545.54 25.19
 2 9 7 557.42 24.52
 2 9 7 568.25 30.76
 2 9 8 276.78 14.64
 2 9 8 310.94 16.6
 2 9 8 272.18 19.89
 -2 -9 -9 440.89 22.12
 2 9 9 394.16 24.86
 2 9 9 410.2 20.93
 -2 -9 -10 504.81 24.5
 2 9 11 171.08 11.13
 -2 -9 -11 145.95 9.27
 2 9 12 178.66 10.37
 -2 -9 -12 147.52 7.95
 2 9 13 1.06 1.69
 2 9 14 39.01 3.01
 2 10 -4 331.61 13.87
 2 10 -3 153.4 9.26
 2 10 -3 142.29 8.82
 2 10 -2 11.05 3.06
 2 10 -2 11.96 3.06
 2 10 -2 11.29 3.12
 2 10 -1 56.19 6.49
 2 10 -1 67.49 6.7
 2 10 -1 54.38 6.36
 2 10 0 117.02 9.27
 2 10 1 307.3 17.49
 2 10 1 308.68 17.29
 2 10 1 289.94 16.32
 2 10 1 306.88 16.79
 2 10 2 476.9 23.9
 2 10 2 506.36 24.13
 2 10 2 499.53 23.02
 2 10 2 496.72 23.7
 2 10 3 299.06 16.71
 2 10 3 281.59 21.42
 2 10 3 291.37 16.61
 2 10 3 293.11 17.48
 2 10 3 325.11 17.06
 2 10 4 819.97 41.71
 2 10 4 815.73 34.75
 2 10 4 829.42 35.99
 2 10 4 851.63 35.02
 2 10 5 199.41 13.05
 2 10 5 181.51 11.83
 2 10 5 203.16 16.77
 2 10 5 204.34 12.33
 2 10 6 74.29 9.58
 2 10 6 70.19 7.03
 2 10 6 66.7 6.49
 2 10 6 66.84 6.22
 2 10 7 171.06 11.5
 2 10 7 191.84 11.45
 2 10 8 164.18 10.1
 -2 -10 -9 289.48 15.97
 2 10 10 470.07 21.26
 2 10 11 229.24 12.07
 -2 -10 -11 206.92 10.97
 2 10 12 37.99 3.93
 -2 -10 -12 32.07 2.98
 2 10 13 26.31 2.7
 2 11 -2 163.08 8.43
 2 11 -1 4.54 1.86
 2 11 -1 5.39 2.14
 2 11 -1 4.41 1.77
 2 11 0 25.72 3.87
 2 11 0 29.81 3.6
 2 11 0 24.7 3.69
 -2 -11 -1 -0.68 2.73
 2 11 1 1.96 2.08
 2 11 1 4.13 1.93
 2 11 1 3 1.96
 2 11 1 1.97 2.1
 2 11 2 79.62 7.2
 2 11 2 96.65 7.72
 2 11 2 88.14 7.17
 2 11 3 331.5 16.71
 2 11 4 385.72 23.52
 2 11 5 437.24 25.06
 2 11 6 111.05 11.14
 2 11 7 172.33 13.81
 2 11 8 33.46 6.09
 2 11 8 34.31 4.06
 2 11 9 37.58 6.45
 2 11 9 45.79 4.23
 2 11 10 261.65 15.77
 2 11 11 292.33 16.39
 -2 -11 -11 323.08 13.8
 -2 -11 -12 122.57 5.96
 2 12 0 64.08 4.15
 2 12 0 73.09 4.56
 2 12 1 42.68 3.7
 2 12 1 50.91 4.3
 2 12 2 4.95 1.57
 2 12 2 7.33 2.14
 2 12 2 6.87 1.79
 -2 -12 -3 88.17 7.18
 2 12 3 93.9 6.65
 2 12 3 78.83 5.84
 -2 -12 -4 105.98 8.44
 2 12 4 97.96 7.12
 2 12 4 108.64 7.12
 2 12 5 361.99 17
 2 12 5 404.98 17.36
 2 12 6 199.47 10.58
 2 12 6 215.65 14.02
 2 12 6 220.57 11.28
 -2 -12 -7 92.56 8.21
 2 12 7 112.14 9.53
 2 12 7 119.75 7.33
 2 12 8 64.33 6.81
 -2 -12 -8 48.71 5.51
 2 12 8 57.56 4.62
 2 12 9 27.85 2.87
 2 12 9 32.17 4.8
 2 12 10 16.53 3.39
 -2 -12 -10 17.43 2.43
 -2 -12 -11 132.3 6.45
 2 13 3 5.31 1.31
 2 13 4 47.19 3.59
 2 13 5 135.12 6.88
 2 13 5 143.63 7.18
 2 13 6 315.9 13.35
 2 13 7 135.57 6.94
 -2 -13 -8 67.75 4.56
 2 13 8 89.97 4.79
 -2 -13 -9 95.97 5.26
 -3 10 6 43.66 3.1
 -3 10 5 147 7.13
 -3 10 4 304.37 12.57
 -3 10 3 268.65 11.16
 -3 10 2 22.52 2.13
 -3 10 2 21.97 1.99
 -3 9 9 86.63 5.43
 -3 9 8 33.47 3.54
 -3 9 7 6.8 1.61
 3 -9 -7 3.66 2.16
 -3 9 7 8.41 2.54
 3 -9 -6 107.42 7.58
 -3 9 6 120.59 6.86
 -3 9 5 15.06 2.74
 3 -9 -5 13.71 3.27
 -3 9 4 348.99 15.2
 -3 9 4 300.52 13.77
 3 -9 -4 323.7 16.63
 -3 9 3 379.91 16.62
 -3 9 3 367.32 16.22
 3 -9 -3 357.84 18.27
 -3 9 2 302.6 14.04
 3 -9 -2 314.97 15.96
 -3 9 2 277.84 13.47
 -3 9 1 108.52 7.21
 3 -9 -1 102.6 7.95
 -3 9 1 108.01 6.46
 -3 9 0 61.29 5.02
 -3 9 -1 5.34 1.63
 3 -8 -10 174.36 7.49
 -3 8 10 168.77 8.98
 3 -8 -9 179.23 10.86
 3 -8 -9 191.03 8.71
 -3 8 9 190.42 10.77
 3 -8 -8 294.75 15.67
 3 -8 -8 291.19 12.68
 -3 8 7 163.68 9.11
 -3 8 6 1.11 1.99
 3 -8 -6 2.61 2.3
 -3 8 5 129.42 9.07
 3 -8 -5 138.82 10.59
 3 -8 -4 133.54 10.7
 3 -8 -3 181.58 12.99
 -3 8 3 164.65 10.84
 -3 8 2 484.8 22.62
 3 -8 -2 516.95 25.79
 -3 8 2 515.7 23.77
 -3 8 1 254.73 13.57
 -3 8 1 237.9 14.62
 3 -8 -1 282.81 16.94
 -3 8 0 427.85 18.95
 3 -8 0 422.36 22.54
 -3 8 0 447.27 21.36
 -3 8 -1 139.84 8.81
 -3 8 -1 153.88 10.06
 -3 8 -2 7.79 2.85
 -3 8 -2 9.8 2.94
 -3 8 -2 6.48 2.1
 -3 8 -3 17.63 2.57
 -3 8 -3 18.01 2.69
 3 -7 -11 1.36 0.84
 -3 7 11 0.55 1.19
 3 -7 -10 25.04 2.73
 3 -7 -10 32.2 4.08
 -3 7 10 22.25 3.58
 3 -7 -9 68.39 6.9
 3 -7 -9 71.3 5.3
 -3 7 9 64.78 6.49
 3 -7 -8 346.56 18.89
 3 -7 -8 323.46 15.22
 -3 7 7 414.41 19.03
 3 -7 -7 436.6 19.01
 3 -7 -6 204.3 13.36
 -3 7 5 333.34 18.14
 3 -7 -5 369.61 20.05
 3 -7 -4 115.41 10.69
 -3 7 4 115.33 9.67
 3 -7 -3 205.9 15.09
 -3 7 3 190.46 13.21
 3 -7 -3 198.66 15.17
 -3 7 3 211.85 13.64
 3 -7 -3 228.99 16.95
 3 -7 -2 346.15 21.55
 -3 7 2 356.26 20.07
 3 -7 -2 380.56 23.61
 -3 7 2 336.24 18.42
 3 -7 -1 556.82 30.09
 -3 7 1 493.19 27.2
 -3 7 1 582.09 26.02
 -3 7 0 79.32 7.18
 -3 7 0 62.01 8.18
 3 -7 0 72.17 9.39
 3 -7 1 382.6 21.86
 -3 7 -2 366.84 18.04
 -3 7 -2 333.75 19.64
 3 -7 3 144.71 9.62
 -3 7 -3 118.56 8.86
 -3 7 -3 124.42 10.05
 -3 7 -3 135.32 10.08
 -3 7 -4 20.45 3.52
 -3 7 -4 26.27 3.71
 3 -7 4 22.77 3.57
 -3 7 -4 21.93 3.5
 -3 7 -5 147.38 8.25
 3 -6 -11 39.09 3.18
 3 -6 -11 29.78 2.83
 -3 6 11 35.36 3.48
 3 -6 -10 0.83 1.3
 3 -6 -10 0.99 2.01
 -3 6 10 0.89 2.13
 3 -6 -9 323.33 18.44
 3 -6 -9 336.92 15.74
 3 -6 -8 232.42 15.68
 3 -6 -7 519.22 23.23
 -3 6 6 262.95 15.78
 3 -6 -6 291.63 18.31
 3 -6 -6 297.67 15.63
 3 -6 -6 305.75 17.31
 3 -6 -6 332.28 18
 -3 6 5 291.71 16.91
 3 -6 -5 304.47 19.23
 3 -6 -5 283.72 15.49
 3 -6 -5 293.5 17.94
 3 -6 -4 886.46 41.05
 3 -6 -4 823.81 38.68
 3 -6 -3 26.22 5.53
 3 -6 -3 37.17 7.15
 -3 6 3 29.48 5.17
 3 -6 -3 30.93 6.73
 3 -6 -2 232.71 18.2
 -3 6 2 210.4 14.82
 3 -6 -2 213.27 18.5
 3 -6 -2 199.33 14.78
 3 -6 -1 435.89 22.26
 -3 6 1 395.04 21.84
 -3 6 0 390.26 20.27
 -3 6 0 347.23 20.99
 3 -6 0 322.11 22.75
 3 -6 1 324.11 20.36
 -3 6 -1 337.06 18.09
 3 -6 1 335.03 18.09
 -3 6 -1 333.76 17.41
 -3 6 -1 320.86 19.81
 3 -6 1 299.88 20.36
 3 -6 2 223.84 14.5
 -3 6 -2 217.41 13.58
 3 -6 2 238.21 15.18
 -3 6 -2 206.8 15.32
 3 -6 3 152.8 11.8
 3 -6 4 67.69 7.59
 -3 6 -4 61.87 6.43
 -3 6 -4 53.23 6.43
 -3 6 -4 58.85 7.27
 -3 6 -5 8.39 3.01
 -3 6 -5 9 2.87
 3 -6 5 9.74 3.4
 -3 6 -5 10.43 2.68
 3 -6 6 63.34 6.46
 -3 6 -6 70.02 5.84
 3 -5 -11 81.9 5.37
 3 -5 -11 85.27 5.36
 -3 5 11 69.74 5.21
 3 -5 -10 62.12 6.53
 3 -5 -10 68.37 5.58
 -3 5 10 64.6 6.28
 3 -5 -9 3.51 2.98
 3 -5 -8 143.83 10.05
 3 -5 -8 138.37 12.32
 3 -5 -7 374.99 19.22
 -3 5 6 438.38 22.77
 3 -5 -6 514.4 25.81
 3 -5 -6 503.48 23.29
 3 -5 -6 452.96 23.81
 3 -5 -5 477.14 26.79
 3 -5 -5 495.49 26.06
 3 -5 -5 548.77 24.82
 3 -5 -5 471.61 25.8
 3 -5 -4 297.86 19.97
 3 -5 -4 288.62 15.98
 3 -5 -4 294.55 18.94
 3 -5 -3 146.15 13.79
 3 -5 -3 113.4 13.04
 3 -5 -3 121.93 10.84
 3 -5 -2 131.75 13.7
 -3 5 2 166.83 12
 3 -5 -2 115.99 13.67
 3 -5 -2 162.01 11.94
 3 -5 -1 15.33 5.67
 -3 5 1 23.97 5
 3 -5 -1 22.44 4.5
 3 -5 -1 12.5 4.96
 -3 5 0 306.93 17.98
 -3 5 0 273.07 15
 3 -5 0 313.09 20.36
 3 -5 0 316.76 17.35
 3 -5 0 260.48 18.78
 3 -5 1 848.52 37.32
 -3 5 -1 787.5 33.1
 3 -5 1 786.11 34.79
 3 -5 1 766.12 37.23
 -3 5 -1 811.32 35.95
 3 -5 2 592.79 28.94
 -3 5 -2 598.36 27.06
 3 -5 2 632.88 29.99
 -3 5 -2 599.07 29.62
 -3 5 -2 611.04 28.29
 3 -5 3 452.84 25.72
 -3 5 -3 440.52 22.34
 -3 5 -3 500.24 25.34
 -3 5 -4 413.39 20.76
 -3 5 -4 389.04 21.16
 -3 5 -4 407.06 22.58
 3 -5 4 403.38 24.61
 -3 5 -5 368.29 18.33
 -3 5 -5 359.41 19.93
 3 -5 6 124.28 11.3
 -3 5 -6 147.51 10.41
 -3 5 -6 141.2 10.61
 -3 5 -6 153.04 9.77
 -3 5 -7 39.35 4.62
 3 -5 7 31.05 4.87
 -3 5 -8 75.78 5.17
 3 -4 -12 85.1 4.72
 3 -4 -11 260.88 12.81
 3 -4 -11 284.68 12.59
 3 -4 -10 294.81 16.62
 -3 4 10 290.73 15.52
 3 -4 -9 89.39 9.26
 3 -4 -8 14.94 3.18
 3 -4 -8 15.01 4.78
 3 -4 -8 16.88 3.9
 3 -4 -7 78.64 7.13
 3 -4 -7 78.38 7.88
 3 -4 -6 598.73 32.54
 3 -4 -6 673.45 30.22
 3 -4 -5 854.37 35.71
 3 -4 -5 855.57 33.74
 3 -4 -5 826.7 36.81
 3 -4 -4 890.65 40.34
 3 -4 -4 768.62 39.76
 3 -4 -4 877.66 39.14
 3 -4 -4 941.84 35.94
 3 -4 -4 744.01 35.71
 3 -4 -3 483.49 28.86
 3 -4 -3 607.71 28.49
 3 -4 -3 595.61 26.04
 3 -4 -3 434.95 27.2
 3 -4 -2 211.84 16.61
 3 -4 -2 230.46 17.74
 -3 4 2 243.52 14.28
 3 -4 -2 263.45 17.32
 3 -4 -2 282.81 15.22
 3 -4 -1 4.58 2.6
 3 -4 -1 1.3 3.47
 -3 4 1 10.53 3.31
 3 -4 -1 2.26 4.11
 3 -4 -1 3.59 3.63
 3 -4 0 -0.54 3.17
 3 -4 0 -0.76 2.17
 -3 4 0 2.53 1.82
 3 -4 0 1.52 1.71
 3 -4 0 0.59 2.49
 -3 4 0 3.28 2.95
 3 -4 0 2.33 4.71
 3 -4 1 327.34 18.37
 -3 4 -1 274.06 14.84
 3 -4 1 303.34 18.38
 -3 4 -1 287.04 16.78
 3 -4 1 302.59 19.42
 3 -4 1 314.72 17.83
 3 -4 2 441.44 22.48
 3 -4 2 436.3 24.41
 3 -4 2 435.64 21.5
 -3 4 -2 436.7 20.91
 3 -4 2 461.75 23.3
 -3 4 -2 449.5 22.9
 3 -4 3 633.72 26.99
 -3 4 -3 596.26 26.42
 -3 4 -3 569.1 30.56
 -3 4 -3 604.73 28.26
 3 -4 4 1876.73 70.93
 -3 4 -4 1950.46 71.61
 -3 4 -4 1907.45 77.46
 -3 4 -4 1947.13 73.53
 3 -4 5 719.19 30.17
 3 -4 5 584.58 32.99
 -3 4 -5 611.08 33.21
 -3 4 -5 756.09 31.56
 -3 4 -5 690.68 30.77
 -3 4 -5 730.58 32.91
 3 -4 6 243.55 16.6
 -3 4 -6 217.62 13.28
 3 -4 7 1.45 2.92
 -3 4 -7 4.1 2.57
 -3 4 -7 3.91 2.73
 3 -4 8 7 2.89
 -3 4 -8 5.88 2.59
 3 -3 -12 145.1 6.93
 3 -3 -11 152.76 8.34
 3 -3 -11 160.07 9.04
 3 -3 -10 484.02 21.64
 3 -3 -10 497.58 22.58
 3 -3 -9 263.12 14.95
 3 -3 -9 243.87 16.69
 3 -3 -8 167.9 14.74
 3 -3 -8 192.58 13.06
 3 -3 -8 167.51 10.95
 3 -3 -7 37.21 7.37
 3 -3 -7 50.61 6.02
 3 -3 -7 54.29 6.99
 3 -3 -7 34.98 7.9
 3 -3 -6 335.05 18.17
 3 -3 -6 335.7 21.23
 3 -3 -5 359.96 21.55
 3 -3 -5 343.54 20.16
 3 -3 -5 317.71 20.45
 3 -3 -5 398.73 19.28
 3 -3 -5 358.1 19.82
 3 -3 -5 312.99 20.56
 3 -3 -4 1170.34 50.73
 3 -3 -4 1089.9 50.91
 3 -3 -4 1336.82 47.6
 3 -3 -4 1303.38 49.84
 3 -3 -4 1201.17 47.49
 3 -3 -3 488.34 25.87
 3 -3 -3 481.79 26.44
 3 -3 -3 508.56 21.84
 3 -3 -3 532.84 25.09
 3 -3 -3 532.11 23.15
 3 -3 -2 913.04 40.82
 3 -3 -2 951.54 41.89
 3 -3 -2 978.33 40.33
 3 -3 -2 995.71 37.98
 3 -3 -1 415.74 21.76
 3 -3 -1 453.55 22.8
 3 -3 -1 374 20.71
 3 -3 -1 409.03 18.95
 3 -3 0 6.79 2.26
 3 -3 0 5.51 2.58
 3 -3 0 6.69 3.21
 3 -3 0 4.93 3.22
 3 -3 0 7.48 3.41
 3 -3 1 401.45 19.99
 3 -3 1 381.24 20.44
 -3 3 -1 357.71 17.03
 3 -3 1 374.19 18.45
 3 -3 1 407.48 20.52
 3 -3 1 369.33 20.16
 -3 3 -2 167.99 10.35
 3 -3 2 165.02 11.4
 3 -3 2 180.73 11.33
 3 -3 2 200.4 12.64
 3 -3 2 183.19 13.31
 3 -3 3 60.56 8.42
 3 -3 3 73.07 7.18
 -3 3 -3 94.81 7.51
 3 -3 3 93.99 8.06
 3 -3 3 76.31 9.23
 3 -3 3 82.72 7.48
 3 -3 4 838.83 35.45
 3 -3 4 790.81 38.77
 -3 3 -4 846.49 35.05
 -3 3 -4 867.94 36.5
 3 -3 5 1051.91 45.23
 -3 3 -5 1074.28 49.79
 -3 3 -5 1011.64 41.19
 -3 3 -5 899.51 48.92
 3 -3 5 1009.97 41.04
 -3 3 -5 915.2 40.21
 -3 3 -5 1053.15 42.67
 3 -3 6 168.44 13.52
 -3 3 -6 175.62 16.82
 -3 3 -6 186.59 12.75
 3 -3 6 171.61 11.72
 -3 3 -6 165.29 16.7
 -3 3 -6 147.07 13.12
 -3 3 -6 170.84 13.11
 3 -3 7 301.24 18.33
 3 -3 8 11.29 3.62
 3 -3 8 4.15 1.96
 -3 3 -8 9.6 3.64
 -3 3 -9 -0.29 1.85
 3 -3 9 1.2 1.72
 3 -2 -12 116.41 5.73
 3 -2 -11 287.97 13.72
 3 -2 -10 305.59 15.58
 3 -2 -10 322.7 16.72
 3 -2 -9 971.77 43.78
 3 -2 -9 1065.28 42.14
 3 -2 -8 277.85 20.43
 3 -2 -8 338.96 18.73
 3 -2 -8 314.66 16.64
 3 -2 -7 567.33 25.71
 3 -2 -7 604.35 27.41
 3 -2 -6 29.2 6.68
 3 -2 -6 28.66 4.91
 3 -2 -6 19.64 5.19
 3 -2 -6 20.72 5.99
 3 -2 -6 18.2 4.19
 3 -2 -5 107.62 11.26
 3 -2 -5 103.48 10.04
 3 -2 -5 114.27 11.24
 3 -2 -5 101.9 9.37
 3 -2 -5 116.07 8.74
 3 -2 -4 100.57 9.67
 3 -2 -4 91.8 8.77
 3 -2 -4 97.99 7.35
 3 -2 -4 99.72 9.33
 3 -2 -4 104.25 8.49
 3 -2 -3 912.13 37.58
 3 -2 -3 947.84 38.59
 3 -2 -3 857.72 34.03
 3 -2 -2 803.48 32.7
 3 -2 -2 771.57 32.98
 3 -2 -2 719.88 29.25
 3 -2 -1 1882.89 70.94
 3 -2 -1 1990.27 71.92
 3 -2 -1 1910.03 69.27
 3 -2 -1 1963.3 68.33
 3 -2 0 652.85 25.17
 3 -2 0 571.57 25.26
 3 -2 0 638.32 27.62
 3 -2 0 567.85 26.56
 3 -2 0 648.75 27.24
 3 -2 1 692.84 28.23
 3 -2 1 650.16 28.31
 3 -2 2 126.76 8.94
 3 -2 2 140.98 9.52
 3 -2 2 136.1 9.68
 3 -2 3 145.07 12.06
 3 -2 3 157.03 11.4
 3 -2 3 159.28 10.47
 3 -2 3 164.8 10.81
 3 -2 3 158.06 10.3
 3 -2 4 46.8 6.83
 3 -2 4 35.77 5.12
 3 -2 5 928.11 40.61
 -3 2 -5 909.77 37.74
 3 -2 6 1410.06 53.73
 -3 2 -6 1269.22 53.93
 -3 2 -6 1069.75 61.33
 -3 2 -6 1392.63 51.71
 -3 2 -6 1099.76 59.6
 -3 2 -7 1234.53 47.09
 -3 2 -7 1060.85 58.38
 3 -2 7 1256.67 49.72
 -3 2 -7 1358.11 51.27
 -3 2 -7 1240.53 52.29
 -3 2 -7 1033.2 57.61
 -3 2 -7 1294.19 51.75
 3 -2 7 1312.49 51.66
 3 -2 8 721.95 31
 -3 2 -8 558.21 34.59
 -3 2 -9 71.18 9.24
 -3 2 -9 80.84 6.13
 -3 2 -9 79.07 7.42
 3 -2 9 79.38 6.98
 3 -2 9 80.17 7.39
 -3 2 -10 4.82 1.51
 3 -2 10 4.92 1.73
 3 -1 -11 67.7 5.43
 3 -1 -10 156.41 9.72
 3 -1 -10 141.12 8.85
 3 -1 -10 158.5 10.74
 3 -1 -9 714.25 32.76
 3 -1 -8 692.18 29.37
 3 -1 -8 708.77 30.85
 3 -1 -7 424.35 25.71
 3 -1 -7 449.31 22.62
 3 -1 -7 491.62 23.19
 3 -1 -6 444 28.14
 3 -1 -6 467.86 25.73
 3 -1 -6 479.32 23.66
 3 -1 -6 471 22.38
 3 -1 -5 22.12 5.63
 3 -1 -5 19.91 3.7
 3 -1 -5 23.89 4.78
 3 -1 -5 28.74 5.77
 3 -1 -4 1.1 2.88
 3 -1 -4 2.69 1.66
 3 -1 -4 5.6 3.4
 3 -1 -4 4.57 2.63
 3 -1 -3 743.97 31.89
 3 -1 -3 733.77 30.94
 3 -1 -2 949.11 37.3
 3 -1 -2 986.85 37.67
 3 -1 -2 889.3 36.63
 3 -1 -2 900.04 33.76
 3 -1 -1 1749.83 62.92
 3 -1 -1 1805.72 65.7
 3 -1 -1 1764.33 65.32
 3 -1 -1 1884.24 65.65
 3 -1 -1 1913.18 66.56
 3 -1 0 1805.73 69.03
 3 -1 0 1922.48 67.26
 3 -1 0 1922.1 68.12
 3 -1 1 1061.94 39.89
 3 -1 1 1059.41 38.32
 3 -1 1 1050.12 40.3
 3 -1 2 223.82 14.08
 3 -1 2 234.12 12.98
 3 -1 2 225.9 12.49
 3 -1 3 64.37 7.02
 3 -1 3 73.54 6.3
 3 -1 4 1.18 1.69
 3 -1 4 -0.45 2.8
 3 -1 4 2.04 1.73
 3 -1 4 2.82 1.84
 3 -1 5 181.23 12.94
 3 -1 6 873.98 37.67
 -3 1 -6 843.12 38.29
 -3 1 -7 1472.17 71.68
 -3 1 -7 1700.51 62.27
 -3 1 -7 1545.28 63.05
 -3 1 -7 1473.99 70.05
 3 -1 7 1611.98 62.25
 3 -1 8 1444.45 56.56
 -3 1 -8 1447.09 65.17
 -3 1 -8 1363.07 56.81
 -3 1 -8 1309.36 63.17
 -3 1 -8 1367.87 57.71
 -3 1 -8 1552.21 55.53
 3 -1 9 396.82 20.26
 -3 1 -9 385.88 20.56
 -3 1 -9 357.54 24.1
 -3 1 -10 115.62 8.03
 3 -1 10 104.66 8
 3 -1 10 117.29 8.77
 -3 1 -10 99.29 7.38
 -3 1 -10 128.53 10.91
 -3 1 -11 4.46 1.64
 3 -1 11 2.71 1.7
 3 0 -11 23 2.84
 3 0 -11 17.28 2.19
 3 0 -10 12.21 2.19
 3 0 -10 15 3.49
 3 0 -10 10.88 2.66
 3 0 -9 353.05 17.31
 3 0 -9 369.81 19.13
 3 0 -8 740.41 31.18
 3 0 -8 788.33 33.25
 3 0 -8 802.04 31.88
 3 0 -7 70.03 8.93
 3 0 -7 79.15 8.02
 3 0 -7 82.02 7.55
 3 0 -7 80.28 8.31
 3 0 -7 84.73 7.14
 3 0 -6 597.95 28.77
 3 0 -6 615.9 29.82
 3 0 -6 577.28 25.89
 3 0 -6 597.46 26.17
 3 0 -6 605.24 34.13
 3 0 -5 676.05 30.14
 3 0 -5 638.27 29.47
 3 0 -5 616.55 26.28
 3 0 -5 641.59 27.21
 3 0 -4 48.83 7.31
 3 0 -4 39.35 5.69
 3 0 -4 37.41 5.58
 3 0 -4 38.57 4.73
 3 0 -4 38.17 4.21
 3 0 -3 2.19 1.86
 3 0 -3 2.64 2.24
 3 0 -2 306.24 15.34
 3 0 -2 316.4 15.97
 3 0 -1 604.31 24.9
 3 0 -1 573.96 24.61
 3 0 0 435.02 19.48
 3 0 0 452.81 19.34
 3 0 0 430.26 21.33
 3 0 1 1335.4 47.57
 3 0 1 1350.02 48.66
 3 0 1 1235.04 50.45
 3 0 2 3073.54 107.06
 3 0 2 3151.82 109.6
 3 0 3 1391.17 51.74
 3 0 3 1305.38 49.21
 3 0 4 225.32 13.22
 3 0 4 190.56 10.95
 3 0 4 194.36 10.87
 3 0 5 9.99 3.24
 3 0 5 8.7 2.69
 3 0 5 7.67 2.45
 3 0 5 6.74 2.96
 3 0 6 383.38 19.96
 3 0 6 394.86 20.26
 -3 0 -6 355.85 20.15
 3 0 6 350.55 18.45
 3 0 7 552.66 26.43
 -3 0 -7 540.05 27
 3 0 7 498.5 26.13
 3 0 7 544.95 25.05
 3 0 8 144.71 11.85
 -3 0 -8 138.65 11.41
 -3 0 -8 118.39 13.79
 -3 0 -8 126.18 11.29
 3 0 8 113.34 9.53
 3 0 9 641.37 30.52
 -3 0 -9 692.26 37.48
 -3 0 -9 673.61 30.97
 -3 0 -9 732.3 31.67
 -3 0 -10 730.33 29.82
 -3 0 -10 729.48 34.66
 -3 0 -10 642.67 28.15
 3 0 10 647.34 28.91
 -3 0 -11 74.48 6.06
 -3 0 -11 74.38 7.67
 3 0 11 87.69 7.61
 -3 0 -11 78.52 5.53
 -3 0 -12 42.96 3.21
 3 1 -11 197.43 9.04
 3 1 -10 38.38 4.75
 3 1 -10 32.31 4.16
 3 1 -9 1.2 1.71
 3 1 -9 3.45 2.93
 3 1 -9 4.91 2.99
 3 1 -8 206.02 13.26
 3 1 -8 222.92 14.21
 3 1 -8 213.59 14.88
 3 1 -8 215.12 12.77
 3 1 -7 1419.46 56.41
 3 1 -7 1378.24 54.84
 3 1 -7 1446.67 53.88
 3 1 -7 1414.66 54.62
 3 1 -6 1307.66 52.63
 3 1 -6 1235.48 52.36
 3 1 -6 1282.78 49.05
 3 1 -6 1257.7 49.86
 3 1 -6 1382.73 51.79
 3 1 -6 1321.65 60.1
 3 1 -5 1075.36 44.02
 3 1 -5 1101.96 44.48
 3 1 -5 1097.9 41.79
 3 1 -5 1050.95 40.82
 3 1 -5 1119.75 44.44
 3 1 -4 917.65 43.26
 3 1 -4 937.27 38.53
 3 1 -4 963 39.42
 3 1 -4 976.71 36.7
 3 1 -4 905.38 35.93
 3 1 -4 1020.52 37.23
 3 1 -4 904.11 38.36
 3 1 -3 5.21 2.73
 3 1 -3 12.91 2.8
 3 1 -2 420.97 20.66
 3 1 -2 488.23 20.12
 3 1 -1 106.99 7.8
 3 1 -1 108.31 7.55
 3 1 0 628.86 25.39
 3 1 0 601.08 25.26
 3 1 0 640.8 25.57
 3 1 1 265.58 12.66
 3 1 1 260.6 15.08
 3 1 1 257.51 13.03
 3 1 1 265.73 13.13
 3 1 2 3258.66 110.14
 3 1 2 3045.86 107.5
 3 1 3 2558.32 87.64
 3 1 3 2378.7 85.31
 3 1 4 2886.8 101.98
 3 1 5 418.27 20.12
 -3 -1 -5 384.05 19.46
 3 1 5 398.93 19.64
 3 1 5 397.68 18.83
 3 1 6 24.1 4.43
 -3 -1 -6 14.93 3.53
 3 1 6 24.81 4.53
 3 1 6 19.41 4.04
 3 1 6 21.94 3.67
 3 1 7 175.45 12.57
 -3 -1 -7 191.63 13.39
 3 1 7 185.64 13.31
 3 1 7 187.84 12.36
 -3 -1 -8 1695.15 64.35
 -3 -1 -8 1564.71 62.3
 3 1 8 1569.04 63
 3 1 8 1522.84 60.67
 3 1 8 1559.99 60.63
 -3 -1 -8 1540.54 71.11
 3 1 9 331.24 19.06
 -3 -1 -9 351.8 19.19
 -3 -1 -9 373.17 25.92
 -3 -1 -9 347.35 23.51
 -3 -1 -9 353.36 20.97
 3 1 9 335.67 21.13
 3 1 9 389.34 19.94
 -3 -1 -10 525.51 29.9
 -3 -1 -11 318.48 15.87
 -3 -1 -11 334.63 19.59
 -3 -1 -12 104.54 6.26
 -3 -1 -12 122.8 8.34
 3 2 -10 76.36 6.03
 3 2 -10 62.85 5.44
 3 2 -9 123.04 9.28
 3 2 -9 123.59 9.88
 3 2 -7 122.74 10.65
 3 2 -7 124.15 9.8
 3 2 -7 122.73 10.57
 3 2 -7 111.8 10
 3 2 -6 861.36 37.2
 3 2 -6 829.02 35.05
 3 2 -6 813.22 36.74
 3 2 -6 824.3 34.05
 3 2 -6 879.97 37.84
 3 2 -5 1258.94 49.29
 3 2 -5 1242.75 47.35
 3 2 -5 1191.58 46.27
 3 2 -5 1269.21 47.28
 3 2 -5 1204.68 49.47
 3 2 -5 1253.35 50.35
 3 2 -5 1235.15 58.05
 3 2 -4 1011.4 49.46
 3 2 -4 1094.23 41.26
 3 2 -4 1066.94 40.57
 3 2 -4 1135.44 41.85
 3 2 -4 1063.7 43.57
 3 2 -4 1092.28 43.25
 3 2 -4 1039.02 42.51
 3 2 -3 1154.61 50.03
 3 2 -3 1094.53 43.9
 3 2 -3 1252.03 46.08
 3 2 -3 1125.12 42.6
 3 2 -3 1165.43 43.82
 3 2 -3 1205.64 44
 3 2 -2 107.27 8.19
 3 2 -2 99.24 7.36
 3 2 -2 111.3 7.55
 3 2 -1 117.03 8.43
 3 2 -1 133.53 8.17
 3 2 0 511.54 22.47
 3 2 0 558.17 22.36
 3 2 1 52.91 4.91
 3 2 1 54.02 5.11
 3 2 2 921.62 36.34
 3 2 2 970.23 36.15
 3 2 2 1033.18 39.29
 3 2 3 3524.14 114.7
 -3 -2 -3 3149.92 110.59
 3 2 4 359 17.45
 -3 -2 -4 312.73 15.18
 3 2 5 1419.76 53.04
 3 2 5 1357.53 50.15
 3 2 6 407.77 20.24
 -3 -2 -6 392.49 19.72
 3 2 6 381.49 20.17
 3 2 6 419.62 19.8
 3 2 6 394.15 19.41
 3 2 7 92.26 8.55
 -3 -2 -7 92.95 8.66
 3 2 7 114.39 9.97
 3 2 7 90.85 8.4
 3 2 7 99.5 8.25
 3 2 8 65.69 7.43
 -3 -2 -8 69.04 7.82
 -3 -2 -8 77.11 8.84
 3 2 8 62.38 8.17
 3 2 8 76.63 8.11
 -3 -2 -9 910.77 44.6
 3 2 9 1010.58 44.1
 3 2 9 909.62 40.53
 -3 -2 -10 1164.7 53.68
 3 2 10 1171.87 52.29
 3 2 10 1206.9 49.18
 3 2 11 475.32 26.59
 -3 -2 -11 499.22 22.11
 -3 -2 -11 492.67 26.46
 3 2 11 481.46 23.83
 -3 -2 -12 169.52 9.53
 -3 -2 -12 190.21 12.15
 -3 -2 -13 263.37 10.74
 3 2 13 252.03 11.83
 3 3 -10 372.64 14.96
 3 3 -10 368.66 15.47
 3 3 -9 367.75 17.35
 3 3 -9 351.15 18.08
 3 3 -8 69.37 7.04
 3 3 -8 68.11 6.72
 3 3 -8 73.54 7.66
 3 3 -7 161.36 12.41
 3 3 -7 173.25 11.66
 3 3 -7 178.44 11.02
 3 3 -7 190.69 13.04
 3 3 -7 164.51 12.97
 3 3 -6 9.53 3.77
 3 3 -6 6.47 3.62
 3 3 -6 6.27 2.64
 3 3 -6 8.21 3.28
 3 3 -5 57.96 6.59
 3 3 -5 56.35 5.91
 3 3 -5 57.59 6.05
 3 3 -5 57.2 6.55
 3 3 -5 51.83 6.85
 3 3 -4 186.08 17.9
 3 3 -4 192.55 12.39
 3 3 -4 204.57 13.46
 3 3 -4 213.59 12.34
 3 3 -4 190.02 11.74
 3 3 -4 219.41 12.71
 3 3 -4 234.13 13.75
 3 3 -3 2252.05 91.05
 3 3 -3 2269.69 81.31
 3 3 -3 2427.45 82.51
 3 3 -3 2333.8 83.91
 3 3 -3 2287.22 81.91
 3 3 -3 2408.88 83.15
 3 3 -3 2213.87 81.88
 3 3 -2 819.31 34.06
 3 3 -2 803.23 32.78
 3 3 -2 865.86 33.12
 3 3 -1 1076.91 41.21
 3 3 -1 1024.23 40.14
 3 3 -1 1075.82 40.21
 3 3 0 13.81 3.31
 3 3 0 16.34 3.05
 3 3 0 16.52 3.04
 3 3 1 388.65 17.98
 3 3 1 426.64 18.36
 3 3 2 108.71 7.51
 3 3 3 1836.32 65.33
 3 3 4 2457.51 86.54
 3 3 4 2377.34 84.04
 3 3 5 1598.83 59.75
 3 3 5 1582.44 57.42
 3 3 6 1047.42 42.17
 -3 -3 -6 1066.04 41.44
 3 3 6 1055.42 42.25
 3 3 6 1025.92 41.33
 3 3 7 417.58 21.66
 -3 -3 -7 450.04 22.11
 3 3 7 426.52 22.91
 3 3 7 446.69 22.28
 3 3 7 458.26 22.05
 3 3 8 58.32 8.17
 3 3 8 61.41 7.58
 -3 -3 -8 82.37 9.11
 3 3 8 66.44 7.29
 3 3 8 56.19 6.74
 -3 -3 -9 6.72 4.44
 -3 -3 -9 5.61 5.46
 -3 -3 -9 5.73 4.8
 3 3 9 4.44 4.05
 3 3 9 10.45 4.23
 -3 -3 -10 23.59 5.48
 -3 -3 -10 30.24 5.99
 3 3 10 24.98 6.92
 -3 -3 -10 32.75 7.8
 3 3 10 21.85 5.72
 -3 -3 -11 910.18 41.84
 -3 -3 -12 565.86 24.08
 -3 -3 -12 605.22 27.81
 3 3 12 614.65 28.03
 3 3 12 605.96 26.28
 -3 -3 -13 233.79 10.44
 3 4 -9 458.32 19.11
 3 4 -9 471.55 20.4
 3 4 -8 555.3 24.06
 3 4 -8 564.39 25.54
 3 4 -7 60.63 5.88
 3 4 -6 9.45 2.97
 3 4 -6 3.83 2.53
 3 4 -6 4 2.51
 3 4 -6 5 3.3
 3 4 -6 4.04 2.62
 3 4 -5 259.82 15.45
 3 4 -5 247.27 14.57
 3 4 -5 260.76 14.91
 3 4 -5 255.06 15.26
 3 4 -5 264.77 15.98
 3 4 -4 275.66 15.4
 3 4 -4 261.74 16.12
 3 4 -4 275.21 14.85
 3 4 -4 290.81 15.68
 3 4 -4 256.27 15.34
 3 4 -4 274.67 15.7
 3 4 -4 323.09 24.96
 3 4 -3 539.18 33.47
 3 4 -3 522.6 23.68
 3 4 -3 557 26.51
 3 4 -3 554.28 23.64
 3 4 -3 487.32 22.6
 3 4 -3 581.35 24.85
 3 4 -3 567.24 24.43
 3 4 -3 524.18 24.28
 3 4 -2 1315.57 59.97
 3 4 -2 1311.88 50.68
 3 4 -2 1483.77 55.91
 3 4 -2 1417.06 50.81
 3 4 -2 1286.68 50.52
 3 4 -2 1381.14 52.53
 3 4 -2 1519.42 52.63
 3 4 -2 1380.96 51.44
 3 4 -1 840.41 35.46
 3 4 -1 972.9 36.26
 3 4 0 2911.5 105.87
 3 4 0 3225.85 106.79
 3 4 1 734.41 30.69
 3 4 1 810.64 31.34
 3 4 2 33.08 4.24
 3 4 2 42.17 4.91
 3 4 3 76.22 6.26
 3 4 3 63.69 5.54
 3 4 4 1416.77 57.1
 3 4 4 1512.7 54.26
 3 4 5 1495.34 55.04
 3 4 6 2075.42 74.22
 3 4 6 2059.64 75.55
 3 4 7 801.25 36.58
 3 4 7 841.29 35.9
 -3 -4 -8 179.74 14.31
 3 4 8 161.85 14.32
 3 4 8 175.51 13.65
 -3 -4 -9 45.36 9.69
 -3 -4 -9 32.73 6.89
 3 4 9 36.18 7.36
 3 4 9 48.32 7.7
 3 4 9 50.65 6.88
 -3 -4 -10 11.79 4.48
 -3 -4 -10 18.67 5.83
 3 4 10 13.78 5.57
 3 4 10 20.13 5.91
 -3 -4 -11 74.99 9.42
 -3 -4 -11 84.41 8.51
 -3 -4 -12 99.67 7.04
 -3 -4 -12 97.06 8.9
 3 4 12 101.5 9.05
 3 4 12 92.54 8.56
 -3 -4 -13 269.8 12.05
 3 4 13 292.92 14.37
 3 4 13 273.44 13.05
 3 5 -8 314.21 14.3
 3 5 -8 310.48 15.41
 3 5 -7 648.38 27.32
 3 5 -7 654.16 26.8
 3 5 -7 689.66 28.94
 3 5 -6 44.64 5.34
 3 5 -5 2.47 2.84
 3 5 -5 2.83 2.63
 3 5 -5 2.63 2.01
 3 5 -5 4.41 2.65
 3 5 -5 7.38 3.12
 3 5 -4 140.4 10.33
 3 5 -4 139.59 11.92
 3 5 -4 133 9.85
 3 5 -4 137.17 10.42
 3 5 -4 154.04 10.97
 3 5 -3 544.37 25.37
 3 5 -3 600.77 30.05
 3 5 -3 594.09 25.65
 3 5 -3 538.16 24.77
 3 5 -3 637.35 27.25
 3 5 -3 597.07 26.51
 3 5 -2 376.01 17.94
 3 5 -2 415.83 24.47
 3 5 -2 394.5 18.33
 3 5 -2 357.16 18.08
 3 5 -2 428.03 20.23
 3 5 -2 381.81 18.77
 3 5 -1 786.73 32.02
 3 5 -1 899.33 39.79
 3 5 -1 838.6 32.64
 3 5 -1 800.45 33.21
 3 5 -1 937.28 35.63
 3 5 -1 786.62 32.78
 3 5 -1 820.36 33.48
 3 5 0 1716.57 66.13
 3 5 0 1666.85 60.12
 3 5 0 1664.92 61.62
 3 5 0 1620.22 62.45
 3 5 0 1812.86 63.39
 3 5 0 1642.55 61.05
 3 5 1 765.51 32.16
 3 5 1 789.85 32.88
 3 5 2 690.9 27.01
 3 5 2 537.35 25.52
 3 5 3 494.12 21.44
 3 5 3 421.33 19.29
 3 5 4 43.24 5.39
 3 5 5 1488.38 59.86
 3 5 5 1526.73 56.78
 3 5 6 975.7 44.21
 3 5 6 1024.05 40.77
 3 5 6 969.49 40.5
 -3 -5 -7 1024.42 42.17
 3 5 7 904.3 41.31
 3 5 7 955.62 41.6
 -3 -5 -8 991.31 43.66
 3 5 8 963.69 42.49
 -3 -5 -9 88.62 11.34
 -3 -5 -9 72.6 10.02
 3 5 9 84.56 10.1
 3 5 9 85.41 10.51
 -3 -5 -10 406.19 24.92
 3 5 10 447.54 28.81
 -3 -5 -10 403.35 24.28
 3 5 10 394.2 23.83
 3 5 10 453.47 25.22
 3 5 10 425.5 23.6
 -3 -5 -11 2.28 3.46
 -3 -5 -11 3.13 3.16
 3 5 11 1.1 2.72
 3 5 11 -0.56 3.25
 -3 -5 -12 121.08 9.76
 -3 -5 -12 137.22 9.66
 3 5 12 118.99 9.77
 3 5 12 130.7 10.18
 -3 -5 -12 121.01 7.94
 -3 -5 -13 42.1 3.58
 3 5 13 42.74 4.74
 3 5 13 40.02 4.46
 3 6 -8 258.52 11.61
 3 6 -7 531.62 21.66
 3 6 -7 531.25 22.81
 3 6 -6 515.84 22.78
 3 6 -6 535.04 23.18
 3 6 -6 537.08 24.07
 3 6 -5 43.37 5.74
 3 6 -5 43.65 5.6
 3 6 -4 304.88 19.5
 3 6 -4 304.46 16.1
 3 6 -4 306.03 17.37
 3 6 -4 283.18 16.52
 3 6 -3 378.24 18.3
 3 6 -3 381.67 23.71
 3 6 -3 336.25 17.77
 3 6 -3 324.74 17.3
 3 6 -3 361.67 19.75
 3 6 -3 355.41 18.83
 3 6 -2 128.49 9.41
 3 6 -2 155.32 14.49
 3 6 -2 142.96 9.89
 3 6 -2 127.48 9.62
 3 6 -2 159.52 12.01
 3 6 -2 149.71 10.54
 3 6 -1 404.7 18.21
 3 6 -1 389.24 19.76
 3 6 -1 382.45 23.33
 3 6 -1 393.49 18.61
 3 6 -1 390.24 23.25
 3 6 -1 402.97 21.51
 3 6 -1 380.91 18.82
 3 6 -1 368.49 19.19
 3 6 0 1521.34 58.37
 3 6 0 1359.02 51.57
 3 6 0 1478.11 52.93
 3 6 0 1494.62 55.11
 3 6 0 1408.74 56.66
 3 6 0 1362.19 51.81
 3 6 0 1436.38 53.75
 3 6 1 896.03 34.68
 3 6 1 1012.46 39.67
 3 6 1 964.39 38.22
 3 6 1 896.51 34.55
 3 6 1 942.61 36.19
 3 6 2 319.03 17.22
 3 6 2 323.27 17.66
 3 6 2 280.97 14.32
 3 6 2 312.7 15.72
 3 6 3 761.14 32.06
 3 6 3 744.66 32.33
 3 6 3 799.65 33.69
 3 6 3 707.28 29.55
 3 6 3 751.87 30.33
 3 6 3 709.34 31.54
 3 6 4 192.58 12.29
 3 6 4 204.73 13.06
 3 6 4 191.36 11.68
 3 6 5 97.79 8.2
 -3 -6 -5 111.54 9.23
 3 6 5 93.15 8.15
 3 6 5 103.72 8.21
 3 6 5 97.37 9.57
 -3 -6 -6 1348.99 52.26
 3 6 6 1215.62 52.63
 3 6 6 1244.7 49.19
 3 6 6 1271.12 50.62
 -3 -6 -7 679.8 33.14
 3 6 7 643.85 31.41
 3 6 7 596.15 32.39
 3 6 7 631.6 29.53
 3 6 7 693.38 32.51
 -3 -6 -8 917.68 43.86
 3 6 8 1006.43 45.48
 3 6 8 872.71 40.62
 3 6 8 997.11 44.09
 -3 -6 -9 523.14 29.77
 3 6 9 571.84 32.18
 3 6 9 561.11 28.18
 3 6 9 566.84 29.86
 -3 -6 -10 279.36 18.83
 3 6 10 301.58 21.73
 3 6 10 299.7 18.27
 3 6 10 297.98 19.05
 -3 -6 -11 414 22.26
 3 6 11 400.93 22.11
 -3 -6 -12 5.38 2.73
 3 6 12 3.07 2.57
 3 6 12 0.8 2.73
 -3 -6 -13 23.21 2.55
 -3 -6 -13 28.76 3.7
 3 6 13 23.44 3.53
 3 6 13 34 4.21
 3 6 14 126.95 6.44
 3 7 -7 278.56 12.24
 3 7 -6 542.26 22.16
 3 7 -6 522.07 22.49
 3 7 -5 317.33 15.34
 3 7 -5 295.89 17.03
 3 7 -5 314.41 16.19
 3 7 -5 316.87 16.23
 3 7 -4 221.16 14.21
 3 7 -3 547.64 29.97
 3 7 -3 517.1 24.08
 3 7 -3 558.4 26.74
 3 7 -3 525.79 25.16
 3 7 -2 3.58 4.09
 3 7 -2 5.87 2.6
 3 7 -2 4.65 2.51
 3 7 -2 0.86 2.4
 3 7 -1 79.14 9.84
 3 7 -1 85.25 7.47
 3 7 -1 72.05 7.87
 3 7 -1 74.83 9.2
 3 7 -1 80.52 7.4
 3 7 -1 85.48 7.96
 3 7 0 453.44 24.75
 3 7 0 491.41 21.5
 3 7 0 420.28 25.61
 3 7 0 508.12 24.38
 3 7 0 433.74 20.02
 3 7 0 464.97 22.08
 3 7 1 1619.54 60.97
 3 7 1 1677.93 64.46
 3 7 1 1708.9 62.42
 3 7 1 1560.54 56.61
 3 7 1 1587.12 58.29
 3 7 2 739.57 33.08
 3 7 2 755.85 35.74
 3 7 2 767.56 33.61
 3 7 2 798.9 35.24
 3 7 2 678.7 31.27
 3 7 2 748.86 31.23
 3 7 2 741.23 31.96
 3 7 3 868.73 38.25
 3 7 3 978.63 42.03
 3 7 3 950.75 40.43
 3 7 3 898.4 39.49
 3 7 3 919.72 36.04
 3 7 3 954.38 37.99
 3 7 3 856.32 37.98
 3 7 4 387.19 20.12
 3 7 4 426.11 23.64
 3 7 4 386.68 20.6
 3 7 4 437.85 21.54
 3 7 5 267.82 15.13
 -3 -7 -5 281.43 17.74
 3 7 5 259.93 18.03
 3 7 5 261.17 15.06
 3 7 5 272.71 16.11
 3 7 6 23.43 4.01
 -3 -7 -6 26.69 5.89
 3 7 6 18.86 4.98
 3 7 6 25.47 4.53
 3 7 6 29.62 6.47
 3 7 6 25.67 4.05
 -3 -7 -7 111.02 11.84
 3 7 7 132.1 12.75
 3 7 7 147.3 10.06
 3 7 7 123.82 11.61
 3 7 7 147.83 13.07
 -3 -7 -8 371.95 23.11
 3 7 8 385.33 23.93
 3 7 8 394.93 22.55
 3 7 9 772.75 39.14
 3 7 9 789.83 36.27
 -3 -7 -10 138.51 11.72
 3 7 10 99.84 9.98
 -3 -7 -11 463.21 22.95
 3 7 11 390.95 20.55
 -3 -7 -12 68.16 5.23
 -3 -7 -12 96.72 8.1
 3 7 12 82.51 6.95
 3 7 12 106.73 8.34
 -3 -7 -13 3.03 2
 3 7 13 2.57 1.6
 3 7 13 5.1 2.45
 3 7 14 10.3 1.7
 3 8 -6 95.08 5.48
 3 8 -5 550.87 23.11
 3 8 -5 563 22.76
 3 8 -5 523.6 23.36
 3 8 -4 165.85 12.73
 3 8 -4 178.61 11.82
 3 8 -4 192.23 11.28
 3 8 -3 198.39 13.96
 3 8 -2 318.18 19.7
 3 8 -2 302.89 16.96
 3 8 -2 270.73 18.45
 3 8 -2 292.12 16.59
 3 8 -1 3.63 3.07
 3 8 -1 3.65 2.92
 3 8 -1 0.62 3.77
 3 8 -1 1.3 2.21
 3 8 0 14.43 3.24
 3 8 0 18.29 4.69
 3 8 0 22.17 6.02
 3 8 0 19.29 5.28
 3 8 0 12.35 3.71
 3 8 1 943.69 41.57
 3 8 1 904.09 43.46
 3 8 1 994.43 43.51
 3 8 1 894.06 40.29
 3 8 1 976.71 38.94
 3 8 1 1007.14 40.31
 3 8 2 1162.08 48.41
 3 8 2 1080.47 51.47
 3 8 2 1303.9 51.37
 3 8 2 1228.2 50.17
 3 8 2 1175.14 46.97
 3 8 2 1212.88 47.59
 3 8 2 1158.66 47.93
 3 8 3 561.11 27.23
 3 8 3 598.79 30.74
 3 8 3 577.2 31.62
 3 8 3 603.4 28.46
 3 8 3 599.13 28.23
 3 8 3 580.32 28.04
 3 8 4 792.26 34.94
 3 8 4 756.57 39.43
 3 8 4 800.58 40.23
 3 8 4 870.62 35.91
 3 8 4 901.16 37.39
 3 8 5 468.55 23.36
 3 8 5 497.36 28.22
 3 8 5 529.6 24.11
 3 8 5 508.02 24.83
 -3 -8 -6 681.3 31.23
 3 8 6 644.69 33.39
 3 8 6 632.21 28.04
 3 8 6 651.73 29.24
 3 8 7 3.69 2.27
 -3 -8 -7 0.57 3.26
 3 8 7 -0.69 2.54
 3 8 7 0.64 4.52
 3 8 8 84.01 10.02
 3 8 8 93.53 7.4
 3 8 8 93.93 9.07
 -3 -8 -9 256.28 17.1
 3 8 9 282.34 16.85
 3 8 9 256.84 18.93
 -3 -8 -10 226.7 15.19
 3 8 10 226.09 14.58
 -3 -8 -11 260.58 15.53
 3 8 11 249.59 14.77
 -3 -8 -12 629.63 27.3
 3 8 12 623 26.82
 3 8 12 636.04 26.41
 -3 -8 -13 189.47 10.52
 3 8 13 200.81 10.48
 3 8 14 51.54 3.53
 3 9 -4 378.27 18.12
 3 9 -4 383.16 17.83
 3 9 -4 391.09 16.72
 3 9 -3 222.49 13.51
 3 9 -3 217.24 11.83
 3 9 -2 542.05 25.76
 3 9 -2 537.07 24.25
 3 9 -2 459.69 24.57
 3 9 -2 519.21 23.64
 3 9 -1 258.91 16.25
 3 9 0 118.44 10.81
 3 9 0 119.17 11.46
 3 9 0 120.29 10.31
 3 9 0 135.37 10.5
 3 9 1 25.47 4.68
 3 9 1 19.48 4.72
 3 9 1 29.42 5.86
 3 9 1 34.94 5.28
 3 9 1 32.7 5.46
 3 9 2 584.75 28.32
 3 9 2 593.8 29.16
 3 9 2 617.9 28.95
 3 9 2 598.02 28.66
 3 9 3 418.36 22.55
 3 9 3 479.34 23.53
 3 9 3 448.01 23.57
 3 9 4 561.71 25.48
 3 9 4 516.29 28.55
 3 9 4 535.17 25.2
 3 9 4 525.42 25.86
 3 9 5 1081.58 42.94
 3 9 5 1105.93 48.05
 3 9 5 928.83 48.13
 3 9 5 1104.27 43.25
 3 9 5 1077.87 44.23
 3 9 6 127.96 9.57
 3 9 6 136.04 10.19
 3 9 7 17.96 3.62
 3 9 8 7.95 2.63
 -3 -9 -8 4.67 3.04
 -3 -9 -9 74.81 7.95
 3 9 9 84.91 7.75
 -3 -9 -10 37.23 5.64
 3 9 10 50.68 5.72
 -3 -9 -11 157.93 10.75
 3 9 11 151.21 10
 -3 -9 -12 629.11 26.47
 3 9 12 619.23 25.56
 3 9 12 634.07 25.88
 3 9 13 319.13 13.84
 3 10 -3 102.89 6.8
 3 10 -2 299.15 15.39
 3 10 -2 305.13 14.66
 3 10 -2 299.04 14.95
 3 10 -1 560.4 25.6
 3 10 -1 584.21 26.16
 3 10 -1 559.57 24.84
 3 10 -1 566.75 24.86
 3 10 0 223.8 14.01
 3 10 0 223.61 14.5
 3 10 0 249.05 13.58
 3 10 0 211.81 13.46
 3 10 1 66.69 6.42
 3 10 2 3.97 2.46
 3 10 2 -0.44 2.31
 3 10 2 3.18 3.18
 3 10 2 1.6 1.9
 3 10 3 94.28 8.7
 3 10 3 122.02 9.74
 3 10 3 118.48 9.67
 3 10 4 152.9 10.92
 3 10 4 145.33 14.17
 3 10 4 149.85 10.93
 3 10 4 160.06 11.51
 3 10 5 245.7 18.67
 3 10 5 249.24 14.71
 3 10 5 282.59 15.46
 3 10 6 736.03 36.66
 3 10 6 744.53 31.47
 3 10 6 768.47 32.04
 3 10 7 265.4 18.08
 3 10 7 252.25 14.05
 3 10 8 46.79 7.15
 -3 -10 -9 24.55 3.92
 -3 -10 -10 18.6 3.7
 -3 -10 -11 5.78 2.31
 3 10 11 5.36 2.02
 -3 -10 -11 3.72 1.37
 3 10 12 33.45 3.43
 3 10 12 46.3 4.35
 3 11 -2 170.4 8.08
 3 11 -1 284.21 13.19
 3 11 -1 269.43 12.65
 3 11 0 407.35 18.55
 3 11 0 421.22 18.86
 3 11 0 397.54 17.37
 3 11 1 370.38 17.59
 3 11 1 394.22 18.1
 3 11 2 40.89 4.99
 3 11 2 40.14 5.08
 3 11 3 101.51 8.02
 3 11 3 95.03 8.14
 3 11 3 119.1 8.6
 3 11 4 128.63 9.1
 3 11 4 141.78 9.74
 3 11 4 139.9 9.63
 3 11 5 29.97 4.32
 3 11 5 30.87 5.78
 3 11 6 193.1 11.4
 3 11 6 197.05 14.51
 3 11 7 485.01 24.9
 3 11 7 475.15 21.07
 3 11 8 964.21 41.66
 3 11 8 1004.73 37.62
 3 11 9 485.99 24.03
 3 11 9 499.22 21.13
 3 11 10 11.7 3.24
 -3 -11 -11 0.4 0.97
 3 11 12 8.4 1.74
 3 12 1 286.83 12.63
 3 12 1 298.57 13.03
 3 12 2 225.13 11.12
 3 12 2 245.55 11.83
 3 12 2 231.15 11.27
 3 12 3 61.94 4.9
 3 12 3 71.6 5.76
 3 12 3 67.83 5.77
 3 12 4 36.38 4.13
 3 12 5 38.95 4.12
 3 12 5 31.78 3.84
 3 12 6 23.75 3.12
 3 12 6 31.3 3.77
 3 12 7 390.59 17
 3 12 8 36.56 4.09
 3 12 9 88.06 5.66
 -3 -12 -10 112.77 6.18
 3 12 11 5.83 1.56
 3 13 3 160.25 7.29
 3 13 4 113.89 5.99
 3 13 4 117.93 6.26
 3 13 5 14.56 1.92
 3 13 5 16.83 2.41
 3 13 6 -0.35 1.27
 3 13 7 30.99 3.17
 3 13 8 100.45 5.63
 -3 -13 -9 36.59 2.75
 -4 9 4 8.43 1.28
 -4 9 3 8.74 1.27
 -4 8 7 116.27 6.94
 4 -8 -6 138.41 7.25
 -4 8 6 190.48 7.95
 -4 8 5 90.72 5.71
 4 -8 -5 92.54 6.56
 -4 8 4 166.71 8.83
 4 -8 -4 163.58 9.77
 -4 8 3 25.39 3.18
 4 -8 -3 19.59 3.5
 -4 8 2 11.92 2.16
 4 -8 -2 8.63 2.51
 -4 8 2 9.67 1.84
 -4 8 1 30.3 3.03
 -4 8 1 26.89 2.86
 -4 8 0 227.01 10.43
 -4 8 -1 164.45 7.71
 -4 7 9 7.15 1.7
 -4 7 8 22.75 3.34
 4 -7 -7 36.23 3.34
 4 -7 -7 45.15 4.86
 -4 7 7 42.53 3.23
 -4 7 6 363.81 15.95
 4 -7 -6 370.32 18.13
 -4 7 5 276.41 13.52
 4 -7 -5 247.59 14.31
 4 -7 -5 263.28 14.4
 -4 7 4 143.71 9.5
 4 -7 -4 147.57 10.62
 -4 7 3 320.13 16.46
 4 -7 -3 348.64 18.55
 -4 7 2 2.16 2.09
 -4 7 2 1.43 2.02
 4 -7 -2 1.85 2.86
 -4 7 1 -0.28 2
 4 -7 -1 2.84 2.86
 -4 7 1 0.65 2.47
 -4 7 0 52.59 4.84
 -4 7 0 62.94 6.18
 4 -7 0 50.14 6.52
 -4 7 -1 241.74 11.1
 4 -7 1 226.45 13.59
 -4 7 -1 246.7 13.3
 -4 7 -2 369.87 16.88
 -4 7 -3 723.14 27.14
 4 -6 -9 23.12 2.21
 -4 6 9 22.2 3.1
 4 -6 -8 4.89 1.45
 4 -6 -8 4.94 2.4
 4 -6 -8 3.32 1.44
 4 -6 -7 22.83 3.16
 4 -6 -7 29.92 4.84
 4 -6 -7 22.06 2.7
 -4 6 6 58.58 5.5
 4 -6 -6 62.16 7.21
 -4 6 5 318.71 17.21
 4 -6 -5 334.31 19.5
 4 -6 -5 358.74 18.55
 4 -6 -4 386.76 21.59
 4 -6 -4 357.84 20.35
 4 -6 -3 521.7 27.04
 4 -6 -2 173.42 14.41
 4 -6 -1 62.78 8.84
 4 -6 0 17.9 5.31
 -4 6 0 34.5 5.56
 -4 6 -1 64.31 6.01
 4 -6 1 52.76 7.41
 -4 6 -1 58.74 7.2
 -4 6 -2 189.1 10.29
 -4 6 -2 183.46 10.64
 -4 6 -2 196.19 13.07
 -4 6 -3 404.83 17.7
 -4 6 -3 370.31 19.44
 -4 6 -4 201.97 10.62
 -4 6 -4 226.08 11.99
 -4 6 -5 86.59 5.4
 -4 6 -5 92.83 5.33
 4 -5 -10 333.53 13.01
 4 -5 -9 247.96 13.35
 4 -5 -9 261.74 11.4
 -4 5 9 230.9 12.37
 4 -5 -8 61.33 6.8
 4 -5 -8 50.62 4.56
 4 -5 -8 58.63 4.86
 4 -5 -7 2.09 1.75
 4 -5 -7 0.87 1.7
 4 -5 -7 1.02 3.03
 4 -5 -6 7.12 2.19
 -4 5 6 0.34 2.05
 4 -5 -6 2.96 3.38
 4 -5 -5 36.13 5.86
 4 -5 -5 36.86 6.82
 4 -5 -4 10.05 3.92
 4 -5 -4 16.62 5.65
 4 -5 -3 335.95 21.24
 4 -5 -3 284.8 20.64
 4 -5 -3 320 22.13
 4 -5 -2 1485.7 61.19
 4 -5 -2 1246.95 60.35
 4 -5 -1 411.45 26.81
 4 -5 -1 395.27 27.22
 4 -5 0 407.13 24.87
 -4 5 0 438.99 23
 -4 5 -1 20.95 5.04
 4 -5 1 24.9 5.35
 4 -5 2 179.2 12.38
 4 -5 2 192.49 13.37
 4 -5 3 88.19 8.4
 -4 5 -3 75.79 6.9
 -4 5 -3 85.76 8.76
 4 -5 4 210.21 13.46
 -4 5 -4 189.44 11.36
 -4 5 -4 176.72 12.68
 4 -5 5 485.96 22.93
 -4 5 -5 507.11 21.13
 -4 5 -5 432.6 21.8
 -4 5 -6 304.77 14.09
 -4 5 -6 312.33 13.93
 4 -4 -10 223.82 9.98
 4 -4 -9 298.78 13.37
 4 -4 -9 337.51 16.73
 4 -4 -9 345.34 14.61
 -4 4 9 302.49 14.8
 4 -4 -8 404.86 18.37
 4 -4 -8 443.51 22.37
 4 -4 -8 408.56 18.67
 4 -4 -7 237.78 16.62
 4 -4 -6 95.14 8.19
 4 -4 -6 88.03 10.85
 4 -4 -6 97.55 8.4
 4 -4 -5 0.43 2.67
 4 -4 -5 2.7 2.89
 4 -4 -5 -1.68 5.27
 4 -4 -4 226.71 17.15
 4 -4 -3 154.7 12.05
 4 -4 -3 151.33 15.34
 4 -4 -3 182.03 15.22
 4 -4 -2 305.5 19.34
 4 -4 -2 253.09 20.58
 4 -4 -2 310.56 20.78
 4 -4 -1 1040.19 49.25
 -4 4 1 1045.25 43.53
 4 -4 -1 1101.07 48.68
 4 -4 0 678.12 34.13
 -4 4 0 648.03 29.98
 4 -4 0 613.07 33
 -4 4 -1 250.53 15.66
 4 -4 1 220.52 17.8
 4 -4 2 117.78 10.43
 -4 4 -2 103.45 8.23
 4 -4 2 111.31 10.31
 -4 4 -2 105.4 10.01
 4 -4 3 146.86 12.59
 -4 4 -3 148.83 10.37
 4 -4 3 155.84 11.34
 -4 4 -3 151.46 11.8
 4 -4 4 222.6 16.82
 -4 4 -5 614.42 26.29
 -4 4 -5 619.31 28.19
 -4 4 -6 760.33 28.6
 -4 4 -6 721.5 29.68
 4 -4 7 237.31 14.64
 -4 4 -7 308.45 14.08
 4 -3 -10 45.14 3.61
 4 -3 -9 43.39 4.09
 4 -3 -9 47.63 4.66
 4 -3 -9 54.67 6.14
 4 -3 -9 56.88 5.04
 4 -3 -8 131.57 8.94
 4 -3 -8 145.11 9.49
 4 -3 -8 142.27 9.7
 4 -3 -8 145.94 11.95
 4 -3 -7 186.09 15.76
 4 -3 -7 214.48 13.37
 4 -3 -6 669.04 29.46
 4 -3 -6 675.61 30.21
 4 -3 -5 98.36 10.62
 4 -3 -5 124.54 9.91
 4 -3 -5 108.65 10.7
 4 -3 -4 27.09 4.13
 4 -3 -4 23.17 6.06
 4 -3 -4 17.27 5.91
 4 -3 -4 26.36 6.19
 4 -3 -3 37.83 7.44
 4 -3 -3 56.77 8.22
 4 -3 -3 43.81 7.42
 4 -3 -2 921.09 44.86
 4 -3 -2 1041.05 44.24
 4 -3 -2 1003.42 46.58
 4 -3 -2 1050.56 44.65
 4 -3 -1 463.44 25.95
 4 -3 -1 517.15 27.46
 -4 3 1 439.82 22.21
 4 -3 -1 448.67 25.08
 4 -3 0 446.9 24.41
 4 -3 0 425.86 24.46
 -4 3 0 427.71 21.33
 4 -3 0 411.52 24.24
 4 -3 1 394.21 22.35
 -4 3 -1 406.88 19.54
 -4 3 -1 446.76 22.13
 4 -3 1 462.52 25.22
 4 -3 1 491.63 24.39
 4 -3 2 539.33 26.64
 4 -3 2 555.67 28.3
 -4 3 -2 524.81 23.77
 -4 3 -2 515.91 25.66
 4 -3 2 547.13 28.85
 4 -3 3 270.53 16.15
 -4 3 -3 274.58 15.08
 4 -3 3 273.61 16.35
 -4 3 -3 280.53 16.95
 4 -3 3 256.4 18.87
 4 -3 4 0.84 4.68
 -4 3 -4 1.57 2.28
 4 -3 4 3.11 2.69
 -4 3 -4 -0.79 4.3
 -4 3 -4 3.98 3.52
 4 -3 5 71.7 9.85
 4 -3 5 63.88 7.02
 -4 3 -5 75.93 7.34
 -4 3 -5 72.4 8.07
 4 -3 6 577 30.82
 4 -3 6 635.93 27.47
 -4 3 -6 638.13 27.88
 -4 3 -6 625.94 29.15
 4 -3 7 164.86 12.41
 4 -3 7 156.29 9.8
 -4 3 -7 173.66 11.04
 -4 3 -7 160.1 11.47
 4 -3 8 348.52 17.53
 -4 3 -8 355.06 16.78
 4 -2 -10 1.14 1.41
 4 -2 -9 19.37 3.28
 4 -2 -9 14.06 2.55
 4 -2 -9 16.37 3.72
 4 -2 -9 16.08 3.13
 4 -2 -8 321.15 16.5
 4 -2 -8 311.64 19.88
 4 -2 -8 347.53 17.84
 4 -2 -8 370.57 18.24
 4 -2 -7 624.15 28.26
 4 -2 -7 675.47 29.88
 4 -2 -7 716.95 30.36
 4 -2 -6 313.06 17.4
 4 -2 -6 248.72 20.24
 4 -2 -6 292.13 16.89
 4 -2 -6 321.6 17.74
 4 -2 -6 289.26 21.21
 4 -2 -5 910.81 38.5
 4 -2 -5 952.02 37.63
 4 -2 -4 147.65 13.42
 4 -2 -4 123.36 11.91
 4 -2 -4 151.67 13.8
 4 -2 -4 120.78 11.94
 4 -2 -4 148.43 10.07
 4 -2 -4 151.23 11.86
 4 -2 -3 368.5 21.73
 4 -2 -3 358.04 21.58
 4 -2 -3 358.93 21.63
 4 -2 -3 363.68 17.16
 4 -2 -3 336.03 20
 4 -2 -2 119.46 10.65
 4 -2 -2 124.53 11.52
 4 -2 -2 112.09 10.24
 4 -2 -2 113 10.2
 4 -2 -1 765.89 35.78
 4 -2 -1 810.34 34.6
 4 -2 -1 773.08 35.14
 4 -2 0 1983.97 73.48
 4 -2 0 1884.06 71.63
 4 -2 0 1872.74 72.7
 4 -2 1 1377.12 53.44
 4 -2 1 1309.77 52.13
 4 -2 2 575.28 27.91
 4 -2 2 618.11 31.72
 4 -2 2 580.83 27.46
 4 -2 2 635.6 30.04
 4 -2 3 556.99 26.27
 4 -2 3 558.59 26.3
 4 -2 3 605.49 29.05
 4 -2 3 576.42 26.55
 -4 2 -4 13.92 3.48
 4 -2 4 7.82 3.32
 4 -2 5 144.99 13.71
 4 -2 5 164.43 11.72
 -4 2 -5 152.64 11.02
 -4 2 -5 150.02 12.85
 4 -2 6 7.9 3.99
 -4 2 -6 2.19 6.11
 4 -2 6 3.98 2.42
 -4 2 -6 5.11 2.77
 -4 2 -6 4.97 3.66
 4 -2 7 558.99 27.23
 -4 2 -7 545.73 24.97
 4 -2 7 484.23 23.81
 -4 2 -7 547.12 25.93
 4 -2 8 218.93 13.9
 -4 2 -8 203.23 12.89
 4 -2 8 231.62 12.63
 -4 2 -8 198.86 13.01
 4 -2 9 383.37 16.53
 -4 2 -9 379.37 17.48
 4 -1 -10 2.47 0.93
 4 -1 -10 2.24 1.52
 4 -1 -9 41.73 4.21
 4 -1 -9 58.72 5.58
 4 -1 -8 86.26 7.23
 4 -1 -8 87.57 8.24
 4 -1 -8 77.15 9.06
 4 -1 -8 94.21 8.36
 4 -1 -7 749.43 32.37
 4 -1 -7 764.86 33.38
 4 -1 -7 786.27 33.38
 4 -1 -6 326.24 18.68
 4 -1 -6 309.91 21.88
 4 -1 -6 308.75 17.71
 4 -1 -6 350.37 18.41
 4 -1 -6 327.28 23.62
 4 -1 -5 848.62 44.07
 4 -1 -5 1004.59 41.1
 4 -1 -5 896.99 42.97
 4 -1 -5 893.02 37.53
 4 -1 -5 963.97 38.32
 4 -1 -4 866.2 40.06
 4 -1 -4 922.64 39.43
 4 -1 -4 854.91 33.35
 4 -1 -4 706.56 35.96
 4 -1 -4 791.3 34.76
 4 -1 -4 740.93 36.25
 4 -1 -3 279.11 18.47
 4 -1 -3 281.81 17.71
 4 -1 -3 284.49 18.13
 4 -1 -3 288.86 14.4
 4 -1 -3 279.36 17.58
 4 -1 -3 263.14 16.18
 4 -1 -2 431.72 22.68
 4 -1 -2 420.05 22.26
 4 -1 -2 408.06 18.29
 4 -1 -2 453.78 23.04
 4 -1 -2 419.15 21.67
 4 -1 -1 7.77 3.63
 4 -1 -1 11.33 3.34
 4 -1 -1 6.79 3.13
 4 -1 -1 6.64 2.52
 4 -1 0 164.29 11.98
 4 -1 0 168.75 12.15
 4 -1 0 155.52 10.73
 4 -1 0 153.32 11.53
 4 -1 0 155.15 11.42
 4 -1 0 141.94 10.36
 4 -1 1 1840.36 66.72
 4 -1 1 1797.15 68.89
 4 -1 1 1699.48 65.07
 4 -1 1 1758.78 66.77
 4 -1 1 1728.27 66.29
 4 -1 1 1708.27 64.43
 4 -1 2 1356.51 51.35
 4 -1 2 1292.18 50.48
 4 -1 2 1397.12 51.55
 4 -1 2 1286.5 51.61
 4 -1 2 1306.83 51.54
 4 -1 3 696.26 30.35
 4 -1 3 593.73 33.67
 4 -1 3 709.41 30.6
 4 -1 3 681.8 30.17
 4 -1 3 691.45 31.61
 4 -1 3 689.64 31.1
 4 -1 4 318.7 17.1
 4 -1 4 322.08 21.06
 4 -1 4 316.44 17.78
 4 -1 4 294.25 16.55
 4 -1 4 315.22 18.8
 4 -1 4 295.91 17.59
 4 -1 5 40.5 7.17
 4 -1 5 36.82 5.64
 -4 1 -5 37.19 6.07
 4 -1 5 37.1 5.36
 4 -1 6 128.05 12.23
 -4 1 -6 134.35 11.58
 4 -1 6 137.31 10.99
 4 -1 7 59.84 7.94
 -4 1 -7 46.85 10.51
 -4 1 -7 76.13 7.94
 4 -1 7 60.34 7.04
 4 -1 8 129.57 10.77
 -4 1 -8 133.74 14.04
 -4 1 -8 120.71 10.05
 4 -1 8 128.73 10.01
 -4 1 -8 117.34 10.47
 -4 1 -9 243.32 11.69
 -4 1 -9 223.69 16.23
 -4 1 -9 279.67 14.9
 4 -1 9 250.35 13.98
 4 -1 9 258.48 14.62
 -4 1 -10 562.67 21.97
 4 -1 10 560.75 22.82
 4 0 -10 232.68 10.65
 4 0 -9 23.62 3.13
 4 0 -9 22.16 3.8
 4 0 -8 54.43 5.72
 4 0 -8 51.93 6.18
 4 0 -7 2.98 2.49
 4 0 -7 10.05 3.34
 4 0 -7 7.66 4.22
 4 0 -7 3.64 3.01
 4 0 -6 113.55 9.38
 4 0 -6 102.15 11.36
 4 0 -6 102.33 8.85
 4 0 -6 131.96 10.93
 4 0 -6 95.91 12.79
 4 0 -5 272.57 21.23
 4 0 -5 299.51 18.68
 4 0 -5 267.45 18.77
 4 0 -5 277.98 15.53
 4 0 -5 298.48 15.88
 4 0 -4 1705.94 70.7
 4 0 -4 1791.98 67.57
 4 0 -4 1766.25 67.75
 4 0 -4 1730.42 62.18
 4 0 -4 1731.01 62.43
 4 0 -4 1496.56 64.58
 4 0 -3 301.07 20.2
 4 0 -3 321.95 18.83
 4 0 -3 330.66 19.25
 4 0 -3 329.72 15.68
 4 0 -3 311.61 18.05
 4 0 -3 293.94 16.85
 4 0 -2 215.69 14.23
 4 0 -2 202.47 11.08
 4 0 -2 218 14.01
 4 0 -2 221.99 13.56
 4 0 -2 210.43 13.96
 4 0 -1 476.65 22.93
 4 0 -1 491.33 22.8
 4 0 -1 422.19 18.68
 4 0 -1 466.31 22.62
 4 0 -1 451.02 22.15
 4 0 -1 430.31 21.82
 4 0 -1 483.99 22.66
 4 0 0 66.72 7.09
 4 0 0 72.59 6.9
 4 0 0 70.97 7.22
 4 0 0 58.46 6.6
 4 0 0 57.08 6.42
 4 0 0 65.36 6.68
 4 0 1 299.56 16.46
 4 0 1 302.72 15.77
 4 0 1 284.82 15.07
 4 0 1 295.72 16.29
 4 0 1 267.88 16.06
 4 0 1 287.75 16.26
 4 0 1 251.39 18.02
 4 0 1 289.03 15.72
 4 0 2 511.75 28.93
 4 0 2 543.27 25.33
 4 0 2 602.36 26.29
 4 0 2 607.59 26.95
 4 0 2 583.88 26.21
 4 0 2 546.31 26.09
 4 0 3 1255.53 48.5
 4 0 3 1227 52.79
 4 0 3 1197.36 48.14
 4 0 3 1259.38 48.44
 4 0 3 1262.03 49.39
 4 0 3 1208.06 48.89
 4 0 4 982.5 42.29
 4 0 4 890.83 38.04
 4 0 4 917.24 37.36
 4 0 4 898.61 38.88
 4 0 4 902.93 38.67
 4 0 5 664.27 32.15
 -4 0 -5 590.16 29.27
 4 0 5 617.25 28.87
 4 0 5 648.87 29.32
 4 0 6 615.42 30.41
 -4 0 -6 566.08 28.5
 4 0 6 599.11 28.36
 4 0 6 575.69 27.5
 4 0 7 53.3 7.69
 4 0 7 50.37 6.71
 -4 0 -7 52.78 6.91
 4 0 8 15.96 4.37
 -4 0 -8 17.58 7.98
 -4 0 -8 20.9 4.74
 4 0 8 13.93 4.05
 -4 0 -9 70.62 6.51
 4 0 9 59.32 6.96
 -4 0 -9 67.61 9.93
 -4 0 -9 69.36 7.14
 4 0 9 70.38 7.41
 -4 0 -9 55.39 6.55
 -4 0 -10 284.48 13.73
 -4 0 -10 289.37 17.19
 -4 0 -10 272.78 13.9
 4 0 10 310.36 15.84
 4 0 11 553.73 22.24
 4 1 -10 227.94 10
 4 1 -9 108.81 6.87
 4 1 -9 122.23 8.34
 4 1 -8 395.76 18.92
 4 1 -8 404.63 20.23
 4 1 -7 367.94 19.47
 4 1 -7 331.37 20.84
 4 1 -6 2.89 4.76
 4 1 -6 4.99 2.83
 4 1 -6 6.77 3.89
 4 1 -6 3.2 3.33
 4 1 -6 2.49 2.47
 4 1 -5 302.4 23.42
 4 1 -5 313.64 16.71
 4 1 -5 307.94 19.68
 4 1 -5 300.55 16.24
 4 1 -5 327.46 19.6
 4 1 -4 1015.18 48.89
 4 1 -4 1050.16 43.71
 4 1 -4 1015.85 40.07
 4 1 -4 985.12 43.91
 4 1 -4 1045.4 40.25
 4 1 -3 1226.9 53.13
 4 1 -3 1223.11 48.39
 4 1 -3 1196.76 44.79
 4 1 -3 1243.17 49.6
 4 1 -3 1127.18 45.48
 4 1 -3 1208.09 44.99
 4 1 -3 1172.66 47.54
 4 1 -3 1188.15 46.67
 4 1 -2 661.23 31.76
 4 1 -2 611.39 27.76
 4 1 -2 700.64 29.66
 4 1 -2 618.42 26.88
 4 1 -2 591.8 25.02
 4 1 -2 603.61 27.8
 4 1 -2 603.18 27.37
 4 1 -2 608.78 28.54
 4 1 -1 859.25 35.95
 4 1 -1 827.11 34.64
 4 1 -1 911.75 36
 4 1 -1 859.21 35.58
 4 1 -1 821.75 34.96
 4 1 -1 836.63 35.94
 4 1 0 881.9 34.27
 4 1 0 772.41 33.41
 4 1 0 863.62 34.41
 4 1 0 779.47 33.95
 4 1 0 770.38 33.47
 4 1 0 795.16 33.94
 4 1 1 135.63 10.04
 4 1 1 129.15 9.23
 4 1 1 136.58 9.44
 4 1 1 136.94 9.9
 4 1 1 126.88 9.65
 4 1 1 151.56 10.43
 4 1 1 127.66 9.67
 4 1 1 134.58 9.84
 4 1 2 193.03 15.41
 4 1 2 192.87 12.1
 4 1 2 210.13 13.29
 4 1 2 217.46 13
 4 1 2 223.24 13.54
 4 1 2 215.84 13.16
 4 1 3 304.57 16.48
 4 1 3 323.69 19.8
 4 1 3 318.15 16.64
 4 1 3 312.51 17.23
 4 1 3 303.95 16.94
 4 1 4 1539.28 60.01
 4 1 4 1436.27 56.42
 4 1 4 1449.42 55.67
 4 1 4 1504.24 57.5
 4 1 4 1493.84 57.15
 4 1 5 485.82 25.36
 4 1 5 476.51 21.78
 4 1 5 443.95 21.44
 4 1 5 458.71 23.35
 4 1 5 473.79 23.4
 4 1 6 1143.2 47.61
 -4 -1 -6 1048.65 44.76
 4 1 6 1107.03 45.13
 -4 -1 -7 532.28 26.58
 4 1 8 29.63 5.81
 -4 -1 -8 34.65 6
 4 1 9 5.26 3.06
 -4 -1 -9 -0.86 5.27
 -4 -1 -10 52.45 5.53
 -4 -1 -10 66.83 8.68
 -4 -1 -10 56.77 5.56
 4 1 10 58.87 7.06
 -4 -1 -11 90.71 5.99
 -4 -1 -11 98.77 8.19
 4 1 11 87.35 7.75
 4 2 -9 195.89 10.75
 4 2 -8 229.84 12.55
 4 2 -8 228.48 13.29
 4 2 -8 205.63 12.18
 4 2 -7 382.61 20.45
 4 2 -6 1.6 3.04
 4 2 -6 3.61 2.43
 4 2 -6 1.49 2.46
 4 2 -5 49.43 10.36
 4 2 -5 51.12 6.97
 4 2 -5 44.67 5.61
 4 2 -5 45.65 6.17
 4 2 -4 302.5 23.26
 4 2 -4 319.02 18.08
 4 2 -4 308.19 16
 4 2 -4 281.5 18.17
 4 2 -4 290.87 16.69
 4 2 -3 1091.83 50.91
 4 2 -3 1100.27 44.48
 4 2 -3 1116.94 42.41
 4 2 -3 1169.96 46.75
 4 2 -3 1090.82 43.03
 4 2 -3 1117.07 44.89
 4 2 -3 1081.69 44.37
 4 2 -3 1101.75 43.66
 4 2 -2 1432.39 58.09
 4 2 -2 1315.69 51.46
 4 2 -2 1350.88 49.41
 4 2 -2 1411.25 53.93
 4 2 -2 1307.23 51.11
 4 2 -2 1388.36 52.61
 4 2 -2 1342.61 52.09
 4 2 -2 1352.27 51.78
 4 2 -2 1285.64 53.45
 4 2 -1 879.94 35.19
 4 2 -1 920.82 37.37
 4 2 -1 876.6 35.82
 4 2 -1 884.8 35.57
 4 2 -1 877.73 36.25
 4 2 -1 834.46 35.45
 4 2 -1 878.73 37.25
 4 2 0 1452.62 55.67
 4 2 0 1514.11 57.28
 4 2 0 1585.65 58.1
 4 2 0 1573.57 57.64
 4 2 0 1558.34 57.69
 4 2 0 1474.6 57.09
 4 2 0 1573.15 58.56
 4 2 1 494.35 23.19
 4 2 1 522.67 23.95
 4 2 1 532.39 23.91
 4 2 1 519.35 23.65
 4 2 2 14 3.39
 4 2 2 11.85 3.17
 4 2 2 15.52 3.45
 4 2 3 34.09 6.05
 4 2 3 33.06 4.48
 4 2 3 39.74 5.35
 4 2 3 31.9 4.58
 4 2 3 25.3 4.49
 4 2 4 494.89 23.7
 4 2 4 556.41 25.83
 4 2 4 537.71 23.73
 4 2 4 480.63 23.32
 4 2 4 531.88 26.84
 4 2 4 522.11 24.83
 4 2 4 508.47 24.41
 4 2 5 361.77 21.07
 4 2 5 370.01 18.14
 4 2 5 343.58 17.72
 4 2 5 343.29 18.29
 4 2 5 371.6 19.62
 4 2 5 374.35 19.66
 4 2 6 432.96 23.7
 4 2 6 424.33 21.66
 4 2 6 439.72 22.39
 4 2 7 1495.07 61.36
 4 2 7 1557.22 59.96
 4 2 7 1557 60.29
 4 2 8 536.95 27.91
 -4 -2 -8 570.17 28.67
 4 2 8 585.85 27.83
 -4 -2 -9 170.03 17.06
 -4 -2 -9 147.59 13.37
 4 2 9 140.18 11.73
 4 2 9 167.67 12.39
 -4 -2 -10 0.7 4.48
 -4 -2 -10 1.97 1.98
 -4 -2 -11 5.65 2.02
 -4 -2 -11 4.66 3.22
 -4 -2 -12 160.75 7.88
 4 2 12 171.25 9.31
 4 3 -9 335.95 14.41
 4 3 -8 202.35 11.26
 4 3 -8 203.92 11.68
 4 3 -8 200.34 11.57
 4 3 -7 387.28 19.83
 4 3 -7 378.81 18.59
 4 3 -7 360.49 19.58
 4 3 -6 375.88 19.91
 4 3 -6 329.78 17.78
 4 3 -5 465.51 24.15
 4 3 -5 498.72 23.09
 4 3 -5 470.17 23.96
 4 3 -4 33.79 9.1
 4 3 -4 26.78 4.73
 4 3 -4 36.93 4.81
 4 3 -4 29.45 4.82
 4 3 -3 288.81 21.98
 4 3 -3 261.84 15.21
 4 3 -3 243.79 13.88
 4 3 -3 267.62 16.79
 4 3 -3 297.59 16.08
 4 3 -3 251.74 14.84
 4 3 -2 957.84 44.99
 4 3 -2 939.94 37.24
 4 3 -2 845.59 37.18
 4 3 -2 889.9 35.62
 4 3 -2 946.64 39.59
 4 3 -2 901.91 37.22
 4 3 -2 942.43 38.44
 4 3 -2 874.39 37.75
 4 3 -2 1020.69 38.64
 4 3 -2 940.62 37.24
 4 3 -2 885.9 39.44
 4 3 -1 1036.3 45.59
 4 3 -1 956.34 38.16
 4 3 -1 958.98 39.88
 4 3 -1 972.85 37.05
 4 3 -1 1000.93 40.97
 4 3 -1 966.56 39.44
 4 3 -1 969.44 39.7
 4 3 -1 1026.57 39.93
 4 3 -1 976.93 38.48
 4 3 -1 956.42 40.89
 4 3 0 384.33 18.01
 4 3 0 409.48 20.58
 4 3 0 402.81 20.35
 4 3 0 406.23 19.97
 4 3 0 407.18 20.08
 4 3 0 443.99 20.39
 4 3 0 384.65 19.16
 4 3 0 371.99 19.02
 4 3 0 428.15 21.12
 4 3 1 2577.68 90.21
 4 3 1 2507.38 89.03
 4 3 1 2556.56 88.83
 4 3 1 2406.53 88.18
 4 3 1 2343.5 87.63
 4 3 1 2458.17 88.1
 4 3 2 184.65 12.97
 4 3 2 195.5 12.42
 4 3 2 191.98 11.97
 4 3 2 170.68 11.42
 4 3 2 174.87 11.43
 4 3 2 182.41 11.68
 4 3 3 2.63 2.4
 4 3 3 2.92 2.41
 4 3 3 4.4 2.46
 4 3 3 6.38 2.48
 4 3 3 5.02 2.51
 4 3 4 96.77 8.04
 4 3 4 106 9.29
 4 3 4 111.96 8.57
 4 3 4 94.38 8.02
 4 3 4 99.14 8.13
 4 3 4 100.43 8.59
 4 3 5 665.33 29.74
 4 3 5 620 26.65
 4 3 5 541.52 25.83
 4 3 5 603.11 26.94
 4 3 5 584.73 27.69
 4 3 6 17.29 4.77
 4 3 6 17.66 3.74
 4 3 6 18.87 4.23
 4 3 6 18.28 4.2
 4 3 7 1060.92 46.46
 4 3 7 1088.83 45.25
 4 3 7 1122.33 45.9
 4 3 8 1633.11 65.13
 4 3 8 1542.53 62.24
 4 3 8 1588.2 62.56
 -4 -3 -9 1084.2 54.58
 -4 -3 -9 1155.52 50.87
 4 3 9 1185.34 48.77
 -4 -3 -10 427.63 26.06
 -4 -3 -10 408.87 22.89
 -4 -3 -11 17.88 4.86
 -4 -3 -11 18.12 2.78
 -4 -3 -12 65.26 4.77
 -4 -3 -12 67.64 6.4
 4 3 12 73.37 6.16
 4 4 -8 229.51 11.42
 4 4 -8 210.45 11.34
 4 4 -7 405 19.29
 4 4 -7 389.86 18.2
 4 4 -7 352.5 18.88
 4 4 -6 760.99 33.31
 4 4 -5 287.38 16.69
 4 4 -5 288.05 15.8
 4 4 -5 297.76 17.07
 4 4 -4 852 35.23
 4 4 -4 800.8 34.02
 4 4 -4 818.36 35.34
 4 4 -4 814.67 45.84
 4 4 -3 -1.1 5.71
 4 4 -3 1.56 2.53
 4 4 -3 3.92 2.69
 4 4 -3 7.39 2.5
 4 4 -3 1.72 2.51
 4 4 -3 0.84 2.39
 4 4 -2 233.88 19.82
 4 4 -2 207.69 12.74
 4 4 -2 226.72 14.57
 4 4 -2 216.87 12.47
 4 4 -2 212.12 14.12
 4 4 -2 255.73 14.82
 4 4 -2 217.04 13.32
 4 4 -1 362.24 23.57
 4 4 -1 294.57 15.73
 4 4 -1 342.77 19.03
 4 4 -1 318.49 15.66
 4 4 -1 332.86 18.01
 4 4 -1 373.56 18.68
 4 4 -1 300.54 16.54
 4 4 -1 322.12 16.84
 4 4 -1 322.88 18.8
 4 4 0 611.56 25.71
 4 4 0 662.09 30.48
 4 4 0 615.19 25.37
 4 4 0 626.87 28.12
 4 4 0 694.48 29.43
 4 4 0 593.94 27.13
 4 4 0 621.36 27
 4 4 0 623.84 29.06
 4 4 1 1450.62 55.59
 4 4 1 1391.47 52.5
 4 4 1 1340.06 52.1
 4 4 1 1307.23 51.76
 4 4 1 1312.64 51.22
 4 4 1 1307.16 51.26
 4 4 1 1453.62 53.95
 4 4 2 1318.96 51.95
 4 4 2 1253.46 48.21
 4 4 2 1213.51 47.79
 4 4 2 1168.36 47.5
 4 4 2 1222.71 47.96
 4 4 2 1241.97 47.78
 4 4 3 67.57 8.46
 4 4 3 65.45 7.43
 4 4 3 56.53 6.34
 4 4 3 57.86 6.32
 4 4 3 55.27 6.22
 4 4 3 61.38 6.41
 4 4 4 289.73 17.49
 4 4 4 305.07 16.31
 4 4 4 284.91 16.2
 4 4 4 283.27 15.42
 4 4 4 307.34 16.76
 4 4 5 109.62 10.49
 4 4 5 106.14 8.79
 4 4 5 111.82 9.27
 4 4 5 108.86 8.8
 4 4 5 112.36 9.5
 4 4 6 212.03 14.42
 4 4 6 189.11 12.46
 4 4 6 210.59 13.55
 4 4 6 205.3 14.18
 4 4 7 33.12 6.2
 4 4 7 41.29 6.42
 4 4 7 35.26 5.88
 4 4 8 1095.39 48.44
 4 4 8 1048.14 45.99
 4 4 8 1080.08 46.42
 -4 -4 -9 552.68 30.16
 4 4 9 527.15 30.27
 4 4 9 579.84 29.19
 4 4 9 521.1 27.65
 -4 -4 -10 288.81 20.5
 -4 -4 -10 284.18 18.85
 -4 -4 -11 546.44 26.7
 -4 -4 -11 509.99 23.94
 -4 -4 -11 461.18 20.44
 4 4 11 540.42 25.49
 -4 -4 -12 43.36 4.07
 -4 -4 -12 45.77 5.47
 -4 -4 -13 9.71 1.52
 4 4 13 9.73 1.83
 4 5 -7 73.33 5.87
 4 5 -7 69.24 6.26
 4 5 -6 759.54 30.64
 4 5 -6 745.64 31.95
 4 5 -5 1076.29 42.64
 4 5 -4 190.91 12.16
 4 5 -4 171.08 11.35
 4 5 -4 198.41 12.62
 4 5 -4 170.96 12.39
 4 5 -3 134.64 9.85
 4 5 -3 131.83 11.01
 4 5 -3 125.99 9.37
 4 5 -3 132.17 10.45
 4 5 -3 136.49 16.58
 4 5 -2 -1.11 6.6
 4 5 -2 1.4 1.78
 4 5 -2 -0.57 3.04
 4 5 -2 0.7 2.15
 4 5 -2 3.38 2.19
 4 5 -2 3.28 3.04
 4 5 -2 3.78 2.59
 4 5 -1 194.41 18.2
 4 5 -1 207.04 11.7
 4 5 -1 210.15 15.71
 4 5 -1 194.09 11.69
 4 5 -1 180.29 12.1
 4 5 -1 187.04 13.48
 4 5 -1 218.32 14.18
 4 5 -1 187.77 12.16
 4 5 -1 199.44 12.71
 4 5 -1 197.47 14.07
 4 5 0 93.65 11.79
 4 5 0 84.36 6.55
 4 5 0 89.25 10.24
 4 5 0 79.85 6.53
 4 5 0 81.36 7.67
 4 5 0 82.8 8.2
 4 5 0 93.29 8.97
 4 5 0 67.37 7.05
 4 5 0 77.81 7.41
 4 5 0 90.87 8.84
 4 5 1 402.31 23.68
 4 5 1 390.68 17.45
 4 5 1 368.8 19.56
 4 5 1 395.29 20.22
 4 5 1 342.68 20.14
 4 5 1 354.67 18.97
 4 5 1 347.19 18.68
 4 5 1 393.92 18.96
 4 5 1 412.94 21.21
 4 5 2 1904.57 71.25
 4 5 2 1872.59 67.82
 4 5 2 1892.74 67.73
 4 5 2 1857.17 67.1
 4 5 2 1833.96 67.06
 4 5 2 1872.21 66.61
 4 5 3 1000.26 42.93
 4 5 3 987.63 41.04
 4 5 3 971.29 40.07
 4 5 3 909.65 39.54
 4 5 3 992.84 39.8
 4 5 4 1289.24 51.68
 4 5 4 1226.26 49.47
 4 5 4 1240.3 50.17
 4 5 4 1256.14 48.08
 4 5 4 1291.86 50.23
 4 5 5 981.21 42.35
 4 5 5 926.4 39.25
 4 5 5 982.04 40.58
 4 5 5 908.5 38.4
 4 5 5 962.08 40.4
 4 5 6 36.6 5.95
 4 5 6 36.44 5.44
 4 5 6 28.68 5.27
 4 5 6 34.43 5.71
 4 5 6 28.37 5.4
 4 5 7 26.42 5.47
 4 5 7 25.53 5.51
 4 5 8 202.45 16.54
 4 5 8 249.4 17.35
 4 5 8 251.49 17.48
 -4 -5 -9 713.51 40.19
 -4 -5 -9 858.77 40.88
 4 5 9 728.66 39.5
 4 5 9 768.29 38.23
 4 5 9 926.44 40.61
 4 5 9 870.42 39.31
 -4 -5 -10 581.74 31.24
 -4 -5 -10 543.36 29.58
 4 5 10 606.83 30.44
 -4 -5 -11 138.44 11.62
 -4 -5 -11 144.78 11.21
 4 5 11 150.83 11.69
 -4 -5 -12 303.37 15.76
 -4 -5 -12 310.85 15.18
 4 5 12 318.42 15.99
 -4 -5 -13 115.91 5.71
 4 5 13 107.95 6.27
 4 6 -7 14.63 2.6
 4 6 -6 125.76 7.83
 4 6 -6 118.56 8.47
 4 6 -5 548.31 23.98
 4 6 -5 529.02 24.96
 4 6 -4 876.62 38.76
 4 6 -4 1046.87 39.84
 4 6 -3 1140.62 44.66
 4 6 -3 1138.4 48.13
 4 6 -3 1105.8 44.54
 4 6 -3 1221.04 47.21
 4 6 -3 1147.35 46.23
 4 6 -2 195.52 11.76
 4 6 -2 209.32 15.61
 4 6 -2 189.75 11.82
 4 6 -2 167.03 11.69
 4 6 -2 187.02 12.77
 4 6 -1 101.18 7.78
 4 6 -1 108.88 11.94
 4 6 -1 92.49 7.83
 4 6 -1 96.17 8.69
 4 6 -1 112.79 10.43
 4 6 -1 90.52 8.01
 4 6 -1 103.81 8.97
 4 6 0 103.38 7.54
 4 6 0 101.21 11.56
 4 6 0 114.42 8.36
 4 6 0 104.85 9.32
 4 6 0 108.92 10.73
 4 6 0 92.51 8.67
 4 6 0 105.39 9.08
 4 6 0 107.98 10.08
 4 6 1 26.29 6.03
 4 6 1 23.28 3.72
 4 6 1 24.43 5.31
 4 6 1 21.22 4.93
 4 6 1 16.21 4.52
 4 6 1 27.99 4.85
 4 6 1 34.98 5.02
 4 6 1 24.8 5.02
 4 6 2 306.06 19.15
 4 6 2 299.96 18.13
 4 6 2 302.2 17.98
 4 6 2 314.11 17.73
 4 6 2 313.82 17.23
 4 6 2 325.67 16.82
 4 6 3 1007.58 43.76
 4 6 3 1038.08 44.14
 4 6 3 987.88 42.72
 4 6 3 986.59 42.62
 4 6 3 1055.77 42.06
 4 6 4 1611.8 63.78
 4 6 4 1677.73 65.35
 4 6 4 1585.15 63.39
 4 6 4 1668.07 64.37
 4 6 4 1672.19 63.56
 4 6 5 596.81 28.93
 4 6 5 608.68 29.24
 4 6 5 667.97 30.84
 4 6 6 18.25 4.55
 4 6 6 23.16 5.18
 4 6 6 24.86 5.18
 -4 -6 -7 122.61 11.38
 4 6 7 104.21 10.24
 4 6 7 105.26 10.46
 4 6 8 54.76 8.45
 4 6 8 50.31 8.41
 4 6 9 353.26 21.99
 4 6 9 375.67 22.79
 -4 -6 -10 1078.52 47.37
 -4 -6 -11 848.19 35.78
 4 6 11 837.14 35.26
 4 6 11 761.21 33.62
 -4 -6 -12 500.93 22.4
 4 6 12 523.14 22.86
 -4 -6 -13 11.17 1.55
 4 6 13 10.36 1.74
 4 7 -6 29.26 3.32
 4 7 -5 114.41 8.04
 4 7 -4 274.73 15.67
 4 7 -4 296.49 14.86
 4 7 -4 313.08 16.25
 4 7 -4 295.78 15.8
 4 7 -3 331.25 19.98
 4 7 -3 351.3 19.01
 4 7 -2 1550.1 61.5
 4 7 -2 1422.21 54.06
 4 7 -2 1324.52 54.27
 4 7 -2 1523.68 58.19
 4 7 -2 1445.43 55.79
 4 7 -1 521.38 23.19
 4 7 -1 540.32 30.02
 4 7 -1 574.14 24.49
 4 7 -1 523.7 25.49
 4 7 -1 537.32 27.88
 4 7 -1 486.28 24.12
 4 7 -1 536.72 25.63
 4 7 0 26.2 6.14
 4 7 0 38.37 6
 4 7 0 20.83 4.54
 4 7 0 34.52 5.45
 4 7 1 116.42 11.19
 4 7 1 91.56 9.56
 4 7 1 79.38 8.81
 4 7 1 107.43 9.45
 4 7 1 114.1 9.54
 4 7 2 199.73 14.83
 4 7 2 221.65 16.18
 4 7 2 183.01 12.86
 4 7 2 208.39 14.46
 4 7 2 213.29 14.1
 4 7 2 212.89 15.15
 4 7 3 382.5 22.55
 4 7 3 447.69 25.07
 4 7 3 428.6 23.4
 4 7 3 437.15 21.99
 4 7 4 113.82 10.39
 4 7 4 116.23 10.94
 4 7 4 135.93 12.17
 -4 -7 -5 601.67 29.09
 4 7 5 570.68 28.25
 4 7 5 544 27.49
 -4 -7 -6 293.84 18.96
 4 7 6 276.21 19.04
 4 7 7 252.04 16.76
 4 7 7 266.18 17.54
 -4 -7 -8 109.65 12.43
 4 7 8 132.69 11.87
 -4 -7 -9 57.86 8.8
 4 7 9 70.54 8.65
 4 7 9 74.84 9.59
 -4 -7 -10 296.23 18.72
 -4 -7 -11 439.53 21.28
 4 7 11 410.86 20.21
 -4 -7 -12 216.66 12.15
 4 7 12 237.99 12.26
 4 7 12 200.47 10.68
 4 7 13 709.33 26.69
 4 8 -5 5.26 1.76
 4 8 -4 93.37 7.04
 4 8 -4 93.64 7.33
 4 8 -4 104.81 7.43
 4 8 -3 463.56 23.64
 4 8 -3 495.55 23.2
 4 8 -3 464.99 21.84
 4 8 -2 182.35 13.93
 4 8 -2 158.41 10.6
 4 8 -2 150.84 12.13
 4 8 -2 169.68 11.44
 4 8 -1 779.83 35.38
 4 8 -1 771.74 31.95
 4 8 0 349.86 21.16
 4 8 0 349.18 21.68
 4 8 0 393.58 21.18
 4 8 0 362.4 19.21
 4 8 0 338.37 19.06
 4 8 1 91.78 9.74
 4 8 1 75.75 10.75
 4 8 1 81.67 9.97
 4 8 1 86.4 8.44
 4 8 1 89.38 8.99
 4 8 1 86.08 8.67
 4 8 2 247.28 16.79
 4 8 2 252.63 18.41
 4 8 2 265.56 17.39
 4 8 2 271.9 16.88
 4 8 3 186.52 13.88
 4 8 3 207.13 15.66
 4 8 3 236.88 16.69
 4 8 4 249.49 16.35
 4 8 4 269.02 19.33
 4 8 4 274.03 17.15
 4 8 5 619.49 29.73
 4 8 5 615.44 29.31
 4 8 6 1245.39 52.88
 -4 -8 -7 643.35 33.49
 4 8 7 664.68 34.8
 4 8 7 751.4 32.91
 -4 -8 -8 553.94 29.35
 4 8 8 558.95 28.97
 4 8 8 587.27 26.79
 -4 -8 -9 152.88 12.7
 -4 -8 -10 36.76 5.88
 4 8 10 31.37 4.99
 4 8 10 40.72 5.89
 -4 -8 -11 107.05 8.82
 4 8 11 99.61 7.96
 4 8 11 102.96 8.38
 -4 -8 -12 147.03 9.33
 4 8 12 156.39 9.01
 4 8 12 151.27 8.7
 4 8 13 170.71 8.21
 4 9 -3 167.18 10.21
 4 9 -3 153.25 9.7
 4 9 -3 157.57 9.35
 4 9 -2 454.31 21.59
 4 9 -2 388.42 20.13
 4 9 -2 445.02 20.27
 4 9 -1 559 26.31
 4 9 -1 565.49 25.4
 4 9 -1 493.51 24.66
 4 9 -1 536.86 24.73
 4 9 0 247.27 14.97
 4 9 0 253.8 14.68
 4 9 1 21.58 4.73
 4 9 1 20.23 5.32
 4 9 1 21.59 5.55
 4 9 1 23.71 4.38
 4 9 1 19.43 4.64
 4 9 2 259.15 16.37
 4 9 2 271.62 18.93
 4 9 2 279.12 18.2
 4 9 2 250.93 14.58
 4 9 2 285.34 18.4
 4 9 3 137.67 11.28
 4 9 3 130.73 13.19
 4 9 3 155.28 12.38
 4 9 3 163.43 14.2
 4 9 4 2.75 2.78
 4 9 4 4.47 4.76
 4 9 4 1.98 2.99
 4 9 4 2.77 4.03
 4 9 5 206.03 13.74
 4 9 5 205.32 17.14
 4 9 5 235.8 14.58
 4 9 5 258.52 17.44
 4 9 6 1128.67 46.54
 4 9 6 1157.78 51.93
 4 9 7 499.72 27.94
 4 9 7 557.12 26.4
 -4 -9 -8 129.71 10.68
 4 9 8 153.62 12.22
 -4 -9 -9 334.63 18.32
 -4 -9 -10 272.82 15.65
 4 9 10 271.4 14.13
 4 9 10 298.99 16.45
 -4 -9 -11 6.52 2.57
 4 9 11 7.1 2.32
 4 9 11 8.52 2.61
 -4 -9 -12 66.21 5.32
 4 9 12 59.97 4.6
 4 9 12 64.4 4.98
 4 10 -2 21.16 3.19
 4 10 -1 104.37 7.85
 4 10 -1 101.13 7.07
 4 10 0 537.3 24.39
 4 10 0 545.85 25.12
 4 10 0 537.59 23.11
 4 10 1 220.29 13.58
 4 10 1 228.4 14.53
 4 10 1 223.18 14.06
 4 10 2 164.24 11.21
 4 10 2 140.86 11.2
 4 10 2 161.1 12.72
 4 10 3 616.62 29.85
 4 10 4 99.67 10.38
 4 10 5 16.39 5.4
 4 10 6 34.42 6.7
 4 10 7 252.14 16.42
 4 10 8 139.02 9.77
 4 10 9 200.04 11.11
 -4 -10 -10 367.17 17.4
 4 10 10 405.04 18.95
 4 10 11 84.23 6.46
 4 10 12 1.26 1.16
 4 11 -1 5 1.32
 4 11 0 159.76 8.82
 4 11 1 345.45 16.21
 4 11 1 350.79 16.46
 4 11 2 276.48 14.1
 4 11 2 257.56 14.08
 4 11 2 285.82 14.99
 4 11 3 273.71 14.33
 4 11 3 276.5 14.67
 4 11 3 286.42 15.81
 4 11 4 312.17 15.95
 4 11 4 323.18 16.39
 4 11 4 362.77 18.28
 4 11 5 57.73 5.53
 4 11 5 64.13 5.9
 4 11 5 73.86 7.2
 4 11 6 12.62 2.82
 4 11 6 14.95 3.51
 4 11 6 13.83 3.25
 4 11 7 38.21 4.88
 4 11 7 37.15 4.88
 4 11 8 498.8 21.81
 4 11 8 513.57 22.87
 4 11 9 201 10.43
 4 11 9 231.54 12.31
 4 11 10 394.93 17.64
 4 11 11 295.99 13.18
 4 12 2 105.12 5.83
 4 12 3 177.87 9.08
 4 12 3 183.02 9.15
 4 12 4 141.89 8.3
 4 12 4 161.22 9.1
 4 12 5 225.06 11.87
 4 12 6 88.52 6.57
 4 12 7 2.26 1.79
 4 12 8 44.58 3.94
 4 12 8 41.58 3.78
 4 12 9 123.69 6.5
 4 12 9 157.87 7.76
 4 12 10 81.58 4.98
 4 13 6 218.9 9.51
 -5 7 4 264.91 9.76
 5 -7 -4 198.46 9.37
 -5 7 3 178.9 7.58
 5 -7 -3 143.83 7.34
 -5 7 2 301.52 12.1
 5 -6 -6 5.43 1.31
 -5 6 5 19.16 2.37
 5 -6 -5 19.45 2.54
 -5 6 4 53.01 4.41
 -5 6 3 169.08 9.34
 5 -6 -3 170.39 10.26
 -5 6 2 151.91 8.88
 5 -6 -2 163.14 10.31
 -5 6 1 272 12.74
 5 -6 -1 264.9 14.37
 -5 6 1 264.07 11.56
 -5 6 0 81.39 5.5
 -5 6 0 84.97 5.65
 -5 6 -1 255.14 10.65
 -5 6 -1 255.6 11.71
 -5 6 -2 91.36 5.4
 5 -5 -7 159.27 7.52
 5 -5 -6 129.61 7.53
 5 -5 -6 140 8.9
 -5 5 5 69.95 5.49
 5 -5 -5 70.69 5.7
 5 -5 -5 62.33 6.3
 5 -5 -4 49.27 5.52
 -5 5 4 51.58 5.27
 5 -5 -4 42.77 5.49
 5 -5 -3 59.21 6.7
 -5 5 3 55.93 6
 5 -5 -2 49.88 6.72
 5 -5 -1 271.9 17.54
 -5 5 1 273.52 14.28
 5 -5 0 341.01 20.62
 -5 5 0 389.74 18.22
 -5 5 0 357.66 17.98
 -5 5 -1 223.83 11.51
 -5 5 -1 183.55 11.76
 -5 5 -2 547.53 21.56
 -5 5 -2 539.54 23.86
 -5 5 -3 66.39 5.96
 -5 5 -4 3.91 1.9
 5 -4 -8 263.93 10.58
 5 -4 -7 242.66 11.64
 5 -4 -7 273.11 13.89
 5 -4 -6 245.91 12.58
 5 -4 -6 258.06 14.95
 -5 4 5 432.35 20.41
 5 -4 -5 463.23 20.71
 5 -4 -5 481.04 23.86
 5 -4 -4 268.87 15.99
 5 -4 -4 273.73 17.82
 5 -4 -3 14.76 4.58
 5 -4 -3 20.29 4.95
 5 -4 -2 0.67 4.3
 5 -4 -1 55.36 8.77
 5 -4 0 217.54 16.2
 -5 4 0 212.82 13.41
 5 -4 1 226.11 15.41
 -5 4 -1 206.97 13.41
 -5 4 -2 370.44 19.12
 -5 4 -3 434.29 18.98
 -5 4 -3 482.61 22.1
 -5 4 -4 117.17 7.35
 -5 4 -4 135.38 9.52
 -5 4 -5 4.7 1.71
 -5 4 -5 5.9 2.56
 5 -3 -8 2.73 1.26
 5 -3 -7 151.72 8.61
 5 -3 -7 139.08 10.2
 5 -3 -6 313.59 15.57
 5 -3 -6 310.72 18.53
 5 -3 -5 274.94 15.02
 5 -3 -5 264.47 18.5
 5 -3 -4 399.35 24.39
 5 -3 -3 120.24 11.91
 5 -3 -3 113.94 11.59
 5 -3 -2 11.22 5.31
 5 -3 -2 10.1 5.11
 5 -3 -1 19.78 5.88
 5 -3 -1 17.42 5.81
 5 -3 0 105.39 11.23
 -5 3 0 110.92 9.21
 5 -3 0 119.05 12.12
 5 -3 1 91.73 9.68
 5 -3 1 79.01 9.83
 5 -3 2 218.62 14.61
 5 -3 3 784.76 35.1
 -5 3 -3 778.54 31.57
 -5 3 -3 818.94 34.34
 5 -3 4 811.08 35.19
 -5 3 -4 754.01 30.87
 -5 3 -4 776.57 33.16
 5 -3 5 193.98 13.63
 -5 3 -5 192.99 10.82
 -5 3 -5 196.42 12.33
 -5 3 -6 136.12 8.03
 5 -3 6 109.72 9.46
 -5 3 -6 134 9.1
 -5 3 -7 1.46 1.41
 5 -2 -8 65.05 4.62
 5 -2 -7 6.1 2.28
 5 -2 -7 7.58 3.45
 5 -2 -6 165.05 10.57
 5 -2 -6 156.15 13.63
 5 -2 -5 52.93 8.53
 5 -2 -5 67.32 9.2
 5 -2 -4 431.17 21.17
 5 -2 -4 336.41 22.92
 5 -2 -3 823.06 40.05
 5 -2 -3 921.08 41.33
 5 -2 -3 868.72 39.23
 5 -2 -2 313.59 19.68
 5 -2 -2 285.73 20.28
 5 -2 -2 346.65 20.09
 5 -2 -2 266.42 19.85
 5 -2 -2 328.71 19.91
 5 -2 -1 42.34 6.82
 5 -2 -1 43.73 7.62
 5 -2 -1 36.08 6.8
 5 -2 -1 40.58 7.28
 5 -2 0 88.69 9.94
 5 -2 0 87.27 9.81
 -5 2 0 90.13 8.12
 5 -2 0 76.46 9.48
 5 -2 1 10.02 4.13
 5 -2 1 9.42 3.64
 -5 2 -1 6.36 2.98
 5 -2 1 7.4 4.66
 5 -2 2 102.95 9.68
 5 -2 2 79.23 8.9
 -5 2 -2 86.48 8.33
 5 -2 2 73.52 9.46
 5 -2 3 351.38 21.44
 -5 2 -3 319.17 16.59
 -5 2 -3 364.46 19.2
 5 -2 3 342.96 21.34
 5 -2 4 844.71 40.76
 -5 2 -5 821.76 31.28
 -5 2 -5 801.22 32.96
 -5 2 -6 134.73 8.98
 -5 2 -6 148.92 10.4
 -5 2 -7 163.82 9.49
 -5 2 -7 155.51 10.17
 -5 2 -8 5.3 1.79
 5 -1 -8 124.77 7.06
 5 -1 -7 3.29 2.24
 5 -1 -7 5.36 3.41
 5 -1 -6 210.27 12.22
 5 -1 -6 134.09 13.26
 5 -1 -5 86.02 10.46
 5 -1 -4 9.22 4.67
 5 -1 -4 12.37 4.14
 5 -1 -4 13.36 4.93
 5 -1 -4 11.61 4.2
 5 -1 -3 908.47 42.63
 5 -1 -3 1003.03 41.17
 5 -1 -3 979.28 42.07
 5 -1 -3 859.57 38.67
 5 -1 -2 383.61 23.47
 5 -1 -2 391.53 22.39
 5 -1 -2 375.82 22.99
 5 -1 -2 401.61 22.01
 5 -1 -1 980 44.13
 5 -1 -1 1001.51 44.04
 5 -1 -1 950.03 42.27
 5 -1 0 879.58 38.83
 5 -1 0 802.17 37.63
 5 -1 1 6.24 3.38
 5 -1 1 5.2 3.75
 5 -1 2 25 5.06
 5 -1 2 25.78 5.89
 5 -1 3 132.9 13.92
 5 -1 3 151.25 11.5
 5 -1 3 151.92 12.67
 5 -1 4 450.82 22.4
 5 -1 4 478.95 25.12
 5 -1 5 421.96 26.16
 5 -1 6 360.88 22.22
 5 -1 6 366.91 19.21
 -5 1 -6 377.19 18.67
 -5 1 -6 383.99 19.93
 5 -1 7 343.78 19.87
 5 -1 7 371.03 17.98
 -5 1 -7 383.34 18
 -5 1 -7 393 19.26
 -5 1 -8 161.1 9.88
 -5 1 -8 143.56 9.96
 -5 1 -9 4.72 1.53
 5 0 -8 221.81 10.53
 5 0 -7 166.24 10.04
 5 0 -6 126.15 9.48
 5 0 -6 106.33 10.97
 5 0 -5 133.4 12.77
 5 0 -4 43.61 8.52
 5 0 -4 68.01 8.25
 5 0 -4 45.34 7.56
 5 0 -3 150.07 14.61
 5 0 -3 178.03 13.51
 5 0 -3 171.68 13.78
 5 0 -3 148.37 11.51
 5 0 -2 776.72 37.79
 5 0 -2 776.45 35.19
 5 0 -2 694.4 34.76
 5 0 -2 744.43 33.85
 5 0 -1 231.74 15.07
 5 0 -1 199.31 14.88
 5 0 -1 197.64 14.17
 5 0 0 1017.06 41.94
 5 0 0 1064.64 43.84
 5 0 0 968.09 42.95
 5 0 0 966.45 42.08
 5 0 1 1078.58 43.72
 5 0 1 993.04 43.33
 5 0 1 962.68 42.76
 5 0 1 998.51 41.98
 5 0 2 128.7 10.64
 5 0 2 124.36 11.06
 5 0 2 121.77 10.76
 5 0 2 108.29 9.39
 5 0 3 10.48 3.31
 5 0 3 9.85 3.41
 5 0 3 19.75 4.62
 5 0 3 10.25 3.46
 5 0 4 116.33 13.29
 5 0 4 131.45 10.69
 5 0 4 136.24 10.52
 5 0 4 147.12 12.18
 5 0 4 136.52 11.25
 5 0 5 989.92 46.9
 5 0 5 1015.77 42.17
 5 0 5 1004.81 42.55
 5 0 6 882.26 41.37
 5 0 7 490.56 26.03
 5 0 7 501.62 24.16
 -5 0 -7 512.31 23.77
 -5 0 -8 519.49 29.15
 5 0 8 569.7 25.17
 -5 0 -8 563.71 24.98
 -5 0 -8 529.98 25.56
 5 0 9 122.42 8.21
 -5 0 -9 108.42 7.66
 -5 0 -9 95.57 7.06
 5 1 -8 501.01 19.14
 5 1 -8 462.73 18.4
 5 1 -7 540.62 22.71
 5 1 -7 506.96 22.28
 5 1 -6 406.86 20.01
 5 1 -6 366.36 18.37
 5 1 -5 85.68 9.68
 5 1 -4 10.83 5.47
 5 1 -4 9.91 4.07
 5 1 -4 7.58 4.24
 5 1 -3 11.88 4.76
 5 1 -3 11.74 4.14
 5 1 -3 17.65 5.03
 5 1 -3 9.56 3.84
 5 1 -3 13.21 4.25
 5 1 -3 9.9 3.42
 5 1 -2 357.26 23.33
 5 1 -2 345.03 19.34
 5 1 -2 335.23 19.95
 5 1 -2 328.24 18.91
 5 1 -1 761.48 36.15
 5 1 -1 659.37 30.35
 5 1 -1 702.78 32.05
 5 1 -1 640.27 31.52
 5 1 -1 691.1 31.48
 5 1 -1 630.38 31.44
 5 1 0 700.83 30.61
 5 1 0 707.18 31.77
 5 1 0 746.29 33.04
 5 1 0 698.34 32.35
 5 1 0 636.21 31.37
 5 1 0 698.62 32.41
 5 1 1 178.58 12.88
 5 1 1 163.6 12.59
 5 1 1 157.07 12.29
 5 1 1 146.03 11.79
 5 1 2 29.75 5.15
 5 1 2 36.02 5.83
 5 1 2 35.19 5.66
 5 1 2 24.89 4.79
 5 1 3 431.42 22.38
 5 1 3 435.93 22.65
 5 1 3 452.99 24.08
 5 1 3 441.45 23.46
 5 1 3 449.29 22.81
 5 1 4 274.46 16.61
 5 1 4 282.45 16.36
 5 1 4 285.44 17.71
 5 1 4 250.75 16.7
 5 1 4 269.92 16.21
 5 1 5 166.75 14.94
 5 1 5 161.67 11.99
 5 1 5 156.47 11.07
 5 1 5 148.75 12.44
 5 1 5 157.6 12.42
 5 1 6 911.01 42.55
 5 1 6 913.16 39.33
 5 1 6 913.09 39.5
 5 1 7 928.59 39.13
 -5 -1 -8 537.1 33.1
 -5 -1 -8 585.54 27.41
 -5 -1 -9 111 7.5
 -5 -1 -9 123.38 11.48
 5 1 9 139.89 9.85
 -5 -1 -9 112.6 8.61
 -5 -1 -9 103.52 8.73
 5 1 10 145.62 9.11
 -5 -1 -10 132.26 7.53
 5 2 -8 60.08 4.14
 5 2 -8 56.84 3.78
 5 2 -7 340.74 15.83
 5 2 -7 322.23 15.54
 5 2 -6 693.93 29.26
 5 2 -6 615.56 27.13
 5 2 -5 234.96 13.26
 5 2 -4 53.47 10.07
 5 2 -4 46.25 6.37
 5 2 -3 286.13 21.99
 5 2 -3 288.69 16.54
 5 2 -3 251.8 17.2
 5 2 -3 251.82 16.71
 5 2 -3 246.69 14.99
 5 2 -2 22.72 6.77
 5 2 -2 21.58 4.28
 5 2 -2 29.6 5.22
 5 2 -2 25.58 4.7
 5 2 -1 346.4 22.49
 5 2 -1 321.06 16.97
 5 2 -1 299.63 18.25
 5 2 -1 312.76 17.46
 5 2 -1 303.29 18.14
 5 2 -1 293.31 17.97
 5 2 -1 272.84 17.15
 5 2 -1 291.2 18.51
 5 2 0 491.57 22.97
 5 2 0 490.52 24.7
 5 2 0 530.75 25.55
 5 2 0 498.79 25.14
 5 2 0 507.31 25.27
 5 2 0 481.71 24.48
 5 2 0 482.84 25.48
 5 2 1 1158.66 47.42
 5 2 1 1195.37 47.76
 5 2 1 1175.44 47.67
 5 2 1 1145.23 47.74
 5 2 1 1137.68 47.37
 5 2 1 1127.04 47.82
 5 2 2 1298.89 50.82
 5 2 2 1219.99 50.32
 5 2 2 1242.3 51.36
 5 2 2 1224.96 50.85
 5 2 2 1276.3 51.22
 5 2 3 214.69 13.82
 5 2 3 231.42 14.42
 5 2 3 232.49 14.52
 5 2 3 203.41 14.68
 5 2 3 191.07 14.11
 5 2 3 203.25 14.25
 5 2 4 759.87 33.69
 5 2 4 769 33.59
 5 2 4 762.3 33.52
 5 2 4 786.56 35.46
 5 2 4 737.78 34.53
 5 2 5 264.97 16.64
 5 2 5 279.6 16.06
 5 2 5 302.22 18.23
 5 2 5 270.7 17.28
 5 2 6 190.73 13.88
 5 2 6 223.91 15.1
 5 2 7 50.84 6.99
 5 2 7 48.91 6.7
 -5 -2 -8 640.68 29.22
 5 2 8 604.5 28.86
 5 2 8 543.26 27.07
 -5 -2 -9 570.78 31.85
 5 2 9 675.57 29.78
 -5 -2 -9 607.54 27.1
 -5 -2 -10 192.99 9.91
 -5 -2 -10 197.42 13.3
 5 2 10 181.93 11.93
 -5 -2 -10 197.03 10.32
 5 2 11 304.42 13.32
 5 3 -7 158.69 8.97
 5 3 -7 139.56 8.37
 5 3 -6 324.41 16.41
 5 3 -6 286.25 14.83
 5 3 -5 587.95 26.77
 5 3 -5 575.14 25.14
 5 3 -4 142.72 16.19
 5 3 -4 159.09 11.35
 5 3 -3 190.54 18.46
 5 3 -3 228.44 13.96
 5 3 -2 135.83 14.57
 5 3 -2 117.58 9.34
 5 3 -2 112.1 9.11
 5 3 -2 109.69 9.41
 5 3 -1 27.14 4.29
 5 3 -1 36.06 5.31
 5 3 -1 26.55 5.27
 5 3 -1 19.13 4.64
 5 3 -1 31.83 5.21
 5 3 -1 34.56 6.1
 5 3 0 114.44 8.68
 5 3 0 137.34 10.74
 5 3 0 129.66 10.87
 5 3 0 134.62 10.91
 5 3 0 129.91 10.68
 5 3 0 129.52 10.39
 5 3 0 129.01 11.44
 5 3 1 735.09 33.21
 5 3 1 772.09 33.47
 5 3 1 743.91 33.12
 5 3 1 711.7 33.24
 5 3 1 673.85 32.13
 5 3 1 746.75 34.17
 5 3 2 1601.54 64.19
 5 3 2 1696.2 63.7
 5 3 2 1667.59 63.43
 5 3 2 1659.84 64.43
 5 3 2 1592.73 63.35
 5 3 2 1631.3 64.59
 5 3 3 2282.97 85.2
 5 3 3 2276.12 83.46
 5 3 3 2238.7 83.39
 5 3 3 2293.42 85.01
 5 3 3 2190.23 83.96
 5 3 4 292.93 17.04
 5 3 4 296.02 17.09
 5 3 4 296.75 17.06
 5 3 4 295.75 18.34
 5 3 4 282.27 17.6
 5 3 5 514.1 25.71
 5 3 5 485.07 24.72
 5 3 5 559.8 27.65
 5 3 5 563.7 27.35
 5 3 6 12.51 3.82
 5 3 6 14.3 3.63
 5 3 6 12.31 4.06
 5 3 6 13.43 4.09
 5 3 7 117.32 10.85
 5 3 7 123.7 11.03
 -5 -3 -8 62.48 7.65
 -5 -3 -9 660.28 31.03
 5 3 9 637.4 30.48
 5 3 9 597.77 27.91
 -5 -3 -10 246.99 16.22
 5 3 10 219.45 13.89
 -5 -3 -10 245.78 12.45
 -5 -3 -11 356.91 14.55
 -5 -3 -11 328.74 13.8
 5 3 11 382.47 16.04
 5 4 -7 81.11 5.2
 5 4 -6 138.12 9.02
 5 4 -6 129.94 8.2
 5 4 -5 612.43 25.34
 5 4 -5 582.43 24.12
 5 4 -4 303.09 15.47
 5 4 -4 311.97 23.67
 5 4 -3 181.91 18.32
 5 4 -3 159.22 11.03
 5 4 -3 171.86 10.63
 5 4 -2 616.67 36.72
 5 4 -2 631.34 26.99
 5 4 -2 614.28 25.92
 5 4 -2 610.06 27.48
 5 4 -2 599.78 29.53
 5 4 -2 573.62 27.4
 5 4 -1 244.38 13.81
 5 4 -1 257.23 15.61
 5 4 -1 236.33 15.05
 5 4 -1 243.41 15.39
 5 4 0 136.79 14.24
 5 4 0 116.95 8.48
 5 4 0 118.46 10.26
 5 4 0 131.63 11.08
 5 4 0 131.33 11.5
 5 4 1 133.07 11.05
 5 4 1 135.88 11.09
 5 4 1 122.06 10.24
 5 4 1 130.18 11.64
 5 4 2 564.77 28
 5 4 2 551.26 26.8
 5 4 2 538.33 26.41
 5 4 2 531.36 27.48
 5 4 3 501.98 25.71
 5 4 3 446.38 23.52
 5 4 3 450.8 23.77
 5 4 4 258.68 17.2
 5 4 4 230.9 14.94
 5 4 4 217.68 15.03
 5 4 5 738.9 35.62
 5 4 5 771.46 35.29
 5 4 5 691.11 33.53
 5 4 6 765.67 35.38
 5 4 6 799.98 37.36
 5 4 6 808.17 36.69
 5 4 7 10.92 3.75
 5 4 7 12.42 4.15
 -5 -4 -8 39.02 6.49
 -5 -4 -9 220.19 18.28
 -5 -4 -9 243.94 17.13
 5 4 9 228.23 15.69
 5 4 9 249.47 16.1
 -5 -4 -10 183.58 14.52
 -5 -4 -10 202.76 13.5
 5 4 10 209.9 12.9
 5 4 11 122.55 7.58
 -5 -4 -11 102.28 6.06
 5 5 -6 26.3 3.16
 5 5 -5 72.96 6.15
 5 5 -5 65.39 5.51
 5 5 -5 62.73 6.21
 5 5 -4 576.78 24.13
 5 5 -4 531.54 23.36
 5 5 -4 532.5 25.14
 5 5 -3 217.56 13.85
 5 5 -2 650.19 39.26
 5 5 -2 719.47 28.73
 5 5 -2 670.74 30.07
 5 5 -2 665.96 28.05
 5 5 -2 627.6 29.07
 5 5 -2 674.67 30.39
 5 5 -1 778.95 43.39
 5 5 -1 792.41 31.89
 5 5 -1 784.6 35.24
 5 5 -1 791.68 31.77
 5 5 -1 755.18 34.04
 5 5 -1 754.75 35.55
 5 5 -1 806.66 34.48
 5 5 0 460.81 29.66
 5 5 0 417.96 23.69
 5 5 0 412.99 22.22
 5 5 0 413.21 21.76
 5 5 0 404.34 23.31
 5 5 1 55.38 9.78
 5 5 1 62.49 8.65
 5 5 1 53.27 7.51
 5 5 1 57.57 6.57
 5 5 1 59.16 7.98
 5 5 2 44.97 6.93
 5 5 2 28.95 5.63
 5 5 2 39.87 5.65
 5 5 2 28.48 5.81
 5 5 3 275.19 18.57
 5 5 3 271.52 17.07
 5 5 3 270.22 16.72
 5 5 4 684.63 33.51
 5 5 4 612.21 30.29
 5 5 4 675.19 31.29
 5 5 5 737.37 36.15
 5 5 5 723.27 34.13
 5 5 6 1741.94 68.91
 5 5 6 1709.57 67.07
 5 5 6 1827.37 69.78
 5 5 7 389.06 22.85
 -5 -5 -8 26.46 5.74
 5 5 8 19.58 5.2
 -5 -5 -9 10.33 5.66
 -5 -5 -9 10.73 4.51
 5 5 9 15.74 4
 5 5 9 16.65 4.62
 -5 -5 -10 78.06 9.08
 -5 -5 -10 89.14 8.9
 5 5 10 85.15 7.21
 5 5 10 96.3 8.28
 -5 -5 -11 39.56 4.63
 5 5 11 40.15 3.96
 -5 -5 -11 40.52 3.58
 -5 -5 -12 103.03 5.36
 5 6 -5 18.47 3.19
 5 6 -4 269.14 13.11
 5 6 -4 257.32 14.31
 5 6 -3 417.43 18.71
 5 6 -3 446.95 19.06
 5 6 -3 415.78 20.51
 5 6 -2 199.82 11.19
 5 6 -2 189.84 12.91
 5 6 -2 184.58 12.01
 5 6 -2 189.58 16.86
 5 6 -1 715.58 29.06
 5 6 -1 746.91 34.22
 5 6 -1 741.78 29.73
 5 6 -1 691.01 31.75
 5 6 -1 748.78 32.26
 5 6 0 352.87 25.28
 5 6 0 419.15 24.37
 5 6 0 414.56 21.97
 5 6 0 398.37 21.16
 5 6 1 309.55 21.84
 5 6 1 357.97 22.48
 5 6 1 321.53 19.36
 5 6 1 291.73 18.77
 5 6 1 301.33 17.61
 5 6 1 284.58 17.68
 5 6 1 312.24 19.64
 5 6 2 106.42 11.75
 5 6 2 114.65 11.98
 5 6 2 121.53 11.68
 5 6 2 109.31 9.85
 5 6 2 106.87 9.41
 5 6 2 106.03 10.93
 5 6 3 151.14 13.69
 5 6 3 172.7 14.53
 5 6 3 158.89 12.8
 5 6 3 174.08 12.66
 5 6 3 162.42 13.76
 5 6 4 628.68 32.8
 5 6 4 606.2 30.19
 5 6 4 589.77 29.35
 5 6 5 575.62 29.68
 5 6 5 530.77 28.35
 5 6 5 546.4 28.03
 5 6 6 763.22 35.76
 5 6 6 828.65 37.89
 -5 -6 -7 1128 47.41
 5 6 7 1052.6 48.21
 -5 -6 -8 495.55 27.17
 5 6 8 493.13 27.67
 -5 -6 -9 95.74 11.08
 -5 -6 -9 110.51 11.18
 5 6 9 127.41 11.74
 -5 -6 -10 2.25 3.15
 -5 -6 -10 2.46 3.14
 5 6 10 0.85 2.38
 -5 -6 -11 51.66 5.57
 5 6 11 53.44 4.73
 -5 -6 -12 3.4 1.1
 5 7 -4 27.89 3.78
 5 7 -3 60.69 6.03
 5 7 -2 205.58 13.31
 5 7 -2 188.34 11.6
 5 7 -2 222.89 13.12
 5 7 -1 206.18 14.85
 5 7 -1 177.46 12.3
 5 7 -1 181.18 12.48
 5 7 0 871.97 41.05
 5 7 0 844.47 37.89
 5 7 0 872.24 40.65
 5 7 1 713.89 34.7
 5 7 1 700.02 31.29
 5 7 1 674.95 31.33
 5 7 1 637.46 32.67
 5 7 2 402.65 23.8
 5 7 2 402.52 22.11
 5 7 2 418.17 23.89
 5 7 3 166.69 13.33
 5 7 3 158.36 14.8
 5 7 3 161.68 13.02
 5 7 3 143.82 11.52
 5 7 3 164.52 13.91
 5 7 4 191.12 15.76
 5 7 4 182.63 14.62
 5 7 4 183.23 13.6
 5 7 4 189.11 15.48
 -5 -7 -5 23.23 5.14
 5 7 5 26.12 5.85
 5 7 5 29.99 6.31
 5 7 5 21.96 5.33
 -5 -7 -6 57.9 8.04
 5 7 6 50.78 6.69
 5 7 6 45.74 7.51
 5 7 6 68.16 8.82
 -5 -7 -7 396.01 23.67
 5 7 7 391.05 23.22
 5 7 7 430.4 25.43
 -5 -7 -8 472.79 26.12
 5 7 8 407.99 23.21
 -5 -7 -9 471.8 25.97
 5 7 9 540.53 27.32
 -5 -7 -10 83.82 8.27
 5 7 10 92 8.37
 -5 -7 -11 35.68 4.52
 5 7 11 33.73 3.97
 -5 -7 -12 5.79 1.17
 5 8 -3 51.61 4.92
 5 8 -2 9.38 2.93
 5 8 -2 4.41 2.55
 5 8 -1 104.36 9.72
 5 8 -1 103.91 8.4
 5 8 -1 102.82 8.55
 5 8 0 564.3 28.03
 5 8 0 579.76 27.33
 5 8 0 525.92 25.64
 5 8 1 1009.89 45.53
 5 8 2 676.76 33
 5 8 2 755.44 36.82
 5 8 3 468.84 24.74
 5 8 3 482.51 27.8
 5 8 3 502.5 26.39
 5 8 4 21.19 4.49
 5 8 4 16.87 4.92
 5 8 4 13.62 5.64
 5 8 4 27.29 6.29
 5 8 4 16.68 4.47
 5 8 4 22.9 5.53
 5 8 5 11.33 3.73
 5 8 5 5.7 5.12
 5 8 5 3.47 3.71
 5 8 5 10.16 4.07
 5 8 6 5.67 4.82
 5 8 6 1.78 2.85
 5 8 6 5.45 3.89
 -5 -8 -7 396.4 22.13
 5 8 7 363.94 18.73
 5 8 7 363.36 22.47
 -5 -8 -8 343.17 19.82
 5 8 8 285.2 18.21
 5 8 8 351.59 21
 -5 -8 -9 175.41 12.7
 5 8 9 196.32 13.62
 -5 -8 -10 272.86 15.31
 5 8 10 301.28 15.96
 -5 -8 -11 177.66 9.95
 5 8 11 161.04 9.45
 5 9 -1 22.92 4.04
 5 9 -1 19.31 3.23
 5 9 0 2.33 2.4
 5 9 0 4.12 2.63
 5 9 1 337.64 18.23
 5 9 2 430.88 21.99
 5 9 2 407.86 23.32
 5 9 2 471.18 23.24
 5 9 3 454.13 22.87
 5 9 3 416.77 25.05
 5 9 4 634.8 28.4
 5 9 4 603.57 31.91
 5 9 5 4.56 2.72
 5 9 5 9.98 5.54
 5 9 5 7.08 3.54
 5 9 6 10.95 3.06
 5 9 6 0.63 4.38
 5 9 6 4.02 2.75
 5 9 6 4.66 3.46
 5 9 6 4.75 2.76
 5 9 7 7.2 2.35
 5 9 7 8.19 4.5
 5 9 7 5.35 2.76
 5 9 7 10.62 3.86
 -5 -9 -8 233.97 13.63
 5 9 8 231.68 14.72
 5 9 8 263.49 15.91
 -5 -9 -9 356.76 17.59
 5 9 9 369.8 18.93
 -5 -9 -10 404.34 18.54
 5 9 10 432.38 19.49
 5 9 11 195.48 10.01
 5 10 0 73.21 5.62
 5 10 0 61.77 5.53
 5 10 1 12.68 2.99
 5 10 1 15.02 3.51
 5 10 2 160.73 10.34
 5 10 2 177 11.54
 5 10 3 260.34 14.28
 5 10 3 265.78 15.68
 5 10 3 274.69 16.19
 5 10 4 458.14 23.84
 5 10 4 504.59 24.49
 5 10 5 492.73 22.93
 5 10 5 506.86 25.11
 5 10 5 501.44 24.42
 5 10 6 75.4 6.55
 5 10 6 78.26 8.32
 5 10 6 84.01 7.62
 5 10 6 66.05 6.84
 5 10 7 53.07 4.96
 5 10 7 68.85 7.33
 5 10 7 63.61 6.15
 5 10 7 72.38 7.01
 5 10 8 1.74 2.11
 5 10 9 62.76 5.82
 5 10 10 230.56 11.61
 5 10 11 330 13.71
 5 11 2 119.7 7.51
 5 11 3 174.95 10.02
 5 11 4 327 15.42
 5 11 4 321.42 15.83
 5 11 5 215.93 11.45
 5 11 5 233.82 12.48
 5 11 6 63.81 5.09
 5 11 6 70.15 5.92
 5 11 7 109.51 6.37
 5 11 7 141.16 8.13
 5 11 8 108.65 6.82
 5 11 9 0.53 1.16
 5 11 10 12.55 1.79
 6 -4 -4 279.9 11.55
 -6 4 3 79.03 5.2
 6 -4 -3 84.08 5.17
 -6 4 2 146.19 8.17
 6 -4 -2 152.83 7.92
 -6 4 1 180.17 9.52
 6 -4 -1 183.17 9.04
 -6 4 0 91.18 5.96
 6 -4 0 89.11 5.58
 -6 4 -1 8.58 1.77
 6 -3 -5 6.2 1.63
 6 -3 -4 176.39 8.68
 -6 3 4 140.48 7.83
 6 -3 -3 528.38 21.17
 6 -3 -3 486.75 21.79
 6 -3 -2 460.91 19.92
 6 -3 -1 365.09 16.98
 6 -3 0 418.51 18.86
 6 -3 1 85.65 7.85
 -6 3 -1 100.5 6.69
 -6 3 -2 33.04 3.75
 -6 3 -2 27.8 3.78
 -6 3 -3 46.39 4.46
 -6 3 -4 98.49 6.26
 6 -2 -6 126.6 6.29
 6 -2 -5 36.14 3.59
 6 -2 -4 -0.71 1.88
 6 -2 -3 61.35 6.38
 6 -2 -3 56.72 5.52
 6 -2 -3 61.68 6.43
 6 -2 -2 502.1 24.41
 6 -2 -2 468.82 24.88
 6 -2 -1 279.44 16.18
 6 -2 -1 309.51 16.36
 6 -2 -1 297.23 17.53
 6 -2 0 179.49 11.79
 6 -2 0 180.1 11.72
 6 -2 0 185.54 13.61
 6 -2 1 213.03 12.45
 6 -2 1 208.56 12.02
 -6 2 -1 198.95 11.49
 6 -2 1 204.19 14.22
 6 -2 2 40.37 5.36
 -6 2 -2 36.14 4.65
 6 -2 3 2.82 1.8
 -6 2 -3 0.59 2.03
 -6 2 -4 134.74 7.12
 -6 2 -4 160.7 9.51
 -6 2 -5 141.87 8.79
 6 -1 -6 214.13 9.71
 6 -1 -5 360.12 15.93
 6 -1 -4 52.55 5.35
 6 -1 -4 60.42 7.36
 6 -1 -3 6.82 3.47
 6 -1 -3 13.16 3.51
 6 -1 -3 12.09 3.59
 6 -1 -3 9.62 3.98
 6 -1 -2 67.01 8.05
 6 -1 -2 85.77 7.89
 6 -1 -2 83.2 8.29
 6 -1 -1 190.27 13.84
 6 -1 -1 201.61 13.12
 6 -1 -1 205.46 14.08
 6 -1 0 88.92 8.92
 6 -1 0 88.84 8.06
 6 -1 0 87.24 9.08
 6 -1 1 841.72 34.94
 6 -1 1 827.66 35.48
 6 -1 2 609.15 26.8
 -6 1 -2 534.19 24.59
 6 -1 2 568.63 27.82
 6 -1 3 84.88 7.31
 -6 1 -3 74.72 7.12
 6 -1 3 82.29 8.72
 -6 1 -4 8.6 2.2
 6 -1 4 9.74 2.58
 -6 1 -4 7.57 2.93
 -6 1 -5 53.04 4.57
 -6 1 -5 57.73 5.83
 -6 1 -6 17.4 2.47
 -6 1 -6 20.41 3.75
 6 0 -6 266.96 11.74
 6 0 -5 387.86 17.33
 6 0 -4 276.61 14.68
 6 0 -4 253.84 17.34
 6 0 -3 8.67 4.7
 6 0 -3 17.09 3.79
 6 0 -3 13.71 3.9
 6 0 -2 0.63 3.51
 6 0 -2 1.29 2.06
 6 0 -2 2.68 3.64
 6 0 -2 -0.44 2.69
 6 0 -1 188.15 14.86
 6 0 -1 200 12.98
 6 0 -1 205.13 14.66
 6 0 -1 200.49 13.68
 6 0 0 293.1 18.72
 6 0 0 273.57 15.49
 6 0 0 309.48 18.32
 6 0 1 827.18 36.44
 6 0 2 1281.55 50.22
 6 0 2 1219.97 50.94
 6 0 3 406.44 20.41
 6 0 3 410.36 22.14
 -6 0 -4 211.28 11.57
 6 0 4 232.56 13.01
 6 0 4 209.86 14.52
 -6 0 -5 25 3.66
 -6 0 -5 23.26 4.47
 -6 0 -6 0.73 1.6
 -6 0 -6 -1.31 2.8
 -6 0 -7 33.96 3.82
 -6 0 -7 32.28 4.61
 6 1 -6 173.13 8.47
 6 1 -5 257.76 13.08
 6 1 -4 594.95 26.24
 6 1 -4 598.19 30.49
 6 1 -3 235.25 17.58
 6 1 -3 240.58 14.26
 6 1 -3 240.32 13.72
 6 1 -2 100.58 11.12
 6 1 -2 91.93 8.19
 6 1 -2 87.21 9.36
 6 1 -2 91.15 8.28
 6 1 -1 9.45 3.04
 6 1 -1 14.94 4.37
 6 1 0 238.89 13.88
 6 1 0 291.2 17.22
 6 1 1 13.56 4.32
 6 1 2 339.96 18.93
 6 1 3 477.52 22.9
 6 1 3 438.4 21.93
 6 1 4 354.28 18.38
 6 1 4 352.47 20.07
 6 1 5 383.77 18.59
 6 1 5 416.89 21.6
 -6 -1 -6 14.86 3.34
 -6 -1 -7 0.62 3.87
 -6 -1 -7 2.76 2.27
 -6 -1 -7 -0.34 2.81
 -6 -1 -8 7.4 2.24
 -6 -1 -8 -0.28 2.61
 6 2 -6 15.49 2.11
 6 2 -5 116.56 7.79
 6 2 -4 447.35 20.84
 6 2 -4 469.76 25.76
 6 2 -3 1008.62 46.91
 6 2 -3 1037.71 40.82
 6 2 -2 697.2 34.27
 6 2 -2 651.55 27.45
 6 2 -2 618.37 27.76
 6 2 -1 143.71 9.78
 6 2 -1 147.96 11.87
 6 2 0 3.6 3
 6 2 1 38.8 6.02
 6 2 1 35.04 5.74
 6 2 2 9.75 3.52
 6 2 2 9.42 3.41
 6 2 2 11.48 3.83
 6 2 3 199.57 13.47
 6 2 4 686.99 30.19
 6 2 4 670.11 30.35
 6 2 5 379.48 18.8
 6 2 5 390.53 21
 6 2 5 356.61 19.91
 6 2 5 354.74 18.69
 6 2 6 393.83 20.02
 6 2 6 359.97 18.15
 -6 -2 -7 153.3 10.89
 -6 -2 -8 15.03 5.21
 -6 -2 -8 26.99 4.17
 -6 -2 -9 2.05 1.49
 -6 -2 -9 1.74 1.68
 6 3 -5 68.7 5.34
 6 3 -4 280.18 14.12
 6 3 -3 286.58 20.37
 6 3 -3 305.6 15.15
 6 3 -2 476.9 27.7
 6 3 -2 445.54 19.95
 6 3 -2 403.4 20.26
 6 3 -1 549.34 23.83
 6 3 -1 577.54 27.54
 6 3 -1 554.09 25.97
 6 3 0 138.05 11.48
 6 3 1 128.71 13.17
 6 3 1 114.27 10.14
 6 3 1 103.99 9.71
 6 3 1 103.95 10.07
 6 3 2 48.27 6.6
 6 3 2 52.41 6.93
 6 3 2 54.74 6.81
 6 3 2 40.16 6.24
 6 3 3 633.38 28.36
 6 3 3 586.05 28.77
 6 3 3 559.28 27.91
 6 3 3 569.28 28.2
 6 3 4 463.59 23.09
 6 3 5 394.97 20.19
 6 3 5 414.19 22.49
 6 3 5 402.99 21.22
 6 3 6 375.46 18.53
 6 3 6 363.49 20.48
 6 3 6 410.54 21.09
 6 3 6 389.21 20.02
 6 3 7 425.96 21.62
 6 3 7 423.32 20.62
 -6 -3 -8 215.28 13.65
 6 3 8 213.17 11.74
 -6 -3 -9 223.17 11.22
 6 4 -4 14.12 2.52
 6 4 -3 261.68 13.15
 6 4 -3 300.39 19.89
 6 4 -2 186.68 16.23
 6 4 -2 180.3 10.15
 6 4 -2 166.74 10.4
 6 4 -1 427.96 26.21
 6 4 -1 360.4 17.02
 6 4 -1 399.15 21.06
 6 4 -1 376.68 19.24
 6 4 0 387.79 21.13
 6 4 1 139.29 11.33
 6 4 2 211.23 14.32
 6 4 2 201.19 14.24
 6 4 2 204.82 14.66
 6 4 3 90.24 8.93
 6 4 3 84.11 9.01
 6 4 3 82.56 8.9
 6 4 4 78.02 7.94
 6 4 5 623.62 28.4
 6 4 5 621.97 30.62
 6 4 6 424.44 20.73
 6 4 6 405.54 22.59
 6 4 6 415.9 22.42
 6 4 6 430.07 22.56
 6 4 7 680.38 30.97
 6 4 7 654.9 30.35
 -6 -4 -8 193.67 13.06
 6 4 8 163.04 11.86
 6 4 8 186.35 12.29
 6 4 9 119.89 8.36
 -6 -4 -10 327.97 13.25
 6 5 -3 7.72 1.93
 6 5 -2 171.42 9.33
 6 5 -2 207.59 16.27
 6 5 -1 510.42 30.74
 6 5 -1 549.54 24.22
 6 5 0 812.67 41.87
 6 5 0 830.83 34.61
 6 5 0 811.25 35.89
 6 5 0 791.09 34.5
 6 5 1 171.99 16.45
 6 5 1 195.99 13.67
 6 5 2 225.41 15.13
 6 5 2 242.27 14.64
 6 5 3 117.63 10.36
 6 5 4 309.25 17.96
 6 5 5 44.88 6.38
 6 5 5 46.99 7.1
 6 5 6 423.05 23.72
 6 5 6 426.13 23.14
 6 5 6 459.42 24.19
 -6 -5 -7 473.83 22.68
 6 5 7 434 22.82
 6 5 7 474.82 23.85
 -6 -5 -8 670.71 30.55
 6 5 8 624.95 29.89
 6 5 8 648.02 30.8
 -6 -5 -9 256.02 15.18
 6 5 9 255.29 14.07
 6 5 9 275.2 15
 -6 -5 -10 164.98 8.09
 6 6 -1 40.8 4.73
 6 6 -1 55.2 7.61
 6 6 0 347.03 22.45
 6 6 0 395.01 19.49
 6 6 0 381.87 19.16
 6 6 1 441.3 26.82
 6 6 1 514.12 24.66
 6 6 1 514.96 24.38
 6 6 2 159.94 14.39
 6 6 2 185.46 13.55
 6 6 2 209.73 13.82
 6 6 2 164.05 13.21
 6 6 3 447.28 25.35
 6 6 3 443.98 23.58
 6 6 3 464.85 22.79
 6 6 3 455.78 24.8
 6 6 4 116.86 11.48
 6 6 4 123.16 11.89
 6 6 4 129.7 11.76
 6 6 4 127.07 10.44
 6 6 4 128.59 11.59
 6 6 5 4.89 3.49
 6 6 5 6.71 3.07
 6 6 5 6.04 3.66
 -6 -6 -6 26.77 5.07
 6 6 6 11.27 3.92
 6 6 6 15.78 4.29
 6 6 6 14.74 4.56
 -6 -6 -7 86.11 8.64
 6 6 7 66.98 7.2
 6 6 7 62.23 6.75
 6 6 7 72.55 8.53
 6 6 7 68.49 8.54
 -6 -6 -8 430.69 23.19
 6 6 8 463.82 23.82
 6 6 9 466.59 21.61
 6 6 9 503.25 22.47
 6 6 10 462.4 19.17
 6 6 10 529.14 20.56
 6 7 0 30.23 4.39
 6 7 0 24.79 3.83
 6 7 1 206.63 13.15
 6 7 1 193.38 14.03
 6 7 1 180.63 12.21
 6 7 2 401.65 21.67
 6 7 2 389.12 21.71
 6 7 2 358.57 20.16
 6 7 3 493.8 25.63
 6 7 3 432.79 21.39
 6 7 3 437.87 24.25
 6 7 4 606.73 30.1
 6 7 4 592.81 28.17
 6 7 4 664.4 31.46
 6 7 5 407.86 21.78
 6 7 5 435.63 24.92
 6 7 5 440.09 22.72
 6 7 5 423.69 24.01
 -6 -7 -6 19.31 4.73
 6 7 6 27.97 5.53
 6 7 6 25.92 5.37
 6 7 6 33.01 5.74
 6 7 6 31.28 6.06
 -6 -7 -7 12.1 4.08
 6 7 7 11.48 3.64
 6 7 7 8.59 2.8
 6 7 7 10.81 4.55
 6 7 7 4.79 3.52
 -6 -7 -8 166.75 11.87
 6 7 8 166.29 12.23
 6 7 8 180.65 12.52
 -6 -7 -9 276.94 14.8
 6 7 9 276.82 14.82
 6 7 9 292.43 15.07
 6 7 10 218.35 10.45
 6 7 10 214.01 10.83
 6 8 0 12.36 2.63
 6 8 1 24.49 4.3
 6 8 1 22.32 3.83
 6 8 2 211.31 13.88
 6 8 2 178.23 13.27
 6 8 2 196.5 12.94
 6 8 3 309.1 18.11
 6 8 3 284.02 18.18
 6 8 4 422.77 20.89
 6 8 4 378.22 21.85
 6 8 4 349.46 19.74
 6 8 5 433.32 21.44
 6 8 5 427.29 23.69
 6 8 5 478.37 23.06
 6 8 5 437.02 22.56
 6 8 6 248.69 13.49
 6 8 6 220.78 15.37
 6 8 6 259.42 15.71
 6 8 6 273.58 16.29
 6 8 6 241.27 15.05
 -6 -8 -7 129.24 9.2
 6 8 7 113.05 9.8
 6 8 7 137.91 9.45
 6 8 7 148.87 11.25
 6 8 7 153.16 10.57
 6 8 8 3.53 1.59
 6 8 8 9 3.09
 6 8 8 6.26 2.58
 6 8 9 48.22 4.87
 6 8 9 52.72 4.87
 6 8 10 43.75 3.65
 6 8 10 44.5 3.73
 6 9 1 28.09 3.8
 6 9 2 1.34 2.2
 6 9 2 4.54 2.48
 6 9 3 114.4 8.71
 6 9 3 88.73 8.35
 6 9 3 118.66 9.52
 6 9 4 103.19 7.89
 6 9 4 86.19 8.44
 6 9 5 310.4 15.42
 6 9 5 309.26 17.28
 6 9 6 456.12 19.44
 6 9 6 461.9 22.11
 6 9 6 464.14 20.87
 6 9 6 436.52 19.62
 6 9 7 242.18 12.26
 6 9 7 247.4 13.15
 6 9 7 213.63 11.64
 6 9 8 287.67 13.06
 6 9 8 254.95 11.84
 6 9 9 0.39 1.32
 6 9 9 1.25 1.12
 6 10 2 10.25 1.88
 6 10 3 8.26 2.03
 6 10 3 4.27 1.85
 6 10 4 50.16 4.52
 6 10 4 54.79 5.19
 6 10 5 179.31 9.42
 6 10 5 189.42 10.57
 6 10 6 501.2 20.96
 6 10 7 387.24 16.06
 7 0 0 212.69 11.32
 7 0 0 202.62 11.39
 7 0 1 1.73 1.77
 7 0 1 3.66 2.54
 7 0 2 79.46 5.93
 7 1 -2 360.24 17.03
 7 1 -1 253.75 13.97
 7 1 -1 235.04 12.11
 7 1 0 154.23 10.65
 7 1 0 158.34 9.86
 7 1 1 52.04 5.91
 7 1 1 63.26 6.19
 7 1 2 2.72 2.28
 7 1 2 4.4 2.91
 7 1 3 16.67 3.47
 7 1 3 21.26 3.89
 7 1 4 346.23 16.25
 7 2 -2 157.2 10.31
 7 2 -1 360.67 19.08
 7 2 -1 362.88 16.23
 7 2 0 483.48 23.8
 7 2 0 486.84 21.22
 7 2 1 404.54 21.13
 7 2 1 398.27 19.5
 7 2 1 419.37 19.28
 7 2 2 166.35 11.52
 7 2 2 147.56 9.9
 7 2 2 145.56 10.08
 7 2 3 20.85 4.34
 7 2 3 16.22 3.14
 7 2 3 14.85 3.75
 7 2 4 33.31 4.98
 7 2 4 33.55 4.55
 7 2 5 137.23 8.76
 -7 -2 -5 64.74 5.92
 7 3 -1 130.45 10.23
 7 3 -1 112.1 7.09
 7 3 0 223.05 14.65
 7 3 0 226.63 11.98
 7 3 1 420.44 21.84
 7 3 1 390.49 19.24
 7 3 1 397.84 18.78
 7 3 2 491.22 24.35
 7 3 2 472.02 21.68
 7 3 2 460.21 21.6
 7 3 3 220.3 14.17
 7 3 3 208.61 12.01
 7 3 3 193.32 12.2
 7 3 4 11.76 4.1
 7 3 4 9.03 3.14
 7 3 5 3.33 3.18
 -7 -3 -5 4.03 1.45
 7 3 5 3.13 2.32
 7 3 6 39.88 5.12
 -7 -3 -6 27.93 3.79
 7 4 -1 4.95 2.91
 7 4 0 102.27 9.48
 7 4 0 96.51 6.85
 7 4 1 374.59 20.89
 7 4 1 347.76 17.97
 7 4 1 389.16 17.71
 7 4 2 470.59 24.7
 7 4 2 473.24 21.54
 7 4 2 452.07 21.23
 7 4 3 794.58 35.56
 7 4 3 755.16 31.75
 7 4 3 802 32.58
 7 4 4 151.86 12.04
 7 4 4 160.45 10.02
 7 4 4 175.59 11.08
 7 4 5 14.71 3.76
 7 4 5 15.87 3.5
 7 4 6 8.8 2.85
 7 4 7 169.27 9.15
 7 5 0 3.3 2.93
 7 5 0 3.5 1.54
 7 5 1 162.15 12.34
 7 5 1 199.14 10.8
 7 5 2 249.18 16.17
 7 5 2 305.64 14.97
 7 5 3 287.06 17.4
 7 5 3 332.39 16.67
 7 5 4 705.52 31.91
 7 5 4 787.51 31.79
 7 5 5 123.46 9.06
 7 5 5 109.81 8.37
 7 5 5 123.52 8.91
 7 5 6 38.77 4.36
 7 5 6 32.59 3.41
 7 5 6 36.49 4.59
 7 6 1 15.37 2.71
 7 6 2 138.63 9.02
 7 6 3 128.32 9.05
 7 6 4 134.71 9.21
 7 6 4 184.54 11.22
 7 6 5 253.31 13.28
 7 6 5 236.74 13.8
 7 6 6 308.98 14.06
 7 6 6 352.74 16.46
 7 6 7 232.15 11.46
 7 7 2 7.74 2.11
 7 7 3 84.22 6.77
 7 7 4 346.67 16.99
 7 7 5 521.42 21.87
 7 7 6 102.51 6.83
 7 8 4 51.07 4.3

_iucr_refine_instructions_details
;
TITL ogh-2phpyno-agtfa-etoh_gau_a.res in P-1
    ogh-2phpyno-agtfa-etoh_gau.res
    created by SHELXL-2018/3 at 15:02:04 on 09-Nov-2024
REM Old TITL OGH-2PhPyNO-AgTFA-EtOH_gau in P-1
REM SHELXT solution in P-1: R1 0.082, Rweak 0.014, Alpha 0.053
REM <I/s> 0.000 for 0 systematic absences, Orientation as input
REM Formula found by SHELXT: C13 N O3 F3 Ag
CELL 1.54184 5.9098 10.722 11.522 64.288 80.344 74.073
ZERR 2 0.0002 0.0003 0.0002 0.002 0.002 0.002
LATT 1
SFAC C H Ag F N O
UNIT 26 18 2 6 2 6

L.S. 4
PLAN  5
SIZE 0.03 0.11 0.16
TEMP -153
BOND
list 4
fmap 2
acta
OMIT -2 133.5
REM <olex2.extras>
REM <HklSrc "%.\\OGH-2PhPyNO-AgTFA-EtOH_gau.hkl">
REM </olex2.extras>

WGHT    0.034700    0.227900
FVAR       0.67192
AG1   3    0.687451    0.581177    0.435535    11.00000    0.01603    0.02066 =
         0.01373   -0.00069   -0.00452   -0.00626
F1    4    0.717935    0.358593    0.931427    11.00000    0.03129    0.04115 =
         0.01775   -0.01604   -0.00326   -0.00084
F2    4    0.874517    0.163034    0.909580    11.00000    0.02528    0.02087 =
         0.01707    0.00240   -0.00511   -0.00626
F3    4    1.069126    0.326053    0.845282    11.00000    0.02279    0.03666 =
         0.01864   -0.00057   -0.00841   -0.01522
O1    6    0.750692    0.822242    0.344673    11.00000    0.01283    0.01906 =
         0.01894   -0.00336   -0.00522   -0.00273
O2    6    0.846273    0.454294    0.627917    11.00000    0.01861    0.02019 =
         0.01210   -0.00139   -0.00354   -0.00687
O3    6    0.560891    0.332587    0.725138    11.00000    0.01662    0.02414 =
         0.01744   -0.00413   -0.00458   -0.00853
N1    5    0.559939    0.916031    0.290579    11.00000    0.01562    0.01569 =
         0.01712   -0.00535   -0.00320   -0.00501
C1    1    0.579419    1.004298    0.163585    11.00000    0.01965    0.01962 =
         0.01556   -0.00473   -0.00054   -0.00748
AFIX  43
H1    2    0.729113    0.999121    0.118169    11.00000   -1.20000
AFIX   0
C2    1    0.385999    1.100797    0.100003    11.00000    0.02760    0.02040 =
         0.01541   -0.00550   -0.00346   -0.00818
AFIX  43
H2    2    0.401676    1.161682    0.011259    11.00000   -1.20000
AFIX   0
C3    1    0.167820    1.108536    0.166467    11.00000    0.02077    0.02077 =
         0.01935   -0.00779   -0.00792    0.00070
AFIX  43
H3    2    0.032149    1.174501    0.124016    11.00000   -1.20000
AFIX   0
C4    1    0.151026    1.018745    0.295413    11.00000    0.01730    0.02186 =
         0.01969   -0.00969   -0.00165   -0.00442
AFIX  43
H4    2    0.001966    1.023375    0.341511    11.00000   -1.20000
AFIX   0
C5    1    0.347209    0.921908    0.359087    11.00000    0.01535    0.01810 =
         0.01698   -0.00816   -0.00185   -0.00533
C6    1    0.335832    0.822875    0.497279    11.00000    0.01463    0.01777 =
         0.01628   -0.00785   -0.00006   -0.00244
C7    1    0.154357    0.748933    0.541476    11.00000    0.01562    0.02400 =
         0.01827   -0.01100   -0.00257   -0.00450
AFIX  43
H7    2    0.045888    0.760967    0.483185    11.00000   -1.20000
AFIX   0
C8    1    0.134202    0.658063    0.670906    11.00000    0.01972    0.02032 =
         0.02221   -0.00934    0.00361   -0.00792
AFIX  43
H8    2    0.013523    0.606444    0.700556    11.00000   -1.20000
AFIX   0
C9    1    0.289061    0.642094    0.757274    11.00000    0.02360    0.01997 =
         0.01492   -0.00439    0.00071   -0.00148
AFIX  43
H9    2    0.274292    0.579850    0.845657    11.00000   -1.20000
AFIX   0
C10   1    0.465601    0.717479    0.713928    11.00000    0.02087    0.02597 =
         0.01883   -0.01055   -0.00440   -0.00255
AFIX  43
H10   2    0.570130    0.707885    0.773096    11.00000   -1.20000
AFIX   0
C11   1    0.489866    0.806822    0.584414    11.00000    0.01844    0.02218 =
         0.01918   -0.00890   -0.00226   -0.00725
AFIX  43
H11   2    0.612164    0.857214    0.555157    11.00000   -1.20000
AFIX   0
C12   1    0.743717    0.370152    0.719828    11.00000    0.01466    0.01605 =
         0.01412   -0.00613   -0.00210   -0.00203
C13   1    0.856015    0.304041    0.851036    11.00000    0.01664    0.02277 =
         0.01383   -0.00400    0.00043   -0.00767
HKLF 4


REM  ogh-2phpyno-agtfa-etoh_gau_a.res in P-1
REM wR2 = 0.0563, GooF = S = 1.027, Restrained GooF = 1.027 for all data
REM R1 = 0.0218 for 2172 Fo > 4sig(Fo) and 0.0224 for all 2233 data
REM 190 parameters refined using 0 restraints

END  
     
WGHT      0.0347      0.2279 

REM Highest difference peak  0.517,  deepest hole -0.492,  1-sigma level  0.095
Q1    1   0.6644  0.5142  0.3331  11.00000  0.05    0.52
Q2    1   0.7094  0.6420  0.5351  11.00000  0.05    0.52
Q3    1   0.2503  0.6405  0.7061  11.00000  0.05    0.37
Q4    1   0.6484  0.5784  0.5555  11.00000  0.05    0.34
Q5    1   0.4325  0.8060  0.6700  11.00000  0.05    0.32

  REM The information below was added by Olex2.
  REM
  REM R1 = 0.0218 for 2172 Fo > 4sig(Fo) and 0.0224 for all 7679 data
  REM 190 parameters refined using n/a restraints
  REM Highest difference peak 0.52, deepest hole -0.49
  REM Mean Shift 0, Max Shift -0.001.

  REM +++ Tabular Listing of Refinement Information +++
  REM R1_all = 0.0224
  REM R1_gt = 0.0218
  REM wR_ref = 0.0563
  REM GOOF = 1.027
  REM Shift_max = -0.001
  REM Shift_mean = 0
  REM Reflections_all = 7679
  REM Reflections_gt = 2172
  REM Parameters = 190
  REM Hole = -0.49
  REM Peak = 0.52
  REM Flack = n/a

  
;
_olex2_submission_special_instructions  'No special instructions were received'
_oxdiff_exptl_absorpt_empirical_details
;
Empirical correction (ABSPACK) includes:
- Absorption correction using spherical harmonics
- Frame scaling
;
_oxdiff_exptl_absorpt_empirical_full_max  1.847
_oxdiff_exptl_absorpt_empirical_full_min  0.661
