# Supplementary material for: Free‐Standing Supramolecular Pyridine N‐Oxide‐Silver(I) Metallogels
Source: Adv Mater. 2025 Jul 1;37(37):2502818. doi: 10.1002/adma.202502818 (PMC12447065; doi:10.1002/adma.202502818)
Supplement: Supplementary file 2 — Supporting Data [file ADMA-37-2502818-s001.zip › (15Ag)H2O.cif]

data_15Ag_H2O
_audit_creation_date               2024-11-04
_audit_creation_method
;
Olex2 1.5-ac5-024
(compiled 2022.04.12 svn.rca3783a0 for Rigaku Oxford Diffraction, GUI svn.r6498)
;
_shelx_SHELXL_version_number       '2018/3'
_audit_contact_author_address      ?
_audit_contact_author_email        ?
_audit_contact_author_name         ''
_audit_contact_author_phone        ?
_publ_contact_author_id_orcid      ?
_publ_section_references
;
Dolomanov, O.V., Bourhis, L.J., Gildea, R.J, Howard, J.A.K. & Puschmann, H.
 (2009), J. Appl. Cryst. 42, 339-341.

Sheldrick, G.M. (2015). Acta Cryst. A71, 3-8.

Sheldrick, G.M. (2015). Acta Cryst. C71, 3-8.
;
_chemical_name_common              ?
_chemical_name_systematic          ?
_chemical_formula_moiety           'C13 H9 Ag F3 N O3'
_chemical_formula_sum              'C13 H9 Ag F3 N O3'
_chemical_formula_weight           392.08
_chemical_melting_point            ?
_chemical_oxdiff_formula           'C10 H10 N2 O3 Ag1 F3'
_chemical_oxdiff_usercomment       'colourless blocks, 2.5mg, H2O'
loop_
  _atom_type_symbol
  _atom_type_description
  _atom_type_scat_dispersion_real
  _atom_type_scat_dispersion_imag
  _atom_type_scat_source
 'C' 'C' 0.0181 0.0091 'International Tables Vol C Tables 4.2.6.8 and 6.1.1.4'
 'H' 'H' 0.0000 0.0000 'International Tables Vol C Tables 4.2.6.8 and 6.1.1.4'
 'Ag' 'Ag' 0.1306 4.2820 'International Tables Vol C Tables 4.2.6.8 and 6.1.1.4'
 'F' 'F' 0.0727 0.0534 'International Tables Vol C Tables 4.2.6.8 and 6.1.1.4'
 'N' 'N' 0.0311 0.0180 'International Tables Vol C Tables 4.2.6.8 and 6.1.1.4'
 'O' 'O' 0.0492 0.0322 'International Tables Vol C Tables 4.2.6.8 and 6.1.1.4'

_shelx_space_group_comment
;
The symmetry employed for this shelxl refinement is uniquely defined
by the following loop, which should always be used as a source of
symmetry information in preference to the above space-group names.
They are only intended as comments.
;
_space_group_crystal_system        'triclinic'
_space_group_IT_number             2
_space_group_name_H-M_alt          'P -1'
_space_group_name_Hall             '-P 1'
loop_
  _space_group_symop_operation_xyz
 'x, y, z'
 '-x, -y, -z'

_cell_length_a                     5.90670(10)
_cell_length_b                     10.7291(2)
_cell_length_c                     11.5264(2)
_cell_angle_alpha                  64.272(2)
_cell_angle_beta                   80.304(2)
_cell_angle_gamma                  74.082(2)
_cell_volume                       631.79(2)
_cell_formula_units_Z              2
_cell_measurement_reflns_used      5944
_cell_measurement_temperature      120
_cell_measurement_theta_max        75.6130
_cell_measurement_theta_min        4.2540
_shelx_estimated_absorpt_T_max     0.503
_shelx_estimated_absorpt_T_min     0.258
_exptl_absorpt_coefficient_mu      13.281
_exptl_absorpt_correction_T_max    0.886
_exptl_absorpt_correction_T_min    0.577
_exptl_absorpt_correction_type     gaussian
_exptl_absorpt_process_details
;
CrysAlisPro 1.171.42.90a (Rigaku Oxford Diffraction, 2023)
Numerical absorption correction based on gaussian integration over
a multifaceted crystal model
Empirical absorption correction using spherical harmonics,
implemented in SCALE3 ABSPACK scaling algorithm.
;
_exptl_absorpt_special_details     ?
_exptl_crystal_colour              colourless
_exptl_crystal_colour_primary      colourless
_exptl_crystal_density_diffrn      2.061
_exptl_crystal_density_meas        ?
_exptl_crystal_density_method      ?
_exptl_crystal_description         block
_exptl_crystal_F_000               384
loop_
  _exptl_crystal_face_index_h
  _exptl_crystal_face_index_k
  _exptl_crystal_face_index_l
  _exptl_crystal_face_perp_dist
 0 5 7 0.0562
 0 -5 -7 0.0562
 -1 -6 -7 0.0629
 -4 -2 -1 0.0611
 -2 -2 -7 0.0505
 2 -3 2 0.0632
 0 -3 5 0.0487
 3 0 -3 0.0491
 0 6 5 0.0434
 2 1 -5 0.0248
 3 6 2 0.0391
 1 4 -4 0.0092
 0 5 -2 0.0051
 -1 -4 4 0.0516

_exptl_crystal_size_max            0.14
_exptl_crystal_size_mid            0.11
_exptl_crystal_size_min            0.06
loop_
  _exptl_oxdiff_crystal_face_indexfrac_h
  _exptl_oxdiff_crystal_face_indexfrac_k
  _exptl_oxdiff_crystal_face_indexfrac_l
  _exptl_oxdiff_crystal_face_x
  _exptl_oxdiff_crystal_face_y
  _exptl_oxdiff_crystal_face_z
 0.3035 5.4965 6.5277 0.3839 -0.1370 0.9132
 -0.3035 -5.4965 -6.5277 -0.3839 0.1370 -0.9132
 -0.8459 -5.6706 -6.5501 -0.2570 0.0921 -0.9620
 -3.8266 -2.3233 -1.4788 0.8029 -0.2838 -0.5242
 -1.5646 -2.2813 -7.1463 -0.1945 -0.5515 -0.8112
 2.1437 -3.4569 1.8994 -0.2838 0.9582 0.0353
 0.0441 -2.9983 4.6592 0.4259 0.8930 0.1455
 3.1493 -0.2637 -3.1584 -0.9897 0.1303 -0.0597
 -0.0330 6.4832 4.5401 0.2807 -0.5151 0.8099
 1.6455 0.9821 -5.4620 -0.8523 -0.4630 -0.2433
 2.7813 5.9499 2.3214 -0.5487 -0.2970 0.7815
 1.0661 3.9866 -3.5448 -0.6069 -0.7906 0.0816
 -0.4938 4.9612 -1.9581 -0.1284 -0.9765 0.1733
 -1.3838 -3.7196 3.6674 0.6865 0.7234 -0.0734

_exptl_transmission_factor_max     ?
_exptl_transmission_factor_min     ?
_diffrn_reflns_av_R_equivalents    0.0294
_diffrn_reflns_av_unetI/netI       0.0312
_diffrn_reflns_Laue_measured_fraction_full  0.999
_diffrn_reflns_Laue_measured_fraction_max  0.999
_diffrn_reflns_limit_h_max         7
_diffrn_reflns_limit_h_min         -5
_diffrn_reflns_limit_k_max         12
_diffrn_reflns_limit_k_min         -10
_diffrn_reflns_limit_l_max         13
_diffrn_reflns_limit_l_min         -12
_diffrn_reflns_number              6792
_diffrn_reflns_point_group_measured_fraction_full  0.999
_diffrn_reflns_point_group_measured_fraction_max  0.999
_diffrn_reflns_theta_full          66.737
_diffrn_reflns_theta_max           66.737
_diffrn_reflns_theta_min           4.265
_diffrn_ambient_temperature        120
_diffrn_detector                   'Hybrid Pixel Array Detector'
_diffrn_detector_area_resol_mean   10.0000
_diffrn_detector_type              'HyPix-Arc 100'
_diffrn_measured_fraction_theta_full  0.999
_diffrn_measured_fraction_theta_max  0.999
_diffrn_measurement_details
;
List of Runs (angles in degrees, time in seconds):

  # Type    Start    End  Width  t~exp~   \w     \q     \k     \f   Frames
--------------------------------------------------------------------------
  1  \w     -4.00  22.00   0.50    0.10    --   53.18 -79.00 166.00   52
  2  \w    126.00 161.00   0.50    0.50    --  101.85  79.00 -68.00   70
  3  \w     77.00 102.00   0.50    0.50    --  101.85 -79.00 166.00   50
  4  \w     44.00 117.00   0.50    0.10    --   53.18  57.00   0.00  146
  5  \w     44.00  98.00   0.50    0.10    --   53.18-125.00 120.00  108
  6  \w     34.00  59.00   0.50    0.10    --   53.18 -79.00 166.00   50
  7  \w     57.00  98.00   0.50    0.10    --   53.18-125.00 -60.00   82
  8  \w     49.00 111.00   0.50    0.10    --   53.18  37.00  90.00  124
  9  \w      7.00  57.00   0.50    0.10    --   53.18 -37.00  90.00  100
 10  \w     58.00 121.00   0.50    0.10    --   53.18  57.00 -90.00  126
 11  \w     69.00  94.00   0.50    0.10    --   53.18-125.00   0.00   50
 12  \w    -11.00  55.00   0.50    0.10    --   53.18 -37.00-180.00  132
 13  \w     58.00  84.00   0.50    0.50    --  101.85 -99.00 -30.00   52
 14  \w     54.00 106.00   0.50    0.50    --  101.85-125.00-180.00  104
 15  \w     45.00  70.00   0.50    0.50    --  101.85 -99.00-120.00   50
 16  \w     64.00  99.00   0.50    0.50    --  101.85 -99.00 -90.00   70
 17  \w     62.00 102.00   0.50    0.50    --  101.85 -99.00   0.00   80
 18  \w    124.00 172.00   0.50    0.50    --  101.85  19.00-120.00   96
 19  \w     44.00 106.00   0.50    0.50    --  101.85 -99.00 120.00  124
 20  \w     83.00 121.00   0.50    0.50    --  101.85  19.00  90.00   76
 21  \w     30.00 104.00   0.50    0.50    --  101.85 -37.00-120.00  148
 22  \w     55.00 105.00   0.50    0.50    --  101.85 -99.00  60.00  100
 23  \w    109.00 168.00   0.50    0.50    --  101.85  37.00   0.00  118
 24  \w     49.00  74.00   0.50    0.50    --  101.85 -99.00-180.00   50
 25  \w    124.00 151.00   0.50    0.50    --  101.85  19.00  90.00   54
 26  \w     30.00  90.00   0.50    0.50    --  101.85 -37.00-180.00  120
 27  \w     53.00 105.00   0.50    0.50    --  101.85 -99.00  30.00  104
 28  \w     49.00  82.00   0.50    0.50    --  101.85-125.00 120.00   66
 29  \w     44.00  70.00   0.50    0.50    --  101.85 -19.00  60.00   52
 30  \w     88.00 113.00   0.50    0.50    --  101.85 -19.00  60.00   50
 31  \w     61.00 105.00   0.50    0.50    --  101.85 -99.00 -60.00   88
 32  \w    112.00 154.00   0.50    0.50    --  101.85  57.00  90.00   84
 33  \w     37.00  78.00   0.50    0.50    --  101.85 -37.00 -30.00   82
 34  \w     44.00 107.00   0.50    0.50    --  102.00-100.00-152.48  126
;
_diffrn_measurement_device         'four-circle diffractometer'
_diffrn_measurement_device_type    'SuperNova, Dualflex, HyPix-Arc 100'
_diffrn_measurement_method         '\w scans'
_diffrn_orient_matrix_type        
 'CrysAlisPro convention (1999,Acta A55,543-557)'
_diffrn_orient_matrix_UB_11        -0.2321621000
_diffrn_orient_matrix_UB_12        -0.0161547000
_diffrn_orient_matrix_UB_13        0.0832009000
_diffrn_orient_matrix_UB_21        0.1257451000
_diffrn_orient_matrix_UB_22        -0.1462801000
_diffrn_orient_matrix_UB_23        0.0963426000
_diffrn_orient_matrix_UB_31        0.0639253000
_diffrn_orient_matrix_UB_32        0.0715510000
_diffrn_orient_matrix_UB_33        0.0766723000
_diffrn_radiation_monochromator    mirror
_diffrn_radiation_probe            x-ray
_diffrn_radiation_type             'Cu K\a'
_diffrn_radiation_wavelength       1.54184
_diffrn_source                     'micro-focus sealed X-ray tube'
_diffrn_source_type                'SuperNova (Cu) X-ray Source'
_reflns_Friedel_coverage           0.000
_reflns_Friedel_fraction_full      .
_reflns_Friedel_fraction_max       .
_reflns_number_gt                  2198
_reflns_number_total               2239
_reflns_special_details
;
 Reflections were merged by SHELXL according to the crystal
 class for the calculation of statistics and refinement.
 
 _reflns_Friedel_fraction is defined as the number of unique
 Friedel pairs measured divided by the number that would be
 possible theoretically, ignoring centric projections and
 systematic absences.
;
_reflns_threshold_expression       'I > 2\s(I)'
_computing_cell_refinement         'CrysAlisPro 1.171.42.90a (Rigaku OD, 2023)'
_computing_data_collection         'CrysAlisPro 1.171.42.90a (Rigaku OD, 2023)'
_computing_data_reduction          'CrysAlisPro 1.171.42.90a (Rigaku OD, 2023)'
_computing_molecular_graphics      'Olex2 1.5-ac5-024 (Dolomanov et al., 2009)'
_computing_publication_material    'Olex2 1.5-ac5-024 (Dolomanov et al., 2009)'
_computing_structure_refinement    'SHELXL 2018/3 (Sheldrick, 2015)'
_computing_structure_solution      'SHELXT 2018/2 (Sheldrick, 2018)'
_refine_diff_density_max           0.504
_refine_diff_density_min           -0.705
_refine_diff_density_rms           0.087
_refine_ls_extinction_coef         .
_refine_ls_extinction_method       none
_refine_ls_goodness_of_fit_ref     1.077
_refine_ls_hydrogen_treatment      constr
_refine_ls_matrix_type             full
_refine_ls_number_parameters       190
_refine_ls_number_reflns           2239
_refine_ls_number_restraints       0
_refine_ls_R_factor_all            0.0217
_refine_ls_R_factor_gt             0.0212
_refine_ls_restrained_S_all        1.077
_refine_ls_shift/su_max            0.001
_refine_ls_shift/su_mean           0.000
_refine_ls_structure_factor_coef   Fsqd
_refine_ls_weighting_details      
 'w=1/[\s^2^(Fo^2^)+(0.0240P)^2^+0.3332P] where P=(Fo^2^+2Fc^2^)/3'
_refine_ls_weighting_scheme        calc
_refine_ls_wR_factor_gt            0.0510
_refine_ls_wR_factor_ref           0.0513
_refine_special_details            ?
_olex2_refinement_description
;
1. Fixed Uiso
 At 1.2 times of:
  All C(H) groups
2.a Aromatic/amide H refined with riding coordinates:
 C1(H1), C2(H2), C3(H3), C4(H4), C7(H7), C8(H8), C9(H9), C10(H10), C11(H11)
;
_atom_sites_solution_hydrogens     geom
_atom_sites_solution_primary       dual
_atom_sites_solution_secondary     ?
loop_
  _atom_site_label
  _atom_site_type_symbol
  _atom_site_fract_x
  _atom_site_fract_y
  _atom_site_fract_z
  _atom_site_U_iso_or_equiv
  _atom_site_adp_type
  _atom_site_occupancy
  _atom_site_site_symmetry_order
  _atom_site_calc_flag
  _atom_site_refinement_flags_posn
  _atom_site_refinement_flags_adp
  _atom_site_refinement_flags_occupancy
  _atom_site_disorder_assembly
  _atom_site_disorder_group
 Ag1 Ag 0.68742(3) 0.58123(2) 0.43555(2) 0.01923(8) Uani 1 1 d . . . . .
 F1 F 0.7178(3) 0.35874(18) 0.93140(15) 0.0311(4) Uani 1 1 d . . . . .
 F2 F 0.8747(3) 0.16315(15) 0.90985(14) 0.0254(3) Uani 1 1 d . . . . .
 F3 F 1.0689(3) 0.32661(17) 0.84542(14) 0.0278(3) Uani 1 1 d . . . . .
 O1 O 0.7513(3) 0.82213(18) 0.34454(16) 0.0195(4) Uani 1 1 d . . . . .
 O2 O 0.8460(3) 0.45422(17) 0.62804(16) 0.0187(4) Uani 1 1 d . . . . .
 O3 O 0.5606(3) 0.33247(18) 0.72508(16) 0.0207(4) Uani 1 1 d . . . . .
 N1 N 0.5600(4) 0.9162(2) 0.29032(19) 0.0170(4) Uani 1 1 d . . . . .
 C1 C 0.5795(5) 1.0037(3) 0.1639(2) 0.0193(5) Uani 1 1 d . . . . .
 H1 H 0.729204 0.998024 0.118481 0.023 Uiso 1 1 calc R U . . .
 C2 C 0.3866(5) 1.1006(3) 0.1003(2) 0.0215(5) Uani 1 1 d . . . . .
 H2 H 0.402823 1.161693 0.011634 0.026 Uiso 1 1 calc R U . . .
 C3 C 0.1679(5) 1.1084(3) 0.1666(2) 0.0225(5) Uani 1 1 d . . . . .
 H3 H 0.032275 1.174067 0.124005 0.027 Uiso 1 1 calc R U . . .
 C4 C 0.1507(5) 1.0191(3) 0.2957(2) 0.0201(5) Uani 1 1 d . . . . .
 H4 H 0.001682 1.024047 0.341909 0.024 Uiso 1 1 calc R U . . .
 C5 C 0.3482(4) 0.9219(2) 0.3592(2) 0.0164(5) Uani 1 1 d . . . . .
 C6 C 0.3346(4) 0.8234(2) 0.4966(2) 0.0172(5) Uani 1 1 d . . . . .
 C7 C 0.1551(5) 0.7489(3) 0.5417(2) 0.0191(5) Uani 1 1 d . . . . .
 H7 H 0.046612 0.760683 0.483554 0.023 Uiso 1 1 calc R U . . .
 C8 C 0.1339(5) 0.6575(3) 0.6712(2) 0.0214(5) Uani 1 1 d . . . . .
 H8 H 0.013219 0.605905 0.700717 0.026 Uiso 1 1 calc R U . . .
 C9 C 0.2899(5) 0.6418(3) 0.7575(2) 0.0219(5) Uani 1 1 d . . . . .
 H9 H 0.276101 0.579334 0.845903 0.026 Uiso 1 1 calc R U . . .
 C10 C 0.4654(5) 0.7179(3) 0.7136(2) 0.0216(5) Uani 1 1 d . . . . .
 H10 H 0.569518 0.708796 0.772763 0.026 Uiso 1 1 calc R U . . .
 C11 C 0.4902(5) 0.8069(3) 0.5847(2) 0.0194(5) Uani 1 1 d . . . . .
 H11 H 0.612903 0.857080 0.555518 0.023 Uiso 1 1 calc R U . . .
 C12 C 0.7439(4) 0.3701(2) 0.7195(2) 0.0164(5) Uani 1 1 d . . . . .
 C13 C 0.8558(5) 0.3037(3) 0.8516(2) 0.0189(5) Uani 1 1 d . . . . .

loop_
  _atom_site_aniso_label
  _atom_site_aniso_U_11
  _atom_site_aniso_U_22
  _atom_site_aniso_U_33
  _atom_site_aniso_U_23
  _atom_site_aniso_U_13
  _atom_site_aniso_U_12
 Ag1 0.01677(11) 0.01940(11) 0.01675(11) -0.00195(7) -0.00447(7) -0.00388(7)
 F1 0.0329(9) 0.0384(9) 0.0213(8) -0.0166(7) -0.0044(7) 0.0022(7)
 F2 0.0265(8) 0.0200(7) 0.0201(7) 0.0016(6) -0.0053(6) -0.0045(6)
 F3 0.0227(8) 0.0351(8) 0.0216(7) -0.0021(6) -0.0075(6) -0.0128(7)
 O1 0.0137(9) 0.0177(8) 0.0222(9) -0.0042(7) -0.0051(7) -0.0004(7)
 O2 0.0188(9) 0.0176(8) 0.0155(8) -0.0026(7) -0.0027(7) -0.0039(7)
 O3 0.0173(9) 0.0228(9) 0.0202(9) -0.0057(7) -0.0035(7) -0.0054(7)
 N1 0.0159(11) 0.0142(9) 0.0197(10) -0.0055(8) -0.0036(8) -0.0022(8)
 C1 0.0194(13) 0.0195(12) 0.0181(12) -0.0073(10) 0.0003(10) -0.0047(10)
 C2 0.0265(14) 0.0193(12) 0.0183(12) -0.0070(10) -0.0040(10) -0.0038(10)
 C3 0.0231(14) 0.0208(12) 0.0227(12) -0.0101(10) -0.0070(11) 0.0019(10)
 C4 0.0186(13) 0.0204(12) 0.0220(12) -0.0103(10) -0.0020(10) -0.0024(10)
 C5 0.0159(12) 0.0154(11) 0.0194(12) -0.0091(10) -0.0020(10) -0.0019(9)
 C6 0.0168(12) 0.0157(11) 0.0188(12) -0.0092(9) -0.0008(10) 0.0001(9)
 C7 0.0162(12) 0.0212(12) 0.0225(12) -0.0126(10) -0.0014(10) -0.0021(10)
 C8 0.0183(13) 0.0207(12) 0.0247(13) -0.0106(10) 0.0026(10) -0.0037(10)
 C9 0.0250(14) 0.0181(12) 0.0185(12) -0.0073(10) 0.0005(10) 0.0003(10)
 C10 0.0198(13) 0.0243(13) 0.0208(12) -0.0122(10) -0.0052(10) 0.0022(11)
 C11 0.0163(12) 0.0204(12) 0.0228(12) -0.0106(10) -0.0007(10) -0.0035(10)
 C12 0.0173(13) 0.0130(11) 0.0171(11) -0.0059(9) -0.0045(9) 0.0012(9)
 C13 0.0158(13) 0.0206(12) 0.0174(12) -0.0055(10) -0.0010(10) -0.0037(10)

_geom_special_details
;
 All esds (except the esd in the dihedral angle between two l.s. planes)
 are estimated using the full covariance matrix.  The cell esds are taken
 into account individually in the estimation of esds in distances, angles
 and torsion angles; correlations between esds in cell parameters are only
 used when they are defined by crystal symmetry.  An approximate (isotropic)
 treatment of cell esds is used for estimating esds involving l.s. planes.
;
loop_
  _geom_bond_atom_site_label_1
  _geom_bond_atom_site_label_2
  _geom_bond_distance
  _geom_bond_site_symmetry_2
  _geom_bond_publ_flag
 Ag1 Ag1 2.9847(3) 2_666 ?
 Ag1 O1 2.4434(17) . ?
 Ag1 O2 2.2433(16) . ?
 Ag1 O3 2.2611(16) 2_666 ?
 F1 C13 1.347(3) . ?
 F2 C13 1.339(3) . ?
 F3 C13 1.332(3) . ?
 O1 N1 1.323(3) . ?
 O2 C12 1.244(3) . ?
 O3 C12 1.239(3) . ?
 N1 C1 1.354(3) . ?
 N1 C5 1.366(3) . ?
 C1 C2 1.374(4) . ?
 C2 C3 1.387(4) . ?
 C3 C4 1.380(4) . ?
 C4 C5 1.394(4) . ?
 C5 C6 1.478(3) . ?
 C6 C7 1.397(4) . ?
 C6 C11 1.405(3) . ?
 C7 C8 1.392(4) . ?
 C8 C9 1.395(4) . ?
 C9 C10 1.388(4) . ?
 C10 C11 1.384(4) . ?
 C12 C13 1.549(3) . ?

loop_
  _geom_angle_atom_site_label_1
  _geom_angle_atom_site_label_2
  _geom_angle_atom_site_label_3
  _geom_angle
  _geom_angle_site_symmetry_1
  _geom_angle_site_symmetry_3
  _geom_angle_publ_flag
 O1 Ag1 Ag1 141.43(4) . 2_666 ?
 O2 Ag1 Ag1 82.90(4) . 2_666 ?
 O2 Ag1 O1 110.15(6) . . ?
 O2 Ag1 O3 161.46(7) . 2_666 ?
 O3 Ag1 Ag1 78.56(5) 2_666 2_666 ?
 O3 Ag1 O1 84.99(6) 2_666 . ?
 N1 O1 Ag1 110.66(13) . . ?
 C12 O2 Ag1 121.21(15) . . ?
 C12 O3 Ag1 126.18(15) . 2_666 ?
 O1 N1 C1 118.0(2) . . ?
 O1 N1 C5 120.82(19) . . ?
 C1 N1 C5 121.1(2) . . ?
 N1 C1 C2 121.2(2) . . ?
 C1 C2 C3 119.3(2) . . ?
 C4 C3 C2 118.9(2) . . ?
 C3 C4 C5 121.1(2) . . ?
 N1 C5 C4 118.3(2) . . ?
 N1 C5 C6 119.3(2) . . ?
 C4 C5 C6 122.4(2) . . ?
 C7 C6 C5 119.0(2) . . ?
 C7 C6 C11 118.9(2) . . ?
 C11 C6 C5 122.1(2) . . ?
 C8 C7 C6 120.5(2) . . ?
 C7 C8 C9 120.0(2) . . ?
 C10 C9 C8 119.6(2) . . ?
 C11 C10 C9 120.7(2) . . ?
 C10 C11 C6 120.2(2) . . ?
 O2 C12 C13 116.0(2) . . ?
 O3 C12 O2 131.0(2) . . ?
 O3 C12 C13 113.0(2) . . ?
 F1 C13 C12 109.8(2) . . ?
 F2 C13 F1 106.5(2) . . ?
 F2 C13 C12 111.93(19) . . ?
 F3 C13 F1 106.63(19) . . ?
 F3 C13 F2 107.4(2) . . ?
 F3 C13 C12 114.2(2) . . ?

loop_
  _diffrn_refln_index_h
  _diffrn_refln_index_k
  _diffrn_refln_index_l
  _diffrn_refln_intensity_net
  _diffrn_refln_intensity_u
 0 0 1 3197.31 89.27
 0 0 -1 3300.93 90.09
 0 0 2 57.44 4.65
 0 0 2 62.03 4.09
 0 0 -3 123.48 8.32
 0 0 -3 119.96 7.79
 0 0 3 106.72 7.29
 0 0 3 128.02 7.3
 0 0 -4 363.83 16.93
 0 0 -4 374.79 18.12
 0 0 -5 99.95 10.04
 0 0 -5 118.56 9.75
 0 0 -6 612.09 30.08
 0 0 -6 584.33 26.48
 0 0 6 536.46 19.45
 0 0 -7 1240.62 56.36
 0 0 7 1235.56 39.14
 0 0 7 1241.41 37.18
 0 0 8 853.36 29.4
 0 0 -8 863.18 47.23
 0 0 9 130.01 8.21
 0 0 9 126.89 6.96
 0 0 -9 127.73 17.64
 0 0 -10 286.83 12.71
 0 0 10 276.01 13.1
 0 0 -10 274.47 25.42
 0 0 -11 153.09 7.7
 0 0 11 158.79 8.34
 0 0 11 144.37 7.88
 0 0 -12 34.75 2.6
 0 0 12 33.93 3.05
 0 0 12 39.19 2.9
 0 1 13 25.18 2.1
 0 1 12 89.59 5.39
 0 1 12 81.47 4.83
 0 1 11 271.8 12.27
 0 1 11 256.76 10.78
 0 1 11 258.63 11.78
 0 -1 -11 263.74 11.3
 0 -1 -11 241.14 22.9
 0 1 10 338.96 13.98
 0 -1 -10 346.03 29.2
 0 1 10 319.43 27.71
 0 1 10 363.32 15.59
 0 -1 -9 414.9 31.86
 0 1 9 443.79 17.9
 0 1 9 415.57 15.75
 0 1 8 646.62 23.99
 0 1 8 685.15 22.62
 0 1 7 523.61 17.53
 0 -1 -7 556.44 29.51
 0 1 7 478.38 18.53
 0 -1 -6 452.04 20.9
 0 -1 -6 442.78 24.33
 0 1 6 506.63 22.7
 0 1 5 250.9 13.52
 0 -1 -5 221.07 14.44
 0 1 4 78.1 6.3
 0 -1 -4 75.81 6.82
 0 -1 -3 1521.75 47.59
 0 1 2 975.83 30.45
 0 1 1 5132.27 140.9
 0 1 0 1459.15 42.5
 0 1 -1 266.26 12.78
 0 1 -1 257.72 12.26
 0 1 -2 546.31 22.84
 0 1 -2 565.27 22.74
 0 1 -3 392.83 19.86
 0 -1 3 437.57 22.2
 0 1 -3 418.83 20.24
 0 1 -4 8.65 3.11
 0 -1 4 10.78 3.29
 0 1 -4 6.48 2.57
 0 -1 5 797.51 26.31
 0 1 -5 904.91 37.75
 0 1 -5 812.46 38.92
 0 1 -5 873.9 36.52
 0 -1 6 1471.67 44.88
 0 1 -6 1431.07 61.41
 0 1 -6 1491.77 55.76
 0 1 -7 930.86 46.27
 0 -1 7 768.95 26.91
 0 1 -8 309.77 26.7
 0 -1 8 304.16 13.69
 0 1 -9 154.6 8.68
 0 -1 9 146.51 8.64
 0 1 -9 134.18 17.46
 0 1 -10 210.65 21.61
 0 1 -10 250.2 11.22
 0 -1 11 86.24 5.31
 0 1 -11 83.43 5.12
 0 -1 11 84.82 5.35
 0 -1 12 61.85 3.23
 0 -1 12 58.21 3.1
 0 1 -12 62.4 3.2
 0 2 13 88.09 4.07
 0 2 13 124.09 5.53
 0 2 12 261.4 11.4
 0 2 12 265.96 10.64
 0 -2 -11 530.35 36.57
 0 -2 -11 520.7 18.86
 0 2 10 190.67 9.36
 0 -2 -10 198.77 21.58
 0 2 10 156.05 18.75
 0 2 10 184.97 10
 0 2 10 196.04 10.65
 0 2 9 493.76 19.48
 0 2 9 492.66 18.21
 0 -2 -8 961.45 46.57
 0 2 8 979.64 49.37
 0 2 8 1092.42 35.23
 0 2 8 1121.36 34.84
 0 -2 -7 40 6.92
 0 2 7 33.4 5.67
 0 2 7 33.52 3.21
 0 2 7 34 3.02
 0 2 7 38.16 3.4
 0 2 6 190.45 13.39
 0 -2 -6 186.49 13.85
 0 -2 -5 210.16 13.51
 0 2 4 1717.31 56.53
 0 -2 -4 1831.54 56.66
 0 2 4 1730.55 56
 0 2 3 2438.2 64.57
 0 2 3 2281.28 64.01
 0 2 2 216.62 9.74
 0 2 1 2431.74 73
 0 2 0 44.86 4.27
 0 2 -1 15.54 3.7
 0 2 -1 13.5 3.17
 0 2 -2 4.48 2.24
 0 2 -2 7.48 2.92
 0 2 -3 2001.5 67
 0 2 -3 2024.17 66.75
 0 2 -4 2724.54 95.06
 0 2 -4 2686.6 96.16
 0 -2 5 1920.58 57.16
 0 2 -5 1922.56 70.97
 0 2 -5 2079.02 74.92
 0 -2 6 959.67 31.5
 0 2 -6 959.39 30.64
 0 -2 7 397.32 16
 0 2 -7 381.83 29.69
 0 2 -8 7.52 4.13
 0 2 -8 9.8 2.21
 0 -2 8 11.17 2.43
 0 -2 8 7.52 2
 0 2 -9 -1.21 2.13
 0 2 -10 18.09 2.46
 0 -2 10 14.08 2.28
 0 2 -11 142.17 6.47
 0 -2 11 142.63 6.57
 0 3 14 62.61 3.12
 0 3 13 227.61 8.86
 0 3 13 228.31 9.11
 0 3 12 326.14 12.66
 0 3 12 309.94 12.85
 0 3 12 283.78 11.56
 0 -3 -11 288.32 25.75
 0 3 10 27.85 3.78
 0 -3 -10 23.17 7.72
 0 3 10 25.85 7.21
 0 3 10 31.5 3.71
 0 3 10 25.36 3.3
 0 3 9 622.52 22.65
 0 3 9 629.54 23.58
 0 3 9 676.74 23.52
 0 3 9 606.56 36.58
 0 3 9 652.73 22.95
 0 3 8 3.46 2.64
 0 3 8 3.77 1.27
 0 3 8 7.95 3.37
 0 -3 -8 7.2 3.31
 0 3 8 3.5 1.28
 0 3 8 4.59 1.49
 0 3 7 674.11 22.04
 0 3 7 649.46 21.93
 0 3 7 638.9 21.67
 0 3 7 699.8 21.98
 0 -3 -7 678.46 32.93
 0 3 7 700.41 23.18
 0 -3 -6 401.15 21.77
 0 3 6 393.05 21.28
 0 3 6 383.1 14.02
 0 3 5 1416.54 48.89
 0 3 5 1326.24 47.73
 0 -3 -4 472.37 17.43
 0 3 4 494.25 20.98
 0 3 4 506.58 21.2
 0 3 3 2190.05 67.23
 0 3 3 2225.8 67.86
 0 3 2 9768.61 273.73
 0 3 2 9999 276.75
 0 3 1 2378.96 76.51
 0 3 0 327.89 16.13
 0 3 0 331.51 19.24
 0 3 -1 86.17 8.48
 0 3 -1 88.72 9.82
 0 -3 2 507.68 30.29
 0 3 -2 502.64 25.59
 0 3 -2 501.41 27.18
 0 3 -3 1569.79 61.09
 0 3 -3 1627.22 62.51
 0 -3 3 1765.02 67.98
 0 3 -4 1564.02 61.08
 0 3 -4 1483.08 45.06
 0 -3 4 1569.38 45.46
 0 3 -5 1718.16 50.64
 0 -3 5 1701.19 50.92
 0 3 -5 1756.82 67.79
 0 3 -5 1641.53 50.39
 0 3 -5 1730.12 69.44
 0 -3 6 477.5 18.22
 0 3 -6 472.51 29.57
 0 3 -6 548.82 34.18
 0 3 -6 485.99 18.55
 0 3 -6 479.07 17.7
 0 -3 7 32.03 3.97
 0 3 -7 29.17 8.06
 0 -3 7 34.53 3.74
 0 3 -7 34.37 3.84
 0 -3 8 36.61 3.81
 0 3 -8 26.81 7.63
 0 -3 8 28.05 3.63
 0 3 -8 26.16 3.43
 0 3 -9 9.16 1.95
 0 -3 9 8.51 1.95
 0 -3 10 242.68 9.93
 0 3 -10 274.41 10.54
 0 3 -11 136.33 5.33
 0 -3 11 119.88 5.06
 0 4 14 215.29 7.78
 0 4 13 190.47 8.13
 0 4 13 177.18 7.73
 0 4 13 165.64 7.29
 0 4 12 695.07 23.31
 0 4 12 682.77 23.56
 0 4 12 667.7 23.27
 0 4 11 125.87 7.86
 0 -4 -11 93.82 14.49
 0 4 10 107.4 7.36
 0 4 10 101.59 7.09
 0 4 10 95.58 6.98
 0 4 9 20.12 3.07
 0 -4 -9 14.97 5.11
 0 4 9 27.03 3.21
 0 4 9 24.27 3.24
 0 4 9 15.54 2.41
 0 4 9 17.03 5.26
 0 4 9 16.56 5.31
 0 4 8 775.17 26.39
 0 4 8 845.95 27.1
 0 4 8 823.88 39.67
 0 -4 -8 781.8 39.73
 0 4 8 861.04 27.22
 0 4 8 858.63 40.97
 0 4 7 179.42 8.66
 0 4 7 179.44 8.03
 0 4 7 163.91 7.65
 0 4 7 175.6 8.06
 0 4 7 162.38 10.77
 0 4 6 1172.39 45.17
 0 4 6 1136.78 36.9
 0 4 6 1097.99 33.44
 0 4 6 1129.69 34.21
 0 4 6 1090.55 43.57
 0 -4 -5 454.95 16.62
 0 4 5 482.41 23.02
 0 4 5 456.57 22.32
 0 4 4 675.1 29.02
 0 4 4 655.2 28.55
 0 4 3 1557.49 52
 0 4 2 954.73 39.1
 0 4 1 146.2 13.12
 0 4 0 1766.43 60.62
 0 4 0 1772.55 66.35
 0 4 -1 316.38 19.6
 0 4 -1 298.21 21.67
 0 4 -2 1633.47 66.77
 0 4 -2 1636.5 64.28
 0 4 -3 1153.08 52.36
 0 4 -3 1268.97 39.11
 0 4 -3 1243.07 39.11
 0 -4 3 1363.71 39.22
 0 4 -3 1268.89 39.57
 0 4 -4 380.19 15.07
 0 4 -4 373.24 14.84
 0 4 -4 422.01 27.83
 0 4 -4 404.77 27.18
 0 4 -4 373.17 14.95
 0 -4 4 405.34 15.1
 0 -4 4 368.02 28.51
 0 4 -5 559.36 34.24
 0 4 -5 559.6 35.42
 0 -4 5 621.84 21.25
 0 4 -5 583.31 20.86
 0 4 -5 587.96 21.22
 0 -4 6 17.19 2.98
 0 -4 6 24.25 3.11
 0 4 -6 20.01 6.74
 0 4 -6 18.01 2.87
 0 -4 7 5.4 1.66
 0 4 -7 10.75 4.71
 0 4 -7 4.25 1.66
 0 -4 7 11.26 2.41
 0 4 -8 7.99 1.85
 0 4 -8 3.24 3.01
 0 -4 8 6.86 1.88
 0 -4 9 310.49 12.43
 0 4 -9 315.45 12.36
 0 4 -10 306.37 10.3
 0 -4 10 263.14 9.55
 0 5 14 189.55 7.09
 0 5 14 181.58 6.93
 0 5 13 197.31 8.47
 0 5 13 202.99 8.89
 0 5 13 194.43 8.83
 0 5 12 249.52 11.37
 0 5 12 236.65 11.3
 0 5 11 78.88 6.3
 0 -5 -11 67.86 11.1
 0 5 10 85.53 6.45
 0 5 10 93.12 13.02
 0 5 10 87.96 6.34
 0 5 9 412.23 28.48
 0 5 9 384 15.66
 0 -5 -9 397.6 27.67
 0 5 9 390.8 15.74
 0 5 8 649.45 22.58
 0 5 8 711.02 23.43
 0 5 8 629.82 34.41
 0 5 8 677.88 24.22
 0 5 8 687.87 37.53
 0 5 8 717.12 23.63
 0 -5 -8 667.63 36.64
 0 5 7 281.03 12.17
 0 -5 -7 315.41 22.23
 0 5 7 312.08 21.33
 0 5 7 276.35 11.13
 0 5 7 308.75 15.06
 0 5 7 292.26 11.59
 0 5 7 295.02 19.88
 0 5 6 529.93 18.28
 0 5 6 519.05 21.57
 0 5 5 401.21 22.1
 0 -5 -5 418.48 21.31
 0 5 5 395.23 17.3
 0 5 5 397.07 21.74
 0 -5 -4 846.51 40.58
 0 -5 -3 67.03 11.19
 0 5 2 0.76 2.5
 0 5 1 1458.07 60.12
 0 5 0 899.91 38.28
 0 5 0 870.64 43.27
 0 -5 0 820.75 46.03
 0 5 -1 1090.89 34.36
 0 5 -1 1060.53 33.05
 0 5 -2 2948.77 105.26
 0 5 -2 3126.18 102.97
 0 5 -2 2845.98 83.66
 0 5 -2 2853.55 84.63
 0 5 -3 361.39 27.2
 0 5 -3 363.53 14.56
 0 5 -3 361.94 25.78
 0 5 -3 377.25 15.08
 0 -5 3 337.59 28.69
 0 -5 4 577.17 38.65
 0 5 -4 519.07 34.12
 0 5 -4 519.91 33.43
 0 5 -4 562.59 20.3
 0 5 -4 543.94 20.37
 0 5 -5 14.3 2.57
 0 5 -5 8.84 4.14
 0 5 -5 5.69 3.48
 0 -5 5 3.8 3.87
 0 -5 5 9.91 2.31
 0 5 -5 9.74 2.06
 0 5 -6 289.79 12.9
 0 5 -6 294.84 24.94
 0 -5 6 274.69 13.43
 0 5 -7 125.76 15.59
 0 -5 7 131.32 7.99
 0 5 -7 135.39 7.7
 0 5 -8 324.56 12.92
 0 -5 8 335.52 13.4
 0 -5 9 292.79 10.83
 0 5 -9 302.29 10.83
 0 6 14 115.81 5.17
 0 6 13 47.58 3.57
 0 6 13 50.08 3.87
 0 6 13 49.78 4
 0 6 12 91.39 6.4
 0 6 12 94.84 6.02
 0 6 12 93.8 6.48
 0 6 11 65.37 10.71
 0 6 10 19.24 3.12
 0 6 10 22.16 3.2
 0 6 10 12.34 5.61
 0 6 9 779.96 26.94
 0 6 9 774.45 27.1
 0 6 9 741.04 42.77
 0 -6 -9 804.51 44.66
 0 6 9 813.33 28.46
 0 -6 -8 572.29 34.32
 0 6 8 577.85 33.12
 0 6 8 520 19.82
 0 6 8 512.84 23.01
 0 6 8 502.08 18.8
 0 6 7 625.89 21.25
 0 6 7 616.36 33.27
 0 6 7 575.2 31.58
 0 6 7 612.04 21.86
 0 6 7 634.05 25.9
 0 6 6 530.7 23.04
 0 6 6 541.88 19.1
 0 6 6 597.53 30.33
 0 6 6 545.1 18.34
 0 6 6 513.9 21.68
 0 6 5 296.72 14.73
 0 -6 -5 322 22.12
 0 6 5 278.05 14.73
 0 6 5 283.39 11.07
 0 6 5 294.81 19.79
 0 6 4 85.87 5.32
 0 6 4 87.84 5.89
 0 6 4 102.02 7.77
 0 -6 -4 96.52 13.88
 0 6 4 98.04 7.57
 0 -6 -3 36.65 10
 0 6 3 35.81 4.5
 0 6 3 34.59 3.44
 0 6 3 40.44 4.56
 0 6 3 35.83 3.59
 0 6 2 405.67 15.53
 0 6 2 389.05 15.08
 0 6 2 381.7 17.01
 0 6 1 1308.55 42.91
 0 6 1 1318.96 41.51
 0 6 1 1409.14 61.45
 0 6 1 1276.05 40.31
 0 -6 0 196.98 22.2
 0 6 0 192.18 19.41
 0 6 0 171.43 9.18
 0 -6 0 172.3 8.92
 0 6 0 171.51 9.84
 0 6 0 159.47 7.91
 0 6 -1 1415.1 44.22
 0 -6 1 1335.17 43.98
 0 -6 1 1330.17 67.79
 0 6 -1 1394.37 59.1
 0 6 -1 1398.64 63.72
 0 6 -1 1393.55 42.93
 0 6 -1 1507.25 45.39
 0 6 -2 901.47 29.7
 0 6 -2 939.99 49.17
 0 6 -2 892.35 45.11
 0 6 -2 901.8 30.59
 0 -6 2 869.97 30.71
 0 -6 3 124.44 17.92
 0 -6 3 132.26 8.25
 0 6 -3 127.46 7.87
 0 6 -3 123.01 16.27
 0 6 -3 124.02 7.47
 0 6 -3 118.37 15.06
 0 6 -4 59.17 10.86
 0 6 -4 73.84 5.55
 0 6 -4 82.97 13.28
 0 -6 4 68.53 13.45
 0 -6 4 76.58 6.14
 0 6 -4 71.24 5.66
 0 6 -5 274.7 12.3
 0 6 -5 270.5 12.16
 0 -6 5 270.37 13.03
 0 6 -5 260.55 23.39
 0 -6 6 369.8 15.48
 0 6 -6 363.37 14.82
 0 6 -7 438.97 15.94
 0 -6 7 430.63 16.36
 0 -6 8 363.64 13.12
 0 6 -8 376.25 12.94
 0 7 14 47.51 2.97
 0 7 13 6.93 1.63
 0 7 13 9.77 1.83
 0 7 12 16.22 2.62
 0 7 12 18.76 2.92
 0 7 11 90.17 6.77
 0 7 11 89.13 6.79
 0 7 11 82.11 6.23
 0 7 11 79.54 6.12
 0 7 10 451.37 18.32
 0 7 10 412.6 31.78
 0 7 10 461.92 19.41
 0 7 10 507.38 18.97
 0 7 9 838.62 28.65
 0 -7 -9 795.96 46.18
 0 7 9 847.32 29.69
 0 7 9 852.84 28.97
 0 7 9 764.69 46.52
 0 -7 -8 707.49 41.55
 0 7 8 623.93 22.64
 0 7 8 626.27 36.63
 0 7 8 653.3 28.15
 0 7 8 649.75 23.62
 0 7 7 503.09 23.75
 0 7 7 513.37 31.03
 0 7 7 519.09 19.42
 0 7 6 42.03 5.39
 0 7 6 37.47 3.43
 0 7 6 39.19 7.49
 0 7 6 34.3 3.6
 0 7 6 38.23 5.53
 0 7 5 16.91 3.83
 0 7 5 18.54 5.37
 0 7 5 17.07 2.39
 0 7 5 15.71 2.27
 0 7 5 21.39 4.02
 0 -7 -4 9.61 5.42
 0 7 4 10.99 2.14
 0 7 4 11.23 2.42
 0 7 4 12.7 3.08
 0 7 4 16.58 3.45
 0 7 3 424.99 19.13
 0 7 3 414.59 18.2
 0 7 3 420.06 16.7
 0 7 3 404.09 16.61
 0 -7 -3 424.12 34.33
 0 -7 -2 1626.1 76.06
 0 7 2 1534.9 47.89
 0 7 2 1557.95 48.6
 0 7 2 1612.01 51.05
 0 7 2 1507.35 48.88
 0 7 1 287.01 14.2
 0 -7 -1 310.14 29.07
 0 -7 -1 278.58 12.18
 0 7 1 263.4 12.7
 0 7 1 268.35 12.01
 0 7 1 295.33 25.93
 0 7 1 261.79 12.25
 0 7 1 247.99 11.17
 0 7 0 436.03 16.84
 0 -7 0 459.08 17.97
 0 -7 0 444.04 36.07
 0 7 0 471.3 34.33
 0 7 0 429.13 16.55
 0 7 0 438.85 18.13
 0 -7 1 695.14 25.07
 0 7 -1 636.89 41.48
 0 7 -1 659.92 23.51
 0 7 -1 695.28 25.03
 0 -7 1 642.35 45.93
 0 7 -2 27.59 8.2
 0 -7 2 21.33 3.33
 0 -7 2 25.42 9.3
 0 7 -2 20.53 6.34
 0 7 -2 20.05 2.91
 0 7 -2 25.83 3.5
 0 7 -3 113.47 6.99
 0 -7 3 111.3 17.34
 0 7 -3 89.48 13.43
 0 -7 3 112.98 7.64
 0 7 -3 105.92 7.24
 0 7 -4 141.46 16.32
 0 7 -4 155.41 8.56
 0 -7 4 176.38 9.54
 0 -7 5 490.07 18.76
 0 7 -5 519.13 18.27
 0 7 -5 463.71 17.5
 0 7 -6 244.77 10.14
 0 -7 6 228.65 10.36
 0 -7 7 388.17 13.58
 0 8 13 91.54 5.12
 0 8 13 87.16 5.32
 0 8 12 77.4 5.5
 0 8 12 83.38 6.02
 0 8 12 83.83 5.59
 0 8 11 294.37 13
 0 8 11 268.78 12.79
 0 8 11 291.86 13.64
 0 8 11 300.27 12.99
 0 -8 -10 657.87 40.02
 0 8 10 616.35 40.23
 0 8 9 342.71 14.43
 0 8 9 320.77 14.19
 0 8 9 326.24 14.57
 0 -8 -9 337.5 28.49
 0 8 9 331.68 15.13
 0 8 9 368.31 30.43
 0 8 8 24.45 6.9
 0 8 8 19.45 2.94
 0 -8 -8 33.6 9.03
 0 8 8 20.1 3.17
 0 8 7 56.95 10.13
 0 8 7 62.01 7.46
 0 8 7 42.3 4.44
 0 8 6 29.53 3.25
 0 8 6 30.92 3.62
 0 8 6 33.34 5.43
 0 8 6 23.09 6.66
 0 8 5 50.11 4.62
 0 8 5 52.21 4.44
 0 -8 -5 68.92 12.46
 0 8 5 54.03 6.66
 0 8 5 52.39 9.59
 0 8 5 51.45 6.29
 0 8 4 291.92 15.21
 0 8 4 264.6 12.68
 0 8 4 263.42 15.12
 0 8 3 773.29 27.73
 0 8 3 789.98 30.53
 0 8 3 790.9 27.79
 0 8 3 781.48 29.09
 0 8 2 385.18 15.94
 0 -8 -2 318.39 32.32
 0 8 2 370.44 16.52
 0 8 2 376.44 18.15
 0 8 2 383.19 16.64
 0 8 1 478.81 18.99
 0 8 1 520.63 20.68
 0 -8 -1 521.73 19.46
 0 8 0 384.91 16.76
 0 -8 0 355.12 33.52
 0 8 0 375.81 15.42
 0 -8 0 393.14 16.49
 0 -8 1 186.74 10.3
 0 8 -1 186.4 10.4
 0 -8 1 161.53 22.35
 0 -8 2 10.81 6.09
 0 -8 2 5.53 1.94
 0 8 -2 8.12 2.06
 0 -8 3 317.32 28.86
 0 8 -4 576.32 20.47
 0 -8 4 601.17 21.21
 0 8 -5 298.67 11.26
 0 8 -5 317.87 12
 0 -8 6 176 7.2
 0 8 -6 170.48 6.85
 0 9 13 190.28 8.03
 0 9 12 128.47 6.94
 0 9 12 119.31 6.15
 0 9 12 138.89 7.46
 0 9 11 277.05 11.74
 0 9 11 253.78 11.58
 0 9 11 279.73 12.68
 0 9 10 382.44 16.38
 0 9 10 364.07 15.34
 0 9 10 396.86 16.83
 0 9 10 370.5 15.69
 0 -9 -9 6.42 3.58
 0 9 9 4.29 3.99
 0 9 8 15.23 2.87
 0 9 8 16.83 2.77
 0 9 8 16.37 5.62
 0 9 7 22.26 3.36
 0 9 7 25.18 5.02
 0 9 7 21.97 6.73
 0 9 6 392.09 16.71
 0 9 6 373.1 15.59
 0 9 6 378.27 28.49
 0 9 6 434.46 20.91
 0 9 5 101.46 14.46
 0 -9 -5 79.09 14.27
 0 9 5 95.71 6.81
 0 9 5 94.13 6.54
 0 9 5 87.95 8.42
 0 9 4 361.93 17.57
 0 -9 -4 338.08 32.57
 0 9 4 359.94 15.99
 0 9 4 357.35 15.42
 0 9 3 366.81 16.27
 0 9 3 347.78 16.53
 0 -9 -3 363.1 34.29
 0 -9 -2 254.02 28.22
 0 9 2 280.32 13.7
 0 -9 -1 179.15 23.51
 0 9 1 175.46 10.29
 0 9 0 37.99 4.44
 0 -9 0 51.07 12.3
 0 -9 1 147.27 20.17
 0 -9 1 168.57 9.16
 0 9 -2 388.13 15.63
 0 -9 2 407.81 15.67
 0 9 -2 365.09 14.52
 0 9 -3 124.44 6.84
 0 9 -3 117.91 6.33
 0 -9 3 140.38 7.21
 0 9 -4 385.18 13.6
 0 9 -4 398.56 13.68
 0 -9 5 216.6 7.79
 0 10 12 151.82 7.12
 0 10 12 143.17 6.88
 0 10 11 188.08 9.14
 0 10 11 180.46 8.55
 0 10 11 162.31 8.52
 0 10 10 186.13 9.65
 0 10 10 175.53 9.59
 0 10 10 175.16 8.99
 0 10 10 174.88 9.3
 0 10 9 7.52 1.96
 0 10 9 8.57 2.11
 0 10 9 9.43 2.23
 0 10 9 11.07 2.28
 0 10 8 2.76 1.6
 0 10 8 1.58 1.22
 0 10 7 279.41 23.67
 0 10 6 179.11 18.97
 0 10 5 552.01 36.25
 0 -10 -4 692.5 49.29
 0 10 4 915.12 48.45
 0 -10 -3 39.16 10.99
 0 -10 -2 32.95 10.56
 0 10 1 7.13 1.93
 0 10 0 45.33 4.37
 0 -10 1 47.63 3.66
 0 10 -1 49.5 4.22
 0 -10 2 123.92 5.9
 0 10 -2 127.67 6.47
 0 10 -3 257.23 9.19
 0 11 11 47.2 3.62
 0 11 11 42.5 3.34
 0 11 10 41.19 3.62
 0 11 10 42.57 3.75
 0 11 9 22.61 2.83
 0 11 9 25.08 3.07
 0 11 9 24.36 2.98
 0 11 8 77.64 5.7
 0 11 8 73.11 5.38
 0 11 8 71.11 5.45
 0 11 7 266.15 12.11
 0 11 7 269.1 12.07
 0 11 6 255.61 11.81
 0 11 5 327.35 13.5
 0 11 5 319.76 13.72
 0 11 4 37.13 3.99
 0 11 4 42.35 4.03
 0 11 3 7.52 1.76
 0 11 3 4.57 1.66
 0 11 2 26.57 3.15
 0 11 2 24.03 2.89
 0 11 1 3.35 1.24
 0 11 1 3.75 1.26
 0 11 0 7.41 1.5
 0 11 -1 245.68 9.24
 0 11 -1 254.47 9.44
 0 12 10 45.66 3.15
 0 12 10 51.78 3.22
 0 12 9 157.64 6.98
 0 12 9 156.96 7.08
 0 12 8 295.09 11.01
 0 12 8 269.23 10.87
 0 12 8 300.53 11.38
 0 12 7 171.53 7.39
 0 12 7 168 7.89
 0 12 7 149.24 7.35
 0 12 6 29.5 2.48
 0 12 6 26.59 2.83
 0 12 6 23.88 2.59
 0 12 5 21.33 2.17
 0 12 5 25 2.51
 0 12 4 2.94 0.89
 0 12 4 2.51 0.89
 0 12 3 11.41 1.45
 0 12 3 11.08 1.56
 0 12 2 27.5 2
 0 12 2 32.42 2.49
 0 12 1 230.5 8.06
 0 13 6 52.33 2.86
 -1 12 3 92.47 4.2
 -1 12 4 77.1 3.89
 -1 12 5 84.05 4.25
 -1 12 5 95.75 4.63
 -1 12 6 150.26 6.14
 -1 12 6 165.04 6.65
 -1 12 7 114.36 5
 -1 12 7 104.91 4.91
 -1 12 8 6.55 1.08
 -1 11 -1 16.61 1.48
 -1 11 0 14.17 1.64
 -1 11 1 122.83 6.08
 -1 11 2 207.13 9.11
 -1 11 3 435.18 16.01
 -1 11 4 160.12 8.13
 -1 11 5 141.39 7.34
 -1 11 5 121.72 6.03
 -1 11 6 74.65 5.01
 -1 11 6 65.69 4.2
 -1 11 7 26.77 2.58
 -1 11 7 29.64 3.02
 -1 11 7 29.91 2.9
 -1 11 8 30.93 2.96
 -1 11 8 31.07 3.15
 -1 11 9 37.81 3.11
 -1 11 9 52.86 3.87
 -1 11 10 41.27 3.14
 -1 10 -3 15.52 1.45
 -1 10 -2 10.26 1.49
 -1 10 -1 14.05 2
 -1 10 0 138.37 7.5
 -1 10 0 136.07 7.38
 -1 10 1 219.16 10.54
 -1 10 1 223.21 10.59
 -1 10 2 375.47 15.8
 -1 10 2 385.1 15.81
 -1 10 3 399.96 16.34
 -1 10 3 376.35 16.3
 -1 10 4 118.98 7.6
 -1 10 4 109.37 6.65
 -1 10 5 133.16 7.98
 -1 10 5 120.07 7.17
 -1 10 6 15.2 2.46
 -1 10 6 16.58 2.77
 -1 10 7 115.25 7.11
 -1 10 7 123.74 7.41
 -1 10 7 108.68 6.88
 -1 10 8 137.48 7.5
 -1 10 8 131.63 7.52
 -1 10 8 127.94 7.39
 -1 10 9 169.45 8.76
 -1 10 9 170.58 8.37
 -1 10 10 107.33 6.22
 -1 10 10 93.85 5.54
 -1 10 10 108.14 6.25
 -1 10 11 77.24 4.67
 -1 10 11 76.99 4.6
 -1 9 -4 4 0.87
 1 -9 4 6.6 1.12
 -1 9 -3 7.5 1.41
 1 -9 3 7.95 1.5
 -1 9 -3 6.97 1.35
 1 -9 2 23.47 2.7
 -1 9 -2 22.75 2.75
 -1 9 -2 23.8 2.64
 -1 9 -1 105.8 6.73
 1 -9 1 106.84 6.53
 -1 9 -1 101.45 6.3
 -1 9 0 555.91 20.19
 1 -9 0 562.66 20.11
 1 -9 -1 268.22 27.32
 -1 9 2 502.01 19.93
 1 -9 -2 353.73 33.77
 1 -9 -3 71.14 14.33
 -1 9 3 74.16 6.19
 -1 9 3 70.58 6.23
 1 -9 -4 11.9 5.25
 -1 9 4 11.36 4.28
 -1 9 4 17.63 3.02
 -1 9 4 10.05 2.55
 -1 9 5 5.5 1.77
 -1 9 5 5.64 1.67
 -1 9 6 607.2 22.51
 -1 9 6 610.69 22.84
 1 -9 -7 184.96 23.13
 -1 9 8 320.23 14.76
 -1 9 8 341.97 14.4
 -1 9 8 348.51 14.4
 1 -9 -8 360.47 31.64
 -1 9 9 232.79 10.88
 -1 9 9 239.09 11.44
 -1 9 10 104.6 6.56
 -1 9 10 94.1 6.04
 -1 9 11 91.04 5.4
 -1 9 11 89.85 5.68
 -1 9 11 104.45 6.46
 -1 9 12 8.76 1.71
 -1 8 -6 53.23 2.9
 1 -8 6 52.56 2.97
 -1 8 -5 10.81 1.64
 1 -8 5 10.69 1.64
 1 -8 4 0.16 0.87
 -1 8 -4 1.3 0.83
 -1 8 -4 0.31 0.75
 -1 8 -3 10.01 1.99
 1 -8 3 16.38 2.49
 -1 8 -3 11.02 2.12
 1 -8 2 279.63 27.15
 -1 8 -1 1487.38 45.17
 -1 8 -1 1429.39 46.24
 -1 8 -1 1466.39 45.79
 1 -8 1 1477.87 46.26
 -1 8 0 674.27 25.36
 1 -8 0 610.94 45.29
 -1 8 0 651.86 24.45
 1 -8 0 703.64 25.03
 -1 8 0 718.91 24.53
 1 -8 -1 560.96 21.11
 -1 8 1 570.85 21.44
 -1 8 1 591.69 21.54
 1 -8 -1 539.94 41.9
 -1 8 1 589.9 22.75
 -1 8 2 73.14 5.6
 1 -8 -2 67.32 14.14
 -1 8 2 68.34 5.35
 -1 8 2 67.6 6.09
 -1 8 3 40.15 4.49
 -1 8 3 28.41 3.48
 1 -8 -3 50.9 11.75
 -1 8 4 152.16 9.39
 -1 8 4 176.55 17.56
 -1 8 4 158.69 8.89
 1 -8 -4 154.82 19.85
 -1 8 4 161.27 9.24
 -1 8 5 279.49 21.9
 -1 8 5 260.5 12.55
 -1 8 5 268.69 12.35
 -1 8 6 710.02 26.03
 -1 8 6 778.29 26.51
 -1 8 7 458.97 18.69
 -1 8 7 482.9 18.66
 -1 8 8 239.59 11.1
 1 -8 -8 224.16 24.71
 -1 8 8 218.09 11.02
 -1 8 8 224.67 11.6
 1 -8 -9 31.77 8.85
 -1 8 10 118.77 7.17
 -1 8 10 132.32 7.78
 -1 8 10 119.97 7.19
 -1 8 11 0.89 1.11
 -1 8 11 -0.17 1.12
 -1 8 11 0.17 1.09
 -1 8 12 14.35 2.39
 -1 8 12 15.68 2.08
 -1 8 13 164.23 6.8
 -1 7 -7 60.04 3.45
 1 -7 7 59.08 3.44
 -1 7 -6 0.37 0.53
 -1 7 -6 2.17 0.93
 1 -7 6 1.42 0.83
 -1 7 -5 70.05 4.49
 -1 7 -5 78.89 5.31
 1 -7 5 76.7 5.41
 -1 7 -4 56.85 4.58
 1 -7 4 32.43 9.8
 1 -7 3 585 40.67
 -1 7 -3 521.45 20.04
 1 -7 3 538.62 20.78
 1 -7 2 851.29 51.33
 1 -7 2 788.47 27.91
 -1 7 -2 755.75 27.36
 -1 7 -1 266.09 12.4
 1 -7 1 288.94 13.44
 -1 7 -1 261.95 12.57
 1 -7 1 281.06 28.3
 -1 7 -1 278.03 13.19
 1 -7 0 355.96 32.23
 -1 7 0 310.66 14.03
 -1 7 0 334.72 14.11
 1 -7 0 332.31 14.6
 -1 7 0 308.27 14.62
 -1 7 1 144 9
 -1 7 1 149.8 8.34
 -1 7 1 137.88 8.03
 1 -7 -1 148.18 8.31
 1 -7 -1 141.19 20.11
 -1 7 2 3.93 1.32
 1 -7 -2 6.11 4.25
 -1 7 2 6.24 1.92
 -1 7 2 4.04 1.38
 1 -7 -3 11.36 5.87
 -1 7 3 9.13 1.99
 -1 7 3 11.13 2.3
 1 -7 -4 132.92 16.89
 -1 7 4 118.11 7.14
 -1 7 4 116.87 13.16
 -1 7 4 121.4 7.35
 -1 7 4 129.86 7.84
 -1 7 5 966.05 32.23
 -1 7 5 954.47 44.65
 -1 7 5 1040.96 32.86
 -1 7 6 378.77 24.84
 -1 7 6 392.16 15.66
 -1 7 6 385.46 15.68
 -1 7 7 362.42 15.33
 -1 7 7 360.78 14.65
 -1 7 7 345.44 14.81
 1 -7 -7 385.12 31.21
 -1 7 8 195.16 10.72
 -1 7 8 210.53 10.11
 -1 7 8 202.11 10.32
 1 -7 -8 204.63 22.78
 1 -7 -9 5.7 4.35
 -1 7 9 2.12 1.3
 -1 7 9 3.2 1.51
 -1 7 9 2.29 1.18
 -1 7 10 3.57 1.55
 1 -7 -10 1.3 3.23
 -1 7 10 4.43 3.38
 -1 7 11 73.9 5.75
 -1 7 11 65.61 5.09
 -1 7 11 66.42 5.14
 -1 7 12 362.74 14.35
 -1 7 12 377.22 14.63
 -1 7 13 202.88 8.06
 -1 7 13 186.07 7.92
 -1 6 -8 68.32 3.8
 1 -6 8 63.49 3.72
 1 -6 7 1.08 0.88
 1 -6 6 226.99 10.7
 -1 6 -6 219.63 10.19
 1 -6 5 824.55 47.48
 -1 6 -5 806.78 45.05
 -1 6 -4 238.11 22.33
 -1 6 -4 216.96 10.64
 1 -6 4 199.08 22.48
 1 -6 4 210.27 11.31
 -1 6 -4 238.82 11.18
 -1 6 -3 510.42 19.36
 -1 6 -3 497.92 19.09
 1 -6 3 485.82 19.76
 1 -6 3 481.52 37.43
 -1 6 -3 455.45 32.76
 -1 6 -2 396.51 29.09
 1 -6 2 384.74 32.47
 -1 6 -2 379.99 15.87
 -1 6 -2 361.5 15.26
 1 -6 2 372.15 16.2
 1 -6 1 111.49 17.31
 -1 6 -1 105.72 7.22
 1 -6 1 111.96 7.5
 -1 6 0 104.15 6.6
 1 -6 0 110.9 7.09
 -1 6 0 109.7 7.27
 -1 6 1 36.43 3.53
 -1 6 1 36.6 3.56
 1 -6 -1 27.94 8.58
 -1 6 1 38.3 4.07
 1 -6 -1 38.08 3.65
 -1 6 2 217.06 9.88
 -1 6 2 227.59 9.9
 1 -6 -2 203.35 22.08
 -1 6 2 226.68 10.9
 1 -6 -2 225.07 9.46
 -1 6 2 232.91 11.84
 -1 6 3 1255.83 40.65
 -1 6 3 1171.58 36.04
 -1 6 3 1187.86 37.54
 -1 6 3 1183.58 36.41
 -1 6 4 2276.18 66.57
 -1 6 4 2309.73 71.96
 -1 6 4 2290.27 67.28
 -1 6 4 2301.35 66.9
 -1 6 5 1842.19 66.42
 -1 6 5 1845.68 54.61
 -1 6 5 1819.99 54.36
 -1 6 6 491.88 27.24
 -1 6 6 465.81 17.82
 -1 6 6 493.85 17.85
 1 -6 -7 212.34 21.78
 -1 6 7 236.93 10.7
 -1 6 7 223.23 10.14
 -1 6 7 218.05 10.77
 -1 6 7 202.19 17.69
 -1 6 8 0.97 1.16
 -1 6 8 1.09 1.15
 -1 6 8 1.25 1.52
 1 -6 -8 2.61 3.63
 -1 6 9 31.06 3.6
 1 -6 -9 30.92 8.9
 -1 6 9 31.51 3.73
 -1 6 9 31.22 3.62
 1 -6 -10 177.01 19.92
 -1 6 10 148.84 8.45
 -1 6 10 137.5 16.02
 -1 6 11 126.25 7.56
 -1 6 11 125.51 7.34
 -1 6 12 59.18 4.74
 -1 6 12 63.01 4.94
 -1 6 13 132.14 6.03
 -1 6 13 128.77 6.38
 -1 5 -9 8.27 1.24
 1 -5 9 7.42 1.18
 1 -5 8 46.77 3.85
 -1 5 -8 51.06 3.85
 -1 5 -7 116.04 6.86
 1 -5 7 119.23 7.3
 1 -5 6 978.17 32.87
 -1 5 -6 959.04 31.95
 -1 5 -6 954.56 49.76
 -1 5 -5 23.38 2.91
 1 -5 5 22.15 7.28
 1 -5 5 20.71 3.28
 -1 5 -5 16.54 5.91
 -1 5 -5 16.97 2.71
 1 -5 4 520.71 37.39
 -1 5 -4 461.33 32.97
 -1 5 -4 537 19.69
 1 -5 4 542.61 20.81
 -1 5 -4 514.09 19.73
 1 -5 3 1795.45 82.56
 -1 5 -3 1964.83 79.32
 1 -5 3 1949.12 59.68
 -1 5 -3 1948.07 58.88
 -1 5 -3 1984.66 58.81
 -1 5 -2 329.67 14.42
 1 -5 2 314.74 28.23
 -1 5 -2 356.35 14.16
 1 -5 2 347.16 14.92
 1 -5 1 460.98 33.08
 1 -5 1 386.64 16
 -1 5 -1 413.1 16.22
 -1 5 -1 391.4 26.58
 -1 5 -1 406.82 15.39
 1 -5 0 235.3 10.66
 -1 5 0 251.54 11.31
 1 -5 0 246.98 23.81
 -1 5 1 271.6 10.92
 -1 5 1 278.35 11.93
 -1 5 1 272.51 10.94
 -1 5 2 165.66 8.2
 -1 5 2 166.12 7.5
 1 -5 -2 189.51 18.8
 -1 5 3 866.11 26.68
 -1 5 3 847.98 27.28
 1 -5 -3 773.46 40.47
 -1 5 3 870.77 30.65
 -1 5 4 3883.33 115.45
 -1 5 4 4001.98 110.65
 -1 5 4 3877.75 110.32
 1 -5 -4 3910.83 123.99
 -1 5 4 3971.39 121.1
 -1 5 4 3968.22 110.49
 -1 5 5 1803.05 52.5
 -1 5 5 1796.04 52.37
 -1 5 5 1689.76 61.66
 -1 5 6 67.39 4.85
 -1 5 6 76.19 4.98
 1 -5 -7 37.4 8.6
 -1 5 7 46.77 4.02
 -1 5 7 42.12 3.62
 -1 5 7 41.5 4.09
 1 -5 -8 40.39 9.21
 -1 5 8 46.3 4.09
 -1 5 8 49.25 4.42
 -1 5 9 73.66 11.43
 -1 5 9 61.84 5.39
 -1 5 9 61.93 5.13
 -1 5 9 62.85 5.06
 1 -5 -9 59.97 11.34
 -1 5 10 96.32 7
 1 -5 -10 86.27 13.94
 -1 5 10 102.31 6.92
 -1 5 10 102.7 6.69
 -1 5 11 629.46 23.26
 -1 5 11 657.65 23.39
 -1 5 12 346.76 14.02
 -1 5 12 350.74 13.65
 -1 5 12 324.31 13.28
 -1 5 13 32.85 2.89
 -1 5 13 28.11 2.36
 -1 5 13 28.39 2.3
 -1 4 -10 10.35 1.31
 1 -4 9 126.72 6.5
 -1 4 -9 131.14 6.53
 1 -4 8 190.77 9.72
 -1 4 -8 202.22 9.56
 1 -4 7 518.09 20.54
 -1 4 -7 556.05 20.25
 -1 4 -7 557.25 36
 1 -4 6 411.05 17.27
 -1 4 -6 393.26 16.21
 -1 4 -6 421.39 30.86
 1 -4 5 562.12 21.51
 -1 4 -5 570.78 35.67
 -1 4 -5 548.17 19.8
 1 -4 5 592.74 37.5
 -1 4 -5 543.06 20.38
 1 -4 4 1297.74 64.08
 -1 4 -4 1387.06 61.57
 -1 4 -4 1464.2 43.8
 1 -4 4 1378.54 44.81
 -1 4 -4 1422.32 43.85
 -1 4 -3 86.73 5.82
 1 -4 3 88.09 6.26
 -1 4 -3 89.64 5.73
 1 -4 3 100.34 14.4
 -1 4 -3 95.78 12.44
 -1 4 -2 80.27 5.45
 -1 4 -2 79.06 5.14
 1 -4 2 77.22 5.6
 -1 4 -1 344.56 22.56
 1 -4 1 359.15 27.58
 1 -4 0 632.6 37.17
 -1 4 0 621.82 30.66
 1 -4 -1 338.09 24.5
 1 -4 -2 772.87 37.53
 1 -4 -3 297.51 18.7
 -1 4 4 1072.4 40.08
 1 -4 -4 1153.41 40.72
 -1 4 5 37.56 5.62
 -1 4 5 56.75 3.78
 -1 4 6 51.25 4.01
 -1 4 6 48.2 3.75
 -1 4 6 43.83 3.32
 1 -4 -6 43.56 8.04
 -1 4 7 90.72 5.43
 -1 4 7 100.78 6.47
 1 -4 -7 94.3 12.65
 -1 4 7 89.72 5.82
 -1 4 8 669.28 22.57
 1 -4 -8 711.45 40.44
 -1 4 8 631.04 22.12
 -1 4 8 642.88 23.11
 1 -4 -9 296.55 25.58
 -1 4 9 297.06 13.63
 -1 4 9 287.41 12.46
 -1 4 9 303.4 13.18
 -1 4 9 265.91 21.06
 1 -4 -10 1471.54 68.12
 -1 4 11 218.12 10.65
 -1 4 11 219.92 11.15
 -1 4 12 4.21 1.28
 -1 4 12 4.27 1.48
 -1 4 12 4.89 1.47
 -1 4 13 7.81 1.4
 -1 4 13 5.16 1.17
 -1 4 13 5.99 1.19
 1 -3 11 81.92 3.9
 -1 3 -10 20.15 2.26
 1 -3 10 21.2 2.1
 -1 3 -9 266.25 11.21
 1 -3 9 249.08 11.18
 -1 3 -8 442.2 32.25
 -1 3 -8 482.54 18.26
 -1 3 -7 1233.86 60.13
 1 -3 7 1288.25 41.57
 -1 3 -7 1279.37 40.63
 -1 3 -6 414.68 16.6
 -1 3 -6 452.5 31.25
 1 -3 6 419.2 17.49
 1 -3 6 433.41 16.73
 1 -3 5 423.25 29.66
 1 -3 5 413.4 16.67
 1 -3 5 393.88 15.64
 -1 3 -5 397.98 15.74
 -1 3 -5 403.49 28.06
 1 -3 4 355.2 13.79
 -1 3 -4 322.31 24.01
 -1 3 -4 352.01 13.52
 1 -3 4 342.32 26.19
 1 -3 4 340.25 14.43
 -1 3 -4 330.16 13.5
 1 -3 3 391.83 15.51
 1 -3 3 418 28.52
 -1 3 -3 394.21 14.7
 -1 3 -3 442.43 26.19
 1 -3 2 853.69 42.85
 -1 3 -2 849.87 38.34
 -1 3 -2 782.43 38.29
 -1 3 -1 644.28 30.63
 1 -3 1 720.52 36.95
 -1 3 0 1236.08 46.15
 1 -3 0 1334.21 53.81
 1 -3 -1 3945.95 124.63
 1 -3 -2 3116.29 98.06
 1 -3 -3 1907.42 57.98
 -1 3 3 1857.04 60.41
 1 -3 -4 407.74 16.63
 -1 3 4 405.77 17.33
 -1 3 4 410.16 18.6
 -1 3 5 106.42 8.29
 1 -3 -5 104.09 11.08
 -1 3 6 5.63 1.51
 -1 3 6 5.86 1.27
 -1 3 6 4.29 1.2
 -1 3 7 1324.55 41.92
 1 -3 -7 1310.93 57.36
 -1 3 7 1391.72 40.97
 -1 3 7 1390.15 41.26
 -1 3 8 1319.28 40.38
 1 -3 -8 1370.84 59.81
 -1 3 8 1256.6 51.77
 -1 3 8 1237.11 40.96
 -1 3 8 1320.08 39.69
 -1 3 9 799.2 28.49
 1 -3 -9 813.26 45.49
 -1 3 9 795.49 26.67
 -1 3 10 285.96 14
 1 -3 -10 320 27.04
 -1 3 11 8.28 1.83
 1 -3 -11 10.22 5.04
 -1 3 11 15.83 2.8
 -1 3 12 5.75 1.54
 -1 3 12 2.74 1.29
 -1 3 13 20.04 1.97
 -1 3 13 22.85 2.18
 -1 2 -11 51.11 3.27
 1 -2 11 67.1 4.08
 -1 2 -10 233.77 9.98
 -1 2 -9 544.86 35.61
 -1 2 -8 1198.75 57.86
 1 -2 8 1129.49 37.4
 1 -2 8 1131.81 36.88
 -1 2 -8 1158.19 36.85
 1 -2 7 463.56 17.86
 -1 2 -7 452.68 17.65
 -1 2 -7 458.05 32.61
 1 -2 7 470.81 18.64
 1 -2 6 122.79 7.8
 -1 2 -6 136.5 7.54
 1 -2 6 133.24 7.49
 -1 2 -6 123.36 15.18
 -1 2 -5 338.38 13.51
 1 -2 5 341.68 13.62
 -1 2 -5 342.17 24.34
 1 -2 5 355.78 14.56
 1 -2 4 37.85 3.35
 1 -2 4 48.84 8.62
 1 -2 4 36.3 3.63
 -1 2 -4 35.97 3.21
 -1 2 -4 33.63 6.34
 -1 2 -3 1564.86 59.42
 -1 2 -3 1436.75 59.42
 -1 2 -2 1364.98 51.38
 -1 2 -2 1342.15 51.09
 1 -2 1 1014.99 43.27
 -1 2 -1 1096.54 39.84
 -1 2 0 328.76 15.97
 1 -2 0 328.4 18.87
 1 -2 -1 1389.92 47.85
 1 -2 -2 6237.99 167.55
 -1 2 2 5711.31 163.78
 -1 2 3 2592.27 76
 -1 2 3 2496.93 74.42
 1 -2 -3 2623 75.53
 1 -2 -3 2636.25 74.48
 1 -2 -4 938.45 37.82
 -1 2 4 933.88 31.71
 1 -2 -5 348.51 21.19
 -1 2 5 324.1 16.17
 -1 2 6 440.4 15.82
 -1 2 7 1069.25 41.94
 -1 2 7 1088.18 33.09
 -1 2 7 1044.32 32.18
 1 -2 -7 1102.14 49.29
 -1 2 7 1026.45 33.73
 -1 2 8 204.05 9.26
 1 -2 -8 218.55 20.44
 -1 2 8 211.83 10.75
 1 -2 -8 205.46 10.08
 1 -2 -9 719.13 42.6
 -1 2 10 147.89 8.08
 -1 2 10 169.75 9.89
 -1 2 11 -0.72 1.4
 1 -2 -12 6.55 1.38
 -1 2 12 7.59 1.54
 -1 2 13 85.14 4.49
 1 -1 12 60.9 3.55
 1 -1 11 266.05 9.96
 -1 1 -11 258.6 10.34
 -1 1 -10 638.13 21.87
 -1 1 -10 604.94 37.58
 1 -1 9 1014.4 33.46
 -1 1 -9 1014.44 33.01
 -1 1 -9 1002.7 52.4
 1 -1 8 648.51 23.27
 1 -1 8 638.05 23.4
 -1 1 -8 653.22 23.03
 -1 1 -8 662.94 39.94
 -1 1 -7 559.19 20.03
 1 -1 7 537.51 20.01
 -1 1 -7 573.46 34.85
 1 -1 7 545 20.56
 1 -1 6 1.45 1.1
 -1 1 -6 2.22 1.12
 -1 1 -6 3.67 2.8
 1 -1 6 3.27 1.46
 -1 1 -5 21.85 2.54
 1 -1 5 22.81 2.84
 1 -1 5 16.82 4.98
 1 -1 5 20.59 2.47
 -1 1 -4 1420.66 51.2
 -1 1 -4 1363.3 54.78
 1 -1 3 2287.61 77.11
 -1 1 -3 2209.33 75.4
 -1 1 -3 2308.22 72.97
 1 -1 2 410.52 21.27
 -1 1 -2 410.65 20.19
 -1 1 -1 2485.24 75.52
 1 -1 0 47.22 5.01
 1 -1 -1 110.8 7.07
 -1 1 2 393.95 14.11
 -1 1 2 393.5 12.93
 1 -1 -3 858.8 33.05
 1 -1 -4 1459.6 52.51
 1 -1 -5 1273.56 47.38
 1 -1 -5 1085.88 35.25
 -1 1 6 1256.91 39.44
 -1 1 6 1348.42 44.76
 -1 1 7 719.47 25.32
 1 -1 -7 723.54 24.82
 1 -1 -8 543.14 20.21
 1 -1 -8 563.64 35.56
 -1 1 9 157.83 9.52
 1 -1 -9 138.62 17.22
 -1 1 10 39.64 4.52
 1 -1 -10 36.38 9.69
 -1 1 11 92.52 6.45
 -1 1 11 81.7 5.34
 -1 1 12 119.28 6.39
 -1 1 12 109.48 5.09
 1 -1 -12 113.17 5.62
 -1 1 13 122.77 5.21
 1 0 12 209.21 8.25
 1 0 12 242 9.44
 1 0 11 657.13 22.25
 -1 0 -11 590.93 20.3
 1 0 10 652.83 42.38
 1 0 10 685.87 24.44
 -1 0 -10 740.77 42.16
 -1 0 -9 127.49 7.45
 -1 0 -9 135.93 17.02
 1 0 9 123.38 7.76
 -1 0 -8 137.7 7.65
 1 0 8 133.6 6.75
 1 0 8 126.58 6.8
 1 0 8 122.79 7.66
 -1 0 -8 133.74 16.34
 1 0 7 3.07 1.21
 1 0 7 3.74 1.3
 1 0 7 1.17 1.12
 1 0 7 1.5 0.96
 -1 0 -7 -0.98 1.73
 -1 0 -7 3.18 1.36
 1 0 6 13.02 2.14
 1 0 5 584.03 28.85
 -1 0 -5 670.29 32.24
 1 0 4 5103.91 149.96
 1 0 4 4883.61 153.15
 1 0 3 342.54 17.91
 -1 0 -3 387.98 19.13
 -1 0 -2 3013.21 85.88
 1 0 2 2706.09 85.47
 -1 0 -1 1433.68 43.52
 1 0 0 828.06 23.98
 1 0 0 876.77 27.04
 1 0 -1 490.36 17.45
 1 0 -2 1925.72 58.29
 1 0 -3 776.11 31.32
 1 0 -4 1202.17 45.96
 1 0 -4 1174.22 36.64
 -1 0 5 862.93 29.21
 1 0 -5 895.41 40.16
 1 0 -6 1827.68 68.45
 1 0 -6 1803.92 53.85
 1 0 -7 994.44 50.01
 1 0 -7 1033.61 33.41
 1 0 -8 89.38 6.22
 1 0 -8 101.36 14.45
 -1 0 8 95.49 6.97
 -1 0 9 6.18 1.99
 1 0 -9 2.7 3.36
 1 0 -10 524.69 36.81
 -1 0 11 288.02 12.29
 1 0 -11 282.45 11.94
 -1 0 12 205.22 8.35
 1 0 -12 184.14 7.57
 1 1 13 162.7 6.29
 1 1 13 172.14 6.66
 1 1 12 470.81 16.72
 1 1 12 442.75 15.76
 1 1 11 402.33 15.76
 1 1 11 378.24 16.08
 1 1 10 299.83 13.32
 1 1 10 250.01 25.59
 1 1 10 280.59 11.87
 -1 -1 -10 317.38 26.47
 -1 -1 -10 294.76 12.42
 -1 -1 -9 53.24 4.54
 1 1 9 60.06 5.13
 1 1 9 49.29 4.15
 1 1 9 58.22 4.52
 -1 -1 -9 57.72 11.07
 1 1 8 17.92 2.43
 1 1 8 19.31 2.83
 -1 -1 -8 10.59 4.59
 1 1 8 17.24 2.38
 1 1 7 582.46 20.07
 -1 -1 -7 583.68 33.82
 1 1 7 590.41 20
 1 1 7 606.32 21.1
 1 1 6 149.75 7.59
 -1 -1 -6 161.66 14.92
 -1 -1 -5 3484.45 99.37
 -1 -1 -5 3312 108.83
 -1 -1 -4 3603.88 102.29
 -1 -1 -4 3791.15 111.63
 -1 -1 -3 608.6 23.83
 1 1 3 547.42 23.75
 1 1 2 2416.67 71.24
 1 1 2 2449.22 75.48
 -1 -1 -2 2463.99 71.23
 1 1 1 45.1 3.33
 1 1 1 41.99 3.58
 1 1 1 44.35 3.6
 1 1 1 41.92 3.01
 1 1 1 51.2 5.45
 1 1 0 50.14 5.39
 1 1 0 42.19 4.47
 1 1 -1 593.97 23.2
 1 1 -1 582.37 21.87
 1 1 -2 1698.65 53.36
 1 1 -2 1667.85 56.98
 1 1 -3 841.51 35.71
 1 1 -4 310.69 20.62
 1 1 -5 441.36 26.78
 1 1 -5 475.06 16.72
 1 1 -6 1498.45 46.41
 1 1 -6 1592.11 65.05
 1 1 -7 32.96 8.05
 -1 -1 7 30.53 3.67
 1 1 -7 32.43 3.62
 -1 -1 8 1.53 1.45
 1 1 -8 0.21 1.05
 -1 -1 9 259.02 12.59
 1 1 -9 263.24 24.8
 -1 -1 10 474.69 18.23
 1 1 -11 246.99 10.4
 -1 -1 11 258.35 10.67
 1 1 -12 234.62 8.19
 1 2 13 278.57 10.37
 1 2 13 273.14 10.14
 1 2 12 261.7 11.43
 1 2 12 235.41 9.85
 1 2 12 266.59 10.96
 1 2 11 254.08 11.02
 -1 -2 -11 267.17 23.56
 1 2 10 337.77 13.95
 1 2 10 287.79 27.65
 -1 -2 -10 311.03 26.73
 1 2 10 347.26 15.42
 1 2 10 327.97 13.75
 1 2 10 353.13 14.85
 -1 -2 -9 55.62 10.47
 1 2 9 48.78 4.62
 1 2 9 44.52 10.17
 1 2 9 44.36 4.15
 1 2 9 58.23 4.73
 1 2 8 178.55 8.79
 -1 -2 -8 169.94 17.5
 1 2 8 171.42 8.79
 1 2 8 181.8 19.23
 1 2 8 184 9.32
 1 2 7 242.3 11.05
 1 2 7 256.03 11
 1 2 7 280.55 11.11
 -1 -2 -6 1895.24 61.76
 1 2 6 2161.28 69.65
 -1 -2 -5 4636.35 130.47
 1 2 5 4342.63 135.69
 1 2 5 4769.03 137.54
 1 2 4 358.83 17.56
 -1 -2 -4 331.92 13.08
 1 2 4 327.17 16.63
 1 2 4 316.27 17.6
 1 2 3 1436.53 43.64
 1 2 3 1431.85 46.02
 1 2 3 1431.55 46.42
 1 2 3 1498.84 48.04
 1 2 2 980.51 33.15
 1 2 2 1030.77 31.57
 1 2 2 1074.08 32.87
 -1 -2 -2 983.02 29.01
 1 2 1 2326.33 68.26
 1 2 1 2297.01 67.76
 1 2 1 2307.39 68.5
 1 2 0 86.26 5.37
 1 2 -1 1970.92 66.17
 1 2 -2 1408.15 47.74
 1 2 -2 1429.86 52.88
 1 2 -2 1386.98 52.18
 1 2 -3 2040.83 72.5
 1 2 -3 1991.23 71.71
 1 2 -4 958.92 44.63
 1 2 -4 980.3 44.29
 -1 -2 5 690.38 23.58
 1 2 -5 712.82 24.07
 1 2 -6 4.28 3.27
 -1 -2 6 3.74 1.51
 1 2 -6 4.04 2.81
 1 2 -6 2.08 1.37
 1 2 -7 185.95 9.61
 -1 -2 7 186.19 9.93
 1 2 -7 181.1 19.91
 1 2 -8 118.83 7.22
 -1 -2 8 127.35 7.98
 1 2 -8 132.27 17.17
 1 2 -9 776.64 45
 1 2 -10 231.44 10.28
 -1 -2 10 220.97 10.09
 1 2 -11 250.12 9.57
 1 3 14 40.25 2.46
 1 3 13 471.91 15.93
 1 3 13 477.9 16.08
 1 3 13 435.15 15
 1 3 12 59.38 4.5
 1 3 12 59.16 4.6
 1 3 12 68.54 5.26
 1 3 12 58.99 4.37
 1 3 11 17.64 6.1
 -1 -3 -11 11.07 4.58
 1 3 11 9.84 2.43
 1 3 11 9.62 2.1
 1 3 10 23.06 3.26
 1 3 10 23.41 3.21
 1 3 10 16.27 2.91
 1 3 10 24.05 3.2
 -1 -3 -10 10.55 5.09
 1 3 10 20.6 7.07
 1 3 9 83.1 13.39
 1 3 9 85.96 6.38
 1 3 9 99.15 6.62
 1 3 9 81.5 6.03
 1 3 9 90.32 6.34
 -1 -3 -9 79.18 12.32
 1 3 8 284.12 12.35
 1 3 8 289.9 12.67
 1 3 8 311.87 24.14
 1 3 8 295.07 12.59
 -1 -3 -8 289.21 22.86
 1 3 8 289.6 12.6
 1 3 7 2307.67 79.65
 1 3 7 2078.8 62.89
 1 3 7 2168.07 62.67
 1 3 7 2168.13 62.44
 1 3 7 2213.7 62.99
 1 3 7 2080.26 62.75
 1 3 7 2053.36 65.41
 1 3 7 2230.17 62.52
 1 3 6 2557.35 83.56
 1 3 6 2652.36 83.6
 1 3 5 685.97 28.71
 1 3 5 651.49 28.87
 1 3 4 147.43 11.11
 1 3 4 136.86 6.95
 1 3 4 155.88 10.32
 1 3 4 153.32 10.55
 1 3 4 147.57 13.02
 1 3 3 522.88 21.35
 1 3 3 551.85 21.89
 1 3 3 482 18.27
 1 3 3 528.33 26.68
 1 3 3 552.2 20.33
 1 3 2 23.78 4.18
 1 3 2 27.84 5.1
 1 3 1 72.25 4.15
 1 3 1 76.22 8.16
 1 3 1 80.36 8.63
 1 3 0 1679.06 61.02
 1 3 0 1736.68 54.27
 1 3 0 1776.05 60.54
 1 3 -1 2198.06 74.05
 1 3 -1 2162.23 68.06
 1 3 -1 2052.7 58.55
 1 3 -1 2284.18 71.8
 1 3 -2 2232.07 75.41
 1 3 -2 2335 81.39
 1 3 -3 510.3 27.61
 1 3 -3 511.25 30.23
 -1 -3 4 76.06 5.04
 1 3 -4 78.33 5.37
 1 3 -5 64.28 10.5
 1 3 -5 72.83 5.43
 -1 -3 5 77.48 5.46
 1 3 -5 80.37 12.09
 -1 -3 6 183.29 9.57
 1 3 -6 189.29 9.73
 1 3 -6 190.42 19.5
 1 3 -6 168.3 18.65
 -1 -3 7 277.8 12.75
 1 3 -7 262.04 24.74
 1 3 -7 279.67 12.55
 -1 -3 8 1026.91 33.81
 1 3 -8 1079.23 54.01
 1 3 -9 527.34 19
 -1 -3 9 508.97 18.99
 -1 -3 9 503.26 18.52
 1 3 -10 180.29 7.9
 -1 -3 10 158.78 7.26
 1 3 -11 235.33 8.25
 1 4 14 188.1 7.24
 1 4 13 91.23 5.51
 1 4 13 100.38 5.45
 1 4 13 103.5 5.84
 1 4 12 23.01 2.89
 1 4 12 16.03 2.61
 1 4 12 20.22 2.89
 1 4 12 15.67 2.58
 1 4 11 20.77 3.29
 1 4 11 17.78 2.9
 1 4 11 24.34 3.3
 1 4 10 895.86 30
 1 4 10 785.67 47.34
 1 4 10 839.56 29.75
 -1 -4 -10 886.83 47.31
 1 4 10 855.08 29.7
 -1 -4 -9 997.78 49.72
 1 4 9 1005.31 33
 1 4 9 1019.6 33.28
 1 4 9 979.29 32.63
 1 4 9 917.71 49.25
 1 4 9 955.49 32.38
 1 4 8 821.32 26.9
 1 4 8 742.25 29.72
 1 4 8 771 26.09
 1 4 8 781.91 26.31
 1 4 8 817.49 41.19
 1 4 8 783.96 26.83
 1 4 8 796.32 26.42
 1 4 8 865.04 41.07
 1 4 7 980.82 32.06
 1 4 7 1051.06 36.55
 1 4 7 1119.15 32.94
 1 4 7 1077.87 34.77
 1 4 7 1042.99 45.76
 1 4 7 1054.23 32.91
 1 4 7 1051.48 32.68
 1 4 7 1039.05 32.43
 -1 -4 -7 1066.7 40.98
 1 4 7 1153.37 47.24
 1 4 6 1235.04 37.22
 1 4 6 1290.59 37.2
 1 4 6 1270.29 37.46
 1 4 6 1231.83 37.36
 1 4 6 1162.32 47.86
 1 4 5 164.07 12.46
 1 4 5 153.84 11.96
 1 4 4 3.35 2.09
 1 4 4 2.17 1.62
 1 4 4 7.84 4.2
 1 4 3 284.68 15.56
 1 4 3 272.81 15.81
 1 4 3 284.05 20.81
 1 4 2 4096.53 128.83
 1 4 2 3927.01 124.12
 1 4 1 3262.01 95.51
 1 4 1 3435.24 108.32
 1 4 1 3327.05 109.05
 1 4 0 2033.22 74.86
 1 4 0 2076.03 66.37
 1 4 0 2111.19 75.07
 1 4 -1 1646.38 57.71
 1 4 -1 1639.67 64.78
 1 4 -2 79.49 9.44
 1 4 -2 78.44 5.16
 1 4 -2 77.74 11.45
 1 4 -3 9.33 2.02
 1 4 -4 94.24 13.32
 -1 -4 4 68.57 5.02
 1 4 -4 81.75 11.44
 1 4 -4 77.58 5.56
 -1 -4 4 70.27 12.44
 1 4 -5 170.61 18.35
 -1 -4 5 198.29 9.71
 1 4 -5 188.56 9.87
 1 4 -5 199.98 20.37
 -1 -4 6 363.87 15.15
 1 4 -6 392.88 29.38
 1 4 -6 360.57 15.16
 1 4 -6 362.37 28.34
 1 4 -6 378.06 15.51
 1 4 -7 384.87 15.7
 1 4 -7 370.89 15.12
 1 4 -7 340.3 28.37
 -1 -4 7 357.22 14.95
 1 4 -8 537.65 19.32
 -1 -4 8 491.33 18.36
 -1 -4 8 516.27 19.75
 1 4 -9 378.99 14.06
 -1 -4 9 366.58 14.09
 1 4 -10 109.8 4.96
 -1 -4 10 89.84 4.35
 1 5 14 61.6 3.45
 1 5 14 64.53 3.68
 1 5 13 4.39 1.33
 1 5 13 2.27 1.01
 1 5 13 1.78 1.07
 1 5 12 2.48 1.46
 1 5 12 2.2 1.26
 1 5 12 3.91 1.58
 1 5 12 2.27 1.36
 1 5 11 106.19 7.29
 1 5 11 99.52 14.83
 1 5 11 95.91 6.89
 1 5 11 104.07 7.3
 1 5 10 529.67 20.46
 1 5 10 556.49 21.14
 1 5 10 504.67 20.63
 1 5 10 529.73 35.88
 1 5 10 516.84 20.11
 1 5 9 121.9 15.68
 1 5 9 144 8.6
 1 5 9 122.54 10.31
 1 5 9 138.93 8.66
 1 5 9 138.18 7.94
 1 5 9 134.64 7.99
 1 5 9 154.76 8.32
 1 5 9 117.55 15.28
 1 5 8 852.64 33.01
 1 5 8 852.1 29.46
 1 5 8 850.45 27.9
 1 5 8 853.8 43.82
 1 5 8 846.53 28.43
 1 5 8 857.88 28.33
 1 5 8 855.78 30.63
 1 5 8 836.96 42.59
 1 5 8 852.7 28.03
 1 5 7 470.34 28.14
 1 5 7 411.38 14.98
 1 5 7 399.33 17.49
 1 5 7 457 26.33
 1 5 7 380.6 14.68
 1 5 7 414.74 15.12
 1 5 7 424.07 15.48
 1 5 7 417.11 25.61
 1 5 7 395.88 18.85
 1 5 7 429.11 15.47
 -1 -5 -7 436.16 23.65
 1 5 6 479.37 20.12
 1 5 6 467.09 16.22
 1 5 6 490.92 16.53
 1 5 6 486.28 16.02
 1 5 6 457.24 19.27
 1 5 6 485.58 16.64
 1 5 5 62.22 7.99
 1 5 5 52.41 7.39
 1 5 5 59.7 5.36
 1 5 4 705.79 30.84
 1 5 4 704.85 30.84
 1 5 4 661.12 29.71
 1 5 3 2192.05 75.96
 1 5 2 2605.6 90.53
 1 5 1 883.15 33.22
 1 5 1 992.11 44.86
 1 5 0 1343.84 49.81
 1 5 0 1438.26 59.94
 1 5 -1 24.66 2.96
 1 5 -1 27.43 5.66
 1 5 -2 12.98 4.86
 1 5 -2 6.33 1.57
 1 5 -2 11.42 2.18
 -1 -5 3 45.25 3.72
 -1 -5 3 42.56 10.95
 1 5 -3 37.58 3.71
 1 5 -3 56.26 10.78
 1 5 -3 41.49 4.08
 1 5 -3 44.34 8.19
 1 5 -4 260.96 12.07
 -1 -5 4 285.82 11.98
 1 5 -4 282.32 23.04
 1 5 -4 265.99 24.56
 -1 -5 4 331.02 29.14
 1 5 -4 264.95 12.45
 1 5 -5 265.26 12.45
 -1 -5 5 292.67 12.28
 1 5 -5 258.36 24.5
 1 5 -5 263.89 12.66
 1 5 -5 276.1 12.72
 1 5 -5 261.34 23.34
 1 5 -6 469.81 18.08
 1 5 -6 430.33 31.08
 1 5 -6 394.49 29.53
 1 5 -6 461.89 17.81
 -1 -5 6 459.34 17.36
 1 5 -7 531.99 19.38
 1 5 -7 484.47 31.99
 -1 -5 7 506.5 19.96
 1 5 -8 334.85 12.9
 -1 -5 8 314.73 13.14
 1 5 -9 93.28 4.82
 -1 -5 9 95.2 4.99
 1 6 14 8.59 1.39
 1 6 14 8.01 1.32
 1 6 13 287.27 11.8
 1 6 13 284.61 11.75
 1 6 13 293.5 11.81
 1 6 12 100.8 6.83
 1 6 12 95.64 6.52
 1 6 12 102.49 6.86
 1 6 11 148.49 9.19
 1 6 11 154.52 9.11
 1 6 11 152.43 9.23
 1 6 11 136.42 8.5
 1 6 10 136.06 16.96
 1 6 10 141.84 8.99
 1 6 10 125.46 8.18
 1 6 10 135.98 8.12
 1 6 10 145.74 9.12
 1 6 10 136.27 17.05
 1 6 10 130.38 8.2
 1 6 9 661.25 29.68
 1 6 9 695.52 25.68
 1 6 9 677.57 27.34
 1 6 9 707.46 25.3
 1 6 9 690.1 25.74
 1 6 9 685.83 39.87
 1 6 9 662.12 24.19
 1 6 9 708.62 24.24
 1 6 9 728.64 24.7
 1 6 9 713.23 24.91
 1 6 9 685.61 40.8
 1 6 8 448.63 18.45
 1 6 8 482.62 17.67
 1 6 8 497.02 30.71
 1 6 8 434.61 22.09
 1 6 8 476.65 18.14
 1 6 8 488.84 30.87
 1 6 8 492.06 18.11
 1 6 8 466.21 16.99
 1 6 8 490.65 32.4
 1 6 8 466.17 20.82
 1 6 7 26.35 6.83
 1 6 7 26.07 3.03
 1 6 7 28.5 3.07
 1 6 7 25.72 2.84
 1 6 7 33.94 6.87
 1 6 7 27.97 6.54
 1 6 7 24.8 3.13
 1 6 7 22.39 4.35
 1 6 7 28.47 4.3
 1 6 7 20.85 2.68
 1 6 7 29.75 2.76
 1 6 6 209.37 9.47
 1 6 6 270.19 19.28
 1 6 6 201.78 11.85
 1 6 6 206.48 8.45
 1 6 6 233.19 12.99
 1 6 6 231.44 9.75
 1 6 6 215.73 9.54
 1 6 6 211.41 12.36
 1 6 6 257.55 18.45
 1 6 5 2100.43 61.48
 1 6 5 2040.53 65.31
 1 6 5 2083.92 62.62
 1 6 5 2311.39 76.7
 1 6 5 2175.75 65.59
 1 6 4 201.93 11.23
 1 6 4 217.53 11.33
 1 6 4 202.01 9.67
 1 6 4 204.97 9.15
 1 6 4 188.9 16.07
 1 6 3 1381.02 42.59
 1 6 3 1359.93 44.4
 1 6 3 1465.5 44.48
 1 6 3 1341.19 57.14
 1 6 3 1344.76 41.86
 1 6 2 530.02 20.77
 1 6 2 559.39 20.12
 1 6 2 581.12 20.01
 1 6 1 267.5 12.03
 1 6 0 683.1 24.43
 1 6 0 647.11 22.96
 1 6 0 664.31 39.33
 1 6 0 661.26 23.68
 1 6 -1 146.56 7.42
 1 6 -1 160.98 18.13
 1 6 -1 150.61 8.89
 1 6 -1 147.57 8.21
 1 6 -1 149.28 8.58
 1 6 -2 77.11 5.33
 1 6 -2 85.35 6.21
 1 6 -2 78.08 10.81
 1 6 -2 83.84 6.27
 1 6 -2 80.06 5.93
 -1 -6 2 77.29 14.98
 1 6 -2 71.23 12.73
 1 6 -3 409.12 16.12
 1 6 -3 437.17 32.9
 1 6 -3 406.1 16.78
 -1 -6 3 411.59 35.08
 1 6 -3 427.99 17.5
 1 6 -3 386.03 27.3
 1 6 -4 354.15 14.79
 1 6 -4 348.44 26.42
 1 6 -4 369.9 15.75
 1 6 -4 405.96 31.22
 -1 -6 4 317.01 29.77
 1 6 -5 586.66 21.5
 1 6 -5 596.61 21.94
 1 6 -5 582.89 35.54
 1 6 -5 561.34 37.64
 1 6 -6 821.5 27.06
 1 6 -6 786.67 26.58
 -1 -6 6 792.48 27.95
 1 6 -7 159.52 7.84
 -1 -6 7 162.71 8.43
 -1 -6 8 57.91 3.96
 1 6 -8 61.48 3.77
 1 7 14 98.29 4.62
 1 7 14 96.94 4.69
 1 7 13 292.38 11.73
 1 7 13 269.62 10.99
 1 7 13 279.66 11.65
 1 7 12 336.71 14.5
 1 7 12 336.99 14.45
 1 7 12 333.6 13.7
 1 7 11 369.85 28.7
 1 7 10 229.46 22.16
 1 7 10 230.8 11.54
 1 7 10 228.21 10.87
 1 7 10 238.35 12.53
 1 7 10 231.15 12.21
 1 7 10 239.04 12.37
 1 7 10 250.23 12.1
 1 7 10 275.72 25.23
 1 7 9 214.67 11.06
 1 7 9 209.14 11.18
 1 7 9 217.02 13.55
 1 7 9 208.51 11.55
 1 7 9 218.37 10.91
 1 7 9 202.31 9.66
 1 7 9 221.64 20.9
 1 7 9 223.5 10.77
 1 7 9 231.71 23.14
 1 7 8 132.15 16.93
 1 7 8 110.19 14.23
 1 7 8 120.43 7.51
 1 7 8 145.15 16.07
 1 7 8 124.55 7.19
 1 7 8 115.04 6.26
 1 7 8 110.21 7.23
 1 7 8 107.81 10.12
 1 7 8 112.23 9.51
 1 7 8 120.63 7.44
 1 7 7 53.27 10.69
 1 7 7 68.34 10.54
 1 7 7 69.17 7.24
 1 7 7 66.67 4.89
 1 7 7 80.76 11.48
 1 7 7 71.43 7.05
 1 7 7 71.34 5.09
 1 7 7 76.42 5.48
 1 7 7 76.65 8.05
 1 7 7 62.38 5.09
 1 7 6 521.1 20.32
 1 7 6 596.29 25
 1 7 6 610.17 24.72
 1 7 6 633.53 25.28
 1 7 6 576.5 32.46
 1 7 5 381.33 17.91
 1 7 5 342.69 14.51
 1 7 5 363.64 17.62
 1 7 5 378.91 15.71
 1 7 5 347.8 17.47
 1 7 5 369.74 24.63
 1 7 4 1607.4 49.72
 1 7 4 1716.67 53.26
 1 7 4 1639.82 50.52
 1 7 4 1573.41 49.09
 1 7 4 1608.93 53.04
 1 7 3 1620.95 51
 1 7 3 1517.77 48.41
 1 7 3 1595.02 49.09
 1 7 3 1575.97 51.24
 1 7 3 1568.04 67.73
 1 7 2 207.37 10.45
 1 7 2 191.57 11.43
 1 7 2 194.46 10.73
 1 7 2 203.9 21.04
 1 7 1 292.8 13.62
 1 7 1 307.43 15
 1 7 1 292.02 13.48
 1 7 0 140.77 17.88
 1 7 0 139.99 9.08
 1 7 0 117.86 8
 1 7 -1 146.88 7.82
 1 7 -1 151.17 9.43
 1 7 -1 157.4 9.26
 1 7 -1 150.27 18.9
 -1 -7 1 158.47 21.83
 1 7 -2 345.3 14.21
 -1 -7 2 375.06 34.16
 1 7 -2 357.09 15.7
 1 7 -2 351.71 30.55
 1 7 -3 1025.19 34.38
 1 7 -3 990.91 55.09
 1 7 -3 975.03 32.62
 -1 -7 4 498.08 37.82
 1 7 -4 605.73 22.05
 1 7 -4 550.74 37.85
 1 7 -4 575.75 20.85
 -1 -7 4 565.26 22.06
 1 7 -5 380.32 14.88
 1 7 -5 388.51 15.26
 -1 -7 5 368.99 15.76
 1 7 -6 38.76 3.36
 1 7 -6 34.9 3.04
 -1 -7 6 39.77 3.77
 -1 -7 7 72.32 4.43
 1 7 -7 70.67 4.02
 1 8 14 90.54 4.48
 1 8 14 92.69 4.43
 1 8 13 100.88 5.64
 1 8 13 90.02 5.55
 1 8 12 171.88 9.15
 1 8 12 184.75 9.34
 1 8 12 176.06 9.36
 1 8 12 162.01 7.82
 1 8 11 179.55 9.86
 1 8 11 179.41 9.72
 1 8 11 171.02 9.71
 1 8 11 185.23 10.52
 1 8 10 2.65 3.69
 1 8 10 4.48 1.89
 1 8 10 8.39 2.36
 1 8 10 4.29 1.89
 1 8 10 3.48 1.55
 1 8 10 5.38 1.82
 1 8 9 4.08 2.65
 1 8 9 5.19 1.67
 1 8 9 3.95 1.8
 1 8 9 4.85 2
 1 8 9 5.05 1.83
 1 8 9 2.36 2.54
 1 8 9 2.84 1.58
 1 8 9 8.3 4.56
 1 8 8 64.42 12.57
 1 8 8 63.39 5.13
 1 8 8 63.63 5.35
 1 8 8 66.94 5.61
 1 8 8 63.21 4.93
 1 8 8 69.73 11.65
 1 8 8 52.52 6.98
 1 8 7 158.88 9.39
 1 8 7 176.56 12.14
 1 8 7 183.82 9.6
 1 8 7 173.1 12.42
 1 8 7 182.46 18.31
 1 8 7 170.23 20.47
 1 8 6 310.34 14.73
 1 8 6 376.82 18.69
 1 8 6 390.28 19.17
 1 8 6 373.68 26.77
 1 8 5 731.29 29.9
 -1 -8 -5 837.45 54.05
 1 8 5 719.54 40.28
 1 8 5 724.77 27.45
 1 8 5 797.64 30.45
 1 8 4 925.05 34.06
 1 8 4 908.99 30.89
 1 8 4 924.25 32.26
 1 8 4 919.38 34.6
 1 8 3 665.45 25.92
 1 8 3 675.75 25.05
 1 8 3 667.31 27.05
 1 8 3 651.01 24.41
 1 8 3 644.82 41.73
 1 8 2 108.53 7.83
 1 8 2 108.98 7.67
 1 8 2 103.6 8.57
 1 8 2 98.57 7.35
 1 8 2 111.71 16.45
 -1 -8 -1 25.86 9.22
 1 8 1 20.7 3.85
 -1 -8 -1 22.34 3.19
 1 8 1 25.74 3.67
 1 8 1 16.97 6.85
 1 8 1 24.35 3.53
 -1 -8 0 290.5 31.58
 -1 -8 0 285.71 13.36
 1 8 0 299.26 27.97
 1 8 0 275.51 14.46
 1 8 0 279.4 13.65
 1 8 -1 216.8 11.7
 -1 -8 1 214.22 27.23
 1 8 -1 229.38 24.57
 -1 -8 1 232.36 11.88
 -1 -8 2 336.54 14.98
 1 8 -2 303.64 28.1
 1 8 -2 328.32 14.86
 -1 -8 3 280.46 28.27
 1 8 -3 311.52 28.09
 1 8 -4 198.8 9.9
 -1 -8 4 213.58 10.39
 1 8 -4 199.7 9.18
 1 8 -5 38.01 3.23
 -1 -8 5 37.63 3.53
 1 8 -5 35.03 3.05
 -1 -8 6 9.87 1.63
 1 9 13 73.12 4.75
 1 9 13 71.08 4.3
 1 9 12 72.55 5.56
 1 9 12 71.19 5
 1 9 12 74.42 5.33
 1 9 11 8.36 2.26
 1 9 11 6.14 1.91
 1 9 11 7.21 1.78
 1 9 11 7.33 2.08
 1 9 10 61.85 5.84
 1 9 10 51.18 4.95
 1 9 9 93.75 15.57
 1 9 9 97.76 9.57
 1 9 9 102.99 7.65
 1 9 9 93.67 7
 1 9 9 85.32 6.59
 1 9 9 89.02 6.39
 1 9 9 98.51 14.39
 1 9 8 466.69 18.57
 1 9 8 439.32 17.28
 1 9 8 430.63 17.84
 1 9 8 409.95 21.76
 1 9 8 389.01 17.2
 1 9 8 423.5 31.2
 1 9 8 446.88 35.77
 1 9 7 300.95 17.23
 1 9 7 291.25 28.53
 1 9 7 314.18 14.2
 1 9 7 328.74 18.27
 1 9 7 264.94 24.16
 1 9 6 397.31 20.47
 1 9 6 423.58 21.02
 1 9 6 431.01 30.93
 1 9 5 414.62 20.56
 1 9 5 411.04 18.53
 -1 -9 -5 432.36 39.43
 1 9 5 424.44 20.45
 1 9 5 438.69 31.81
 1 9 4 103.3 9
 1 9 4 108.22 7.96
 1 9 4 95.34 7.06
 1 9 4 88.46 7.97
 -1 -9 -3 16.04 7.91
 1 9 3 18.57 3.55
 1 9 3 16.93 3.18
 1 9 3 20.86 3.39
 1 9 3 14.06 3.73
 1 9 2 35.74 4.37
 1 9 2 50.75 6.14
 -1 -9 -2 42.86 13.11
 1 9 2 46.33 5.04
 1 9 2 35.13 4.54
 -1 -9 -1 354.39 36.54
 1 9 1 386.35 16.86
 1 9 1 368.31 18
 1 9 1 382.92 16.29
 1 9 1 343.19 31.33
 -1 -9 0 603.92 47.29
 1 9 0 753.35 25.85
 1 9 0 719.11 26.61
 1 9 0 642.3 44.56
 -1 -9 0 738.11 25.96
 -1 -9 1 423.64 36.77
 -1 -9 2 268.8 12.22
 1 9 -2 249.3 12.16
 1 9 -3 94.96 6.19
 -1 -9 3 102.29 6.4
 1 9 -4 47.48 3.58
 -1 -9 4 56.09 3.96
 -1 -9 5 3.31 0.88
 1 10 13 2.35 0.97
 1 10 12 9.75 1.91
 1 10 12 9.56 1.89
 1 10 11 60.4 4.72
 1 10 11 54.69 4.73
 1 10 11 67.19 5.22
 1 10 10 5.6 1.74
 1 10 10 3.95 1.77
 1 10 10 7.7 2.17
 1 10 10 7.24 1.98
 1 10 9 106.02 7.49
 1 10 9 120.15 7.41
 1 10 9 116.22 10.13
 1 10 9 121.02 7.76
 1 10 9 121.19 7.81
 1 10 8 348.82 27.65
 1 10 8 330.39 30.56
 1 10 7 255.08 12.71
 1 10 7 277.43 16.38
 1 10 7 274.29 27.19
 1 10 7 292.68 13.6
 1 10 7 281.03 25.06
 1 10 6 528.82 38.44
 1 10 6 509.9 35.9
 1 10 6 567.37 24.86
 1 10 6 551.87 24.84
 1 10 5 71.82 12.35
 1 10 5 62.55 7.14
 1 10 5 59.47 6.7
 -1 -10 -5 70.36 14.13
 1 10 5 51.38 11.13
 -1 -10 -4 13.36 7.53
 1 10 4 20.3 3.47
 1 10 4 18.67 3.74
 1 10 4 19.39 3.19
 1 10 4 14.4 3.66
 1 10 4 19.18 6.84
 1 10 3 144.07 8.98
 1 10 3 156.96 10.83
 1 10 3 133.36 8.86
 1 10 3 141.72 9.36
 -1 -10 -3 119.29 20.9
 1 10 2 219.3 11.65
 -1 -10 -2 203.2 26.61
 1 10 1 303.56 13.14
 -1 -10 -1 297.1 30.45
 1 10 0 929.31 31.46
 -1 -10 1 363.97 14.19
 1 10 -1 399.7 15.49
 -1 -10 2 194.79 8.59
 1 10 -2 212.25 9.39
 -1 -10 3 18.12 1.9
 1 10 -3 20.62 2.16
 1 11 12 37.8 3.03
 1 11 11 47.03 3.8
 1 11 11 41.95 3.27
 1 11 10 99.75 6.17
 1 11 10 101.42 6.63
 1 11 10 107.49 6.53
 1 11 9 368.94 14.95
 1 11 9 385.08 15.74
 1 11 9 368.19 15.22
 1 11 8 138.92 8.04
 1 11 8 152.13 8.72
 1 11 8 133.89 7.97
 1 11 7 164.49 9.45
 1 11 7 167.63 9.14
 1 11 7 160.29 11.2
 1 11 7 173.52 9.02
 1 11 6 90.45 8.02
 1 11 6 107.82 7.3
 1 11 5 18.96 2.79
 1 11 5 17.4 3.54
 1 11 4 52.73 4.9
 1 11 4 50.22 5.12
 1 11 3 245.61 11.65
 1 11 3 236.09 10.83
 1 11 2 143.77 8.29
 1 11 1 209.49 10.01
 1 11 0 27.37 2.96
 1 11 -1 138.44 6.61
 1 11 -2 42.22 2.73
 1 12 11 202.77 8.06
 1 12 10 138.77 6.74
 1 12 10 130.78 6.81
 1 12 9 77.98 5.03
 1 12 9 78.12 5.23
 1 12 9 77.57 4.78
 1 12 8 71.68 5.16
 1 12 8 76.35 5.02
 1 12 8 65.79 4.36
 1 12 7 30.13 3.21
 1 12 7 30.3 3.33
 1 12 6 61.75 4.78
 1 12 6 53.54 4.41
 1 12 5 60.04 4.68
 1 12 4 99.07 5.86
 1 12 3 210.08 9.25
 1 12 2 184.35 7.54
 1 12 2 208.97 8.62
 1 12 1 207.37 7.86
 1 12 1 168.44 6.7
 1 12 0 65.37 3.48
 1 13 8 0.3 0.61
 1 13 8 0.09 0.6
 1 13 7 17.25 1.83
 1 13 7 14.25 1.78
 1 13 6 46.96 3.05
 1 13 6 41.55 3.01
 1 13 5 124.34 5.27
 1 13 5 111.69 5.31
 1 13 4 117.1 4.71
 1 13 4 106.67 4.85
 -2 11 2 113.72 5.11
 -2 11 3 55.34 3.5
 -2 11 4 0.92 0.71
 -2 11 5 1.59 0.68
 -2 11 5 1.66 0.85
 -2 11 6 45.19 3.27
 -2 11 7 330.44 11.46
 -2 11 7 307.89 11.07
 -2 11 8 251.85 9.11
 -2 10 -1 100 4.65
 -2 10 0 75.3 4.42
 -2 10 1 418.26 15.16
 -2 10 2 111.42 6.44
 -2 10 3 6.35 1.67
 -2 10 4 52.51 4.48
 -2 10 5 222.98 10.55
 -2 10 6 17.74 2.57
 -2 10 6 27.56 2.73
 -2 10 7 12.21 1.75
 -2 10 7 12.16 2
 -2 10 8 215.36 9.17
 -2 10 8 220.65 9.2
 -2 10 9 93.37 5.07
 -2 10 9 111.18 5.64
 -2 10 9 101.68 5.19
 -2 10 10 1.25 0.67
 -2 9 -3 224.82 8.11
 -2 9 -2 306.92 10.73
 -2 9 -2 313.37 11.52
 -2 9 -1 123.69 6.13
 -2 9 -1 120.08 6.59
 -2 9 0 173.99 8.24
 -2 9 0 171.22 8.82
 -2 9 1 4.99 1.53
 -2 9 1 6.99 1.87
 -2 9 2 163.31 8.78
 -2 9 2 157.77 9.1
 -2 9 3 81.52 6.01
 -2 9 3 74.74 6.07
 -2 9 4 482.52 19.38
 -2 9 5 95.32 6.9
 -2 9 6 172.75 9.68
 -2 9 7 355.58 13.97
 -2 9 7 368.39 15.4
 -2 9 8 72.86 4.83
 -2 9 8 92.56 6.17
 -2 9 9 22.53 2.33
 -2 9 9 29.74 3.17
 -2 9 9 24.65 2.99
 -2 9 10 32.2 2.99
 -2 9 10 34.31 2.99
 -2 9 11 85.28 4.77
 -2 8 -5 183.57 6.93
 -2 8 -4 292.36 10.61
 -2 8 -4 313.7 11.41
 -2 8 -4 316.15 10.98
 2 -8 3 486.93 17.08
 -2 8 -3 481.76 17.12
 -2 8 -3 477.35 16.58
 -2 8 -2 258.37 11.16
 2 -8 2 265.92 11.55
 -2 8 -2 265.85 11.61
 -2 8 -1 70.43 5.53
 -2 8 -1 73.24 5.54
 -2 8 -1 68.48 5.21
 2 -8 0 57.28 13.02
 -2 8 1 229.25 11.22
 -2 8 1 213.94 11.59
 -2 8 1 214.23 11.47
 -2 8 2 238.29 11.89
 -2 8 2 246.9 12.44
 -2 8 3 155.7 9.53
 -2 8 3 170.74 9.58
 -2 8 4 277.89 13.48
 -2 8 4 307.72 14.2
 -2 8 5 551.78 21.7
 2 -8 -6 896.42 55.09
 -2 8 6 865.47 30.42
 -2 8 7 156.46 8.23
 2 -8 -7 164.56 21.88
 -2 8 8 14.01 2.2
 -2 8 8 22.79 3.22
 -2 8 9 62.45 4.94
 -2 8 9 59.25 4.27
 -2 8 9 57.88 4.98
 -2 8 10 41.15 3.58
 -2 8 10 38.17 3.77
 -2 8 11 54.74 3.52
 -2 8 12 175.21 7.15
 -2 7 -6 224.7 8.35
 -2 7 -6 267.21 9.28
 2 -7 5 500.35 17.15
 -2 7 -5 494.1 16.65
 -2 7 -5 484.74 17.14
 2 -7 4 517.04 18.91
 -2 7 -4 532.34 18.63
 -2 7 -4 517.97 18.84
 2 -7 3 362.96 30.43
 -2 7 -3 314.82 13.48
 -2 7 -3 304.41 13.17
 -2 7 -3 328.09 14.01
 2 -7 3 348.38 14.27
 2 -7 2 17.11 7.51
 -2 7 -2 15.78 2.73
 2 -7 1 61.3 5.49
 2 -7 1 73.29 14.3
 -2 7 -1 56.56 5.32
 -2 7 -1 65.87 5.57
 -2 7 -1 68.11 5.67
 -2 7 0 15.53 2.87
 -2 7 0 10.96 2.42
 2 -7 0 12.94 2.48
 -2 7 0 11.23 2.51
 2 -7 -1 478.74 39.47
 -2 7 1 542.16 21.03
 -2 7 1 544.63 21.89
 -2 7 1 555.6 21.14
 2 -7 -2 269.87 28.43
 -2 7 2 307.77 14.09
 -2 7 2 318.05 14.64
 -2 7 2 316.3 14.88
 2 -7 -3 441.78 35.62
 -2 7 3 466.09 19.05
 -2 7 3 509.45 19.77
 2 -7 -4 31.92 8.47
 -2 7 4 37.45 4.3
 -2 7 4 36.59 4.17
 -2 7 5 39.62 4.32
 -2 7 6 200.68 10.76
 2 -7 -6 232.69 25.61
 2 -7 -7 1.58 2.79
 -2 7 7 1.69 1.15
 -2 7 7 0.26 1.15
 2 -7 -8 77.37 14.31
 -2 7 9 269.15 11.53
 -2 7 9 272.36 12.12
 -2 7 9 286.99 13.17
 -2 7 10 94.74 5.9
 -2 7 10 96.5 6.55
 -2 7 11 171.97 8.22
 -2 7 12 107.94 5.33
 -2 7 12 119.44 5.81
 -2 6 -7 488.51 15.77
 2 -6 7 499.6 15.86
 -2 6 -6 465.4 16.8
 2 -6 6 467.48 16.89
 -2 6 -5 490.78 18.48
 2 -6 5 503.18 18.74
 2 -6 4 414.97 33.9
 2 -6 3 4.67 1.65
 2 -6 3 3.16 4.4
 -2 6 -3 7.18 1.88
 -2 6 -3 3.2 1.57
 2 -6 2 3.26 3.52
 2 -6 2 -0.27 1.05
 -2 6 -2 0.74 1.16
 -2 6 -2 1.53 1.31
 2 -6 1 100.83 17.35
 -2 6 -1 97.09 6.86
 -2 6 -1 92.16 6.92
 -2 6 -1 86.07 6.61
 2 -6 1 86.1 6.68
 2 -6 0 638.55 45.32
 2 -6 0 686.28 24.89
 -2 6 0 717.89 25.1
 -2 6 0 687.92 25.62
 -2 6 0 675.18 24.9
 2 -6 -1 788.42 49.84
 -2 6 1 797.66 27.74
 -2 6 1 784.45 28.54
 2 -6 -1 824.84 27.33
 -2 6 1 785.93 27.66
 2 -6 -2 1052.08 57.41
 -2 6 2 1090.54 34.81
 -2 6 2 1062.07 34.85
 -2 6 2 1047.12 35.7
 -2 6 2 1043.53 35.01
 2 -6 -3 730.12 44.17
 -2 6 3 715.1 25.38
 -2 6 3 743.09 25.69
 -2 6 4 60.16 5.11
 2 -6 -4 55.56 10.16
 -2 6 4 64.35 5.2
 -2 6 5 3.87 1.58
 2 -6 -6 41.23 10.21
 -2 6 6 29.53 3.49
 -2 6 6 36.54 4.09
 -2 6 7 77.55 5.32
 -2 6 7 83.57 6.27
 -2 6 8 441.55 16.5
 2 -6 -8 444.83 35.39
 -2 6 8 420.82 18
 2 -6 -9 336.43 29.55
 -2 6 10 301.36 12.26
 -2 6 10 276.89 13.34
 -2 6 11 301.97 12.43
 -2 6 12 37.26 3.13
 -2 6 12 37.74 3.22
 2 -5 8 374.53 13.01
 -2 5 -8 362.91 12.96
 -2 5 -7 537.29 18.69
 2 -5 7 522.76 18.79
 2 -5 6 366.27 15.35
 -2 5 -6 377.79 15.13
 2 -5 5 113.8 16.96
 2 -5 5 133.11 8.3
 -2 5 -4 65.23 5.13
 2 -5 4 58.41 12.52
 2 -5 4 62.86 5.7
 2 -5 3 25.05 8.51
 -2 5 -3 18.49 2.81
 2 -5 3 17.73 3.12
 2 -5 2 104.49 16.83
 -2 5 -2 117.56 7.53
 2 -5 2 102.06 7.4
 -2 5 -2 110.07 7.39
 2 -5 1 827.21 49.33
 -2 5 -1 749.13 26.33
 -2 5 -1 748.67 26.52
 2 -5 1 733.94 26.3
 2 -5 0 1894.6 85.12
 -2 5 0 1903.68 59.67
 -2 5 0 1992.56 58.98
 2 -5 0 1963.18 58.79
 -2 5 0 1983.82 59.05
 2 -5 -1 1708.59 74.99
 -2 5 1 1632.4 50.03
 -2 5 1 1712.39 50.41
 -2 5 1 1610.31 50.96
 2 -5 -1 1647.05 49.58
 2 -5 -2 342.56 27.38
 -2 5 2 352.16 14.58
 -2 5 2 333.03 13.67
 -2 5 2 355.47 14
 -2 5 2 353.33 14.12
 2 -5 -3 658 36.95
 -2 5 3 616.13 21.73
 -2 5 3 616.51 21.52
 -2 5 4 35.85 3.61
 -2 5 4 35.84 3.56
 2 -5 -5 7.07 4.41
 -2 5 5 13.27 2.31
 -2 5 5 11.23 2.03
 -2 5 6 234.63 9.94
 -2 5 6 234.01 11.2
 -2 5 6 220.15 10.75
 2 -5 -6 247.85 23.44
 -2 5 7 452.18 16.86
 2 -5 -7 455.79 34.42
 -2 5 7 494.22 18.81
 2 -5 -8 153.32 19.37
 -2 5 8 132.07 8.53
 -2 5 9 253.01 12.81
 -2 5 9 258.37 11.41
 -2 5 10 198.81 10.85
 -2 5 10 192.74 9.14
 -2 5 11 107.57 6.84
 -2 5 12 47.2 3.63
 -2 5 12 47.38 3.4
 -2 5 13 15.44 1.58
 2 -4 9 175.24 7.35
 -2 4 -9 185.77 7.49
 2 -4 8 624.98 21.22
 -2 4 -8 608.68 20.87
 2 -4 7 235.7 11.27
 -2 4 -7 206.95 20.58
 2 -4 6 257.68 24.89
 2 -4 6 267.38 12.85
 -2 4 -6 276.37 24.27
 -2 4 -6 258.33 12.06
 2 -4 5 156.71 9.47
 2 -4 5 147.66 19.77
 -2 4 -5 176.66 19.39
 -2 4 -5 148.9 8.67
 2 -4 4 3.21 1.6
 -2 4 -4 1.59 1.27
 -2 4 -4 3.33 1.42
 -2 4 -4 1.19 2.56
 2 -4 4 1.48 3.2
 2 -4 3 201.39 22.92
 2 -4 3 185.78 10.33
 -2 4 -3 219.41 21.13
 -2 4 -3 204.11 10.11
 -2 4 -3 193.3 9.97
 2 -4 2 1140.57 57.94
 -2 4 -2 1065.65 34.54
 2 -4 2 1038.32 34.82
 2 -4 1 2009.67 59.3
 -2 4 -1 1972.16 59.53
 -2 4 -1 2011.1 59.17
 2 -4 0 3047.86 108.48
 -2 4 0 2854.62 82.79
 -2 4 0 2854.49 82.15
 2 -4 0 2841.37 81.95
 -2 4 1 12.98 1.94
 -2 4 1 15.1 2.31
 -2 4 1 14.72 2.08
 -2 4 2 6.56 1.62
 -2 4 2 7.82 1.56
 -2 4 2 7.51 1.49
 -2 4 2 8.74 1.67
 2 -4 -3 20.65 4.07
 2 -4 -3 24.66 5.69
 -2 4 3 23.5 2.59
 -2 4 3 21.2 2.51
 -2 4 4 133.78 6.98
 -2 4 4 128.01 6.81
 -2 4 5 172.15 8.31
 -2 4 5 183.94 8.86
 2 -4 -5 158.58 17.14
 -2 4 6 1157.26 35.33
 2 -4 -6 1189.27 56.47
 -2 4 6 1177.78 37.33
 -2 4 7 442.4 16.26
 2 -4 -7 460.58 33.57
 -2 4 7 464.78 18.08
 2 -4 -8 291.04 26.48
 -2 4 8 254.67 11.22
 -2 4 8 267.11 12.99
 2 -4 -9 61.46 12.19
 -2 4 9 71.37 6.28
 2 -4 -10 130.94 17.84
 -2 4 11 15.13 2.67
 -2 4 11 18.42 2.47
 -2 4 12 68.91 4.61
 -2 4 12 57.32 3.41
 -2 4 13 57.78 3.11
 2 -3 10 74.16 4.14
 -2 3 -10 61.11 3.48
 2 -3 9 435.15 15.65
 -2 3 -8 140.42 16.61
 2 -3 8 164.57 8.75
 -2 3 -8 159.09 8.33
 2 -3 7 161 9.14
 -2 3 -7 145.12 17.6
 -2 3 -7 144.37 8.34
 2 -3 6 319.45 28.37
 -2 3 -6 334.14 27.32
 2 -3 6 370.91 15.88
 -2 3 -6 341.38 14.71
 2 -3 5 177.86 20.97
 -2 3 -5 174.27 18.78
 2 -3 5 180.19 10
 -2 3 -5 157.81 8.85
 2 -3 4 334.9 29.07
 2 -3 4 346.18 15.19
 -2 3 -4 362.39 27.12
 -2 3 -4 348.04 14.02
 -2 3 -4 341.38 14.3
 2 -3 3 1448.16 67.96
 -2 3 -3 1602.81 64.73
 2 -3 3 1489 47.16
 -2 3 -3 1547.1 46.45
 -2 3 -3 1505.34 46.31
 2 -3 2 1511.81 46.6
 2 -3 2 1570.76 68.28
 -2 3 -2 1576.26 62.55
 -2 3 -2 1542.37 46.41
 -2 3 -2 1508.23 45.93
 -2 3 -1 1073.29 33.39
 2 -3 1 1081.36 33.47
 2 -3 0 485.1 30.41
 2 -3 -1 20.82 5.75
 2 -3 -2 40.9 6.9
 2 -3 -2 44.01 5.77
 -2 3 2 33.33 3.45
 2 -3 -3 1829.64 60.37
 2 -3 -3 1730.53 55.79
 -2 3 3 1653.26 48.6
 -2 3 3 1636.18 48.91
 -2 3 4 231.82 9.53
 2 -3 -4 231.85 13.17
 -2 3 4 229.48 9.74
 -2 3 5 715.19 24.05
 2 -3 -5 749.55 39.09
 -2 3 6 1679.32 50.98
 2 -3 -6 1647.45 70.02
 -2 3 7 404.36 16.55
 2 -3 -7 381.81 29.43
 -2 3 8 555.64 21.72
 2 -3 -8 530.45 36.98
 2 -3 -9 57.52 11.91
 2 -3 -9 43.29 4.64
 -2 3 9 45.46 5.11
 2 -3 -10 32.41 9.1
 -2 3 11 200.81 10.15
 -2 3 11 181.32 8.35
 -2 3 12 194.54 8.82
 2 -2 11 120.87 5.5
 -2 2 -10 218.97 8.94
 2 -2 9 419.66 15.9
 -2 2 -9 413.66 15.65
 2 -2 8 170.62 9.45
 -2 2 -8 165.08 18.55
 -2 2 -8 181.93 9.28
 2 -2 7 283.38 13.34
 -2 2 -7 299.35 25.49
 -2 2 -7 280.45 12.61
 -2 2 -6 1080.77 35.44
 2 -2 6 1134.22 56.91
 2 -2 6 1132.44 36.9
 -2 2 -6 1061.72 53.09
 -2 2 -5 461.88 17.69
 2 -2 5 470.69 33.86
 -2 2 -5 450.61 30.45
 2 -2 5 485.42 18.84
 -2 2 -4 739.41 25.26
 2 -2 4 849.07 45.24
 2 -2 4 754.54 26.27
 -2 2 -4 820.81 40.69
 2 -2 3 1108.47 35.54
 -2 2 -3 1141.8 34.83
 2 -2 2 1537.48 66.23
 -2 2 -2 1726.42 62.44
 2 -2 1 2437.13 86.99
 2 -2 0 7.72 3.91
 2 -2 -1 9.41 3.67
 2 -2 -2 411.85 22.92
 2 -2 -2 452.08 22.13
 2 -2 -2 404.43 19.44
 2 -2 -3 1003.93 36.14
 2 -2 -3 956.75 41.72
 2 -2 -4 1066.54 39.89
 -2 2 4 1129.77 33.95
 2 -2 -5 2230.31 82.12
 -2 2 5 2189.5 64.14
 2 -2 -6 94.79 5.55
 -2 2 6 104.52 6.5
 2 -2 -7 146.92 17.73
 -2 2 7 152.87 8.89
 2 -2 -8 18.73 7.09
 -2 2 8 22.03 3.55
 2 -2 -9 46.7 10.96
 2 -2 -9 55.19 5.19
 2 -2 -10 9.12 4.87
 -2 2 11 238.14 11.38
 -2 2 12 225.44 9.4
 -2 2 12 212.86 8.51
 2 -1 12 468.33 14.73
 2 -1 11 291.87 11.51
 -2 1 -10 169.74 7.93
 -2 1 -9 147.13 17.11
 -2 1 -8 173.21 9.03
 2 -1 8 164.63 9.21
 -2 1 -8 193.57 19.98
 2 -1 8 159.65 7.89
 -2 1 -7 145.51 8.05
 2 -1 7 133.26 8.31
 -2 1 -7 136.02 16.33
 -2 1 -6 257.9 11.5
 2 -1 6 258.35 12.28
 -2 1 -6 270.62 22.75
 -2 1 -5 1271.23 38.75
 2 -1 5 1219.06 39.5
 -2 1 -5 1302.3 55.36
 2 -1 4 417.54 29.28
 2 -1 4 501.74 17.82
 2 -1 3 2429.86 89.97
 -2 1 -3 2615.6 86.41
 2 -1 2 2364.17 85.6
 -2 1 -2 2576.82 81.78
 2 -1 1 -0.62 1.55
 2 -1 0 330.79 16.99
 2 -1 0 339.74 19.11
 2 -1 -1 451.92 21.89
 2 -1 -1 446.57 20.07
 2 -1 -2 2567.32 77.9
 2 -1 -2 2457.45 82.18
 2 -1 -3 3550.4 106.79
 2 -1 -3 3538.24 113.46
 -2 1 4 1431.05 43.04
 2 -1 -4 1556.41 58.25
 2 -1 -5 381.85 25.45
 -2 1 5 372.24 14.41
 -2 1 6 26.01 3.22
 2 -1 -6 28.03 7.1
 2 -1 -6 18.6 2.53
 2 -1 -7 59.13 11.3
 -2 1 7 71.22 5.89
 2 -1 -7 62.61 5.04
 2 -1 -8 1.38 3.44
 2 -1 -8 1.81 1.54
 2 -1 -9 16.8 6.99
 2 -1 -9 16.06 2.98
 -2 1 10 434.09 17.31
 2 -1 -10 256.38 27.39
 -2 1 11 242.8 11.16
 2 -1 -12 245.3 9.24
 -2 1 12 266.76 10.07
 2 0 12 205.83 8.42
 2 0 11 64.35 4.77
 2 0 11 51.56 3.5
 2 0 10 26.62 7.43
 -2 0 -10 23.64 6.68
 2 0 10 24.44 2.71
 -2 0 -9 50.23 4.32
 -2 0 -9 36.49 9.18
 -2 0 -8 128.88 7.52
 -2 0 -8 137.7 16.58
 -2 0 -7 66.74 4.99
 2 0 7 62.51 5.02
 2 0 7 67.37 5.31
 2 0 7 67.93 4.44
 -2 0 -7 62.26 10.57
 -2 0 -6 1064.9 32.49
 2 0 6 990.14 32.72
 2 0 6 983.45 32.85
 -2 0 -6 1096.32 48.83
 2 0 6 1030.91 31.41
 2 0 5 832.37 27.05
 -2 0 -5 818.1 39.88
 2 0 5 837.32 27.11
 2 0 4 1002.97 45.98
 -2 0 -4 1077.44 44.2
 2 0 3 529.56 28.61
 -2 0 -3 590.85 26.76
 2 0 2 167.66 13.08
 -2 0 -2 154.92 10.75
 2 0 2 153.74 7.84
 2 0 1 98.43 7.47
 2 0 0 1721.71 48.59
 2 0 0 1722.76 55.54
 2 0 0 1681.71 56.17
 2 0 -1 2635.86 80.16
 2 0 -1 2608.22 83.2
 2 0 -2 1973.15 62.94
 2 0 -2 1913.65 66.44
 2 0 -3 751.72 34.73
 2 0 -4 453.37 27.91
 -2 0 4 508.65 17.68
 2 0 -4 519.59 26.27
 2 0 -5 76.48 4.97
 2 0 -5 80.87 11.42
 -2 0 5 74.37 5.33
 2 0 -6 9.42 1.96
 2 0 -6 6.39 1.95
 -2 0 6 9.67 2.19
 2 0 -7 5.24 3.65
 2 0 -7 5.78 1.86
 2 0 -7 3.47 3.22
 2 0 -8 544.55 38.51
 2 0 -8 558.11 21.61
 2 0 -9 703.33 43.8
 -2 0 9 723.27 26.2
 2 0 -9 686.66 25.06
 -2 0 10 441.05 17.76
 -2 0 11 201.15 9.02
 -2 0 11 176.67 7.27
 2 0 -12 33.53 2.35
 -2 0 12 41.48 2.79
 2 1 13 54.53 3.14
 2 1 12 50.17 3.89
 2 1 12 40.09 2.95
 2 1 11 17.15 2.54
 2 1 11 20.08 2.43
 2 1 11 19.55 2.91
 -2 -1 -10 14.07 4.88
 2 1 10 19.74 6.81
 2 1 10 16.14 2.95
 2 1 10 16.03 2.45
 2 1 9 1394.25 43.28
 2 1 9 1344.89 68.46
 2 1 9 1353.74 41.55
 -2 -1 -9 1322.63 62.19
 -2 -1 -8 1261.54 39.32
 2 1 8 1278.84 40.11
 2 1 8 1257.44 39.18
 2 1 8 1242.57 38.64
 -2 -1 -8 1241.17 58.01
 -2 -1 -7 464.8 16.63
 2 1 7 463.62 16.73
 2 1 7 419.52 16.1
 -2 -1 -7 454.24 29.01
 2 1 7 454.86 17.24
 2 1 6 1483.62 45.46
 2 1 6 1518.88 45.26
 2 1 6 1509.38 44.83
 -2 -1 -5 382.62 23
 2 1 4 1368.52 57.27
 -2 -1 -4 1401.91 50.68
 -2 -1 -3 8.78 2.39
 2 1 2 843.78 27.87
 2 1 2 869.51 29.93
 2 1 1 2129.91 63.53
 2 1 1 2263.2 67.76
 2 1 1 2138.93 67.9
 2 1 1 2151.02 62.93
 2 1 0 2734.55 77.21
 2 1 0 2809.35 87.5
 2 1 0 2984.09 84.8
 2 1 -1 580.43 23.95
 2 1 -1 533.2 26.15
 2 1 -2 2273.03 73.9
 2 1 -2 2145.8 77.73
 2 1 -3 248.55 18.87
 2 1 -3 259.59 17.13
 2 1 -4 219.99 9.23
 -2 -1 4 198.29 9.69
 2 1 -5 18.1 5.96
 2 1 -5 25.03 3
 2 1 -5 22.22 3.03
 2 1 -6 989.81 32.12
 2 1 -6 967.52 51.38
 2 1 -6 922.97 32.08
 2 1 -6 903.79 49.15
 2 1 -7 729.64 44.84
 2 1 -7 681.1 25.56
 2 1 -7 738.54 43.26
 -2 -1 8 523.88 20.97
 2 1 -8 484.48 36.19
 2 1 -8 582.8 39.38
 2 1 -8 549.77 21.04
 2 1 -9 273.95 25.59
 -2 -1 10 217.62 10.42
 2 1 -11 68.64 4.28
 -2 -1 11 66.61 4.31
 2 2 13 17.74 1.99
 2 2 13 14.01 1.54
 2 2 12 17.92 2.57
 2 2 12 14.27 1.7
 2 2 12 13.7 1.97
 2 2 11 13.2 5.47
 2 2 11 18.71 2.64
 2 2 11 16.37 2.3
 2 2 11 14.65 2.74
 2 2 10 347.56 15.75
 2 2 10 328.45 13.82
 2 2 10 333.93 13.66
 2 2 10 358.06 31.38
 -2 -2 -10 314.33 25.92
 2 2 10 337.58 14.34
 2 2 9 959.63 32.07
 2 2 9 962.26 31.59
 2 2 9 892.57 52.91
 2 2 9 982.13 31.45
 2 2 9 953.52 33.43
 -2 -2 -9 972.45 49.39
 2 2 8 524.68 20.05
 2 2 8 560.64 19.92
 2 2 8 578.93 20.16
 2 2 8 516.21 36.26
 -2 -2 -8 532.22 33.23
 2 2 7 1254.55 38.74
 2 2 7 1197.27 38.74
 2 2 7 1248 57.01
 2 2 7 1308.89 38.88
 2 2 7 1223.28 41.19
 2 2 6 84.91 5.27
 2 2 6 88.42 5.5
 2 2 6 91.65 5.54
 -2 -2 -6 101.57 11.12
 2 2 5 164.97 13.85
 -2 -2 -5 203.09 14.16
 2 2 4 139.93 10.87
 -2 -2 -4 152.99 9.87
 2 2 3 636.88 26.18
 -2 -2 -3 681.6 22.84
 2 2 3 653.43 26.28
 2 2 3 661.9 25.81
 2 2 3 680.08 34.27
 2 2 2 345.79 15.54
 2 2 2 365.19 16.8
 2 2 2 330.47 14.52
 2 2 2 334.16 21.97
 2 2 1 2588.88 85.04
 2 2 1 2450.86 73.24
 2 2 1 2461.46 79.44
 2 2 1 2397.48 75.34
 2 2 1 2434.66 71.5
 2 2 0 1553.37 57.91
 2 2 0 1496.33 56.01
 2 2 0 1537.18 51.49
 2 2 -1 4751.72 141.5
 2 2 -1 4687.51 146.94
 2 2 -1 4829.64 146.76
 2 2 -2 990.45 42.25
 2 2 -2 1077.58 46.12
 2 2 -3 3.55 2.93
 2 2 -4 23.79 6.58
 2 2 -4 18.54 2.54
 2 2 -4 11.79 2.36
 2 2 -5 1495.34 45.9
 2 2 -5 1479.12 66.56
 2 2 -5 1435.74 46.08
 2 2 -5 1497.4 66.71
 2 2 -6 251.77 24.69
 2 2 -6 259.25 12.65
 2 2 -6 255.28 24.37
 -2 -2 7 562.45 21.75
 2 2 -7 529.02 37.09
 2 2 -7 595.08 22.3
 2 2 -7 572.1 38.23
 2 2 -8 381.58 30.35
 -2 -2 8 414.36 17.12
 2 2 -8 406.42 16.78
 -2 -2 9 52.69 4.74
 2 2 -9 57.34 4.52
 2 2 -10 115.39 6.21
 -2 -2 10 95.93 5.77
 2 2 -11 1.4 0.71
 -2 -2 11 0.95 0.55
 2 3 13 1.9 0.72
 2 3 13 2.64 1.08
 2 3 13 3.06 0.95
 2 3 12 95.73 5.57
 2 3 12 101.23 6.1
 2 3 12 109.11 6.9
 2 3 11 361.07 30.52
 2 3 10 470.67 18.14
 2 3 10 472.31 18.29
 2 3 10 459.42 19.48
 2 3 10 488.9 18.24
 2 3 10 459.72 36.14
 2 3 10 427.04 18.46
 2 3 10 492.07 18.9
 2 3 9 385.54 16.01
 2 3 9 422.28 16.59
 2 3 9 373.23 16.91
 2 3 9 437.25 16.66
 2 3 9 393.08 31.89
 2 3 8 250.75 11.4
 2 3 8 232.53 10.88
 2 3 8 245.29 11.29
 2 3 8 229.45 13.12
 -2 -3 -8 254.83 20.64
 2 3 8 269.25 23.4
 2 3 8 240.22 11.49
 2 3 7 222.77 10.12
 2 3 7 208.94 9.72
 2 3 7 216.08 10.15
 2 3 7 215.96 10.29
 -2 -3 -7 241.9 18.46
 2 3 7 227.04 12.24
 2 3 7 235.37 19.75
 2 3 6 51.81 3.75
 2 3 6 52.58 4.24
 2 3 6 50.32 3.77
 2 3 6 50.52 4.19
 -2 -3 -6 58.72 7.57
 2 3 6 49.72 5.08
 2 3 5 392.32 19.45
 2 3 5 405.12 22.57
 -2 -3 -5 436.65 19.42
 2 3 5 418.84 21.97
 2 3 4 698.12 27.78
 -2 -3 -4 693.62 22.77
 2 3 4 725.77 29.17
 2 3 4 769.65 30.51
 2 3 3 827.72 30.94
 2 3 3 855.35 32.04
 2 3 3 846.86 31.3
 2 3 3 781.69 32.4
 2 3 2 1071.33 37.56
 2 3 2 1060.16 37.86
 2 3 2 982.68 45.16
 2 3 2 1056.56 36.44
 2 3 1 984.52 39.49
 2 3 1 938.79 31.7
 2 3 0 1438.24 56.87
 2 3 -1 1326.23 55.56
 2 3 -2 45.6 7.4
 2 3 -2 64.77 10.19
 2 3 -3 230.55 10.97
 2 3 -3 252.2 10.72
 2 3 -3 251.02 17.88
 2 3 -4 1168.6 37.58
 2 3 -4 1249.21 58.58
 2 3 -4 1176.74 38.18
 2 3 -4 1157.78 57.56
 -2 -3 5 641.76 23.07
 2 3 -5 673.4 24.28
 2 3 -5 670.08 37.96
 2 3 -5 621.99 40.89
 -2 -3 6 384.7 15.98
 2 3 -6 376.95 28.98
 2 3 -6 375.85 16.44
 2 3 -6 385.98 31.1
 -2 -3 7 560.9 21.35
 2 3 -7 577.46 21.85
 2 3 -7 584.75 38.28
 2 3 -7 540.46 36.19
 2 3 -8 113.8 15.23
 2 3 -8 120.96 7.36
 2 3 -9 54.55 4.35
 -2 -3 9 50.39 4.04
 2 3 -9 47.61 3.72
 2 3 -10 25.01 2.42
 -2 -3 10 25 2.25
 2 4 14 17 1.58
 2 4 13 90.84 4.99
 2 4 13 106.15 5.99
 2 4 13 97.3 5.48
 2 4 12 538.41 20.74
 2 4 12 547.39 19.69
 2 4 12 564.05 19.64
 2 4 12 566.47 20.28
 2 4 11 969.44 54.65
 2 4 10 644.4 43.41
 2 4 10 670.44 24.36
 2 4 10 656.47 24.96
 2 4 10 685.99 24.34
 2 4 10 689.01 24.71
 2 4 10 636.37 24.24
 2 4 9 286.86 25.81
 2 4 9 272.62 12.7
 2 4 9 283.16 12.95
 2 4 9 277.49 12.68
 2 4 9 250.99 12.32
 2 4 9 256.9 15.02
 2 4 9 270.58 12.87
 2 4 9 268.41 12.76
 2 4 8 53.5 4.56
 2 4 8 50.2 4.36
 2 4 8 57.59 4.94
 2 4 8 48.31 9.55
 2 4 8 49.93 4.68
 2 4 8 39.52 5.39
 2 4 8 54.48 4.62
 2 4 8 53.59 4.64
 2 4 7 17.95 2.43
 2 4 7 11.14 1.98
 2 4 7 18.47 2.79
 2 4 7 14.75 2.11
 2 4 7 12.71 2.06
 2 4 7 13.08 2.36
 2 4 7 11.22 4.32
 2 4 7 19.09 3.45
 2 4 7 13.4 2.14
 2 4 6 193.58 8.13
 2 4 6 183.34 15.4
 2 4 6 203.48 9.43
 2 4 6 192.75 8.05
 2 4 6 181.74 8.27
 2 4 6 177.8 8.91
 2 4 6 180.3 10.79
 2 4 6 192.86 8.54
 2 4 6 185.78 10.62
 2 4 6 183.41 8.45
 2 4 6 190.2 8.37
 2 4 6 235.69 20.94
 2 4 6 204.61 17.44
 2 4 5 614.33 28.96
 2 4 5 558.55 30.32
 2 4 5 614.69 28.13
 2 4 5 594.6 35.85
 2 4 4 1195.2 54.64
 2 4 4 1212.18 42.96
 2 4 4 1265.62 45.15
 2 4 4 1237.55 45.84
 2 4 4 1209.57 48.44
 2 4 3 1149.83 51.37
 2 4 3 1230.84 43.86
 2 4 3 1157.49 42.23
 2 4 3 1193.66 42.77
 2 4 3 1132.58 45.85
 2 4 3 1194.26 46.07
 2 4 2 1570.19 61.49
 2 4 2 1662.48 57.65
 2 4 1 986.98 44.54
 2 4 1 941.85 43.67
 2 4 0 203.62 17.75
 2 4 0 226.42 19.12
 2 4 -1 60.27 7.41
 2 4 -1 58.79 10.1
 2 4 -1 60.95 9.47
 2 4 -2 539.27 28.25
 2 4 -2 544.13 19.8
 2 4 -2 472.66 32.7
 2 4 -2 540.7 19.23
 -2 -4 3 823.67 27
 2 4 -3 862.63 28.33
 2 4 -3 825.67 28.45
 2 4 -3 766.84 45.41
 -2 -4 4 1727.94 52.3
 2 4 -4 1658.78 68.72
 2 4 -4 1738.41 53.68
 2 4 -4 1792.71 78.05
 -2 -4 5 1068.62 34.81
 2 4 -5 1000.54 50.64
 2 4 -5 1086.7 35.93
 2 4 -5 1012.59 56.42
 -2 -4 6 612.3 22.04
 2 4 -6 527.21 35.48
 2 4 -6 608.81 22.84
 2 4 -6 612.21 40.8
 2 4 -7 186.01 18.91
 2 4 -7 181.88 19.07
 2 4 -8 12.38 2.16
 -2 -4 8 13.3 2.02
 2 4 -8 15.02 2.29
 2 4 -9 8.05 1.51
 -2 -4 9 7.93 1.66
 2 4 -10 93.67 4.22
 2 5 14 234.58 8.25
 2 5 14 247.47 8.8
 2 5 13 204.96 9.21
 2 5 13 211.54 8.96
 2 5 12 495.61 18.63
 2 5 12 498.62 18.48
 2 5 12 504.6 19.44
 2 5 12 488.43 18.82
 2 5 11 282.51 13.35
 2 5 11 290.69 13.84
 2 5 11 293.64 13.4
 2 5 11 266.66 26.46
 2 5 11 283.95 13.43
 2 5 10 431.49 17.99
 2 5 10 462.53 34.92
 2 5 10 466.31 18.72
 2 5 10 454.41 18.71
 2 5 10 449.46 18.48
 2 5 10 445.3 18.48
 2 5 10 454.58 22
 2 5 10 457.87 18.49
 2 5 9 1.24 2.18
 2 5 9 4.5 1.59
 2 5 9 6.98 2.16
 2 5 9 3.82 1.69
 2 5 9 3.89 1.8
 2 5 9 2.64 2.26
 2 5 9 4.16 1.71
 2 5 8 47.15 4.27
 2 5 8 56.3 9.89
 2 5 8 55.4 4.49
 2 5 8 53.19 4.99
 2 5 8 46.67 4.24
 2 5 8 47.83 4.73
 2 5 8 46.95 5.96
 2 5 8 43.41 4.15
 2 5 8 49.89 4.26
 2 5 7 43.2 8.52
 2 5 7 35.46 3.28
 2 5 7 34.5 3.38
 2 5 7 38.87 3.48
 2 5 7 31.4 3.7
 2 5 7 35.01 3.35
 2 5 7 33.04 7.16
 2 5 7 28.69 3.43
 2 5 7 33.32 4.89
 2 5 7 34.78 5
 2 5 7 33.06 4.12
 2 5 7 38.39 3.66
 2 5 7 33.1 3.22
 2 5 7 35.05 7.02
 2 5 6 750.21 24.38
 2 5 6 759.85 23.72
 2 5 6 813.69 37.3
 2 5 6 720.25 25.38
 2 5 6 744.55 23.75
 2 5 6 762.06 24.64
 2 5 6 712.38 24.68
 2 5 6 741.48 27.71
 2 5 6 749.56 24.09
 2 5 6 728.29 28.78
 2 5 6 746.34 24.29
 2 5 6 708.56 26.92
 2 5 6 774.87 35.78
 2 5 6 733.78 23.68
 2 5 6 779.78 38.96
 2 5 5 108.06 5.83
 2 5 5 104.52 5.54
 2 5 5 110.71 5.85
 2 5 5 107.34 6.05
 2 5 5 109.85 6.43
 2 5 5 103.06 7.33
 2 5 5 116.88 7.87
 2 5 5 108.04 8.16
 2 5 5 107.71 5.34
 2 5 5 99.15 14.77
 2 5 4 1465.92 53.45
 2 5 4 1396.92 41.86
 2 5 4 1517.35 53.25
 2 5 4 1356.89 45.66
 2 5 4 1486.34 64.94
 2 5 4 1436.48 56.09
 2 5 3 1918.92 65.69
 2 5 3 1875.42 76.04
 2 5 3 1774.95 69.07
 2 5 3 1874.82 67.04
 2 5 2 731.75 38.88
 2 5 2 812.76 42.28
 2 5 2 754.17 33.65
 2 5 1 511.19 32.49
 2 5 1 547.65 33.47
 2 5 0 101.42 6.25
 2 5 0 95.17 13.08
 2 5 -1 478.64 17.13
 2 5 -1 435.34 17.35
 2 5 -1 464.29 32.42
 2 5 -2 320.13 13.96
 2 5 -2 320.1 27.48
 2 5 -3 373.39 15.88
 2 5 -3 378.03 31.28
 2 5 -4 796.52 42.47
 2 5 -4 877.24 30.19
 2 5 -4 870.26 51.36
 2 5 -5 747.84 41.5
 -2 -5 5 779.3 26.52
 2 5 -5 805.17 28.14
 2 5 -5 775.21 47.72
 2 5 -6 127.21 7.77
 2 5 -6 131.07 15.5
 2 5 -6 125.81 7.92
 2 5 -6 126.48 17.01
 2 5 -7 2.07 1.12
 -2 -5 7 2.46 1.11
 2 5 -7 1.03 0.91
 2 5 -7 2.28 1.25
 2 5 -8 50.08 3.76
 -2 -5 8 47.74 4.1
 2 5 -9 141.03 5.71
 -2 -5 9 126.05 5.7
 2 6 14 71.72 3.88
 2 6 14 75.91 4.08
 2 6 13 342.12 13.06
 2 6 13 349.78 13.28
 2 6 13 320.32 12.8
 2 6 12 233.71 11.3
 2 6 12 241.12 11.35
 2 6 12 240.04 11.32
 2 6 11 56.74 11.79
 2 6 10 13.62 2.76
 2 6 10 15.52 2.97
 2 6 10 15.24 2.77
 2 6 10 9.47 5.07
 2 6 10 12.68 2.75
 2 6 10 10.63 3.53
 2 6 10 13.22 2.63
 2 6 9 59.35 5.2
 2 6 9 62.13 5.2
 2 6 9 64.67 5.94
 2 6 9 69.69 12.11
 2 6 9 65.4 5.41
 2 6 9 72.04 5.68
 2 6 9 68.49 5.9
 2 6 9 56.16 7.19
 2 6 9 61.77 5.15
 2 6 8 96.19 6.59
 2 6 8 93.64 13.15
 2 6 8 104.63 6.47
 2 6 8 108.06 6.65
 2 6 8 109.3 7.29
 2 6 8 108.59 9.57
 2 6 8 98.8 13.35
 2 6 8 107.89 6.93
 2 6 8 101.16 8.1
 2 6 8 108.26 6.77
 2 6 8 113.08 6.55
 2 6 8 94.46 7.15
 2 6 8 114.09 15.35
 2 6 7 1477.12 46.4
 2 6 7 1569.32 51.71
 2 6 7 1512.91 46.47
 2 6 7 1525.55 45.74
 2 6 7 1624.56 63.07
 2 6 7 1488.41 47.86
 2 6 7 1540.3 45.99
 2 6 7 1507.3 46.76
 2 6 7 1595.57 63.87
 2 6 7 1535.82 50.18
 2 6 7 1513.54 52.71
 2 6 7 1514.34 45.53
 2 6 7 1480.28 65.97
 2 6 6 738.67 27.67
 2 6 6 722.76 24.06
 2 6 6 727.6 36.46
 2 6 6 673.47 22.94
 2 6 6 725.83 23.42
 2 6 6 711.94 24.56
 2 6 6 721.83 23.77
 2 6 6 695.64 24.98
 2 6 6 709.89 27.73
 2 6 6 700.32 29.07
 2 6 6 685.3 23.62
 2 6 6 727.03 35.76
 2 6 6 735.14 22.95
 2 6 6 684.96 38.42
 2 6 5 1554.14 59.81
 2 6 5 1558.98 45.98
 2 6 5 1593.7 46.57
 2 6 5 1525.26 44.94
 2 6 5 1483.28 46.5
 2 6 5 1522.4 49.92
 2 6 5 1560.94 49.39
 2 6 5 1522.47 50.95
 2 6 5 1439.48 45.04
 2 6 5 1529.37 44.44
 2 6 5 1569.58 59.38
 2 6 5 1479.93 73.46
 2 6 5 1451.46 62.68
 2 6 4 760.16 24.71
 2 6 4 755.91 27.1
 2 6 4 740.48 25.41
 2 6 4 749.1 27.97
 2 6 4 734.33 28.2
 2 6 4 733.51 23.08
 2 6 4 786.03 35.89
 2 6 4 734.58 45.6
 2 6 3 201.3 9.04
 2 6 3 187.1 21.17
 2 6 3 198.82 10.24
 2 6 3 189.95 11.07
 2 6 3 212.81 11.37
 2 6 3 174.23 7.46
 2 6 3 182.84 18.08
 2 6 3 163.35 15.41
 2 6 2 131.24 7.25
 2 6 2 127.9 8.43
 2 6 2 130.82 8.55
 2 6 2 122.62 6.87
 2 6 2 118.98 16.6
 2 6 1 72.32 12.73
 2 6 1 69.52 5.38
 2 6 1 98.75 6.93
 2 6 1 84.7 5.73
 2 6 1 68.43 11.84
 2 6 0 104.91 7.21
 2 6 0 95.58 6.45
 2 6 0 98.23 14.69
 2 6 -1 548.57 20.63
 2 6 -1 548.08 37.96
 2 6 -2 1078.38 34.45
 2 6 -2 1088.02 36.08
 2 6 -2 1151.75 59.63
 2 6 -3 463.68 17.77
 2 6 -3 474.94 19.13
 2 6 -4 357.11 14.92
 2 6 -4 370 16.02
 2 6 -4 389.64 32.59
 2 6 -5 10.67 2.16
 2 6 -5 12.67 2.64
 2 6 -5 8.19 2.12
 2 6 -5 11.98 5.25
 2 6 -6 3.6 1.4
 2 6 -6 4.86 1.55
 2 6 -7 144.15 6.84
 -2 -6 7 143.88 7.56
 2 6 -7 124.66 6.15
 2 6 -8 329.57 11.26
 -2 -6 8 336.89 11.92
 2 7 14 190.85 7.25
 2 7 14 170.15 7.01
 2 7 13 204.16 9.41
 2 7 13 225.67 9.64
 2 7 13 203.03 9.27
 2 7 12 38.5 4.1
 2 7 12 43.57 4.25
 2 7 12 38.36 3.87
 2 7 11 81.29 13.74
 2 7 10 10.62 2.42
 2 7 10 10.21 2.68
 2 7 10 7.85 4.89
 2 7 10 13.19 2.73
 2 7 10 8.32 3.25
 2 7 10 10.11 2.45
 2 7 10 9.37 2.24
 2 7 9 245.51 12.07
 2 7 9 272.58 24.44
 2 7 9 245.64 12.98
 2 7 9 251.87 11.84
 2 7 9 272.04 12.36
 2 7 9 252.93 12.57
 2 7 9 262.75 16.6
 2 7 9 245.15 14.2
 2 7 9 244.19 12.18
 2 7 9 246.24 11.35
 2 7 9 285.21 26.75
 2 7 8 667.44 39.71
 2 7 8 693.6 24.97
 2 7 8 739.98 24.52
 2 7 8 698.9 26.25
 2 7 8 710.37 24.75
 2 7 8 676.78 24.86
 2 7 8 738.65 30.89
 2 7 8 702.26 24.99
 2 7 8 715.73 40.22
 2 7 8 688.3 23.64
 2 7 8 696.01 28.5
 2 7 8 674.83 42.72
 2 7 7 1717.72 51.86
 2 7 7 1763.96 70.92
 2 7 7 1739.31 52.54
 2 7 7 1733.17 51.48
 2 7 7 1702 51.71
 2 7 7 1719.95 57.72
 2 7 7 1681.22 56.96
 2 7 7 1627.03 51.93
 2 7 7 1840.57 70.75
 2 7 7 1749.71 50.75
 2 7 7 1699.52 53.63
 2 7 7 1718.72 74.57
 2 7 6 395.48 26.56
 2 7 6 373.17 18.28
 2 7 6 370.9 15.05
 2 7 6 360.66 13.85
 2 7 6 389.94 15.57
 2 7 6 354.46 13.78
 2 7 6 369.25 15.75
 2 7 6 375.33 18.32
 2 7 6 350.2 13.26
 2 7 6 352.85 14.35
 2 7 6 426.31 26.79
 2 7 6 332.82 27.11
 2 7 5 33.49 8.22
 2 7 5 34.35 3.65
 2 7 5 31.82 3.85
 2 7 5 35.26 4.83
 2 7 5 29.8 4.61
 2 7 5 29.5 2.68
 2 7 5 26.75 2.95
 2 7 5 35.74 5.52
 2 7 5 42.56 7.9
 2 7 4 6.86 3.46
 2 7 4 4.83 2.07
 2 7 4 5.43 1.83
 2 7 4 7.17 2.62
 2 7 4 4.95 2.15
 2 7 4 11.28 2.27
 2 7 4 7.88 1.4
 2 7 4 4.96 3.27
 2 7 3 42.63 7.93
 2 7 3 28.89 3.53
 2 7 3 39.95 4.58
 2 7 3 36.17 3.95
 2 7 3 34.99 4.85
 2 7 3 37.46 4.81
 2 7 3 39.35 8.82
 2 7 2 101.98 7.32
 2 7 2 106.18 7.14
 2 7 2 96.92 7.55
 2 7 2 97.57 14.8
 2 7 1 322.65 15.1
 2 7 1 324.12 14.07
 2 7 1 355.57 29.53
 2 7 0 590.19 23.09
 2 7 0 642.89 23.08
 2 7 0 644.81 42.01
 2 7 -1 1868.94 58.97
 2 7 -1 1873.97 57.78
 2 7 -1 1965.11 85.56
 2 7 -2 790.49 28.14
 2 7 -2 773.67 49.05
 2 7 -3 802.34 27.48
 2 7 -3 835.44 29.79
 2 7 -3 825.37 29.14
 2 7 -3 903.28 52.21
 2 7 -4 69.16 12.99
 2 7 -5 34.34 3.28
 2 7 -5 28.15 3.42
 2 7 -6 84.94 4.91
 2 7 -6 86.76 5.11
 -2 -7 6 94.59 5.88
 -2 -7 7 269.25 9.92
 2 7 -7 246.2 8.86
 2 8 14 57.61 3.38
 2 8 13 65.72 4.57
 2 8 13 61.44 4.43
 2 8 13 60.46 4.1
 2 8 12 8.54 2.15
 2 8 12 6.41 1.92
 2 8 12 6.39 1.53
 2 8 11 121.38 7.71
 2 8 11 119.68 8.14
 2 8 11 125.02 8.01
 2 8 11 115.74 6.99
 2 8 10 427.92 31.75
 2 8 10 382.15 19.19
 2 8 10 423.9 16.93
 2 8 10 403.95 17.97
 2 8 10 404.18 17.1
 2 8 10 432.51 17.39
 2 8 10 390.95 15.77
 2 8 9 406.02 30.85
 2 8 9 378.14 16.55
 2 8 9 355.59 19.3
 2 8 9 377.9 15.9
 2 8 9 409.01 17.79
 2 8 9 401.22 16.52
 2 8 9 396.84 16.3
 2 8 9 391.56 21.8
 2 8 9 397.87 30.17
 2 8 9 391.02 16.71
 2 8 9 393.85 15.12
 2 8 9 395.74 32.99
 2 8 8 767.85 27.45
 2 8 8 792.59 26.52
 2 8 8 788.38 26.96
 2 8 8 747.4 26.13
 2 8 8 716.07 32.19
 2 8 8 794.15 32.03
 2 8 8 752.31 27.08
 2 8 8 825.02 44.51
 2 8 8 762.01 25.17
 2 8 8 785.07 28.3
 2 8 8 705.6 46.22
 2 8 7 92 6.86
 2 8 7 111.97 9.57
 2 8 7 99.54 7.05
 2 8 7 99.79 9.45
 2 8 7 104.11 6.36
 2 8 7 97.51 6.54
 2 8 7 87.2 8.64
 2 8 7 86.89 6.38
 2 8 7 99.95 13.55
 2 8 7 91.51 5.42
 2 8 7 100.07 15.6
 2 8 6 31.55 8.72
 2 8 6 31.31 3.97
 2 8 6 35.31 4.42
 2 8 6 40.13 5.68
 2 8 6 53.1 6.42
 2 8 6 38.22 3.87
 2 8 6 37.96 8.14
 2 8 5 366.05 15.76
 2 8 5 370.2 16.46
 2 8 5 350.6 17.99
 2 8 5 361.28 18.55
 2 8 5 370.46 26.87
 2 8 5 299.78 26.56
 2 8 4 11.73 5.31
 2 8 4 11.38 3.11
 2 8 4 8.19 2.37
 2 8 4 9.65 2.48
 2 8 4 5.02 2.46
 2 8 4 7.19 4.22
 2 8 3 22.66 3.95
 2 8 3 19.96 3.17
 2 8 2 611.64 23.31
 2 8 2 598.38 24.16
 2 8 2 596.04 41.12
 2 8 1 857.14 30.73
 2 8 1 889.36 31.18
 2 8 1 839.56 32.32
 2 8 1 840.26 51.32
 2 8 0 443.61 19.97
 2 8 0 463.42 19.32
 2 8 0 457.91 36.21
 2 8 -1 92.36 7.4
 2 8 -1 104.54 7.61
 2 8 -2 275.65 13.43
 2 8 -2 255.87 26.33
 -2 -8 3 209.71 24.73
 2 8 -3 272.49 25.77
 -2 -8 4 86.78 6.22
 2 8 -4 84.83 5.94
 -2 -8 5 106.77 6.22
 2 8 -5 109.54 5.89
 2 8 -5 98.23 4.99
 -2 -8 6 189.88 7.84
 2 9 13 1.49 1.08
 2 9 13 0.12 0.97
 2 9 13 0.08 0.61
 2 9 12 147.21 7.99
 2 9 12 134.25 7.29
 2 9 12 140.8 7.62
 2 9 12 122.9 6.32
 2 9 11 137.65 7.96
 2 9 11 135.99 8.42
 2 9 11 130.22 7.57
 2 9 11 127.76 6.75
 2 9 10 378.62 15.77
 2 9 10 410.42 17.17
 2 9 10 363.27 15.25
 2 9 10 374.62 19.13
 2 9 10 397.53 16.4
 2 9 9 353.24 14.85
 2 9 9 356.23 15.97
 2 9 9 357.63 15.33
 2 9 9 341.53 18.89
 2 9 9 368.47 28.75
 2 9 9 338.86 15.34
 2 9 9 317.96 30.52
 2 9 8 219.93 11.91
 2 9 8 221.13 10.9
 2 9 8 218.3 14.11
 2 9 8 246.1 11.75
 2 9 8 241.67 15.27
 2 9 8 217.36 11.47
 2 9 8 289.85 24.85
 2 9 8 263 26.55
 2 9 7 454.17 18.94
 2 9 7 477.94 22.92
 2 9 7 432.68 17.1
 2 9 7 463.72 18.05
 2 9 7 465.6 22.4
 2 9 7 403.03 17.4
 2 9 7 460.48 32.04
 2 9 7 398.21 33.38
 2 9 6 31.94 9.06
 2 9 6 37.72 4.84
 2 9 6 40.65 6.07
 2 9 6 45.56 5.3
 2 9 6 54.66 6.81
 2 9 6 44.58 9.54
 2 9 5 66.16 6.44
 2 9 5 63.98 7.24
 2 9 5 75.2 7.94
 2 9 5 65.96 11.52
 2 9 5 76.9 13.05
 2 9 4 231.53 13.59
 2 9 4 228.28 12.42
 2 9 4 193.48 10.84
 2 9 4 188.17 21.59
 2 9 4 194.49 13.17
 2 9 3 551.87 22.02
 2 9 3 489.86 20.54
 2 9 3 482.95 22.75
 2 9 3 518.97 22.26
 2 9 3 497.22 37.82
 2 9 2 402.07 18.35
 2 9 2 418.31 18.45
 2 9 2 424.27 19.97
 2 9 2 404.12 17.8
 2 9 2 384.76 33.12
 2 9 1 336.19 15.58
 2 9 1 355.62 17.48
 2 9 1 345.89 15.95
 2 9 1 307.09 29.55
 2 9 0 173.41 10.31
 2 9 0 175.59 10.85
 -2 -9 0 173.4 9.69
 2 9 0 158.02 20.52
 -2 -9 0 144.18 23.71
 -2 -9 1 12.34 7.29
 2 9 -1 15.5 6.58
 2 9 -2 0.23 1.06
 -2 -9 2 1.58 1.22
 2 9 -3 68.84 4.48
 2 9 -3 69.73 5.16
 -2 -9 3 65.67 5.02
 -2 -9 4 81.98 4.97
 2 9 -4 75.12 4.71
 -2 -9 5 235.14 8.54
 2 10 13 15.77 1.9
 2 10 12 22.71 2.31
 2 10 12 27.73 3.03
 2 10 12 28.58 3.07
 2 10 11 190.15 9.41
 2 10 11 207.46 9.98
 2 10 10 395.81 15.61
 2 10 10 374.07 18.88
 2 10 10 384.43 15.83
 2 10 10 384.25 15.93
 2 10 9 232.13 14.7
 2 10 9 207.42 10.59
 2 10 9 228.28 11.35
 2 10 9 229.63 11.47
 2 10 9 246.29 23.01
 2 10 9 252.91 26.03
 2 10 8 128.27 16.6
 2 10 8 137.54 19.31
 2 10 7 158.86 11.81
 2 10 7 159.75 12.11
 2 10 7 143.51 8.44
 2 10 7 158.31 9.23
 2 10 7 165.54 18.73
 2 10 7 169.04 20.84
 2 10 6 57.3 11.9
 2 10 6 56.18 6.88
 2 10 6 65.87 12.21
 2 10 6 52.01 6.83
 -2 -10 -5 162.27 25.55
 2 10 5 164.59 12.05
 2 10 5 167.61 10.77
 2 10 5 153.99 11.29
 2 10 5 162.88 19.51
 2 10 4 726.78 29.37
 2 10 4 758.76 27.79
 2 10 4 659.48 25.42
 2 10 4 677.28 27.78
 -2 -10 -4 615.9 52.7
 2 10 4 815.56 47.06
 2 10 3 251.75 14.65
 2 10 3 236.76 13.15
 2 10 3 252.51 13.17
 2 10 3 242.41 12.47
 -2 -10 -2 349.4 39.34
 2 10 2 379.31 32.43
 2 10 1 243.88 13.31
 2 10 1 230.13 24.1
 2 10 0 87.06 6.17
 2 10 0 90.68 6.6
 2 10 -1 43.54 3.81
 2 10 -1 47.66 4.38
 -2 -10 1 44.02 3.79
 -2 -10 2 7.35 1.53
 2 10 -2 8.26 1.33
 2 10 -2 10.46 1.97
 -2 -10 3 90.93 4.71
 2 10 -3 114.73 5.44
 2 11 12 111.76 5.75
 2 11 11 264.18 10.95
 2 11 10 231.98 10.55
 2 11 10 246.51 11.17
 2 11 9 39.64 5.52
 2 11 9 45.71 4.39
 2 11 9 48 4.26
 2 11 8 28.51 3.34
 2 11 8 31.44 5.09
 2 11 8 31.74 3.75
 2 11 7 146.95 8.66
 2 11 7 133.18 10.38
 2 11 7 143.51 8.13
 2 11 7 147 10.85
 2 11 6 91.02 8.1
 2 11 6 92.44 8.39
 2 11 6 88.25 6.15
 2 11 5 378.54 17.98
 2 11 5 388.18 18.83
 2 11 4 308.79 15.03
 2 11 4 306.31 16.18
 2 11 4 323.38 14.9
 2 11 4 312.52 13.76
 2 11 3 317.44 15.34
 2 11 3 288.28 13.42
 2 11 3 273.1 12.87
 2 11 3 277.86 13.21
 2 11 2 73.47 5.71
 2 11 2 76.42 5.76
 2 11 1 2.56 1.15
 2 11 1 1.55 1.18
 2 11 0 16.69 2.01
 2 11 0 17.7 2.43
 2 11 -1 4.18 1.2
 2 11 -2 119.22 5.23
 2 12 11 117.55 5.6
 2 12 10 14.07 1.96
 2 12 10 13.27 2.08
 2 12 9 29.26 2.91
 2 12 9 24.78 2.91
 2 12 8 49.88 5.43
 2 12 8 50.2 4.02
 2 12 8 52.53 4.39
 2 12 7 90.61 7.25
 2 12 7 100.68 5.9
 2 12 7 91.04 6.19
 2 12 6 186.63 10.62
 2 12 6 191.51 8.95
 2 12 6 208.31 9.99
 2 12 5 321.25 14.36
 2 12 5 364.72 13.4
 2 12 4 67.23 4.91
 2 12 4 74.58 4.85
 2 12 3 67.08 4.59
 2 12 2 5.72 1.39
 2 12 1 34.77 2.89
 2 12 0 46.99 2.94
 2 13 9 118.52 5.69
 2 13 8 77.7 4.04
 2 13 8 89.41 4.89
 2 13 7 108.98 4.97
 2 13 7 119.85 5.97
 2 13 6 266.85 9.36
 2 13 6 285.93 10.72
 2 13 5 124.56 6.02
 2 13 4 35.49 2.74
 2 13 3 2.27 0.7
 -3 10 2 19.97 1.85
 -3 10 3 238.32 9.05
 -3 10 4 286.15 10.65
 -3 10 5 131.91 6.19
 -3 10 6 40.75 3.03
 -3 10 7 1.71 0.66
 -3 10 7 1.53 0.66
 -3 9 -1 2.62 0.73
 -3 9 -1 2.02 0.65
 -3 9 0 47.31 3.24
 -3 9 0 49.08 3.36
 -3 9 1 103.2 5.5
 -3 9 1 95.44 5.49
 -3 9 2 278.55 11.52
 -3 9 3 348.18 13.93
 -3 9 4 308.95 12.97
 -3 9 5 16.93 2.49
 -3 9 6 112.76 6.66
 -3 9 7 8.1 1.82
 -3 9 8 30.72 2.56
 -3 9 8 27.39 2.81
 -3 9 9 78.07 4.25
 -3 8 -3 15.41 1.64
 -3 8 -2 8.1 1.41
 -3 8 -2 6.21 1.26
 -3 8 -1 128.99 6.72
 -3 8 -1 132.02 6.77
 -3 8 0 389.95 15.16
 -3 8 0 395.79 15.34
 -3 8 1 218.92 10.35
 -3 8 1 203.75 10.35
 -3 8 2 466.63 18.14
 -3 8 2 441.12 17.76
 -3 8 3 160.02 8.99
 -3 8 3 160.24 9.2
 -3 8 4 121.96 7.94
 -3 8 5 118.84 7.71
 -3 8 6 1.9 1.33
 -3 8 7 166.06 9.12
 -3 8 8 261.5 10.8
 -3 8 8 269.16 11.95
 -3 8 9 159.75 6.96
 -3 8 9 174.77 8.4
 -3 7 -5 105.77 4.67
 -3 7 -4 17.59 2.04
 -3 7 -4 13.83 1.51
 -3 7 -3 109.36 6.25
 -3 7 -3 110.84 6.15
 -3 7 -3 103.92 5.63
 -3 7 -2 320.46 13.01
 -3 7 -2 309.9 13.13
 -3 7 -2 298.61 12.53
 -3 7 -1 377.23 15.29
 -3 7 -1 354.27 14.99
 3 -7 0 33.33 10.12
 3 -7 -1 403.33 35.18
 -3 7 2 336.89 14.93
 -3 7 2 315.25 14.83
 -3 7 3 184.38 10.3
 -3 7 3 184.62 10.5
 3 -7 -3 168.84 21.31
 -3 7 4 95.9 7.05
 3 -7 -4 86.17 15.73
 -3 7 4 96.81 7.22
 3 -7 -5 267.56 27.97
 3 -7 -6 149.28 20.55
 -3 7 6 164.32 9.69
 -3 7 7 400.94 17.08
 -3 7 8 295.71 13.49
 -3 7 9 52.96 3.73
 -3 7 9 58.71 4.89
 3 -7 -10 17.48 2.06
 -3 7 10 20.89 2.64
 -3 7 11 2.03 0.86
 -3 6 -6 50.82 3.31
 -3 6 -6 54.34 3.42
 -3 6 -5 6.61 1.41
 -3 6 -5 7.17 1.52
 -3 6 -4 52.78 4.21
 -3 6 -4 47.02 4.16
 -3 6 -4 37.98 3.33
 -3 6 -3 115.69 7.15
 -3 6 -3 109.05 7.1
 -3 6 -3 101.57 6.41
 3 -6 2 176.8 22.37
 3 -6 1 279.3 29.82
 -3 6 -1 305.77 14.25
 -3 6 -1 319.16 14.2
 -3 6 -1 293.49 13.8
 3 -6 0 329.9 32.54
 -3 6 0 352.83 15.56
 -3 6 0 345.49 15.48
 3 -6 -1 361.14 34.01
 -3 6 1 404.41 17.21
 3 -6 -1 387.36 29.39
 -3 6 1 420.85 17.49
 3 -6 -2 224.61 25.15
 -3 6 2 223.04 11.53
 -3 6 2 217.8 11.51
 3 -6 -2 213.15 23.47
 -3 6 3 26.8 3.64
 -3 6 3 23.14 3.49
 -3 6 4 740.77 27.72
 -3 6 4 815.66 28.36
 3 -6 -4 796 50.65
 3 -6 -5 253.47 27.22
 -3 6 5 272.1 13.32
 3 -6 -6 267.89 27.99
 -3 6 6 266.29 13.13
 3 -6 -7 473.76 37.23
 -3 6 8 199.85 10.83
 -3 6 9 245.8 9.97
 -3 6 9 262.99 12.36
 3 -6 -10 1.85 1.12
 -3 6 10 1.59 1.21
 -3 6 11 28.44 2.52
 -3 5 -8 53.2 2.79
 -3 5 -7 27.35 2.49
 3 -5 7 21.24 1.77
 -3 5 -7 25.71 2.35
 -3 5 -6 122.91 6.63
 -3 5 -5 303.4 13.12
 3 -5 5 315.94 13.44
 3 -5 4 364.31 31.89
 3 -5 3 420.75 17.58
 3 -5 3 386.78 34.85
 -3 5 -3 403.5 17.12
 3 -5 2 539.92 21.47
 3 -5 2 521.5 41.75
 -3 5 -2 566.35 21.41
 -3 5 -2 544.81 21.48
 3 -5 1 716.3 50.24
 -3 5 -1 723.83 25.79
 -3 5 -1 689.21 25.74
 -3 5 -1 687.26 25.26
 3 -5 0 297.15 30.31
 -3 5 0 268.82 12.84
 -3 5 0 255.21 12.67
 -3 5 0 266.09 12.64
 3 -5 -1 19.43 7.23
 -3 5 1 19.34 2.97
 3 -5 -1 14.83 5.45
 3 -5 -1 17.83 7.29
 -3 5 1 13.98 2.63
 3 -5 -2 178.45 20.91
 -3 5 2 166.47 9.26
 3 -5 -2 166.07 16.25
 -3 5 2 172.05 9.49
 3 -5 -2 145.14 19
 3 -5 -3 132.12 7.18
 -3 5 3 123.45 7.78
 -3 5 3 127.22 7.97
 3 -5 -3 109.8 16.55
 -3 5 4 281.71 13.05
 3 -5 -4 268.22 27.06
 -3 5 4 278.52 13.18
 3 -5 -5 443.17 36.05
 -3 5 5 476.31 19.15
 3 -5 -6 432.32 35.4
 -3 5 6 431.96 18.24
 3 -5 -7 295.23 28.88
 -3 5 7 319.46 14.93
 3 -5 -8 104.46 16.63
 -3 5 9 0.26 1.22
 3 -5 -10 47.28 4.17
 -3 5 11 53.08 3.95
 -3 5 11 59.38 3.68
 -3 4 -9 39.61 2.41
 3 -4 8 4.51 0.97
 -3 4 -8 3.9 1.02
 -3 4 -7 0.32 0.81
 3 -4 6 196.41 10.05
 -3 4 -6 201.47 9.92
 3 -4 5 583.35 22.18
 -3 4 -5 578.95 21.76
 3 -4 4 1676 80.86
 3 -4 4 1659.57 52.64
 -3 4 -4 1678.01 52.28
 3 -4 3 551.94 42.51
 3 -4 3 528.53 21.13
 -3 4 -3 526.64 20.78
 3 -4 2 423.53 36.26
 -3 4 -2 374.82 16.17
 3 -4 2 374.09 16.28
 3 -4 1 280.52 29.33
 -3 4 -1 274.24 12.63
 -3 4 -1 262.43 12.43
 -3 4 -1 252.81 11.96
 -3 4 0 1.78 1.14
 -3 4 0 0.23 1.09
 -3 4 0 1.28 1.27
 3 -4 -1 -1.15 3.21
 -3 4 1 4.21 1.57
 3 -4 -1 4.13 4.2
 -3 4 1 2.49 1.29
 3 -4 -1 1.82 2.27
 -3 4 2 226.72 10.73
 3 -4 -2 229.88 18.44
 -3 4 2 236.24 10.93
 3 -4 -2 210.16 21.49
 -3 4 3 575.18 20.78
 3 -4 -3 577.86 20
 -3 4 3 582.01 21.1
 3 -4 -3 530.02 37.02
 -3 4 4 833.75 28.63
 3 -4 -4 857.96 27.7
 3 -4 -4 818.39 48.42
 -3 4 4 889.32 29.41
 3 -4 -5 801.2 48.03
 -3 4 5 760.49 27.11
 3 -4 -6 487.18 37.34
 -3 4 6 562.37 21.6
 3 -4 -7 57.64 12.3
 -3 4 7 54.89 5.42
 3 -4 -8 20.85 7.65
 -3 4 8 9.29 2.6
 -3 4 9 72.57 6.29
 3 -4 -10 247.34 11.32
 -3 4 11 214.26 9.28
 -3 4 11 195 7.61
 -3 4 12 64.97 3.44
 -3 3 -10 42.47 2.54
 3 -3 9 2.52 0.83
 -3 3 -9 1.02 0.55
 -3 3 -8 5.69 1.42
 3 -3 7 229.37 10.95
 -3 3 -7 218.52 10.58
 3 -3 6 136.32 8.39
 -3 3 -6 122.99 7.79
 3 -3 5 855.38 30.14
 -3 3 -5 833.22 29.34
 3 -3 4 720.74 49.29
 3 -3 4 751.53 27.12
 -3 3 -4 722.33 26.34
 3 -3 3 64.86 13.57
 3 -3 3 78.47 6.19
 -3 3 -3 74.96 5.91
 3 -3 2 133.26 8.16
 -3 3 -2 147.53 8.43
 -3 3 -1 356.24 14.48
 -3 3 -1 335.1 13.75
 -3 3 0 8.13 1.76
 -3 3 0 4.3 1.46
 3 -3 0 1.28 2.77
 -3 3 0 3.62 1.33
 -3 3 1 366.04 14
 3 -3 -1 315.6 22.25
 -3 3 1 357.23 13.84
 3 -3 -1 321.84 24.84
 3 -3 -2 873.79 38.81
 -3 3 2 863.66 27.87
 3 -3 -2 809.93 44
 -3 3 2 852.27 28
 3 -3 -3 471.98 16.72
 -3 3 3 457.32 17.03
 3 -3 -3 466.19 32.21
 -3 3 3 476.58 17.54
 3 -3 -4 1203.31 36.91
 3 -3 -4 1119.97 57.57
 -3 3 4 1209.13 38.24
 3 -3 -5 340.89 29.13
 -3 3 5 371.41 15.55
 3 -3 -6 279.06 26.44
 -3 3 6 281.69 13.45
 3 -3 -7 43.96 10.71
 -3 3 7 46.55 5.04
 3 -3 -8 105.29 17.36
 -3 3 8 146.65 9.48
 3 -3 -9 178.4 21.95
 3 -3 -9 198.47 10.76
 -3 3 9 182.71 10.94
 3 -3 -10 368.37 15.06
 -3 3 11 117.99 6.66
 -3 3 12 95.96 4.44
 -3 3 12 90.93 4.17
 3 -2 10 5.63 1.09
 3 -2 9 61.37 4.33
 -3 2 -9 51.65 3.76
 3 -2 8 515.43 18.86
 -3 2 -8 497.26 18.47
 3 -2 7 1018.75 34.05
 -3 2 -7 950.47 50.88
 -3 2 -7 1025.9 33.59
 3 -2 6 1052.94 36.3
 -3 2 -6 1087.85 55.08
 -3 2 -6 1098.72 35.75
 3 -2 5 709.57 26.52
 -3 2 -5 726.14 42.72
 -3 2 -5 745.63 26.11
 3 -2 4 25.02 8.75
 3 -2 4 31.76 3.87
 -3 2 -4 34.29 3.78
 3 -2 3 142.86 19.51
 3 -2 3 129.64 7.86
 -3 2 -3 151.85 8.24
 3 -2 2 108.09 15.81
 3 -2 2 118.92 6.84
 -3 2 -2 112.65 6.7
 3 -2 1 583.84 36.97
 -3 2 -1 568.67 19.89
 -3 2 -1 576.09 19.3
 3 -2 0 522.73 29
 -3 2 0 536.64 18.6
 -3 2 0 548.43 18.59
 3 -2 0 504.81 29.19
 -3 2 0 533.98 18.18
 -3 2 1 1654.05 48.17
 -3 2 1 1615.41 48.17
 -3 2 2 618.71 20.67
 -3 2 2 629.62 21.07
 -3 2 3 722.28 23.8
 3 -2 -3 739.06 23.67
 3 -2 -3 733.23 40.22
 -3 2 3 719.74 24.32
 3 -2 -4 98.14 5.73
 3 -2 -4 93.39 13.59
 -3 2 4 89.53 6.02
 3 -2 -5 87.5 13.91
 -3 2 5 110.16 7.2
 3 -2 -6 9.48 5.36
 -3 2 6 21.68 3.32
 3 -2 -7 446.93 17.69
 3 -2 -7 497.22 37.32
 -3 2 7 477.43 19.8
 3 -2 -8 286.15 27.67
 -3 2 8 249.59 13.49
 3 -2 -9 745.24 47.39
 3 -2 -9 797.79 28.37
 3 -2 -10 219.16 10.41
 -3 2 11 188.64 8.84
 -3 2 12 71.61 3.57
 3 -1 11 3.46 0.88
 3 -1 11 3.53 0.95
 3 -1 10 93.98 5.54
 -3 1 -9 284.33 11.68
 3 -1 8 1139.84 56.58
 -3 1 -8 1038.11 52.33
 3 -1 7 1209.48 40.13
 -3 1 -7 1220.91 58.93
 -3 1 -7 1262.54 39.89
 -3 1 -6 679.47 40.81
 -3 1 -6 717.21 25.47
 3 -1 6 727.31 26.02
 3 -1 5 142.36 8.56
 -3 1 -5 155.38 8.44
 3 -1 4 3.83 1.45
 -3 1 -4 1.34 0.92
 -3 1 -4 4.84 3.41
 3 -1 3 60.15 4.59
 -3 1 -3 62.69 4.56
 -3 1 -2 186.17 8.39
 -3 1 -1 883.51 27.58
 3 -1 0 1365.09 54.38
 3 -1 -1 1346.41 51.87
 3 -1 -1 1430.66 56.74
 -3 1 2 790.36 23.97
 3 -1 -2 768.72 24.05
 -3 1 2 736.04 24.31
 3 -1 -3 574.65 19.32
 3 -1 -3 552.45 33.25
 -3 1 3 573.74 19.92
 3 -1 -4 4.26 2.97
 -3 1 4 3.29 1.32
 3 -1 -5 18.22 6.26
 -3 1 5 17.55 2.78
 3 -1 -6 377.39 15.37
 3 -1 -6 342.05 30
 -3 1 6 373.43 16.52
 3 -1 -7 367.74 15.69
 3 -1 -7 381.9 32.71
 -3 1 7 368.2 17.07
 3 -1 -8 559.11 40.8
 3 -1 -8 544.71 21.83
 3 -1 -9 517.28 20.38
 -3 1 10 116.08 7.26
 3 -1 -10 112.29 6.63
 -3 1 11 50.45 3.84
 3 0 12 33.96 2.25
 3 0 11 60.48 4.11
 3 0 11 59.49 4.1
 3 0 10 580.33 20.81
 3 0 9 504.42 35.13
 -3 0 -9 493.52 32.35
 3 0 8 92.08 14.83
 -3 0 -8 92.18 13.67
 3 0 7 401.47 16.78
 -3 0 -7 433.58 16.81
 -3 0 -7 445.39 31.14
 3 0 7 413.85 15.39
 3 0 6 291.38 13.06
 -3 0 -6 313.26 24.8
 3 0 6 279.99 11.62
 -3 0 -6 308.17 12.94
 3 0 6 298.92 11.9
 3 0 5 9.15 1.8
 -3 0 -5 8.69 1.74
 -3 0 -5 12.02 4.61
 3 0 5 8.96 1.87
 3 0 5 8.39 1.57
 3 0 4 173.23 8.5
 -3 0 -4 178.91 8.21
 3 0 3 1049.5 41.13
 3 0 2 2419.79 74.59
 3 0 1 1070.7 42.21
 3 0 1 987.37 32.03
 3 0 0 355.63 20.41
 3 0 0 321.79 21.17
 3 0 -1 463.23 24.2
 3 0 -1 473.54 15.72
 3 0 -1 427.45 26.49
 3 0 -2 244.62 17.01
 3 0 -2 252.07 9.85
 -3 0 2 244.63 10.15
 3 0 -3 1.69 0.86
 -3 0 3 1.68 1.07
 3 0 -4 40.83 8.83
 -3 0 4 27.3 3.26
 3 0 -5 523.84 35.91
 -3 0 5 491.91 19.66
 3 0 -6 476.86 18.62
 3 0 -6 424.5 34.23
 -3 0 6 462.8 19.66
 3 0 -7 76.64 14.14
 3 0 -7 68.78 5.91
 3 0 -7 60.43 5.87
 3 0 -8 566.4 40.71
 3 0 -8 561 21.9
 3 0 -8 470.24 36.13
 -3 0 9 266.58 12.77
 3 0 -9 265.9 12.49
 -3 0 10 12.54 2.2
 3 0 -10 7.81 1.6
 -3 0 11 15.06 1.87
 3 1 12 72.61 3.97
 3 1 12 86.85 4.62
 3 1 11 231.5 9.9
 3 1 11 233.89 10.05
 3 1 10 418.68 16.85
 3 1 10 393.73 14.6
 3 1 9 284.59 26.81
 3 1 9 257.03 12.89
 3 1 9 257.34 11.22
 3 1 8 1164.44 36.34
 3 1 8 1121.05 59.97
 -3 -1 -8 1145.26 55.54
 3 1 8 1199.58 37.17
 3 1 7 154.86 18.47
 -3 -1 -7 134.02 15.67
 3 1 7 139.28 7.43
 3 1 7 145.31 7.85
 3 1 6 24.81 6.71
 3 1 6 18.31 2.58
 -3 -1 -6 26.93 6.14
 3 1 6 17.02 2.42
 3 1 6 17.14 2.41
 3 1 5 315.26 22.09
 3 1 5 323.21 12.72
 3 1 5 309.83 12.23
 3 1 4 2179.42 74.72
 3 1 4 2221.62 63.18
 3 1 4 2128.55 62.15
 3 1 3 1889.67 62.85
 3 1 2 2431.54 75.27
 3 1 2 2531.76 82.77
 3 1 1 210.93 10.46
 3 1 1 215.96 15.04
 3 1 1 188.07 15.28
 3 1 0 482.62 24.23
 3 1 0 430.77 26.45
 3 1 -1 83.36 9.35
 3 1 -1 86.88 4.7
 3 1 -1 94.1 11.96
 3 1 -2 329.67 25.03
 3 1 -2 328.17 12.21
 3 1 -3 5.27 3.94
 3 1 -3 12.14 2.09
 -3 -1 3 6.84 1.71
 3 1 -4 735.42 43.4
 -3 -1 4 759.17 26.64
 3 1 -5 889.32 29.84
 3 1 -5 887.99 50.74
 3 1 -5 871.92 30.68
 3 1 -6 1020.29 34.37
 3 1 -6 1064.53 58.18
 3 1 -6 988.31 34.9
 3 1 -7 1045.77 59.08
 3 1 -7 1099.32 37.13
 3 1 -7 997.84 57.69
 3 1 -8 164.43 20.17
 -3 -1 9 1.3 1.38
 3 1 -9 0.2 1.02
 -3 -1 10 21.63 2.53
 3 1 -10 19.8 2.11
 3 1 -11 124.34 5.13
 -3 -1 11 114.25 4.9
 3 2 13 196.37 7.28
 3 2 12 126.1 6.13
 3 2 12 136.39 6.69
 3 2 11 359.12 14.56
 3 2 11 361.64 14.4
 3 2 11 345.48 12.86
 3 2 10 873.24 50.47
 3 2 9 650.57 43.79
 3 2 9 676.29 23.43
 3 2 9 689.58 25.8
 3 2 9 696.93 24.19
 3 2 8 48.23 10.5
 3 2 8 47.46 4.8
 3 2 8 54.23 4.56
 3 2 8 40.77 5.3
 3 2 8 51.36 4.6
 3 2 7 76.19 12.25
 3 2 7 72.75 5.31
 3 2 7 62.68 10.4
 3 2 7 71.87 5.58
 3 2 7 71.29 5.36
 3 2 6 298.34 22.76
 3 2 6 319.72 23.36
 3 2 6 309.08 12.77
 3 2 6 305.05 12.8
 3 2 6 301.59 12.58
 3 2 5 1031.56 32.03
 3 2 5 1040.05 32.99
 3 2 5 1048.04 32.32
 3 2 4 300.58 18.02
 3 2 4 267.9 11.14
 3 2 4 266.39 10.47
 3 2 4 304.84 27.35
 3 2 3 2740.95 84.78
 3 2 3 2741.36 105.41
 3 2 3 2653.58 88.52
 3 2 3 2673.1 76.66
 3 2 2 762.28 29.81
 3 2 2 783.85 33.67
 3 2 2 826.69 45.94
 3 2 1 36.93 7.07
 3 2 1 44.26 6.54
 3 2 0 387.58 22.14
 3 2 0 432.15 29.63
 3 2 0 388.82 26.19
 3 2 -1 91.46 12.69
 3 2 -1 84.6 4.74
 3 2 -1 76.82 11.32
 3 2 -2 85.29 5.74
 3 2 -2 89.18 12.28
 -3 -2 2 87.82 5.76
 3 2 -3 906.43 29.18
 3 2 -3 873.12 47.82
 3 2 -3 858.8 29.76
 3 2 -4 821.04 28.26
 3 2 -4 837.32 48.28
 3 2 -4 869.96 29.63
 3 2 -5 930.94 32.14
 3 2 -5 930.83 53.22
 3 2 -5 960.4 33.06
 3 2 -6 656.72 24.67
 3 2 -6 614.56 43.09
 3 2 -6 648.23 25
 3 2 -6 650.75 43.7
 3 2 -7 92.07 16.28
 -3 -2 7 78.17 6.17
 3 2 -7 47.32 10.89
 3 2 -7 72.46 6.35
 3 2 -7 56.98 12.31
 -3 -2 8 52.62 4.86
 3 2 -8 46.39 4.65
 -3 -2 9 75.8 5.29
 3 2 -9 86.78 5.4
 3 2 -10 44.91 3.28
 -3 -2 10 47.58 3.18
 3 3 13 163.29 6.62
 3 3 13 128.4 5.32
 3 3 12 434 15.6
 3 3 12 404.8 14.12
 3 3 12 417.7 14.85
 3 3 11 663.95 22.37
 3 3 11 678.04 24.25
 3 3 11 689.68 24.7
 3 3 11 661.62 23.01
 3 3 10 16.66 3.04
 3 3 10 22.19 7.38
 3 3 10 13.29 2.85
 3 3 10 19.43 2.76
 3 3 10 18.91 2.93
 3 3 9 1.44 3.11
 3 3 9 6.4 2.19
 3 3 9 3.48 1.71
 3 3 9 3.1 2.11
 3 3 9 5.93 1.78
 3 3 8 50.55 4.78
 3 3 8 65.93 12.1
 3 3 8 49.27 4.6
 3 3 8 48.19 5.99
 3 3 8 47.25 4.59
 3 3 8 52.9 4.98
 3 3 7 305.68 24.58
 3 3 7 335.04 14.18
 3 3 7 306.66 13.6
 3 3 7 347.88 14.27
 3 3 7 333.77 17.03
 3 3 7 335.26 13.87
 3 3 6 811.85 39.73
 3 3 6 799.47 27.09
 3 3 6 788.17 37.38
 3 3 6 773.26 25.92
 3 3 6 807.69 26.9
 3 3 6 797.01 26.32
 3 3 5 1154.31 39.08
 3 3 5 1232.37 37.57
 3 3 5 1185.93 37.03
 3 3 5 1171.27 35.76
 3 3 5 1180.44 36.12
 3 3 4 1801.1 53.35
 3 3 4 1988.25 65.3
 3 3 4 1848.13 56.79
 3 3 4 1814.44 64.89
 3 3 4 1809.42 54.07
 3 3 4 1865.71 53.3
 3 3 3 1459.41 50.97
 3 3 3 1440.25 52.8
 3 3 3 1397.32 44.75
 3 3 3 1450.92 42.14
 3 3 3 1303.02 63.98
 3 3 3 1344.4 48.34
 3 3 3 1408.68 41.49
 3 3 2 96.88 8.62
 3 3 2 94.6 13.66
 3 3 2 103.85 10.15
 3 3 2 71.34 6.57
 3 3 1 300.58 19.21
 3 3 1 301.11 24.86
 3 3 0 10.88 4.78
 3 3 0 13.87 2.47
 3 3 0 4.14 3.87
 3 3 -1 829.75 27.45
 3 3 -1 786.81 27.06
 3 3 -2 630.71 22.82
 3 3 -2 688.31 40.75
 3 3 -2 664.3 23.47
 3 3 -3 1773.95 53.75
 3 3 -3 1874.75 79.09
 3 3 -3 1767.15 55.01
 3 3 -3 1779.58 53.9
 3 3 -4 166.17 9.29
 3 3 -4 155.72 19.68
 3 3 -4 152.71 9.44
 3 3 -4 125.94 17.96
 3 3 -5 39.33 10.38
 3 3 -5 37.57 4.45
 3 3 -5 48.29 5.19
 3 3 -5 36.72 10.14
 -3 -3 6 5.78 1.95
 3 3 -6 3.34 3.4
 3 3 -6 7.47 2.35
 3 3 -6 6.08 5.36
 3 3 -7 84.07 13.23
 3 3 -7 126.32 17.02
 -3 -3 8 50.24 4.23
 3 3 -8 49.16 4.36
 -3 -3 9 235.64 9.5
 3 3 -9 260.74 9.84
 3 3 -10 246.82 8.59
 3 4 13 188.82 7.56
 3 4 12 62.68 4.71
 3 4 12 66.24 5.19
 3 4 12 66.27 4.44
 3 4 12 65.06 4.63
 3 4 11 52.21 4.97
 3 4 11 54.5 5.25
 3 4 11 52.29 4.49
 3 4 11 61.08 5.02
 3 4 10 9.97 2.45
 3 4 10 12.65 2.79
 3 4 10 11.88 6.14
 3 4 10 11.67 2.71
 3 4 10 8.18 2.14
 3 4 10 11.03 2.42
 3 4 9 37.62 9.86
 3 4 9 37.94 4.34
 3 4 9 37.94 4.34
 3 4 9 26.23 3.83
 3 4 9 36.59 4.15
 3 4 9 38.72 5.54
 3 4 9 30.54 3.86
 3 4 8 127.38 8.13
 3 4 8 132.39 16.64
 3 4 8 128.52 8.11
 3 4 8 129.27 7.91
 3 4 8 122.88 10.07
 3 4 8 131.62 8.14
 3 4 8 121.07 7.74
 3 4 7 590.11 21.4
 3 4 7 566.01 34.31
 3 4 7 533.34 20.24
 3 4 7 589.97 21.77
 3 4 7 587.75 20.89
 3 4 7 596.33 21.71
 3 4 7 587.17 25.18
 3 4 7 614.83 25.08
 3 4 7 599.54 21.15
 3 4 6 1399.7 70.32
 3 4 6 1631.87 62.76
 3 4 6 1578.04 48.44
 3 4 6 1563.85 46.89
 3 4 6 1559.54 48.05
 3 4 6 1561.78 47.38
 3 4 6 1575.67 51.78
 3 4 6 1563.82 47.17
 3 4 5 1146.77 34.83
 3 4 5 1144.78 46.9
 3 4 5 1150.02 35.96
 3 4 5 1123.39 35.32
 3 4 5 1097.24 34.06
 3 4 5 1128.95 34.53
 3 4 5 1075.81 37.96
 3 4 4 1123.67 38.53
 3 4 4 1106.18 45.63
 3 4 4 1213.61 36.22
 3 4 4 1147.68 34.65
 3 4 4 1153.02 35.44
 3 4 4 1177.43 44.22
 3 4 4 1152.74 34.93
 3 4 4 1162.04 35.23
 3 4 3 57.47 7.45
 3 4 3 56.18 5.25
 3 4 3 71.58 4.23
 3 4 3 52.37 7.72
 3 4 3 58.75 4.01
 3 4 3 53.88 3.69
 3 4 3 53.68 6.51
 3 4 3 50.68 8.83
 3 4 2 29.08 3.65
 3 4 2 29.97 2.71
 3 4 2 42.08 5.48
 3 4 2 37.74 7.84
 3 4 1 598.22 22.11
 3 4 0 2333.07 68.96
 3 4 0 2284.14 68.19
 3 4 -1 668.38 22.82
 3 4 -1 685.95 24.41
 3 4 -1 688.01 24.54
 3 4 -1 695.06 41.51
 3 4 -2 1133.1 53.02
 3 4 -2 1072.05 34.9
 3 4 -2 1106.49 36.26
 3 4 -2 1067.9 56.97
 3 4 -3 440.63 17.79
 3 4 -3 440.28 18.43
 3 4 -3 466.69 35.7
 -3 -4 4 208.79 10.4
 3 4 -4 236.43 11.96
 3 4 -4 216.39 11.78
 3 4 -4 225.96 25.11
 -3 -4 5 197.04 10.19
 3 4 -5 206.75 11.34
 3 4 -5 208.64 24.39
 3 4 -6 4.78 1.9
 3 4 -6 4.33 3.6
 -3 -4 7 51.76 4.18
 3 4 -7 52.07 4.7
 3 4 -8 420.55 14.66
 -3 -4 8 374.69 13.36
 3 4 -8 368.14 13.49
 3 4 -8 417.82 14.66
 3 4 -9 315.61 10.29
 -3 -4 9 256.96 9.97
 3 5 13 26.68 2.42
 3 5 13 32.55 2.76
 3 5 12 98.14 6.2
 3 5 12 100.91 6.7
 3 5 12 98.14 5.89
 3 5 12 90.49 6
 3 5 11 1.03 1.15
 3 5 11 1.43 2.52
 3 5 11 1.62 1.57
 3 5 11 1.95 1.38
 3 5 11 1.13 1.49
 3 5 11 0.46 1.48
 3 5 10 308.17 14.82
 3 5 10 319.73 29.29
 3 5 10 330.43 14.76
 3 5 10 308.86 14.79
 3 5 10 331.16 14.64
 3 5 10 306.82 17.53
 3 5 10 336.51 14.74
 3 5 9 67.97 5.93
 3 5 9 59.59 5.65
 3 5 9 73.99 13.22
 3 5 9 69.92 5.87
 3 5 9 67.09 5.88
 3 5 9 70.42 7.83
 3 5 9 85.88 6.34
 3 5 8 680.24 40.02
 3 5 8 657.55 23.71
 3 5 8 623.31 22.67
 3 5 8 626.86 23.99
 3 5 8 659.14 23.27
 3 5 8 639.18 23.8
 3 5 8 653.27 27.97
 3 5 8 614.43 22.95
 3 5 7 698.3 24.12
 3 5 7 628.99 25.25
 3 5 7 674.42 37.93
 3 5 7 660.71 22.94
 3 5 7 671.27 24.73
 3 5 7 675.87 23.45
 3 5 7 690.59 24.49
 3 5 7 703.92 28.46
 3 5 7 691.05 28.54
 3 5 7 698.89 23.69
 3 5 6 711.59 27.18
 3 5 6 726.53 24.67
 3 5 6 801.62 38.58
 3 5 6 719.34 25.04
 3 5 6 717 25.66
 3 5 6 725.9 24.13
 3 5 6 737.33 28.64
 3 5 6 715.75 29.38
 3 5 6 749.39 36.67
 3 5 6 744.46 24.35
 3 5 6 683.68 46.95
 3 5 5 1190.22 61.9
 3 5 5 1173.55 48.39
 3 5 5 1106.8 34.8
 3 5 5 1082.87 38.27
 3 5 5 1081.31 35.47
 3 5 5 1107.59 34.87
 3 5 5 1122.37 34.69
 3 5 5 1144.69 38.57
 3 5 5 1110.4 46.03
 3 5 5 1131.6 34.35
 3 5 4 33.62 9.6
 3 5 4 33.97 3.22
 3 5 4 36.59 3.44
 3 5 4 28.17 5.94
 3 5 4 35.79 3.23
 3 5 4 36.63 4.34
 3 5 4 35.83 3.06
 3 5 4 30.9 4.27
 3 5 3 405.9 31.05
 3 5 3 367.99 13.94
 3 5 3 374.16 15.75
 3 5 3 381.7 13.54
 3 5 3 370.17 16.78
 3 5 3 377.57 27.34
 3 5 2 546.31 36.74
 3 5 2 541.4 18.72
 3 5 2 551.12 20.09
 3 5 2 537.29 21.5
 3 5 1 657.31 39.78
 3 5 1 603.28 20.78
 3 5 1 604.34 20.33
 3 5 1 598.47 21.68
 3 5 1 613.56 23.33
 3 5 1 617.36 38.72
 3 5 0 1329.5 40.32
 3 5 0 1240.04 39.71
 3 5 0 1326.95 41.44
 3 5 0 1278.2 62.43
 3 5 0 1356.78 62.72
 3 5 -1 661.25 23.43
 3 5 -1 672.18 24.27
 3 5 -1 657.95 24.33
 3 5 -1 646.91 42.83
 3 5 -1 710.53 41.87
 3 5 -2 321.07 14.19
 3 5 -2 302.82 14.32
 3 5 -2 332.1 30.33
 3 5 -2 315.24 26.58
 3 5 -3 485.33 19.53
 3 5 -3 461.17 19.45
 3 5 -3 496.26 38.77
 3 5 -4 103.65 7.65
 3 5 -4 97.14 16.73
 3 5 -5 3.46 1.69
 3 5 -5 6.07 5
 3 5 -6 36.79 4.09
 3 5 -7 479.96 16.78
 3 5 -7 447.18 16.69
 3 5 -7 488.24 17.32
 3 5 -8 220.54 8.38
 -3 -5 8 208.09 8.95
 3 6 14 79.67 3.7
 3 6 13 20 2.26
 3 6 13 22.6 2.47
 3 6 12 1.15 1.12
 3 6 12 1.09 1.2
 3 6 12 1.56 1.16
 3 6 11 280.1 13.4
 3 6 11 278.71 26.66
 3 6 11 302.89 13.52
 3 6 11 288.12 13.23
 3 6 11 280.3 16.16
 3 6 11 285.56 13.15
 3 6 10 223.38 11.9
 3 6 10 236.79 12.1
 3 6 10 215.77 11.64
 3 6 10 211.08 14.6
 3 6 10 235.44 24.26
 3 6 10 223.8 11.76
 3 6 10 227.2 11.41
 3 6 9 441.37 18.39
 3 6 9 468.55 34.07
 3 6 9 426.91 17.49
 3 6 9 451.51 18.76
 3 6 9 440.79 18.02
 3 6 9 448.93 18.6
 3 6 9 422.58 22.33
 3 6 9 433 17.66
 3 6 8 783.97 26.93
 3 6 8 736.34 42.51
 3 6 8 692.8 27.94
 3 6 8 717.36 25.45
 3 6 8 726.95 27.21
 3 6 8 752.64 26.86
 3 6 8 760.66 31.74
 3 6 8 731.95 31.6
 3 6 8 789.77 26.07
 3 6 7 490.35 18.38
 3 6 7 484.95 31.1
 3 6 7 426.04 20.17
 3 6 7 454.36 16.99
 3 6 7 480.62 19.2
 3 6 7 463.64 18.2
 3 6 7 465.14 22.04
 3 6 7 447.99 22.79
 3 6 7 465.83 29.99
 3 6 7 480.5 17.53
 3 6 7 398.74 37.56
 3 6 6 924.5 45.26
 3 6 6 992.8 31.32
 3 6 6 907.3 31.58
 3 6 6 968 31
 3 6 6 909.3 30.89
 3 6 6 924.28 34.98
 3 6 6 969.71 37
 3 6 6 947.1 44.2
 3 6 6 963.12 30.24
 3 6 6 946.95 34.79
 3 6 6 916.24 57.85
 3 6 5 87.98 11.3
 3 6 5 79.97 5.55
 3 6 5 74.22 7.05
 3 6 5 79.16 5.54
 3 6 5 86.77 5.36
 3 6 5 73.86 5.49
 3 6 5 80.1 7.08
 3 6 5 73.06 7.54
 3 6 5 83.09 10.43
 3 6 5 74.9 4.9
 3 6 5 90.22 16.69
 3 6 4 159.29 8.14
 3 6 4 179.51 11.27
 3 6 4 158.22 7.39
 3 6 4 157.61 9.7
 3 6 4 166.18 11.08
 3 6 4 146.28 7.28
 3 6 4 157.75 14.22
 3 6 4 146.38 20.45
 3 6 3 590.12 20.82
 3 6 3 600.25 22.64
 3 6 3 605.55 24.52
 3 6 3 575.63 30.37
 3 6 3 542.61 36.31
 3 6 3 570.19 40.8
 3 6 2 247.87 11.24
 3 6 2 265.4 12.17
 3 6 2 240.15 13.27
 3 6 2 242.71 24.14
 3 6 2 267.25 26.35
 3 6 1 744.03 25.28
 3 6 1 663.09 24.12
 3 6 1 760.25 27.62
 3 6 1 754.13 25.75
 3 6 1 763.26 46.44
 3 6 1 766.93 46.72
 3 6 0 1063.76 36.48
 3 6 0 1194.44 39.03
 3 6 0 1206.65 38
 3 6 0 1078.28 59.99
 3 6 0 1298.66 63.03
 3 6 -1 308.06 13.94
 3 6 -1 314.83 14.39
 3 6 -1 315.06 29.95
 3 6 -1 308.71 28.3
 3 6 -2 115.96 7.95
 3 6 -2 123.81 18.75
 3 6 -3 277.67 13.49
 3 6 -3 253.86 27.82
 3 6 -4 220.28 11.56
 3 6 -4 220.68 24.8
 3 6 -5 30.13 3.25
 3 6 -5 34.63 3.94
 3 6 -6 366.54 13.79
 3 6 -6 383.11 14.74
 3 6 -6 384.6 14.84
 3 6 -7 365.26 11.97
 3 6 -7 325.11 11.68
 3 7 14 4.8 0.86
 3 7 13 2.81 1.16
 3 7 13 4.18 1.18
 3 7 12 60.3 4.79
 3 7 12 64.33 5.06
 3 7 12 61.32 4.94
 3 7 12 62.85 4.9
 3 7 11 324.66 14.79
 3 7 11 341.04 14.97
 3 7 11 350.77 15.01
 3 7 11 328.88 18.21
 3 7 11 331.06 14.38
 3 7 10 74.44 6.47
 3 7 10 76.28 13.63
 3 7 10 83.36 6.56
 3 7 10 84.45 9.16
 3 7 10 78.36 6.07
 3 7 9 571.26 38.27
 3 7 9 602.65 22.82
 3 7 9 538.47 23.74
 3 7 9 579.95 21.55
 3 7 9 573.32 23
 3 7 9 587.18 22.48
 3 7 9 606.9 28.07
 3 7 9 585.66 21.39
 3 7 9 597.07 21.65
 3 7 8 298.36 16.02
 3 7 8 287.8 25.22
 3 7 8 298.81 13.78
 3 7 8 287.39 12.67
 3 7 8 280.52 14.06
 3 7 8 287.69 12.56
 3 7 8 290.94 13.49
 3 7 8 316.92 18.06
 3 7 8 274.02 17.78
 3 7 8 302.85 25.1
 3 7 8 293.21 12.69
 3 7 7 112.27 14.48
 3 7 7 108.76 9.29
 3 7 7 117.43 7.56
 3 7 7 111.63 6.57
 3 7 7 107.95 7.64
 3 7 7 107.88 6.57
 3 7 7 107.55 6.94
 3 7 7 119.54 10.03
 3 7 7 109.57 10.54
 3 7 7 94.81 13.21
 3 7 7 114.4 6.68
 3 7 6 26.91 10.32
 3 7 6 17.94 2.86
 3 7 6 22.54 4.22
 3 7 6 16.22 2.35
 3 7 6 16.37 2.52
 3 7 6 22.43 3.23
 3 7 6 16.37 2.77
 3 7 6 14.91 4.09
 3 7 6 25.57 4.5
 3 7 6 20.16 2.58
 3 7 6 23.16 6.12
 3 7 5 216.2 10.66
 3 7 5 207.02 9.26
 3 7 5 199.22 10.79
 3 7 5 222.74 12.86
 3 7 5 209.22 13.94
 3 7 5 220.44 13.62
 3 7 5 214.82 9.41
 3 7 5 237.8 19.4
 3 7 5 204.95 26.46
 3 7 4 328.58 14.12
 3 7 4 339.83 17.47
 3 7 4 311.93 15.73
 3 7 4 328.21 17.51
 3 7 4 340.49 23.87
 3 7 4 324.28 32.91
 3 7 3 709.34 25.52
 3 7 3 748.48 29.3
 3 7 3 740.78 27.17
 3 7 3 723.29 28.97
 3 7 3 643.01 42.65
 3 7 3 726.37 37.72
 3 7 3 778.66 51.61
 3 7 2 582.22 22.07
 3 7 2 604.44 25.07
 3 7 2 591.93 24.86
 3 7 2 594.8 21.93
 3 7 2 614.58 41.64
 3 7 2 629.04 45.25
 3 7 1 1289.48 43.42
 3 7 1 1242.07 40.92
 3 7 1 1291.92 66.54
 3 7 1 1294.2 68.64
 3 7 0 382.7 17.5
 3 7 0 388.67 16.66
 3 7 0 398.21 34.28
 3 7 -1 64.41 6.05
 3 7 -1 64.02 5.76
 3 7 -2 3.49 1.71
 3 7 -2 4.89 4.54
 3 7 -3 421.26 17.45
 3 7 -3 375.63 33.35
 3 7 -4 161.22 9.39
 3 7 -4 170.44 9.29
 3 7 -5 200.54 8.6
 3 7 -5 231.01 10.31
 -3 -7 6 379.62 13.46
 3 7 -6 351.44 12.31
 -3 -7 7 202.08 7.56
 3 8 13 143.18 6.75
 3 8 13 139.99 6.63
 3 8 12 442.99 17.09
 3 8 12 467.38 17.12
 3 8 12 451.9 16.75
 3 8 11 176.1 9.89
 3 8 11 175.18 9.89
 3 8 11 193.79 9.94
 3 8 11 157.85 12.34
 3 8 11 197.74 9.52
 3 8 10 156.66 19.08
 3 8 9 193.18 11
 3 8 9 195.83 12.74
 3 8 9 192.34 10.09
 3 8 9 218.41 11.7
 3 8 9 209.95 10.31
 3 8 9 195.96 10.48
 3 8 9 203.03 14.82
 3 8 9 209.71 10.13
 3 8 8 71.94 6.18
 3 8 8 72 7.81
 3 8 8 72.26 5.35
 3 8 8 64.95 5.89
 3 8 8 69.5 5.33
 3 8 8 66.94 5.33
 3 8 8 76.29 8.54
 3 8 8 67.37 11.61
 3 8 8 67.37 5.09
 3 8 7 3.66 2.42
 3 8 7 0.76 1.06
 3 8 7 2.28 1.44
 3 8 7 -0.54 1.27
 3 8 7 1.87 1.52
 3 8 7 2.81 2.61
 3 8 7 0.36 0.92
 3 8 7 4.31 3.29
 3 8 6 518.44 20.4
 3 8 6 546.98 24.72
 3 8 6 495.31 20.68
 3 8 6 526.92 23.82
 3 8 6 516.19 25.59
 3 8 6 497.98 18.16
 3 8 6 525.34 32.98
 3 8 5 416.45 17.47
 3 8 5 446.58 21.4
 3 8 5 421.77 18.26
 3 8 5 380.42 19.39
 3 8 5 424.55 21.73
 3 8 5 405.53 28.48
 3 8 4 686.42 25.45
 3 8 4 670.98 26.2
 3 8 4 669.21 27.17
 3 8 4 667.2 29.11
 3 8 4 772.55 29.7
 3 8 4 652.04 37.93
 3 8 3 435.02 18.74
 3 8 3 475.57 21.61
 3 8 3 458.58 19.8
 3 8 3 486.07 19.38
 3 8 3 430.13 21.49
 3 8 3 430.54 34.43
 3 8 2 943.82 34.98
 3 8 2 918.39 54.77
 3 8 1 759.76 28.95
 3 8 1 693.88 47.78
 3 8 0 15.08 3.08
 3 8 0 25.61 3.55
 3 8 0 17.8 7.56
 3 8 -1 1.75 1.46
 3 8 -1 6.48 2.24
 3 8 -1 4.74 4.4
 3 8 -2 237.53 25.4
 3 8 -3 173.33 9.6
 3 8 -4 132.17 7.4
 -3 -8 5 436.53 15.02
 3 8 -5 397.04 14.25
 -3 -8 6 71.54 3.64
 3 9 13 233.27 8.92
 3 9 13 223.47 8.46
 3 9 12 456.45 16.26
 3 9 12 442.03 15.68
 3 9 11 96.66 6.81
 3 9 11 112.29 6.71
 3 9 11 104.2 6.91
 3 9 11 109.58 6.62
 3 9 11 99.37 6.04
 3 9 10 34.51 4.26
 3 9 10 26.91 4.41
 3 9 10 34.04 3.79
 3 9 10 39.55 4.35
 3 9 10 42.56 4.04
 3 9 10 32.48 3.63
 3 9 10 30.7 5.68
 3 9 10 35.27 3.46
 3 9 9 65.62 11.62
 3 9 8 2.6 1.8
 3 9 8 4.63 2.58
 3 9 8 3.07 1.33
 3 9 8 7.6 1.83
 3 9 8 5.01 2.99
 3 9 8 1.34 2.08
 3 9 8 2.08 1.12
 3 9 8 5.8 3.82
 3 9 7 13.42 2.97
 3 9 7 21.08 4.56
 3 9 7 17.33 2.71
 3 9 7 10.38 3.54
 3 9 7 11.4 2.09
 3 9 7 21.68 6.52
 3 9 6 101.35 7.79
 3 9 6 121.16 10.51
 3 9 6 105.97 8.19
 3 9 6 125.32 10.17
 3 9 6 112.78 14.83
 3 9 5 911.09 32.44
 3 9 5 924.61 36.23
 3 9 5 917.5 33.18
 3 9 5 906.97 34.71
 3 9 5 854.3 47.23
 3 9 4 447.19 21.64
 3 9 4 458.13 20.22
 3 9 4 435.78 31.7
 3 9 3 370.22 17.69
 3 9 3 358.51 16.39
 3 9 3 391.8 18.91
 3 9 3 366.41 31.92
 3 9 3 356.78 28.77
 3 9 2 497.42 21.44
 3 9 2 465.83 19.88
 3 9 2 433 35.89
 3 9 1 24.3 3.84
 3 9 1 24.14 3.72
 3 9 1 24.95 4.3
 3 9 1 24.73 8.41
 3 9 0 89.15 15.33
 3 9 -1 255.84 12.61
 3 9 -2 444.16 17.46
 -3 -9 3 167.36 8.22
 3 9 -3 168.87 8.36
 3 9 -4 298.76 10.59
 -3 -9 4 298.75 10.6
 3 10 11 2.74 1.36
 3 10 11 5.34 1.41
 3 10 10 14.55 2.91
 3 10 10 14.34 3.37
 3 10 10 14.42 2.35
 3 10 10 18.15 2.61
 3 10 9 13.44 2.84
 3 10 9 16.68 3.95
 3 10 9 21.96 2.93
 3 10 9 18.66 2.73
 3 10 8 47.35 5.18
 3 10 8 46.03 6.39
 3 10 8 50.09 4.49
 3 10 8 40.59 5.82
 3 10 8 40.09 9.22
 3 10 7 201.69 20.48
 3 10 6 664.29 28.35
 3 10 6 603.45 38.56
 3 10 5 236.98 14.38
 3 10 5 212.43 12.46
 3 10 5 204.11 13.82
 3 10 5 212.53 21.51
 3 10 4 124.17 9.9
 3 10 4 142.98 9.8
 3 10 4 125.35 10.32
 3 10 4 145.23 17.81
 3 10 3 71.83 12.8
 3 10 3 61.16 12.72
 3 10 2 3.52 1.82
 3 10 2 1.82 1.41
 3 10 2 2.51 2.21
 3 10 2 -1.39 3.46
 3 10 1 50.64 5.47
 3 10 1 56.5 5.47
 3 10 1 60.4 5.41
 3 10 0 159.68 9.03
 3 10 0 181.21 9.6
 3 10 0 180.36 9.53
 -3 -10 1 432.49 15.62
 3 10 -1 471.54 17.02
 3 10 -1 469.35 17.26
 3 10 -2 232.13 9.02
 3 10 -2 227.8 9.52
 -3 -10 2 203.51 8.43
 3 10 -3 84.83 4.4
 3 11 10 11.16 2.8
 3 11 10 9.26 1.76
 3 11 10 9.11 1.84
 3 11 9 440.88 19.85
 3 11 9 397.27 17.79
 3 11 9 409.24 15.41
 3 11 9 427.34 16.04
 3 11 8 820.57 31.55
 3 11 8 812.13 27.87
 3 11 7 426.23 20.02
 3 11 7 399.31 16.31
 3 11 7 425.86 20.15
 3 11 6 178.73 11.78
 3 11 6 177.54 9.44
 3 11 6 174.55 11.9
 3 11 5 23.86 4.05
 3 11 5 23.33 3.67
 3 11 5 23.67 4.22
 3 11 4 120.75 8.66
 3 11 4 115.97 9.05
 3 11 4 121.22 8.36
 3 11 3 71.54 6.09
 3 11 3 86.98 7.3
 3 11 3 92.26 6.87
 3 11 3 75.8 5.62
 3 11 2 32.61 4.06
 3 11 2 33.38 3.8
 3 11 2 25.82 3.14
 3 11 2 28.94 3.33
 3 11 1 310.71 12.66
 3 11 1 291.15 12.37
 3 11 0 328.28 12.4
 3 11 0 335.34 12.69
 3 11 -1 185.84 7.15
 3 11 -1 205.72 8.1
 3 12 9 76.89 6.5
 3 12 9 80.8 5.02
 3 12 8 30.69 4.32
 3 12 8 35.25 3.32
 3 12 7 321.4 15.14
 3 12 7 324.51 15.19
 3 12 7 324.72 13.08
 3 12 6 18.45 3.27
 3 12 6 19.67 2.63
 3 12 6 20.84 3.58
 3 12 5 26.78 3.85
 3 12 5 28.37 3.11
 3 12 5 29.05 3.64
 3 12 4 26.27 3.09
 3 12 4 32.5 3.96
 3 12 3 56.2 4.26
 3 12 3 42.5 3.35
 3 12 2 203.09 8.16
 3 12 2 168.05 7.52
 3 12 1 210.26 7.96
 3 13 8 90.5 4.62
 3 13 7 18.6 2.03
 3 13 6 1.48 0.82
 3 13 5 12.6 1.6
 3 13 4 90.1 4.34
 -4 8 -1 114.33 4.81
 -4 8 0 208.01 8.05
 -4 8 1 22.36 2.11
 -4 8 2 7.77 1.47
 -4 8 3 24.59 2.62
 -4 8 4 151.35 7.48
 -4 8 5 83.63 5.18
 -4 8 6 188.39 8.44
 -4 8 7 133.83 6.44
 -4 7 -3 552.95 15.75
 4 -7 3 452.78 14.91
 -4 7 -2 328.8 11.82
 4 -7 1 206.61 8.51
 -4 7 -1 196.3 8.12
 -4 7 0 54.47 4.21
 4 -7 0 47.91 3.57
 -4 7 0 51.11 3.8
 -4 7 1 0.19 0.88
 4 -7 -1 2.03 0.85
 -4 7 1 1.22 1
 -4 7 2 2.61 1.2
 -4 7 2 4.57 1.47
 -4 7 3 308.13 13.37
 -4 7 4 134.27 7.93
 -4 7 5 240.03 11.3
 -4 7 6 355.41 14.63
 -4 7 7 31.47 2.44
 -4 7 7 42.72 3.9
 -4 7 8 22.42 2.64
 -4 6 -5 67.61 3.37
 -4 6 -4 181.67 7.57
 -4 6 -3 349.58 13.15
 -4 6 -2 173.09 8.38
 -4 6 -2 152.51 7.16
 -4 6 -1 61.63 4.9
 -4 6 -1 61.47 4.56
 -4 6 0 29.3 3.47
 -4 6 0 26.18 3.21
 -4 6 1 49.43 4.76
 -4 6 1 55.53 4.9
 4 -6 -1 49.29 4.4
 -4 6 2 135.38 8.28
 4 -6 -2 127 7.24
 -4 6 2 127.85 8.13
 -4 6 3 449.36 18.21
 -4 6 3 455.02 18.6
 -4 6 4 325.57 14.77
 -4 6 5 280.07 13.29
 -4 6 6 54.06 5.02
 -4 6 7 19.42 2.9
 -4 6 8 2.94 1.3
 4 -6 -9 17.55 2.18
 -4 5 -6 228.17 8.45
 -4 5 -5 429.8 15.07
 -4 5 -4 166.39 8.19
 -4 5 -3 79.98 5.7
 -4 5 -2 155.97 8.79
 -4 5 -2 148.37 7.95
 4 -5 1 12.42 6.01
 -4 5 -1 16.45 2.63
 -4 5 0 383.79 16.48
 4 -5 0 401.82 30.22
 -4 5 1 491.39 19.55
 4 -5 -1 443.29 31.22
 -4 5 1 488.64 19.5
 -4 5 2 1401.98 45.34
 4 -5 -2 1441.58 44.56
 -4 5 2 1404.8 45.63
 -4 5 3 302.03 14.03
 -4 5 3 317.82 14.64
 4 -5 -4 3.13 3.9
 4 -5 -5 34.22 9.73
 -4 5 6 5.34 1.89
 -4 5 7 0.76 1.3
 -4 5 8 45.17 4.5
 4 -5 -9 228.81 10.22
 -4 5 10 213.59 8.3
 -4 4 -7 226.83 8.66
 -4 4 -6 616.42 20.49
 -4 4 -5 525.26 18.47
 -4 4 -5 482.09 18.2
 -4 4 -4 193.79 9.89
 -4 4 -4 187.94 9.86
 4 -4 3 108.88 16.66
 -4 4 -2 88.81 6.67
 4 -4 2 78.69 14.3
 -4 4 -1 217.29 11.42
 4 -4 1 232.19 23.75
 -4 4 -1 229.4 11.22
 -4 4 0 586.95 22.09
 4 -4 0 554.56 37.09
 -4 4 0 565.48 21.64
 -4 4 1 971.82 33.16
 4 -4 -1 949.87 49.32
 -4 4 1 999.1 33.4
 -4 4 2 274.28 12.93
 4 -4 -2 252.15 21.42
 4 -4 -2 280.21 12.6
 -4 4 2 284.61 13.33
 -4 4 3 145.95 8.88
 4 -4 -3 176.98 9.05
 4 -4 -3 153.94 20.6
 -4 4 3 172.77 9.89
 4 -4 -4 239.71 11.07
 4 -4 -4 240.37 26.05
 -4 4 4 240.24 12.38
 4 -4 -5 4.84 4.02
 -4 4 5 3.08 1.52
 4 -4 -6 65.03 13.51
 -4 4 7 181.25 10.45
 -4 4 8 318.47 14.57
 4 -4 -9 272.13 11.98
 -4 4 10 164.91 7.34
 4 -4 -10 146.57 6.61
 -4 3 -8 258.47 9.59
 -4 3 -7 122.55 6.43
 -4 3 -6 481.47 17.78
 4 -3 5 47.89 10.75
 -4 3 -5 60.23 5.07
 -4 3 -4 3.68 1.56
 -4 3 -4 2.29 1.35
 -4 3 -3 219 11.42
 4 -3 3 225.62 24.92
 -4 3 -3 224.67 11.65
 -4 3 -2 444.79 18.14
 4 -3 2 431.38 34.42
 -4 3 -1 375.73 15.96
 4 -3 1 373.51 30.23
 -4 3 -1 382.27 15.61
 -4 3 0 388.21 15.83
 4 -3 0 348.38 27.57
 -4 3 0 376.45 15.62
 -4 3 1 423.77 16.84
 4 -3 -1 418.16 28.72
 -4 3 1 427.35 17.18
 -4 3 2 928.75 30.65
 4 -3 -2 985.94 46.21
 4 -3 -2 902.65 30.34
 -4 3 2 919.93 31.17
 4 -3 -3 48.07 11.12
 -4 3 3 38.46 4.01
 4 -3 -3 40.85 3.97
 -4 3 3 39.3 4.28
 4 -3 -4 21.95 7.84
 4 -3 -4 22.85 3.02
 -4 3 4 25.1 3.62
 4 -3 -5 88.87 15.59
 -4 3 5 109.98 7.79
 4 -3 -6 504.17 39.5
 -4 3 6 553.27 22.06
 4 -3 -7 156.32 20.49
 -4 3 7 142.48 9.43
 4 -3 -8 105.93 7.5
 -4 3 8 113.5 8
 4 -3 -9 34.13 3.69
 -4 3 10 39.35 3.35
 4 -3 -10 35.54 2.9
 -4 2 -9 265.83 9.66
 4 -2 8 150.5 6.39
 -4 2 -7 388.32 14.83
 4 -2 6 1.37 1.71
 -4 2 -6 5.26 1.62
 -4 2 -5 140.54 8.46
 -4 2 -4 9.16 2.14
 -4 2 -3 473.95 19.23
 4 -2 3 467.47 36.44
 -4 2 -3 517.83 19.72
 -4 2 -2 536.88 20.23
 4 -2 2 490.5 35.56
 -4 2 -1 1100.98 35.66
 4 -2 1 1128.22 55.18
 -4 2 0 1634.33 49.69
 4 -2 0 1599.08 68.32
 -4 2 0 1640.54 49.77
 -4 2 1 695.23 23.49
 4 -2 -1 641.93 36.49
 4 -2 -1 670.97 23.56
 -4 2 1 671.69 23.75
 -4 2 2 96.85 6.21
 4 -2 -2 96.79 6.22
 4 -2 -2 117.99 16.31
 -4 2 2 100.2 6.64
 4 -2 -3 312.92 23.22
 4 -2 -3 313.56 13.17
 -4 2 3 310.67 13.9
 4 -2 -4 122.48 17.82
 -4 2 4 132.44 8.38
 4 -2 -5 676.65 45.5
 4 -2 -5 632.47 45.4
 -4 2 5 727.89 26.55
 4 -2 -6 247.45 11.85
 4 -2 -6 260.77 27.31
 -4 2 6 255.57 13.28
 4 -2 -7 473.83 18.21
 4 -2 -7 439.37 36.57
 4 -2 -8 259.19 12.78
 4 -2 -9 17.22 2.67
 -4 2 10 0.97 0.88
 4 -2 -10 0.76 0.74
 4 -1 10 444.1 14.81
 4 -1 9 188.75 7.8
 4 -1 8 94.24 5.6
 4 -1 7 57.65 11.39
 4 -1 7 51.84 4.36
 4 -1 6 128.02 17.87
 -4 1 -6 97.22 6.73
 4 -1 5 20.92 7.95
 -4 1 -5 38.07 4.13
 4 -1 4 243.84 25.02
 -4 1 -4 273.92 12.53
 4 -1 3 604.6 39.16
 -4 1 -2 1169.27 36.66
 4 -1 2 1080.94 55.07
 -4 1 -1 1585.14 47.48
 4 -1 1 1522.14 65.95
 -4 1 0 142.07 7.31
 4 -1 0 121.16 14.2
 -4 1 0 144.79 7.57
 -4 1 1 7.3 1.57
 4 -1 -1 13.24 4.67
 4 -1 -1 5.27 1.57
 -4 1 1 12.37 2.13
 -4 1 2 365.81 13.99
 4 -1 -2 388.47 25.72
 4 -1 -2 367.07 14.43
 4 -1 -2 314.96 28.16
 -4 1 2 358.97 14.83
 4 -1 -3 218.1 19.49
 4 -1 -3 240.27 10.95
 4 -1 -3 218.35 23.63
 -4 1 3 241.72 11.62
 4 -1 -4 716.92 46.93
 4 -1 -4 708.29 46.32
 -4 1 4 693.35 25.6
 4 -1 -5 704.67 48.18
 -4 1 5 756.76 27.8
 4 -1 -5 749.23 26.96
 4 -1 -6 270.02 12.62
 4 -1 -6 232.73 26.34
 -4 1 6 246.95 13.31
 4 -1 -7 596.22 22.37
 4 -1 -7 607.16 43.34
 4 -1 -8 66.09 5.73
 4 -1 -9 40.13 3.87
 -4 1 10 1.89 0.98
 4 -1 -10 1.61 0.79
 4 0 11 453.62 14.49
 4 0 10 229.2 9.71
 4 0 10 224.58 8.86
 4 0 9 57.35 4.28
 4 0 8 14.01 2.42
 4 0 7 41.48 10.1
 4 0 7 38.21 8.23
 4 0 7 41.03 4.09
 4 0 6 436.05 30.18
 4 0 6 451.81 34.99
 4 0 6 476.4 17.85
 4 0 5 464.65 35.12
 -4 0 -5 509.58 18.95
 4 0 4 789.71 55.61
 4 0 4 796.67 46.26
 4 0 3 1118.95 54.68
 -4 0 -2 517.77 18.03
 4 0 2 497.39 31.91
 -4 0 -1 257.15 10.27
 4 0 1 240.8 20.11
 -4 0 0 60.48 3.95
 4 0 0 60 9.31
 4 0 0 54.79 4.29
 -4 0 1 372.97 13.56
 4 0 -1 356.67 24.74
 4 0 -1 375.72 14.41
 4 0 -1 317.53 27.05
 -4 0 1 378.39 14.69
 4 0 -2 170.65 16.68
 4 0 -2 164.75 8.47
 4 0 -2 142.16 18.62
 -4 0 2 179.57 9.09
 4 0 -3 288.57 27.11
 -4 0 3 273.38 12.74
 4 0 -3 258.65 26.46
 4 0 -4 1391.16 67.23
 4 0 -4 1299.21 68.6
 4 0 -4 1428.42 45.02
 -4 0 4 1364 44.86
 4 0 -5 229.25 25.62
 -4 0 5 228.55 12.43
 4 0 -6 78.28 15.36
 4 0 -6 86.01 6.6
 4 0 -6 84.09 7.11
 4 0 -7 1.54 3.32
 4 0 -7 1.25 1.43
 4 0 -8 34.96 4.13
 -4 0 9 17.26 2.52
 4 0 -9 14.3 2.27
 -4 0 10 160.89 6.81
 4 1 11 70.96 4.25
 4 1 11 64.51 3.79
 4 1 10 40.12 3.56
 4 1 10 45.6 4.05
 4 1 9 2.26 1.2
 4 1 8 23.49 6.92
 4 1 8 30.17 7.98
 4 1 7 413.09 30.53
 4 1 7 401.59 32.08
 4 1 7 432.13 17.08
 4 1 6 764.64 42.65
 4 1 6 816.15 47.9
 4 1 6 842.42 28.13
 4 1 6 856.29 27.53
 4 1 5 377.36 24.98
 4 1 5 368.44 29.25
 4 1 5 368.56 17.54
 4 1 5 372.17 14.28
 4 1 5 339.54 34.33
 4 1 4 1153.96 55.13
 4 1 4 1147.79 69.22
 4 1 4 1159.93 35.84
 4 1 4 1146.43 40.9
 4 1 3 252.83 21.56
 4 1 3 241.11 29.68
 4 1 2 162.04 7.51
 4 1 2 189.95 17.46
 4 1 2 188.67 25.23
 4 1 1 109.56 12.88
 4 1 1 123.12 6.58
 4 1 1 116.92 19.17
 4 1 0 655.86 34.95
 4 1 0 698.37 47.41
 4 1 0 633.34 21.59
 4 1 -1 669.19 35.93
 4 1 -1 676.86 22.82
 4 1 -1 618.79 40.5
 4 1 -1 679.81 45.82
 -4 -1 1 681.65 23.33
 4 1 -2 483.69 30.74
 4 1 -2 484.01 18.09
 4 1 -2 532.17 38.07
 4 1 -2 453.79 34.91
 -4 -1 2 506.24 18.98
 4 1 -3 947.32 54.94
 4 1 -3 952.57 33.17
 4 1 -3 969.91 53.43
 -4 -1 3 986.57 33.07
 4 1 -4 787.64 28.13
 4 1 -4 766.19 44.94
 4 1 -4 802.29 50.7
 -4 -1 4 832.03 29.42
 4 1 -5 248.05 12.12
 4 1 -5 206.08 24.83
 4 1 -5 233.2 12.75
 4 1 -6 3.2 3.45
 4 1 -6 2.71 1.62
 4 1 -6 3.94 2.24
 4 1 -7 303.95 13.77
 4 1 -7 249.86 26.05
 4 1 -7 272.73 13.7
 -4 -1 8 307.54 13.15
 4 1 -8 297.47 13.29
 -4 -1 9 80.92 4.99
 4 1 -9 81.11 4.98
 4 2 12 118.35 5.17
 4 2 11 2.88 1.17
 4 2 11 3.19 1.17
 4 2 10 3.45 1.62
 4 2 10 2.16 1.23
 4 2 10 0.85 0.74
 4 2 9 115.33 15.53
 4 2 9 122.26 7.64
 4 2 9 128.78 9.09
 4 2 9 108.27 6.38
 4 2 8 420.1 32.03
 4 2 8 443.01 17.85
 4 2 8 436.46 20.64
 4 2 8 439.53 16.74
 4 2 7 1179.6 56.58
 4 2 7 1095.42 56.72
 4 2 7 1157.88 37.56
 4 2 7 1178.05 37.1
 4 2 6 319.36 24.63
 4 2 6 296.24 25.84
 4 2 6 343.56 13.85
 4 2 6 344.76 14
 4 2 5 282.98 20.93
 4 2 5 307.08 24.43
 4 2 5 271.37 14.8
 4 2 5 295.21 11.66
 4 2 5 304.41 31.66
 4 2 5 277.64 12.02
 4 2 4 416.91 27.71
 4 2 4 406.18 19.13
 4 2 4 405.17 15.29
 4 2 3 30.59 10.13
 4 2 3 26.32 6.5
 4 2 3 27.9 2.87
 4 2 3 26.39 2.91
 4 2 3 29.98 4.51
 4 2 2 10.3 1.64
 4 2 2 15.32 3.27
 4 2 2 12.31 1.91
 4 2 2 6.69 3.31
 4 2 1 400.52 35.01
 4 2 1 408.53 26.23
 4 2 1 422.94 15.39
 4 2 1 432.64 18.88
 4 2 0 1271.69 65.48
 4 2 0 1231.04 53.02
 4 2 0 1199.62 37.39
 4 2 0 1239.51 40.97
 4 2 -1 709.65 37.7
 4 2 -1 701.48 23.29
 4 2 -1 670.46 43.09
 4 2 -1 714.2 25.92
 -4 -2 1 640.49 23.64
 4 2 -1 771.16 46.67
 4 2 -2 1105.85 36.78
 4 2 -2 1093.38 59.13
 4 2 -2 1036.1 56.79
 4 2 -2 1081.57 36.38
 4 2 -3 886.48 30.63
 4 2 -3 819.42 47.97
 4 2 -3 887.11 53.56
 4 2 -3 879.97 31.12
 4 2 -4 218.62 11.21
 4 2 -4 242.8 26.35
 4 2 -4 208.66 11.95
 4 2 -5 27.39 9.24
 4 2 -5 44 4.63
 4 2 -5 25.55 4.04
 4 2 -6 -1.55 4.32
 4 2 -6 3.08 3.83
 -4 -2 7 298.47 13.2
 4 2 -7 303.85 13.95
 -4 -2 8 156.26 7.9
 4 2 -8 158.45 8.21
 -4 -2 9 102.73 4.99
 4 2 -9 124.58 5.59
 4 3 12 50.51 3.45
 4 3 11 15.21 2.46
 4 3 11 15.03 2.28
 4 3 11 13.77 1.81
 4 3 10 306.83 14.42
 4 3 10 318.5 13.91
 4 3 10 315.37 15.25
 4 3 10 318.66 12.73
 4 3 9 788.29 46.59
 4 3 8 1081.8 37.61
 4 3 8 1029.77 55.18
 4 3 8 1088.76 36.31
 4 3 8 1101.02 35.73
 4 3 8 1132.65 41.16
 4 3 8 1126.98 36.07
 4 3 7 776.28 28.82
 4 3 7 781.34 43.99
 4 3 7 757.73 43
 4 3 7 801.37 27.81
 4 3 7 852.95 28.42
 4 3 7 850.12 28.16
 4 3 6 15.17 2.65
 4 3 6 9.29 4.28
 4 3 6 11.6 2.09
 4 3 6 15.95 2.79
 4 3 6 17.13 2.68
 4 3 5 483.94 17.84
 4 3 5 484.29 28.23
 4 3 5 431.32 20.56
 4 3 5 430.67 28.65
 4 3 5 480.09 41.04
 4 3 5 475.36 16.72
 4 3 5 454.17 17.33
 4 3 4 76.05 9.53
 4 3 4 78.67 5.28
 4 3 4 72.34 10.58
 4 3 4 70.03 7.01
 4 3 4 64.82 14.97
 4 3 4 82.23 4.99
 4 3 4 82.37 5.42
 4 3 3 6.82 1.46
 4 3 3 0.7 1.79
 4 3 3 3.39 2.36
 4 3 3 2.6 0.96
 4 3 3 3.62 3.91
 4 3 3 2.67 1.3
 4 3 2 142.1 6.83
 4 3 2 149.41 14.95
 4 3 2 133.41 6.8
 4 3 2 140.23 9.53
 4 3 2 111.26 18.55
 4 3 1 1937.05 56.2
 4 3 1 1902.08 73.53
 4 3 1 1948.59 56.83
 4 3 1 1935.94 60.94
 4 3 1 1952.79 88.45
 4 3 0 331.22 24.21
 4 3 0 347.07 15.55
 4 3 0 302.71 27.42
 4 3 0 323.18 29.42
 4 3 0 307.02 14.2
 4 3 -1 806.6 28.51
 4 3 -1 742.97 46.86
 4 3 -1 799.98 48.91
 4 3 -1 747.23 27.54
 4 3 -2 731.03 26.53
 4 3 -2 694.14 46.63
 4 3 -2 706.04 26.43
 4 3 -3 213.05 10.72
 4 3 -3 218.89 24.97
 4 3 -3 195.16 11.36
 4 3 -3 198.2 10.89
 4 3 -4 16.23 7.03
 4 3 -4 22.01 3.48
 4 3 -4 27.43 4
 4 3 -4 31.14 9.59
 4 3 -5 363.85 16.38
 4 3 -5 356.2 16.61
 4 3 -5 384.48 33.7
 -4 -3 6 266.15 11.9
 4 3 -6 240.98 12.52
 4 3 -6 230.52 24.98
 -4 -3 7 264.5 11.23
 4 3 -7 261.95 12.07
 -4 -3 8 120.26 5.66
 4 3 -8 138.54 6.79
 4 3 -9 190.79 6.94
 4 4 12 33.36 3.05
 4 4 12 35.05 2.64
 4 4 11 391.93 16.12
 4 4 11 413.81 15.96
 4 4 11 389 14.71
 4 4 10 230.09 12.09
 4 4 10 236.21 11.63
 4 4 10 234.7 10.69
 4 4 10 226.74 13.49
 4 4 10 219.67 10.68
 4 4 9 376.77 17.18
 4 4 9 374.18 30.79
 4 4 9 389.47 16.51
 4 4 9 394.41 16.07
 4 4 9 395.04 19.96
 4 4 9 379.91 16.07
 4 4 8 733.45 27.38
 4 4 8 753.91 44.06
 4 4 8 748.25 26.42
 4 4 8 740.46 26.49
 4 4 8 730.33 31.12
 4 4 8 752.2 26.46
 4 4 7 25.03 3.56
 4 4 7 24.6 7
 4 4 7 26.53 3.33
 4 4 7 28.27 3.72
 4 4 7 24.9 4.88
 4 4 7 30.99 3.64
 4 4 6 151.61 8.57
 4 4 6 152.06 16.08
 4 4 6 144.78 15.66
 4 4 6 143.65 7.77
 4 4 6 147.61 8.64
 4 4 6 149.58 8.31
 4 4 6 144.04 10.56
 4 4 5 89.5 8.08
 4 4 5 72.04 10.35
 4 4 5 86.68 5.85
 4 4 5 81.66 11.3
 4 4 5 82.59 5.69
 4 4 4 228.31 17.62
 4 4 4 223.81 10.15
 4 4 4 220.31 13.26
 4 4 4 225.98 18.98
 4 4 4 228.34 10.24
 4 4 3 44.81 3.74
 4 4 3 45.37 5.5
 4 4 3 49.48 8.73
 4 4 3 46.75 3.58
 4 4 2 939.13 29.66
 4 4 2 887.44 44.45
 4 4 2 907.7 29.37
 4 4 1 1038.23 32.53
 4 4 1 1094 36.88
 4 4 0 510.06 20.81
 4 4 0 475.41 19.64
 4 4 -1 274.69 13.44
 4 4 -1 255.06 13.38
 4 4 -2 165.77 19.59
 4 4 -2 174.85 9.54
 4 4 -2 173.89 10.38
 4 4 -2 171.11 10.2
 4 4 -2 165.04 21.98
 4 4 -3 2.88 1.82
 4 4 -3 0.9 1.54
 4 4 -3 3.35 4.66
 4 4 -4 618.81 23.52
 4 4 -4 596.19 23.78
 4 4 -4 630.38 44.86
 4 4 -5 174.08 22.56
 4 4 -6 561.96 21.09
 4 4 -7 275.23 11.54
 4 4 -8 127.85 5.62
 4 4 -8 150.87 6.23
 4 5 13 84.34 3.72
 4 5 12 230.58 9.94
 4 5 12 219.73 9.11
 4 5 11 112.02 7.43
 4 5 11 113.29 6.57
 4 5 11 113.53 8.48
 4 5 11 115.7 6.77
 4 5 10 391.7 17.83
 4 5 10 383.68 31.66
 4 5 10 438.66 17.72
 4 5 10 424.91 16.92
 4 5 10 440.08 20.97
 4 5 10 435.94 17.2
 4 5 9 577.06 23.01
 4 5 9 575.51 38.87
 4 5 9 569.99 22.07
 4 5 9 589.29 22.19
 4 5 9 585.02 26.66
 4 5 9 596.27 22.12
 4 5 8 176.11 10.1
 4 5 8 159.92 18.68
 4 5 8 167.72 9.29
 4 5 8 163.91 9.73
 4 5 8 165.08 12.58
 4 5 8 168.22 12.41
 4 5 8 162.99 9.35
 4 5 7 17.16 7.13
 4 5 7 13.72 2.74
 4 5 7 16.61 5.87
 4 5 7 19.56 3.28
 4 5 7 22.5 4.58
 4 5 7 16.2 3.92
 4 5 7 15.96 2.77
 4 5 6 23.96 8.99
 4 5 6 26.38 3.37
 4 5 6 19.74 3.75
 4 5 6 24.51 6.49
 4 5 6 25.42 3.51
 4 5 6 28.29 4.8
 4 5 6 23.89 3.13
 4 5 5 654.51 35.71
 4 5 5 687.5 23.83
 4 5 5 610.53 35.7
 4 5 5 712.97 28.02
 4 5 5 697.29 23.63
 4 5 5 647.05 28.08
 4 5 4 930.97 30.44
 4 5 4 852.96 43.9
 4 5 4 994.48 34.39
 4 5 4 918.54 30.15
 4 5 4 943.43 35.34
 4 5 3 756.52 25.2
 4 5 3 717.73 39.07
 4 5 3 765.17 27.89
 4 5 3 725.42 29.23
 4 5 2 1435.09 44.16
 4 5 2 1444.68 45.99
 4 5 2 1393.59 70.81
 4 5 2 1478.68 48.71
 4 5 1 301.19 12.78
 4 5 1 307.97 15.52
 4 5 1 323.47 29.87
 4 5 0 57.18 12.82
 4 5 0 59.64 4.94
 4 5 0 70.66 6.07
 4 5 0 66.23 6.45
 4 5 0 44.85 11.41
 4 5 -1 153.53 8.84
 4 5 -1 154.47 9.64
 4 5 -1 152.6 21.46
 4 5 -1 138.31 18.76
 4 5 -2 6.83 3.8
 4 5 -2 2.08 1.52
 4 5 -2 1.46 1.36
 4 5 -2 1.7 4.74
 4 5 -3 104.01 7.6
 4 5 -3 102.64 7.74
 4 5 -3 112.29 18.68
 4 5 -4 128.23 19.04
 4 5 -5 780.03 27.26
 4 5 -6 541.59 19.46
 4 5 -7 39.74 2.74
 4 5 -7 45.79 3.18
 4 6 13 12.39 1.42
 4 6 12 359.09 13.77
 4 6 12 363.58 13.17
 4 6 11 566.09 21.79
 4 6 11 593.93 20.84
 4 6 11 572.61 24.32
 4 6 11 592.79 21
 4 6 10 817.44 29.92
 4 6 10 859.88 29.2
 4 6 10 844.3 33.9
 4 6 10 845.64 29.04
 4 6 9 230.86 23.48
 4 6 9 258 13.15
 4 6 9 251.13 12.62
 4 6 9 253.37 16.31
 4 6 9 266.99 12.54
 4 6 8 45.51 4.86
 4 6 8 44.06 9.71
 4 6 8 40.19 4.65
 4 6 8 50.68 6.85
 4 6 8 48.36 6.7
 4 6 8 43.79 4.52
 4 6 7 65.58 15.72
 4 6 7 74.03 12.03
 4 6 7 70.93 5.97
 4 6 7 71.12 5.99
 4 6 7 83.78 8.72
 4 6 7 72.12 8.53
 4 6 7 74.34 7.1
 4 6 7 88.63 6.18
 4 6 6 17.21 8.48
 4 6 6 14.59 2.64
 4 6 6 19.93 3.94
 4 6 6 8.24 4.47
 4 6 6 17.49 3.02
 4 6 6 17.99 4.68
 4 6 6 20.67 4.31
 4 6 6 20.09 2.88
 4 6 5 477.07 18.45
 4 6 5 461.03 22.14
 4 6 5 489.77 21.89
 4 6 5 493.06 18.04
 4 6 5 426.33 40.44
 4 6 4 1198.2 70.06
 4 6 4 1215.11 38.72
 4 6 4 1220.12 41.72
 4 6 3 784.23 27.1
 4 6 3 829.99 29.41
 4 6 2 246.47 11.38
 4 6 2 229.41 11.82
 4 6 2 231.22 25.54
 4 6 2 213.76 26.14
 4 6 1 20.19 7.57
 4 6 1 19.7 3.02
 4 6 1 19.7 2.9
 4 6 1 20.1 8.1
 4 6 0 79.34 6.22
 4 6 0 90.1 7.54
 4 6 0 93.97 7.12
 4 6 0 61.76 13.87
 4 6 0 111.81 17.51
 4 6 -1 70.73 14.1
 4 6 -1 78 6.34
 4 6 -1 79.42 6.61
 4 6 -1 95.28 17.12
 4 6 -2 152.69 9.27
 4 6 -2 139.02 9.05
 4 6 -2 160.38 21.71
 4 6 -3 854.12 53.15
 4 6 -4 754.68 26.51
 4 6 -5 386.73 15.13
 4 6 -6 80.28 4.83
 4 6 -6 84.76 4.92
 -4 -6 7 8.3 1.28
 4 7 13 499.33 15.92
 4 7 12 168.68 8.29
 4 7 12 146.83 9.27
 4 7 12 173.55 7.95
 4 7 11 276.59 12.9
 4 7 11 276 12.19
 4 7 11 269.68 15.39
 4 7 11 285.86 12.23
 4 7 10 213.51 11.48
 4 7 10 212.47 10.82
 4 7 10 201.77 14.11
 4 7 10 207.47 10.59
 4 7 9 52.22 10.85
 4 7 8 87.92 13.62
 4 7 8 108.65 7.69
 4 7 8 100.05 8.36
 4 7 8 100.97 7.1
 4 7 8 109.34 10.29
 4 7 8 91.46 9.89
 4 7 8 101.29 6.86
 4 7 7 199.24 10.73
 4 7 7 177.5 12.41
 4 7 7 201.63 10.38
 4 7 7 180.74 13.26
 4 7 7 204.03 15.11
 4 7 7 194.45 9.93
 4 7 7 195.23 28.83
 4 7 6 201.77 10.61
 4 7 6 181.21 12.9
 4 7 6 198.87 13.2
 4 7 6 207.37 14.9
 4 7 6 182.7 17.74
 4 7 6 200.62 9.85
 4 7 6 221.81 29.82
 4 7 5 437.11 17.58
 4 7 5 451.1 21.97
 4 7 5 407.17 17.31
 4 7 5 447.41 20.48
 4 7 5 429.56 22.36
 4 7 5 371.29 38.79
 4 7 4 87.9 18.21
 4 7 4 88.81 6.47
 4 7 4 95.47 9.13
 4 7 4 90.18 7.65
 4 7 4 82.6 8.72
 4 7 3 305.27 13.93
 4 7 3 322.27 15.17
 4 7 3 286.01 16.66
 4 7 3 323.13 33.78
 4 7 2 146.41 8.87
 4 7 2 150.11 10.86
 4 7 2 147.2 20.69
 4 7 2 160.66 22.92
 4 7 1 74.22 15.62
 4 7 1 86.92 7.77
 4 7 1 93.19 16.53
 4 7 0 15.36 7.07
 4 7 0 24.96 3.63
 4 7 0 20.73 8.35
 4 7 -1 426.17 17.97
 4 7 -1 428.4 36.73
 4 7 -2 1083.24 60.98
 4 7 -3 246.03 11.68
 4 7 -4 213.6 9.93
 4 7 -5 78.64 4.87
 -4 -7 6 12.83 1.65
 4 8 13 113.63 5.07
 4 8 12 98.75 6
 4 8 12 112.8 5.93
 4 8 11 76.4 5.84
 4 8 11 73.36 5.33
 4 8 11 62.24 7.06
 4 8 11 67.2 4.99
 4 8 10 22.35 3.45
 4 8 10 20.41 3.04
 4 8 10 13.66 4.14
 4 8 10 21.94 2.97
 4 8 9 114.42 7.91
 4 8 9 96.9 8.08
 4 8 9 110.03 7.19
 4 8 9 114.23 10.77
 4 8 9 108.24 6.89
 4 8 8 429.71 18.42
 4 8 8 440.32 22.71
 4 8 8 439.72 17.11
 4 8 7 572.99 22.43
 4 8 7 596.36 26.38
 4 8 7 570.88 26.34
 4 8 7 593.82 28.57
 4 8 7 553.91 34.61
 4 8 7 583.83 21
 4 8 6 862.73 29.98
 4 8 6 875.3 34.93
 4 8 6 793.96 29.31
 4 8 6 873.52 33.65
 4 8 6 881.78 36.58
 4 8 6 804.55 42.87
 4 8 5 531.36 20.67
 4 8 5 541.29 25.12
 4 8 5 471.05 20.35
 4 8 5 509.49 22.79
 4 8 5 553.29 25.95
 4 8 5 503.05 31.58
 4 8 5 510.62 47.15
 4 8 4 179.71 10.25
 4 8 4 192.38 13.36
 4 8 4 172.97 10.6
 4 8 4 157.73 10.76
 4 8 4 195.94 13.57
 4 8 4 195 27.59
 4 8 3 139.49 9.11
 4 8 3 154.39 11.56
 4 8 3 165.76 11.93
 4 8 3 157.32 23.71
 4 8 2 209.41 13.18
 4 8 2 191.2 12.62
 4 8 2 162.46 22.16
 4 8 1 65.54 6.84
 4 8 1 68.68 6.8
 4 8 1 51.29 12.82
 4 8 0 290.92 29.15
 4 8 -1 587.06 22.38
 4 8 -1 571.33 21.61
 4 8 -1 561 40.89
 4 8 -2 133.05 7.74
 4 8 -3 363.17 14.53
 4 8 -4 75.83 4.71
 -4 -8 5 5.55 1.01
 4 8 -5 3.76 0.77
 4 9 12 33.11 3.08
 4 9 11 4.14 1.67
 4 9 11 1.45 2.31
 4 9 11 4.36 1.33
 4 9 10 206.43 10.69
 4 9 10 217.6 13.99
 4 9 10 202.27 9.31
 4 9 9 226.1 11.98
 4 9 9 229.01 13.33
 4 9 9 236.77 15.24
 4 9 9 243.69 10.69
 4 9 8 119.66 8.22
 4 9 8 110.57 9.46
 4 9 8 116.59 10.45
 4 9 7 381.84 27.82
 4 9 6 924.42 32.98
 4 9 6 975.55 37.91
 4 9 6 998.48 39.53
 4 9 6 894.52 46.92
 4 9 5 161.58 9.99
 4 9 5 189.9 13.16
 4 9 5 170.55 10.54
 4 9 5 171.95 11.36
 4 9 5 160.04 12.78
 4 9 5 160.89 17.26
 4 9 4 1.34 1.84
 4 9 4 2.94 1.77
 4 9 4 0.92 2.07
 4 9 3 111.66 9.47
 4 9 3 120.79 8.92
 4 9 2 198.93 22.82
 4 9 1 26.55 3.9
 4 9 1 14.19 2.91
 4 9 0 201.28 10.66
 4 9 0 195.99 10.93
 4 9 0 208.51 10.85
 4 9 -1 433.51 17.08
 4 9 -2 342.87 13.6
 -4 -9 3 116.04 5.71
 4 9 -3 121.2 5.96
 4 10 11 48.63 4.24
 4 10 10 267.47 12.15
 4 10 10 243.8 12.4
 4 10 9 176.34 9.71
 4 10 9 156.32 10.53
 4 10 9 153.35 9.97
 4 10 9 174.91 11.98
 4 10 8 118.97 8.02
 4 10 8 109.7 9.27
 4 10 8 110.76 9.49
 4 10 8 112.36 9.32
 4 10 7 199.61 11.11
 4 10 7 222.7 13.88
 4 10 7 196.83 12.67
 4 10 6 31.69 5.23
 4 10 6 26.73 3.79
 4 10 5 14.36 3.56
 4 10 5 15.12 3.06
 4 10 4 79.5 7.59
 4 10 4 75.77 6.75
 4 10 3 459.27 20.73
 4 10 3 511.69 20.7
 4 10 2 130.79 8.5
 4 10 2 124.93 8.5
 4 10 2 125.23 7.67
 4 10 2 115.57 8.55
 4 10 1 154.39 8.73
 4 10 1 162.93 9.29
 4 10 1 185.34 9.9
 4 10 1 165.39 8.84
 4 10 0 433.27 15.89
 4 10 0 410.68 15.15
 4 10 -1 79.14 5.01
 4 10 -1 76.57 4.85
 4 10 -2 15.65 1.7
 4 10 -2 16.61 1.84
 4 11 10 254.3 11.88
 4 11 9 172.73 10.22
 4 11 9 157.8 9.11
 4 11 8 418.09 18.69
 4 11 8 382.14 17.83
 4 11 7 28.14 4.5
 4 11 7 34.28 4.88
 4 11 6 16.83 3.45
 4 11 6 12.92 3.33
 4 11 5 54.08 5.81
 4 11 5 52.57 4.08
 4 11 5 57.57 5.36
 4 11 5 58.65 6.14
 4 11 4 278.89 13.64
 4 11 4 285.79 13.35
 4 11 4 272.99 13.94
 4 11 3 230.67 11.26
 4 11 3 227.86 11.8
 4 11 3 243.43 11.58
 4 11 2 193.61 9.02
 4 11 2 207.09 9.99
 4 11 2 229.25 10.36
 4 11 2 203.82 8.97
 4 11 1 287.75 11.32
 4 11 1 258.46 10.33
 4 11 0 132.35 5.95
 4 11 0 117.92 5.54
 4 12 9 125.12 7.59
 4 12 8 36.32 4.1
 4 12 8 31.57 3.69
 4 12 7 4.65 1.9
 4 12 7 4.11 1.8
 4 12 6 69.37 5.59
 4 12 6 63.99 5.53
 4 12 6 58.19 3.67
 4 12 5 155.97 8.21
 4 12 5 137.1 6.33
 4 12 4 102.87 5.81
 4 12 4 117.62 6.77
 4 12 4 94.66 4.81
 4 12 4 121.67 6.42
 4 12 3 137.92 6.7
 4 12 2 80.24 4.29
 -5 6 -2 52.21 2.87
 -5 6 -1 214.29 8.06
 5 -6 1 191.74 7.33
 5 -6 1 210.61 8.3
 5 -6 0 55.85 3.3
 5 -6 -1 189.55 7.27
 -5 6 2 117.06 5.59
 -5 6 3 147.77 6.91
 -5 6 4 41.56 3.34
 -5 6 5 13.89 1.98
 -5 6 6 6.01 1.23
 -5 5 -4 3.39 0.75
 5 -5 4 3.59 0.74
 -5 5 -3 51.86 3.33
 5 -5 3 53.95 3.46
 -5 5 -2 452.11 16.15
 5 -5 2 482.98 16.43
 5 -5 2 494.88 17.06
 -5 5 -1 178.48 8.46
 5 -5 1 188.3 8.54
 -5 5 0 348.45 14
 5 -5 0 372.27 13.94
 5 -5 -1 268.47 10.97
 -5 5 1 248.45 10.56
 5 -5 -2 36.25 3.31
 -5 5 2 39.45 3.69
 -5 5 3 47.45 4.21
 -5 5 4 45.58 4.14
 -5 5 5 60.56 4.77
 5 -5 -6 86.81 5.08
 -5 5 6 124.92 6.65
 5 -5 -7 134.23 6.97
 -5 4 -5 5.31 1.01
 5 -4 5 6.25 1.16
 -5 4 -4 105.8 5.46
 -5 4 -3 412.67 15.13
 -5 4 -2 315.78 13.26
 5 -4 2 350.58 13.98
 -5 4 -1 180.53 9.26
 5 -4 1 192.82 9.6
 -5 4 0 201.53 10.11
 5 -4 0 209.76 10.24
 -5 4 1 67.79 5.28
 5 -4 -1 69.5 5.24
 -5 4 1 58.3 4.91
 5 -4 -2 1.98 1.19
 -5 4 2 0.68 1.05
 -5 4 3 13.97 2.54
 -5 4 4 223.32 11.18
 -5 4 5 380.2 15.84
 5 -4 -6 175.99 8.42
 -5 4 6 221.14 10.21
 5 -4 -7 210.9 9.85
 5 -4 -8 239.19 9.63
 5 -3 6 82.51 4
 -5 3 -6 85.98 4.32
 5 -3 5 146.71 6.61
 -5 3 -5 164.46 7.33
 -5 3 -4 594.09 20.52
 -5 3 -3 639.65 22.48
 -5 3 -2 158.82 8.68
 -5 3 -1 67.47 5.36
 5 -3 1 69.88 12.14
 5 -3 1 67.01 5.6
 -5 3 0 94.73 6.46
 5 -3 0 103.83 14.38
 -5 3 1 14.37 2.53
 5 -3 -1 24.82 6.46
 5 -3 -2 10.96 2.21
 -5 3 2 7.98 2.07
 -5 3 3 121.49 8.03
 -5 3 4 459.55 18.76
 -5 3 5 233.52 11.74
 5 -3 -5 219.38 11.48
 -5 3 6 264.09 12.53
 5 -3 -7 113.98 7.03
 5 -3 -8 1.73 1.05
 5 -2 7 119.44 5.42
 -5 2 -7 96.06 4.81
 5 -2 6 111.76 5.9
 -5 2 -6 100.19 5.6
 -5 2 -5 624.8 21.53
 -5 2 -4 726.81 24.96
 -5 2 -3 291.73 12.78
 5 -2 3 261.01 25.67
 5 -2 3 283.51 32.21
 5 -2 2 72.07 13.12
 -5 2 -1 8.54 2
 5 -2 1 12.02 2.39
 -5 2 0 75.64 5.6
 5 -2 0 79.74 12.58
 5 -2 0 85.24 6.28
 -5 2 1 37.04 3.73
 5 -2 -1 36.44 3.96
 5 -2 -1 34.68 8.53
 5 -2 -2 264.67 22.94
 5 -2 -2 281.79 12.77
 5 -2 -3 724.11 54.09
 -5 2 4 318.91 14.9
 5 -2 -5 60.93 5.28
 -5 2 5 53.32 5.3
 5 -2 -6 128.05 7.2
 5 -2 -6 132.27 8.43
 5 -2 -7 2.31 1.59
 5 -2 -8 48.49 3.94
 5 -1 8 113.44 5.3
 5 -1 8 100.17 4.64
 5 -1 7 289.71 11.19
 -5 1 -7 232.34 9.85
 -5 1 -6 283.09 11.74
 -5 1 -5 404.37 15.85
 5 -1 4 373.72 35.8
 5 -1 4 378.55 31.58
 -5 1 -3 116.91 7.2
 5 -1 3 135.9 23.18
 5 -1 2 20.38 11
 -5 1 -2 20.29 2.72
 5 -1 2 14.63 6.22
 -5 1 -1 4.73 1.53
 5 -1 1 3.75 3.11
 5 -1 1 5.84 1.8
 5 -1 0 615.58 39.39
 5 -1 0 698.29 24.66
 5 -1 -1 748.06 43.09
 5 -1 -1 808.63 27.76
 5 -1 -1 784.3 60.05
 5 -1 -2 323.21 35.83
 5 -1 -2 321.92 26.07
 5 -1 -2 328.32 14.49
 -5 1 2 360.71 15.56
 5 -1 -3 725.97 52.35
 -5 1 3 794.47 28.59
 5 -1 -4 5 5.09
 5 -1 -4 23.59 7.59
 5 -1 -5 80.34 5.95
 5 -1 -6 158.36 8.55
 5 -1 -6 154.31 9.39
 5 -1 -7 2.55 1.42
 5 -1 -8 87.93 5.42
 5 0 9 87.81 4.82
 -5 0 -8 341.81 12.7
 5 0 8 383.98 13.43
 5 0 8 375.42 14.94
 5 0 7 360.26 14.52
 -5 0 -7 326.72 12.93
 5 0 6 691.49 24.26
 -5 0 -6 644.09 22.71
 5 0 5 809.35 48.94
 5 0 4 124.68 7.43
 5 0 4 105.49 16.25
 5 0 4 101.73 8.74
 5 0 4 100.33 19.64
 5 0 3 10.73 3.4
 5 0 3 20.28 6.95
 5 0 3 12.33 7.53
 5 0 2 90.6 14.22
 5 0 2 107.31 7.15
 5 0 2 95.67 21.29
 5 0 1 791.7 46.21
 5 0 1 855.71 28.95
 5 0 1 783.35 62.9
 5 0 0 785.22 44.61
 5 0 0 842.22 28.64
 5 0 0 852.86 62.37
 5 0 -1 155.23 17.83
 5 0 -1 169.06 9.14
 5 0 -1 133.36 23.08
 5 0 -2 605.53 37.61
 5 0 -2 588.7 47.02
 5 0 -2 620.25 25.83
 5 0 -3 100.12 17.86
 5 0 -3 128.22 9.2
 5 0 -3 119.6 18.98
 -5 0 3 123.53 8.43
 5 0 -4 48.9 12.13
 5 0 -5 93.5 6.75
 5 0 -5 108.32 7.89
 5 0 -6 94.58 6.49
 5 0 -6 98.22 7.16
 5 0 -7 118.11 7.22
 -5 0 8 157.04 7.27
 5 0 -8 163.67 7.58
 5 1 10 111.87 5.37
 5 1 9 91.31 5.57
 5 1 9 84.01 5.51
 5 1 8 463.99 17.97
 5 1 8 465.09 19.12
 5 1 7 720.22 25.89
 5 1 6 616.45 40.54
 5 1 5 132.55 8.14
 5 1 5 123.58 17.46
 5 1 5 128.1 9.58
 5 1 5 141.61 22.1
 5 1 4 202.77 10.17
 5 1 4 188.44 21.51
 5 1 4 226.08 13.89
 5 1 4 173.12 26.8
 5 1 3 345.68 39.51
 5 1 3 364.28 29.7
 5 1 3 379.39 15.76
 5 1 3 373.56 19.69
 5 1 2 17.45 8.8
 5 1 2 26.45 4.95
 5 1 2 27.25 3.35
 5 1 2 19.48 6.47
 5 1 1 154.44 25.02
 5 1 1 115.84 15.51
 5 1 1 132.11 7.85
 5 1 1 150.27 11.26
 5 1 0 602.66 49.8
 5 1 0 599.12 37.44
 5 1 0 595.72 21.81
 5 1 0 601.3 26.04
 5 1 -1 543.04 35.58
 5 1 -1 536.67 20.38
 5 1 -1 568.51 24.05
 5 1 -1 535.18 44.57
 5 1 -2 274.5 14.82
 5 1 -2 321.08 31.95
 5 1 -3 5.12 4.75
 5 1 -3 7.32 2.41
 5 1 -3 11.03 5.55
 5 1 -3 5.67 2.22
 5 1 -4 19.9 8.02
 5 1 -5 66.08 5.6
 5 1 -5 67.21 6.15
 5 1 -6 296.67 13.2
 5 1 -6 298.38 13.76
 5 1 -7 374.94 14.85
 -5 -1 8 326.35 11.44
 5 1 -8 361.37 12.42
 5 2 11 235.37 8.43
 5 2 10 146.76 7.17
 5 2 9 459.78 17.29
 5 2 9 430.99 17.96
 5 2 8 439.71 17.96
 5 2 8 445.78 19.72
 5 2 7 32.2 8.2
 5 2 6 145.51 8.86
 5 2 6 152.66 18.54
 5 2 6 152.32 8.53
 5 2 5 207.12 10.68
 5 2 5 224.35 13.52
 5 2 5 185.76 20.87
 5 2 5 204.22 27.92
 5 2 5 211.64 10.53
 5 2 4 624.36 21.76
 5 2 4 572.32 38.2
 5 2 4 585.67 21.77
 5 2 4 575.31 26.2
 5 2 4 573.14 50.44
 5 2 3 162.39 18.63
 5 2 3 151.17 8.44
 5 2 3 154.12 11.8
 5 2 3 132.33 23.79
 5 2 2 1020.69 51.98
 5 2 2 1025.16 33.18
 5 2 2 1007.15 38.67
 5 2 2 929.9 66.47
 5 2 1 953.38 49.29
 5 2 1 929.61 30.77
 5 2 1 942.02 35.79
 5 2 0 385.29 29.31
 5 2 0 376.94 15.45
 5 2 0 372.11 18.64
 5 2 0 378.58 37.39
 5 2 -1 239.08 13.46
 5 2 -1 217.24 26.55
 5 2 -1 220.67 12.33
 5 2 -2 16.95 7.32
 5 2 -2 19.72 3.43
 5 2 -2 16.04 3.26
 5 2 -2 18.31 7.49
 5 2 -3 200.08 11.21
 5 2 -3 220.48 25.8
 5 2 -3 189.39 11.41
 5 2 -4 48.57 11.83
 5 2 -5 184.87 9.96
 5 2 -5 177.01 10.27
 5 2 -6 481.41 18.34
 5 2 -6 483.02 18.66
 -5 -2 7 231.06 8.95
 5 2 -7 227.23 10.01
 5 2 -8 38.93 2.73
 5 3 11 292.01 10.82
 5 3 10 192 9.1
 5 3 10 172.75 9.22
 5 3 9 468.46 18.53
 5 3 9 470.38 20.04
 5 3 8 45.77 4.77
 5 3 8 51.24 6.12
 5 3 8 43.79 3.76
 5 3 7 72.28 12.45
 5 3 6 13.46 2.63
 5 3 6 10.11 4.73
 5 3 5 420.83 16.7
 5 3 5 417.17 20.56
 5 3 5 390.63 30.15
 5 3 5 381.95 15.72
 5 3 4 215.69 10.41
 5 3 4 218.53 14.37
 5 3 4 254.86 23.4
 5 3 4 210.12 30.04
 5 3 4 213.83 10.31
 5 3 3 1724.98 51.07
 5 3 3 1672.59 72.52
 5 3 3 1561.67 57.04
 5 3 3 1713.11 51.52
 5 3 3 1848.92 96.56
 5 3 2 1279.28 59.72
 5 3 2 1270.2 44.7
 5 3 2 1201.83 38.79
 5 3 2 1266.78 75.86
 5 3 1 564.14 36.45
 5 3 1 564.53 24.49
 5 3 1 552.07 20.33
 5 3 1 524.06 45.35
 5 3 0 97.61 8.37
 5 3 0 111.22 19.54
 5 3 -1 23.11 3.9
 5 3 -1 22.76 3.76
 5 3 -2 90.14 7.38
 5 3 -2 90.59 7.5
 5 3 -3 169.32 9.58
 5 3 -3 160.08 10.2
 5 3 -3 147.33 20.89
 5 3 -4 121.37 7.92
 5 3 -4 111.77 8.06
 5 3 -4 127.86 19.22
 5 3 -5 430.36 17.14
 5 3 -5 414.14 17.18
 5 3 -6 209.46 9.92
 5 3 -7 106.36 5.57
 5 4 11 93.67 5.31
 5 4 11 78.53 4.95
 5 4 10 154.07 8.44
 5 4 10 152.92 9.38
 5 4 9 175.73 9.86
 5 4 9 175.96 11.45
 5 4 9 168.42 8.27
 5 4 8 18.91 3.24
 5 4 8 28.66 4.87
 5 4 8 21.13 2.89
 5 4 7 8.79 2.36
 5 4 7 9.13 3.23
 5 4 6 560.98 21.35
 5 4 6 544.45 36.24
 5 4 6 543.46 25.84
 5 4 6 559.93 25.09
 5 4 5 486.99 24.06
 5 4 5 529.03 19.83
 5 4 5 523.51 35.29
 5 4 4 146.08 11.66
 5 4 4 159.16 8.61
 5 4 4 178.24 19.06
 5 4 3 330.06 13.54
 5 4 3 327.64 18.1
 5 4 3 319.33 26.47
 5 4 3 323.09 13.49
 5 4 2 413.17 20.3
 5 4 2 408.71 30.46
 5 4 1 95.05 8.39
 5 4 1 78.41 15.69
 5 4 0 86.22 7.74
 5 4 0 68.36 14.97
 5 4 -1 185.87 11.14
 5 4 -1 189.35 11.69
 5 4 -1 209.61 25.32
 5 4 -2 445.46 35.16
 5 4 -2 484 18.93
 5 4 -2 457.71 19.74
 5 4 -2 417.59 37.27
 5 4 -3 120.78 18.8
 5 4 -4 218.82 11.21
 5 4 -4 220.68 11.37
 5 4 -5 431.77 16.77
 5 4 -6 91.43 5.38
 5 4 -7 55.21 3.24
 5 5 12 97.4 4.62
 5 5 11 37.08 3.45
 5 5 11 31.18 3.48
 5 5 10 78.63 5.83
 5 5 10 70.6 6.53
 5 5 10 64.93 4.56
 5 5 9 11.88 2.51
 5 5 9 15.72 3.53
 5 5 9 10.85 2.25
 5 5 8 15.65 2.91
 5 5 8 21.15 4.08
 5 5 8 20.46 4.36
 5 5 8 16.51 2.73
 5 5 7 263.89 12.87
 5 5 7 275.5 16.68
 5 5 7 256.88 12.31
 5 5 6 1196.06 74.71
 5 5 6 1335.19 41.78
 5 5 6 1264.06 60.22
 5 5 6 1229.42 46.57
 5 5 5 520.41 46.78
 5 5 5 501.88 19.15
 5 5 5 462.65 32.82
 5 5 5 508.13 23.31
 5 5 5 454.59 23.46
 5 5 4 485.24 18.54
 5 5 4 499.48 33.91
 5 5 4 476.77 21.84
 5 5 4 473.28 23.31
 5 5 3 199.71 9.88
 5 5 3 203.11 11.95
 5 5 3 185.79 13.07
 5 5 2 28.61 3.9
 5 5 2 23.75 4.43
 5 5 1 37.57 5.26
 5 5 1 55.79 13.49
 5 5 0 316.97 31.22
 5 5 0 298.03 13.58
 5 5 0 312.29 16.19
 5 5 0 297.03 31.31
 5 5 -1 552.22 21.58
 5 5 -1 600.13 22.92
 5 5 -1 582.5 44.32
 5 5 -1 552.49 40.91
 5 5 -2 510.09 40.44
 5 5 -3 185.66 10.11
 5 5 -3 187.02 10.14
 5 5 -4 401.01 16
 5 5 -5 40.62 3.54
 5 5 -6 17.2 1.9
 5 6 12 3.36 0.97
 5 6 11 40.41 3.82
 5 6 11 40.47 4.4
 5 6 10 4.56 1.68
 5 6 10 5.18 2.15
 5 6 10 0.17 1.13
 5 6 9 89.1 6.84
 5 6 9 90.84 8.83
 5 6 9 99.63 6.49
 5 6 8 328.51 14.89
 5 6 8 298.78 17.95
 5 6 8 321.81 18.08
 5 6 8 336.1 14.28
 5 6 7 602.09 49.17
 5 6 6 562.99 21.16
 5 6 6 518.75 23.27
 5 6 6 596.02 25.84
 5 6 6 515.25 26.52
 5 6 6 463.31 45.25
 5 6 5 387.82 16.01
 5 6 5 355.92 19.11
 5 6 5 387.08 19.19
 5 6 5 343.81 38.33
 5 6 4 424.28 41.81
 5 6 4 423.07 17.35
 5 6 4 461.25 20.33
 5 6 3 136.53 22.63
 5 6 3 126.97 7.81
 5 6 3 137.67 9.18
 5 6 2 83.74 16.77
 5 6 2 80.95 5.97
 5 6 1 221.76 10.94
 5 6 1 226.6 26.86
 5 6 1 203.66 25.69
 5 6 0 283.56 13.16
 5 6 0 290.81 29.9
 5 6 0 254.88 27.9
 5 6 -1 555.5 21.14
 5 6 -1 501.72 39.95
 5 6 -1 489.83 37.5
 5 6 -2 143.38 8.66
 5 6 -2 160.7 8.98
 5 6 -3 318.4 13.4
 5 6 -4 193.58 8.86
 5 6 -5 16.46 1.92
 5 7 12 6.22 1.29
 5 7 11 23.38 2.92
 5 7 11 23.26 3.58
 5 7 10 68.6 5.58
 5 7 10 74.08 7.21
 5 7 9 381.23 16.25
 5 7 9 375.33 19.6
 5 7 9 379.11 18.78
 5 7 8 324.58 14.6
 5 7 8 320 18.11
 5 7 8 297.76 17.95
 5 7 7 237.26 13.48
 5 7 7 190.42 28.02
 5 7 6 40.12 13.19
 5 7 5 18.67 9.21
 5 7 5 19.02 3.12
 5 7 5 26.78 4.84
 5 7 5 18.81 4.76
 5 7 5 20.33 3.93
 5 7 4 134.08 8.41
 5 7 4 146.87 11.7
 5 7 4 143.39 9.86
 5 7 4 143.46 11.76
 5 7 4 146.41 23.9
 5 7 3 114.33 7.53
 5 7 3 103.89 9.6
 5 7 3 119.83 20.64
 5 7 2 298.66 16.4
 5 7 2 289.72 31.61
 5 7 1 510.76 40.44
 5 7 1 500.46 40.7
 5 7 0 586.25 21.58
 5 7 -1 119.73 7.39
 5 7 -2 149.94 8.54
 5 7 -2 150.97 8.03
 5 7 -3 32.78 2.93
 5 7 -3 42.67 3.5
 5 7 -4 23.78 2.44
 5 8 11 117.58 6.66
 5 8 11 107.94 7.92
 5 8 10 192.41 9.81
 5 8 10 185.83 12.05
 5 8 9 142.48 8.43
 5 8 9 123.98 10.28
 5 8 8 238.36 11.78
 5 8 8 201.95 11.97
 5 8 8 258.22 15.1
 5 8 8 222.62 15.07
 5 8 7 317.65 14.28
 5 8 7 295.88 16.15
 5 8 7 320.34 17.24
 5 8 7 297.03 18.5
 5 8 6 4.64 5.78
 5 8 6 6.32 2.09
 5 8 6 3 1.93
 5 8 6 4.25 3.03
 5 8 6 1.88 1.76
 5 8 5 18.21 8.02
 5 8 5 5.66 2.39
 5 8 4 21.47 8.46
 5 8 4 14.68 2.64
 5 8 3 312.81 14.85
 5 8 3 334.22 17.64
 5 8 3 350.37 35.42
 5 8 2 584.29 24.71
 5 8 2 518.88 22.99
 5 8 1 894.73 31.5
 5 8 1 756.81 28.94
 5 8 0 405.58 17.63
 5 8 -1 66.17 5.22
 5 8 -2 4.5 1.1
 5 8 -2 5.81 1.45
 5 8 -3 38.15 2.98
 5 9 11 120.72 6.54
 5 9 10 293.82 12.54
 5 9 10 279.25 14.55
 5 9 9 247.62 11.23
 5 9 9 242.25 13.59
 5 9 8 186.37 9.85
 5 9 8 161.2 10.39
 5 9 8 179.86 11.78
 5 9 7 4.56 1.8
 5 9 7 3.65 2.09
 5 9 7 6.58 2.48
 5 9 6 2.42 1.54
 5 9 6 2.03 1.9
 5 9 6 2.83 2.42
 5 9 6 1.56 1.79
 5 9 5 4.61 2.5
 5 9 5 6.36 1.79
 5 9 5 3.19 1.66
 5 9 4 493.12 19.79
 5 9 4 471.88 22.42
 5 9 3 387.06 18.1
 5 9 3 333.3 15.49
 5 9 2 355.99 16.48
 5 9 2 321.16 14.99
 5 9 1 256.56 12.52
 5 9 1 249.76 11.33
 5 9 0 2.69 1.14
 5 9 0 3.22 1.22
 5 9 0 2.29 1.25
 5 9 -1 12.46 1.91
 5 9 -2 7.53 1.31
 5 10 10 141.19 7.48
 5 10 9 37.61 3.9
 5 10 9 33.32 3.63
 5 10 8 0.41 1.34
 5 10 8 1.37 1.52
 5 10 8 0.56 1.59
 5 10 8 0.85 1.41
 5 10 7 49.59 5.54
 5 10 6 66.01 6.65
 5 10 5 389.19 17.81
 5 10 5 341.11 14.61
 5 10 4 390.07 17.29
 5 10 4 343.09 14.89
 5 10 3 212.98 11.33
 5 10 3 206.81 10.41
 5 10 2 131.54 7.69
 5 10 2 127.12 7.43
 5 10 2 115.51 7.39
 5 10 1 10.44 1.79
 5 10 1 12.63 2.11
 5 10 1 11.1 1.67
 5 10 1 10.66 1.77
 5 10 0 53.58 3.72
 5 10 0 49.2 3.22
 5 10 -1 10.06 1.26
 5 11 9 1.83 1.02
 5 11 8 83.76 6.25
 5 11 8 77.69 5.9
 5 11 7 115.81 7.71
 5 11 7 105.98 7.65
 5 11 6 60.46 5.52
 5 11 6 50.38 5.2
 5 11 5 185 9.82
 5 11 5 153.21 9.2
 5 11 4 246.1 11.2
 5 11 4 236.75 10.42
 5 11 4 250.96 11.39
 5 11 3 131.34 6.78
 5 11 3 117.57 6.72
 5 11 2 96.06 5.16
 5 11 1 2.02 0.74
 5 12 7 48.71 3.81
 5 12 6 106.94 5.77
 5 12 6 105.14 5.86
 5 12 5 136.34 6.46
 6 -4 1 8.6 1.46
 6 -4 1 7.29 1.11
 6 -4 0 83.58 5.31
 6 -4 -1 175.08 8.64
 6 -4 -2 127.2 7.15
 6 -4 -3 70.5 4.7
 6 -3 4 89.71 4.08
 6 -3 3 37.59 2.77
 6 -3 2 33.95 2.86
 6 -3 2 29.16 3.05
 6 -3 1 96.03 5.45
 6 -3 1 101.15 6.64
 6 -3 0 327.44 12.78
 6 -3 0 367.06 15.3
 6 -3 -1 316.46 14.53
 6 -3 -2 424.18 17.43
 6 -3 -3 469.11 17.3
 6 -3 -3 419.85 15.6
 6 -3 -4 121.29 6.49
 6 -3 -4 137.43 6.69
 6 -3 -5 6.24 1.33
 6 -2 5 112.27 5.05
 6 -2 4 127.48 6.22
 6 -2 3 0.73 1.04
 6 -2 3 0.76 0.85
 6 -2 2 33.65 3.31
 6 -2 2 36.77 4.12
 6 -2 1 184.98 9.02
 6 -2 1 193.18 11.01
 6 -2 0 157.57 8.17
 6 -2 0 162.38 10.32
 6 -2 -1 255.89 13.56
 6 -2 -2 472.6 19.51
 6 -2 -2 449.09 17.11
 6 -2 -3 46.2 4.63
 6 -2 -3 47.82 4.29
 6 -2 -4 0.32 0.86
 6 -2 -4 2.08 1.03
 6 -2 -4 1.62 1.1
 6 -2 -5 25.65 2.79
 6 -2 -6 88.87 4.62
 6 -1 6 12.83 1.48
 6 -1 6 12.87 1.89
 6 -1 5 46.12 3.48
 6 -1 4 5.83 1.65
 6 -1 4 7.83 1.6
 6 -1 3 64.27 4.88
 6 -1 3 60.51 5.61
 6 -1 2 491.78 18.19
 6 -1 2 450.92 20.25
 6 -1 1 676.28 23.69
 6 -1 1 661.95 26.95
 6 -1 0 61.94 5
 6 -1 0 74.52 7.17
 6 -1 -1 179.49 11.41
 6 -1 -2 55.7 5.77
 6 -1 -2 54.17 4.92
 6 -1 -3 7.29 2.04
 6 -1 -3 9.79 2.16
 6 -1 -4 38.18 3.57
 6 -1 -4 46.84 3.74
 6 -1 -4 44.47 4.23
 6 -1 -5 265.93 10.34
 6 -1 -5 267.03 11.32
 6 -1 -6 157.67 7.03
 6 0 7 19.17 2.36
 6 0 6 0.36 0.58
 6 0 6 0.63 1.14
 6 0 5 17.43 2.35
 6 0 4 176.72 10.21
 6 0 4 187.49 9.27
 6 0 3 304.83 15.38
 6 0 3 291.03 12.94
 6 0 2 983.05 32.67
 6 0 2 1003.38 36.62
 6 0 1 639.9 22.95
 6 0 1 627.28 26.69
 6 0 0 244.25 11.31
 6 0 0 221.58 13.72
 6 0 -1 176.39 11.38
 6 0 -2 -0.3 1.51
 6 0 -2 6.87 2.03
 6 0 -3 10.71 2.5
 6 0 -3 13.25 2.55
 6 0 -4 212.62 9.36
 6 0 -4 196.98 9.95
 6 0 -5 307.6 11.94
 6 0 -5 322.18 12.87
 6 0 -6 182.39 7.78
 6 1 8 2.49 1.04
 6 1 7 1.21 0.72
 6 1 7 0.98 0.65
 6 1 7 1.42 1.04
 6 1 6 9.51 1.56
 6 1 6 9.61 1.68
 6 1 5 317.66 14.44
 6 1 5 315.83 13.04
 6 1 4 269.31 14.18
 6 1 4 261.1 11.84
 6 1 3 357.68 18.28
 6 1 3 380.41 15.47
 6 1 2 236.74 14.42
 6 1 2 243.58 11.51
 6 1 1 9.47 2.91
 6 1 1 9.77 2.12
 6 1 0 223.37 13.53
 6 1 -1 11.03 3.02
 6 1 -2 78.09 6.67
 6 1 -2 74.7 6.12
 6 1 -3 190.53 10.08
 6 1 -3 194.58 9.59
 6 1 -3 195.39 10.34
 6 1 -4 452.04 16.55
 6 1 -4 424.48 17.01
 6 1 -5 188.27 8.49
 6 1 -5 192.83 8.93
 6 1 -6 105.78 5.31
 6 2 8 17.8 2.01
 6 2 8 20.8 2.76
 6 2 7 101.32 5.72
 6 2 7 102.56 7.38
 6 2 6 294.73 11.84
 6 2 6 280.14 11.63
 6 2 6 310.59 15.43
 6 2 5 294.86 14.68
 6 2 5 281.74 12.17
 6 2 4 498.54 22.44
 6 2 4 494.23 18.69
 6 2 3 138.11 10.72
 6 2 3 147.15 8.29
 6 2 2 11.26 6.87
 6 2 2 1.71 2.06
 6 2 2 11.31 5.19
 6 2 2 10.11 2.14
 6 2 1 26.09 4.55
 6 2 1 46.57 9.92
 6 2 1 32.03 11.31
 6 2 0 4.84 2.23
 6 2 -1 112.23 8.58
 6 2 -2 523.46 20.68
 6 2 -2 486.76 19.62
 6 2 -3 824.37 27.1
 6 2 -3 796.64 27.68
 6 2 -3 784.52 27.09
 6 2 -4 321.39 13.1
 6 2 -4 321.2 13.38
 6 2 -5 83.67 5.03
 6 2 -5 78.86 5
 6 2 -6 9.85 1.34
 6 3 9 149.46 6.53
 6 3 9 158.02 7.72
 6 3 8 159.25 7.63
 6 3 8 160.93 9.3
 6 3 7 323.35 12.8
 6 3 7 317.28 15.55
 6 3 7 296.73 13.9
 6 3 6 296.34 12.24
 6 3 6 277.8 15.33
 6 3 6 282.13 13.97
 6 3 5 282.87 11.98
 6 3 5 285.27 12.18
 6 3 5 300.67 16.35
 6 3 5 291.52 15.59
 6 3 4 321.04 17.76
 6 3 4 354.52 14.27
 6 3 3 455.53 22.05
 6 3 3 457.55 33.16
 6 3 2 28.41 4.95
 6 3 2 26.22 7.65
 6 3 1 80.67 7.78
 6 3 1 81.65 6.43
 6 3 0 102.23 8.39
 6 3 -1 447.18 19.47
 6 3 -2 360.45 14.74
 6 3 -2 336.53 14.78
 6 3 -2 362.06 15.62
 6 3 -3 232.38 10.7
 6 3 -3 224.18 10.74
 6 3 -4 206.13 9.49
 6 3 -4 208.15 9.44
 6 3 -5 42.55 3.22
 6 4 9 87.04 5.12
 6 4 9 97.25 6.42
 6 4 8 127.87 6.93
 6 4 8 117.99 8.44
 6 4 7 449.6 17.12
 6 4 7 480.02 20.84
 6 4 7 453.33 19.57
 6 4 6 266.2 11.93
 6 4 6 301.91 16.07
 6 4 5 447.15 16.87
 6 4 5 445.4 21.05
 6 4 5 451.58 21.33
 6 4 4 48.6 5.95
 6 4 4 50.39 6.55
 6 4 3 59.67 6.13
 6 4 3 58.99 7
 6 4 2 140.74 9.08
 6 4 2 172.94 11.93
 6 4 1 112.57 9.1
 6 4 0 286.39 12.86
 6 4 0 292.56 15.08
 6 4 -1 310.95 13.48
 6 4 -2 134.87 7.83
 6 4 -2 146.19 7.96
 6 4 -3 216.5 9.87
 6 4 -3 199.9 9.37
 6 4 -4 8.25 1.54
 6 4 -5 1.75 0.64
 6 5 10 113.76 5.51
 6 5 10 126.95 6.56
 6 5 9 196.85 8.95
 6 5 9 210.02 10.9
 6 5 8 423.3 15.86
 6 5 8 438.59 18.99
 6 5 8 384.68 16.87
 6 5 7 264.66 11.87
 6 5 7 279.57 15.27
 6 5 7 279.18 14.88
 6 5 6 304.37 12.87
 6 5 6 299.36 16.11
 6 5 6 284.03 16.57
 6 5 5 21.43 2.92
 6 5 5 32.7 4.78
 6 5 4 194.47 11.69
 6 5 3 75.67 6.54
 6 5 3 87.69 8.38
 6 5 2 169.95 8.94
 6 5 2 182.48 12.11
 6 5 1 133.08 7.72
 6 5 0 638.18 22.73
 6 5 -1 403.88 15.89
 6 5 -1 397.49 16.04
 6 5 -2 130.71 7.32
 6 5 -2 127.42 6.82
 6 5 -3 5.09 1.23
 6 5 -4 34.18 2.5
 6 6 10 363.94 12.95
 6 6 10 375.84 14.45
 6 6 9 322.33 12.71
 6 6 9 322.59 14.84
 6 6 8 292.4 12.33
 6 6 8 303.19 15.33
 6 6 8 283.58 14.21
 6 6 7 47.82 4.39
 6 6 7 47.52 5.77
 6 6 7 46.2 5.94
 6 6 6 10.25 2.17
 6 6 6 12.06 3.74
 6 6 6 12.04 3.07
 6 6 5 12.87 2.27
 6 6 5 6.02 2.17
 6 6 5 9.87 3.27
 6 6 5 6.21 2.35
 6 6 4 72.97 7.35
 6 6 4 78.22 6.67
 6 6 4 94.4 9.06
 6 6 3 360.69 18.66
 6 6 2 141.01 10.09
 6 6 1 350.84 14.39
 6 6 1 376.03 16.99
 6 6 0 298.18 12.45
 6 6 0 285.85 13.19
 6 6 -1 33.38 3.34
 6 6 -2 19.51 2.11
 6 6 -3 24.91 2.28
 6 7 10 144.91 6.68
 6 7 10 147.36 7.93
 6 7 9 194.07 8.83
 6 7 9 183 10.55
 6 7 8 114.61 6.75
 6 7 8 114.64 8.68
 6 7 8 121.18 8.81
 6 7 7 6.42 1.83
 6 7 7 9.73 3.03
 6 7 7 7.66 2.73
 6 7 6 18.42 2.65
 6 7 6 12.97 2.75
 6 7 6 18.99 4.08
 6 7 6 20.09 3.52
 6 7 5 277.58 12.09
 6 7 5 272.58 14.65
 6 7 5 287.59 13.85
 6 7 5 311.05 17.04
 6 7 4 440.46 20.36
 6 7 4 437.84 20.94
 6 7 3 325.26 16.89
 6 7 3 322.37 16.55
 6 7 2 275.54 14.72
 6 7 2 248.17 13.34
 6 7 1 138.04 9.46
 6 7 1 132.63 8.14
 6 7 0 19.7 3.17
 6 7 -1 0.92 1.07
 6 7 -2 37.67 2.89
 6 8 10 25.32 2.38
 6 8 10 19.88 2.74
 6 8 9 32.7 3.11
 6 8 9 28.35 3.88
 6 8 8 5.46 1.6
 6 8 8 4.97 1.93
 6 8 7 104.95 6.24
 6 8 7 94.64 6.37
 6 8 7 94.4 7.31
 6 8 7 100.47 8.59
 6 8 6 179.38 8.84
 6 8 6 168.12 10.17
 6 8 6 175.96 9.87
 6 8 6 187.42 12.22
 6 8 5 311.42 15.1
 6 8 5 273.61 12.39
 6 8 5 315.72 16.25
 6 8 4 284.73 14.92
 6 8 4 304.27 15.46
 6 8 3 222.15 12.53
 6 8 3 211.32 11.77
 6 8 2 157.39 9.52
 6 8 2 123.72 7.88
 6 8 1 16.9 2.81
 6 8 1 12.99 1.87
 6 8 0 9.06 1.78
 6 8 0 8.05 1.41
 6 8 0 9.92 1.52
 6 8 -1 40.92 2.79
 6 9 9 1.66 1.08
 6 9 8 168.97 8.62
 6 9 8 132.65 7.39
 6 9 7 144.67 7.96
 6 9 7 136.19 7.67
 6 9 6 321.53 14.52
 6 9 5 236.52 12.36
 6 9 4 75.55 6.37
 6 9 3 78.49 6.2
 6 9 2 0.77 1.01
 6 9 2 1.23 0.72
 6 9 1 21.46 2.47
 6 10 7 261.85 10.99
 6 10 7 280 11.64
 6 10 6 375.18 14.61
 6 10 6 350.91 14.67
 6 10 5 147.1 8.1
 6 10 4 36.27 3.6
 6 10 4 32.57 3.51
 6 10 3 5.31 1.41
 6 10 3 5.93 1.37
 7 0 2 64.91 4.55
 7 0 1 1.9 1.12
 7 0 0 185.76 8.91
 7 0 -1 79.36 4.32
 7 0 -1 72.01 4.78
 7 1 4 214.17 9.25
 7 1 3 13.59 2.1
 7 1 3 15.96 2.33
 7 1 2 1.12 0.89
 7 1 2 2.85 1.45
 7 1 1 43.8 4.37
 7 1 0 120.75 7.33
 7 1 -1 214.91 8.56
 7 1 -1 186.66 9.01
 7 1 -2 241.65 9.17
 7 2 5 71.31 4.82
 7 2 4 24.85 2.93
 7 2 3 10.18 2.01
 7 2 3 9.11 2.18
 7 2 2 79.87 5.09
 7 2 2 106.35 7.13
 7 2 1 320.12 14.24
 7 2 0 377.07 13.69
 7 2 0 369.21 15.17
 7 2 -1 301.2 11.41
 7 2 -2 117.35 5.64
 7 3 6 31.56 3.11
 7 3 5 2.76 1.26
 7 3 5 3.02 1.33
 7 3 4 5.8 1.65
 7 3 3 128.95 6.97
 7 3 2 364.3 15.95
 7 3 1 290.28 11.36
 7 3 0 177.44 7.96
 7 3 -1 102.48 5.5
 7 3 -2 13.15 1.64
 7 4 6 6.84 1.64
 7 4 6 8.43 1.83
 7 4 5 14.63 2.57
 7 4 5 14.98 2.4
 7 4 4 115.29 6.66
 7 4 4 124.29 8.34
 7 4 3 489.84 16.36
 7 4 2 232.47 11.36
 7 4 2 328.32 11.3
 7 4 1 262.59 10.46
 7 4 1 271.91 12.41
 7 4 0 77.14 4.59
 7 4 0 70.41 4.84
 7 4 -1 0.75 0.78
 7 5 6 24.59 2.84
 7 5 6 24.8 3.1
 7 5 5 65.23 4.79
 7 5 5 82.89 6.38
 7 5 4 535.4 21.24
 7 5 3 171.08 8.75
 7 5 3 245.38 11.73
 7 5 2 180.81 9.42
 7 5 2 188.11 7.84
 7 5 1 134.77 7.74
 7 5 1 124.57 5.96
 7 5 1 132.86 7.24
 7 5 0 4.77 1.38
 7 5 0 3.08 0.92
 7 5 -1 1.43 0.86
 7 6 6 238.47 11.21
 7 6 5 167.28 9.6
 7 6 4 78.98 5.05
 7 6 4 114.25 7.51
 7 6 3 62.14 4.85
 7 6 3 71.07 5.68
 7 6 2 92.27 5.94
 7 6 2 78.58 5.51
 7 6 1 16.36 2.38
 7 6 0 11.66 1.82
 7 7 6 68.71 5.23
 7 7 5 355.93 14.76
 7 7 4 180.51 8.51
 7 7 4 238.43 10.49
 7 7 3 50.78 3.99
 7 7 3 53.94 4.25
 7 7 2 2.32 1.1

_iucr_refine_instructions_details
;
TITL ogh-2phpyno-agtfa-h2o_gau_a.res in P-1
    ogh-2phpyno-agtfa-h2o_gau.res
    created by SHELXL-2018/3 at 10:23:10 on 04-Nov-2024
REM Old TITL OGH-2PhPyNO-AgTFA-H2O_gau in P-1
REM SHELXT solution in P-1: R1 0.070, Rweak 0.015, Alpha 0.056
REM <I/s> 0.000 for 0 systematic absences, Orientation as input
REM Formula found by SHELXT: C14 O3 F3 Ag
CELL 1.54184 5.9067 10.7291 11.5264 64.272 80.304 74.082
ZERR 2 0.0001 0.0002 0.0002 0.002 0.002 0.002
LATT 1
SFAC C H Ag F N O
UNIT 26 18 2 6 2 6

L.S. 4
PLAN  5
SIZE 0.06 0.11 0.14
TEMP -153.15
BOND
list 4
fmap 2
acta
OMIT -2 133.5
REM <olex2.extras>
REM <HklSrc "%.\\OGH-2PhPyNO-AgTFA-H2O_gau.hkl">
REM </olex2.extras>

WGHT    0.024000    0.333200
FVAR       0.61150
AG1   3    0.687422    0.581231    0.435546    11.00000    0.01677    0.01940 =
         0.01675   -0.00195   -0.00447   -0.00388
F1    4    0.717775    0.358736    0.931395    11.00000    0.03285    0.03842 =
         0.02127   -0.01662   -0.00435    0.00223
F2    4    0.874671    0.163152    0.909853    11.00000    0.02646    0.01998 =
         0.02013    0.00160   -0.00529   -0.00446
F3    4    1.068905    0.326609    0.845425    11.00000    0.02267    0.03506 =
         0.02162   -0.00212   -0.00754   -0.01277
O1    6    0.751254    0.822133    0.344541    11.00000    0.01368    0.01773 =
         0.02220   -0.00416   -0.00506   -0.00038
O2    6    0.846006    0.454223    0.628042    11.00000    0.01885    0.01757 =
         0.01550   -0.00264   -0.00265   -0.00389
O3    6    0.560586    0.332468    0.725084    11.00000    0.01731    0.02278 =
         0.02021   -0.00569   -0.00347   -0.00541
N1    5    0.560011    0.916167    0.290320    11.00000    0.01586    0.01415 =
         0.01966   -0.00554   -0.00365   -0.00216
C1    1    0.579482    1.003703    0.163946    11.00000    0.01941    0.01947 =
         0.01810   -0.00727    0.00029   -0.00473
AFIX  43
H1    2    0.729204    0.998024    0.118481    11.00000   -1.20000
AFIX   0
C2    1    0.386607    1.100607    0.100262    11.00000    0.02645    0.01925 =
         0.01829   -0.00698   -0.00401   -0.00381
AFIX  43
H2    2    0.402823    1.161693    0.011634    11.00000   -1.20000
AFIX   0
C3    1    0.167936    1.108381    0.166644    11.00000    0.02308    0.02083 =
         0.02272   -0.01010   -0.00698    0.00195
AFIX  43
H3    2    0.032275    1.174067    0.124005    11.00000   -1.20000
AFIX   0
C4    1    0.150679    1.019127    0.295652    11.00000    0.01860    0.02043 =
         0.02198   -0.01033   -0.00203   -0.00237
AFIX  43
H4    2    0.001682    1.024047    0.341909    11.00000   -1.20000
AFIX   0
C5    1    0.348176    0.921893    0.359213    11.00000    0.01591    0.01543 =
         0.01939   -0.00908   -0.00202   -0.00188
C6    1    0.334641    0.823354    0.496639    11.00000    0.01676    0.01575 =
         0.01883   -0.00925   -0.00080    0.00014
C7    1    0.155096    0.748888    0.541710    11.00000    0.01624    0.02120 =
         0.02246   -0.01256   -0.00145   -0.00213
AFIX  43
H7    2    0.046612    0.760683    0.483554    11.00000   -1.20000
AFIX   0
C8    1    0.133937    0.657547    0.671166    11.00000    0.01829    0.02067 =
         0.02474   -0.01057    0.00262   -0.00367
AFIX  43
H8    2    0.013219    0.605905    0.700717    11.00000   -1.20000
AFIX   0
C9    1    0.289921    0.641798    0.757542    11.00000    0.02499    0.01808 =
         0.01848   -0.00732    0.00053    0.00030
AFIX  43
H9    2    0.276101    0.579334    0.845903    11.00000   -1.20000
AFIX   0
C10   1    0.465391    0.717902    0.713649    11.00000    0.01978    0.02434 =
         0.02082   -0.01217   -0.00521    0.00218
AFIX  43
H10   2    0.569518    0.708796    0.772763    11.00000   -1.20000
AFIX   0
C11   1    0.490239    0.806910    0.584669    11.00000    0.01635    0.02042 =
         0.02276   -0.01058   -0.00072   -0.00346
AFIX  43
H11   2    0.612903    0.857080    0.555518    11.00000   -1.20000
AFIX   0
C12   1    0.743886    0.370145    0.719542    11.00000    0.01726    0.01302 =
         0.01706   -0.00586   -0.00448    0.00124
C13   1    0.855798    0.303727    0.851593    11.00000    0.01583    0.02064 =
         0.01743   -0.00555   -0.00098   -0.00368
HKLF 4


REM  ogh-2phpyno-agtfa-h2o_gau_a.res in P-1
REM wR2 = 0.0513, GooF = S = 1.077, Restrained GooF = 1.077 for all data
REM R1 = 0.0212 for 2198 Fo > 4sig(Fo) and 0.0217 for all 2239 data
REM 190 parameters refined using 0 restraints

END  
     
WGHT      0.0240      0.3225 

REM Highest difference peak  0.504,  deepest hole -0.705,  1-sigma level  0.087
Q1    1   0.7931  0.3422  0.7849  11.00000  0.05    0.50
Q2    1   0.6353  0.5198  0.4042  11.00000  0.05    0.40
Q3    1   0.6735  0.5191  0.5384  11.00000  0.05    0.37
Q4    1   0.8606  0.5816  0.5203  11.00000  0.05    0.36
Q5    1   0.6804  0.6378  0.3381  11.00000  0.05    0.36

  REM The information below was added by Olex2.
  REM
  REM R1 = 0.0212 for 2198 Fo > 4sig(Fo) and 0.0217 for all 7319 data
  REM 190 parameters refined using n/a restraints
  REM Highest difference peak 0.50, deepest hole -0.71
  REM Mean Shift 0, Max Shift 0.001.

  REM +++ Tabular Listing of Refinement Information +++
  REM R1_all = 0.0217
  REM R1_gt = 0.0212
  REM wR_ref = 0.0513
  REM GOOF = 1.077
  REM Shift_max = 0.001
  REM Shift_mean = 0
  REM Reflections_all = 7319
  REM Reflections_gt = 2198
  REM Parameters = 190
  REM Hole = -0.71
  REM Peak = 0.50
  REM Flack = n/a

  
;
_olex2_submission_special_instructions  'No special instructions were received'
_oxdiff_exptl_absorpt_empirical_details
;
Empirical correction (ABSPACK) includes:
- Absorption correction using spherical harmonics
- Frame scaling
;
_oxdiff_exptl_absorpt_empirical_full_max  1.752
_oxdiff_exptl_absorpt_empirical_full_min  0.654
