# Supplementary material for: Free‐Standing Supramolecular Pyridine N‐Oxide‐Silver(I) Metallogels
Source: Adv Mater. 2025 Jul 1;37(37):2502818. doi: 10.1002/adma.202502818 (PMC12447065; doi:10.1002/adma.202502818)
Supplement: Supplementary file 2 — Supporting Data [file ADMA-37-2502818-s001.zip › (15Ag)Tol.cif]

data_15Ag_Tol
_audit_creation_date               2025-01-29
_audit_creation_method
;
Olex2 1.5-ac5-024
(compiled 2022.04.12 svn.rca3783a0 for Rigaku Oxford Diffraction, GUI svn.r6498)
;
_shelx_SHELXL_version_number       '2018/3'
_audit_contact_author_address      ?
_audit_contact_author_email        ?
_audit_contact_author_name         ''
_audit_contact_author_phone        ?
_publ_contact_author_id_orcid      ?
_publ_section_references
;
Dolomanov, O.V., Bourhis, L.J., Gildea, R.J, Howard, J.A.K. & Puschmann, H.
 (2009), J. Appl. Cryst. 42, 339-341.

Sheldrick, G.M. (2015). Acta Cryst. A71, 3-8.

Sheldrick, G.M. (2015). Acta Cryst. C71, 3-8.
;
_chemical_name_common              ?
_chemical_name_systematic          ?
_chemical_formula_moiety           'C13 H9 Ag F3 N O3'
_chemical_formula_sum              'C13 H9 Ag F3 N O3'
_chemical_formula_weight           392.08
_chemical_melting_point            ?
_chemical_oxdiff_formula           'C10 H10 N1 O1 Ag1 F3'
_chemical_oxdiff_usercomment       'needles, 2.5mg, Toluene'
loop_
  _atom_type_symbol
  _atom_type_description
  _atom_type_scat_dispersion_real
  _atom_type_scat_dispersion_imag
  _atom_type_scat_source
 'C' 'C' 0.0181 0.0091 'International Tables Vol C Tables 4.2.6.8 and 6.1.1.4'
 'H' 'H' 0.0000 0.0000 'International Tables Vol C Tables 4.2.6.8 and 6.1.1.4'
 'Ag' 'Ag' 0.1306 4.2820 'International Tables Vol C Tables 4.2.6.8 and 6.1.1.4'
 'F' 'F' 0.0727 0.0534 'International Tables Vol C Tables 4.2.6.8 and 6.1.1.4'
 'N' 'N' 0.0311 0.0180 'International Tables Vol C Tables 4.2.6.8 and 6.1.1.4'
 'O' 'O' 0.0492 0.0322 'International Tables Vol C Tables 4.2.6.8 and 6.1.1.4'

_shelx_space_group_comment
;
The symmetry employed for this shelxl refinement is uniquely defined
by the following loop, which should always be used as a source of
symmetry information in preference to the above space-group names.
They are only intended as comments.
;
_space_group_crystal_system        'triclinic'
_space_group_IT_number             2
_space_group_name_H-M_alt          'P -1'
_space_group_name_Hall             '-P 1'
loop_
  _space_group_symop_operation_xyz
 'x, y, z'
 '-x, -y, -z'

_cell_length_a                     5.9111(2)
_cell_length_b                     10.7408(4)
_cell_length_c                     11.5202(3)
_cell_angle_alpha                  64.293(3)
_cell_angle_beta                   80.309(3)
_cell_angle_gamma                  74.064(3)
_cell_volume                       632.67(4)
_cell_formula_units_Z              2
_cell_measurement_reflns_used      4906
_cell_measurement_temperature      120
_cell_measurement_theta_max        76.7390
_cell_measurement_theta_min        4.2740
_shelx_estimated_absorpt_T_max     0.777
_shelx_estimated_absorpt_T_min     0.187
_exptl_absorpt_coefficient_mu      13.262
_exptl_absorpt_correction_T_max    1.000
_exptl_absorpt_correction_T_min    0.421
_exptl_absorpt_correction_type     gaussian
_exptl_absorpt_process_details
;
CrysAlisPro 1.171.43.126a (Rigaku Oxford Diffraction, 2024)
Numerical absorption correction based on gaussian integration over
a multifaceted crystal model
Empirical absorption correction using spherical harmonics,
implemented in SCALE3 ABSPACK scaling algorithm.
;
_exptl_absorpt_special_details     ?
_exptl_crystal_colour              colourless
_exptl_crystal_colour_primary      colourless
_exptl_crystal_density_diffrn      2.058
_exptl_crystal_density_meas        ?
_exptl_crystal_density_method      ?
_exptl_crystal_description         needle
_exptl_crystal_F_000               384
loop_
  _exptl_crystal_face_index_h
  _exptl_crystal_face_index_k
  _exptl_crystal_face_index_l
  _exptl_crystal_face_perp_dist
 0 -5 -7 0.0060
 0 5 6 0.0128
 -3 1 -3 0.0844
 3 0 4 0.0547
 0 6 6 0.0163
 0 -6 -6 0.0052
 0 2 -5 0.0183
 0 -3 4 0.0026

_exptl_crystal_size_max            0.19
_exptl_crystal_size_mid            0.03
_exptl_crystal_size_min            0.02
loop_
  _exptl_oxdiff_crystal_face_indexfrac_h
  _exptl_oxdiff_crystal_face_indexfrac_k
  _exptl_oxdiff_crystal_face_indexfrac_l
  _exptl_oxdiff_crystal_face_x
  _exptl_oxdiff_crystal_face_y
  _exptl_oxdiff_crystal_face_z
 -0.0828 -5.0769 -6.7294 -0.0334 -0.1280 0.9912
 -0.1397 5.1704 6.4986 0.0160 0.0551 -0.9984
 -2.9540 1.3829 -2.8808 -0.2301 -0.9655 -0.1223
 2.9164 -0.4559 4.0262 0.2320 0.9711 -0.0561
 0.0327 5.5161 6.3295 0.0902 0.0307 -0.9954
 -0.2546 -5.6783 -6.3242 -0.1462 -0.0517 0.9879
 0.2028 2.3728 -5.2311 0.5959 -0.7485 0.2908
 -0.1518 -3.4755 4.2134 -0.6196 0.7774 -0.1085

_exptl_transmission_factor_max     ?
_exptl_transmission_factor_min     ?
_diffrn_reflns_av_R_equivalents    0.0793
_diffrn_reflns_av_unetI/netI       0.0739
_diffrn_reflns_Laue_measured_fraction_full  0.996
_diffrn_reflns_Laue_measured_fraction_max  0.996
_diffrn_reflns_limit_h_max         7
_diffrn_reflns_limit_h_min         -7
_diffrn_reflns_limit_k_max         12
_diffrn_reflns_limit_k_min         -12
_diffrn_reflns_limit_l_max         12
_diffrn_reflns_limit_l_min         -13
_diffrn_reflns_number              7361
_diffrn_reflns_point_group_measured_fraction_full  0.996
_diffrn_reflns_point_group_measured_fraction_max  0.996
_diffrn_reflns_theta_full          66.748
_diffrn_reflns_theta_max           66.748
_diffrn_reflns_theta_min           4.266
_diffrn_ambient_environment        N~2~
_diffrn_ambient_temperature        120
_diffrn_detector                   'Hybrid Pixel Array Detector'
_diffrn_detector_area_resol_mean   10.0000
_diffrn_detector_type              'HyPix-Arc 100'
_diffrn_measured_fraction_theta_full  0.996
_diffrn_measured_fraction_theta_max  0.996
_diffrn_measurement_details
;
List of Runs (angles in degrees, time in seconds):

  # Type    Start    End  Width  t~exp~   \w     \q     \k     \f   Frames
--------------------------------------------------------------------------
  1  \w    -65.00 -17.00   0.50    0.13    --  -88.32  72.00-171.00   96
  2  \w    -93.00 -51.00   0.50    0.13    --  -88.32  77.00  90.00   84
  3  \w    -47.00 -20.00   0.50    0.13    --  -88.32  77.00  90.00   54
  4  \w    -38.00 -13.00   0.50    0.13    --  -88.32  61.00 120.00   50
  5  \w    -58.00 -14.00   0.50    0.13    --  -88.32  61.00 150.00   88
  6  \w    -36.00  -9.00   0.50    0.13    --  -88.32  45.00  90.00   54
  7  \w    -36.00 -10.00   0.50    0.13    --  -88.32  45.00  30.00   52
  8  \w    -60.00 -15.00   0.50    0.13    --  -88.32  61.00   0.00   90
  9  \w    -37.00 -11.00   0.50    0.13    --  -88.32  45.00 -30.00   52
 10  \w    -36.00  -9.00   0.50    0.13    --  -88.32  45.00 -60.00   54
 11  \w    -36.00 -11.00   0.50    0.13    --  -88.32  45.00 -90.00   50
 12  \w    -35.00 -10.00   0.50    0.13    --  -88.32  45.00-180.00   50
 13  \w    -73.00 -24.00   0.50    0.13    --  -48.11  72.00-171.00   98
 14  \w    -17.00  10.00   0.50    0.13    --  -48.11  72.00-171.00   54
 15  \w     -2.00  32.00   0.50    0.13    --  -48.11  19.00-180.00   68
 16  \w     -3.00  22.00   0.50    0.13    --  -48.11  19.00 -30.00   50
 17  \w    -94.00 -68.00   0.50    0.13    --  -88.32 125.00-180.00   52
 18  \w    -57.00 -32.00   0.50    0.13    --  -88.32 125.00-180.00   50
 19  \w   -141.00 -74.00   0.50    0.13    --  -88.32 -72.00  58.00  134
 20  \w   -118.00 -23.00   0.50    0.13    --  -48.11 -72.00  58.00  190
 21  \w    134.00 171.00   0.50    0.13    --  107.82  77.00  30.00   74
 22  \w     97.00 170.00   0.50    0.13    --  107.82  45.00  60.00  146
 23  \w    133.00 169.00   0.50    0.13    --  107.82  30.00 -60.00   72
 24  \w     90.00 137.00   0.50    0.13    --  107.82  30.00-180.00   94
 25  \w    141.00 171.00   0.50    0.13    --  107.82  30.00-180.00   60
 26  \w     84.00 142.00   0.50    0.13    --  107.82  72.00-171.00  116
 27  \w     47.00  72.00   0.50    0.13    --   48.61  72.00-171.00   50
 28  \w     87.00 112.00   0.50    0.13    --  107.82  30.00 -60.00   50
 29  \w     87.00 117.00   0.50    0.13    --  107.82  30.00 150.00   60
 30  \w      2.00  27.00   0.50    0.13    --   48.61 -72.00  58.00   50
 31  \w     31.00  59.00   0.50    0.13    --  107.82 -45.00  60.00   56
 32  \w     39.00  65.00   0.50    0.13    --  107.82 -72.00  58.00   52
 33  \w     75.00 101.00   0.50    0.13    --  107.82 -72.00  58.00   52
 34  \w     34.00  62.00   0.50    0.13    --  107.82 -45.00 -30.00   56
 35  \w     29.00  54.00   0.50    0.13    --  107.82 -45.00 -60.00   50
 36  \w     29.00  57.00   0.50    0.13    --  107.82 -45.00 -90.00   56
 37  \w     32.00  82.00   0.50    0.13    --  107.82 -61.00 -90.00  100
 38  \w     32.00  80.00   0.50    0.13    --  107.82 -61.00-150.00   96
 39  \w     66.00 110.00   0.50    0.13    --  107.82-125.00-150.00   88
 40  \w     65.00  91.00   0.50    0.13    --  107.82-125.00-120.00   52
 41  \w     68.00  99.00   0.50    0.13    --  107.82 -95.00 -60.00   62
 42  \w     72.00 104.00   0.50    0.13    --  107.82 -95.00 -90.00   64
 43  \w     55.00  98.00   0.50    0.13    --  107.82 -95.00   0.00   86
 44  \w     56.00 106.00   0.50    0.13    --  107.82 -95.00  30.00  100
 45  \w     40.00  65.00   0.50    0.13    --  107.82 -95.00  60.00   50
 46  \w     64.00 103.00   0.50    0.13    --  107.82 -95.00 150.00   78
 47  \w     81.00 106.00   0.50    0.13    --  107.82 -95.00  90.00   50
 48  \w     78.00 104.00   0.50    0.13    --  107.82 -95.00  60.00   52
 49  \w     37.00  63.00   0.50    0.13    --  107.82-125.00  30.00   52
 50  \w     79.00 104.00   0.50    0.13    --  107.82 -95.00-150.00   50
;
_diffrn_measurement_device         'four-circle diffractometer'
_diffrn_measurement_device_type    'XtaLAB Synergy R, HyPix-Arc 100'
_diffrn_measurement_method         '\w scans'
_diffrn_orient_matrix_type        
 'CrysAlisPro convention (1999,Acta A55,543-557)'
_diffrn_orient_matrix_UB_11        0.1843592000
_diffrn_orient_matrix_UB_12        0.0906191000
_diffrn_orient_matrix_UB_13        -0.0656697000
_diffrn_orient_matrix_UB_21        0.1777195000
_diffrn_orient_matrix_UB_22        -0.1102204000
_diffrn_orient_matrix_UB_23        0.0999858000
_diffrn_orient_matrix_UB_31        0.0901507000
_diffrn_orient_matrix_UB_32        -0.0797251000
_diffrn_orient_matrix_UB_33        -0.0882572000
_diffrn_radiation_monochromator    mirror
_diffrn_radiation_probe            x-ray
_diffrn_radiation_type             'Cu K\a'
_diffrn_radiation_wavelength       1.54184
_diffrn_source                     'Rotating-anode X-ray tube'
_diffrn_source_type                'PhotonJet R (Cu) X-ray Source'
_reflns_Friedel_coverage           0.000
_reflns_Friedel_fraction_full      .
_reflns_Friedel_fraction_max       .
_reflns_number_gt                  2038
_reflns_number_total               2236
_reflns_special_details
;
 Reflections were merged by SHELXL according to the crystal
 class for the calculation of statistics and refinement.
 
 _reflns_Friedel_fraction is defined as the number of unique
 Friedel pairs measured divided by the number that would be
 possible theoretically, ignoring centric projections and
 systematic absences.
;
_reflns_threshold_expression       'I > 2\s(I)'
_computing_cell_refinement         'CrysAlisPro 1.171.43.126a (Rigaku OD, 2024)'
_computing_data_collection        
 'CrysAlisPro system (CCD 43.126a 64-bit (release 11-06-2024))'
_computing_data_reduction          'CrysAlisPro 1.171.43.126a (Rigaku OD, 2024)'
_computing_molecular_graphics      'Olex2 1.5-ac5-024 (Dolomanov et al., 2009)'
_computing_publication_material    'Olex2 1.5-ac5-024 (Dolomanov et al., 2009)'
_computing_structure_refinement    'SHELXL 2018/3 (Sheldrick, 2015)'
_computing_structure_solution      'SHELXT 2018/2 (Sheldrick, 2018)'
_refine_diff_density_max           0.982
_refine_diff_density_min           -0.959
_refine_diff_density_rms           0.151
_refine_ls_extinction_coef         .
_refine_ls_extinction_method       none
_refine_ls_goodness_of_fit_ref     1.023
_refine_ls_hydrogen_treatment      constr
_refine_ls_matrix_type             full
_refine_ls_number_parameters       190
_refine_ls_number_reflns           2236
_refine_ls_number_restraints       0
_refine_ls_R_factor_all            0.0421
_refine_ls_R_factor_gt             0.0383
_refine_ls_restrained_S_all        1.023
_refine_ls_shift/su_max            0.001
_refine_ls_shift/su_mean           0.000
_refine_ls_structure_factor_coef   Fsqd
_refine_ls_weighting_details      
 'w=1/[\s^2^(Fo^2^)+(0.0452P)^2^] where P=(Fo^2^+2Fc^2^)/3'
_refine_ls_weighting_scheme        calc
_refine_ls_wR_factor_gt            0.0906
_refine_ls_wR_factor_ref           0.0923
_refine_special_details            ?
_olex2_refinement_description
;
1. Fixed Uiso
 At 1.2 times of:
  All C(H) groups
2.a Aromatic/amide H refined with riding coordinates:
 C1(H1), C2(H2), C3(H3), C4(H4), C7(H7), C8(H8), C9(H9), C10(H10), C11(H11)
;
_atom_sites_solution_hydrogens     geom
_atom_sites_solution_primary       dual
_atom_sites_solution_secondary     ?
loop_
  _atom_site_label
  _atom_site_type_symbol
  _atom_site_fract_x
  _atom_site_fract_y
  _atom_site_fract_z
  _atom_site_U_iso_or_equiv
  _atom_site_adp_type
  _atom_site_occupancy
  _atom_site_site_symmetry_order
  _atom_site_calc_flag
  _atom_site_refinement_flags_posn
  _atom_site_refinement_flags_adp
  _atom_site_refinement_flags_occupancy
  _atom_site_disorder_assembly
  _atom_site_disorder_group
 Ag1 Ag 0.31243(5) 0.41893(3) 0.56446(3) 0.01962(15) Uani 1 1 d . . . . .
 F1 F 0.2829(5) 0.6419(3) 0.0685(3) 0.0330(7) Uani 1 1 d . . . . .
 F2 F 0.1255(5) 0.8368(3) 0.0901(2) 0.0260(6) Uani 1 1 d . . . . .
 F3 F -0.0682(5) 0.6738(3) 0.1544(3) 0.0292(6) Uani 1 1 d . . . . .
 O1 O 0.2496(5) 0.1776(3) 0.6549(3) 0.0211(7) Uani 1 1 d . . . . .
 O2 O 0.1537(5) 0.5466(3) 0.3719(3) 0.0189(6) Uani 1 1 d . . . . .
 O3 O 0.4394(5) 0.6670(3) 0.2757(3) 0.0202(7) Uani 1 1 d . . . . .
 N1 N 0.4398(7) 0.0854(4) 0.7082(3) 0.0172(7) Uani 1 1 d . . . . .
 C1 C 0.4218(8) -0.0039(5) 0.8356(4) 0.0206(9) Uani 1 1 d . . . . .
 H1 H 0.272354 0.001125 0.881308 0.025 Uiso 1 1 calc R U . . .
 C2 C 0.6143(8) -0.1005(5) 0.8990(4) 0.0212(9) Uani 1 1 d . . . . .
 H2 H 0.597287 -0.161811 0.987530 0.025 Uiso 1 1 calc R U . . .
 C3 C 0.8331(8) -0.1085(5) 0.8341(4) 0.0224(10) Uani 1 1 d . . . . .
 H3 H 0.969090 -0.173549 0.876648 0.027 Uiso 1 1 calc R U . . .
 C4 C 0.8471(8) -0.0178(5) 0.7040(4) 0.0205(9) Uani 1 1 d . . . . .
 H4 H 0.995789 -0.022241 0.657481 0.025 Uiso 1 1 calc R U . . .
 C5 C 0.6528(8) 0.0783(4) 0.6403(4) 0.0168(9) Uani 1 1 d . . . . .
 C6 C 0.6664(8) 0.1774(4) 0.5020(4) 0.0158(8) Uani 1 1 d . . . . .
 C7 C 0.8447(8) 0.2512(5) 0.4579(4) 0.0192(9) Uani 1 1 d . . . . .
 H7 H 0.952323 0.239564 0.516489 0.023 Uiso 1 1 calc R U . . .
 C8 C 0.8666(8) 0.3420(5) 0.3288(4) 0.0218(9) Uani 1 1 d . . . . .
 H8 H 0.987862 0.393109 0.299364 0.026 Uiso 1 1 calc R U . . .
 C9 C 0.7106(9) 0.3581(5) 0.2424(4) 0.0227(10) Uani 1 1 d . . . . .
 H9 H 0.724040 0.421075 0.154221 0.027 Uiso 1 1 calc R U . . .
 C10 C 0.5367(8) 0.2823(5) 0.2854(4) 0.0219(10) Uani 1 1 d . . . . .
 H10 H 0.433994 0.290907 0.225826 0.026 Uiso 1 1 calc R U . . .
 C11 C 0.5104(8) 0.1939(5) 0.4142(4) 0.0196(9) Uani 1 1 d . . . . .
 H11 H 0.387005 0.144427 0.443387 0.023 Uiso 1 1 calc R U . . .
 C12 C 0.2565(8) 0.6306(4) 0.2801(4) 0.0151(8) Uani 1 1 d . . . . .
 C13 C 0.1432(8) 0.6967(5) 0.1483(4) 0.0182(9) Uani 1 1 d . . . . .

loop_
  _atom_site_aniso_label
  _atom_site_aniso_U_11
  _atom_site_aniso_U_22
  _atom_site_aniso_U_33
  _atom_site_aniso_U_23
  _atom_site_aniso_U_13
  _atom_site_aniso_U_12
 Ag1 0.0192(2) 0.0225(2) 0.01371(19) -0.00144(13) -0.00617(12) -0.00644(13)
 F1 0.0376(16) 0.0437(17) 0.0188(13) -0.0175(13) -0.0067(12) 0.0003(14)
 F2 0.0289(14) 0.0234(14) 0.0161(12) 0.0033(10) -0.0054(11) -0.0080(12)
 F3 0.0263(15) 0.0396(16) 0.0190(13) -0.0020(12) -0.0083(11) -0.0159(13)
 O1 0.0173(15) 0.0207(15) 0.0217(15) -0.0050(13) -0.0071(13) -0.0018(13)
 O2 0.0195(15) 0.0222(16) 0.0142(14) -0.0042(12) -0.0049(12) -0.0062(13)
 O3 0.0189(16) 0.0254(16) 0.0153(15) -0.0048(13) -0.0016(12) -0.0093(13)
 N1 0.0198(19) 0.0171(17) 0.0158(17) -0.0062(14) -0.0059(15) -0.0040(15)
 C1 0.022(2) 0.026(2) 0.015(2) -0.0058(18) 0.0002(17) -0.012(2)
 C2 0.029(3) 0.021(2) 0.014(2) -0.0066(17) -0.0034(18) -0.004(2)
 C3 0.025(2) 0.024(2) 0.020(2) -0.0108(19) -0.0116(19) 0.0006(19)
 C4 0.023(2) 0.024(2) 0.018(2) -0.0115(18) -0.0016(18) -0.0049(19)
 C5 0.020(2) 0.019(2) 0.014(2) -0.0088(17) -0.0024(17) -0.0054(18)
 C6 0.016(2) 0.019(2) 0.015(2) -0.0099(17) -0.0013(16) -0.0037(17)
 C7 0.018(2) 0.022(2) 0.020(2) -0.0113(18) -0.0029(17) -0.0031(18)
 C8 0.019(2) 0.025(2) 0.023(2) -0.0112(19) 0.0040(19) -0.0073(19)
 C9 0.031(3) 0.019(2) 0.015(2) -0.0066(17) 0.0022(18) -0.0021(19)
 C10 0.021(2) 0.029(2) 0.021(2) -0.015(2) -0.0074(18) -0.001(2)
 C11 0.020(2) 0.023(2) 0.020(2) -0.0122(18) -0.0024(18) -0.0052(18)
 C12 0.019(2) 0.0140(19) 0.0124(18) -0.0034(16) -0.0039(16) -0.0047(17)
 C13 0.019(2) 0.022(2) 0.0127(19) -0.0037(17) -0.0049(17) -0.0069(18)

_geom_special_details
;
 All esds (except the esd in the dihedral angle between two l.s. planes)
 are estimated using the full covariance matrix.  The cell esds are taken
 into account individually in the estimation of esds in distances, angles
 and torsion angles; correlations between esds in cell parameters are only
 used when they are defined by crystal symmetry.  An approximate (isotropic)
 treatment of cell esds is used for estimating esds involving l.s. planes.
;
loop_
  _geom_bond_atom_site_label_1
  _geom_bond_atom_site_label_2
  _geom_bond_distance
  _geom_bond_site_symmetry_2
  _geom_bond_publ_flag
 Ag1 Ag1 2.9873(6) 2_666 ?
 Ag1 O1 2.449(3) . ?
 Ag1 O2 2.244(3) . ?
 Ag1 O3 2.256(3) 2_666 ?
 F1 C13 1.349(5) . ?
 F2 C13 1.336(5) . ?
 F3 C13 1.324(5) . ?
 O1 N1 1.310(5) . ?
 O2 C12 1.249(5) . ?
 O3 C12 1.233(5) . ?
 N1 C1 1.367(6) . ?
 N1 C5 1.368(6) . ?
 C1 C2 1.371(7) . ?
 C2 C3 1.382(7) . ?
 C3 C4 1.392(6) . ?
 C4 C5 1.377(7) . ?
 C5 C6 1.487(6) . ?
 C6 C7 1.389(6) . ?
 C6 C11 1.405(6) . ?
 C7 C8 1.388(6) . ?
 C8 C9 1.394(7) . ?
 C9 C10 1.380(7) . ?
 C10 C11 1.382(7) . ?
 C12 C13 1.550(6) . ?

loop_
  _geom_angle_atom_site_label_1
  _geom_angle_atom_site_label_2
  _geom_angle_atom_site_label_3
  _geom_angle
  _geom_angle_site_symmetry_1
  _geom_angle_site_symmetry_3
  _geom_angle_publ_flag
 O1 Ag1 Ag1 141.20(7) . 2_666 ?
 O2 Ag1 Ag1 82.84(8) . 2_666 ?
 O2 Ag1 O1 110.25(11) . . ?
 O2 Ag1 O3 161.21(12) . 2_666 ?
 O3 Ag1 Ag1 78.38(8) 2_666 2_666 ?
 O3 Ag1 O1 85.12(11) 2_666 . ?
 N1 O1 Ag1 110.3(2) . . ?
 C12 O2 Ag1 121.2(3) . . ?
 C12 O3 Ag1 126.9(3) . 2_666 ?
 O1 N1 C1 118.2(4) . . ?
 O1 N1 C5 121.8(3) . . ?
 C1 N1 C5 120.0(4) . . ?
 N1 C1 C2 121.6(4) . . ?
 C1 C2 C3 119.9(4) . . ?
 C2 C3 C4 117.6(4) . . ?
 C5 C4 C3 122.3(4) . . ?
 N1 C5 C4 118.6(4) . . ?
 N1 C5 C6 118.7(4) . . ?
 C4 C5 C6 122.8(4) . . ?
 C7 C6 C5 118.7(4) . . ?
 C7 C6 C11 119.3(4) . . ?
 C11 C6 C5 121.9(4) . . ?
 C8 C7 C6 120.4(4) . . ?
 C7 C8 C9 119.9(4) . . ?
 C10 C9 C8 119.8(4) . . ?
 C9 C10 C11 120.7(4) . . ?
 C10 C11 C6 119.9(4) . . ?
 O2 C12 C13 115.6(4) . . ?
 O3 C12 O2 130.5(4) . . ?
 O3 C12 C13 113.9(4) . . ?
 F1 C13 C12 109.3(4) . . ?
 F2 C13 F1 106.2(3) . . ?
 F2 C13 C12 111.7(3) . . ?
 F3 C13 F1 107.0(3) . . ?
 F3 C13 F2 107.7(4) . . ?
 F3 C13 C12 114.5(3) . . ?

loop_
  _diffrn_refln_index_h
  _diffrn_refln_index_k
  _diffrn_refln_index_l
  _diffrn_refln_intensity_net
  _diffrn_refln_intensity_u
 0 0 1 3322.55 288.27
 0 0 2 70.74 7.84
 0 0 3 143.76 14.2
 0 0 4 440.66 39.92
 0 0 -5 112.56 16.96
 0 0 -5 116.6 16.93
 0 0 -6 608.33 59.77
 0 0 -7 1642.85 145.22
 0 0 -7 1332.23 146.33
 0 0 -7 1506.15 143.38
 0 0 -7 1472.7 147.97
 0 0 -7 1673.73 145.61
 0 0 -8 998.76 94.87
 0 0 -8 977.24 92.91
 0 0 -8 959.76 97.25
 0 0 -8 1047.09 96.64
 0 0 8 958.84 97.33
 0 0 -8 1052.69 91.13
 0 0 -8 896.66 95.45
 0 0 -9 139.75 18.55
 0 0 -9 145.18 23.57
 0 0 -9 135.97 22.1
 0 0 -10 310.36 37.64
 0 0 -10 386.62 41.1
 0 0 -10 318.15 34.5
 0 0 -10 315.25 33.53
 0 0 -11 189.88 20.87
 0 0 -11 226.01 27.03
 0 0 -11 152.69 21.04
 0 0 -12 37.14 8.1
 0 0 -12 54.44 9.47
 0 0 -13 44.62 6.49
 0 -1 -13 21.34 6.09
 0 -1 -13 26.5 7.26
 0 -1 -12 79.14 13.26
 0 -1 -12 107.74 12.94
 0 -1 -11 321.66 34.12
 0 -1 -11 336.22 38.69
 0 -1 -10 414.02 41.56
 0 -1 -10 422.15 42.75
 0 -1 -9 578.21 55.49
 0 -1 -9 466.19 55.91
 0 -1 -9 527.03 53.04
 0 -1 -9 585.64 57.03
 0 -1 -9 459.42 49.95
 0 -1 -8 657.07 81.71
 0 -1 -8 915.52 80.92
 0 -1 -8 817.17 82.4
 0 -1 -8 804.3 79.89
 0 -1 -8 738.03 84.44
 0 -1 -7 625.36 59.5
 0 -1 -7 647.66 57.4
 0 -1 -7 490.03 58.65
 0 -1 -6 593.93 54.64
 0 -1 -6 517.27 54.33
 0 -1 -5 266.62 30.05
 0 -1 -5 292.28 29.87
 0 -1 -4 89.51 12.88
 0 -1 -3 1760.3 150.77
 0 -1 -3 1647.41 152.24
 0 -1 -2 1158.2 106.01
 0 -1 -2 1269.59 106.09
 0 -1 -1 5069.41 435.71
 0 -1 -1 4778.41 436.9
 0 -1 0 1296.04 114.12
 0 -1 0 1329.13 114.94
 0 -1 1 250.35 26.83
 0 -1 1 327.89 26.73
 0 -1 2 672.89 57.64
 0 -1 2 616.7 58.69
 0 -1 3 439.4 33.45
 0 1 -3 345.1 31.04
 0 -1 4 14.81 5.77
 0 1 -5 845.42 79.35
 0 1 -6 1588.79 154.3
 0 1 -6 1772.3 153.38
 0 1 -7 928.42 95.27
 0 1 -7 923.69 93.08
 0 1 -7 880.38 92.4
 0 -1 7 745.26 95.07
 0 1 -7 972.91 89.74
 0 1 -8 375.69 44.28
 0 1 -8 404.03 42.5
 0 1 -8 307.82 42.56
 0 1 -8 412.03 38.62
 0 -1 8 359.04 45.89
 0 1 -9 135.54 18.11
 0 1 -10 243.06 28.23
 0 1 -10 329.47 35.31
 0 1 -10 256.37 27.99
 0 1 -11 89.04 12.67
 0 1 -11 88.4 13.23
 0 1 -11 105.4 17.34
 0 1 -12 92.23 11.41
 0 1 -12 91.19 11.45
 0 -2 -13 162.03 18.09
 0 -2 -12 297.27 29.12
 0 -2 -12 335.37 31.1
 0 -2 -12 243.41 29.45
 0 -2 -11 580.9 61.34
 0 -2 -11 704.03 61.24
 0 -2 -10 210.9 28.16
 0 -2 -10 215.88 25.8
 0 -2 -10 234.28 24.95
 0 -2 -9 612.12 57.78
 0 -2 -9 543.4 55.36
 0 -2 -9 569.14 60
 0 -2 -9 583.78 60.31
 0 -2 -9 628.02 57.63
 0 -2 -9 489.06 61.69
 0 -2 -8 1112.91 125.89
 0 -2 -8 1328.51 124.75
 0 -2 -8 1304.76 121.97
 0 -2 -8 1403.76 122.29
 0 -2 -8 1262.62 124.22
 0 -2 -8 1187.85 122.81
 0 -2 -7 38.55 9.69
 0 -2 -7 25.21 11.11
 0 -2 -7 57.78 13.29
 0 -2 -6 220.79 27.87
 0 -2 -6 247.02 27.59
 0 -2 -6 266.2 28.1
 0 -2 -5 237.61 21.8
 0 -2 -4 2024.21 176.79
 0 -2 -3 3010.39 262.63
 0 -2 -2 294.22 28.66
 0 -2 -1 2410.49 208.3
 0 -2 -1 2347.4 210.19
 0 -2 0 53.36 10.56
 0 -2 0 36.09 6.67
 0 -2 1 10.94 6.28
 0 -2 1 17.86 6.42
 0 -2 2 6.7 6.18
 0 -2 2 7.35 4.84
 0 -2 3 2435.05 208.43
 0 -2 3 2346.9 206.88
 0 -2 4 3249.71 268.9
 0 2 -4 2816.23 270.3
 0 2 -5 2188.22 180.52
 0 2 -5 1797.41 181.17
 0 2 -6 1097.62 106.48
 0 -2 6 1310.54 113.49
 0 2 -6 1166.07 103.71
 0 2 -6 1068.14 108.78
 0 2 -7 466.22 53.12
 0 2 -7 519.92 50.87
 0 2 -7 490.55 47.15
 0 -2 7 438.94 55.42
 0 2 -8 2 9.94
 0 2 -8 2.63 11.87
 0 2 -8 14.17 11.82
 0 2 -9 -12.97 13.24
 0 2 -9 2.52 6.61
 0 2 -10 25.76 7.79
 0 2 -10 20.83 7.36
 0 2 -10 17.72 13.6
 0 2 -11 162.14 17.64
 0 2 -11 154.95 17.66
 0 2 -12 126.05 12.92
 0 -3 -14 85.93 11.04
 0 -3 -13 292.29 28.05
 0 -3 -13 255.64 27.6
 0 -3 -12 332.86 36.81
 0 -3 -12 339.83 36.73
 0 -3 -12 402.31 35.94
 0 -3 -11 355.02 35.09
 0 -3 -11 339.05 36.5
 0 -3 -10 54.39 13.76
 0 -3 -10 23.79 11.13
 0 -3 -10 25.37 9.11
 0 -3 -10 28.72 8.28
 0 -3 -9 743.67 75.46
 0 -3 -9 785.9 77.42
 0 -3 -9 883.17 80.55
 0 -3 -9 868.09 77.48
 0 -3 -9 755.36 74.45
 0 -3 -9 966.57 81.65
 0 -3 -8 -8.53 8.97
 0 -3 -8 6.65 6.39
 0 -3 -8 1.41 7.59
 0 -3 -8 6.92 8.16
 0 -3 -8 -1.34 7.74
 0 -3 -8 -8.1 18.37
 0 -3 -8 9.56 10.79
 0 -3 -8 9.35 10.91
 0 -3 -8 -1.82 11.68
 0 -3 -7 709.44 75.12
 0 -3 -7 779.19 74.14
 0 -3 -7 804.06 76.03
 0 -3 -7 891.79 76.19
 0 -3 -6 430.73 43.89
 0 -3 -6 446.78 44.03
 0 -3 -5 1496.15 131.91
 0 -3 -4 420.93 39.49
 0 -3 -3 2616.58 229.9
 0 -3 -2 9999 869.23
 0 -3 -1 2271.46 201.61
 0 -3 -1 2288.49 199.4
 0 -3 0 367.5 33.21
 0 -3 0 309.2 30.86
 0 -3 1 81.66 11.89
 0 -3 1 107.53 12.77
 0 -3 2 584.2 55.57
 0 -3 2 619.43 55.1
 0 -3 3 1858.83 166.85
 0 -3 3 1866.5 166.8
 0 -3 3 1910.41 165.49
 0 3 -4 1720.03 158.73
 0 -3 4 1808.09 157.38
 0 3 -5 2010.62 171.83
 0 3 -5 1643.06 176.09
 0 -3 5 1936.16 180.49
 0 3 -5 2040.92 174.72
 0 3 -6 585.29 53.56
 0 3 -6 602.47 56.72
 0 3 -6 531.81 59.48
 0 3 -6 532.28 53.05
 0 -3 6 566.8 63.83
 0 3 -7 31.05 10.3
 0 3 -7 34.48 14.38
 0 3 -7 31.97 8.9
 0 3 -7 41.46 8.51
 0 3 -8 29.02 14.12
 0 3 -8 19.23 7.58
 0 3 -8 33.51 13.49
 0 3 -9 18.57 12.44
 0 3 -10 276.63 28.69
 0 3 -10 293.11 33.44
 0 3 -10 291.12 28.48
 0 3 -11 177.08 17.86
 0 -4 -14 282.13 26.26
 0 -4 -14 264.17 27.74
 0 -4 -13 183.04 23.87
 0 -4 -13 193.9 21.24
 0 -4 -13 213.35 22.41
 0 -4 -12 817.28 73.09
 0 -4 -12 738.94 73.67
 0 -4 -11 160.01 21.05
 0 -4 -11 136.34 18.7
 0 -4 -10 120.65 17.76
 0 -4 -10 175.39 20.94
 0 -4 -10 131.11 20.45
 0 -4 -9 17.15 12.23
 0 -4 -9 22.22 10.54
 0 -4 -9 29.17 9.08
 0 -4 -9 15.11 11.17
 0 -4 -9 14.99 9.28
 0 -4 -9 22.95 10.68
 0 -4 -9 19.9 10.62
 0 -4 -8 962.63 91.9
 0 -4 -8 967.45 93.83
 0 -4 -8 1042 91.46
 0 -4 -8 973.95 90.29
 0 -4 -8 939.08 92.35
 0 -4 -8 1041.41 94.41
 0 -4 -7 195.63 22.72
 0 -4 -7 140.79 21.49
 0 -4 -7 203.21 23.3
 0 -4 -6 1233.24 114.59
 0 -4 -6 1244.02 114.31
 0 -4 -6 1433.78 114.82
 0 -4 -6 1185.22 111.77
 0 -4 -5 452.55 49.08
 0 -4 -5 555.58 48.24
 0 -4 -4 808.53 74.42
 0 -4 -3 1891.91 168.41
 0 -4 -2 1042.82 95.19
 0 -4 -1 201.99 22.64
 0 -4 -1 184.71 19.28
 0 -4 0 2041.52 153.02
 0 -4 0 1536.67 150.29
 0 -4 1 321.11 33.32
 0 -4 1 353.39 32.87
 0 -4 1 322.13 33.16
 0 -4 2 1661.44 151.75
 0 -4 2 1783.69 153.02
 0 -4 3 1376.9 124.15
 0 4 -4 502.46 46.13
 0 -4 4 455.66 47.22
 0 -4 4 513.06 56.21
 0 4 -5 639.27 67.8
 0 -4 5 750.27 74.28
 0 4 -5 588.94 61.31
 0 4 -5 724.17 61.96
 0 4 -6 27.23 8.26
 0 4 -6 10.95 6.68
 0 4 -6 11.47 12.04
 0 4 -7 17.37 11.97
 0 4 -7 10.16 6.56
 0 4 -7 5.57 6.26
 0 4 -7 5.89 10.66
 0 4 -8 16.17 12.66
 0 4 -9 362.68 37.86
 0 4 -9 321.13 32.74
 0 4 -10 350.22 33.69
 0 4 -10 365.67 36.81
 0 -4 10 366.61 34.3
 0 -5 -14 253.79 24.53
 0 -5 -14 237.91 25.73
 0 -5 -13 228.97 25.96
 0 -5 -13 275.07 28.94
 0 -5 -13 232.67 24.36
 0 -5 -12 258.74 27.61
 0 -5 -11 99.66 15.23
 0 -5 -11 124.63 18.57
 0 -5 -10 112.66 19.69
 0 -5 -10 133.25 16.94
 0 -5 -10 105.42 18.96
 0 -5 -10 117.07 17.21
 0 -5 -9 499.23 49.79
 0 -5 -9 378.37 44.62
 0 -5 -9 436.17 46.85
 0 -5 -9 473.62 44.8
 0 -5 -9 514.04 46.72
 0 -5 -9 402.81 51.62
 0 -5 -9 400.22 43.02
 0 -5 -8 575.98 68.62
 0 -5 -8 728.9 69.8
 0 -5 -8 855.25 69.04
 0 -5 -8 751.71 72.16
 0 -5 -8 674.44 70.07
 0 -5 -8 763.13 71.3
 0 -5 -8 626.33 74.33
 0 -5 -8 714.53 75.63
 0 -5 -8 824.44 72.71
 0 -5 -7 355.9 34.81
 0 -5 -7 245.67 32.65
 0 -5 -7 337.05 33.38
 0 -5 -7 276.5 32.73
 0 -5 -7 297.35 34.38
 0 -5 -6 513.69 52.9
 0 -5 -6 590.4 51.68
 0 -5 -6 481.64 51.6
 0 -5 -5 450.98 44.41
 0 -5 -5 439.33 45.36
 0 -5 -5 465.23 44.98
 0 -5 -5 448.02 44.59
 0 -5 -4 868.21 82.5
 0 -5 -4 887.51 83
 0 -5 -4 921.43 82.92
 0 -5 -3 68.27 13.59
 0 -5 -3 49.96 11.07
 0 -5 -3 62.03 12.26
 0 -5 -3 43.17 10.43
 0 -5 -2 3.89 9.74
 0 -5 -2 -2.71 7.61
 0 -5 -2 1.27 9.45
 0 -5 -1 1377.28 134.68
 0 -5 -1 1560.67 136.42
 0 -5 -1 1638.71 136.59
 0 -5 0 799.09 81.79
 0 -5 0 907.11 82.67
 0 -5 0 991.56 83.59
 0 -5 1 1118.89 109.5
 0 -5 1 1295.24 110.13
 0 -5 2 3210.33 283.76
 0 -5 3 384.39 47.45
 0 5 -3 459.37 41.29
 0 -5 3 409.75 43.33
 0 5 -4 534.64 64.85
 0 5 -4 692.28 59.27
 0 -5 4 598.57 60.78
 0 5 -5 20.07 12.69
 0 5 -5 7.16 6.92
 0 5 -5 5.22 5.44
 0 5 -6 255.49 35.08
 0 5 -6 259.36 28
 0 5 -7 115.23 19.59
 0 5 -8 336.67 33.87
 0 5 -8 377.58 38.56
 0 -5 9 309.05 31.17
 0 5 -9 301.99 29.43
 0 5 -9 336.2 33.07
 0 -6 -14 159.27 18.04
 0 -6 -14 157.43 16.96
 0 -6 -13 53.85 12.27
 0 -6 -13 46.21 10.58
 0 -6 -12 120.17 17.31
 0 -6 -12 108.55 17.14
 0 -6 -12 108.22 19.35
 0 -6 -11 54.49 13.1
 0 -6 -11 72.24 15.28
 0 -6 -11 94.56 18.16
 0 -6 -10 19.56 15.66
 0 -6 -10 18.48 10.21
 0 -6 -10 19.96 11.04
 0 -6 -9 702.91 87.35
 0 -6 -9 890.01 84.41
 0 -6 -9 1002.26 86.34
 0 -6 -9 769.13 82.55
 0 -6 -9 932.12 83.23
 0 -6 -8 472.71 52.15
 0 -6 -8 686.43 56.53
 0 -6 -8 527.1 52.18
 0 -6 -8 407.81 56.1
 0 -6 -8 365.32 55.96
 0 -6 -8 401.24 55.03
 0 -6 -8 571.22 54.46
 0 -6 -8 603 55.09
 0 -6 -7 711.36 64.65
 0 -6 -7 664.48 64.36
 0 -6 -7 640.27 60.45
 0 -6 -7 572.48 69.12
 0 -6 -7 644.82 61.78
 0 -6 -7 690.82 63.77
 0 -6 -7 550.56 66.79
 0 -6 -7 574.98 63.32
 0 -6 -7 621.85 62.21
 0 -6 -6 528.13 52.18
 0 -6 -6 421.27 58.21
 0 -6 -6 519.39 53.44
 0 -6 -6 581.96 51.77
 0 -6 -6 439.77 52.32
 0 -6 -6 550.47 53.65
 0 -6 -6 574.21 53.15
 0 -6 -5 305.26 33.45
 0 -6 -5 333.19 35.33
 0 -6 -5 316.27 35.13
 0 -6 -5 332.31 34.68
 0 -6 -4 134.58 16.54
 0 -6 -4 124.06 18.19
 0 -6 -4 99.28 17.12
 0 -6 -4 110.79 14.6
 0 -6 -4 104.92 15.83
 0 -6 -4 120.51 18.47
 0 -6 -4 112.6 16.06
 0 -6 -3 43.28 9.32
 0 -6 -3 26.41 11.49
 0 -6 -3 47.64 10.59
 0 -6 -3 36.09 10.33
 0 -6 -3 37.47 12.7
 0 -6 -2 418.07 42.91
 0 -6 -2 412.55 43.66
 0 -6 -2 412.27 43.08
 0 -6 -2 417.01 41.79
 0 -6 -1 1455.65 127.62
 0 -6 -1 1521.9 127.17
 0 -6 -1 1237.03 125.38
 0 -6 0 204.04 25.03
 0 -6 0 188.4 24.7
 0 -6 0 249.16 26.93
 0 -6 1 1196.93 137.07
 0 -6 1 1470.8 134.44
 0 -6 1 1660.51 135.2
 0 -6 1 1493.17 133.58
 0 -6 2 809.31 88.86
 0 -6 2 950.34 85.19
 0 6 -3 157.98 24.72
 0 -6 3 155.69 20.85
 0 -6 3 124.34 25.83
 0 6 -4 68.78 12.49
 0 -6 4 81.89 16.09
 0 6 -4 97.84 20.12
 0 6 -5 338.19 32.64
 0 6 -5 248.88 36.72
 0 6 -6 269.08 32.35
 0 6 -7 475.93 46.85
 0 6 -7 459.59 43.07
 0 6 -7 434.29 42.13
 0 -6 8 380.22 35.54
 0 6 -8 345.73 32.8
 0 -7 -14 77.76 10.13
 0 -7 -14 77.76 10.15
 0 -7 -13 3.79 8.87
 0 -7 -13 5.11 6.75
 0 -7 -12 20.66 9.86
 0 -7 -12 21.22 9.97
 0 -7 -12 10.64 11.1
 0 -7 -11 75.17 15.5
 0 -7 -11 98.74 15.75
 0 -7 -10 506.2 55.04
 0 -7 -10 454.17 54.39
 0 -7 -10 476.55 54.31
 0 -7 -10 594.32 57.74
 0 -7 -10 604.89 54.18
 0 -7 -10 509.84 52.46
 0 -7 -10 498.29 52.65
 0 -7 -9 1022.43 85.36
 0 -7 -9 851.26 82.44
 0 -7 -9 657.17 88.41
 0 -7 -9 780.11 85.1
 0 -7 -9 706.65 90.26
 0 -7 -9 978.36 87.11
 0 -7 -9 952.74 86.38
 0 -7 -9 828.85 90
 0 -7 -9 989.11 87.82
 0 -7 -8 606.69 64.4
 0 -7 -8 548.4 68.14
 0 -7 -8 687.47 66.08
 0 -7 -8 663.91 65.37
 0 -7 -8 643.36 62.71
 0 -7 -8 655.12 63.81
 0 -7 -8 620.53 60.5
 0 -7 -8 500.18 68.56
 0 -7 -8 601.38 69.92
 0 -7 -7 614.98 56.35
 0 -7 -7 372.98 59.37
 0 -7 -7 537.06 53.88
 0 -7 -7 512.89 51.65
 0 -7 -7 522.04 55.12
 0 -7 -7 386.45 57.37
 0 -7 -7 570.05 51.17
 0 -7 -7 575.26 53.52
 0 -7 -7 446.87 59.39
 0 -7 -7 531.11 54.76
 0 -7 -7 473.75 52.52
 0 -7 -6 46.42 22.76
 0 -7 -6 36.63 11.18
 0 -7 -6 41.26 14.24
 0 -7 -6 29.17 12.17
 0 -7 -6 19.44 16.58
 0 -7 -6 33.94 13.9
 0 -7 -6 34.44 12.85
 0 -7 -5 7.4 20.68
 0 -7 -5 17.75 12.27
 0 -7 -5 12.4 9.21
 0 -7 -5 23.37 12.67
 0 -7 -5 12.39 15.64
 0 -7 -5 12.83 21.16
 0 -7 -5 12.36 9.69
 0 -7 -5 7.59 11.36
 0 -7 -4 7.13 20.16
 0 -7 -4 20.89 8.85
 0 -7 -4 15.19 15.97
 0 -7 -4 1.61 9.62
 0 -7 -4 -2.25 13.56
 0 -7 -4 10.38 7.84
 0 -7 -4 29.03 23.47
 0 -7 -4 12.76 10.22
 0 -7 -4 20.72 10.2
 0 -7 -4 5.24 9.9
 0 -7 -4 12.04 13.7
 0 -7 -3 397.56 50.26
 0 -7 -3 329.7 49.47
 0 -7 -3 384.87 41.46
 0 -7 -3 411.81 43.99
 0 -7 -3 403.38 42.51
 0 -7 -3 438.4 41.23
 0 -7 -3 437.19 41.69
 0 -7 -3 350.78 44.78
 0 -7 -3 291.67 45.3
 0 -7 -2 1741.81 147.73
 0 -7 -2 1309.99 150.32
 0 -7 -2 1435.9 154.07
 0 -7 -2 2007.19 151.25
 0 -7 -2 1654.89 148.53
 0 -7 -2 1872.24 149.49
 0 -7 -2 1277.55 150.54
 0 -7 -2 1585.51 156.34
 0 -7 -1 230.95 36.5
 0 -7 -1 341.74 33.42
 0 -7 -1 284.09 33.4
 0 -7 -1 333.8 34.27
 0 -7 -1 253.87 31.74
 0 -7 -1 264.69 29.48
 0 -7 -1 248.43 35.41
 0 -7 0 543.71 50.88
 0 -7 0 426.47 50.47
 0 -7 0 493.41 49.64
 0 -7 0 389.91 54.43
 0 -7 0 490.25 48.76
 0 -7 1 630.26 67.12
 0 7 -1 620.35 66.91
 0 -7 1 747.83 66.47
 0 -7 1 585.29 70.43
 0 -7 1 683.67 64.27
 0 -7 2 15.31 19.45
 0 -7 2 20.79 11.47
 0 -7 2 27.29 14.13
 0 7 -2 34.78 12.87
 0 7 -3 87.2 18.64
 0 -7 3 92.34 23.93
 0 7 -3 115.85 15.81
 0 -7 4 136.26 22.05
 0 7 -4 177.6 26.21
 0 7 -4 148.14 18.83
 0 7 -5 453.79 47.77
 0 -7 6 241.39 27.4
 0 7 -6 202.75 26.53
 0 7 -6 267.69 25.39
 0 -7 7 418.2 40.71
 0 -8 -13 119.44 14.85
 0 -8 -13 113.88 15.07
 0 -8 -12 120.43 15.65
 0 -8 -12 91.88 16.28
 0 -8 -12 82.07 13.92
 0 -8 -11 348.86 36.52
 0 -8 -11 307.01 37.54
 0 -8 -11 387.74 37.28
 0 -8 -11 314.53 35.92
 0 -8 -10 841.8 80.41
 0 -8 -10 759.82 77.96
 0 -8 -10 753.95 75.64
 0 -8 -10 786.45 79.05
 0 -8 -10 740.57 75.85
 0 -8 -10 787.43 83.32
 0 -8 -10 920.14 78.11
 0 -8 -9 284.74 47.9
 0 -8 -9 402.46 42.59
 0 -8 -9 316.46 45.44
 0 -8 -9 274.49 45.06
 0 -8 -9 323.85 41.49
 0 -8 -9 406.55 43.19
 0 -8 -9 374.73 40.78
 0 -8 -9 376.47 39.85
 0 -8 -9 325.4 37.12
 0 -8 -8 21.27 16.1
 0 -8 -8 41.29 13.84
 0 -8 -8 -9.03 27.5
 0 -8 -8 12.09 12.98
 0 -8 -8 25.51 16.06
 0 -8 -8 -3.79 21.45
 0 -8 -8 45.43 17.28
 0 -8 -8 19.49 21.82
 0 -8 -7 63.98 25.97
 0 -8 -7 45.37 22.03
 0 -8 -7 45.85 16.96
 0 -8 -7 55.19 14.51
 0 -8 -7 14.77 9.92
 0 -8 -7 43.6 25.64
 0 -8 -7 41.5 16.11
 0 -8 -7 36.94 15.27
 0 -8 -6 15.62 22.32
 0 -8 -6 13.46 13.14
 0 -8 -6 13.51 23.02
 0 -8 -6 4.34 11.74
 0 -8 -6 27.56 10.56
 0 -8 -6 7.43 19.77
 0 -8 -6 18.56 14.15
 0 -8 -6 18.44 12.15
 0 -8 -6 5.99 9.54
 0 -8 -5 59.83 16.01
 0 -8 -5 45.13 13.99
 0 -8 -5 35.81 11.63
 0 -8 -5 41.81 13.04
 0 -8 -5 30.75 23
 0 -8 -5 26.19 17.32
 0 -8 -5 26.48 22.33
 0 -8 -4 292.62 32.54
 0 -8 -4 327.31 38.97
 0 -8 -4 272.8 32.72
 0 -8 -4 206.61 41.8
 0 -8 -4 231.83 39.79
 0 -8 -4 342.36 37.18
 0 -8 -4 231.45 31.95
 0 -8 -4 296.82 34.55
 0 -8 -3 653.05 81.37
 0 -8 -3 721.95 76.06
 0 -8 -3 690.13 85.22
 0 -8 -3 839.18 78.96
 0 -8 -3 777.38 75.59
 0 -8 -3 854.55 82.34
 0 -8 -3 866.06 77.55
 0 -8 -2 396.53 42.78
 0 -8 -2 396.07 49.68
 0 -8 -2 406.46 43.73
 0 -8 -2 367.78 43.52
 0 -8 -2 334.54 47.4
 0 -8 -2 389.33 41.99
 0 -8 -1 512.71 61.13
 0 -8 -1 494.81 53.98
 0 -8 -1 554.18 56.8
 0 -8 -1 540.79 56.44
 0 -8 -1 539.6 55.17
 0 -8 0 384.69 45.33
 0 -8 0 282.16 45.24
 0 -8 0 366.66 51.74
 0 -8 0 429.65 41.29
 0 -8 0 451.69 43.29
 0 -8 1 180.4 22.86
 0 -8 1 155 33.27
 0 8 -2 9.2 7.62
 0 -8 2 7.14 9.27
 0 -8 2 16.07 19.54
 0 -8 2 4.82 11.25
 0 -8 3 395.19 44.37
 0 -8 3 354.65 41.68
 0 8 -3 440.76 40.77
 0 -8 4 656.7 62.55
 0 -8 4 596.58 60.82
 0 8 -4 627.39 59.19
 0 -8 5 366.01 35.36
 0 8 -5 316.88 32.97
 0 -8 6 220.56 23.22
 0 -9 -12 184.96 20.03
 0 -9 -12 171.14 20.1
 0 -9 -11 350.1 35.08
 0 -9 -11 324.37 33.76
 0 -9 -11 293.04 33.75
 0 -9 -11 362.92 37.34
 0 -9 -11 333.31 37.84
 0 -9 -10 425.73 41.01
 0 -9 -10 324.26 48.48
 0 -9 -10 380.48 49.34
 0 -9 -9 22.7 20.11
 0 -9 -9 4.7 14.28
 0 -9 -9 6.1 7.89
 0 -9 -9 -4.33 24.43
 0 -9 -9 -7.7 10.36
 0 -9 -9 2.55 15.17
 0 -9 -8 20.39 13.95
 0 -9 -8 -2.7 14.6
 0 -9 -8 24.83 24.69
 0 -9 -8 4.75 25.91
 0 -9 -8 26.38 15.06
 0 -9 -8 18.47 10.42
 0 -9 -8 25.89 18.53
 0 -9 -7 37.68 15.19
 0 -9 -7 44.45 27.36
 0 -9 -7 12.79 19.04
 0 -9 -7 8.57 25.91
 0 -9 -7 34.72 11.31
 0 -9 -7 30.82 14.65
 0 -9 -6 404.53 45.62
 0 -9 -6 401.6 44.16
 0 -9 -6 388.68 55.84
 0 -9 -6 316.88 51.51
 0 -9 -6 337.49 42.69
 0 -9 -6 387.33 41.59
 0 -9 -6 354.72 41.77
 0 -9 -5 158.57 21.73
 0 -9 -5 104.14 21.48
 0 -9 -5 103.74 19.93
 0 -9 -5 98.34 19.38
 0 -9 -5 59.35 29.42
 0 -9 -5 91.87 30.11
 0 -9 -4 420.77 47.28
 0 -9 -4 353.08 43.35
 0 -9 -4 364.94 43.81
 0 -9 -4 358.98 52.43
 0 -9 -4 444.69 50.74
 0 -9 -4 465.13 58.55
 0 -9 -3 396.35 49.54
 0 -9 -3 316.32 39.99
 0 -9 -3 370.23 42.48
 0 -9 -3 299.24 48.24
 0 -9 -3 415.28 43.19
 0 -9 -3 438.79 45.99
 0 -9 -2 225.63 32.4
 0 -9 -2 273.49 42.96
 0 -9 -2 310.06 41.48
 0 -9 -2 249.41 32.64
 0 9 2 299.91 29.24
 0 9 1 229.07 23.89
 0 -9 -1 180.42 25.76
 0 -9 -1 169.92 32.37
 0 -9 -1 192.2 36.99
 0 9 0 52.61 10.73
 0 -9 0 44.3 16.82
 0 -9 0 38.9 25.34
 0 -9 0 42.53 19.3
 0 9 -1 139.14 18.21
 0 -9 1 164.13 24.11
 0 -9 1 145.25 20.22
 0 -9 2 429.01 49.68
 0 -9 2 495.95 47.65
 0 -9 3 147.33 19.46
 0 -9 3 145.61 20.81
 0 9 -3 155.97 18.18
 0 -9 4 514.33 48.15
 0 9 -4 488.16 46.78
 0 -9 5 322.7 27.64
 0 9 -5 252.7 26.39
 0 -10 -11 243.93 26.37
 0 -10 -11 247.91 29.1
 0 -10 -10 239.98 26.59
 0 -10 -10 226.33 35.62
 0 -10 -10 205.55 28.84
 0 -10 -10 222.45 28.46
 0 -10 -9 10.66 22.02
 0 -10 -9 16.14 21.99
 0 -10 -9 2.05 10.65
 0 -10 -9 2.37 15.76
 0 -10 -9 11.65 9.72
 0 -10 -7 280.08 39.99
 0 -10 -7 243.83 43.66
 0 -10 -7 333.28 49.59
 0 -10 -7 265.64 31.88
 0 -10 -7 307.2 34.69
 0 -10 -7 185.96 33.84
 0 -10 -6 197.08 34.11
 0 -10 -6 160.4 24.84
 0 -10 -6 202.27 27.44
 0 -10 -6 152.77 35.97
 0 -10 -6 186.51 41.12
 0 -10 -5 648.56 61.46
 0 -10 -5 599.4 61.11
 0 -10 -5 558.74 60.43
 0 -10 -5 627.05 71.74
 0 -10 -5 471.55 66.31
 0 -10 -4 755.05 89.09
 0 -10 -4 882.01 83.76
 0 -10 -4 821.27 83.46
 0 -10 -4 920.37 93.17
 0 -10 -3 52.22 15.99
 0 -10 -3 67.15 24.98
 0 -10 -3 74.28 15.19
 0 -10 -3 37.69 22.24
 0 -10 -2 32.58 12.03
 0 -10 -2 50.85 22.96
 0 -10 -2 25.31 14.88
 0 -10 -1 2.47 13.15
 0 -10 -1 2.21 10.49
 0 -10 0 64.24 16.78
 0 -10 0 56.25 14.31
 0 10 0 36.72 8.7
 0 -10 1 75.01 15.65
 0 -10 1 51.78 14.34
 0 10 -1 59.55 10.38
 0 10 -2 150.22 16.66
 0 -10 2 164.53 21.16
 0 -10 2 129.59 16.58
 0 -10 2 141.8 19.99
 0 10 -3 344.56 32.74
 0 -11 -10 58.95 12.48
 0 -11 -10 44.63 9.85
 0 -11 -10 46.64 13.77
 0 -11 -9 36.53 10.14
 0 -11 -9 15.52 13.13
 0 -11 -9 16.08 13.74
 0 -11 -9 39.54 12.15
 0 -11 -8 90.38 15.4
 0 -11 -8 87.45 16.26
 0 -11 -8 70.54 19.4
 0 -11 -8 67.06 21.71
 0 -11 -7 273.74 32.35
 0 -11 -7 243.35 30.96
 0 -11 -7 286.7 43.05
 0 -11 -7 274.88 34.99
 0 -11 -7 339.84 40.07
 0 -11 -6 220.84 32.19
 0 -11 -6 283.56 39.35
 0 -11 -6 221.89 30.25
 0 -11 -5 286.64 38.39
 0 -11 -5 333.43 37.14
 0 -11 -5 359.5 37.77
 0 -11 -5 306.3 42.59
 0 -11 -4 45.76 22.04
 0 -11 -4 46.99 15.02
 0 -11 -4 42.03 14.46
 0 -11 -4 40.46 13.74
 0 -11 -3 2.81 18.24
 0 -11 -3 12.68 9.73
 0 -11 -3 -8.59 13.3
 0 -11 -2 12.11 17
 0 -11 -2 2.09 13.32
 0 11 1 7.35 4.89
 0 -11 -1 3.84 11.33
 0 -11 -1 14.84 13.5
 0 -11 0 10.05 8.81
 0 -11 0 -6.5 9.38
 0 11 0 0.66 4.51
 0 11 -1 270.75 25.97
 0 11 -2 234.89 22.79
 0 -12 -9 130.79 20.82
 0 -12 -9 166.43 18.05
 0 -12 -9 188.02 19.72
 0 -12 -8 321.28 32.37
 0 -12 -8 327.1 35.91
 0 -12 -8 285.72 31.4
 0 -12 -8 318.03 34.56
 0 -12 -7 152.45 24.18
 0 -12 -7 197.72 27.6
 0 -12 -7 179.14 21.46
 0 -12 -7 181.14 21.23
 0 -12 -6 19.05 11.59
 0 -12 -6 16.6 9.41
 0 -12 -6 28.73 17.32
 0 -12 -6 23.12 9.43
 0 -12 -5 22.27 10.66
 0 -12 -5 11.13 17.44
 0 -12 -4 8.28 15.05
 0 -12 -4 2.97 8.49
 0 -12 -3 13.92 14.06
 0 -12 -3 5.89 8.89
 0 -12 -2 37.58 10.48
 0 12 2 28.65 5.75
 0 -13 -5 -2.73 4.83
 1 -12 -3 133 17.89
 1 -12 -4 68.12 10.54
 1 -12 -4 116.63 17.19
 1 -12 -5 108.78 18.5
 1 -12 -5 89.63 11.68
 1 -12 -5 82.83 12.88
 1 -12 -6 138.9 19.64
 1 -12 -6 210.48 23.7
 1 -12 -7 125.84 17.33
 1 -12 -7 136.04 19.59
 1 -12 -8 -2.76 7.78
 -1 11 0 13.61 3.98
 1 -11 -1 141.65 18.76
 1 -11 -1 142.43 19
 -1 11 1 113.2 12.83
 1 -11 -2 215.3 27.03
 1 -11 -2 206.21 29.14
 1 -11 -3 395.08 42.34
 1 -11 -3 470.67 46.67
 1 -11 -3 329.02 39.18
 1 -11 -4 132.78 20.34
 1 -11 -4 139.16 26.66
 1 -11 -5 147.39 26.38
 1 -11 -5 154.82 27.42
 1 -11 -5 116.19 21.21
 1 -11 -6 40.95 15.69
 1 -11 -6 69.52 12.39
 1 -11 -6 109.57 25.51
 1 -11 -6 111.12 23.24
 1 -11 -7 34.88 17.65
 1 -11 -7 27.24 8.16
 1 -11 -7 42.48 20.15
 1 -11 -7 16.87 12.37
 1 -11 -8 36.41 9.41
 1 -11 -8 20.16 12.66
 1 -11 -8 56.62 20.99
 1 -11 -8 37.82 14.71
 1 -11 -9 40.43 18.86
 1 -11 -9 65.62 13.91
 1 -11 -10 37.07 9.89
 -1 10 -3 19.44 4.36
 -1 10 -2 14.05 5.13
 1 -10 2 18.94 8.33
 1 -10 1 11.46 10.47
 1 -10 1 32.82 11.13
 -1 10 -1 18.58 5.61
 1 -10 0 156.81 23.52
 1 -10 0 172.11 23.73
 -1 10 0 148.99 17.74
 1 -10 -1 191.7 26.73
 1 -10 -1 198.26 28.58
 1 -10 -1 158.03 28.7
 -1 10 1 197.51 21.65
 1 -10 -2 336.26 39.52
 1 -10 -2 353.76 43.67
 1 -10 -2 330.03 40.7
 1 -10 -3 389.52 46.67
 1 -10 -3 495.02 54.03
 1 -10 -3 495.95 50.78
 1 -10 -4 117.55 21.59
 1 -10 -5 135.37 22.16
 1 -10 -6 9.26 10.48
 1 -10 -7 127.19 30.61
 1 -10 -7 121.68 25.6
 1 -10 -7 119.89 34.03
 1 -10 -7 142.11 20.29
 1 -10 -7 113.44 17.92
 1 -10 -8 128.74 17.3
 1 -10 -8 147.76 30.1
 1 -10 -8 119.62 22.35
 1 -10 -8 89.44 30.15
 1 -10 -8 178.67 21.07
 1 -10 -8 80.06 21.18
 1 -10 -9 132.76 22.64
 1 -10 -9 180.55 32.44
 1 -10 -9 132.4 30.02
 1 -10 -9 209.13 23.04
 1 -10 -10 105.96 16.92
 1 -10 -10 96.42 21.38
 1 -10 -10 100.97 22.98
 -1 9 -4 6.55 4.76
 -1 9 -3 2.47 5.62
 1 -9 3 5.31 8.15
 1 -9 3 3.49 9.02
 1 -9 2 11.27 11.06
 1 -9 2 27.92 13.61
 -1 9 -2 32.05 7.85
 1 -9 1 109.98 22.58
 1 -9 1 178.29 25.07
 1 -9 0 646.72 65.41
 1 -9 0 530.51 64.34
 1 -9 0 729.45 72.4
 1 -9 -1 317.03 43.77
 1 -9 -1 258.76 37.03
 1 -9 -1 320.78 37.26
 1 -9 -1 284.76 35.79
 1 -9 -2 483.41 51.98
 1 -9 -2 461.46 50.16
 1 -9 -2 433.36 49.88
 1 -9 -2 484.1 57.95
 -1 9 2 437.31 50.14
 1 -9 -3 63.14 15.61
 1 -9 -3 84.12 17.29
 1 -9 -3 33.38 28.92
 1 -9 -3 37.03 21.14
 1 -9 -3 79.39 18.42
 1 -9 -3 37.48 22.38
 -1 9 3 71.21 17.5
 1 -9 -4 35.51 14.38
 1 -9 -4 22.21 10.94
 1 -9 -4 12.75 19.98
 1 -9 -4 29.35 26.36
 -1 9 4 2.63 13.84
 1 -9 -4 4.34 10.86
 1 -9 -4 15.98 22.08
 -1 9 5 5.26 12.47
 1 -9 -5 -9.98 27.51
 1 -9 -5 8.63 17.33
 1 -9 -5 10.58 10.22
 1 -9 -5 19.3 13.33
 1 -9 -5 8.36 23.6
 1 -9 -6 546.63 74.41
 -1 9 6 567.42 63.93
 1 -9 -6 697.7 64.42
 1 -9 -6 640.69 74.59
 1 -9 -7 188.14 25.69
 1 -9 -7 212.33 38.46
 1 -9 -7 206.05 27.75
 1 -9 -7 216.48 42.09
 1 -9 -8 312.57 49.65
 1 -9 -8 314.98 50.92
 1 -9 -8 402.59 41.97
 1 -9 -9 235.84 26.32
 1 -9 -9 184.67 38.45
 1 -9 -9 201.31 30.38
 1 -9 -9 282.18 31.18
 1 -9 -9 237.95 38.15
 1 -9 -10 85.31 23.62
 1 -9 -10 102.56 26.74
 1 -9 -10 69.81 17.09
 1 -9 -11 64.46 18.79
 -1 8 -6 69.3 7.75
 1 -8 6 58.07 8.62
 1 -8 5 2.88 7.13
 1 -8 5 1.41 8.11
 -1 8 -5 18.66 5.85
 1 -8 4 1.96 9.73
 -1 8 -4 0.96 5.84
 1 -8 4 -2.55 7.81
 1 -8 3 8.82 8.24
 1 -8 3 11.71 10.79
 1 -8 3 10.94 16.65
 1 -8 2 370.19 43.15
 1 -8 2 335.89 36.73
 1 -8 2 245.41 31.11
 1 -8 1 1534.29 140.85
 1 -8 1 1433.85 144.43
 -1 8 0 551.17 57.55
 1 -8 0 584.2 66.94
 1 -8 -1 454.51 60.47
 1 -8 -1 592.36 67.21
 1 -8 -1 597.92 56.49
 -1 8 1 379.29 52.35
 1 -8 -1 640.22 58.39
 1 -8 -2 68.91 16.63
 1 -8 -2 81.78 26.99
 1 -8 -2 61.37 21.65
 1 -8 -2 45.78 30.49
 1 -8 -2 94.44 17.14
 1 -8 -2 54.05 17.82
 1 -8 -2 103.16 28.99
 1 -8 -3 25.75 19.27
 1 -8 -3 11.56 11.64
 1 -8 -3 23.38 11.59
 1 -8 -3 36.77 15.31
 1 -8 -3 16.98 30.28
 1 -8 -3 15.87 11.25
 1 -8 -3 31.74 24.78
 1 -8 -3 31.41 12.08
 1 -8 -4 184.46 24.53
 1 -8 -4 178.11 23.3
 1 -8 -4 125.21 33.25
 1 -8 -4 139.9 26.91
 1 -8 -4 114.33 19.99
 1 -8 -4 140.98 21.66
 1 -8 -4 63.87 32.14
 1 -8 -4 119.77 22.35
 1 -8 -5 294.95 32.67
 1 -8 -5 234.26 31.87
 1 -8 -5 220.11 30.35
 1 -8 -5 342.89 38.27
 1 -8 -5 176.47 41.32
 1 -8 -5 230.99 43.77
 1 -8 -6 622.64 75.54
 1 -8 -6 764.61 69.24
 -1 8 6 592.64 67.59
 1 -8 -6 722.21 79.55
 1 -8 -6 695.19 69.47
 1 -8 -6 586.25 79.32
 -1 8 7 384.27 45.09
 1 -8 -7 416.03 56.49
 1 -8 -7 423.9 44.22
 1 -8 -7 424.66 46.22
 1 -8 -7 422.49 59.54
 1 -8 -8 283.94 29.57
 1 -8 -8 182.31 37.9
 1 -8 -8 256.14 29.34
 1 -8 -8 245.63 32.05
 1 -8 -8 184.93 37.86
 1 -8 -8 231.82 31.39
 1 -8 -8 214.47 42.44
 1 -8 -9 33.9 14.79
 1 -8 -9 17.48 22.88
 1 -8 -9 58.83 24.07
 1 -8 -9 51.08 12.99
 1 -8 -9 28.33 13.75
 1 -8 -9 55.85 15.93
 1 -8 -9 21.61 19.44
 1 -8 -10 117.79 20.52
 1 -8 -10 84.68 24.89
 1 -8 -10 91.76 25.83
 1 -8 -10 149.78 19.28
 1 -8 -10 131.44 26.26
 1 -8 -10 127.93 17.57
 1 -8 -10 153.66 21.74
 1 -8 -11 1.31 8.39
 1 -8 -11 11.93 10.95
 1 -8 -11 -5.23 16.36
 1 -8 -11 5.15 14.54
 1 -8 -12 14.42 7
 1 -7 7 76.51 10.6
 1 -7 6 3.47 7.37
 -1 7 -6 -3.1 5.24
 1 -7 6 8.85 7.84
 -1 7 -5 108.45 14.36
 -1 7 -4 69.41 11.74
 1 -7 3 563.42 65.95
 1 -7 3 625.8 62.49
 1 -7 2 753.88 79.85
 1 -7 2 740.63 75.49
 -1 7 -1 189.52 25.63
 1 -7 1 240.78 30.29
 1 -7 1 195.43 36.82
 -1 7 0 244.49 31.21
 1 -7 0 271.84 34.25
 1 -7 0 258.62 40.12
 1 -7 0 260.89 38.58
 1 -7 -1 93.87 32.39
 1 -7 -1 155.4 23.76
 1 -7 -1 128.89 29.59
 1 -7 -1 103.62 27.04
 1 -7 -1 135.19 20.75
 1 -7 -2 6.54 14.48
 1 -7 -2 -4.09 10.59
 1 -7 -2 3.7 25.37
 1 -7 -2 -2.97 16.95
 1 -7 -2 -7.75 21.62
 1 -7 -2 8.13 10.8
 1 -7 -3 27.41 23.8
 1 -7 -3 -4.1 11.59
 1 -7 -3 7.47 24.84
 1 -7 -3 14.48 11.96
 1 -7 -3 19.36 18.54
 1 -7 -3 15.6 9.27
 1 -7 -3 4.1 12.49
 1 -7 -4 127.26 20.19
 1 -7 -4 106.25 27.32
 1 -7 -4 115.61 31.33
 1 -7 -4 102.37 17.93
 1 -7 -4 101.04 17.95
 1 -7 -4 96.18 18.55
 1 -7 -4 107.41 17.96
 1 -7 -4 85.28 26.58
 1 -7 -4 126.68 23.16
 1 -7 -5 823.86 100.29
 1 -7 -5 1003.18 92.7
 1 -7 -5 1164.68 95.34
 1 -7 -5 1108.6 93.21
 1 -7 -5 900.4 100.34
 1 -7 -5 871.17 91.35
 1 -7 -5 757.68 98.26
 1 -7 -5 957.4 92.6
 -1 7 6 246.94 36.26
 1 -7 -6 397.53 40.1
 1 -7 -6 338.29 47.24
 1 -7 -6 306.93 45.53
 1 -7 -6 279.88 48.44
 1 -7 -6 337.91 38.29
 1 -7 -6 429.84 41.41
 1 -7 -7 359.25 40.59
 1 -7 -7 291.04 45.99
 1 -7 -7 278.42 46.93
 1 -7 -7 334.35 51.15
 1 -7 -7 365.31 41.09
 -1 7 7 337.4 38
 1 -7 -7 311.07 36.93
 1 -7 -7 357.28 40.15
 1 -7 -7 364.33 37.31
 1 -7 -8 244.29 26.99
 1 -7 -8 199.2 28.29
 1 -7 -8 198.61 28.41
 1 -7 -8 112.35 33.91
 1 -7 -8 200.25 24.75
 1 -7 -8 178.38 37.19
 1 -7 -8 298.35 31.8
 1 -7 -8 200.74 25.68
 1 -7 -9 -6.94 20.44
 1 -7 -9 9.37 12.61
 1 -7 -9 -8.09 22.04
 1 -7 -9 7.47 12.17
 1 -7 -9 -4.6 13.13
 1 -7 -9 14.73 10.14
 1 -7 -9 -9.56 9.59
 1 -7 -9 8.67 24.2
 1 -7 -9 1.83 10.7
 1 -7 -10 37.64 22.19
 1 -7 -10 -1.77 9.76
 1 -7 -10 -7.31 17.6
 1 -7 -10 3.11 9.47
 1 -7 -10 21.31 14.81
 1 -7 -11 67.48 16.54
 1 -7 -11 41.22 19.08
 1 -7 -11 75.95 14.45
 1 -7 -12 455.9 48.69
 1 -7 -12 501.34 47.5
 1 -7 -13 234.71 27.18
 1 -7 -13 287.11 26.9
 1 -6 8 78.03 11.35
 -1 6 -7 -6.93 5.04
 -1 6 -7 2.36 4.04
 -1 6 -6 254.64 26.86
 -1 6 -5 938.95 86.8
 -1 6 -4 215.45 29.27
 1 -6 4 188.49 31.35
 -1 6 -3 501.32 51.2
 1 -6 3 376.18 51.48
 1 -6 3 454.43 48.88
 1 -6 2 319.19 46.64
 -1 6 -2 437.26 45.31
 1 -6 2 407.28 44.55
 1 -6 1 123.95 20.51
 -1 6 -1 91.75 15.63
 1 -6 1 79.09 25.15
 -1 6 -1 101.69 17.63
 1 -6 0 125.75 17.85
 1 -6 0 116.54 19.7
 1 -6 0 144.52 27.61
 1 -6 0 57.52 25.74
 1 -6 -1 27.49 11.28
 1 -6 -1 21.8 23.11
 1 -6 -1 41 13.83
 1 -6 -1 34.77 17.85
 1 -6 -2 198.71 33.57
 1 -6 -2 238.6 28.41
 1 -6 -2 209.74 37.24
 1 -6 -2 221.12 27.42
 1 -6 -2 244.71 28.09
 1 -6 -3 1207.31 104.89
 1 -6 -3 1019.12 110.43
 1 -6 -3 929.02 109.43
 1 -6 -3 1287.46 105.73
 1 -6 -3 1184.7 104.56
 1 -6 -3 971.45 109.07
 1 -6 -3 1172.86 105.24
 1 -6 -3 983.68 109.01
 1 -6 -4 1718.39 197.6
 1 -6 -4 2111.05 192.41
 1 -6 -4 1901.61 197.35
 1 -6 -4 1812.02 197.2
 1 -6 -4 1844.58 197.89
 1 -6 -4 2415.65 193.87
 1 -6 -4 2423.54 193.27
 1 -6 -4 2466.45 193.64
 1 -6 -5 1818.15 164.48
 1 -6 -5 1717.82 163.45
 1 -6 -5 2037.9 165.19
 1 -6 -5 1692.44 163.42
 1 -6 -5 1505.56 168.58
 1 -6 -5 2080.75 164.19
 1 -6 -5 2288.55 167.6
 1 -6 -5 1557.71 169.06
 1 -6 -5 1507.38 170.44
 1 -6 -5 1598.38 170.27
 1 -6 -6 397.77 55.6
 1 -6 -6 507.45 47.54
 -1 6 6 465.45 48.21
 1 -6 -6 620.28 53.21
 1 -6 -6 508.69 50.47
 1 -6 -6 433.73 56.37
 1 -6 -6 456.82 49.22
 1 -6 -6 369.5 57.51
 1 -6 -6 366.6 53.45
 1 -6 -6 476.64 51.08
 1 -6 -7 221.13 26.72
 1 -6 -7 218.46 27.39
 1 -6 -7 245.64 30.04
 1 -6 -7 250.97 30.78
 1 -6 -7 270.03 31.85
 1 -6 -7 235.93 27.27
 1 -6 -7 164.21 36.51
 1 -6 -7 195.49 36.53
 1 -6 -8 3.95 21.54
 1 -6 -8 8.85 8.91
 1 -6 -8 -1.63 8.11
 1 -6 -8 2.62 10.93
 1 -6 -8 -9.62 13.1
 1 -6 -8 8.99 12.53
 1 -6 -8 4.21 21.51
 1 -6 -8 -1.61 8.2
 1 -6 -9 48.83 13.58
 1 -6 -9 47.83 22.34
 1 -6 -9 41.18 12.69
 1 -6 -9 49.44 16.99
 1 -6 -9 32.85 22.73
 1 -6 -9 55.54 17.25
 1 -6 -10 173.14 27.4
 1 -6 -10 203.52 24.87
 1 -6 -10 102.18 28.5
 1 -6 -10 215.74 24.19
 1 -6 -10 112.25 28.69
 1 -6 -11 91.08 22.79
 1 -6 -12 67.43 12.95
 1 -6 -12 80.28 15.5
 1 -6 -12 64.79 17.04
 1 -6 -13 129.52 18.91
 1 -6 -13 171.4 18.34
 -1 5 -9 7.2 3.57
 1 -5 9 4.06 5.68
 -1 5 -8 71.4 13.02
 -1 5 -7 132.41 16.47
 -1 5 -7 137.97 20.05
 -1 5 -6 1040.03 94.05
 -1 5 -6 1110.38 93.77
 -1 5 -6 866.98 96.74
 1 -5 5 35.68 21.67
 -1 5 -5 10.85 11.37
 -1 5 -5 26.04 13.37
 -1 5 -5 21.1 7.39
 -1 5 -4 561.53 59.77
 1 -5 4 641.4 60.26
 1 -5 4 425.25 60.76
 -1 5 -4 640.61 64.17
 1 -5 4 691.2 69.98
 -1 5 -4 617.99 55.76
 -1 5 -3 2173.92 187.72
 -1 5 -3 2105.68 195.03
 1 -5 3 1811.77 191.07
 1 -5 2 304.9 35.49
 -1 5 -2 375.1 38.51
 1 -5 2 351.73 41.46
 -1 5 -2 280.39 32.6
 1 -5 1 444.83 40.61
 1 -5 1 404.68 42.37
 -1 5 -1 324.29 41.09
 -1 5 0 221.57 26.63
 1 -5 0 280.32 27.49
 1 -5 0 205.92 27.69
 1 -5 -1 341.3 36.01
 1 -5 -1 272.49 32.83
 1 -5 -2 202.01 22.01
 1 -5 -2 169.28 21.58
 1 -5 -2 131.65 23.81
 1 -5 -3 897.38 85.79
 1 -5 -3 858.98 84.8
 1 -5 -3 904.41 85.21
 1 -5 -3 1044.32 88.1
 1 -5 -4 4046.64 368.52
 1 -5 -4 4540.76 368.21
 1 -5 -4 4032.6 367.88
 1 -5 -4 4122.26 367.77
 1 -5 -5 1994.71 172.66
 1 -5 -5 1906.65 169.71
 1 -5 -5 1818.18 170.25
 1 -5 -6 80.22 18.13
 1 -5 -6 82.38 22.49
 1 -5 -6 90.58 16.88
 1 -5 -6 55.77 19.23
 1 -5 -6 77 12.89
 1 -5 -6 57.36 14.66
 1 -5 -6 67.41 21.38
 1 -5 -6 67.73 15.3
 1 -5 -6 56.99 14.78
 -1 5 6 38.64 10.95
 1 -5 -7 40.89 10.8
 1 -5 -7 30.28 19.84
 1 -5 -7 44.08 12.97
 1 -5 -7 18.11 8.57
 1 -5 -7 17.17 18.48
 1 -5 -7 43.61 20.49
 1 -5 -7 43.7 13.88
 1 -5 -7 47.37 10.71
 1 -5 -7 34.46 13.79
 1 -5 -8 76.66 16.63
 1 -5 -8 46.8 12.18
 1 -5 -8 59.77 13.87
 1 -5 -8 51.52 16.17
 1 -5 -8 38.52 14.9
 1 -5 -8 62.98 11.87
 1 -5 -8 57.14 22.46
 1 -5 -8 41.9 12.22
 1 -5 -8 55.88 22.89
 1 -5 -9 73.44 24.68
 1 -5 -9 73.36 15.96
 1 -5 -9 64.36 12.25
 1 -5 -9 18.9 20.96
 1 -5 -9 118.26 19.74
 1 -5 -9 76.15 14.68
 1 -5 -9 54.52 17.3
 1 -5 -9 85.31 19.15
 1 -5 -10 118.41 18.17
 1 -5 -10 130.48 28.5
 1 -5 -10 95.59 18.17
 1 -5 -10 113.02 22.06
 1 -5 -10 120.99 16.84
 1 -5 -11 881.56 77.63
 1 -5 -11 709.11 78.54
 1 -5 -12 306.06 42.58
 1 -5 -12 416.91 38.49
 1 -5 -12 401.88 40.2
 1 -5 -12 387.86 42.18
 1 -5 -13 40.36 11.06
 1 -5 -13 39.24 8.87
 -1 4 -10 18.27 4.87
 1 -4 10 26.03 6.59
 -1 4 -9 134.22 14.82
 -1 4 -8 233.16 26.95
 -1 4 -8 187.18 21.48
 -1 4 -7 620.31 60.72
 -1 4 -7 698.26 61.33
 -1 4 -7 577.76 65.25
 1 -4 7 713.79 75.5
 -1 4 -6 448.86 45.5
 -1 4 -6 497.41 53.39
 -1 4 -6 422.54 49.98
 -1 4 -5 533.49 61.69
 1 -4 5 602.31 70.24
 -1 4 -5 684.2 66.73
 -1 4 -5 654.27 58.71
 -1 4 -4 1750.84 150.74
 1 -4 4 1912.28 162.35
 1 -4 4 1641.67 153.57
 -1 4 -4 1482.26 156.39
 1 -4 3 90.91 16.32
 -1 4 -3 86.12 17.87
 1 -4 3 80.73 20.66
 -1 4 -2 63.85 11.14
 1 -4 2 69.39 15
 1 -4 1 384.84 37.4
 -1 4 -1 279.64 37.16
 1 -4 1 390.36 35.88
 1 -4 0 619.97 58.35
 -1 4 0 618.36 58.26
 1 -4 0 604.91 58.87
 1 -4 -1 491.54 43.74
 1 -4 -1 391.58 40.3
 1 -4 -1 412.07 41.54
 -1 4 1 378.67 38.11
 1 -4 -2 819.96 69.05
 1 -4 -2 622.14 66.12
 1 -4 -2 642.64 65.24
 1 -4 -2 760.73 65.64
 1 -4 -3 323.44 31.26
 1 -4 -3 280.3 28.81
 1 -4 -3 249.54 29.2
 1 -4 -3 235.9 27.95
 1 -4 -3 274.66 28.64
 1 -4 -4 1095.44 103.63
 1 -4 -4 1102.2 104.46
 1 -4 -4 1254.92 106.06
 1 -4 -4 1149.55 103.4
 1 -4 -5 53.32 14.09
 1 -4 -5 56.91 13.34
 1 -4 -6 42.88 13.76
 1 -4 -6 69.78 11.45
 1 -4 -6 44.56 13.98
 1 -4 -7 102.68 16.08
 1 -4 -7 106.86 14.61
 1 -4 -7 102.25 19.13
 1 -4 -7 68.78 21.93
 1 -4 -7 126.45 18.98
 1 -4 -7 116.4 17.02
 1 -4 -7 92.84 17.86
 1 -4 -8 826.05 77.26
 1 -4 -8 854.96 79.95
 1 -4 -8 949.1 79.86
 1 -4 -8 731.17 80.04
 1 -4 -8 773.78 75.77
 1 -4 -8 724.95 76.49
 1 -4 -8 822.25 75.88
 1 -4 -9 297.17 37.74
 1 -4 -9 361.09 38.74
 1 -4 -9 404.11 41.16
 1 -4 -9 265.15 43.67
 1 -4 -9 411.25 37.96
 1 -4 -10 1626.04 163.45
 1 -4 -10 1866.04 163.59
 1 -4 -10 1867.36 173.25
 1 -4 -10 1916.4 164.94
 1 -4 -11 283.38 30.15
 1 -4 -11 259.56 33.51
 1 -4 -11 265.39 30.77
 1 -4 -12 6.83 6.94
 1 -4 -12 7.07 10.54
 1 -4 -12 -9.05 14.68
 1 -4 -12 15.62 8.88
 1 -4 -13 4.76 8.35
 1 -4 -13 5.03 5.16
 1 -4 -13 -0.84 6.18
 -1 3 -11 102.98 11.3
 -1 3 -10 42.24 11.14
 -1 3 -10 19.68 6.06
 -1 3 -10 32.69 6.92
 -1 3 -9 256.57 27.65
 -1 3 -9 292.13 33.43
 1 -3 8 593.5 67.24
 -1 3 -8 593.69 55.76
 -1 3 -8 556.41 60.63
 -1 3 -7 1451.5 124.33
 -1 3 -7 1433.37 129.55
 -1 3 -7 1283.43 123.05
 1 -3 7 1399.81 135.79
 -1 3 -6 340.99 46.28
 -1 3 -6 486.06 43.61
 1 -3 6 426.28 54.83
 -1 3 -6 500.97 51.19
 -1 3 -5 458.91 44.16
 -1 3 -5 484.24 51.05
 1 -3 5 425.9 53.19
 -1 3 -4 321.54 40.09
 1 -3 4 380.42 37.27
 1 -3 3 361.75 39.05
 -1 3 -3 389.42 36.77
 -1 3 -2 651.86 61.65
 -1 3 -2 711.05 67.75
 -1 3 -1 769.01 71.22
 1 -3 1 740.97 68.66
 1 -3 0 1514.63 122.82
 -1 3 0 1444.6 122.62
 1 -3 -1 3448.72 295.96
 1 -3 -1 3228.89 299.37
 1 -3 -2 2409.81 194.99
 1 -3 -2 1870.44 197.53
 1 -3 -3 2025.82 161.97
 1 -3 -3 1458.15 165.17
 1 -3 -4 412.73 43.25
 1 -3 -4 417.25 39.68
 1 -3 -5 106.75 17.03
 1 -3 -5 135.62 18.5
 -1 3 5 89.71 12.72
 1 -3 -6 7.42 10.21
 1 -3 -6 13.51 9.34
 1 -3 -6 7.06 10.44
 1 -3 -7 1597.41 145.51
 1 -3 -7 1416.45 150.65
 1 -3 -7 1472.26 148.19
 1 -3 -7 1773.89 148.17
 1 -3 -7 1751.46 147.22
 1 -3 -7 1740 148.12
 1 -3 -7 1528.78 144.42
 1 -3 -8 1421.17 133.74
 1 -3 -8 1541.73 135.31
 1 -3 -8 1379.57 139.26
 1 -3 -8 1603.32 138.88
 1 -3 -8 1560.39 136.5
 1 -3 -8 1450.84 143.28
 1 -3 -9 909.44 89.38
 1 -3 -9 1009.15 91.16
 1 -3 -9 1123.82 95.38
 1 -3 -9 1022.92 92.23
 1 -3 -9 881.76 90.91
 1 -3 -10 313.41 34.18
 1 -3 -10 322.2 33.75
 1 -3 -10 284.42 31.93
 1 -3 -11 13.74 9.6
 1 -3 -11 10.15 7.96
 1 -3 -12 2.16 12.21
 1 -3 -12 -4.94 10.21
 1 -3 -12 -1.16 6.47
 1 -3 -12 8.24 7.08
 1 -3 -13 25.51 9.35
 1 -3 -13 30.1 6.93
 1 -3 -13 41.22 7.44
 -1 2 -11 70.19 10.32
 -1 2 -11 89.22 13.87
 -1 2 -11 87.56 11.04
 -1 2 -10 248.57 32.58
 -1 2 -10 334.49 34.16
 -1 2 -10 264.55 28.39
 -1 2 -9 709.11 65.53
 -1 2 -9 645.81 70.61
 1 -2 9 731.74 76.63
 -1 2 -8 1486.28 131.92
 1 -2 8 1384.92 141.92
 -1 2 -7 560.57 52
 -1 2 -7 432.9 53.51
 -1 2 -7 565.21 59.36
 1 -2 7 423.97 60.53
 -1 2 -7 451.26 55.98
 -1 2 -6 199.09 21.37
 -1 2 -6 208.46 20.92
 -1 2 -6 139.47 24.73
 1 -2 6 118.66 27.23
 -1 2 -6 169.04 19.88
 -1 2 -6 146.26 24.02
 -1 2 -5 419.95 42.91
 -1 2 -5 426.44 46.13
 -1 2 -4 27.89 9.23
 -1 2 -3 1427.75 127.91
 -1 2 -3 1495.1 132.63
 -1 2 -2 1141.37 101.84
 1 -2 2 1119.37 104.45
 -1 2 -2 1161.47 105.23
 1 -2 1 1025.27 95.28
 -1 2 -1 1045.3 93.96
 -1 2 0 334.76 32.44
 1 -2 0 357.25 32.75
 1 -2 0 315.63 35.5
 1 -2 -1 1637.28 138.96
 1 -2 -1 1490.09 135.83
 1 -2 -2 6057.21 518.11
 1 -2 -2 5757.56 520.47
 1 -2 -3 2621.41 223.55
 -1 2 3 2465 220.7
 -1 2 4 970.51 81.55
 1 -2 -4 910.95 79.72
 1 -2 -4 770.69 83.76
 1 -2 -5 394.84 39.38
 1 -2 -5 380.49 39.58
 1 -2 -5 407.03 38.65
 -1 2 5 352.21 34.98
 1 -2 -6 466.59 47.18
 1 -2 -6 433.87 44.69
 1 -2 -6 425.92 47.07
 1 -2 -6 494.19 45.74
 1 -2 -7 1324.91 119.13
 1 -2 -7 1613.17 120.99
 1 -2 -7 1225.73 117.72
 1 -2 -7 1262.29 121.04
 1 -2 -7 1205.12 119.33
 1 -2 -7 1299.79 122.39
 1 -2 -7 1246.44 124.75
 1 -2 -8 247.02 31.75
 1 -2 -8 259.3 30.14
 1 -2 -8 219.99 29.87
 1 -2 -8 277.54 29.23
 1 -2 -8 275.76 27.92
 1 -2 -8 279.95 38.35
 1 -2 -9 771.5 82.16
 1 -2 -9 902.89 81.77
 1 -2 -9 965.52 87.69
 1 -2 -9 953.63 83.27
 1 -2 -9 798.61 90.12
 1 -2 -10 124.1 27.44
 1 -2 -10 161.49 20.83
 1 -2 -10 187.36 20.96
 1 -2 -10 153.07 20.65
 1 -2 -10 202.55 26.92
 1 -2 -10 166.15 22.06
 1 -2 -11 8.85 11
 1 -2 -12 11.65 9.31
 1 -2 -12 5.57 6.55
 1 -2 -12 13.58 6.71
 1 -2 -13 112.9 14.73
 1 -2 -13 128.06 14.19
 -1 1 -12 73.14 9.95
 -1 1 -12 73.63 9.57
 -1 1 -11 339.67 34.57
 -1 1 -11 334.13 38.25
 -1 1 -11 375.93 35.27
 -1 1 -10 902.08 84.35
 -1 1 -10 797.16 83.41
 -1 1 -9 1184.33 120
 1 -1 9 1182.63 128.87
 -1 1 -8 793.21 76.95
 -1 1 -8 633.24 78.92
 1 -1 8 702.28 83.76
 -1 1 -8 805.86 75.36
 -1 1 -7 641.23 71.93
 -1 1 -7 696.21 73.95
 -1 1 -7 692.12 67.6
 1 -1 7 623.99 75.42
 -1 1 -7 819.03 69.72
 -1 1 -7 820.77 69.75
 -1 1 -6 3.83 9.51
 -1 1 -6 3.65 5.97
 -1 1 -6 2.14 10.31
 -1 1 -6 13.33 9.94
 -1 1 -5 14.93 10.24
 -1 1 -4 1575.88 138.89
 -1 1 -4 1651.76 144.68
 1 -1 3 2122.07 194.59
 -1 1 -3 1980.84 196.21
 -1 1 -3 2349.46 193.26
 -1 1 -2 406.49 39.1
 -1 1 -2 457.76 41.78
 -1 1 -1 3132.02 240.07
 -1 1 -1 2470.31 239.04
 -1 1 0 34.74 8.21
 -1 1 1 93.08 12.48
 -1 1 2 397.33 37.12
 -1 1 3 937.28 88.54
 1 -1 -3 1126.06 90.82
 -1 1 4 1646.85 136.51
 1 -1 -4 1405.39 137.68
 1 -1 -5 1503.43 131.01
 1 -1 -5 1473.33 129.15
 1 -1 -5 1291.49 128.53
 1 -1 -6 1526.25 131.78
 1 -1 -6 1344.94 127.53
 1 -1 -6 1411.29 130.06
 1 -1 -6 1413.53 130.17
 1 -1 -7 1056.59 88.88
 1 -1 -7 911.91 87.17
 1 -1 -7 920.04 86.34
 1 -1 -7 870.35 90.7
 1 -1 -7 1029.36 95.62
 1 -1 -8 607.21 55.99
 1 -1 -8 585.84 57.1
 1 -1 -8 561.69 60.75
 1 -1 -8 517.98 59.38
 1 -1 -8 674.92 66.65
 1 -1 -9 204.91 25.75
 1 -1 -9 176.05 29.87
 1 -1 -9 146.6 21.09
 1 -1 -9 216.07 27.4
 1 -1 -9 155.55 20.48
 1 -1 -9 149.13 20.88
 1 -1 -10 73.88 21.2
 1 -1 -10 38.08 10.13
 1 -1 -10 45.51 11.53
 1 -1 -10 43.99 10.86
 1 -1 -10 46.09 15.14
 1 -1 -10 59.94 14.44
 1 -1 -11 104.28 14.49
 1 -1 -11 115.52 15.37
 1 -1 -11 99.85 18.91
 1 -1 -12 145.72 17.03
 1 -1 -12 124.68 17.56
 1 -1 -13 150.29 15.85
 -1 0 -13 2.24 3.63
 -1 0 -12 255.82 25.54
 -1 0 -12 246.28 25.89
 -1 0 -11 677.71 64.37
 -1 0 -11 691.1 68.47
 -1 0 -10 919.98 88.1
 -1 0 -10 815.07 86.35
 1 0 10 909.06 90.5
 1 0 9 108.91 27.15
 -1 0 -9 168.26 22.24
 -1 0 -9 158.28 20.03
 -1 0 -9 171.92 26.23
 -1 0 -8 223.84 23.23
 -1 0 -8 168.94 20.01
 -1 0 -8 153.03 25.13
 -1 0 -8 169.01 22.15
 1 0 8 149.29 28.6
 -1 0 -7 1.28 6.74
 -1 0 -7 9.03 10.09
 -1 0 -7 4.74 5.77
 -1 0 -7 8.4 11.85
 -1 0 -7 -1.29 7.28
 -1 0 -6 26.35 10.8
 -1 0 -6 7.03 9.98
 -1 0 -6 8 10.07
 -1 0 -5 780.28 73.09
 -1 0 -5 835.83 73.34
 -1 0 -5 685.4 71.83
 -1 0 -4 5887.86 520.96
 -1 0 -4 6113.37 525.45
 1 0 4 6219.21 522.12
 -1 0 -3 461.42 41.24
 -1 0 -3 447.8 44.19
 -1 0 -2 3585.48 323.58
 -1 0 -2 4011.88 325.32
 -1 0 -1 1627.35 142.61
 -1 0 0 913.08 80.89
 -1 0 1 551.54 49.86
 -1 0 2 2140.46 187.03
 -1 0 3 966.06 85.22
 -1 0 4 1361.7 119.12
 1 0 -4 1368.4 120.12
 1 0 -5 1012 90.72
 1 0 -5 925.98 88.59
 -1 0 5 916 84.03
 1 0 -5 984.27 88.95
 1 0 -6 1814.59 165.64
 1 0 -7 1179.68 100.73
 1 0 -7 1118.08 104.98
 1 0 -7 975.49 102.68
 1 0 -8 110.17 15.32
 1 0 -8 79.76 19.53
 1 0 -8 108.49 15.66
 1 0 -8 95.38 14.94
 1 0 -9 8.93 8.6
 1 0 -9 6.52 17.54
 1 0 -9 -1.3 7.68
 1 0 -10 736.14 69.36
 1 0 -10 614.87 70.96
 1 0 -10 657.59 64.78
 1 0 -10 641 63.61
 1 0 -10 754.14 69.73
 1 0 -11 313.19 33.86
 1 0 -11 317.34 37.27
 1 0 -11 359.73 34.47
 1 0 -11 352.18 34.79
 1 0 -12 209.89 23.05
 1 0 -12 235.94 23.57
 -1 -1 -13 227.42 22.69
 -1 -1 -13 221.28 21.82
 -1 -1 -12 539.66 48.44
 -1 -1 -12 479.69 49.04
 -1 -1 -11 486.24 49.31
 -1 -1 -11 428.95 44.66
 -1 -1 -10 363.51 44.61
 -1 -1 -10 565.87 49.3
 -1 -1 -9 61.82 11.6
 -1 -1 -9 70.07 13.68
 -1 -1 -9 109.65 17.14
 -1 -1 -9 101.64 19.5
 -1 -1 -9 61.98 16.37
 1 1 9 48.67 19.04
 -1 -1 -9 85.93 14.28
 -1 -1 -8 24.71 6.71
 -1 -1 -8 18.75 8.82
 -1 -1 -8 18.56 13.1
 -1 -1 -8 29.42 9.82
 -1 -1 -8 22.44 8.79
 -1 -1 -7 740.48 79.1
 -1 -1 -7 810.94 76.12
 -1 -1 -7 816.32 76.32
 -1 -1 -7 906.41 79.36
 -1 -1 -6 211.42 25.3
 -1 -1 -6 177.22 22.4
 -1 -1 -6 235.46 26.26
 -1 -1 -5 4280.28 356.6
 -1 -1 -5 3846.99 355.97
 -1 -1 -4 4071.84 353.65
 -1 -1 -3 712.81 63.17
 1 1 2 2685.5 238.04
 -1 -1 -2 2767.34 237.8
 -1 -1 -1 48.1 7.58
 1 1 1 49.54 7.93
 1 1 0 63.34 8.51
 -1 -1 0 54.01 8.23
 -1 -1 1 622.84 55.64
 1 1 -1 619.09 55.62
 -1 -1 2 1674.34 146.47
 -1 -1 3 849.29 74.74
 -1 -1 4 237.57 23.52
 1 1 -4 207.38 28.94
 -1 -1 5 462.63 42.97
 1 1 -5 390.59 46.82
 1 1 -5 541.22 50.13
 1 1 -6 1702.35 146.17
 1 1 -6 1508.56 149.29
 1 1 -7 38.93 9.99
 1 1 -7 26.49 13.33
 1 1 -7 56.49 14.57
 1 1 -8 1.4 7.25
 1 1 -8 2.49 7.87
 1 1 -8 -5.19 10.58
 1 1 -8 6.42 16.84
 1 1 -8 23.71 13.08
 1 1 -9 288.8 37.19
 1 1 -9 330.59 41.33
 1 1 -9 333.48 33.76
 1 1 -9 290.4 33.03
 1 1 -9 321.74 37.42
 1 1 -10 502.3 58.21
 1 1 -10 578.86 56.32
 1 1 -10 521.31 56.55
 1 1 -11 293.57 30.65
 1 1 -11 293.92 30.44
 1 1 -11 329.13 34.32
 1 1 -12 313.73 28.36
 1 1 -12 279.99 27.73
 -1 -2 -13 333.17 30.22
 -1 -2 -13 297.02 30.17
 -1 -2 -13 326.65 31.41
 -1 -2 -12 303.2 32.24
 -1 -2 -12 319.98 31.16
 -1 -2 -11 422.54 41.38
 -1 -2 -11 345.55 38.34
 -1 -2 -11 379.54 42.19
 -1 -2 -10 623.1 55.03
 -1 -2 -10 456.79 50.64
 -1 -2 -10 493.29 51.76
 -1 -2 -9 77.18 11.6
 -1 -2 -9 78.61 18.48
 -1 -2 -9 79.62 17.23
 -1 -2 -9 61.16 13.2
 -1 -2 -9 76.78 14.08
 -1 -2 -9 62.6 14.63
 -1 -2 -8 206.37 23.55
 -1 -2 -8 189.27 27.98
 -1 -2 -8 238.39 30.12
 -1 -2 -8 291.29 27.95
 -1 -2 -8 243.14 26.43
 -1 -2 -8 222.02 25.91
 -1 -2 -7 327.9 36.15
 -1 -2 -7 335.41 35.83
 -1 -2 -7 309.3 33.76
 -1 -2 -7 305.26 35.12
 -1 -2 -6 2647.05 233
 -1 -2 -6 2651.86 233.15
 -1 -2 -6 2561.04 232.13
 -1 -2 -5 6120.68 464.19
 -1 -2 -5 5010.5 460.63
 -1 -2 -4 401.8 36.21
 1 2 4 377.33 36.08
 -1 -2 -2 1216.07 107.12
 -1 -2 -1 2670.49 233.01
 -1 -2 0 103.97 11.92
 -1 -2 1 2068.63 180.84
 1 2 -2 1673.66 147.63
 -1 -2 2 1689.95 147.74
 -1 -2 3 1709.78 160.76
 -1 -2 3 1890.95 159.84
 1 2 -4 1110.89 101.42
 -1 -2 4 1057.01 96.62
 1 2 -5 695.2 68.65
 1 2 -6 2.03 10.82
 1 2 -6 6.81 6.93
 1 2 -6 8.43 5.21
 -1 -2 6 9.14 5.37
 1 2 -7 180.82 28.07
 1 2 -7 202.27 22.91
 1 2 -7 177.82 26.33
 1 2 -8 133.91 18.05
 1 2 -8 136.93 23.3
 1 2 -8 134.7 18.18
 1 2 -9 1131.32 93.42
 1 2 -9 826.08 83.08
 1 2 -9 873.42 82.92
 1 2 -9 953.18 87.48
 1 2 -9 844.02 88.57
 1 2 -10 245.35 32.03
 1 2 -10 199.95 30.85
 1 2 -10 305.27 31.28
 1 2 -10 248.32 27.26
 1 2 -10 291.56 27.92
 1 2 -11 303.76 29.33
 1 2 -11 265.21 28.86
 1 2 -11 323.46 32.67
 1 2 -11 311.53 29.67
 -1 -3 -14 66.48 10.37
 -1 -3 -14 74.07 8.59
 -1 -3 -13 606.56 52.73
 -1 -3 -13 518.57 52.28
 -1 -3 -12 57.64 10.61
 -1 -3 -12 66.42 9.88
 -1 -3 -11 13.16 7.16
 -1 -3 -11 16.37 8.98
 -1 -3 -11 10.32 9.43
 -1 -3 -11 10 5.92
 -1 -3 -10 29.16 11.54
 -1 -3 -10 51.57 14.17
 -1 -3 -10 40.77 13.16
 -1 -3 -10 28.92 11.55
 -1 -3 -9 108.78 19.75
 -1 -3 -9 108.51 17.36
 -1 -3 -9 92.42 16.09
 -1 -3 -9 116.89 14.26
 -1 -3 -9 113.48 17.49
 -1 -3 -8 303.46 37.48
 -1 -3 -8 455.86 39.74
 -1 -3 -8 351.38 39.08
 -1 -3 -8 429.05 39.55
 -1 -3 -8 331.79 39.84
 -1 -3 -7 2880.83 250.34
 -1 -3 -7 3060.2 251.43
 -1 -3 -7 2556.52 249.15
 -1 -3 -6 3275.16 291.24
 -1 -3 -6 3320.09 291.78
 -1 -3 -5 705.24 65.76
 1 3 5 683.95 62.73
 -1 -3 -4 180.46 19.59
 -1 -3 -3 651.19 59.86
 -1 -3 -2 33.68 9.13
 -1 -3 -1 70.12 11.85
 -1 -3 0 2174.7 191.45
 -1 -3 1 2375.76 208.97
 -1 -3 2 2162.3 191.15
 1 3 -3 543.56 51.04
 -1 -3 3 592.01 53.09
 1 3 -3 569.83 56.38
 1 3 -4 72.11 13.83
 -1 -3 4 68.94 11.37
 1 3 -5 71.47 11.62
 1 3 -5 81.91 15.54
 1 3 -5 81.6 11.89
 -1 -3 5 80.01 11.71
 1 3 -6 223.93 24.13
 1 3 -6 192.66 22.96
 1 3 -6 232.54 27.57
 1 3 -7 310.72 31.82
 1 3 -7 268.67 34.49
 1 3 -7 290.25 30.81
 1 3 -7 303.33 31.66
 1 3 -7 323.09 38.79
 1 3 -8 1226.21 109.03
 1 3 -8 1132.98 104.97
 1 3 -8 1190.66 112.86
 1 3 -8 1105.42 105.06
 1 3 -9 596.31 58.82
 1 3 -9 593.27 55.79
 1 3 -9 559.35 58.98
 1 3 -9 505.41 52.25
 1 3 -10 203.72 25.57
 1 3 -10 189.6 20.66
 1 3 -10 202.61 21.31
 1 3 -11 296.16 28.36
 -1 -4 -14 253.45 23.3
 -1 -4 -14 251.56 24.77
 -1 -4 -14 216.25 22.31
 -1 -4 -13 129.64 14.46
 -1 -4 -13 91.86 14.43
 -1 -4 -12 23.08 7.68
 -1 -4 -11 28.2 11.08
 -1 -4 -11 30.66 10.91
 -1 -4 -11 14.04 8.2
 -1 -4 -10 1112.47 98.86
 -1 -4 -10 952.96 95.86
 -1 -4 -10 913.62 97.36
 -1 -4 -10 965.76 98.17
 -1 -4 -9 1285.95 127.58
 -1 -4 -9 1315.71 128.13
 -1 -4 -9 1262.02 125.76
 -1 -4 -9 1373.99 127.05
 -1 -4 -8 846.86 92.8
 -1 -4 -8 901.38 93.29
 -1 -4 -8 994.46 92.41
 -1 -4 -8 965.72 94.14
 -1 -4 -8 1064.29 93.46
 -1 -4 -8 1262.16 94.32
 -1 -4 -7 1327.32 128.52
 -1 -4 -7 1382.07 126.49
 -1 -4 -7 1502.44 128.86
 -1 -4 -6 1498.6 145.08
 -1 -4 -6 1748.39 147.09
 -1 -4 -6 1770.76 148.47
 -1 -4 -6 1600.1 145.41
 -1 -4 -5 220.12 26.27
 -1 -4 -4 -0.31 3.23
 -1 -4 -4 3.43 9.07
 -1 -4 -3 295.97 31.41
 -1 -4 -2 3915.04 343.59
 -1 -4 -1 3227.44 284.23
 -1 -4 0 1822.4 179.69
 -1 -4 0 2416.4 182.34
 -1 -4 1 1636.92 146
 -1 -4 2 70.31 12.42
 1 4 -2 75.4 14.5
 -1 -4 3 10.89 7.24
 1 4 -4 72.69 14.8
 1 4 -4 97.11 12.65
 -1 -4 4 103.02 13.28
 -1 -4 4 59.38 11.74
 1 4 -5 171.27 24.22
 1 4 -5 196.66 21.85
 -1 -4 5 191.51 22.23
 1 4 -6 335.97 44.1
 1 4 -6 357.69 37.84
 1 4 -6 438.23 42.21
 1 4 -7 396.86 41.73
 1 4 -7 470.13 45.85
 1 4 -7 449.45 42.58
 1 4 -7 388.58 48.87
 1 4 -8 529.41 63.66
 1 4 -8 689.89 62.06
 1 4 -9 351.63 35.36
 -1 -4 9 361.15 36.1
 1 4 -9 399.7 41.01
 1 4 -10 146.48 15.54
 -1 -5 -14 73.88 10.41
 -1 -5 -14 76.07 11.87
 -1 -5 -13 4.74 5.03
 -1 -5 -13 -1.12 7.39
 -1 -5 -12 3.24 6.1
 -1 -5 -11 131.7 19.31
 -1 -5 -11 121.53 19.87
 -1 -5 -11 165.87 20.21
 -1 -5 -11 117.43 16.39
 -1 -5 -10 650.08 60.19
 -1 -5 -10 581.74 57.36
 -1 -5 -10 603.13 60.67
 -1 -5 -10 521.03 59.61
 -1 -5 -10 720.92 64.02
 -1 -5 -9 174.08 22.39
 -1 -5 -9 201.54 26.55
 -1 -5 -9 190.14 24.46
 -1 -5 -9 158.37 25.2
 -1 -5 -9 137.41 22.42
 -1 -5 -9 218.98 25.48
 -1 -5 -8 940.86 98.92
 -1 -5 -8 1086.15 97.25
 -1 -5 -8 972.67 97.92
 -1 -5 -8 877 98.14
 -1 -5 -8 960.57 98.5
 -1 -5 -7 393.87 47.39
 -1 -5 -7 478.45 47.58
 -1 -5 -7 531.6 46.57
 -1 -5 -6 540.79 55.28
 -1 -5 -6 621.86 56.47
 -1 -5 -5 89.37 14.83
 -1 -5 -5 72.1 15.5
 -1 -5 -5 59.2 13.75
 -1 -5 -4 695.87 62.66
 -1 -5 -4 835.57 68.21
 -1 -5 -4 613.5 67.56
 -1 -5 -3 1855.97 178.42
 -1 -5 -3 2024.94 174.1
 -1 -5 -2 2331.77 207.31
 -1 -5 -2 2299.45 203.39
 -1 -5 -1 854.59 97.22
 -1 -5 -1 1200.82 95.66
 -1 -5 0 1638.79 136.14
 -1 -5 0 1497.01 138.26
 -1 -5 0 1385.48 137.37
 -1 -5 1 24.72 9.2
 -1 -5 1 17.86 8.82
 -1 -5 1 13.94 8.37
 -1 -5 2 15.23 6.96
 -1 -5 3 47.28 10.71
 1 5 -3 42.96 9.48
 -1 -5 3 35.73 9.53
 -1 -5 4 260.97 29.77
 1 5 -4 280.13 29.4
 -1 -5 4 278.07 30.12
 1 5 -5 282.69 28.35
 1 5 -5 249.66 28.7
 1 5 -6 481.32 44.91
 1 5 -6 489.26 44.5
 -1 -5 7 502.49 50.56
 1 5 -8 291.3 36.46
 1 5 -8 330.4 32.03
 -1 -5 8 328.85 33.46
 1 5 -9 105.82 15.19
 1 5 -9 101.13 11.66
 -1 -5 9 95.74 12.2
 -1 -6 -14 -0.88 5.99
 -1 -6 -14 7.48 6.11
 -1 -6 -13 297.36 34.56
 -1 -6 -13 308.51 33.5
 -1 -6 -13 380.72 35.18
 -1 -6 -12 132.49 18.21
 -1 -6 -11 190.57 23.47
 -1 -6 -11 195.54 25.23
 -1 -6 -11 167.2 24.65
 -1 -6 -10 222.07 24.67
 -1 -6 -10 186.71 27.92
 -1 -6 -10 191.97 28.18
 -1 -6 -10 176.38 25.96
 -1 -6 -9 874.9 78.36
 -1 -6 -9 830.42 81.83
 -1 -6 -9 744.04 79.89
 -1 -6 -9 906.65 80.91
 -1 -6 -9 785.62 80.32
 -1 -6 -9 792.49 81.35
 -1 -6 -8 441.17 51.82
 -1 -6 -8 560.32 49.75
 -1 -6 -8 393.97 54.18
 -1 -6 -8 495.9 52.14
 -1 -6 -8 528.45 52.86
 -1 -6 -8 532.62 51.83
 -1 -6 -7 14.84 12.21
 -1 -6 -7 23.18 8.63
 -1 -6 -7 29.66 12.4
 -1 -6 -7 13.71 16.95
 -1 -6 -7 30.29 11.23
 -1 -6 -7 33.1 12.1
 -1 -6 -7 24.1 9.28
 -1 -6 -6 276.35 30.77
 -1 -6 -6 269.51 31.08
 -1 -6 -5 2467.89 233.22
 -1 -6 -5 2797.84 234.77
 -1 -6 -4 225.15 28.16
 -1 -6 -4 231.34 23.71
 -1 -6 -4 191.51 27.5
 -1 -6 -3 1395.14 127.94
 -1 -6 -3 1380.59 123.08
 -1 -6 -2 563.96 55.37
 -1 -6 -2 535.43 51.1
 -1 -6 -1 322.18 37.34
 -1 -6 -1 353.95 38.46
 -1 -6 0 735.83 68.86
 -1 -6 0 646.86 66.09
 -1 -6 0 774.27 69.49
 -1 -6 1 146.94 20.44
 -1 -6 1 138.67 27.96
 1 6 -1 173.11 18.91
 -1 -6 1 129.71 18.68
 -1 -6 1 184.11 21.42
 -1 -6 2 72.43 13.64
 1 6 -2 68.72 11.98
 -1 -6 2 68.67 12.29
 -1 -6 3 500.36 48.27
 1 6 -3 443.61 46.77
 -1 -6 3 500.1 49.08
 -1 -6 4 412.52 41.39
 1 6 -4 370.09 39.65
 1 6 -5 542.48 52.67
 1 6 -5 532.57 59.23
 1 6 -6 831.53 76.14
 -1 -6 6 797.78 78.02
 1 6 -7 187.58 24.34
 1 6 -7 169.06 18.65
 -1 -6 7 175.49 21.21
 1 6 -8 65.69 11.79
 -1 -6 8 45.16 9.24
 -1 -7 -14 116.95 13.63
 -1 -7 -14 106.25 13.34
 -1 -7 -13 309 35.16
 -1 -7 -13 415.27 36.43
 -1 -7 -13 315.63 34.2
 -1 -7 -12 482.55 46.29
 -1 -7 -12 335.51 44.74
 -1 -7 -12 508.31 44.02
 -1 -7 -12 427.55 45.6
 -1 -7 -11 474.52 59.85
 -1 -7 -11 611.89 61.95
 -1 -7 -11 668.2 64.13
 -1 -7 -11 544.87 60.51
 -1 -7 -11 726.52 62.85
 -1 -7 -11 675.42 59.42
 -1 -7 -10 270.04 36
 -1 -7 -10 358.19 38.41
 -1 -7 -10 245.44 34.54
 -1 -7 -10 304.6 34.98
 -1 -7 -9 281.43 34.28
 -1 -7 -9 220.56 33.13
 -1 -7 -9 291.54 38.55
 -1 -7 -9 236.78 33.83
 -1 -7 -9 308.53 34.2
 -1 -7 -9 272.5 32.72
 -1 -7 -8 121.06 26.85
 -1 -7 -8 134.52 23.09
 -1 -7 -8 142.87 21.68
 -1 -7 -8 166.66 23.58
 -1 -7 -8 99.3 20.34
 -1 -7 -8 126.59 26.36
 -1 -7 -8 101.04 19.01
 -1 -7 -7 68.36 18.21
 -1 -7 -7 64.7 16.03
 -1 -7 -7 51.76 16.45
 -1 -7 -7 45.75 15.23
 -1 -7 -7 69.55 14.18
 -1 -7 -7 92.48 24.72
 -1 -7 -7 59.31 14.57
 -1 -7 -7 79.47 23.14
 -1 -7 -7 66.32 15.71
 -1 -7 -7 101.61 15.35
 -1 -7 -6 633.56 59.9
 -1 -7 -6 557.99 66.79
 -1 -7 -6 570.55 66.16
 -1 -7 -6 615.74 59.69
 -1 -7 -6 515.81 60.83
 -1 -7 -6 460.09 60.54
 -1 -7 -6 758.93 61.23
 -1 -7 -5 267.06 42.38
 -1 -7 -5 332.64 48.33
 -1 -7 -5 391.28 38.31
 -1 -7 -5 370.24 40.05
 -1 -7 -5 392.7 41.98
 -1 -7 -5 408.77 37.48
 -1 -7 -5 289.74 46.14
 -1 -7 -5 445.82 43.18
 -1 -7 -4 1383.44 159.99
 -1 -7 -4 1823.89 156.07
 -1 -7 -4 1646.78 165.31
 -1 -7 -4 1728.55 156.86
 -1 -7 -4 1952.05 160.31
 -1 -7 -4 1752.58 156.56
 -1 -7 -4 1464.01 162.66
 -1 -7 -4 2034.8 161.07
 -1 -7 -3 1667.55 161.79
 -1 -7 -3 1671.64 151.58
 -1 -7 -3 1760.98 152.57
 -1 -7 -3 1667.29 155.39
 -1 -7 -3 1645.19 159.52
 -1 -7 -3 1410.03 156.08
 -1 -7 -3 2008.21 157.37
 -1 -7 -2 188.82 27.32
 -1 -7 -2 162.97 29.45
 -1 -7 -2 223.37 33.26
 -1 -7 -2 219.78 23.31
 -1 -7 -2 227.34 25.63
 -1 -7 -2 207.69 31.46
 -1 -7 -2 234.71 29.11
 1 7 1 284.94 31.85
 -1 -7 -1 258.86 40.67
 -1 -7 -1 346.47 37.12
 -1 -7 -1 309.8 40.2
 -1 -7 -1 299.88 33.12
 -1 -7 -1 371.46 36.3
 -1 -7 -1 320.28 32.89
 -1 -7 -1 384.58 42.24
 -1 -7 -1 346.47 37.05
 -1 -7 0 125.72 20.31
 -1 -7 0 112.2 23.52
 -1 -7 0 156.3 20.35
 -1 -7 0 112.08 27.97
 -1 -7 0 146.59 18.88
 1 7 0 114.61 16.6
 -1 -7 0 172.63 19.13
 -1 -7 0 143.58 20.36
 -1 -7 1 173.04 21.22
 -1 -7 1 190.76 22.64
 -1 -7 1 122.13 19.91
 1 7 -1 159.79 19.43
 -1 -7 1 139.83 19.8
 -1 -7 1 145.38 21.08
 1 7 -2 382.03 38.46
 -1 -7 2 459.92 41.75
 -1 -7 3 1051.47 95.69
 1 7 -3 1053.85 93.76
 -1 -7 3 911 95.29
 1 7 -4 574.24 55.66
 -1 -7 4 673.84 58.57
 -1 -7 4 499.83 57.61
 1 7 -4 542.13 61.64
 -1 -7 5 411.54 43.97
 1 7 -6 54.89 9.54
 1 7 -6 33.46 11.43
 -1 -7 6 35.31 10.36
 -1 -7 7 88.51 12.56
 1 7 -7 89.5 13.58
 -1 -8 -14 121.99 13.68
 -1 -8 -13 102.75 14.77
 -1 -8 -13 102.43 14.12
 -1 -8 -12 216.88 23.17
 -1 -8 -12 157.98 22.83
 -1 -8 -12 214.12 24.56
 -1 -8 -11 226.13 29.59
 -1 -8 -10 9.89 14.13
 -1 -8 -10 16.44 12.5
 -1 -8 -10 11.9 13.89
 -1 -8 -10 -2.51 12.8
 -1 -8 -10 -2.27 13.51
 -1 -8 -9 10.6 19.24
 -1 -8 -9 -2.52 13.71
 -1 -8 -9 -5.02 14.48
 -1 -8 -9 8.5 13.28
 -1 -8 -9 5.04 13.05
 -1 -8 -8 65.66 19.08
 -1 -8 -8 53.57 25.12
 -1 -8 -8 64.85 16.31
 -1 -8 -8 110.56 15.76
 -1 -8 -8 66.85 15.8
 -1 -8 -8 63.21 18.57
 -1 -8 -8 77.05 19.62
 -1 -8 -8 60.93 18.26
 -1 -8 -8 80.25 18.49
 -1 -8 -8 71.47 25
 -1 -8 -7 235.41 37.56
 -1 -8 -7 138.02 25.3
 -1 -8 -7 155.26 22.33
 -1 -8 -7 126.23 26.85
 -1 -8 -7 195.12 26.39
 -1 -8 -7 166.47 25.76
 -1 -8 -7 158.95 23.62
 -1 -8 -7 176.2 26.09
 -1 -8 -7 207.91 36.39
 -1 -8 -6 469.66 43.14
 -1 -8 -6 314.74 50.1
 -1 -8 -6 388.52 42.46
 -1 -8 -6 371.05 46.17
 -1 -8 -6 340.32 40.61
 -1 -8 -6 317.33 49.37
 -1 -8 -6 356.09 42.96
 -1 -8 -5 861.38 75.05
 -1 -8 -5 601.31 78.1
 -1 -8 -5 686.79 81.64
 -1 -8 -5 721.11 70.18
 -1 -8 -5 599.65 74.94
 -1 -8 -5 760.62 71.45
 -1 -8 -5 746.48 69.2
 -1 -8 -5 773.14 73.62
 -1 -8 -4 771.1 96.15
 -1 -8 -4 1008.87 92.25
 -1 -8 -4 952.74 101.05
 -1 -8 -4 1071.51 95.87
 -1 -8 -4 1036.1 91.86
 -1 -8 -4 921.75 90.88
 -1 -8 -4 1033.34 95.13
 -1 -8 -3 847.72 77.72
 -1 -8 -3 737.32 76.82
 -1 -8 -3 746.89 82.03
 -1 -8 -3 650.93 79.58
 -1 -8 -3 816.24 74.36
 -1 -8 -2 138.87 27.13
 1 8 2 105.92 15.12
 -1 -8 -2 114.69 20.81
 -1 -8 -2 133.2 27.53
 -1 -8 -2 135.18 19.77
 -1 -8 -2 139.25 17.46
 -1 -8 -2 144.5 22.93
 -1 -8 -1 16.4 11.63
 -1 -8 -1 26.42 11.87
 -1 -8 -1 46.02 15.18
 -1 -8 -1 38.03 20.63
 1 8 1 14.5 7.7
 -1 -8 -1 33.74 10.65
 -1 -8 0 254.53 32.55
 -1 -8 0 284.89 33.98
 -1 -8 0 321.02 34.61
 -1 -8 0 258.66 37.64
 -1 -8 0 273.95 32.35
 1 8 0 312.28 31.26
 -1 -8 1 235.19 29
 1 8 -1 222.96 27.03
 -1 -8 1 277.04 30.84
 1 8 -2 347.95 33.88
 1 8 -2 294.6 38.6
 -1 -8 2 284.6 35.52
 -1 -8 3 390.11 41.84
 1 8 -3 369.64 39.19
 -1 -8 3 401.37 41.74
 -1 -8 4 219.31 27.46
 -1 -8 5 41.94 10.61
 1 8 -5 17.74 8.75
 1 8 -5 35.16 7.84
 -1 -8 6 16.91 7.21
 -1 -9 -13 127.01 14.84
 -1 -9 -13 109.51 13.47
 -1 -9 -12 84.79 12.59
 -1 -9 -12 99.41 14.37
 -1 -9 -11 7.3 7.59
 -1 -9 -11 18.69 13.25
 -1 -9 -11 3.98 13.24
 -1 -9 -11 13.57 10.74
 -1 -9 -11 12.06 9.47
 -1 -9 -10 52.98 14.89
 -1 -9 -10 71.98 18.08
 -1 -9 -10 54.28 16.39
 -1 -9 -10 58.57 17.59
 -1 -9 -10 65.07 17.68
 -1 -9 -9 91.69 21.34
 -1 -9 -9 67.13 19.99
 -1 -9 -9 119.23 22.38
 -1 -9 -9 76.04 26.86
 -1 -9 -9 122.5 19.48
 -1 -9 -9 107.86 21.76
 -1 -9 -8 486.3 58.7
 -1 -9 -8 357.89 56.07
 -1 -9 -8 472.68 48.12
 -1 -9 -8 392.46 48.84
 -1 -9 -8 418.6 49.34
 -1 -9 -8 421.96 45.65
 -1 -9 -8 485.63 51.69
 -1 -9 -8 441.04 51.31
 -1 -9 -7 339.05 37.72
 -1 -9 -7 339.25 41.77
 -1 -9 -7 359.64 39.33
 -1 -9 -7 289.75 38.26
 -1 -9 -7 237.3 37.9
 -1 -9 -7 348.7 43.24
 -1 -9 -7 311.55 38.22
 -1 -9 -7 353.2 50.78
 -1 -9 -7 394.92 53.09
 -1 -9 -6 436.95 47.8
 -1 -9 -6 385.16 49.93
 -1 -9 -6 409.1 48
 -1 -9 -6 473.27 48.13
 -1 -9 -6 486.89 49.87
 -1 -9 -6 396.57 52.88
 -1 -9 -6 442.3 58.78
 -1 -9 -5 439.22 46.75
 -1 -9 -5 349.8 46.95
 -1 -9 -5 374.29 51.96
 -1 -9 -5 401.04 47.45
 -1 -9 -5 412.34 44.82
 -1 -9 -5 444.85 56.02
 -1 -9 -5 368.83 43.12
 -1 -9 -5 468.56 43.41
 -1 -9 -4 73.29 19.49
 -1 -9 -4 79.7 30.94
 -1 -9 -4 95.09 16.95
 -1 -9 -4 74.17 17.06
 -1 -9 -4 116.2 20.03
 -1 -9 -4 86.59 27.49
 -1 -9 -4 107.16 21.93
 -1 -9 -3 45.37 23.92
 -1 -9 -3 21.08 11.78
 -1 -9 -3 16.44 14.1
 -1 -9 -3 15.49 11.9
 -1 -9 -3 37.63 21.06
 -1 -9 -3 15.46 13.81
 -1 -9 -3 21.55 13.32
 -1 -9 -2 27.45 13.64
 -1 -9 -2 47.95 13.42
 -1 -9 -2 33.08 14.43
 -1 -9 -2 34.64 12.9
 1 9 2 30.04 8.1
 -1 -9 -2 53.44 11.11
 -1 -9 -2 36.4 22.4
 -1 -9 -1 391.23 45.85
 -1 -9 -1 454.57 52.37
 -1 -9 -1 421.84 44.34
 1 9 1 396.37 42.38
 -1 -9 -1 534.09 49.67
 -1 -9 0 856.52 77.25
 -1 -9 0 843.57 83.38
 1 9 0 737.35 74.8
 -1 -9 1 500.2 57.77
 -1 -9 1 654.06 57.83
 1 9 -1 469.01 52.73
 -1 -9 1 636.63 56.65
 -1 -9 2 245.9 31.85
 -1 -9 3 122.28 16.33
 -1 -9 3 77.17 16.23
 1 9 -3 109.92 15.04
 -1 -9 4 33.8 10.52
 -1 -9 4 53.43 10.43
 -1 -9 5 0.77 5.46
 1 9 -5 4.53 4.42
 -1 -10 -12 5.54 6.73
 -1 -10 -11 49.81 11.98
 -1 -10 -11 62.45 11.69
 -1 -10 -11 61.64 14.69
 -1 -10 -10 17.98 13.82
 -1 -10 -10 6.26 12.46
 -1 -10 -10 10.38 10.55
 -1 -10 -8 374.55 50.16
 -1 -10 -8 340.54 40.68
 -1 -10 -8 336.16 43.57
 -1 -10 -8 370.34 41.14
 -1 -10 -8 294.68 38.58
 -1 -10 -8 353.29 42.53
 -1 -10 -8 324.83 38.83
 -1 -10 -7 291.57 34.45
 -1 -10 -7 278.31 35.64
 -1 -10 -7 275.45 39.8
 -1 -10 -7 263.23 35.43
 -1 -10 -7 313.09 48.37
 -1 -10 -7 268.17 35.1
 -1 -10 -7 290.73 38.64
 -1 -10 -6 578.71 65.13
 -1 -10 -6 603.22 62.93
 -1 -10 -6 497.59 66.42
 -1 -10 -6 706.19 64.09
 -1 -10 -6 622.01 64.2
 -1 -10 -6 581.57 72.58
 -1 -10 -5 119.25 30.89
 -1 -10 -5 51.1 16.31
 -1 -10 -5 44.6 14.33
 -1 -10 -5 46.11 15.83
 -1 -10 -5 72.55 27.99
 -1 -10 -5 62.6 17.79
 -1 -10 -5 49.48 14.36
 -1 -10 -4 35.33 14.83
 -1 -10 -4 7.23 24.29
 -1 -10 -4 13.66 14.26
 -1 -10 -4 26.84 12.75
 -1 -10 -4 14.65 12.6
 -1 -10 -3 140.55 22.5
 -1 -10 -3 116.58 21.83
 -1 -10 -3 121.98 29.56
 -1 -10 -3 147.86 21.49
 -1 -10 -3 202.63 27.29
 -1 -10 -2 298.83 33.16
 -1 -10 -2 322.95 35.98
 -1 -10 -2 217 32.68
 -1 -10 -2 194.27 37.13
 -1 -10 -2 213.98 29.6
 -1 -10 -2 298.32 32.45
 -1 -10 -1 382.87 41.12
 -1 -10 -1 375.5 43.66
 1 10 1 282.75 34.14
 -1 -10 -1 391.54 36.66
 -1 -10 -1 318.2 39.94
 -1 -10 0 832.14 82.53
 -1 -10 1 376.62 45.63
 1 10 -1 423.2 41.96
 -1 -10 1 470.15 43.92
 -1 -10 2 288.24 27.13
 -1 -10 2 193.42 27.79
 1 10 -2 236.1 25.11
 1 10 -3 24.11 7.85
 -1 -10 3 47.08 8.54
 -1 -10 4 -2.51 3.86
 1 10 -4 0.46 3.8
 -1 -11 -11 47.18 9.05
 -1 -11 -11 51.97 12.89
 -1 -11 -10 134.15 20.3
 -1 -11 -10 118.86 16.97
 -1 -11 -10 115.37 14.2
 -1 -11 -9 375.62 44.03
 -1 -11 -9 363.05 42.39
 -1 -11 -9 421 41.72
 -1 -11 -8 210.29 28.14
 -1 -11 -8 153.83 24.38
 -1 -11 -8 168.74 28.62
 -1 -11 -8 146.22 22.36
 -1 -11 -8 175.56 24.8
 -1 -11 -7 217.58 28.39
 -1 -11 -6 139.31 20.69
 -1 -11 -6 119.63 23.6
 -1 -11 -5 27.01 10.67
 -1 -11 -5 7.7 15.09
 -1 -11 -4 43.82 13.93
 -1 -11 -4 68.36 18.08
 -1 -11 -3 205.8 28.1
 -1 -11 -2 176.94 26.31
 -1 -11 -2 221.76 31.5
 1 11 1 246.57 24.95
 -1 -11 -1 217.52 29.51
 -1 -11 0 10.68 10.43
 -1 -11 1 136.76 18.83
 1 11 -2 48.29 8
 -1 -12 -11 245.91 24.64
 -1 -12 -11 253.36 25.81
 -1 -12 -10 159.48 18.59
 -1 -12 -10 156.46 19.8
 -1 -12 -9 95.12 16.19
 -1 -12 -9 104.14 15.18
 -1 -12 -8 65.81 16.57
 -1 -12 -8 74.02 13.76
 -1 -12 -8 64.12 14.33
 -1 -12 -7 20.15 10.12
 -1 -12 -7 35.58 12.64
 -1 -12 -7 39.52 14.19
 -1 -12 -6 57.04 14.13
 -1 -12 -6 57.38 15.25
 -1 -12 -6 75.7 15.04
 -1 -12 -6 64.98 21.34
 -1 -12 -5 64.75 15.31
 -1 -12 -5 51.58 14.3
 -1 -12 -5 88.1 21.95
 -1 -12 -4 114.57 17.7
 -1 -12 -4 102.64 16.91
 -1 -12 -3 198.98 24.07
 -1 -12 -3 176.48 22.82
 -1 -12 -2 180.87 24.16
 -1 -12 -2 247.23 26.94
 1 12 2 245.86 23.58
 1 12 1 201.89 20.71
 -1 -12 -1 185.14 22.91
 1 12 0 78.01 9.78
 -1 -13 -9 26.79 5.73
 -1 -13 -9 10.58 5.88
 -1 -13 -8 0.82 6.56
 -1 -13 -8 -0.75 5.53
 -1 -13 -7 30.7 7.74
 -1 -13 -7 11.56 7.07
 -1 -13 -6 34.89 8.72
 -1 -13 -6 40.3 9.18
 -1 -13 -5 137.37 15.78
 -1 -13 -5 123.86 15.29
 -1 -13 -4 138.38 15.97
 -1 -13 -3 130.78 14.77
 2 -11 -3 48.93 13.8
 2 -11 -4 -11.71 9.01
 2 -11 -4 -1.62 13.57
 2 -11 -5 -1.65 12.75
 2 -11 -5 9.76 9.01
 2 -11 -6 57.86 15.67
 2 -11 -6 49.11 12.21
 2 -11 -6 78.19 16.32
 2 -11 -7 330.31 37.52
 2 -11 -7 351.82 34.63
 2 -11 -7 315.78 35.36
 2 -11 -8 249.67 26.79
 2 -11 -8 276.97 30.9
 -2 10 -1 106.76 11.51
 -2 10 0 92.73 10.91
 2 -10 -1 339.64 41.3
 -2 10 1 400.15 36.26
 2 -10 -1 335.26 39.49
 2 -10 -2 102.06 17.25
 2 -10 -2 119.83 23.8
 2 -10 -2 158.51 25.26
 2 -10 -3 -13.76 17.38
 2 -10 -4 91.06 22.21
 2 -10 -5 203.63 32.85
 2 -10 -6 -8.73 21.29
 2 -10 -6 13.93 21.15
 2 -10 -7 -9.87 19.8
 2 -10 -7 11.01 19.02
 2 -10 -7 7.99 13.81
 2 -10 -8 184.02 24.42
 2 -10 -8 183.14 24.72
 2 -10 -8 209.21 30.83
 2 -10 -8 225.86 32.89
 2 -10 -9 123.33 16.38
 2 -10 -9 96.7 23.1
 2 -10 -9 121.92 21.39
 2 -10 -10 1.1 9.19
 -2 9 -3 267.56 25.75
 2 -9 2 306.94 35.89
 2 -9 2 412.37 41.01
 -2 9 -2 314.27 31.93
 2 -9 2 345.06 36.23
 2 -9 1 140.13 21.43
 2 -9 1 159.01 27.84
 2 -9 1 119.27 20.33
 2 -9 0 170.22 26.08
 2 -9 0 214.49 32.52
 2 -9 0 175.57 25.32
 2 -9 0 173.42 25.92
 2 -9 -1 2.23 11.39
 2 -9 -1 10 13.28
 2 -9 -1 -2.33 12.09
 2 -9 -1 3.06 20.69
 2 -9 -2 161.43 24.54
 2 -9 -2 157.54 26.35
 2 -9 -2 147.62 23.62
 2 -9 -3 73.1 16.99
 2 -9 -4 381.39 42.97
 2 -9 -5 82.54 17.88
 2 -9 -6 136.7 22.65
 2 -9 -7 293.71 44.72
 2 -9 -7 398.21 51.43
 2 -9 -8 57.28 24.19
 2 -9 -8 35.96 14.75
 2 -9 -8 59.95 22.96
 2 -9 -9 10.33 16.45
 2 -9 -9 35.48 12.02
 2 -9 -9 19.14 19.13
 2 -9 -10 54.33 17.69
 2 -9 -10 45.3 15.85
 2 -9 -11 66.66 13.17
 -2 8 -5 222.17 21.39
 -2 8 -4 337.82 31.48
 2 -8 4 295.89 34.34
 2 -8 3 469.75 48.65
 2 -8 3 437.43 51.07
 2 -8 2 302.4 37.98
 2 -8 2 236.68 32.63
 2 -8 2 247.06 31.26
 2 -8 1 76.38 17.64
 2 -8 1 67.18 18.13
 2 -8 0 45.59 16.75
 2 -8 0 40.87 16.35
 2 -8 0 77.65 26.7
 2 -8 0 62.45 26.94
 2 -8 0 56.24 17.49
 -2 8 1 164.46 26.44
 2 -8 -1 211.88 35.17
 2 -8 -1 216.44 30.04
 2 -8 -1 221.11 40.49
 2 -8 -1 210.18 29.57
 2 -8 -1 176.68 27.9
 -2 8 2 194.89 29.63
 2 -8 -2 188.77 38.04
 2 -8 -2 233.57 32.36
 2 -8 -2 278.55 43.32
 2 -8 -2 219.4 29.91
 2 -8 -2 189.61 35.94
 2 -8 -2 238.5 31.12
 2 -8 -3 171.85 25.69
 -2 8 3 169.7 25.98
 2 -8 -3 171.98 26.93
 2 -8 -3 113.43 29.12
 2 -8 -3 199.04 38.03
 2 -8 -3 174.31 39.88
 2 -8 -4 264.1 37.54
 2 -8 -4 240.22 47.99
 -2 8 4 281.66 36.05
 2 -8 -4 320.93 46.73
 2 -8 -4 263.34 33.77
 2 -8 -5 432.49 61.9
 2 -8 -5 446.67 62.38
 -2 8 5 524.28 54
 2 -8 -6 659.92 84.53
 2 -8 -6 841.52 90.01
 2 -8 -6 744.68 85
 2 -8 -6 792.44 78.4
 2 -8 -7 109.36 34.07
 2 -8 -7 221.47 24.88
 2 -8 -7 146.3 32.59
 2 -8 -7 146 25.48
 2 -8 -7 119.15 32.77
 2 -8 -8 24.97 14.88
 2 -8 -9 81.99 23.47
 2 -8 -9 51.22 14.39
 2 -8 -9 68.57 24.66
 2 -8 -9 80.31 24.75
 2 -8 -10 29.35 16.09
 2 -8 -10 20.8 20.26
 2 -8 -10 47.6 19.26
 2 -8 -11 67.95 16.23
 2 -8 -11 71.81 17.43
 2 -7 6 306.26 30.06
 -2 7 -6 311.04 29.18
 -2 7 -5 516.73 48.34
 2 -7 5 511 51.63
 2 -7 4 568.71 58.77
 2 -7 4 571 61.11
 2 -7 3 326.92 37.22
 2 -7 3 295.44 37.81
 2 -7 2 16.31 12.72
 2 -7 2 9.92 13.89
 2 -7 2 10.09 21.44
 -2 7 -1 30.44 12.08
 2 -7 1 25.05 23.54
 2 -7 1 39.23 26.59
 -2 7 0 21.88 10.98
 2 -7 0 43.34 27.7
 2 -7 0 8.12 14.11
 -2 7 1 529.72 58.05
 2 -7 -1 607.48 59.57
 2 -7 -1 408.37 66.44
 2 -7 -1 591.28 60.51
 2 -7 -2 318.84 39.7
 2 -7 -2 262.49 48.24
 2 -7 -2 424.18 41.05
 2 -7 -2 301.13 38.12
 2 -7 -2 361.4 48.69
 -2 7 2 245.3 37
 -2 7 3 309.15 44
 2 -7 -3 412.01 54.12
 2 -7 -3 389.31 53.33
 2 -7 -3 371.71 58.15
 2 -7 -3 453.16 45.42
 2 -7 -3 337.88 48
 2 -7 -3 395.61 44.72
 2 -7 -3 409.03 46.28
 2 -7 -4 27.5 25.03
 -2 7 4 18.28 13.99
 2 -7 -4 8.72 29.04
 2 -7 -4 28.02 16.78
 2 -7 -4 19.5 13.55
 2 -7 -4 29.49 27.35
 2 -7 -4 12.59 24.55
 2 -7 -5 65.03 30.84
 2 -7 -5 14.31 25.9
 -2 7 5 49.72 15.06
 2 -7 -5 43.02 25.33
 2 -7 -5 16.78 25.97
 2 -7 -6 186.65 25.43
 2 -7 -6 127.75 34.63
 2 -7 -6 137.1 34.1
 2 -7 -6 215.14 40.82
 -2 7 6 184.18 25.81
 2 -7 -6 187.14 37.9
 2 -7 -7 -4.87 28.7
 2 -7 -7 8.86 26.12
 -2 7 7 4.17 9.56
 2 -7 -7 -10.59 21.66
 2 -7 -7 4.25 11.59
 2 -7 -8 120.09 30.9
 2 -7 -8 114.92 22.86
 2 -7 -8 162.26 22.18
 2 -7 -8 92.89 30.97
 2 -7 -8 109.94 22.31
 2 -7 -9 281.82 36.15
 2 -7 -10 134.47 27.2
 2 -7 -10 98.46 25.13
 2 -7 -10 126.17 23.52
 2 -7 -10 110.33 20.39
 2 -7 -11 168.25 25.75
 2 -7 -11 169.72 27.15
 2 -7 -12 76.99 14.91
 -2 6 -7 499.61 45.73
 2 -6 6 445.8 49.46
 -2 6 -6 533.69 47.32
 2 -6 5 561.73 53.97
 2 -6 5 448.45 54.54
 2 -6 4 373.37 41
 2 -6 4 287.62 42.48
 2 -6 3 -3.29 19.42
 2 -6 2 -2.59 12.06
 2 -6 2 10.74 14.27
 2 -6 1 105.21 18.96
 -2 6 -1 54.08 14.03
 2 -6 1 50.35 25.1
 2 -6 1 97.8 19.85
 2 -6 0 634.92 65.17
 2 -6 0 676.44 64.67
 2 -6 0 513.73 70.24
 -2 6 0 602.86 62.6
 2 -6 -1 693.98 80.77
 2 -6 -1 683.5 82.85
 2 -6 -1 945.12 80.54
 2 -6 -1 773.99 77.76
 2 -6 -1 705.48 86.66
 -2 6 1 841.03 79.17
 2 -6 -2 806.95 99.99
 2 -6 -2 862.58 97.32
 2 -6 -2 1169.27 94.62
 2 -6 -2 798.16 96.91
 2 -6 -2 986.1 91.88
 -2 6 2 809.4 92.28
 2 -6 -2 1124.07 93.85
 2 -6 -3 630.83 63.82
 2 -6 -3 684.39 74.76
 2 -6 -3 643.64 66.59
 -2 6 3 629.52 67.08
 2 -6 -3 597.17 76.5
 2 -6 -3 687.29 66.23
 2 -6 -3 583.93 72.14
 2 -6 -3 723.67 67.7
 2 -6 -3 629.26 73.97
 2 -6 -4 58.74 16.14
 -2 6 4 30.41 13.24
 2 -6 -4 33.16 24.95
 2 -6 -4 29.17 28.81
 2 -6 -4 64.45 23.98
 2 -6 -4 35.22 23.82
 2 -6 -5 3.98 19.72
 2 -6 -5 -1.9 9.96
 2 -6 -5 -4.04 27.28
 2 -6 -5 -13.17 24.21
 2 -6 -5 15.7 25.21
 -2 6 5 -2.23 12.58
 2 -6 -6 55.12 29.2
 2 -6 -6 41.79 23.59
 2 -6 -6 40.92 24.13
 2 -6 -6 51.48 12.39
 2 -6 -6 35.97 16.2
 2 -6 -6 74.17 17.7
 2 -6 -6 54.39 21.89
 2 -6 -6 24.45 12.53
 -2 6 6 27.11 13.52
 2 -6 -7 91.99 20.74
 2 -6 -7 84.45 29.94
 2 -6 -7 73.7 28.53
 2 -6 -7 52.45 27.34
 2 -6 -7 73.22 17.62
 2 -6 -7 109.06 17.77
 2 -6 -7 75.35 19.18
 2 -6 -8 372.73 58.95
 2 -6 -8 464.73 61.33
 2 -6 -8 477.52 53.91
 2 -6 -8 546.95 51.75
 2 -6 -9 457.39 47.83
 2 -6 -9 288.34 51.29
 2 -6 -9 487.56 45.13
 2 -6 -9 405.2 47.6
 2 -6 -9 299.53 50.53
 2 -6 -10 247.63 37.8
 2 -6 -11 241.76 40
 2 -6 -11 246.33 38.71
 2 -6 -11 440.05 37.51
 2 -6 -11 410.52 39.53
 2 -6 -12 42.95 14.06
 2 -6 -12 48.66 11.93
 2 -5 9 34.25 6.13
 -2 5 -8 397.79 40.02
 -2 5 -7 657.06 56.74
 -2 5 -7 569.62 56.47
 2 -5 6 308.79 35.97
 -2 5 -5 146.36 17.89
 2 -5 5 142.35 26.97
 2 -5 5 185 31.75
 2 -5 4 64.41 22.75
 -2 5 -4 74.28 11.91
 2 -5 3 27.92 13.08
 2 -5 3 28.03 17.2
 -2 5 -3 15.11 6.3
 -2 5 -2 126.17 14.64
 -2 5 -2 99.01 16.73
 2 -5 2 102.07 26.91
 2 -5 2 129.21 24.87
 2 -5 2 77.55 20.2
 -2 5 -1 725.71 70.98
 2 -5 1 738.94 74.29
 -2 5 0 1647.9 176.8
 2 -5 0 2276.27 180.95
 2 -5 0 2113.84 179.1
 2 -5 -1 1731.47 148.99
 2 -5 -1 1527.81 152.29
 2 -5 -1 1704.22 148.24
 -2 5 1 1454.93 148.83
 2 -5 -2 290.9 40.32
 2 -5 -2 376.41 37.63
 2 -5 -2 290.48 40.76
 2 -5 -2 320.44 43.56
 2 -5 -2 344.82 35.87
 2 -5 -2 385.86 37.59
 2 -5 -3 652.82 57.82
 2 -5 -3 591.23 59.02
 -2 5 3 659.4 61.6
 2 -5 -3 591.05 58.42
 2 -5 -3 615.57 67.8
 2 -5 -3 488.47 63.57
 2 -5 -3 601.88 59.34
 2 -5 -3 376.65 60.85
 2 -5 -4 21.51 25.81
 2 -5 -4 38.26 13.22
 2 -5 -4 23.15 20.42
 2 -5 -4 7.29 20.93
 2 -5 -4 28.19 9.51
 -2 5 4 9.94 10.4
 2 -5 -4 52.53 14.15
 2 -5 -5 7.12 17.15
 2 -5 -5 -2.99 9.46
 -2 5 5 15.11 10.54
 2 -5 -5 7.02 9.46
 2 -5 -5 -3.94 20.67
 2 -5 -5 7.4 22.5
 2 -5 -5 4.13 12.57
 2 -5 -6 243.62 41.29
 2 -5 -6 274.33 41.56
 -2 5 6 246.64 29.78
 2 -5 -6 213.65 31.86
 2 -5 -6 235.65 33.81
 2 -5 -6 189.72 36.87
 2 -5 -6 326.94 31.43
 2 -5 -6 290.27 31.7
 2 -5 -6 227.42 40.65
 2 -5 -7 642.04 53.7
 2 -5 -7 464.94 57.64
 2 -5 -7 452.84 62.68
 2 -5 -7 556.28 54.4
 2 -5 -7 507.67 64.22
 2 -5 -7 519.8 55.02
 2 -5 -7 472.42 55.89
 2 -5 -7 419.34 61.36
 2 -5 -8 88.79 28.54
 2 -5 -8 127.51 33.07
 2 -5 -8 155.47 22.73
 2 -5 -8 176.47 33.12
 2 -5 -8 129.11 24.63
 2 -5 -8 138.35 24.73
 2 -5 -9 289.93 34.33
 2 -5 -9 257.46 43.23
 2 -5 -9 285.58 44.13
 2 -5 -9 270.99 36.4
 2 -5 -9 282.51 37.75
 2 -5 -10 214.26 31.42
 2 -5 -10 268.63 30.65
 2 -5 -11 127.35 18.31
 2 -5 -11 108.37 24.28
 2 -5 -11 113.3 19.52
 2 -5 -12 58.25 13.16
 2 -5 -12 59.13 16.29
 2 -4 10 293.84 27.72
 -2 4 -9 172.4 18.04
 -2 4 -9 216.68 22.48
 -2 4 -8 774.65 63.67
 -2 4 -8 544.78 65.95
 2 -4 7 261.78 39.95
 -2 4 -6 363.37 36.6
 2 -4 6 338.59 48.97
 2 -4 5 182.27 33.08
 -2 4 -5 170.61 20.44
 -2 4 -4 2.26 6.38
 2 -4 4 10.77 18.83
 2 -4 3 174.73 30.55
 -2 4 -3 185.31 21.56
 2 -4 2 767.11 92.62
 -2 4 -2 986.44 87.47
 -2 4 -2 1058.26 90.64
 2 -4 2 983.39 95.76
 2 -4 1 2324.14 186.06
 -2 4 -1 1855.86 182.38
 2 -4 0 2562.94 237.63
 2 -4 0 3040.36 239.46
 -2 4 0 2823.35 238.47
 2 -4 -1 16.56 9.27
 -2 4 1 14.39 11.75
 2 -4 -1 32.16 11.94
 2 -4 -1 -6.71 17.43
 2 -4 -2 9.74 9.52
 2 -4 -2 15.66 11.5
 2 -4 -2 10.45 9.56
 -2 4 2 12.99 13.71
 2 -4 -2 3.35 17.81
 2 -4 -3 21.4 8.63
 2 -4 -3 21.72 11.9
 -2 4 3 5.16 10.56
 2 -4 -3 23.73 11.36
 2 -4 -3 3.44 19.23
 2 -4 -4 122.64 18.78
 -2 4 4 120.7 17.8
 2 -4 -4 90.44 16.03
 2 -4 -5 192.17 33.59
 2 -4 -5 167.22 34.44
 2 -4 -5 224.64 28.61
 2 -4 -5 212.98 24.36
 2 -4 -5 207.53 26.91
 -2 4 5 196.4 24.89
 2 -4 -6 1507.18 120.19
 2 -4 -6 1249.71 121.55
 2 -4 -6 1302.82 119.97
 2 -4 -6 1392.97 124.51
 2 -4 -6 1414.62 121.27
 2 -4 -6 1351.85 118.59
 2 -4 -6 1104.4 119.01
 2 -4 -6 1240.95 127.7
 2 -4 -6 1035.04 125.96
 2 -4 -7 567.66 49.3
 2 -4 -7 390.16 54.7
 2 -4 -7 443.1 50.77
 2 -4 -7 420.7 48.68
 2 -4 -7 432.71 52.76
 2 -4 -7 493.82 47.68
 2 -4 -7 446.64 58.52
 2 -4 -8 236.84 38.8
 2 -4 -8 310.13 44.55
 2 -4 -8 292.71 33.93
 2 -4 -8 257.28 35.67
 2 -4 -8 284.87 31.3
 2 -4 -8 240.38 35.71
 2 -4 -9 78.09 14.56
 2 -4 -9 65.71 27.04
 2 -4 -9 93.02 20.95
 2 -4 -9 95.28 17.92
 2 -4 -9 47.91 23.55
 2 -4 -10 175.59 22.8
 2 -4 -10 135.86 20.16
 2 -4 -10 174.38 25.36
 2 -4 -10 145.5 31.09
 2 -4 -11 10.28 8.04
 2 -4 -11 29.87 18.57
 2 -4 -11 26.44 10.86
 2 -4 -11 21.45 12.73
 2 -4 -12 80.76 13.98
 2 -4 -12 63 16.79
 2 -4 -13 70.33 9.86
 -2 3 -10 78.03 12.54
 -2 3 -10 69.19 9.15
 -2 3 -9 534.38 46.53
 -2 3 -9 405.47 49.26
 -2 3 -8 191.24 22.41
 2 -3 8 237.66 36.24
 -2 3 -7 181.62 20.23
 -2 3 -7 152 24.76
 2 -3 7 142.5 30.77
 -2 3 -6 381.01 39.85
 -2 3 -6 422.4 45.2
 2 -3 6 406.23 51.67
 -2 3 -5 183.38 21.83
 -2 3 -5 197.93 27.31
 2 -3 5 195.26 32.02
 -2 3 -4 337.96 39.43
 -2 3 -4 345.11 34.55
 2 -3 3 1891.68 171.51
 2 -3 2 1330.96 122.98
 2 -3 1 1181.96 109.23
 2 -3 0 513.48 50.09
 2 -3 0 506.91 50.69
 2 -3 -1 11.73 10.09
 2 -3 -1 9.75 8.15
 2 -3 -2 31.07 11.2
 2 -3 -2 10.48 9.85
 2 -3 -2 17.5 9.35
 2 -3 -3 1715.26 158
 2 -3 -3 1814.76 159.07
 2 -3 -4 218.82 25.46
 2 -3 -5 724.52 67.8
 2 -3 -5 726.29 65.37
 2 -3 -5 524.38 68.6
 2 -3 -5 656.72 67.25
 2 -3 -6 1605.17 166.76
 2 -3 -6 1856.27 160.48
 2 -3 -6 1858.77 165.44
 2 -3 -6 1586.23 162.19
 2 -3 -6 1761.02 159.88
 2 -3 -6 1984.97 163.05
 2 -3 -6 1574.05 161.72
 2 -3 -6 1637.58 164.51
 2 -3 -6 1770.38 161.94
 2 -3 -6 2268.86 162.6
 2 -3 -6 1598.88 166.6
 2 -3 -7 343.24 48.78
 2 -3 -7 323.11 47.43
 2 -3 -7 469.75 45.02
 2 -3 -7 385.88 45.24
 2 -3 -7 425.15 48.62
 2 -3 -7 399.53 42.24
 2 -3 -7 444.47 45.5
 2 -3 -7 430.99 41.82
 2 -3 -8 505.72 66.87
 2 -3 -8 662.51 61.17
 2 -3 -8 474.69 61.15
 2 -3 -8 553.4 57.76
 2 -3 -8 689.98 60.17
 2 -3 -8 586.52 64.93
 2 -3 -8 662.97 62.19
 2 -3 -9 42.08 16.07
 2 -3 -9 50.52 12.53
 2 -3 -9 25.13 10
 2 -3 -9 38.11 13.83
 2 -3 -10 48.26 13.47
 2 -3 -10 47.91 16
 2 -3 -10 55.34 13.65
 2 -3 -10 63.6 12.69
 2 -3 -11 210.34 34.21
 2 -3 -11 247.21 29.89
 2 -3 -11 246.43 27.15
 2 -3 -11 215.62 27.33
 2 -3 -11 287.98 29.81
 2 -3 -12 240.81 24.91
 2 -3 -12 191.49 27.18
 2 -3 -12 200.54 22.54
 -2 2 -11 134.99 14.83
 -2 2 -11 149.88 15.25
 -2 2 -10 322.94 35.79
 -2 2 -9 471.91 51.51
 -2 2 -8 247.55 26.4
 -2 2 -8 206.47 30.4
 2 -2 8 262.37 39.68
 -2 2 -7 340.07 37.74
 -2 2 -7 412.8 39.16
 -2 2 -7 378.81 42.87
 2 -2 7 360.55 49.66
 -2 2 -6 1179.4 114.64
 -2 2 -6 1351.33 116.13
 -2 2 -6 1296.67 120.51
 -2 2 -5 515.2 52.2
 -2 2 -5 642.35 59.53
 -2 2 -4 806.59 78.79
 2 -2 3 1193.59 110.06
 -2 2 -3 1235.22 109.29
 -2 2 -3 1273.52 110.98
 2 -2 3 1092.43 112.82
 -2 2 -2 1836.9 154.46
 2 -2 2 1572.15 154.34
 2 -2 2 1822.47 158.71
 -2 2 -1 2542.61 226.61
 2 -2 1 2993.36 232.09
 2 -2 1 2405.64 226.13
 -2 2 0 1.09 9.03
 2 -2 -1 6.58 9.66
 -2 2 1 5.48 9.97
 2 -2 -1 6.05 7.74
 -2 2 2 405.45 44.48
 2 -2 -2 436.64 44.83
 2 -2 -2 465.43 44.66
 2 -2 -3 952.46 90.96
 2 -2 -3 992.52 90.8
 -2 2 3 948.21 90.32
 2 -2 -3 1137.78 96.01
 2 -2 -4 1272.19 109.62
 -2 2 4 1123.59 105.92
 2 -2 -4 1155.51 110.28
 2 -2 -5 2540.48 203.95
 -2 2 5 2417.06 198.87
 2 -2 -5 1946.48 202.22
 2 -2 -5 2519.1 204.8
 2 -2 -5 1871.61 200.72
 2 -2 -6 100.58 17.69
 2 -2 -6 91.04 22.45
 2 -2 -6 95.27 18.12
 2 -2 -6 113.74 15.97
 2 -2 -6 107.02 14.93
 2 -2 -6 137.97 16.27
 2 -2 -6 73.25 17.87
 2 -2 -6 134.67 21.42
 2 -2 -6 115.98 22.53
 2 -2 -7 176.35 22.32
 2 -2 -7 205.11 29.04
 2 -2 -7 193.45 23.46
 2 -2 -7 180.62 22.12
 2 -2 -7 217.55 28.98
 2 -2 -7 155.47 29.35
 2 -2 -7 176.52 28.63
 2 -2 -7 176.31 24.94
 2 -2 -8 6.03 13.9
 2 -2 -8 14.65 11.03
 2 -2 -8 28.85 11.21
 2 -2 -8 17.23 8.96
 2 -2 -8 25.16 9.87
 2 -2 -8 19.93 13.33
 2 -2 -8 9.14 13.15
 2 -2 -8 28.28 20.9
 2 -2 -9 70.52 12.76
 2 -2 -9 47.04 21.58
 2 -2 -9 62.45 16.42
 2 -2 -9 83.52 15.2
 2 -2 -9 42.88 13.66
 2 -2 -10 1.58 8.98
 2 -2 -10 14.78 11.95
 2 -2 -10 9.7 9.67
 2 -2 -10 13.8 7.49
 2 -2 -10 18.22 11.83
 2 -2 -11 277.7 29.65
 2 -2 -11 288.07 31.85
 2 -2 -11 306.02 30.81
 2 -2 -11 243.95 28.19
 2 -2 -11 309.5 33.1
 2 -2 -12 206.34 24.37
 2 -2 -12 227.86 28.5
 2 -2 -12 244.94 24.19
 -2 1 -12 567.66 49.53
 -2 1 -12 528.21 49.31
 -2 1 -11 357.75 37.37
 -2 1 -11 342.93 34.12
 -2 1 -10 239.96 24.72
 -2 1 -10 189.01 27.93
 2 -1 10 234.56 35.43
 -2 1 -9 203.18 23.27
 -2 1 -9 142.55 26.84
 -2 1 -9 258.04 26.09
 2 -1 9 203.87 36.66
 -2 1 -8 197.9 25.38
 -2 1 -8 267.48 28.18
 -2 1 -8 259.7 27.39
 -2 1 -8 254.78 32.51
 2 -1 8 171.96 35.6
 -2 1 -7 143.28 18.87
 -2 1 -7 163.11 20.35
 -2 1 -7 150.28 18.99
 -2 1 -7 131.98 23.08
 -2 1 -6 309.61 32.39
 -2 1 -6 275.18 32.85
 -2 1 -6 329.75 32.75
 -2 1 -6 381.77 38.5
 -2 1 -5 1231.74 115.52
 -2 1 -4 546.69 53.51
 -2 1 -4 648.51 58.26
 2 -1 4 581.48 57.1
 -2 1 -3 2921.33 256.84
 -2 1 -2 2701.43 237.83
 -2 1 -1 9.05 8.67
 -2 1 0 317.91 32.72
 -2 1 1 434.38 42.36
 -2 1 2 2850.64 250.95
 2 -1 -3 4077.54 330.28
 -2 1 3 3645.19 327.9
 2 -1 -3 3612.91 328.57
 2 -1 -4 1765.93 165.91
 -2 1 4 1773.47 162.76
 2 -1 -4 2045.03 166.88
 2 -1 -5 448.77 45.06
 2 -1 -5 372.06 45.86
 2 -1 -6 18.45 8.38
 2 -1 -6 23.09 8.79
 2 -1 -6 25.04 12.85
 2 -1 -6 25.31 18.48
 2 -1 -6 32.63 16.67
 2 -1 -6 11.63 12.19
 2 -1 -6 30.9 10.51
 2 -1 -7 83.08 23.46
 2 -1 -7 63.12 14.49
 2 -1 -7 93.71 15.67
 2 -1 -7 81.83 14.14
 2 -1 -7 77.32 13.14
 2 -1 -7 81.13 18.96
 2 -1 -7 83.64 21.3
 2 -1 -7 89.38 21.72
 2 -1 -8 -6.98 19.24
 2 -1 -8 5.13 8.96
 2 -1 -8 16.89 10.46
 2 -1 -8 1.46 8.63
 2 -1 -8 -4.83 9.79
 2 -1 -8 8.03 14.22
 2 -1 -9 -7.09 19.38
 2 -1 -9 14.41 9.26
 2 -1 -9 26 10.82
 2 -1 -9 12.74 11.95
 2 -1 -9 34.09 10.86
 2 -1 -9 11.85 9.04
 2 -1 -10 430.56 57.24
 2 -1 -10 537.17 51.16
 2 -1 -10 517.27 54.69
 2 -1 -11 239.48 28.17
 2 -1 -11 258.02 27.78
 2 -1 -11 236.86 26.32
 2 -1 -11 309.26 32.17
 2 -1 -12 204.43 23.58
 2 -1 -12 291.76 25.36
 2 -1 -12 255.13 28.75
 -2 0 -12 247.18 27.05
 -2 0 -12 230.8 24.9
 -2 0 -12 266.02 24.7
 -2 0 -11 80.86 16.75
 2 0 11 94.54 21.37
 -2 0 -10 38.24 11.78
 -2 0 -10 24.55 13.65
 -2 0 -10 22.06 9.67
 -2 0 -10 38.86 9.86
 2 0 10 38.37 19.2
 -2 0 -9 73.58 14.1
 -2 0 -9 71.97 13.93
 -2 0 -9 65.68 11.61
 -2 0 -8 159.2 19.86
 -2 0 -8 152.12 20.99
 -2 0 -8 158.07 25.68
 -2 0 -8 195.1 23.21
 -2 0 -7 97.67 13.39
 -2 0 -7 81.56 14.43
 -2 0 -7 96.72 19.41
 -2 0 -7 91.07 15.25
 -2 0 -6 1116.3 105.13
 -2 0 -6 1290.53 110.95
 -2 0 -5 970.51 91.89
 -2 0 -4 1247.35 113.83
 -2 0 -4 1342.2 116.98
 -2 0 -3 572.58 53.24
 -2 0 -2 170.43 19.68
 -2 0 -1 90.91 13.48
 -2 0 0 1864.79 165.23
 -2 0 1 3293.8 288.64
 -2 0 2 2317.24 204.21
 2 0 -3 996.49 85.49
 -2 0 3 869.96 82.39
 2 0 -4 616.12 62.44
 -2 0 4 648.95 58.79
 2 0 -5 47.28 18.57
 2 0 -5 97.17 17.79
 2 0 -6 23.71 13.83
 2 0 -6 1.45 8.67
 2 0 -6 -1.44 9.34
 2 0 -6 9.65 8.16
 2 0 -6 2.44 14.52
 2 0 -6 6.15 16.35
 2 0 -7 3.26 17.75
 2 0 -7 11.03 8.05
 2 0 -7 1.37 8.43
 2 0 -7 18.93 14.74
 2 0 -7 -4.65 9.69
 2 0 -8 634.54 61.26
 2 0 -8 639.44 61.97
 2 0 -8 637.71 61.16
 2 0 -8 536.4 65.26
 2 0 -8 694.72 72.07
 2 0 -9 823.87 76.35
 2 0 -9 814.36 76.38
 2 0 -9 819.61 75.49
 2 0 -9 735.87 78.15
 2 0 -9 837.28 81.04
 2 0 -9 698.38 82.91
 2 0 -10 438.52 49.21
 2 0 -10 609.09 54.66
 2 0 -11 207.67 24.43
 2 0 -11 229.02 24.14
 2 0 -11 258.69 28.56
 2 0 -12 28.8 9.16
 2 0 -12 41.98 7.09
 -2 -1 -13 73.05 9.39
 -2 -1 -12 92.49 14.74
 -2 -1 -12 72.32 11.93
 -2 -1 -11 6.56 11.55
 2 1 11 17.71 14.92
 -2 -1 -11 23.09 9.22
 -2 -1 -10 38.26 12.17
 -2 -1 -10 27.75 10.51
 -2 -1 -10 19.61 8.3
 2 1 10 28.58 20.54
 -2 -1 -10 52.01 16
 -2 -1 -9 2074.12 166.38
 -2 -1 -9 1752.69 162.66
 -2 -1 -9 1754.77 168.9
 -2 -1 -9 1750.51 164.63
 -2 -1 -8 1534.68 145.32
 -2 -1 -8 1846.96 148.78
 -2 -1 -8 1517.1 150.87
 -2 -1 -8 1803.97 152.92
 -2 -1 -8 1543 147.07
 -2 -1 -7 561.15 52.85
 -2 -1 -7 506.65 50.32
 -2 -1 -7 536.6 52
 -2 -1 -7 457.98 52.21
 -2 -1 -6 1767.64 161.6
 -2 -1 -5 430.75 39.95
 -2 -1 -5 347.98 34.3
 -2 -1 -4 1483.19 133.19
 -2 -1 -4 1469.97 130.66
 -2 -1 -3 8.91 6.72
 -2 -1 -2 1101 98.62
 -2 -1 -1 2864.71 251.25
 -2 -1 0 3530.5 308.89
 -2 -1 1 736.52 67.23
 -2 -1 2 2439.35 214.34
 -2 -1 3 288.83 29.36
 2 1 -3 326.04 33.06
 2 1 -4 249.11 29.44
 2 1 -4 245.17 31.47
 2 1 -5 22.57 8.63
 2 1 -5 33.2 18.28
 2 1 -6 1163.28 96.83
 2 1 -6 834.17 99.04
 2 1 -6 1030.86 95.05
 2 1 -6 1056.33 103.24
 2 1 -7 834.38 77.62
 2 1 -7 875.49 78.87
 2 1 -7 721.02 82.57
 2 1 -8 613.7 62.57
 2 1 -8 628.28 63.06
 2 1 -8 786.2 74.79
 2 1 -9 329.6 42.12
 2 1 -9 379.16 39.61
 2 1 -9 397.98 39.29
 2 1 -9 395.96 44.35
 2 1 -9 370.49 48.16
 2 1 -10 232.97 34.88
 2 1 -10 276.52 28.91
 2 1 -10 267.85 28.5
 2 1 -10 246.74 28.45
 2 1 -10 292.02 33.03
 2 1 -11 62.63 10.52
 2 1 -11 87.18 11.13
 -2 -2 -13 16.65 4.33
 -2 -2 -13 20.11 5.95
 -2 -2 -12 15.45 9.56
 -2 -2 -12 15.55 6.68
 -2 -2 -11 37.27 13.83
 -2 -2 -11 27.47 10.15
 -2 -2 -11 13.88 11.51
 -2 -2 -10 416.13 44.27
 -2 -2 -10 454.39 47.43
 -2 -2 -10 556.01 49.64
 -2 -2 -9 1499.41 122.08
 -2 -2 -9 1250.79 117.96
 -2 -2 -9 1258.06 124.53
 -2 -2 -9 1274.46 120.63
 -2 -2 -8 674.04 64.81
 -2 -2 -8 754.17 68.18
 -2 -2 -8 708.64 70.96
 -2 -2 -8 694.17 67.17
 -2 -2 -8 673.55 68.48
 -2 -2 -7 1481.53 132.72
 -2 -2 -7 1574.58 136.35
 -2 -2 -7 1393.07 132.09
 -2 -2 -7 1439.97 134.07
 -2 -2 -6 124.95 19.57
 -2 -2 -5 234.99 24.47
 -2 -2 -5 173.07 19.15
 -2 -2 -4 178.09 21.71
 -2 -2 -4 176.67 18.94
 -2 -2 -3 739.56 67.47
 -2 -2 -2 479.46 41.01
 2 2 2 378.21 41.15
 -2 -2 -1 3045.27 244.87
 2 2 1 2518.98 245.06
 -2 -2 0 1559.8 148.42
 2 2 0 1821.65 149.32
 -2 -2 1 5723.32 498.72
 -2 -2 2 1093.37 97.91
 -2 -2 3 3.94 4.88
 2 2 -4 19.79 14.06
 -2 -2 5 1396.46 136.01
 2 2 -5 1623.87 136.84
 2 2 -5 1576.43 137.55
 2 2 -5 1430.02 143.69
 2 2 -6 265.53 30.43
 2 2 -6 298.49 31.4
 2 2 -6 288.3 36.45
 2 2 -6 272.55 37.61
 2 2 -7 661.08 67.45
 2 2 -7 707.09 73.09
 2 2 -7 737.28 67.42
 2 2 -8 581.31 60.51
 2 2 -8 456.36 48.69
 2 2 -8 484.38 48.63
 2 2 -8 493.09 53.84
 2 2 -9 46.77 15.31
 2 2 -9 93.31 17.74
 2 2 -10 109.78 15.28
 2 2 -10 129.63 18.6
 2 2 -10 128.27 15.97
 2 2 -10 127.97 18.7
 2 2 -10 135.41 22.53
 2 2 -11 4.08 3.93
 2 2 -11 -4.42 4.69
 -2 -3 -13 3.85 5.25
 -2 -3 -12 176.13 20.08
 -2 -3 -12 127.83 16.65
 -2 -3 -12 128.99 15.33
 -2 -3 -11 536.5 57.52
 -2 -3 -11 508.33 59.83
 -2 -3 -10 562.31 60.61
 -2 -3 -10 594.69 58.72
 -2 -3 -10 624.74 62.44
 -2 -3 -9 514.84 54.09
 -2 -3 -9 647.06 56.73
 -2 -3 -9 602.79 60.06
 -2 -3 -9 536.68 55.66
 -2 -3 -9 554.11 52.29
 -2 -3 -9 508.43 56.18
 -2 -3 -8 354.27 35.59
 -2 -3 -8 342.09 38.89
 -2 -3 -8 286.07 34.4
 -2 -3 -8 324.62 31.8
 -2 -3 -8 302.5 36.95
 -2 -3 -7 255.71 30.13
 -2 -3 -7 268.76 30.29
 -2 -3 -7 289.14 33.76
 -2 -3 -7 285.54 33.12
 -2 -3 -7 313.64 30.85
 -2 -3 -6 59.43 13.98
 -2 -3 -6 70.07 10.27
 -2 -3 -5 534.9 52.79
 -2 -3 -4 801.99 76.91
 2 3 4 788.95 77.88
 -2 -3 -3 1055.08 90.31
 2 3 3 939.84 90.86
 -2 -3 -2 1270.3 116.75
 2 3 2 1355.95 117.64
 -2 -3 -1 1133.23 107.45
 2 3 1 1292.43 108.56
 -2 -3 0 1677.16 146.84
 2 3 0 1630.13 147.57
 -2 -3 1 1387.8 123.76
 2 3 -1 1392.8 124.46
 -2 -3 2 64.67 11.03
 2 3 -3 302.64 35.82
 2 3 -4 1118.83 101.88
 2 3 -4 1202.51 101.16
 -2 -3 4 1125.75 102.32
 2 3 -4 861.41 106.48
 2 3 -5 731.17 65.42
 -2 -3 5 617.19 65.8
 2 3 -5 660.64 65.41
 2 3 -5 777 66.28
 2 3 -5 606.88 69.61
 -2 -3 5 696.15 65.54
 2 3 -5 690.12 72.42
 -2 -3 6 329.82 40.68
 2 3 -6 447.54 42.2
 2 3 -6 479.45 42.25
 2 3 -6 359.79 45.66
 -2 -3 6 407.05 41.23
 2 3 -7 750.86 65.35
 2 3 -7 679.23 64.78
 2 3 -7 538.94 69.02
 2 3 -8 126.14 17.22
 2 3 -8 135.35 17.66
 2 3 -8 123 20.97
 2 3 -9 50.52 9.91
 2 3 -9 61.78 15.63
 2 3 -9 71.35 20.2
 2 3 -9 62.79 11.14
 2 3 -9 76.5 14.36
 2 3 -10 20.97 5.67
 2 3 -10 28.66 8.97
 2 3 -10 33.22 7.85
 2 3 -10 25.15 11.88
 -2 -4 -14 23.99 5.26
 -2 -4 -13 123.84 14.48
 -2 -4 -12 675.79 66.16
 -2 -4 -12 820.91 68.68
 -2 -4 -12 658.32 65.06
 -2 -4 -11 1216.3 131.38
 -2 -4 -11 1434.65 133.04
 -2 -4 -10 761.81 84.96
 -2 -4 -10 1105.18 88.51
 -2 -4 -10 971.37 87.13
 -2 -4 -10 866.65 89.15
 -2 -4 -9 387.31 44.36
 -2 -4 -9 379.15 41.25
 -2 -4 -9 466.92 42.48
 -2 -4 -9 415.71 44.25
 -2 -4 -9 328.18 40.89
 -2 -4 -8 76.24 13.96
 -2 -4 -8 50.15 13.34
 -2 -4 -8 76.85 13.13
 -2 -4 -8 67.69 16.11
 -2 -4 -8 55.56 13.22
 -2 -4 -8 65.61 15.36
 -2 -4 -7 9.21 8.71
 -2 -4 -7 6.5 9.1
 -2 -4 -7 7.59 11.89
 -2 -4 -7 11.98 10.9
 -2 -4 -6 269.23 26.75
 -2 -4 -6 171.99 21.64
 -2 -4 -6 201.39 25.83
 -2 -4 -6 205.58 24.45
 2 4 6 199.43 22.59
 -2 -4 -6 196.39 22.77
 -2 -4 -5 800.01 65.65
 -2 -4 -5 621.2 62.92
 2 4 5 634.43 63.65
 -2 -4 -5 726.14 64.41
 2 4 4 1398.69 128.87
 -2 -4 -4 1576.52 129.4
 -2 -4 -4 1376.66 128.14
 -2 -4 -4 1402.96 129.04
 -2 -4 -3 1606.64 131.25
 2 4 3 1496.55 131.51
 -2 -4 -3 1287.91 130.29
 -2 -4 -3 1506.5 131.71
 -2 -4 -2 2000.08 170.6
 2 4 2 1706.91 170.54
 -2 -4 -2 2094.04 171.99
 -2 -4 -1 1003.54 100.61
 2 4 1 1259.7 102.19
 -2 -4 -1 1136.69 101.99
 -2 -4 0 258.3 27.36
 2 4 0 282.93 28.24
 -2 -4 0 237.36 28.06
 -2 -4 1 53.85 11.58
 2 4 -1 61.88 10.75
 -2 -4 1 71.5 11.7
 -2 -4 2 623.05 57.83
 2 4 -2 635.01 57.91
 2 4 -2 565.2 61.07
 -2 -4 2 601.81 58.38
 -2 -4 3 790.33 77.95
 2 4 -3 933.58 77.36
 -2 -4 3 946.01 79.16
 -2 -4 4 1467.33 159.19
 2 4 -4 1691.53 158.41
 2 4 -4 1864.74 158.75
 -2 -4 4 1958.15 160.4
 2 4 -4 2097.47 166.92
 2 4 -5 1055.19 99.84
 -2 -4 5 951.37 100.07
 2 4 -5 1203.26 99.93
 2 4 -5 1001.73 103.91
 -2 -4 5 1154.97 100.47
 -2 -4 6 682.08 62.96
 2 4 -6 674.12 61.8
 2 4 -6 497.72 64.29
 -2 -4 6 656.35 61.83
 -2 -4 7 170.27 22.46
 2 4 -7 221.52 23.27
 2 4 -7 171.74 25.65
 2 4 -8 21.31 8.67
 2 4 -8 35.44 11.11
 2 4 -8 22.65 17.52
 2 4 -9 6.91 9.9
 2 4 -9 11.69 7.1
 2 4 -9 10.64 6.89
 2 4 -9 18.45 12.09
 2 4 -10 118.31 13.07
 -2 -5 -14 317.43 30.67
 -2 -5 -13 327.05 34.14
 -2 -5 -12 626.52 57.78
 -2 -5 -12 561.03 54.85
 -2 -5 -11 392.15 40.22
 -2 -5 -11 392.71 39.99
 -2 -5 -10 596.9 67.18
 -2 -5 -10 823.55 69.7
 -2 -5 -9 6.98 10.18
 -2 -5 -9 11.42 9
 -2 -5 -9 1.75 9.17
 -2 -5 -9 2.01 11.58
 -2 -5 -9 3.42 9.56
 -2 -5 -8 62.81 12.97
 -2 -5 -8 35.59 11.14
 -2 -5 -8 62.68 13.18
 -2 -5 -8 66.63 12.36
 -2 -5 -8 40.68 12.37
 -2 -5 -8 63.51 13.18
 -2 -5 -8 54.91 15.05
 -2 -5 -7 65.86 13.09
 -2 -5 -7 52.22 15.64
 -2 -5 -7 47.03 10.83
 -2 -5 -6 973.17 90.06
 -2 -5 -6 958.68 92.49
 -2 -5 -5 107.65 18
 -2 -5 -5 127.91 19.59
 -2 -5 -5 163.73 18.76
 -2 -5 -4 1576.19 144.97
 -2 -5 -4 1662.99 146.79
 -2 -5 -3 2147.25 181.57
 -2 -5 -3 1917.35 181.89
 -2 -5 -2 858.84 79.96
 -2 -5 -1 657.66 62.8
 -2 -5 0 114.09 17.55
 2 5 -1 479.67 45.71
 -2 -5 1 381.63 42.24
 -2 -5 2 363.6 36.45
 2 5 -2 341.4 35.27
 -2 -5 2 350.24 36.93
 2 5 -2 311.2 39.88
 -2 -5 3 322.78 41.94
 2 5 -3 427.16 41.04
 2 5 -3 459.4 42.18
 -2 -5 3 447.75 43.43
 2 5 -3 444.98 47.15
 -2 -5 4 812.57 83.8
 2 5 -4 880.16 81.81
 2 5 -4 767.01 85.37
 2 5 -4 999.24 83.24
 -2 -5 4 925.7 83.52
 2 5 -5 828.04 79.79
 -2 -5 5 808.69 80.95
 2 5 -5 905.98 79.23
 2 5 -5 751.68 82.58
 -2 -5 5 882.81 80.12
 -2 -5 6 119.96 18.58
 2 5 -6 132.73 17.45
 2 5 -6 137.37 20.3
 -2 -5 7 8.02 7.3
 2 5 -7 5.53 6.47
 2 5 -7 4.92 8.4
 2 5 -8 68.47 16.59
 -2 -5 8 37.33 8.34
 2 5 -8 40.04 13.18
 2 5 -9 178.83 18.54
 -2 -6 -14 86.85 11.89
 -2 -6 -14 92.76 11.61
 -2 -6 -13 505.3 46.05
 -2 -6 -13 431.79 45.42
 -2 -6 -12 328.17 35.92
 -2 -6 -12 342.08 36.47
 -2 -6 -11 82.19 15.93
 -2 -6 -11 66 16.32
 -2 -6 -10 13.24 11.65
 -2 -6 -10 5.74 9.83
 -2 -6 -10 14.04 9.61
 -2 -6 -10 18.04 13.06
 -2 -6 -9 58.04 15.42
 -2 -6 -9 55.25 16.65
 -2 -6 -9 59.96 15.39
 -2 -6 -9 75.57 14.41
 -2 -6 -8 105.16 18.09
 -2 -6 -8 172.47 18.13
 -2 -6 -8 99.46 19.08
 -2 -6 -8 97.21 17.03
 -2 -6 -8 125.02 21.52
 -2 -6 -7 1766.45 149.73
 -2 -6 -7 1375.92 146.87
 -2 -6 -7 1610.23 147.6
 -2 -6 -7 1941.14 152.03
 -2 -6 -7 1496.29 145.91
 2 6 7 1681.32 146.51
 -2 -6 -7 1642.31 148.95
 -2 -6 -6 526.24 68.91
 -2 -6 -6 759.51 70.85
 -2 -6 -6 638.83 66.65
 -2 -6 -6 949.64 73.38
 2 6 6 782.85 68.52
 -2 -6 -5 1924.23 168.09
 -2 -6 -5 1749.4 167.93
 -2 -6 -4 877.51 81.8
 -2 -6 -4 823.32 82.51
 -2 -6 -3 219.57 26.02
 -2 -6 -3 209.56 28.5
 -2 -6 -2 136.44 21.72
 -2 -6 -1 56.77 12.53
 -2 -6 -1 77.8 17.2
 2 6 0 100.32 15.84
 2 6 0 84.78 15.31
 -2 -6 0 84.5 14.55
 -2 -6 0 104.58 15.96
 -2 -6 0 108.68 20.82
 -2 -6 1 576.4 55.49
 2 6 -1 690.49 56.01
 2 6 -1 536.02 54.78
 -2 -6 1 634.7 56.62
 -2 -6 1 409.74 55.83
 -2 -6 1 542.3 57.65
 -2 -6 2 1111.34 112.44
 2 6 -2 1380.63 112.46
 -2 -6 2 1168.52 112.66
 -2 -6 3 423.36 51.87
 2 6 -3 596.88 52.23
 -2 -6 3 539.43 52.13
 -2 -6 4 403.34 39.98
 -2 -6 4 350.38 40.28
 2 6 -4 402.94 38.6
 -2 -6 4 314.91 38.38
 2 6 -5 15.02 9.41
 -2 -6 5 17.72 10.43
 2 6 -6 6.1 7.06
 -2 -6 7 151.58 18.32
 -2 -6 8 330.6 33.58
 2 6 -8 385.22 37.21
 2 6 -8 387.11 34.47
 -2 -7 -14 238.64 23.87
 -2 -7 -13 311.44 32.52
 -2 -7 -13 311.34 31.82
 -2 -7 -12 70.12 14.11
 -2 -7 -12 48.74 10.64
 -2 -7 -12 37.82 12.57
 -2 -7 -11 105 18.59
 -2 -7 -11 97.24 15.75
 -2 -7 -11 66.79 17.09
 -2 -7 -10 7.75 12.03
 -2 -7 -10 15.05 12.31
 -2 -7 -10 9.87 9.53
 -2 -7 -10 7.19 12.61
 -2 -7 -9 313.91 33.46
 -2 -7 -9 311.29 31.53
 -2 -7 -9 282.17 34.13
 -2 -7 -8 919.91 78.96
 -2 -7 -8 770.96 73.25
 -2 -7 -8 671.11 75.3
 -2 -7 -8 747.73 74.35
 -2 -7 -7 1831.83 161.73
 -2 -7 -7 1839.3 163.56
 -2 -7 -7 1621.92 159.42
 -2 -7 -7 1616.22 160.92
 2 7 7 1813.37 160.74
 -2 -7 -7 1935.47 163.4
 -2 -7 -6 368.86 42.08
 -2 -7 -6 296.75 36.76
 -2 -7 -6 359.46 41.62
 -2 -7 -6 391.29 44.6
 -2 -7 -6 421 43.71
 -2 -7 -5 41.35 16.65
 -2 -7 -5 24.65 16.7
 -2 -7 -5 17.88 14.67
 -2 -7 -5 40.71 13.58
 -2 -7 -4 15.65 15.88
 -2 -7 -4 7.89 16.17
 -2 -7 -4 6.49 21.42
 -2 -7 -3 53.3 9.93
 -2 -7 -3 47.09 14.6
 -2 -7 -3 18.58 17.75
 -2 -7 -3 38.71 22.61
 -2 -7 -3 40.6 9.93
 -2 -7 -2 129.9 16.76
 -2 -7 -2 115.4 23.53
 -2 -7 -2 120.26 25.85
 -2 -7 -2 115.24 16.75
 -2 -7 -1 255.8 36.99
 -2 -7 -1 422.49 43.37
 2 7 1 313.67 32.61
 -2 -7 -1 264.26 32.99
 -2 -7 -1 381 34.61
 -2 -7 -1 293.79 38.71
 -2 -7 0 706.53 69.96
 -2 -7 0 813.08 73.59
 2 7 0 555.17 64.57
 2 7 0 666.49 66.9
 -2 -7 0 789.41 67.58
 -2 -7 0 692.4 66.55
 -2 -7 0 745.05 70.72
 -2 -7 1 2033.77 181.29
 -2 -7 1 1919.55 181.51
 2 7 -1 1970.88 179.89
 2 7 -1 1963.28 180.57
 -2 -7 1 2132.47 180.96
 2 7 -2 868.08 79.79
 -2 -7 2 841.78 80.19
 -2 -7 2 807.09 81.03
 2 7 -3 871.01 82.74
 -2 -7 3 792.51 84.2
 -2 -7 3 971.84 84.29
 -2 -7 4 87.95 15.04
 2 7 -4 81.63 14.34
 -2 -7 4 125.05 18.52
 2 7 -5 31.68 9.59
 2 7 -6 86.9 12.33
 -2 -7 6 96.17 13.96
 -2 -7 7 347.36 31.26
 2 7 -7 301.28 30.38
 -2 -8 -14 97.3 11.35
 -2 -8 -13 101.93 13.9
 -2 -8 -13 76.04 11.98
 -2 -8 -12 21.35 7.66
 -2 -8 -12 -1.64 9.73
 -2 -8 -12 6.04 9.74
 -2 -8 -11 118.39 20.17
 -2 -8 -10 473.25 54.15
 -2 -8 -10 547.99 54.5
 -2 -8 -10 534.29 50.33
 -2 -8 -10 414.74 52.09
 -2 -8 -10 527.22 52.88
 -2 -8 -9 471.95 52.45
 -2 -8 -9 487.27 50.06
 -2 -8 -9 410.12 51
 -2 -8 -9 506.43 47.9
 -2 -8 -9 446.33 51.17
 -2 -8 -8 808.81 81.94
 -2 -8 -8 785.32 78.59
 -2 -8 -8 788.45 80.24
 -2 -8 -8 805.51 78.67
 2 8 8 796.85 78.5
 -2 -8 -8 847.93 79.09
 -2 -8 -7 119.53 19.36
 -2 -8 -7 129.59 23.64
 -2 -8 -7 83.2 16.52
 -2 -8 -7 98.03 23.68
 -2 -8 -7 70.99 17.74
 2 8 7 113.15 18.68
 -2 -8 -6 31.57 15.05
 -2 -8 -6 44.39 17.95
 -2 -8 -6 56.67 21.64
 -2 -8 -6 33.9 13.61
 -2 -8 -5 346.81 45.12
 -2 -8 -5 374.76 39.59
 -2 -8 -5 364.28 45.4
 -2 -8 -5 521.49 52.35
 -2 -8 -5 408.2 46.54
 -2 -8 -4 14.41 16.64
 -2 -8 -4 -7.66 15.81
 -2 -8 -4 21.25 16.3
 -2 -8 -4 13.69 21.41
 -2 -8 -3 11.09 8.22
 -2 -8 -3 13.58 14.28
 -2 -8 -3 34.14 17.41
 -2 -8 -3 24.03 22.89
 -2 -8 -3 40.26 18.41
 -2 -8 -3 29.31 8.33
 -2 -8 -2 754.34 65.99
 -2 -8 -2 834.25 76.79
 2 8 2 691.2 63.87
 -2 -8 -2 547.59 63.86
 -2 -8 -2 702.88 70.34
 -2 -8 -2 692.46 71
 -2 -8 -1 1034.41 91.01
 -2 -8 -1 994.41 94.09
 -2 -8 -1 1097.5 98.9
 2 8 1 903.72 88.72
 2 8 1 836.23 91.38
 -2 -8 -1 917.28 89.87
 -2 -8 -1 1105.66 95.68
 -2 -8 0 460.49 51.36
 -2 -8 0 465.03 51.85
 2 8 0 493.68 49.51
 -2 -8 0 496.85 51.1
 2 8 0 517.84 51.7
 -2 -8 0 491.06 50.15
 -2 -8 0 539 53.06
 -2 -8 1 122.97 18.82
 -2 -8 1 120.15 18.91
 2 8 -1 93.75 15.86
 -2 -8 1 99.39 16.74
 -2 -8 2 303.73 37.62
 2 8 -2 353.09 36.46
 -2 -8 2 329.28 36.72
 -2 -8 2 384.31 39.15
 -2 -8 3 313.2 35.99
 -2 -8 3 335.26 36.19
 2 8 -3 312.65 34.07
 2 8 -4 86.31 14.32
 -2 -8 4 101.18 15.85
 -2 -8 4 84.56 14.41
 -2 -8 5 134.4 16.95
 -2 -8 5 125.99 17.41
 2 8 -5 116.86 15.33
 -2 -8 6 249.58 25.12
 -2 -9 -13 -8.57 7.07
 -2 -9 -13 -0.67 5.08
 -2 -9 -12 173.23 19.93
 -2 -9 -12 137.92 17.12
 -2 -9 -12 135.06 20.51
 -2 -9 -11 186.23 23.22
 -2 -9 -11 150.52 19.33
 -2 -9 -11 169.34 23.44
 -2 -9 -11 182.87 25.22
 -2 -9 -11 148.22 23.48
 -2 -9 -10 393.33 48.78
 -2 -9 -10 487.42 49.79
 -2 -9 -10 361.01 47.15
 -2 -9 -9 428.4 48.73
 -2 -9 -9 377.91 45.88
 -2 -9 -9 372.4 45.35
 -2 -9 -9 380.12 44.54
 -2 -9 -9 445.85 44.49
 -2 -9 -8 331.73 33.56
 -2 -9 -8 234.86 34.54
 -2 -9 -8 280.08 38.23
 -2 -9 -8 266.47 32.81
 -2 -9 -8 243.83 34.22
 2 9 8 244.2 32.33
 -2 -9 -7 510.42 58.24
 -2 -9 -7 453.52 52.53
 -2 -9 -7 507.45 54.76
 -2 -9 -7 697.94 62.38
 -2 -9 -7 481.96 53.82
 2 9 7 540.64 54.91
 -2 -9 -7 470.75 54.32
 -2 -9 -6 53.63 16.05
 -2 -9 -6 67.68 21.07
 -2 -9 -6 91.57 24.79
 -2 -9 -6 40.35 13.41
 -2 -9 -6 64.46 18.21
 -2 -9 -5 97.05 20.45
 -2 -9 -5 73.89 20.36
 -2 -9 -5 87.91 15.09
 -2 -9 -5 139.16 30.83
 -2 -9 -5 67.46 19.98
 -2 -9 -4 190.22 29.8
 -2 -9 -4 203.2 26.78
 -2 -9 -4 236.54 38.52
 -2 -9 -4 216.11 31.82
 -2 -9 -4 297.72 34
 -2 -9 -3 615.84 56.56
 -2 -9 -3 501.9 60.53
 -2 -9 -3 634.86 67.53
 -2 -9 -3 497 56.8
 -2 -9 -3 612.43 62.32
 -2 -9 -2 517.03 46.05
 -2 -9 -2 416.56 48.69
 -2 -9 -2 537.04 56.47
 2 9 2 410.17 47.36
 -2 -9 -2 383.4 46.03
 -2 -9 -2 421.47 43.77
 -2 -9 -2 371.93 47.73
 -2 -9 -1 442.26 44.96
 -2 -9 -1 469.51 43
 2 9 1 376.03 39.8
 2 9 1 349.46 42.48
 -2 -9 -1 349.2 40.24
 -2 -9 0 197.83 25.54
 2 9 0 168.66 21.48
 2 9 0 154.64 22.91
 -2 -9 0 129.33 23.47
 -2 -9 0 225.47 24.61
 -2 -9 1 7.3 9.98
 -2 -9 1 5.83 11
 2 9 -1 15.27 8.48
 -2 -9 2 -8.61 9.86
 -2 -9 3 73.51 14.05
 -2 -9 3 71.52 15.93
 2 9 -3 75.95 13.69
 -2 -9 4 78.5 12.79
 -2 -9 4 76.21 13.34
 2 9 -4 75.37 11.53
 -2 -9 5 335.44 26.98
 2 9 -5 231.22 25.18
 -2 -10 -13 41.75 7.78
 -2 -10 -12 38.53 9.35
 -2 -10 -11 262.23 28.65
 -2 -10 -11 256.34 31.02
 -2 -10 -11 264.45 29.55
 -2 -10 -11 197.05 28.39
 -2 -10 -10 429.35 45.64
 -2 -10 -10 452.64 48.43
 -2 -10 -10 452.07 47.83
 -2 -10 -10 418.86 46.94
 -2 -10 -9 288.41 32.76
 -2 -10 -9 269.98 34.37
 -2 -10 -9 246.02 32.74
 -2 -10 -8 128.89 25.01
 -2 -10 -8 133.76 21.87
 -2 -10 -8 122.81 22.98
 -2 -10 -8 132.32 21.59
 -2 -10 -8 133.6 22.08
 -2 -10 -8 120.31 22.21
 -2 -10 -7 202.38 26.23
 -2 -10 -7 189.36 29.85
 -2 -10 -7 140.71 23.65
 -2 -10 -7 148.03 25.75
 -2 -10 -7 159.44 26.36
 -2 -10 -7 177.08 26.75
 -2 -10 -7 173.39 24.98
 2 10 7 218.52 27.19
 -2 -10 -6 48.14 15.55
 -2 -10 -6 78.28 21.42
 -2 -10 -6 59.96 17
 -2 -10 -6 49.98 25.33
 2 10 6 49.88 16.66
 -2 -10 -5 171.78 26.8
 -2 -10 -5 181.34 28.54
 -2 -10 -5 195.72 28.76
 -2 -10 -5 172.83 34.16
 2 10 5 199.54 27.49
 -2 -10 -5 144.21 21.22
 -2 -10 -4 786.79 79.11
 -2 -10 -4 808.98 78.56
 -2 -10 -4 735.01 76.05
 -2 -10 -4 796.35 75.71
 -2 -10 -4 791.53 79.98
 -2 -10 -4 757.18 84.86
 2 10 4 760.2 78.91
 -2 -10 -3 272.47 31.81
 -2 -10 -3 255.71 33.68
 -2 -10 -3 254.87 32.46
 -2 -10 -3 223.93 33.97
 -2 -10 -3 282.86 41.22
 2 10 3 260.68 33.67
 -2 -10 -2 536.44 48.48
 -2 -10 -2 414.03 48.9
 -2 -10 -2 429.38 50.79
 -2 -10 -1 342.8 34.52
 -2 -10 -1 275.09 34.75
 -2 -10 -1 288.3 35.8
 -2 -10 0 85.29 18.66
 -2 -10 0 107.94 17.73
 2 10 -1 43.42 11.33
 -2 -10 1 55.39 12.05
 -2 -10 1 35.88 11.92
 -2 -10 1 30.23 12.88
 2 10 -2 18.81 8.57
 -2 -10 2 12.2 7.72
 -2 -10 2 9.94 9.32
 -2 -10 3 164.26 16.83
 -2 -10 3 109.87 17.16
 2 10 -3 125.61 15.78
 -2 -11 -12 136.06 15.58
 -2 -11 -11 317.97 34.33
 -2 -11 -11 355.37 35.45
 -2 -11 -11 366.02 36.41
 -2 -11 -10 301.92 34.42
 -2 -11 -10 282.56 33.42
 -2 -11 -10 292.97 32.03
 -2 -11 -9 53.18 12.9
 -2 -11 -9 43.81 13.82
 -2 -11 -9 52.11 15.91
 -2 -11 -9 37.5 13.15
 -2 -11 -8 24.64 15.8
 -2 -11 -8 55.85 14.47
 -2 -11 -8 16.92 12.52
 -2 -11 -8 39.68 14.49
 -2 -11 -8 29.9 12.02
 -2 -11 -7 135.87 22.57
 -2 -11 -6 107.18 20.94
 -2 -11 -5 390.09 45.63
 -2 -11 -4 311.3 33.59
 -2 -11 -4 252.74 33.32
 -2 -11 -4 325.88 38.32
 2 11 3 328.08 32.7
 -2 -11 -3 285.72 33.71
 -2 -11 -3 282.21 36.04
 -2 -11 -3 273.77 34.41
 2 11 2 55.86 12.54
 -2 -11 -2 86.02 15.23
 -2 -11 -2 81.11 16.36
 -2 -11 -2 61.65 16.37
 2 11 1 -2.71 8.54
 -2 -11 -1 -1.95 12.44
 2 11 0 21.29 9.47
 -2 -11 0 22.48 11.07
 2 11 -1 4.73 6.88
 -2 -11 1 -6.94 9.44
 2 11 -2 154.97 16.84
 -2 -12 -11 180.66 17.07
 -2 -12 -11 178.26 17.69
 -2 -12 -10 25.99 8.59
 -2 -12 -10 16.69 9.9
 -2 -12 -10 7.76 5.75
 -2 -12 -9 21.72 11.09
 -2 -12 -9 31.31 9.65
 -2 -12 -9 56.62 12.29
 -2 -12 -8 50.09 11.92
 -2 -12 -8 35.63 13.42
 -2 -12 -8 63.72 13.27
 -2 -12 -7 70.93 16.12
 -2 -12 -7 70.62 15.6
 -2 -12 -7 79.46 14.48
 -2 -12 -7 97.01 15.22
 -2 -12 -6 183.77 23.34
 -2 -12 -6 180.45 23.08
 -2 -12 -6 176.22 24.91
 -2 -12 -6 195.54 25.88
 -2 -12 -5 317.89 37.33
 -2 -12 -4 116.34 19.58
 2 12 3 85.53 11.52
 -2 -12 -3 50.53 13.27
 2 12 2 0.89 6.14
 -2 -12 -2 10.2 9.44
 2 12 1 36.5 7.92
 -2 -12 -1 40.64 10.32
 2 12 0 78.48 9.9
 -2 -13 -9 127.92 15.29
 -2 -13 -9 144.1 16.42
 -2 -13 -8 86.91 12.2
 -2 -13 -8 83.69 13.33
 -2 -13 -7 128.8 15.63
 -2 -13 -7 118.31 16.68
 -2 -13 -6 288.19 29.27
 -2 -13 -6 281.37 30.54
 -2 -13 -5 108.02 14.15
 -2 -13 -5 109.04 15.7
 -2 -13 -4 34.12 8.71
 -2 -13 -4 34.24 7.52
 -2 -13 -3 -0.68 5.64
 3 -10 -2 22.41 9.99
 3 -10 -3 244.5 28.67
 3 -10 -4 223.85 27.94
 3 -10 -5 116.17 18.2
 3 -10 -5 132.12 20.12
 3 -10 -6 48.5 12.06
 3 -10 -6 9.22 10.38
 3 -10 -7 -6.18 10.52
 3 -10 -7 -3.14 6.28
 3 -9 1 1.46 11.79
 -3 9 -1 1.9 3.78
 3 -9 0 52.84 12.07
 3 -9 0 52.5 12.56
 3 -9 0 38.43 16.82
 3 -9 -1 65.69 14.68
 3 -9 -1 132.16 21.19
 3 -9 -2 239.86 29.44
 3 -9 -2 262.08 32.5
 3 -9 -3 277.03 35.42
 3 -9 -3 321.52 36.05
 3 -9 -4 258.17 35.82
 3 -9 -4 269.33 32.01
 3 -9 -5 52.11 19.96
 3 -9 -5 34.9 18.66
 3 -9 -5 16.79 10.66
 3 -9 -6 52.27 22.62
 3 -9 -6 101.61 23.12
 3 -9 -6 120.84 17.77
 3 -9 -7 6.86 15.7
 3 -9 -7 26.84 18.55
 3 -9 -7 -10.49 8.85
 3 -9 -8 45.68 9.86
 3 -9 -8 40.88 14.86
 3 -9 -8 54.19 17.64
 3 -9 -9 48.97 13.92
 3 -9 -9 87.83 16.56
 -3 8 -4 60.61 6.98
 3 -8 3 1.4 11.85
 -3 8 -3 17.94 4.89
 3 -8 2 6.85 10.22
 3 -8 2 10.09 13.96
 3 -8 1 124.67 20.09
 3 -8 1 116.34 24.65
 3 -8 0 448.3 51.74
 3 -8 0 393.99 48.97
 3 -8 0 385.85 44.63
 3 -8 -1 195.61 28.25
 3 -8 -1 204.27 37.35
 3 -8 -1 226 33.93
 3 -8 -2 392.67 47.9
 3 -8 -2 391.35 44.22
 3 -8 -3 128.62 22.2
 3 -8 -3 123.15 28.74
 3 -8 -3 183.64 26.86
 3 -8 -4 84.37 25.7
 3 -8 -5 115.12 30.52
 3 -8 -5 128.67 21.35
 3 -8 -5 107.88 32.49
 3 -8 -6 3.91 21.03
 3 -8 -6 3.17 21.55
 3 -8 -6 -7.08 11.72
 3 -8 -7 138.04 30.56
 3 -8 -7 162.28 23.35
 3 -8 -8 227.05 37.2
 3 -8 -8 234.52 28.86
 3 -8 -9 169.37 24.51
 3 -8 -9 131.75 26.69
 3 -8 -10 127.98 20.66
 -3 7 -5 118.46 12.78
 3 -7 4 35.3 11.6
 3 -7 4 27.39 14.83
 3 -7 3 107.18 20.07
 3 -7 3 129.12 24.19
 3 -7 3 90.33 17.04
 3 -7 2 337.16 39.4
 3 -7 2 305.77 43.83
 3 -7 2 354.23 40.79
 3 -7 1 321.44 40.89
 3 -7 1 378.2 43.34
 3 -7 0 50 27.07
 3 -7 0 80.22 19.18
 3 -7 0 69.23 17.12
 3 -7 -1 408.88 61.8
 3 -7 -1 521.35 54.74
 3 -7 -1 486.19 51.31
 3 -7 -2 283.97 32.94
 3 -7 -2 290.91 36.02
 -3 7 2 261.01 35.29
 3 -7 -2 247.14 48.2
 3 -7 -3 101.13 32.74
 3 -7 -3 122.18 21.97
 3 -7 -3 142.16 30.96
 -3 7 3 162.73 24.48
 3 -7 -3 140.53 40.29
 3 -7 -3 132.6 26.36
 3 -7 -4 66.58 26.38
 3 -7 -4 78.85 30.48
 3 -7 -4 75.85 29.15
 3 -7 -5 265.57 46.72
 3 -7 -5 274.47 44.95
 3 -7 -5 322.86 37.95
 3 -7 -5 240.96 41.17
 3 -7 -5 215.15 42.29
 3 -7 -6 88.97 32.57
 3 -7 -6 166.09 32.62
 3 -7 -6 90.77 30.37
 3 -7 -6 120.41 23.1
 3 -7 -7 332.3 40.81
 3 -7 -7 344.63 44.76
 3 -7 -8 178.05 34.49
 3 -7 -8 285.09 32.05
 3 -7 -8 186.54 37.08
 3 -7 -9 40.44 13.83
 3 -7 -9 62.07 21.68
 3 -7 -9 49.49 21.97
 3 -7 -10 19.91 15.66
 3 -7 -10 2.17 15.47
 3 -7 -11 -8.93 10.04
 -3 6 -6 51.34 7.51
 3 -6 5 -1.84 13.37
 3 -6 5 4.2 7.35
 3 -6 4 62.11 21.47
 3 -6 4 70.37 15.75
 3 -6 3 122.75 21.29
 3 -6 2 235.24 31.83
 -3 6 -1 293.65 33
 3 -6 1 291.76 37.24
 3 -6 1 201.76 42.69
 -3 6 0 350.44 39.32
 3 -6 0 296.46 51.24
 3 -6 -1 269.13 54.35
 3 -6 -1 328.09 48.57
 3 -6 -2 212.52 26.02
 3 -6 -2 200.65 28.28
 3 -6 -2 165 36.14
 3 -6 -2 160.99 32.2
 -3 6 2 133.88 27.97
 3 -6 -3 20.55 13.84
 3 -6 -3 30.03 26.16
 3 -6 -3 17.29 23.09
 3 -6 -3 19.75 20.57
 -3 6 3 28.34 15.42
 3 -6 -3 33.27 12.47
 3 -6 -4 693.35 80.94
 3 -6 -4 632.05 78.34
 3 -6 -4 678.52 77
 -3 6 4 728.55 70.77
 3 -6 -4 575.92 81.66
 3 -6 -5 251.39 44.25
 3 -6 -5 249.43 39.36
 -3 6 5 256.61 31.39
 3 -6 -5 218.57 41.21
 3 -6 -5 189.56 40.74
 3 -6 -6 259.41 42.87
 3 -6 -6 181.59 41.07
 -3 6 6 257.19 29.88
 3 -6 -6 206.32 39.85
 3 -6 -6 210.05 39.74
 3 -6 -6 227.88 33.05
 3 -6 -7 417.33 55.51
 3 -6 -7 373.39 47.61
 3 -6 -7 400.69 54.17
 3 -6 -7 437.43 58.16
 3 -6 -8 176.47 28.32
 3 -6 -9 263.12 39.43
 3 -6 -9 294.96 40.27
 3 -6 -9 252.48 34.23
 3 -6 -10 2.62 15.62
 3 -6 -10 2.61 15.98
 3 -6 -11 21.4 11.66
 3 -6 -11 39.54 13.4
 -3 5 -7 38.34 6.1
 -3 5 -6 156.05 17.15
 -3 5 -5 352.04 33.18
 3 -5 5 298.9 36.79
 3 -5 5 314.68 40.77
 -3 5 -4 387.92 38.43
 3 -5 4 360.61 43.82
 3 -5 4 423.7 49.99
 -3 5 -3 376.31 40.08
 3 -5 3 508.04 49.61
 -3 5 -2 550.13 49.97
 -3 5 -2 472.08 52.26
 3 -5 2 558.74 57.36
 3 -5 2 428.54 61.85
 -3 5 -1 654.65 62.2
 -3 5 -1 667.56 66.68
 3 -5 1 694.44 69.52
 -3 5 0 281.86 34.63
 3 -5 0 249.38 34.95
 3 -5 0 320.27 37.21
 3 -5 -1 12.32 14.28
 -3 5 1 16.48 15.55
 3 -5 -1 37.96 23.99
 3 -5 -1 9.68 11.72
 3 -5 -2 176.14 22.64
 3 -5 -2 177.84 24.05
 3 -5 -2 90.65 30.36
 3 -5 -2 156.82 29.79
 3 -5 -2 127.93 29.9
 -3 5 2 68.02 22.56
 3 -5 -3 89.77 18.08
 3 -5 -3 105.78 19.97
 3 -5 -3 135.95 29.86
 -3 5 3 140.33 23.88
 3 -5 -3 99.79 26.01
 3 -5 -3 164.5 35.87
 3 -5 -4 154.3 24.72
 3 -5 -4 211.75 38.33
 3 -5 -4 198.61 33.8
 -3 5 4 237.83 29.25
 3 -5 -4 265.84 45.1
 3 -5 -5 355.58 48.38
 -3 5 5 452.25 47.06
 3 -5 -5 478.28 60.9
 3 -5 -5 415.14 57.56
 3 -5 -5 440.42 55.81
 3 -5 -6 437.24 58.09
 3 -5 -6 421.09 54.64
 -3 5 6 388.51 42.1
 3 -5 -6 318.8 50.61
 3 -5 -6 375.2 53.89
 3 -5 -7 280.96 45.83
 3 -5 -7 313.04 47.12
 3 -5 -7 212.16 41.95
 3 -5 -7 320.09 39.68
 3 -5 -8 121.56 30.01
 3 -5 -8 95.08 29.16
 3 -5 -8 162.89 24.64
 3 -5 -8 73.03 27.11
 3 -5 -8 105.68 22.24
 3 -5 -9 11.15 14.34
 3 -5 -9 40.92 20.83
 3 -5 -10 36.66 17.9
 3 -5 -10 34.95 19.44
 3 -5 -11 56.09 16.3
 3 -5 -11 45.32 14.7
 -3 4 -8 4.24 4.64
 -3 4 -8 8.79 7.55
 -3 4 -7 2.59 5.1
 -3 4 -7 -8.03 9.95
 3 -4 7 -5.86 15.97
 -3 4 -6 174.11 24.03
 -3 4 -5 678.84 62.57
 3 -4 5 610.25 66.54
 3 -4 5 665.41 73.15
 -3 4 -4 1648.13 154.19
 3 -4 4 1970 167.49
 3 -4 3 555.68 56.97
 3 -4 3 619.63 61.53
 -3 4 -3 466.5 49.24
 -3 4 -2 371.88 38.98
 -3 4 -2 411.77 42.91
 3 -4 2 436.49 46.31
 -3 4 -1 267.23 26.83
 -3 4 -1 265.12 31.16
 3 -4 1 219.05 32.02
 3 -4 1 202.93 40.25
 -3 4 0 0.99 5.79
 -3 4 0 -2.13 11.72
 3 -4 0 20.59 20.64
 3 -4 0 -13.94 21.28
 3 -4 0 2.17 10.3
 3 -4 -1 -27.85 13.02
 3 -4 -1 9.57 16.52
 3 -4 -1 24.15 16.65
 -3 4 1 7.06 12.35
 3 -4 -1 9.08 22.19
 3 -4 -1 2.1 10.56
 3 -4 -2 233.1 27.23
 3 -4 -2 192.93 27.08
 3 -4 -2 170.88 32.64
 3 -4 -2 163.43 30.21
 -3 4 2 205.02 28.73
 3 -4 -2 203 37.55
 3 -4 -3 480.86 51.65
 3 -4 -3 498.11 58.21
 -3 4 3 553.15 53.67
 3 -4 -3 443.06 52.01
 3 -4 -3 507 62.76
 3 -4 -3 500.04 52.54
 3 -4 -4 731.16 80.93
 -3 4 4 816.56 75.58
 3 -4 -4 689.03 74.62
 3 -4 -4 669.85 84.33
 3 -4 -4 836.47 75.44
 3 -4 -5 749.15 85.04
 3 -4 -5 693.15 81.31
 3 -4 -5 855.93 78.95
 3 -4 -5 809.19 76.94
 -3 4 5 837.63 74.65
 3 -4 -5 609.98 74.01
 3 -4 -6 517.13 62.84
 3 -4 -6 582.77 57.39
 3 -4 -6 495.19 56.94
 3 -4 -6 439.92 52.55
 3 -4 -6 549.8 66.49
 3 -4 -7 69.11 19.27
 3 -4 -7 64.65 25.87
 3 -4 -7 49.48 14.76
 3 -4 -7 46.43 25.75
 3 -4 -8 23.67 19.14
 3 -4 -8 21.02 24.04
 3 -4 -8 23.49 15.76
 3 -4 -8 6.46 12.96
 3 -4 -9 59.17 19.19
 3 -4 -10 198.84 34.08
 3 -4 -10 236.3 35.11
 3 -4 -10 269.27 30.54
 3 -4 -11 190.99 27.93
 3 -4 -12 50.35 10.78
 -3 3 -9 5.82 4.76
 -3 3 -9 5.92 6.47
 -3 3 -8 4.62 5.75
 -3 3 -8 5.15 9.25
 3 -3 8 12.15 17.53
 -3 3 -7 272.73 33.39
 -3 3 -6 170.27 21.06
 -3 3 -6 165.94 25.19
 3 -3 6 175.9 31.82
 -3 3 -5 856.91 79.8
 -3 3 -5 799.75 85.2
 3 -3 5 925.52 92.26
 -3 3 -4 788.36 68.87
 3 -3 4 619.34 73.38
 -3 3 -3 78.93 12.36
 -3 3 -3 71.31 13.77
 3 -3 3 76.28 23.92
 3 -3 3 99.13 18.91
 -3 3 -2 178.29 19.15
 -3 3 -2 152.08 21.74
 3 -3 2 131.47 29.67
 3 -3 2 155.05 23.15
 -3 3 -1 267.06 30.48
 -3 3 -1 329.68 35.19
 3 -3 1 338.78 35.63
 3 -3 1 386.4 45.09
 -3 3 0 -1.87 11.22
 3 -3 0 10.79 16.48
 3 -3 0 5.48 10.88
 -3 3 1 315.11 37.14
 3 -3 -1 396.81 46.6
 3 -3 -1 281.8 38.79
 3 -3 -1 365.11 38.29
 3 -3 -2 989.19 82.67
 -3 3 2 808.3 81.95
 3 -3 -2 773.42 81.46
 3 -3 -2 930.27 90.92
 3 -3 -2 808.48 81.81
 3 -3 -3 456.9 44.22
 3 -3 -3 432.24 49.35
 -3 3 3 455.72 44.99
 3 -3 -3 359.81 43.85
 3 -3 -3 489.46 52.84
 3 -3 -3 348.3 41.55
 3 -3 -3 411.7 44.47
 3 -3 -4 1226.44 114.65
 3 -3 -4 1172.83 120.48
 3 -3 -4 1237.8 115.19
 -3 3 4 1193.95 113.79
 3 -3 -4 1172.14 115.11
 3 -3 -4 1224.18 121.95
 3 -3 -4 1369.41 118.09
 3 -3 -5 384.42 48.57
 3 -3 -5 356.66 42.21
 -3 3 5 363.34 37.31
 3 -3 -5 325.19 39
 3 -3 -5 239.67 42.12
 3 -3 -5 373.66 40.49
 3 -3 -6 275.2 43.84
 3 -3 -6 269.98 36.22
 3 -3 -6 361.5 37.06
 3 -3 -6 249.24 34.97
 3 -3 -6 273.32 37.3
 3 -3 -7 37.08 23.96
 3 -3 -7 66.8 15.97
 3 -3 -7 49.78 17.18
 3 -3 -7 42.81 14.29
 3 -3 -7 32.08 18.56
 3 -3 -8 110.52 25.51
 3 -3 -8 180.34 24.91
 3 -3 -8 150.08 25.03
 3 -3 -8 202.05 36.97
 3 -3 -8 131.48 21.67
 3 -3 -9 279.55 42.88
 3 -3 -10 295.78 43.21
 3 -3 -10 367.21 46.98
 3 -3 -10 418.3 41.02
 3 -3 -11 91.35 20.86
 3 -3 -11 113.87 15.67
 3 -3 -12 72.73 12.94
 -3 2 -10 4.39 5.01
 -3 2 -10 3.48 6.01
 -3 2 -9 79.52 11.66
 -3 2 -9 69.4 14.34
 3 -2 9 53.89 21.49
 -3 2 -8 667.03 67.46
 -3 2 -7 1254.5 112.77
 -3 2 -7 1297.13 113.61
 -3 2 -7 1131.4 116.91
 3 -2 7 1158.47 124.21
 -3 2 -6 1241.55 113.22
 -3 2 -6 1208.04 113.61
 -3 2 -6 1269.74 118.76
 -3 2 -5 781.63 72.38
 -3 2 -5 743.98 77.93
 -3 2 -4 28.79 8.74
 -3 2 -4 33.08 13.57
 3 -2 4 26.71 11.64
 -3 2 -3 124.2 17.12
 -3 2 -3 144.58 20.87
 -3 2 -3 150.88 19.74
 3 -2 3 166.65 26.78
 3 -2 3 177.19 21.96
 -3 2 -2 104.95 14.59
 -3 2 -2 120.04 17.99
 3 -2 2 139.59 24.61
 3 -2 2 137.84 18.62
 -3 2 -1 592.06 58.53
 3 -2 1 524.03 57.44
 -3 2 0 535.66 57.25
 3 -2 0 550.42 57.03
 -3 2 1 1563.35 144.91
 3 -2 -1 1512.63 144.35
 3 -2 -1 1724.28 145.99
 3 -2 -2 655.24 62.3
 -3 2 2 625.58 61.83
 3 -2 -2 687.98 68.89
 3 -2 -2 584.61 61.23
 3 -2 -3 691.48 71.77
 3 -2 -3 666.44 71.68
 -3 2 3 774.96 71.99
 3 -2 -3 813.99 73.91
 3 -2 -3 845.81 79
 3 -2 -4 44.03 17.83
 3 -2 -4 80.71 16.58
 -3 2 4 119.77 16.25
 3 -2 -4 112.28 18.83
 3 -2 -4 82.93 18.42
 3 -2 -4 83.75 19.97
 3 -2 -4 78.99 16.12
 3 -2 -5 87.06 22.78
 3 -2 -5 138.29 20.6
 3 -2 -5 123.07 20.37
 3 -2 -5 100.54 16.77
 3 -2 -5 128.22 17.38
 3 -2 -5 108.77 22.97
 3 -2 -5 133.3 22.49
 3 -2 -5 111.06 22.31
 3 -2 -6 26.89 20.38
 3 -2 -6 24.28 15.67
 3 -2 -6 24.27 14.53
 3 -2 -6 33.12 11.09
 3 -2 -6 41.74 11.11
 3 -2 -6 14.79 12.84
 3 -2 -6 31.88 15.21
 3 -2 -6 29.2 17.75
 3 -2 -7 411.33 58.6
 3 -2 -7 565.9 56.11
 3 -2 -7 534.61 56.71
 3 -2 -7 571.43 53.68
 3 -2 -7 467.19 57.61
 3 -2 -7 468.52 51.42
 3 -2 -7 546.67 56.16
 3 -2 -7 675.12 62.13
 3 -2 -7 399.83 58.23
 3 -2 -8 227.84 40.46
 3 -2 -8 321.42 38.89
 3 -2 -8 267.15 34.82
 3 -2 -8 329.87 40.96
 3 -2 -8 310.34 34.11
 3 -2 -8 329.43 36.8
 3 -2 -8 336.83 37.09
 3 -2 -8 298.93 36.78
 3 -2 -9 901.39 82.78
 3 -2 -9 817.32 83.84
 3 -2 -10 232.44 34.72
 3 -2 -10 205.87 25.98
 3 -2 -10 165.38 29.4
 3 -2 -10 256.43 27.25
 3 -2 -11 169.54 25.37
 -3 1 -11 5.32 4.32
 -3 1 -10 131.47 15.92
 -3 1 -10 182.51 18.16
 3 -1 10 144.22 26.57
 -3 1 -9 461.57 44.19
 -3 1 -9 396.12 46.98
 -3 1 -8 1419.66 129.89
 -3 1 -8 1639.95 131.82
 -3 1 -8 1268.63 133.58
 3 -1 8 1266.89 140.71
 -3 1 -7 1579.22 138.38
 -3 1 -7 1502.62 141.68
 -3 1 -7 1449.51 136.49
 -3 1 -6 789.81 73.1
 -3 1 -6 745.46 77.81
 -3 1 -5 118.05 16.51
 -3 1 -5 146.95 22.72
 -3 1 -4 2.11 6.28
 -3 1 -4 7.99 8.56
 -3 1 -4 -1.95 10.48
 -3 1 -4 1.31 7.14
 3 -1 4 2.64 12.51
 -3 1 -3 52.23 11.89
 -3 1 -3 48.24 12.29
 3 -1 3 60.35 11.87
 -3 1 -2 213.74 24.46
 -3 1 -2 224.22 25.93
 3 -1 2 231.54 25.83
 -3 1 -1 1033.64 96.04
 3 -1 0 1611.84 145.2
 3 -1 -1 1679.2 135.04
 -3 1 1 1412.13 133.88
 3 -1 -1 1381.02 133.12
 3 -1 -2 781.25 76.81
 -3 1 2 842.19 76.93
 3 -1 -3 541.75 57.68
 3 -1 -3 650.14 60.02
 -3 1 3 582.5 56.92
 -3 1 4 6.81 8.12
 3 -1 -4 -2.57 14
 3 -1 -4 10.75 9.7
 3 -1 -4 1.75 10.09
 3 -1 -4 -1.36 7.86
 3 -1 -4 2.73 7.71
 3 -1 -4 7.77 11.46
 3 -1 -4 2.15 10.65
 3 -1 -5 35.83 19.25
 3 -1 -5 16.85 11.38
 3 -1 -5 14.73 12.76
 3 -1 -5 14.23 9.56
 3 -1 -5 20.07 9.88
 3 -1 -5 24.97 13.2
 3 -1 -5 17.81 15.65
 3 -1 -6 426.97 46.53
 3 -1 -6 503.06 54.36
 3 -1 -6 413.51 45.68
 3 -1 -6 404.01 47.59
 3 -1 -6 455.54 43.71
 3 -1 -6 345.46 46.16
 3 -1 -6 398.19 43.34
 3 -1 -6 287.67 50.45
 3 -1 -7 368.76 52.82
 3 -1 -7 539.73 49.48
 3 -1 -7 400.65 48.86
 3 -1 -7 397.55 46.18
 3 -1 -7 447.91 51.27
 3 -1 -7 457.68 46.29
 3 -1 -7 422.05 50.5
 3 -1 -7 454.12 54.23
 3 -1 -8 700.01 73.92
 3 -1 -8 709.26 66.03
 3 -1 -8 724.31 68
 3 -1 -8 637.53 65.46
 3 -1 -8 588.91 64.21
 3 -1 -8 627.09 68.57
 3 -1 -9 679.32 63.85
 3 -1 -9 600.35 65.61
 3 -1 -10 107.37 16.71
 3 -1 -10 118.19 16.91
 3 -1 -10 128.88 16.33
 3 -1 -10 157.13 20.66
 3 -1 -11 24.83 14.07
 3 -1 -11 61.7 10.47
 -3 0 -12 48.1 6.71
 -3 0 -12 40.35 5.8
 -3 0 -11 90.94 11.76
 -3 0 -11 83.85 13.42
 -3 0 -11 86.67 14.96
 -3 0 -10 808.39 75.29
 -3 0 -10 986.54 78.28
 -3 0 -10 711.91 78.95
 3 0 10 693.1 84.1
 -3 0 -9 677.06 67.26
 -3 0 -9 822.89 70.36
 -3 0 -9 653.3 71.76
 -3 0 -8 124.97 18.91
 -3 0 -8 116.69 16.94
 -3 0 -7 522.07 55.81
 -3 0 -7 533.97 50.69
 -3 0 -7 481.91 50.05
 -3 0 -6 313.95 32.29
 -3 0 -6 258.03 35.88
 -3 0 -6 319.19 32.52
 -3 0 -5 11.81 6.49
 -3 0 -5 16.45 11.26
 -3 0 -4 187.39 26.21
 -3 0 -4 253.82 26.13
 -3 0 -3 1372.09 124.87
 -3 0 -2 3212.81 282.9
 3 0 1 1195.4 108.13
 3 0 0 367.97 37.88
 3 0 0 404.05 39.51
 3 0 -1 481.5 48.06
 3 0 -2 313.89 32.04
 3 0 -2 249.18 30.32
 -3 0 3 -1.28 9.09
 3 0 -3 3.59 10.13
 3 0 -4 29.1 10.55
 3 0 -4 31.57 9.29
 -3 0 4 34.65 10.23
 3 0 -4 25.73 12.66
 3 0 -5 737.39 70.91
 3 0 -5 667.37 62.26
 3 0 -5 666.63 63.2
 3 0 -5 650.5 64.53
 3 0 -5 527.15 64.55
 3 0 -5 629.4 62.72
 3 0 -5 578.1 68.37
 3 0 -6 598.6 61.78
 3 0 -6 538.3 52.67
 3 0 -6 568.29 57.19
 3 0 -6 580 53.79
 3 0 -6 545.21 56.88
 3 0 -6 377.31 54.24
 3 0 -6 554.1 52.14
 3 0 -7 96.05 25.45
 3 0 -7 52.84 14.14
 3 0 -7 73.27 15.42
 3 0 -7 80.06 20.94
 3 0 -7 56.9 20.72
 3 0 -8 656.19 75.18
 3 0 -8 738.36 68.3
 3 0 -8 685.54 67.84
 3 0 -8 654.88 72.05
 3 0 -9 268.83 34.3
 3 0 -10 16.83 16.4
 3 0 -10 16.37 8.34
 3 0 -10 8.78 6.76
 3 0 -10 15.76 11
 3 0 -11 17.78 11.85
 -3 -1 -12 87.87 11.76
 3 1 12 123.47 18.82
 -3 -1 -11 326.32 30.95
 -3 -1 -11 209.01 31.92
 -3 -1 -11 435.1 35.74
 -3 -1 -11 297.35 35.2
 -3 -1 -11 334.2 32.56
 3 1 11 327.12 40.82
 -3 -1 -10 436.23 48.58
 -3 -1 -9 396.68 39.66
 -3 -1 -9 418.77 42.46
 -3 -1 -9 356.52 45.08
 -3 -1 -9 376.19 40.82
 -3 -1 -8 1373.19 134.44
 -3 -1 -8 1707.13 138.44
 -3 -1 -8 1469.9 140.69
 -3 -1 -8 1492.9 136.06
 -3 -1 -7 171.17 20.71
 -3 -1 -7 162.87 25.27
 -3 -1 -7 171.75 21.92
 -3 -1 -6 17.55 7.63
 -3 -1 -6 11.05 12.7
 -3 -1 -6 21.48 8.84
 -3 -1 -5 393.37 39.44
 -3 -1 -5 442.03 44.31
 -3 -1 -5 401.38 40.21
 -3 -1 -4 2766.7 242.18
 -3 -1 -4 2679.12 240.42
 -3 -1 -3 2524.84 214.03
 -3 -1 -3 2298.98 213.24
 -3 -1 -2 3037.41 268.44
 -3 -1 -1 235.25 27.32
 -3 -1 -1 241.59 27.6
 3 1 1 254.05 27.04
 3 1 0 533.35 51.2
 -3 -1 0 528.02 51.7
 -3 -1 0 524.63 52.08
 3 1 -1 75.7 13.04
 -3 -1 1 84.27 14.48
 3 1 -1 72.62 13.22
 3 1 -2 413.45 42.81
 -3 -1 2 417.12 41.96
 -3 -1 3 7.11 8.51
 3 1 -3 3.67 9.64
 3 1 -4 1010.96 88.01
 3 1 -4 834.94 89.94
 3 1 -4 938.72 87.46
 3 1 -5 1045.72 95.39
 3 1 -5 893.97 96.83
 3 1 -5 992.27 93.51
 3 1 -5 1083.63 103.88
 3 1 -6 887 105.15
 3 1 -6 1242.43 103.94
 3 1 -6 1206.04 102.3
 3 1 -6 855.53 108.21
 3 1 -7 1338.08 131.19
 3 1 -7 1453.47 131.42
 3 1 -7 1539.3 140.7
 3 1 -8 183.82 24.09
 3 1 -8 184.24 23.99
 3 1 -8 176.46 32.75
 3 1 -8 211.5 30.33
 3 1 -9 -4.14 8.62
 3 1 -9 5.63 8.64
 3 1 -9 17.36 17.41
 3 1 -9 -2.25 12.69
 3 1 -10 4.18 14.57
 3 1 -10 19.58 7.45
 3 1 -10 39.43 11.3
 3 1 -11 118.21 17.46
 -3 -2 -13 259.48 24.54
 3 2 12 177.68 26.06
 -3 -2 -11 451.57 45.51
 -3 -2 -11 436.22 48.67
 -3 -2 -11 633.73 51.33
 -3 -2 -11 494.09 51.18
 -3 -2 -11 481.91 47.82
 3 2 11 456.79 55.85
 -3 -2 -10 1398.97 112.27
 -3 -2 -10 1134.12 113.6
 -3 -2 -10 1114.87 109.96
 -3 -2 -10 1160.69 107.77
 -3 -2 -9 941.96 86.13
 -3 -2 -9 1046.16 90.28
 -3 -2 -9 838.24 87.67
 -3 -2 -8 55.15 11.13
 -3 -2 -8 54.12 12.9
 -3 -2 -8 39.62 14.99
 -3 -2 -8 59.02 13.62
 -3 -2 -8 66.87 15.19
 -3 -2 -7 72.25 11.92
 -3 -2 -7 74.05 17.33
 -3 -2 -7 63.56 12.97
 -3 -2 -6 370.56 37.31
 -3 -2 -6 407.23 42.82
 -3 -2 -5 1327.1 116.25
 -3 -2 -5 1203.26 112.64
 -3 -2 -4 390.63 39.93
 -3 -2 -4 363.66 37.94
 -3 -2 -3 3054.66 269.7
 -3 -2 -2 899.67 81.44
 -3 -2 -2 909.01 81.97
 -3 -2 -2 875.66 82.04
 3 2 2 855.23 81.06
 3 2 1 54.5 10.3
 -3 -2 -1 47.09 11.94
 -3 -2 -1 43.76 13.59
 3 2 0 336.79 36.1
 -3 -2 0 389.37 37.59
 -3 -2 1 86.42 14.43
 -3 -2 2 81.78 14.31
 3 2 -2 81.12 15.26
 -3 -2 3 1123.8 101.31
 3 2 -3 1002.91 103.82
 3 2 -3 1180.31 102.28
 3 2 -4 1155.37 94.04
 3 2 -4 918.98 99.5
 3 2 -4 914.74 92.36
 3 2 -5 1162.49 94.93
 3 2 -5 1045.72 93.73
 -3 -2 5 833.66 91.38
 3 2 -5 947.02 102.7
 3 2 -6 743.51 78.75
 3 2 -6 837.89 78.39
 3 2 -6 807.63 84.56
 3 2 -6 883.57 79.18
 3 2 -6 765.72 87.93
 3 2 -7 82.67 16.34
 3 2 -7 111.85 17.85
 3 2 -7 119.01 23.6
 3 2 -8 47.69 17.94
 3 2 -9 69.23 21.08
 3 2 -9 91.2 13.38
 3 2 -9 87.92 13.58
 3 2 -9 117.73 17.96
 3 2 -10 67.47 15.62
 3 2 -10 41.31 8.52
 3 2 -10 58.2 11.24
 -3 -3 -13 194.21 19.5
 -3 -3 -12 616.52 63.79
 3 3 12 557.2 67.54
 -3 -3 -11 809.35 73.53
 -3 -3 -11 794.98 77.46
 -3 -3 -10 22.51 7.16
 -3 -3 -10 8.7 10.59
 -3 -3 -10 20.33 11.46
 -3 -3 -10 13.12 13.31
 -3 -3 -10 25.1 10.7
 -3 -3 -9 1.1 6.2
 -3 -3 -9 1.9 10.34
 -3 -3 -9 8.14 13.27
 -3 -3 -9 7.36 9.78
 -3 -3 -9 -2.47 9.85
 -3 -3 -8 80.74 14.4
 -3 -3 -8 46.15 15.78
 -3 -3 -8 64.89 14.35
 -3 -3 -8 48.36 15.27
 -3 -3 -8 67.56 11.17
 -3 -3 -7 363.52 37.25
 -3 -3 -7 436.4 44.86
 -3 -3 -6 1085.4 89.42
 -3 -3 -6 853.23 83.21
 -3 -3 -6 897.45 83.54
 -3 -3 -5 1705.21 136.44
 -3 -3 -5 1359.98 132.45
 -3 -3 -4 2201.35 204.75
 -3 -3 -4 2371.67 203.93
 -3 -3 -3 1651.6 147.93
 -3 -3 -3 1635.77 147.5
 -3 -3 -2 94.67 13.67
 -3 -3 -2 81.75 15.55
 -3 -3 -1 411.65 41.87
 -3 -3 0 13.25 10.1
 -3 -3 1 845.54 78.85
 -3 -3 2 712.2 70.29
 -3 -3 2 803.46 71.03
 -3 -3 3 2027.67 182.37
 3 3 -3 2107.09 182.52
 3 3 -3 1986.31 183.34
 3 3 -4 219.35 25.34
 3 3 -4 209.94 26.01
 3 3 -4 202.03 34.93
 3 3 -4 201.46 25.54
 3 3 -5 58.47 12.09
 3 3 -5 58.15 11.92
 3 3 -5 26.11 12.04
 -3 -3 5 34.33 10.98
 3 3 -5 35.74 19.77
 3 3 -6 3.36 8.59
 3 3 -7 133.05 19.85
 3 3 -7 181.57 22.59
 3 3 -7 167.74 27.32
 3 3 -8 55.69 10.55
 3 3 -8 65.64 11.61
 3 3 -8 26 17.49
 3 3 -8 48.95 15.28
 3 3 -9 295.74 35.21
 3 3 -9 279.41 29.34
 3 3 -9 286.49 31.44
 3 3 -10 285.65 27.34
 -3 -4 -13 303.7 27.59
 -3 -4 -13 238.6 24.69
 -3 -4 -12 101.75 15.15
 -3 -4 -12 82.25 12.52
 -3 -4 -11 78.94 14.52
 -3 -4 -10 -4.22 9.53
 -3 -4 -10 29.02 11.16
 -3 -4 -10 17.07 10.98
 -3 -4 -10 6.96 10.66
 -3 -4 -9 63.13 15.69
 -3 -4 -9 65.3 14.08
 -3 -4 -9 53.34 14.14
 -3 -4 -9 70.77 17.26
 -3 -4 -8 110.29 21.63
 -3 -4 -8 191.78 22.11
 -3 -4 -8 140.3 21.2
 -3 -4 -8 164.39 24.57
 -3 -4 -7 732.48 72.67
 -3 -4 -6 1810.1 160.18
 -3 -4 -6 1702.53 156.89
 -3 -4 -6 1770.96 158.34
 -3 -4 -5 1581.85 132.38
 -3 -4 -5 1346.31 129.7
 -3 -4 -4 1595.35 135.69
 -3 -4 -4 1340.81 133.88
 -3 -4 -4 1574.09 134.86
 -3 -4 -3 66.79 12.24
 -3 -4 -3 75.16 13.08
 -3 -4 -3 61.5 13.91
 3 4 3 75.01 14.53
 -3 -4 -2 22.83 11.14
 3 4 2 43.81 12.23
 -3 -4 -1 724.18 63.97
 -3 -4 -1 598.79 63.24
 3 4 1 694.62 65.24
 -3 -4 0 2603.17 241.99
 -3 -4 0 2883.89 242.75
 -3 -4 1 698.42 66.32
 -3 -4 2 1254.36 120.2
 -3 -4 2 1386.32 120.34
 -3 -4 2 1351.88 121.36
 3 4 -2 1287.86 121.09
 -3 -4 3 596.06 55.95
 3 4 -3 434.5 59.22
 3 4 -3 577.92 55.42
 -3 -4 4 226.09 27.71
 3 4 -4 217.85 26.29
 -3 -4 4 226.83 27.82
 3 4 -4 136.95 32.67
 3 4 -4 242.92 27.16
 3 4 -5 136.32 30.33
 -3 -4 5 186.28 25.17
 -3 -4 5 241.31 26.15
 3 4 -5 298.64 36.63
 3 4 -5 216.16 25.9
 3 4 -6 -2.88 13.19
 3 4 -7 65.49 17.13
 3 4 -8 614.24 57.01
 3 4 -8 496.23 49.25
 3 4 -8 475.54 51.2
 3 4 -9 399.22 39.36
 3 4 -9 356.3 35.34
 -3 -5 -14 294.75 27.51
 -3 -5 -13 46.77 10.08
 -3 -5 -12 174.2 20.63
 -3 -5 -12 116.19 18.56
 -3 -5 -11 -1.72 9.14
 -3 -5 -11 -9.88 8.66
 -3 -5 -11 -7.07 10.33
 -3 -5 -10 509.29 46.25
 -3 -5 -10 427.36 45.66
 -3 -5 -10 417.88 47.61
 -3 -5 -10 364.61 44.33
 -3 -5 -9 83.31 16.34
 -3 -5 -9 82.76 14.83
 -3 -5 -9 50.15 15.26
 -3 -5 -9 73.45 18.7
 -3 -5 -8 812.15 79.93
 -3 -5 -8 838.4 82.25
 -3 -5 -8 924.07 80.88
 -3 -5 -8 784.52 84.15
 -3 -5 -7 828.59 75.51
 -3 -5 -7 855.16 78.77
 -3 -5 -7 910.27 76.23
 -3 -5 -7 712.76 75.12
 -3 -5 -7 709.68 78.88
 -3 -5 -7 776.68 76.69
 -3 -5 -6 832.54 78.57
 -3 -5 -6 908.46 81.7
 -3 -5 -6 840.67 79.57
 -3 -5 -6 816.96 80.7
 -3 -5 -5 1427.83 126.34
 -3 -5 -5 1316.39 124.82
 3 5 5 1324.5 126.24
 -3 -5 -5 1437.94 126.74
 -3 -5 -4 42.33 10.94
 -3 -5 -4 40.45 12.42
 3 5 4 33.13 12.06
 -3 -5 -4 55.34 13.42
 -3 -5 -3 409.24 42.21
 3 5 3 412.12 43.26
 -3 -5 -3 391.32 42.75
 -3 -5 -2 663.93 63.69
 3 5 2 698.05 65.34
 -3 -5 -2 613.35 64.23
 -3 -5 -1 722.31 71.76
 3 5 1 757.65 73.51
 -3 -5 -1 792.25 73.81
 -3 -5 0 1476.04 138.15
 -3 -5 0 1515.69 139.67
 3 5 0 1798.22 141.45
 -3 -5 0 1386.22 140.28
 3 5 0 1563.77 139.98
 3 5 -1 818.1 73.36
 -3 -5 1 741.59 71.39
 -3 -5 1 669.4 71.45
 -3 -5 1 820.23 73.67
 3 5 -2 309.47 42.17
 -3 -5 2 368.29 38.17
 3 5 -2 351.99 38.73
 -3 -5 3 495.21 49.55
 -3 -5 3 430.34 48.59
 3 5 -3 437.37 54.46
 3 5 -3 480.65 48.71
 3 5 -4 156.31 21.3
 -3 -5 4 119.58 20.05
 -3 -5 4 137.58 20.96
 3 5 -5 -3.17 9.14
 -3 -5 5 -1.63 7.99
 3 5 -5 5.54 13.34
 -3 -5 5 -5.01 7.53
 3 5 -6 38.89 12.46
 3 5 -7 526.11 51.02
 3 5 -7 532.51 53.48
 3 5 -8 235.94 29.7
 3 5 -8 263.14 27.44
 3 5 -8 226.76 24.43
 -3 -6 -14 117.31 12.74
 -3 -6 -13 30.67 9.14
 -3 -6 -12 1.18 7.19
 -3 -6 -12 7.14 8.6
 -3 -6 -11 454.69 47.3
 -3 -6 -10 344.83 35.48
 -3 -6 -10 292.45 34.94
 -3 -6 -10 299.08 35.54
 -3 -6 -9 545.75 55.06
 -3 -6 -9 564.25 56.76
 -3 -6 -9 637.39 55.61
 -3 -6 -9 441.4 55.7
 -3 -6 -9 547.82 56.28
 -3 -6 -9 562.66 59.59
 -3 -6 -8 929.53 92.9
 -3 -6 -8 983.47 95.16
 -3 -6 -8 1131.11 93.68
 -3 -6 -8 904.14 97.55
 -3 -6 -7 533.65 53.97
 -3 -6 -7 568.53 56.69
 -3 -6 -7 553.98 59.21
 -3 -6 -7 552.12 57.17
 -3 -6 -6 968.19 95.89
 -3 -6 -6 1297.63 100.13
 -3 -6 -6 965.45 97.57
 -3 -6 -6 1051.82 101.06
 3 6 6 1050.29 98.81
 -3 -6 -6 1031.26 99.25
 -3 -6 -5 83.8 12.94
 -3 -6 -5 84.13 17.06
 -3 -6 -5 80.71 19.14
 3 6 5 127.18 18.3
 -3 -6 -5 85.05 17.94
 -3 -6 -4 156.81 22.55
 -3 -6 -4 174.43 23.62
 3 6 4 144.36 23.1
 -3 -6 -4 172 24.28
 -3 -6 -3 632.27 64.2
 -3 -6 -3 604.93 63.72
 3 6 3 685.72 65.65
 -3 -6 -3 687.82 65.94
 -3 -6 -2 268.08 29.73
 -3 -6 -2 229.88 32.52
 3 6 2 333.51 35.15
 -3 -6 -2 299.25 34.04
 3 6 2 291.67 30.86
 3 6 1 1020.82 85.17
 -3 -6 -1 833.92 84.63
 3 6 1 886.56 85.58
 -3 -6 -1 866.73 82.42
 -3 -6 -1 837.51 85.68
 3 6 0 1452.24 125.04
 -3 -6 0 1386.66 121.96
 -3 -6 0 1156.42 122.72
 3 6 0 1354.1 123.55
 -3 -6 0 1340.23 125.12
 3 6 -1 398.27 38.18
 -3 -6 1 385.3 36.02
 -3 -6 1 238.46 35.18
 3 6 -1 249.75 38.69
 -3 -6 1 339.59 38.89
 3 6 -2 103.01 18.34
 -3 -6 2 126.27 18.36
 -3 -6 2 111.43 18.45
 -3 -6 3 216.1 30.93
 -3 -6 3 298.72 32.55
 3 6 -3 235.64 34.89
 3 6 -3 336.85 33.13
 -3 -6 4 199.56 28.69
 3 6 -4 268.27 33
 -3 -6 4 258.26 29
 3 6 -4 253.72 29.19
 3 6 -5 14.75 10.69
 -3 -6 6 393.18 41.42
 3 6 -6 466.69 42.38
 3 6 -6 417.2 41.08
 3 6 -7 553.14 50.18
 3 6 -7 431.93 43.44
 -3 -7 -14 9.56 4.09
 -3 -7 -13 1.58 5.21
 -3 -7 -13 4.68 6.12
 -3 -7 -12 74.78 13.68
 -3 -7 -12 95.13 14.37
 -3 -7 -12 79.08 14.46
 -3 -7 -10 71.64 17.11
 -3 -7 -10 103.9 16.95
 -3 -7 -9 673.96 66.72
 -3 -7 -9 602.83 68.24
 -3 -7 -9 764.42 67.87
 -3 -7 -8 337.5 37.73
 -3 -7 -8 372.44 43.38
 -3 -7 -7 188.57 19.9
 -3 -7 -7 60.37 20.99
 -3 -7 -7 108.14 19.18
 -3 -7 -7 168.4 24.81
 3 7 7 131.93 20.49
 -3 -7 -6 18.83 9.6
 -3 -7 -6 5.25 12.73
 3 7 6 30.68 12.6
 -3 -7 -6 16.34 14.18
 -3 -7 -5 210.71 25.52
 -3 -7 -5 268.27 31.83
 3 7 5 233.14 30.67
 -3 -7 -5 210.84 30.8
 -3 -7 -4 411.59 40.9
 3 7 4 328.5 41.05
 -3 -7 -4 335.93 40.99
 3 7 4 318.2 35.33
 3 7 3 876.68 85.63
 -3 -7 -3 837.22 85.65
 3 7 3 854.44 80.54
 -3 -7 -2 714.12 66.25
 3 7 2 738.83 70.48
 -3 -7 -2 576.45 66.33
 -3 -7 -2 753.18 72.41
 3 7 2 721.52 67.74
 3 7 1 1563.94 129.66
 -3 -7 -1 1510.5 126.63
 3 7 1 1390.09 128.75
 -3 -7 -1 1138.27 126.45
 -3 -7 -1 1318.13 131.18
 3 7 0 350.45 45.63
 -3 -7 0 486.03 44.43
 -3 -7 0 306.84 45.85
 3 7 0 458.47 45.34
 -3 -7 0 421.59 44.58
 3 7 -1 59.9 16.22
 -3 -7 1 81.93 15.15
 -3 -7 1 69.3 15
 3 7 -2 7.89 12.79
 -3 -7 2 -1.89 9.92
 -3 -7 2 7.61 9.72
 -3 -7 3 476.1 49.69
 -3 -7 3 470.65 48.79
 3 7 -3 472.98 49.31
 -3 -7 4 145.66 19.38
 -3 -7 5 237.11 26.62
 3 7 -5 230.13 25.53
 3 7 -5 257.85 26.64
 -3 -7 6 461.94 39.18
 3 7 -6 366.37 38.09
 3 7 -7 206 22.69
 -3 -8 -13 180.02 21.33
 -3 -8 -13 222.08 21.36
 -3 -8 -12 568.85 53.33
 -3 -8 -12 614.71 52.83
 -3 -8 -12 446.51 53.04
 -3 -8 -11 192.69 26.97
 -3 -8 -11 233.65 25.61
 -3 -8 -11 208.17 27.22
 -3 -8 -10 208.19 25.71
 -3 -8 -10 213.47 28.63
 -3 -8 -10 199.89 25.31
 -3 -8 -9 263.78 31.69
 -3 -8 -9 231.44 34.05
 -3 -8 -9 303.63 31.71
 -3 -8 -8 81.93 17.99
 -3 -8 -8 83.71 14.89
 -3 -8 -8 49.02 14.9
 3 8 8 74.36 15.61
 -3 -8 -7 -12.17 16.16
 -3 -8 -7 -3.32 9.89
 -3 -8 -7 10.94 15.08
 3 8 7 -2.3 10.18
 -3 -8 -6 547.52 61.54
 -3 -8 -6 490.25 53.86
 -3 -8 -6 600.47 59.41
 3 8 6 589.56 59.2
 -3 -8 -5 352.63 41.72
 -3 -8 -5 350.46 48.97
 -3 -8 -5 516.47 47.64
 3 8 5 484.56 50.01
 -3 -8 -4 423.38 64.2
 3 8 4 567.73 66.19
 -3 -8 -3 372.49 54.71
 -3 -8 -3 482.73 49.18
 3 8 3 473.63 48.81
 3 8 2 1278.08 102.96
 -3 -8 -2 1309.85 101.93
 -3 -8 -2 875.42 105.67
 3 8 2 1054.98 103.92
 -3 -8 -2 883.39 100.11
 3 8 1 926.86 84.27
 -3 -8 -1 1007.98 82.82
 -3 -8 -1 722.73 85.29
 3 8 1 850.15 84.12
 -3 -8 -1 750.67 81.34
 -3 -8 -1 875.81 88.58
 3 8 0 2.21 13.84
 -3 -8 0 13.63 12.28
 -3 -8 0 1.83 10.35
 -3 -8 0 7.43 11.93
 3 8 0 6.19 10.25
 -3 -8 0 1.89 9.25
 3 8 -1 -4.14 11.13
 -3 -8 1 5.6 11.23
 -3 -8 1 3.68 7.82
 -3 -8 2 235.69 28.67
 -3 -8 2 187.57 27.48
 3 8 -2 276.87 29.82
 -3 -8 3 147.2 20.18
 3 8 -4 129.49 17.72
 -3 -8 4 147.67 18.61
 -3 -8 4 134.85 17.53
 -3 -8 5 550.68 45.57
 3 8 -5 423.74 44.28
 3 8 -6 82.07 11.98
 -3 -9 -13 365.82 35.37
 -3 -9 -12 646.53 58.39
 -3 -9 -12 651.7 56.6
 -3 -9 -12 504.21 58.11
 -3 -9 -11 123.86 20.06
 -3 -9 -11 149.04 17
 -3 -9 -11 101.49 19.44
 -3 -9 -10 47.99 10.6
 -3 -9 -10 31.52 13.59
 -3 -9 -9 94.51 15.88
 -3 -9 -9 68.42 18.5
 -3 -9 -9 87.22 17.06
 -3 -9 -9 74.33 13.97
 -3 -9 -9 97.14 18.6
 -3 -9 -8 9.66 10.08
 -3 -9 -8 8.67 9.79
 -3 -9 -8 -2.15 12.25
 -3 -9 -8 3.02 8.43
 -3 -9 -8 -2.25 12.25
 3 9 8 13.54 10.17
 -3 -9 -7 20.04 13.16
 -3 -9 -7 1.73 9.62
 3 9 7 19.86 11.03
 -3 -9 -6 149.71 26.93
 -3 -9 -6 114.33 18.7
 3 9 6 154.49 23.58
 -3 -9 -5 769.18 85.45
 -3 -9 -5 882.03 91.98
 3 9 5 1098.2 94.34
 -3 -9 -5 1190.21 98.38
 -3 -9 -4 387.16 50.4
 3 9 4 404.81 49.98
 -3 -9 -4 487.75 53.62
 3 9 3 302.32 44.14
 -3 -9 -3 378.67 40.14
 -3 -9 -3 474.55 50.47
 3 9 3 422.53 42.07
 3 9 2 551.22 56.58
 -3 -9 -2 475.64 51.83
 -3 -9 -2 557.95 58.89
 3 9 2 532.19 53.96
 3 9 1 32.13 13.64
 -3 -9 -1 15.75 12.44
 -3 -9 -1 21.45 10.98
 -3 -9 -1 54.36 15.32
 3 9 1 22.13 11.67
 -3 -9 -1 24.19 9.57
 3 9 0 122.36 21.36
 -3 -9 0 150.73 21.4
 -3 -9 0 141.95 21.49
 -3 -9 1 297.91 34.66
 -3 -9 2 468.59 47.71
 -3 -9 2 416.64 46.79
 3 9 -2 533.07 48.55
 -3 -9 3 219.97 22.54
 -3 -9 3 169.55 21.29
 3 9 -3 172.87 21.66
 3 9 -4 318.96 31.18
 -3 -10 -13 166.19 17.36
 -3 -10 -12 42.98 9.86
 -3 -10 -12 37.92 10.14
 -3 -10 -11 4.93 10.83
 -3 -10 -11 3.04 9.68
 -3 -10 -10 25.41 9.58
 -3 -10 -10 7.9 11.74
 -3 -10 -10 21.84 10.31
 -3 -10 -10 10.61 10.53
 -3 -10 -9 18.87 10.57
 -3 -10 -9 24.92 12.56
 -3 -10 -8 36.24 12.67
 -3 -10 -8 33.44 13.42
 -3 -10 -7 199.61 26.43
 -3 -10 -7 286.43 32.73
 -3 -10 -7 211.93 27.87
 -3 -10 -6 599.91 60.11
 -3 -10 -6 614.38 64.43
 -3 -10 -5 287.13 35.39
 -3 -10 -5 242.02 28.84
 -3 -10 -5 227.28 29.03
 -3 -10 -5 271.89 35.45
 3 10 5 253.28 34.3
 -3 -10 -4 183.34 26.88
 -3 -10 -4 131.12 20.63
 -3 -10 -4 138.65 25.69
 3 10 4 146.51 25.3
 3 10 3 120.81 17.35
 -3 -10 -3 92.7 17.52
 -3 -10 -3 76.41 20.53
 3 10 2 -7.07 12.04
 -3 -10 -2 2.37 10.86
 -3 -10 -2 1.95 10.39
 -3 -10 -1 50.73 13.97
 -3 -10 -1 92.84 17.14
 -3 -10 0 151.53 22.6
 3 10 0 199.53 23.8
 -3 -10 1 580.13 55.44
 3 10 -1 544.3 54.93
 -3 -10 2 272.67 27.88
 -3 -10 2 245.79 28.99
 3 10 -2 254.73 27.57
 3 10 -3 97.45 12.09
 -3 -11 -12 16.52 5.85
 -3 -11 -11 5.27 9.25
 -3 -11 -11 0.83 6.06
 -3 -11 -11 8.39 8.23
 -3 -11 -10 20.67 8.38
 -3 -11 -10 39.35 12.61
 -3 -11 -10 19.37 9.9
 -3 -11 -9 496.74 48.69
 -3 -11 -9 479.94 51.05
 -3 -11 -9 496.69 50.05
 -3 -11 -9 487.21 49.74
 -3 -11 -8 903.54 79.71
 -3 -11 -8 832.58 81.98
 -3 -11 -8 844.64 81.4
 -3 -11 -8 751.51 80.59
 -3 -11 -8 859.16 80.27
 -3 -11 -7 455.03 44.6
 -3 -11 -7 392.75 45.8
 -3 -11 -7 436.39 47.14
 -3 -11 -6 146 20.54
 -3 -11 -6 159.18 23.98
 -3 -11 -5 12.1 9.16
 -3 -11 -5 14.3 14.38
 -3 -11 -4 112 16.83
 -3 -11 -4 136 17.67
 -3 -11 -3 71.99 15.21
 -3 -11 -3 60.64 14.86
 -3 -11 -3 89 18.38
 3 11 2 38.92 10.78
 -3 -11 -2 61.35 13.77
 -3 -11 -2 30.23 11.87
 -3 -11 -2 39.44 13.07
 -3 -11 -1 304.3 33.19
 -3 -11 -1 340.08 35.31
 3 11 1 288.33 32.62
 -3 -11 0 334.53 36.76
 -3 -11 0 383.73 38.62
 3 11 0 370.83 36.54
 3 11 -1 240.18 24.92
 3 11 -2 135.82 14.23
 -3 -12 -11 4.53 4.62
 -3 -12 -10 138.81 15.3
 -3 -12 -10 102.15 17.21
 -3 -12 -10 129.56 15.85
 -3 -12 -9 88.99 13.1
 -3 -12 -9 106.48 15.86
 -3 -12 -9 90.91 14.27
 -3 -12 -8 8.83 9.18
 -3 -12 -8 22.65 10.65
 -3 -12 -8 28.24 10.74
 -3 -12 -8 20.22 7.81
 -3 -12 -7 367.09 34.65
 -3 -12 -7 331.18 36.34
 -3 -12 -7 307.13 36.03
 -3 -12 -7 319.94 36.68
 -3 -12 -6 28.3 9.25
 -3 -12 -6 15.08 10.57
 -3 -12 -6 16.32 11.87
 -3 -12 -6 16.06 11.64
 -3 -12 -5 32.05 9.06
 -3 -12 -5 32.54 10.8
 -3 -12 -5 59.84 14.5
 -3 -12 -4 47.09 9.4
 -3 -12 -4 33.72 12.64
 3 12 3 54.1 9.25
 -3 -12 -3 38.61 11.34
 3 12 2 209.93 22.2
 3 12 1 278.87 27.34
 -3 -13 -8 108.23 13.74
 -3 -13 -8 110.02 14.1
 -3 -13 -7 41.17 10.08
 -3 -13 -6 13.02 7.85
 -3 -13 -5 12.59 7.89
 -3 -13 -4 84.88 12.56
 -3 -13 -3 86.45 11.46
 4 -8 1 122.19 18.08
 4 -8 0 221.21 27.5
 4 -8 -1 10.78 12.04
 4 -8 -2 6.83 9.43
 4 -8 -2 15.99 17.82
 4 -8 -2 1.46 11.17
 4 -8 -3 27 12.26
 4 -8 -3 19.07 10.1
 4 -8 -3 33.74 20.71
 4 -8 -4 137.18 21.96
 4 -8 -4 169.59 27.6
 4 -8 -4 109.77 18.7
 4 -8 -5 48.27 16.03
 4 -8 -5 67.17 19.05
 4 -8 -5 72.82 13.84
 4 -8 -6 160.54 23.32
 4 -8 -6 126.48 21.94
 4 -8 -7 115.58 19.18
 4 -8 -7 128.19 20.15
 4 -7 3 603.35 58.08
 4 -7 2 297.07 35.91
 4 -7 2 310.07 33.2
 4 -7 1 228.91 25.39
 4 -7 1 200.5 26.31
 4 -7 1 198.02 29.36
 4 -7 1 195.45 30.3
 4 -7 0 50.17 21.37
 4 -7 0 42.74 17.38
 4 -7 0 36.21 13.05
 4 -7 -1 14.01 12.64
 4 -7 -1 -9.36 23.88
 4 -7 -1 2.42 18.08
 4 -7 -2 23.58 26.3
 4 -7 -2 13.67 16.05
 4 -7 -3 271.21 33.91
 4 -7 -3 278.32 42.09
 4 -7 -3 251.21 32.79
 4 -7 -4 129.47 25.78
 4 -7 -4 140.67 21.73
 4 -7 -4 105.34 29.25
 4 -7 -5 249.65 33.24
 4 -7 -5 165.11 32.34
 4 -7 -5 153.36 25.08
 4 -7 -6 276.14 38.28
 4 -7 -6 275.61 33.06
 4 -7 -6 246.58 35.02
 4 -7 -7 18.07 17.81
 4 -7 -7 24.25 11.3
 4 -7 -8 20.52 13.42
 4 -7 -9 17.07 9.72
 -4 6 -5 74.44 8.25
 4 -6 4 181.2 24.84
 4 -6 4 204.57 23.71
 4 -6 3 365.42 42.34
 4 -6 3 354.59 38.85
 4 -6 3 348.15 38.82
 4 -6 2 156.6 23.64
 4 -6 2 178.25 24.37
 4 -6 2 161.99 27.35
 4 -6 1 64.46 15.56
 4 -6 1 52.8 15.32
 4 -6 1 53.65 23.94
 4 -6 0 12.94 10.6
 4 -6 0 14.31 13.2
 4 -6 -1 56.74 13.82
 4 -6 -1 31.26 14.56
 4 -6 -2 90.74 17.52
 4 -6 -2 114.36 21.07
 4 -6 -3 352.56 39.13
 4 -6 -4 343.66 47.22
 4 -6 -4 354.53 42.04
 4 -6 -5 265.54 39.69
 4 -6 -5 178.49 32.96
 4 -6 -5 268.63 40.61
 4 -6 -5 256.78 38.79
 4 -6 -5 213.97 30.63
 4 -6 -6 25.82 21.42
 4 -6 -6 12.56 17.28
 4 -6 -6 5.45 20.88
 4 -6 -6 48.85 14.89
 4 -6 -6 46.58 25.59
 4 -6 -7 6.61 20.49
 4 -6 -7 -2.86 17.23
 4 -6 -7 17.69 12.92
 4 -6 -8 -2.72 16.69
 4 -6 -8 -9.58 16.04
 4 -6 -8 11.07 10.99
 4 -6 -9 17.6 13.77
 4 -6 -9 8.79 13.09
 -4 5 -6 233.19 21.6
 -4 5 -6 230.57 21.96
 -4 5 -5 467.48 39.02
 4 -5 5 344.51 43.58
 4 -5 5 362.42 42.62
 4 -5 4 145.49 23.93
 -4 5 -4 192.77 19.3
 4 -5 3 63.47 17.16
 -4 5 -3 68.98 10.36
 4 -5 2 195.71 28.14
 4 -5 1 18.19 13.92
 4 -5 1 23.29 13.33
 4 -5 0 416.33 48.52
 4 -5 0 442.2 48.46
 4 -5 -1 505.84 52.17
 4 -5 -1 417.41 58.39
 -4 5 1 510.01 55.1
 4 -5 -1 451.51 52.35
 4 -5 -2 1147.75 112.44
 4 -5 -2 1284.66 124.68
 -4 5 2 1067.81 115.57
 4 -5 -2 1288.85 114.61
 4 -5 -3 291.04 33.41
 4 -5 -3 268.87 47.15
 4 -5 -3 233.79 38.97
 4 -5 -3 172.52 34.56
 -4 5 3 352.31 37.19
 4 -5 -4 -13.11 29.99
 4 -5 -4 8.55 21.22
 4 -5 -4 14.22 17.4
 4 -5 -4 14.33 13.6
 4 -5 -5 41.42 26.45
 4 -5 -5 43.4 25.67
 4 -5 -5 14.62 18.77
 4 -5 -5 8.01 26.68
 4 -5 -5 22.74 15.24
 4 -5 -6 -9.26 21
 4 -5 -6 2.75 13.83
 4 -5 -7 11.38 20.16
 4 -5 -7 -3.36 18.72
 4 -5 -7 -3.16 18.42
 4 -5 -7 5.11 13.23
 4 -5 -8 35.26 14.45
 4 -5 -8 22.24 20.25
 4 -5 -8 40.34 19.52
 4 -5 -9 168.66 26.39
 4 -5 -9 144.64 25.59
 4 -5 -10 156.74 22.54
 4 -5 -10 202.09 23.15
 -4 4 -7 278.72 26.41
 -4 4 -6 622.69 52.39
 4 -4 6 540.06 57.04
 4 -4 6 483.45 54.82
 -4 4 -5 580.03 51.26
 4 -4 5 630.02 60.04
 4 -4 4 238.29 31.71
 4 -4 3 156.42 25.35
 -4 4 -3 138.95 18
 4 -4 2 98.42 20.44
 -4 4 -2 81.2 12.94
 -4 4 -2 84.4 16.27
 -4 4 -1 203.72 24.18
 -4 4 -1 252.53 29.8
 4 -4 0 544.94 66.44
 -4 4 0 525.34 51.55
 -4 4 0 605.8 58.77
 4 -4 0 454.51 67.48
 4 -4 -1 918.9 86.63
 4 -4 -1 971.22 98.66
 -4 4 1 891.95 80.42
 -4 4 1 823.25 87.36
 4 -4 -1 665.42 95.86
 4 -4 -1 866.66 86.37
 4 -4 -2 216.03 36.83
 4 -4 -2 150.13 38.83
 4 -4 -3 164.94 32.36
 4 -4 -3 79.22 24.58
 -4 4 3 191.16 25.56
 4 -4 -3 131.82 34.79
 4 -4 -4 218.09 45.15
 4 -4 -4 197.66 39.01
 4 -4 -4 217.08 35.56
 -4 4 4 204.38 28.45
 4 -4 -5 -4.43 26.11
 4 -4 -5 -4.59 21.74
 4 -4 -5 -3.84 18.21
 -4 4 5 7.98 9.75
 4 -4 -5 -5.87 12.24
 4 -4 -6 43.84 26.62
 4 -4 -6 44.63 26.06
 4 -4 -6 77.19 25.18
 4 -4 -6 75.99 19.56
 4 -4 -7 183.25 28.65
 4 -4 -8 254.49 37.85
 4 -4 -8 327.91 43.21
 4 -4 -8 342.14 42.7
 4 -4 -8 297.88 37.73
 4 -4 -9 232.47 33.43
 4 -4 -9 256.54 34.53
 4 -4 -10 104.45 19.42
 4 -4 -10 157.29 21.25
 -4 3 -8 293.32 28.19
 -4 3 -7 149.61 16.95
 4 -3 7 151.27 25.43
 -4 3 -6 580.92 55.22
 4 -3 6 580.76 63.87
 -4 3 -5 61.77 11.46
 -4 3 -4 2.56 7.07
 4 -3 4 30.25 18.1
 -4 3 -3 239.93 26.7
 -4 3 -3 246.43 29.1
 -4 3 -2 401.76 42
 -4 3 -2 476.32 47.02
 4 -3 2 400.44 56.13
 4 -3 2 426.64 47.75
 -4 3 -1 351.18 37.23
 -4 3 -1 417.52 43.05
 4 -3 1 415.15 54.04
 4 -3 1 349.22 42.65
 -4 3 0 446.47 45.01
 4 -3 0 423.14 56.08
 4 -3 0 366.31 42.85
 4 -3 0 330.48 43
 4 -3 -1 422.66 43.31
 -4 3 1 322.67 42.57
 4 -3 -1 358.04 51.8
 4 -3 -1 362.59 41.65
 4 -3 -2 790.88 81.61
 -4 3 2 862.72 83.01
 4 -3 -2 842.69 92.8
 4 -3 -3 53.52 14.32
 4 -3 -3 20.07 18.47
 -4 3 3 51.11 14.84
 4 -3 -3 35.34 15.12
 4 -3 -3 15.19 14.28
 4 -3 -3 33.32 23.11
 4 -3 -4 14.58 18.96
 -4 3 4 23.36 11.46
 4 -3 -4 33.47 14.33
 4 -3 -4 39.63 14.98
 4 -3 -4 -4.74 23.62
 4 -3 -5 85.45 24.46
 -4 3 5 97.69 17.27
 4 -3 -5 86.82 20.43
 4 -3 -6 483.86 62.55
 4 -3 -6 496.72 61.54
 4 -3 -6 551.8 58.24
 4 -3 -6 484.41 54.43
 4 -3 -7 118.43 29.92
 4 -3 -7 153.03 25.18
 4 -3 -8 99.77 21.23
 4 -3 -8 138.47 28
 4 -3 -8 107.58 22.72
 4 -3 -8 108.36 17.19
 4 -3 -9 27.15 16.66
 4 -3 -9 53.45 19.96
 4 -3 -10 34.27 12.93
 4 -3 -10 36.1 14.15
 -4 2 -9 428.95 40.74
 4 -2 9 488.27 47.66
 -4 2 -8 202.47 21.29
 -4 2 -8 183.25 23.51
 4 -2 8 214.64 30.85
 -4 2 -7 476.95 49.12
 -4 2 -7 590.48 50.44
 -4 2 -7 463.68 52.32
 4 -2 7 497.71 58.85
 -4 2 -6 2.62 7.39
 -4 2 -6 -2.99 8.24
 4 -2 6 10.94 19.13
 -4 2 -5 144.73 19.1
 -4 2 -4 9.23 8.36
 -4 2 -3 495.72 48.69
 -4 2 -3 530.35 51.25
 -4 2 -3 449.63 51.29
 4 -2 3 526.07 61.03
 4 -2 3 481.77 52.95
 -4 2 -2 500.3 50.85
 -4 2 -2 583.03 55.47
 4 -2 2 619.04 66.57
 4 -2 2 470.1 57.1
 4 -2 2 523.76 55.44
 -4 2 -1 1071.63 105.42
 4 -2 1 977.21 107.47
 4 -2 1 1103.37 105.29
 -4 2 0 1486.73 142.35
 4 -2 0 1306.73 143.66
 4 -2 0 1538.81 142.03
 4 -2 0 1649.42 142.11
 4 -2 0 1462.84 142.22
 4 -2 -1 663.59 63.36
 -4 2 1 595.86 62.53
 4 -2 -1 534.11 61.62
 4 -2 -1 573.49 64.93
 4 -2 -1 625.4 61.97
 4 -2 -1 560.7 60.97
 4 -2 -2 77.29 17.83
 -4 2 2 89.66 18.09
 4 -2 -2 87.65 18.86
 4 -2 -2 117.16 27.65
 4 -2 -2 116.18 22.38
 4 -2 -2 103.11 18.19
 4 -2 -3 231.11 33.12
 4 -2 -3 275.53 38.9
 4 -2 -3 290.65 36.45
 -4 2 3 304.51 34.37
 4 -2 -3 306.74 36.77
 4 -2 -3 331.87 43.86
 4 -2 -3 242.3 35.39
 4 -2 -3 311.89 34
 4 -2 -4 96.44 25.24
 -4 2 4 160.57 20.09
 -4 2 4 135.82 20.61
 4 -2 -4 113.4 23.32
 4 -2 -4 48.2 21.58
 4 -2 -4 95.81 21.34
 4 -2 -4 109.51 18.36
 4 -2 -5 718.78 83.36
 4 -2 -5 778.66 77.61
 4 -2 -5 763.92 80.74
 4 -2 -6 301.63 42.99
 4 -2 -6 281.47 36.31
 4 -2 -6 286.18 35.58
 4 -2 -6 198.54 36.01
 4 -2 -7 491.59 59.64
 4 -2 -7 443.26 60.42
 4 -2 -7 503.78 57.14
 4 -2 -7 509.49 54.49
 4 -2 -7 590.11 58.5
 4 -2 -8 292.3 39.91
 4 -2 -8 241.28 30.35
 4 -2 -9 40.56 18.01
 4 -2 -9 9.56 8.54
 4 -2 -10 -1.52 11.44
 4 -2 -10 -12.65 14.84
 -4 1 -10 607.04 54.12
 4 -1 10 565.67 59.54
 -4 1 -9 306.16 28.53
 -4 1 -9 295.5 28.95
 -4 1 -8 130.43 16.29
 -4 1 -8 123.29 17.04
 -4 1 -8 98.54 18.57
 4 -1 8 137.17 27.53
 -4 1 -7 54.65 11.58
 -4 1 -7 70.45 13.06
 -4 1 -7 43.94 15.51
 -4 1 -6 116.69 16.46
 -4 1 -6 91.8 21.5
 -4 1 -5 34.02 9.92
 -4 1 -4 282.02 29.73
 -4 1 -4 278.26 31.41
 -4 1 -4 291.96 31.98
 4 -1 4 306.03 40.34
 4 -1 4 202.56 32.92
 -4 1 -3 599.81 58.69
 -4 1 -3 650.28 61.93
 -4 1 -3 596.84 61.79
 4 -1 3 753.89 72.7
 4 -1 3 552.02 63.96
 -4 1 -2 1347.9 109.28
 4 -1 2 1060.97 110.52
 4 -1 2 1145.45 107.37
 4 -1 2 1046.88 107.75
 -4 1 -1 1386.07 131.03
 4 -1 1 1343.01 133.63
 4 -1 1 1338.88 130.66
 4 -1 1 1446.22 130.36
 4 -1 1 1542.57 132.33
 4 -1 0 122.13 20.63
 4 -1 0 150.25 20.72
 -4 1 0 175.15 22.85
 4 -1 0 145.79 21.91
 4 -1 0 125.54 24.05
 4 -1 0 102.27 20.64
 4 -1 -1 16.26 11.63
 -4 1 1 6.03 11.36
 4 -1 -1 6.44 11.87
 4 -1 -1 5.15 15.5
 4 -1 -1 11.76 11.34
 4 -1 -2 400.39 42.14
 4 -1 -2 387.77 42.85
 -4 1 2 382.42 41.5
 4 -1 -2 333.8 42.03
 4 -1 -2 317.7 42.97
 4 -1 -2 424.24 42.36
 4 -1 -3 230.08 35.27
 4 -1 -3 290.33 33.32
 -4 1 3 263.09 30.18
 -4 1 3 241.01 30.16
 4 -1 -3 235.07 32.51
 4 -1 -3 243.73 37.43
 4 -1 -3 208.4 31.05
 4 -1 -3 255.23 29.78
 4 -1 -4 776.39 78.02
 -4 1 4 819.13 74.53
 -4 1 4 785.98 74.34
 4 -1 -4 860.58 79.16
 4 -1 -4 938.75 84.01
 4 -1 -4 600.45 74.56
 4 -1 -4 719.07 73.55
 4 -1 -5 785.92 86.37
 4 -1 -5 797.41 84.76
 4 -1 -5 926.37 85.92
 4 -1 -5 850.08 88.19
 4 -1 -6 290.48 39.45
 4 -1 -6 247.64 35.91
 4 -1 -6 265.4 34.42
 4 -1 -6 344.69 37.41
 4 -1 -7 548.61 68.55
 4 -1 -7 755.09 67.48
 4 -1 -7 559.66 64.77
 4 -1 -7 711.61 71.08
 4 -1 -8 81.79 16.65
 4 -1 -8 80.39 16.57
 4 -1 -9 60.3 18.92
 4 -1 -9 30.48 9.68
 4 -1 -10 -1.7 11.99
 4 0 11 725.89 69.35
 -4 0 -10 317.88 30.96
 -4 0 -10 264.64 32.64
 -4 0 -10 372.57 32.83
 4 0 10 328.97 40.38
 -4 0 -9 62.54 10.8
 -4 0 -9 75.53 12.99
 -4 0 -9 76.63 14.84
 4 0 9 32.62 21.37
 -4 0 -8 3.86 7.5
 -4 0 -8 23.93 10.44
 -4 0 -8 18.53 11.54
 -4 0 -7 45.37 10.39
 -4 0 -7 23.79 13.51
 -4 0 -6 561.91 54.88
 -4 0 -6 549.37 59.77
 -4 0 -5 547.21 57.49
 -4 0 -5 703.97 63.38
 -4 0 -4 802.39 78.56
 -4 0 -4 1048.2 83.38
 -4 0 -4 861.48 80.84
 -4 0 -4 879.77 81.26
 4 0 4 682.03 82.2
 -4 0 -3 1303.54 110.36
 -4 0 -3 1395.03 111.21
 4 0 3 1053.07 112.1
 4 0 3 986.71 109.18
 -4 0 -2 584.73 57.12
 -4 0 -2 618.15 57.98
 4 0 2 538.62 59.51
 4 0 2 495.73 55.9
 -4 0 -1 250.42 30.84
 -4 0 -1 261.33 31.62
 4 0 1 214.07 29.56
 4 0 1 243.32 34.28
 4 0 1 241.03 30.06
 4 0 1 336.89 32.48
 4 0 0 55.86 13.94
 -4 0 0 52.15 14.3
 -4 0 0 52.75 14.79
 4 0 0 52.26 13.85
 4 0 0 44.6 16.43
 4 0 0 57.96 14.34
 4 0 -1 297.96 39.06
 4 0 -1 347.13 39.54
 -4 0 1 336.87 39.75
 -4 0 1 436.39 42.17
 4 0 -1 436.87 42.7
 4 0 -1 362.25 43.34
 4 0 -1 397.37 41.38
 -4 0 2 191.97 23.61
 -4 0 2 149.27 23.67
 4 0 -2 192.51 25.99
 4 0 -2 136.46 22.61
 4 0 -2 157.57 25.12
 4 0 -2 202.35 24.75
 4 0 -3 261.35 34.41
 -4 0 3 264.35 32.09
 -4 0 3 269.1 32.37
 4 0 -3 280.61 34.42
 4 0 -3 332.57 33.86
 4 0 -4 1658.64 148.07
 4 0 -4 1376.5 143.67
 -4 0 4 1486.93 140.39
 4 0 -4 1669.77 148.67
 4 0 -4 1592.74 141.81
 4 0 -5 238.99 32.93
 4 0 -5 282.79 38.69
 4 0 -5 199.91 28.67
 4 0 -5 271.85 38.39
 4 0 -6 133.34 26.23
 4 0 -6 97.12 17.34
 4 0 -6 72.25 21.49
 4 0 -6 57.19 27.35
 4 0 -7 9.78 18.62
 4 0 -7 8.14 12.45
 4 0 -7 6.99 16.58
 4 0 -8 36.42 19.28
 4 0 -8 55.36 13.99
 4 0 -8 34.2 13.63
 4 0 -9 23.71 9.62
 4 0 -9 12.05 9.37
 4 0 -10 166.43 22.53
 -4 -1 -11 81.98 10.44
 -4 -1 -11 72.4 12.34
 4 1 11 105.71 19.47
 -4 -1 -10 50.62 9.28
 -4 -1 -10 62.99 12.69
 -4 -1 -10 78.46 12.6
 4 1 10 59.84 20.23
 -4 -1 -9 13.28 11.04
 -4 -1 -8 28.4 9.69
 -4 -1 -8 28.65 11.6
 -4 -1 -8 48.3 15.09
 -4 -1 -7 575.01 56.39
 -4 -1 -6 1039.9 94.54
 -4 -1 -6 1027.45 99.15
 -4 -1 -6 1000.48 94.81
 -4 -1 -5 382.71 41.27
 -4 -1 -5 529.25 47.39
 -4 -1 -5 430.53 42.96
 -4 -1 -5 457.85 43.71
 4 1 5 311.56 44.47
 -4 -1 -4 1244.7 118.23
 -4 -1 -4 1302.15 120.68
 -4 -1 -4 1493.34 121.97
 4 1 4 1291.28 123.73
 4 1 4 1261.21 121.03
 -4 -1 -3 302.08 32.77
 -4 -1 -3 254.34 32.62
 4 1 3 316.6 35.84
 4 1 3 248.13 31.38
 4 1 2 150.87 23.31
 -4 -1 -2 201.06 22.73
 -4 -1 -2 201.79 25.46
 -4 -1 -2 200.56 25.86
 4 1 2 156.15 22.92
 4 1 2 241.05 29.93
 4 1 2 195.99 24.56
 4 1 1 93.98 17.18
 -4 -1 -1 124.3 18.99
 -4 -1 -1 126.87 21.5
 4 1 1 95.45 17.24
 4 1 1 161.73 24.5
 4 1 1 98.35 17.41
 4 1 0 693.37 69.18
 -4 -1 0 652.76 68.99
 -4 -1 0 696.54 69.88
 4 1 0 805.42 70.73
 4 1 0 719.15 72.64
 4 1 -1 632.05 71.83
 -4 -1 1 804.6 72.95
 -4 -1 1 850.05 73.98
 4 1 -1 728.29 75.22
 4 1 -2 522.16 57.16
 -4 -1 2 605.71 56.78
 -4 -1 2 617.85 57.4
 4 1 -2 502.09 58.16
 -4 -1 3 977.12 100.27
 4 1 -3 1068.62 103.85
 -4 -1 3 1138.59 101.38
 4 1 -3 1051.16 100.89
 4 1 -3 980.03 102.41
 4 1 -4 1147.64 99.62
 4 1 -4 900.62 93.21
 4 1 -4 903.42 90.46
 4 1 -5 291.39 38.47
 4 1 -5 228.59 30.19
 4 1 -5 275.75 40.52
 4 1 -6 3.4 18.76
 4 1 -6 9.62 10.75
 4 1 -6 3.18 17.14
 4 1 -6 -4.39 17.94
 4 1 -7 336.31 37.34
 4 1 -7 372.86 43.29
 4 1 -7 320.46 44.96
 4 1 -8 245.14 37.12
 4 1 -8 316.28 32.83
 4 1 -8 328.53 36.72
 4 1 -9 95.96 14.2
 4 1 -9 83.41 14.87
 4 1 -10 164.95 20.07
 -4 -2 -12 177.58 17.65
 4 2 12 176.38 22.05
 -4 -2 -11 7.34 4.43
 -4 -2 -11 6.33 7.15
 -4 -2 -11 -2.37 7.94
 -4 -2 -11 2.34 4.74
 4 2 11 -7.48 15
 -4 -2 -10 -0.92 5.15
 -4 -2 -10 -5.53 9.92
 -4 -2 -10 7.62 8.6
 -4 -2 -10 -2.34 6.76
 -4 -2 -9 139.89 19.09
 -4 -2 -9 179.03 23.55
 -4 -2 -9 180.66 21.3
 -4 -2 -8 502.21 48.73
 -4 -2 -8 490.91 49.68
 -4 -2 -8 469.04 53.19
 -4 -2 -7 1432.74 129.15
 -4 -2 -7 1432.24 134.82
 -4 -2 -7 1408.29 130.4
 -4 -2 -6 358.62 36.68
 -4 -2 -5 331.87 32.13
 -4 -2 -5 315.93 33.76
 -4 -2 -5 284.22 33.76
 4 2 5 276.76 36.3
 4 2 5 307.83 34.22
 -4 -2 -4 434.23 46.31
 -4 -2 -4 480.84 47.14
 4 2 4 465.63 50.17
 4 2 4 417.14 46.1
 4 2 3 19.49 10.49
 -4 -2 -3 33.54 10.05
 -4 -2 -3 13.34 10.58
 -4 -2 -3 18.63 12.6
 4 2 3 23.99 15.65
 4 2 3 15.36 9.9
 4 2 2 9.47 8.89
 -4 -2 -2 21.77 8.11
 -4 -2 -2 18.52 10.6
 -4 -2 -2 3.43 11.57
 4 2 2 9.63 15.1
 4 2 2 13.84 9.84
 4 2 1 451.12 47.27
 -4 -2 -1 505.46 45.95
 -4 -2 -1 437.68 47.97
 -4 -2 -1 451.68 48.94
 4 2 1 500.47 52.04
 4 2 1 442.86 46.99
 -4 -2 0 1299.59 133.98
 -4 -2 0 1585.33 135.17
 4 2 0 1545.71 138.02
 4 2 0 1471.51 133.68
 -4 -2 1 769.88 79.78
 -4 -2 1 904 80.29
 4 2 -1 821.81 82.38
 4 2 -1 823.9 79.04
 -4 -2 2 1267.55 111.08
 -4 -2 2 1174.58 110.75
 4 2 -2 1195.58 110.15
 4 2 -2 1213.05 113.46
 4 2 -2 1136.92 110.99
 -4 -2 3 1077.01 94.45
 -4 -2 3 1079.14 94.6
 4 2 -3 972.98 97.24
 4 2 -3 1008.22 94.84
 4 2 -3 887.05 94.24
 4 2 -4 260.01 30.67
 4 2 -4 266.85 39.26
 4 2 -4 247.38 29.63
 4 2 -5 37.73 13.17
 4 2 -6 6.69 17.54
 4 2 -6 5.66 10.02
 4 2 -6 -3.22 17.12
 4 2 -6 -8.15 22.19
 4 2 -7 360.86 43.77
 4 2 -8 179.81 26.23
 4 2 -8 162.7 20.16
 4 2 -8 154.94 23.45
 4 2 -9 134.95 20.41
 4 2 -9 141.33 17.23
 4 2 -9 137.46 17.99
 -4 -3 -12 110.33 13.48
 -4 -3 -12 70.75 10.3
 4 3 12 81.68 16.67
 -4 -3 -11 12.93 8.15
 -4 -3 -11 19 9.21
 -4 -3 -11 18.53 7.84
 -4 -3 -10 408.33 39.78
 -4 -3 -10 423.09 44.61
 -4 -3 -9 1091.73 97.92
 -4 -3 -9 928.79 101.82
 -4 -3 -9 1205.02 102.62
 -4 -3 -9 1070.52 100.4
 -4 -3 -9 1061.15 103.84
 -4 -3 -8 1286.88 117.63
 -4 -3 -8 1309.46 120.12
 -4 -3 -7 964.62 88.21
 -4 -3 -7 939 93.42
 -4 -3 -6 12.33 6.86
 -4 -3 -6 17.98 10.89
 -4 -3 -6 14.68 8.65
 -4 -3 -6 13.55 9.23
 4 3 6 15.65 13.24
 -4 -3 -5 518.85 50.18
 -4 -3 -5 559.4 55.03
 -4 -3 -5 498.37 52.26
 -4 -3 -5 542.2 53.15
 4 3 5 535.72 56.53
 4 3 5 511.2 52.58
 -4 -3 -4 107.45 16.95
 -4 -3 -4 73.21 14.26
 -4 -3 -4 72.54 15.32
 4 3 4 86.55 20.28
 4 3 4 99.59 15.72
 -4 -3 -3 7.71 8.3
 -4 -3 -3 -4.99 10
 -4 -3 -3 -5.05 11.55
 4 3 3 -2.44 14.85
 4 3 2 108.68 18.04
 -4 -3 -2 207.39 20.51
 -4 -3 -2 124.14 21.02
 -4 -3 -2 146.64 22.63
 4 3 2 159.43 26.84
 4 3 2 164.93 20.12
 -4 -3 -1 2258.17 210.22
 -4 -3 -1 2608.16 211.51
 4 3 1 2400.23 214.25
 4 3 1 2194.68 209.69
 -4 -3 0 353.55 39.71
 -4 -3 0 395.29 41.07
 4 3 0 419.83 44.77
 4 3 0 353.33 39.91
 -4 -3 1 949.01 86.24
 -4 -3 1 987.58 86.85
 4 3 -1 853.34 84.33
 4 3 -1 950.23 90.04
 4 3 -1 852.14 86.61
 -4 -3 2 918.98 82.08
 -4 -3 2 966.23 82.91
 4 3 -2 807.14 81.21
 4 3 -2 830.81 84.4
 4 3 -2 800.93 82.8
 4 3 -3 241.05 28.4
 4 3 -3 217.39 27.83
 4 3 -4 32.01 12.14
 4 3 -4 41.43 13.25
 4 3 -4 12.33 21.46
 4 3 -5 287.37 49.49
 4 3 -5 344.33 38.71
 4 3 -6 403.51 45.07
 4 3 -6 335.1 35.45
 4 3 -6 233.64 38.47
 4 3 -6 312.12 42.84
 4 3 -7 316.51 41.87
 4 3 -7 350.45 35.92
 4 3 -7 328.04 40.04
 4 3 -8 118.93 22.31
 4 3 -8 157.29 17.94
 4 3 -8 151.77 20.33
 4 3 -9 188.18 19.75
 -4 -4 -12 65.69 11.4
 -4 -4 -12 50.15 9.2
 -4 -4 -12 36.22 6.58
 4 4 12 43.13 14.77
 -4 -4 -11 489.89 54.98
 -4 -4 -11 663.91 56.38
 -4 -4 -11 562.03 54.96
 -4 -4 -10 281.24 34.55
 -4 -4 -10 327.42 36.73
 -4 -4 -9 454.23 53.46
 -4 -4 -9 559.21 53.28
 -4 -4 -9 520.72 52.8
 -4 -4 -9 499.6 55.83
 -4 -4 -7 32.55 14.27
 -4 -4 -6 165.47 24.24
 -4 -4 -6 154.59 21.97
 4 4 6 175.33 26.27
 -4 -4 -5 92.87 17.33
 -4 -4 -5 82.2 15.44
 -4 -4 -5 106.06 17.71
 4 4 5 107.34 21.02
 -4 -4 -4 250.35 29.94
 -4 -4 -4 278 30.35
 -4 -4 -4 246.92 30.25
 4 4 4 261.14 34.64
 4 4 3 36.16 11.57
 -4 -4 -3 60.49 12.37
 -4 -4 -3 42.38 12.41
 -4 -4 -3 77.89 15.98
 4 4 3 45.97 18.82
 -4 -4 -2 1088.49 105.84
 -4 -4 -2 1113.68 106.35
 4 4 2 1355.89 112.38
 4 4 2 1104.87 105.2
 -4 -4 -1 1264.75 119.31
 -4 -4 -1 1249.53 119.6
 4 4 1 1531.46 125.4
 4 4 1 1236.56 119.04
 -4 -4 0 560.51 55.3
 -4 -4 0 527.42 54.97
 4 4 0 617.89 60.25
 4 4 0 510.16 54.82
 -4 -4 1 285.14 33.11
 -4 -4 1 287.9 32.92
 4 4 -1 281.35 31.33
 4 4 -1 290.3 36.11
 4 4 -1 318.68 34.86
 4 4 -2 181.84 25.88
 -4 -4 2 193.11 24.85
 4 4 -2 187.15 24.13
 4 4 -2 230.36 27.83
 -4 -4 2 186.73 25.28
 4 4 -3 -5.82 10.45
 4 4 -3 -2 9.49
 4 4 -3 -7.39 16.02
 4 4 -4 657.29 64.94
 -4 -4 4 536.86 62.28
 4 4 -4 691.89 62.91
 4 4 -5 273.32 31.25
 4 4 -5 252.1 36.51
 4 4 -5 273.58 39.05
 4 4 -5 237.13 28.6
 4 4 -6 637.65 59.29
 4 4 -6 540.98 63.24
 4 4 -7 372.22 39.97
 4 4 -7 304.74 32.21
 4 4 -7 291.34 35.08
 4 4 -8 181.53 23.76
 -4 -5 -13 133.05 14.68
 -4 -5 -12 301.18 35.57
 4 5 12 322.39 39.47
 -4 -5 -11 171.19 21.71
 -4 -5 -11 133.25 20.42
 -4 -5 -10 548.07 56.77
 -4 -5 -10 551.99 55.77
 -4 -5 -10 563.62 58.89
 -4 -5 -9 827.71 79.76
 -4 -5 -9 924.75 78.61
 -4 -5 -9 746.44 77.99
 -4 -5 -9 699.67 80.82
 -4 -5 -8 210.02 26.24
 -4 -5 -7 6.73 11.21
 -4 -5 -7 31.16 10.89
 -4 -5 -7 8.18 10.23
 -4 -5 -6 43.89 14.73
 -4 -5 -6 37.76 13.05
 4 5 6 32.29 15.07
 -4 -5 -6 23.6 11.9
 -4 -5 -5 893.39 81.19
 -4 -5 -5 752.2 79.4
 4 5 5 864.54 84.66
 -4 -5 -5 842.98 81.93
 -4 -5 -4 1046.73 95.48
 4 5 4 977.6 93.29
 -4 -5 -3 990.81 86.52
 -4 -5 -3 864.87 86.14
 4 5 3 857.14 84.25
 -4 -5 -2 1738.74 159.69
 -4 -5 -2 1782.14 160.06
 4 5 2 1735.42 158.96
 -4 -5 -1 305.6 36.19
 4 5 1 325.66 35.97
 4 5 0 74.49 17.68
 -4 -5 0 78.37 16.55
 4 5 0 66.14 19.32
 -4 -5 0 89.8 17.55
 4 5 -1 187.83 27.27
 -4 -5 1 197.34 26.88
 4 5 -1 225.42 29.88
 -4 -5 1 255.6 29.13
 4 5 -2 -6.2 11.27
 4 5 -2 3.21 7.97
 4 5 -2 3.39 15.55
 4 5 -3 146.94 20.31
 4 5 -3 108.09 18.97
 -4 -5 3 85.19 17.88
 4 5 -4 131.77 20.29
 4 5 -4 172.06 21.77
 4 5 -4 102.88 27.21
 4 5 -5 752.24 78.96
 4 5 -5 787.17 73.48
 4 5 -6 647.17 58.16
 4 5 -6 545.57 60.59
 4 5 -7 67.21 16.79
 4 5 -7 49.55 8.55
 4 5 -7 40.1 10.64
 4 5 -8 81.02 11.85
 -4 -6 -13 19.52 5.97
 -4 -6 -12 737.16 61.08
 -4 -6 -12 558.45 59.85
 -4 -6 -11 1118.94 88.31
 -4 -6 -11 783.99 87.09
 -4 -6 -10 1184.28 113.64
 -4 -6 -9 311.14 37.48
 -4 -6 -9 363.01 35.97
 -4 -6 -9 303.86 36.8
 -4 -6 -9 303.72 40.55
 -4 -6 -8 34.31 10.55
 -4 -6 -7 94.14 17.62
 -4 -6 -7 97.78 15.45
 -4 -6 -7 70.98 16.55
 -4 -6 -7 75.77 19.75
 4 6 7 121.36 21.54
 -4 -6 -7 103.82 18.48
 -4 -6 -6 13.28 11.67
 -4 -6 -6 22.31 15.29
 -4 -6 -6 28.24 12.94
 -4 -6 -5 546.5 54.67
 -4 -6 -5 495.78 55.83
 -4 -6 -4 1286.89 121.61
 -4 -6 -4 1427.28 124.25
 4 6 4 1241.07 118.93
 -4 -6 -3 850.09 85.69
 -4 -6 -3 1006.34 89.23
 4 6 3 852.48 84.16
 -4 -6 -2 254.74 32.22
 -4 -6 -2 242.89 32.8
 4 6 2 262.38 30.65
 4 6 1 14.34 11.44
 -4 -6 -1 26 13.73
 -4 -6 -1 24.55 11.77
 4 6 0 74.62 18.25
 -4 -6 0 62.84 17.99
 4 6 -1 108.93 20.13
 -4 -6 1 83.48 18.05
 4 6 -1 98.47 22.12
 4 6 -1 72.72 18.37
 -4 -6 1 87.06 18.95
 4 6 -2 169.92 23.65
 -4 -6 2 123.03 21
 4 6 -3 737.33 91.25
 4 6 -3 1037.79 87.99
 4 6 -4 829.1 75.69
 4 6 -4 744.51 80.29
 4 6 -5 443.59 42.69
 4 6 -5 437.99 45.95
 4 6 -5 415.42 42.27
 4 6 -6 102.31 17.91
 4 6 -6 69.66 10.38
 4 6 -7 10.29 8.76
 -4 -7 -13 824.9 74.39
 -4 -7 -12 251.64 23.46
 -4 -7 -12 156.48 21.73
 -4 -7 -11 552.51 48.55
 -4 -7 -11 424.49 47.98
 -4 -7 -9 62.17 15.55
 -4 -7 -9 90.96 20.72
 -4 -7 -8 101.13 23.05
 -4 -7 -7 177.41 26.83
 -4 -7 -6 180.57 28.53
 -4 -7 -6 242.57 32.92
 -4 -7 -6 239.99 31.94
 -4 -7 -5 441.73 50.99
 -4 -7 -5 495.46 53.38
 -4 -7 -5 478.01 53.2
 4 7 4 108.82 17.09
 -4 -7 -4 89.21 20.78
 -4 -7 -4 108.07 19.72
 -4 -7 -4 110.47 21.4
 -4 -7 -3 306.88 38.41
 -4 -7 -3 314.61 39.57
 4 7 3 310.94 35.31
 4 7 2 184.33 24.4
 -4 -7 -2 140.49 24.45
 -4 -7 -2 165.41 26.37
 4 7 1 115.44 20.65
 -4 -7 -1 95.79 20.39
 -4 -7 -1 84.94 20.94
 4 7 0 8.19 13.56
 -4 -7 0 9.18 10.72
 -4 -7 0 5.84 14.51
 -4 -7 1 355.32 46.63
 4 7 -1 598.89 51.66
 4 7 -2 1381.48 128.81
 4 7 -3 208.59 28.72
 -4 -7 4 202.72 25.2
 4 7 -4 241.64 27.98
 4 7 -4 259.63 26.4
 4 7 -5 74.15 10.38
 4 7 -6 30.88 9.76
 -4 -8 -13 181.84 18.54
 -4 -8 -12 139.85 16.65
 -4 -8 -12 167.04 18.23
 -4 -8 -12 159.52 19.06
 -4 -8 -11 126.85 17.32
 -4 -8 -10 15.53 10.98
 -4 -8 -10 17.17 10.38
 -4 -8 -9 124.9 19.11
 -4 -8 -8 434.75 51.69
 -4 -8 -8 533.8 54.81
 -4 -8 -7 473.51 63.45
 -4 -8 -7 770.84 67.01
 -4 -8 -6 789.07 82.89
 -4 -8 -5 482.64 56.66
 -4 -8 -4 188.56 24.52
 -4 -8 -4 192.46 31.18
 4 8 4 190.32 24.23
 4 8 3 180.67 23.26
 -4 -8 -3 135 22.04
 -4 -8 -3 174.4 30.42
 -4 -8 -2 174.55 25.88
 4 8 2 223.14 27.68
 4 8 1 81.95 20.01
 -4 -8 -1 35.88 18.21
 -4 -8 -1 95.91 16.99
 -4 -8 0 269.53 35.17
 4 8 0 287.14 35.9
 4 8 -1 664.17 67.06
 4 8 -2 172.57 23.11
 -4 -8 3 364.87 39.15
 4 8 -3 418.3 40.02
 4 8 -4 60.04 10.03
 4 8 -5 2.13 8.26
 -4 -9 -12 63.61 9.94
 -4 -9 -12 71.73 9.79
 -4 -9 -12 63.77 11.26
 -4 -9 -11 1.21 7.94
 -4 -9 -11 2.07 6.71
 -4 -9 -11 8.45 8.39
 -4 -9 -10 201.62 27.48
 -4 -9 -10 251.15 26.38
 -4 -9 -9 254.91 34.91
 -4 -9 -9 358 34.21
 -4 -9 -8 83.8 18.3
 -4 -9 -7 371.86 44.96
 -4 -9 -6 782.99 82.54
 -4 -9 -5 139.55 28.87
 4 9 4 3.3 8.2
 -4 -9 -4 21.15 18.25
 4 9 3 105.16 18.57
 -4 -9 -3 126.05 26.12
 -4 -9 -2 183.96 31.77
 4 9 2 286.11 30.91
 4 9 1 24.44 13.96
 -4 -9 -1 31.11 14.02
 -4 -9 1 465.02 47.4
 4 9 -1 459.46 47.64
 -4 -9 2 425.59 40.84
 4 9 -2 383.95 40.79
 4 9 -3 123.17 15.34
 -4 -10 -12 -3.6 4.55
 -4 -10 -11 71.76 12.15
 -4 -10 -11 52.11 11.93
 -4 -10 -10 321.79 35.26
 -4 -10 -10 349.68 32.4
 -4 -10 -10 279.91 33.83
 -4 -10 -9 213.49 22.47
 -4 -10 -9 192.98 25.94
 -4 -10 -9 182.39 22.02
 -4 -10 -9 186.68 24.65
 4 10 9 202.57 26.56
 -4 -10 -8 148.76 16.85
 -4 -10 -8 104.42 18.07
 -4 -10 -8 91.48 18.78
 -4 -10 -7 199.61 26.32
 -4 -10 -7 253.21 30.96
 -4 -10 -7 215.76 26.5
 -4 -10 -6 2.58 14.08
 -4 -10 -5 13.6 15.75
 -4 -10 -5 15.24 8.89
 -4 -10 -4 55.79 18.44
 -4 -10 -3 405.95 51.9
 4 10 3 555.26 50.4
 4 10 2 141.07 19.97
 -4 -10 -2 159.88 21.03
 -4 -10 -2 101.5 20.02
 4 10 1 158.38 21.9
 -4 -10 -1 195.81 23.37
 -4 -10 -1 176.12 22.46
 4 10 1 150.99 23.63
 -4 -10 0 438.89 45.17
 4 10 0 456.52 45.4
 4 10 -1 97.52 14.53
 -4 -10 1 111.82 14.78
 4 10 -2 26.91 7.09
 -4 -11 -11 292.9 29.45
 -4 -11 -10 346.63 36.05
 -4 -11 -9 193.09 25.43
 -4 -11 -9 196.4 23.04
 4 11 9 225.61 25.81
 -4 -11 -8 424.17 42.64
 -4 -11 -8 376.84 39.35
 -4 -11 -8 392.24 41.18
 -4 -11 -7 31.77 13.84
 -4 -11 -7 53.01 12.07
 -4 -11 -6 20.41 13.23
 -4 -11 -5 51.94 15.25
 -4 -11 -4 247.28 28.27
 -4 -11 -4 271.71 32.26
 -4 -11 -3 215.53 26.57
 -4 -11 -3 239.97 29.19
 4 11 3 268.84 26.96
 -4 -11 -2 236.88 24.6
 -4 -11 -2 195.12 24.19
 -4 -11 -2 195.17 24.46
 4 11 2 200.21 25.78
 4 11 2 205.82 23.54
 -4 -11 -1 300.52 32.52
 -4 -11 -1 313.13 33.1
 4 11 1 329.91 32.42
 4 11 0 134.13 15.79
 4 11 -1 -0.48 3.94
 -4 -12 -10 89.29 12.17
 -4 -12 -9 159.36 17.75
 4 12 9 116.87 16.7
 -4 -12 -8 37.98 10.71
 -4 -12 -8 26.14 7.2
 4 12 8 23.69 11.45
 -4 -12 -7 3.89 9.37
 -4 -12 -7 -9.94 8.07
 -4 -12 -7 1.35 9.56
 -4 -12 -6 51.23 12.27
 -4 -12 -6 65.6 12.27
 -4 -12 -6 78.5 13.72
 -4 -12 -5 164.5 21.25
 -4 -12 -4 123.53 17.11
 4 12 3 102.91 15.63
 4 13 7 35.23 8.49
 4 13 6 169.41 19.44
 5 -7 -2 223.61 28.24
 5 -7 -3 131.02 20
 5 -6 2 51.47 12.95
 5 -6 1 168.96 23.79
 5 -6 1 220.32 25.94
 5 -6 0 71.9 17.99
 5 -6 0 44.25 15.08
 5 -6 -1 145.84 20.73
 5 -6 -1 207.67 28.36
 5 -6 -1 209.27 23.22
 -5 6 2 43.27 13.38
 5 -6 -2 85.13 23.02
 5 -6 -2 107.73 16.28
 -5 6 3 93.13 16.03
 5 -6 -3 117.23 25.89
 5 -6 -3 121.75 18.09
 -5 6 4 14.68 8.15
 5 -6 -4 -4.07 18.03
 5 -6 -4 14.3 9.32
 5 -6 -5 1.33 9.9
 5 -6 -5 36.15 14.59
 5 -6 -6 8.6 9.2
 5 -5 4 12.08 9.33
 5 -5 3 56.29 11.74
 -5 5 -3 63.59 7.2
 5 -5 3 54.81 16.13
 5 -5 2 506.72 47.31
 -5 5 -2 481.58 41.8
 5 -5 1 154.63 21.09
 -5 5 -1 168.78 16.08
 -5 5 -1 99.32 17.82
 5 -5 1 154.98 29.39
 5 -5 0 316.34 32.15
 -5 5 0 210.23 30.04
 5 -5 0 299.12 41.82
 5 -5 -1 205.87 26.29
 5 -5 -1 243.5 31.57
 5 -5 -1 241.79 28.83
 -5 5 1 147.22 26.43
 5 -5 -1 260.11 40.03
 5 -5 -2 11.25 21.03
 -5 5 2 24.18 13.51
 5 -5 -2 55.49 14.09
 5 -5 -2 14.26 25.15
 5 -5 -3 41.38 20.47
 -5 5 3 36.18 13.66
 5 -5 -3 52.86 26.04
 5 -5 -3 50.46 14.03
 5 -5 -4 62.96 23.69
 5 -5 -4 7.17 17.95
 -5 5 4 30.79 11.16
 5 -5 -4 53 23.94
 5 -5 -4 12.07 11.01
 5 -5 -5 28.24 21.4
 5 -5 -5 26.6 15.7
 -5 5 5 32.31 9.49
 5 -5 -5 35.77 17.71
 5 -5 -5 49.9 12.95
 5 -5 -6 146.89 23.74
 5 -5 -6 101.22 21.23
 5 -5 -6 84.44 15.71
 5 -5 -7 113.96 19.94
 -5 4 -5 9.44 3.75
 5 -4 5 2.44 10.19
 5 -4 4 123.88 18.29
 -5 4 -4 116.96 13.38
 5 -4 3 437.58 42.19
 -5 4 -3 414.58 35.78
 5 -4 2 358.22 36.64
 -5 4 -2 328.37 29.37
 -5 4 -2 207.48 30.14
 5 -4 2 279.58 41.15
 5 -4 2 294.86 33.9
 5 -4 1 175.13 24.96
 -5 4 -1 176.41 19.15
 5 -4 1 159.43 23.34
 -5 4 -1 163.14 23.8
 5 -4 0 196.56 26.08
 5 -4 0 149.41 30.12
 -5 4 0 188.5 20.42
 -5 4 0 172.13 27.67
 5 -4 -1 68.5 14.86
 -5 4 1 52.98 10.18
 -5 4 1 42.41 19.21
 5 -4 -1 75.27 17.12
 5 -4 -2 3.76 21.92
 -5 4 2 -6.7 7.12
 -5 4 2 2.31 15.33
 5 -4 -2 -4.83 12
 5 -4 -3 15.07 24.01
 -5 4 3 8.34 6.43
 -5 4 3 21.31 13.43
 5 -4 -3 11.91 11.5
 5 -4 -4 286.59 40.75
 5 -4 -4 204.66 33.19
 5 -4 -4 229.72 29.3
 -5 4 4 190.43 26.74
 5 -4 -5 322.66 46.15
 5 -4 -5 294.15 43.46
 5 -4 -5 353.23 39.57
 -5 4 5 364.94 36.11
 5 -4 -5 338.69 43.48
 5 -4 -6 185.88 30.25
 5 -4 -6 211.74 30.3
 5 -4 -6 133.81 24
 5 -4 -6 191.19 24.42
 5 -4 -7 191.17 26.55
 5 -4 -7 182.38 28.89
 5 -4 -7 191.18 24.75
 5 -4 -7 184.61 23.38
 5 -4 -8 167.78 23.9
 -5 3 -7 0.61 2.4
 5 -3 6 105.76 16.42
 -5 3 -6 118.78 12.39
 5 -3 6 85.86 15.79
 5 -3 5 195.63 25.24
 -5 3 -5 176.07 19.39
 -5 3 -4 624 60.76
 5 -3 4 742.24 67.97
 5 -3 3 706.21 70.42
 -5 3 -3 669.81 63.41
 5 -3 2 200.43 26.17
 5 -3 2 146.26 23.15
 -5 3 -2 131.77 21.67
 5 -3 1 64.06 16.18
 5 -3 1 51.9 15.16
 -5 3 -1 72.88 11.44
 -5 3 -1 75.18 17.82
 5 -3 0 91.62 18.51
 -5 3 0 54.93 10.66
 -5 3 0 76.26 19.93
 5 -3 -1 18.73 12.45
 -5 3 1 31.04 17.73
 5 -3 -1 25.4 12.02
 -5 3 2 11.87 14.72
 5 -3 -2 5.08 12.25
 -5 3 3 123.25 21.16
 5 -3 -3 90.84 20.29
 5 -3 -4 408.69 54.45
 5 -3 -4 448.37 48.29
 -5 3 4 426.6 45.35
 5 -3 -5 249.62 37.7
 5 -3 -5 170.19 33.58
 -5 3 5 203.84 24.13
 5 -3 -5 204.37 28.69
 5 -3 -6 243.34 33.83
 5 -3 -6 272.66 36.65
 5 -3 -6 184.29 29.25
 5 -3 -6 188.78 27.1
 5 -3 -7 56.51 18.29
 5 -3 -7 95.64 23.01
 5 -3 -7 121.16 19.18
 5 -3 -8 -3.79 12.29
 5 -3 -8 -8.11 9.15
 -5 2 -8 3.92 3.17
 -5 2 -7 146.33 15.93
 5 -2 7 155.98 20.61
 5 -2 6 108.32 20.02
 -5 2 -6 118.71 15.67
 -5 2 -6 126.77 18.3
 -5 2 -6 161.96 16.5
 5 -2 6 126.05 21.75
 -5 2 -5 695.46 63
 5 -2 5 614.11 69.11
 5 -2 4 921.97 91.86
 -5 2 -3 274.54 31.23
 -5 2 -3 310.32 35.08
 5 -2 3 384.97 40.83
 5 -2 2 54.76 17.3
 -5 2 -2 67.03 11.34
 -5 2 -2 55.75 15.61
 5 -2 1 -7.62 12.61
 -5 2 -1 8.68 7.47
 -5 2 -1 2.25 10.64
 -5 2 -1 2.24 14.52
 5 -2 1 5.03 20.09
 5 -2 0 54.28 17.67
 -5 2 0 74.64 17.29
 5 -2 0 85.04 17.1
 -5 2 0 72.15 19.66
 5 -2 0 70.91 26.95
 5 -2 -1 19.3 12.26
 -5 2 1 34.18 14.63
 -5 2 1 46.34 16.68
 5 -2 -1 35.23 14.45
 5 -2 -1 20.01 22.28
 5 -2 -2 291.81 35.17
 -5 2 2 261.38 34.33
 -5 2 2 277.04 35.19
 5 -2 -2 316.08 44.69
 5 -2 -3 711.17 71.65
 -5 2 3 758.2 70.23
 5 -2 -3 607.79 70.18
 -5 2 4 286.72 32.37
 5 -2 -4 317.81 36.64
 5 -2 -4 223.02 33.64
 5 -2 -5 43.28 14.52
 5 -2 -6 88.14 19.3
 5 -2 -6 162.06 28.17
 5 -2 -6 127.35 24.23
 5 -2 -6 135.16 20.72
 5 -2 -7 -5.85 14.17
 5 -2 -7 -2.22 13.99
 5 -2 -7 -1.47 10.22
 5 -2 -8 46.64 15.66
 5 -2 -8 38.88 13.07
 -5 1 -9 1.99 2.79
 -5 1 -8 143.86 15.42
 -5 1 -8 163.16 15.88
 5 -1 8 179.33 22.53
 -5 1 -7 390.46 35.74
 -5 1 -7 299.2 37.21
 -5 1 -7 388.82 36.37
 5 -1 7 342.29 42.1
 5 -1 7 364.02 39.65
 -5 1 -6 312.85 32.28
 5 -1 6 325.58 39.91
 5 -1 5 507.73 57.15
 -5 1 -4 444.1 40.77
 -5 1 -4 340.07 41.75
 5 -1 4 417.39 47.44
 5 -1 3 133.41 23.77
 -5 1 -3 130.56 17.99
 -5 1 -3 124.93 19.98
 -5 1 -3 157.54 22.19
 5 -1 3 173.18 31.15
 -5 1 -2 21.75 8.54
 -5 1 -2 36.33 12.41
 5 -1 2 28.01 21.52
 5 -1 2 27.24 17.8
 -5 1 -1 -2.28 10.65
 5 -1 1 -4.81 17.82
 5 -1 1 3.13 19.73
 -5 1 0 675.6 68.97
 5 -1 0 553.84 71.37
 5 -1 0 701.05 69.73
 -5 1 1 884.87 79.25
 5 -1 -1 670.07 77.98
 5 -1 -1 890.43 90.16
 5 -1 -1 798.75 82.07
 5 -1 -1 759.45 77.91
 5 -1 -2 313.75 39.2
 -5 1 2 321.54 39.01
 -5 1 2 404.55 40.77
 5 -1 -2 294.88 40.32
 5 -1 -2 392.01 49.84
 5 -1 -2 315.14 42.5
 5 -1 -2 372.26 40.13
 5 -1 -3 678.32 69.48
 -5 1 3 721.73 67.11
 -5 1 3 586.39 65.55
 5 -1 -3 634.79 69.39
 5 -1 -3 769.73 77.73
 5 -1 -3 670.89 66.98
 -5 1 4 13.3 10.84
 5 -1 -4 15.33 13.8
 5 -1 -4 50 17.07
 5 -1 -4 2.52 12.21
 5 -1 -5 60.01 16.01
 5 -1 -5 59.89 20.55
 5 -1 -6 156.85 27.74
 5 -1 -6 172.45 27.14
 5 -1 -6 133.81 22.69
 5 -1 -7 -2.3 12.4
 5 -1 -7 4.73 9.87
 5 -1 -8 98.89 16.72
 5 -1 -8 76.68 12.93
 -5 0 -9 122.1 13.32
 -5 0 -9 136.75 14.48
 -5 0 -9 103.04 14.77
 5 0 9 129.7 20.62
 -5 0 -8 526.02 49.31
 -5 0 -8 454.63 51.23
 -5 0 -8 603.95 51.13
 5 0 8 497.37 56.76
 -5 0 -7 419.21 40.89
 -5 0 -7 417.6 44.09
 5 0 7 403.64 44.86
 -5 0 -6 745.31 68.67
 5 0 6 594.01 68.85
 -5 0 -5 915.78 81.41
 -5 0 -5 752.33 84.43
 5 0 5 950.4 88.29
 5 0 4 172.36 24.54
 -5 0 -4 99.54 16.12
 -5 0 -4 127.03 19.69
 -5 0 -4 115.31 18.41
 -5 0 -4 149.23 20.02
 5 0 4 114.05 26.4
 5 0 4 93.78 22.78
 -5 0 -3 5.19 9.03
 -5 0 -3 14.24 9.7
 5 0 3 40 20.4
 5 0 3 14.61 15.77
 5 0 2 116.53 20.16
 -5 0 -2 111.15 18.93
 5 0 2 113.23 25.35
 5 0 2 91.63 19.66
 5 0 1 920.87 86.71
 -5 0 -1 956.52 86.96
 -5 0 -1 890.71 86.51
 5 0 1 758.3 88.49
 5 0 1 846.49 86.48
 5 0 0 863.26 82.77
 -5 0 0 949.49 83.56
 -5 0 0 823.84 82.38
 5 0 0 653.12 81.09
 5 0 0 903.77 87.4
 5 0 0 893.96 83.58
 -5 0 1 206.71 25.78
 5 0 -1 122.06 24.5
 5 0 -1 165.68 28.49
 5 0 -1 192 25.95
 -5 0 2 611.25 61.89
 5 0 -2 602.41 64.03
 5 0 -2 784.38 74.66
 5 0 -2 564.51 64.57
 5 0 -2 563.15 62.23
 -5 0 3 133.51 19
 -5 0 3 119.51 20.08
 5 0 -3 123.45 23.87
 5 0 -3 121.51 25.91
 5 0 -3 101.97 21.76
 5 0 -3 137.51 20.42
 5 0 -4 44.36 14.27
 5 0 -4 70.38 19.19
 5 0 -4 30.58 17.41
 5 0 -4 57.81 13.84
 5 0 -5 99.63 19.67
 5 0 -5 126.86 27.01
 5 0 -6 95.34 22.09
 5 0 -6 138.94 20.45
 5 0 -6 67.95 21.68
 5 0 -7 128.65 22.24
 5 0 -7 97.45 17.73
 5 0 -8 151.12 20.59
 5 0 -8 140.67 17.65
 -5 -1 -10 102.25 12.87
 5 1 10 128.97 19.29
 -5 -1 -9 128.53 13.93
 -5 -1 -9 92.1 15.53
 -5 -1 -9 131.41 15.61
 5 1 9 95.57 22.05
 -5 -1 -8 532.81 52.89
 -5 -1 -8 602.86 57.15
 -5 -1 -8 572.81 55.3
 -5 -1 -7 842.55 82.23
 -5 -1 -6 873.13 77.36
 -5 -1 -6 750.17 80.41
 5 1 5 136.06 21.97
 -5 -1 -5 135.99 17.45
 -5 -1 -5 110.93 20.31
 -5 -1 -5 122.82 18.68
 -5 -1 -5 127.03 19.89
 5 1 5 140.54 22.81
 -5 -1 -4 233.68 25.72
 -5 -1 -4 237.43 29.02
 5 1 4 192.61 31.2
 5 1 3 379.11 43.96
 -5 -1 -3 395.98 44.24
 -5 -1 -3 489.03 45.58
 5 1 3 360.34 47.57
 5 1 3 353.6 43.61
 5 1 2 29.32 12.19
 -5 -1 -2 45.5 14.58
 -5 -1 -2 15.34 14.01
 5 1 2 67.69 21.47
 5 1 2 33.48 13.74
 5 1 1 131.4 21.73
 -5 -1 -1 142.94 22.34
 -5 -1 -1 160.1 24.27
 5 1 1 140.94 22.4
 5 1 1 142.53 28.51
 5 1 1 125.18 21.89
 -5 -1 0 591.87 60.75
 -5 -1 0 640.46 61.88
 5 1 0 519.03 60.27
 5 1 0 587.57 65.05
 5 1 0 615.98 62
 -5 -1 1 558.81 58.85
 -5 -1 1 615.59 59.71
 5 1 -1 537.18 59.92
 5 1 -1 537.14 61.79
 5 1 -1 598.45 60.56
 -5 -1 2 337.8 35.55
 5 1 -2 321.59 38.39
 5 1 -2 266.45 37.15
 5 1 -2 280.55 36.52
 -5 -1 3 -1.76 8.75
 -5 -1 3 17.51 10.85
 5 1 -3 26.6 16.01
 5 1 -3 -7.06 15.65
 5 1 -3 12.79 11.62
 5 1 -4 -2.65 15.61
 5 1 -4 3.63 17.73
 5 1 -4 7.4 8.34
 5 1 -5 81.27 27.25
 5 1 -6 299.61 39.05
 5 1 -6 425.91 43.23
 5 1 -6 266.74 37.08
 5 1 -6 377.13 38.92
 5 1 -6 304.54 41.56
 5 1 -7 432.8 45.66
 5 1 -7 431.94 42.88
 5 1 -7 372.05 42.11
 5 1 -8 296.56 34.59
 5 1 -8 358.81 33.3
 -5 -2 -11 419.37 34.29
 5 2 11 273.6 35.56
 -5 -2 -10 165.52 18.28
 -5 -2 -10 171.12 20.98
 5 2 10 157.33 26.5
 -5 -2 -9 555.64 55.17
 -5 -2 -9 534.91 58.23
 -5 -2 -8 478.66 46.25
 -5 -2 -8 510.68 50.83
 -5 -2 -8 444.72 50.22
 -5 -2 -7 47.57 10.07
 -5 -2 -7 32.91 12.21
 -5 -2 -6 163.48 18.94
 -5 -2 -6 121.67 21.8
 -5 -2 -5 231.02 25.69
 -5 -2 -5 222.26 27.81
 5 2 5 235.51 32.19
 -5 -2 -4 653.9 63.37
 -5 -2 -4 657.29 66.23
 -5 -2 -4 685.45 66.76
 -5 -2 -4 710.05 67.58
 5 2 4 705.54 71.19
 5 2 4 614.21 66.41
 5 2 3 169.93 24.51
 -5 -2 -3 237.34 27.41
 -5 -2 -3 204.61 27.31
 5 2 3 171.88 30.4
 5 2 3 177.78 25.97
 5 2 2 860.92 95.94
 -5 -2 -2 1142.06 98.37
 -5 -2 -2 1016.96 97.89
 5 2 2 1124.28 103.23
 5 2 2 1021.75 97.86
 -5 -2 -1 943.96 94.6
 -5 -2 -1 886.83 94.34
 5 2 1 942.57 94.21
 5 2 1 1128.04 100.82
 5 2 1 1115.42 96.76
 -5 -2 0 332.93 43.71
 -5 -2 0 437.07 45.89
 5 2 0 407.34 45.02
 5 2 0 414.85 50.51
 5 2 0 470.28 47.06
 -5 -2 1 294.07 32.52
 -5 -2 1 230.14 32.01
 5 2 -1 262.27 33.66
 5 2 -1 255.1 35.25
 5 2 -1 261.23 33.91
 -5 -2 2 37.21 12.16
 5 2 -2 18.18 15.55
 5 2 -2 2.54 13.62
 5 2 -2 14.01 13.27
 5 2 -3 267.85 33.07
 5 2 -4 53.7 22.5
 5 2 -4 44.8 12.35
 5 2 -5 187.76 27.34
 5 2 -5 116.11 30.03
 5 2 -6 477.56 54.67
 5 2 -6 476.95 54.39
 5 2 -6 611.25 55.68
 5 2 -6 527.69 57.55
 5 2 -7 266.6 31.73
 5 2 -7 260.14 29.43
 5 2 -7 257.62 29.37
 5 2 -8 54.33 8.59
 -5 -3 -11 493.38 44.48
 5 3 11 427.98 47.74
 -5 -3 -10 218.85 26.63
 -5 -3 -10 294.52 27.21
 -5 -3 -10 228.34 24.32
 -5 -3 -9 567.71 53.91
 -5 -3 -9 543.71 57.83
 -5 -3 -9 678.39 58.18
 -5 -3 -9 564.9 55.12
 -5 -3 -9 582.14 59.12
 -5 -3 -8 55.61 14.22
 -5 -3 -8 57.86 15.31
 -5 -3 -7 107.99 14.33
 -5 -3 -7 64.29 17.41
 -5 -3 -7 109.71 16.18
 -5 -3 -6 16.8 7.7
 -5 -3 -6 6.62 10.49
 -5 -3 -6 3.32 8.3
 -5 -3 -6 18.59 11.18
 5 3 6 12.3 12.24
 -5 -3 -5 512.76 47.22
 -5 -3 -5 449.55 49.63
 5 3 5 478.39 54.15
 5 3 5 461.93 50.23
 -5 -3 -4 263.66 28.62
 -5 -3 -4 305.82 32.25
 -5 -3 -4 242.84 31.53
 -5 -3 -4 291.74 33.68
 5 3 4 265.3 36.94
 5 3 4 251.59 31.95
 -5 -3 -3 2116.72 183.83
 -5 -3 -3 1986.95 185.48
 -5 -3 -3 2064.55 185.86
 5 3 3 2107.93 190.8
 5 3 3 1912.38 185.24
 -5 -3 -2 1469.1 134.88
 -5 -3 -2 1426.05 134.77
 5 3 2 1474.37 139.48
 5 3 2 1410.41 134.73
 -5 -3 -1 606.07 65.3
 -5 -3 -1 650.39 66.04
 5 3 1 629.12 64.67
 5 3 1 768.26 72.31
 -5 -3 0 147.42 21.24
 -5 -3 0 132.46 22.05
 5 3 0 113.56 21.06
 5 3 0 135.05 27.33
 -5 -3 1 21.24 9.74
 5 3 -1 19.07 14.95
 -5 -3 2 85.86 16.14
 5 3 -2 110.88 20.6
 5 3 -3 148.84 29.21
 5 3 -4 151.87 31.08
 5 3 -5 513.29 50.7
 5 3 -5 418.05 49.61
 5 3 -5 359.6 51.37
 5 3 -6 255.98 30.63
 5 3 -6 219.19 29.46
 5 3 -7 88.58 16.39
 5 3 -7 118.88 15.22
 5 3 -7 81.68 14.39
 -5 -4 -11 163.81 17.38
 -5 -4 -11 133.82 15.47
 -5 -4 -10 191.25 25.89
 -5 -4 -10 274.99 26.68
 -5 -4 -10 230.88 24.79
 -5 -4 -9 230.77 28.82
 -5 -4 -9 265.32 27.96
 -5 -4 -9 221.01 26.01
 -5 -4 -9 216.9 30.11
 -5 -4 -8 33.4 12.8
 -5 -4 -8 23.46 13.36
 -5 -4 -7 2.19 10.86
 -5 -4 -6 636.89 61.21
 5 4 6 689.71 68.6
 -5 -4 -5 544.44 53.53
 -5 -4 -5 561.41 57.62
 5 4 5 682.96 63.87
 5 4 5 541.41 57.07
 -5 -4 -4 161.58 19.44
 -5 -4 -4 199.4 23.36
 -5 -4 -4 125.01 23
 -5 -4 -4 166.65 24.93
 5 4 4 205.95 30.23
 5 4 4 174.29 24.24
 -5 -4 -3 356.02 41.47
 -5 -4 -3 344.38 41.41
 5 4 3 400.74 47.22
 5 4 3 386.47 42.15
 -5 -4 -2 491.53 50.59
 -5 -4 -2 438.84 49.87
 5 4 2 475.15 55.83
 5 4 1 89.42 17.55
 -5 -4 -1 120.63 19.09
 -5 -4 -1 88.99 19.04
 5 4 1 113.8 24.99
 5 4 0 129.08 20.79
 -5 -4 0 99.56 18.71
 -5 -4 0 156.1 22.34
 5 4 0 106.81 24.7
 5 4 -1 250.42 33.22
 5 4 -1 235.39 30.19
 5 4 -2 530.03 54.9
 5 4 -2 500.12 53.67
 5 4 -3 119.79 18.38
 5 4 -3 86.44 25.34
 5 4 -4 339.23 36.74
 5 4 -4 177 36.17
 5 4 -5 499.65 48.77
 5 4 -5 483.42 49.94
 5 4 -5 432.52 42.03
 5 4 -6 119.78 17.95
 5 4 -6 91.17 16.36
 5 4 -7 36.71 9.66
 5 4 -7 67.41 9.63
 -5 -5 -11 64.49 9.58
 -5 -5 -11 24.94 7.74
 -5 -5 -10 117.25 15.18
 -5 -5 -10 82.93 13.82
 -5 -5 -10 105.02 17.78
 -5 -5 -9 25.34 9.83
 -5 -5 -9 7.38 10.61
 -5 -5 -9 11.95 8.72
 -5 -5 -9 21.86 12.47
 -5 -5 -8 14.4 11.82
 -5 -5 -8 16.3 12.52
 -5 -5 -7 358.48 37.95
 -5 -5 -7 315.93 35.78
 5 5 7 299.91 38.41
 -5 -5 -6 1576.19 141.84
 -5 -5 -6 1581.98 141.12
 5 5 6 1474.86 143.8
 -5 -5 -6 1457.62 142.37
 5 5 5 677.03 67.1
 -5 -5 -5 663.09 65.18
 5 5 5 547.99 60.41
 -5 -5 -4 552.74 58.53
 5 5 4 622.77 65.04
 5 5 4 546.28 57.85
 -5 -5 -3 272.41 32.56
 5 5 3 213.07 37.22
 5 5 2 25.37 12.45
 -5 -5 -2 32.54 15.31
 5 5 2 28.78 19.01
 5 5 1 48.15 15.74
 5 5 1 51.82 19.82
 -5 -5 -1 42.13 14.9
 5 5 0 403.44 45.23
 -5 -5 0 369.04 41.91
 5 5 0 315.06 40.44
 -5 -5 1 748.91 67.64
 5 5 -1 685.33 69.59
 -5 -5 1 593 67.7
 5 5 -1 697.21 69.03
 5 5 -2 530.38 62.15
 5 5 -2 538.96 55.39
 5 5 -3 129.59 28.82
 5 5 -4 655.19 58.44
 5 5 -4 509.9 57.44
 5 5 -4 478.46 50.4
 5 5 -5 93.08 16.34
 5 5 -5 44.75 13.55
 5 5 -6 7.03 9.52
 -5 -6 -12 5.87 4.14
 -5 -6 -11 91.77 11.43
 -5 -6 -11 51.75 10.84
 -5 -6 -10 5.48 6.47
 -5 -6 -10 -6.43 7.81
 -5 -6 -10 -3.79 10.94
 -5 -6 -9 144.27 17.16
 -5 -6 -9 96.74 17.23
 -5 -6 -9 115.3 21.67
 -5 -6 -8 399.98 47.45
 -5 -6 -7 807.06 76.85
 -5 -6 -7 777.03 81.03
 5 6 7 773.93 79.6
 -5 -6 -6 626.1 63.85
 -5 -6 -6 541.8 66.11
 5 6 6 710.89 69.15
 -5 -6 -6 668.84 66.76
 5 6 5 516.15 54.3
 -5 -6 -5 450.88 50.03
 5 6 5 399.03 45.71
 5 6 4 526.66 61.34
 -5 -6 -4 522.56 57.62
 5 6 3 146.55 22.22
 5 6 3 142.8 30.82
 -5 -6 -3 169.04 25.67
 5 6 2 115.89 19.43
 5 6 2 86.18 24.63
 -5 -6 -2 92.72 19.69
 -5 -6 -1 270.79 35.2
 5 6 1 305.35 38.86
 -5 -6 -1 292.58 36.68
 5 6 1 314.88 36.73
 -5 -6 0 326.91 39.28
 5 6 0 415.45 44.08
 -5 -6 0 374.31 41.65
 5 6 0 316.64 40.74
 -5 -6 1 585.27 57.59
 5 6 -1 606.58 64.85
 5 6 -1 509.02 58.29
 5 6 -1 600.45 59.68
 5 6 -2 68.89 21.56
 5 6 -3 333.61 41.4
 5 6 -3 357.5 36.94
 5 6 -4 170.56 25.67
 5 6 -4 201.89 22.63
 5 6 -5 22.21 10.06
 -5 -7 -12 7.38 4.6
 -5 -7 -11 41.02 8.78
 -5 -7 -10 93.2 14.62
 -5 -7 -9 462.03 48.12
 -5 -7 -9 497.28 52.35
 -5 -7 -8 449.74 50.79
 -5 -7 -7 348.41 43.07
 5 7 7 356.22 42.5
 -5 -7 -6 41.1 15.2
 -5 -7 -6 39.6 15.68
 5 7 6 52.95 19.1
 -5 -7 -5 15.68 12.91
 -5 -7 -5 30 14.05
 5 7 5 13.17 19.49
 -5 -7 -5 22.45 12.99
 5 7 4 140.83 20.02
 -5 -7 -4 167.25 24.73
 -5 -7 -4 106.33 21.98
 5 7 4 114.23 29.25
 -5 -7 -4 171.34 25.07
 5 7 3 97.69 17.62
 -5 -7 -3 130.49 23.17
 5 7 3 124.24 27.97
 -5 -7 -3 122.61 22.81
 -5 -7 -2 380.41 40.32
 5 7 2 321.41 43.38
 -5 -7 -2 282.2 39.43
 5 7 2 329.43 38.01
 5 7 1 640.93 61.33
 5 7 1 629.22 59.06
 5 7 0 621.97 65.25
 5 7 -1 103.61 21.55
 5 7 -2 174.76 22.8
 5 7 -3 42.47 10.07
 5 7 -3 33.17 11.34
 5 7 -4 27.88 10.2
 -5 -8 -12 86.17 9.97
 -5 -8 -11 172.69 19.3
 -5 -8 -10 243.39 26.7
 -5 -8 -9 164.02 21.07
 -5 -8 -9 167.5 24.01
 -5 -8 -8 305.25 37.72
 5 8 8 323.89 37.02
 -5 -8 -7 217 36.03
 -5 -8 -7 321.06 36.14
 -5 -8 -6 -5.04 12.7
 5 8 6 26.89 17.24
 -5 -8 -5 -2.36 10.99
 5 8 5 -7.08 22.74
 5 8 4 9.51 9.83
 5 8 4 -3.67 21.22
 5 8 3 453.61 52.1
 5 8 3 408.37 44.47
 -5 -8 -1 603.13 65.26
 5 8 0 422.66 42.75
 5 8 0 512.74 45.43
 5 8 -1 81.7 15.42
 5 8 -2 8.07 7.94
 5 8 -3 38.65 7.44
 -5 -9 -11 231.38 23.24
 -5 -9 -10 434.52 42.11
 -5 -9 -9 268.48 31.57
 -5 -9 -9 330.49 31.93
 -5 -9 -8 192.14 26.4
 5 9 8 230.71 27.9
 -5 -9 -7 -4.9 12.85
 5 9 7 7.11 14.11
 -5 -9 -6 5.8 15.01
 5 9 6 2.85 15.89
 -5 -9 -5 15.44 18.43
 -5 -9 -4 394.73 53.13
 5 9 4 511.12 47.83
 -5 -9 -3 328.64 46.52
 5 9 3 470.8 49.86
 5 9 3 434 43.07
 -5 -9 -2 313.03 40.72
 5 9 2 420.85 43.38
 5 9 2 366.34 39.24
 -5 -9 -1 221.39 29.4
 5 9 1 276.09 30.95
 5 9 1 256.92 29.66
 5 9 0 5.66 9.41
 5 9 -1 23.72 9.14
 -5 -9 1 17.28 6.85
 5 9 -2 5.49 5.65
 -5 -10 -10 178.52 19.81
 -5 -10 -10 195.98 19.52
 -5 -10 -9 35.71 10.29
 -5 -10 -9 45.44 8.57
 -5 -10 -9 31.78 9.21
 5 10 9 43.93 10.34
 -5 -10 -8 -1.02 6.13
 -5 -10 -8 1.12 7.11
 -5 -10 -8 1.45 8.46
 5 10 8 -6.59 10.59
 -5 -10 -7 38.65 12.93
 5 10 7 65.84 16.77
 -5 -10 -6 56.63 15.76
 5 10 6 70.18 19.51
 -5 -10 -5 397.78 44.41
 5 10 5 382.26 46.68
 -5 -10 -4 298.76 41.01
 5 10 4 439.32 45.77
 5 10 4 396.16 37.62
 -5 -10 -3 203.11 27.11
 5 10 3 246.8 29.64
 5 10 3 207.25 24.33
 -5 -10 -2 117.83 16.75
 5 10 2 169.24 20.36
 5 10 2 147.65 17.38
 5 10 1 7.49 8.07
 -5 -10 -1 9.9 7.29
 5 10 0 77.63 11.32
 5 10 -1 8.94 4.38
 -5 -11 -9 -6.97 6.74
 -5 -11 -8 87.63 14.86
 5 11 8 136.44 17.27
 -5 -11 -7 106.27 16.23
 5 11 7 107.2 18.36
 5 11 6 57.73 16.91
 -5 -11 -6 86.19 14.14
 5 11 5 213 25.29
 -5 -11 -5 135.25 20.71
 -5 -11 -4 251.03 29.22
 5 11 4 287.79 32.15
 5 11 3 153.84 19.6
 5 11 2 95.31 11.39
 -5 -12 -7 54.26 8.62
 5 12 7 36.27 9.93
 -5 -12 -6 113 13.87
 5 12 6 98.51 15.28
 -5 -12 -5 147.15 15.92
 5 12 5 135.57 17.74
 6 -4 2 63.37 11.84
 6 -4 1 13.74 11.75
 6 -4 0 79.11 19.07
 6 -4 -1 162.61 26.34
 6 -4 -2 126.9 20.11
 6 -4 -2 142.8 23.6
 6 -4 -3 86.56 16.09
 6 -4 -3 47.53 16.65
 6 -4 -4 204.29 25.24
 -6 3 -3 35.03 5.73
 6 -3 2 8.15 8.35
 -6 3 -2 32.06 5.64
 6 -3 2 10.93 14.27
 -6 3 -1 93.23 11.15
 -6 3 -1 87.72 13.65
 6 -3 0 319.56 36.12
 -6 3 0 319.32 30.6
 -6 3 0 315.07 35.06
 6 -3 -1 315.86 36.63
 -6 3 1 305.51 28.58
 -6 3 1 248.92 32.89
 6 -3 -2 353.34 44.41
 -6 3 2 378.69 35.22
 -6 3 2 371.13 38.39
 6 -3 -3 415.49 46.16
 -6 3 3 365.16 36.29
 -6 3 3 432.53 38.77
 6 -3 -4 121.25 21.39
 -6 3 4 85.99 10.33
 6 -3 -4 103.95 18.07
 6 -3 -5 5.56 12.06
 -6 2 -5 123.23 12.88
 -6 2 -4 99.76 11.81
 6 -2 3 -8.29 9.98
 -6 2 -3 0.71 4.84
 6 -2 2 12.25 10.33
 -6 2 -2 34.89 7.26
 -6 2 -2 39.6 10.45
 6 -2 1 127.05 25.85
 -6 2 -1 169.47 18.35
 -6 2 -1 179.52 22.67
 6 -2 0 122.56 28.21
 -6 2 0 144.29 16.53
 -6 2 0 133.2 21.94
 6 -2 -1 253.2 39.17
 -6 2 1 254.81 26.46
 -6 2 1 258.85 30.88
 6 -2 -2 472.7 53.86
 -6 2 2 424.41 41.07
 -6 2 2 421.18 44.28
 6 -2 -3 47.8 22.28
 -6 2 3 54.96 11.88
 6 -2 -4 16.34 18.76
 6 -2 -4 9.11 12.15
 6 -2 -5 60.71 16.08
 6 -2 -5 36.82 12.81
 -6 1 -6 26.11 5.15
 -6 1 -6 10.48 4.48
 -6 1 -5 48.44 7.67
 6 -1 4 17.89 11.53
 -6 1 -4 12.62 5.74
 6 -1 3 90.93 16.35
 -6 1 -3 61.09 10.56
 -6 1 -3 78.21 12.99
 6 -1 2 370.64 46.51
 -6 1 -2 433.85 42.84
 -6 1 -1 649.57 61.37
 -6 1 -1 667.93 65.25
 -6 1 0 60.13 10.45
 -6 1 0 48.74 15.26
 -6 1 1 179.26 24.85
 -6 1 2 82.73 15.54
 6 -1 -3 9.63 14.64
 -6 1 3 7.28 8.48
 6 -1 -4 56.92 21.67
 6 -1 -4 55.91 18.39
 6 -1 -5 239.59 31.6
 6 -1 -5 257.97 31.88
 6 -1 -6 132.02 19.37
 -6 0 -7 30.63 5.56
 -6 0 -7 28.81 6.14
 -6 0 -6 0.69 4.64
 6 0 5 5.13 8.97
 -6 0 -5 23.17 6.83
 -6 0 -4 197.59 19.4
 -6 0 -4 162.66 20.36
 6 0 3 324.83 36.58
 -6 0 -3 282.37 31.05
 -6 0 -3 338.38 34.46
 6 0 2 897.45 88.76
 -6 0 -2 913.16 84.26
 -6 0 -2 1037.81 88.33
 6 0 2 810.54 90.33
 -6 0 -1 680.94 68.12
 -6 0 0 273.9 33.15
 -6 0 1 127.24 21.03
 -6 0 2 -3.09 10.19
 6 0 -3 15.08 12.77
 -6 0 3 10.93 7.73
 6 0 -3 9.97 11.85
 6 0 -4 152.24 22.09
 6 0 -5 284.72 32.73
 6 0 -5 236.44 28.76
 6 0 -6 190.41 24.66
 -6 -1 -8 7.38 3.43
 -6 -1 -8 4.82 4.26
 6 1 8 4.43 8.44
 -6 -1 -7 3.81 4.59
 -6 -1 -7 -2.77 6.04
 -6 -1 -6 13.88 5.93
 -6 -1 -6 12.14 7.61
 -6 -1 -5 319.51 32.01
 6 1 4 233.6 30.97
 -6 -1 -4 291 27.92
 -6 -1 -4 297.91 30.48
 6 1 4 205.35 32.04
 6 1 3 354.7 42.37
 -6 -1 -3 441.33 43.09
 -6 -1 -2 297.84 35.25
 -6 -1 -1 7.88 13.64
 -6 -1 0 199.76 27.44
 6 1 -1 8.16 12.76
 -6 -1 1 10.56 11.5
 6 1 -1 -4.96 14.91
 6 1 -2 73.77 15.79
 -6 -1 2 79.83 14.69
 6 1 -2 44.07 15.21
 6 1 -2 69.89 15.28
 -6 -1 3 206.78 22.06
 6 1 -3 144.24 24.43
 6 1 -3 203.17 28.52
 6 1 -3 179.62 22.79
 6 1 -4 390.03 38.19
 6 1 -4 272.95 39.93
 6 1 -5 202.11 24.31
 6 1 -5 156.8 21.77
 6 1 -5 167.08 23.24
 6 1 -6 102.8 13.98
 -6 -2 -9 2.58 3.81
 6 2 9 4.17 7.32
 -6 -2 -8 24.07 5.45
 -6 -2 -8 25.98 7.53
 -6 -2 -7 125.74 13.85
 -6 -2 -7 101.8 15.79
 -6 -2 -7 118.95 17.7
 -6 -2 -6 335.56 31.41
 -6 -2 -6 279.86 33.36
 -6 -2 -5 304.54 30.01
 -6 -2 -5 283.2 31.98
 6 2 5 284.02 34.78
 -6 -2 -4 554.73 55.75
 -6 -2 -3 142.53 21.98
 -6 -2 -2 5.94 12.63
 6 2 2 -5.78 16.87
 6 2 2 18.74 10.95
 -6 -2 -1 31.76 14.48
 6 2 1 5.75 17.07
 6 2 1 27.92 14.07
 -6 -2 0 -5.65 12.21
 6 2 -1 117.27 20.7
 -6 -2 1 146 20.01
 -6 -2 2 494.85 49.14
 6 2 -2 497.07 52
 6 2 -2 406.62 50.07
 6 2 -2 572.57 51.57
 6 2 -3 733.69 79.01
 6 2 -3 838.25 83.73
 6 2 -3 873.84 77.7
 6 2 -4 280.14 32.91
 6 2 -4 324.28 34.35
 6 2 -4 263.6 36.62
 6 2 -5 73.33 13.95
 6 2 -5 77.68 15.18
 6 2 -6 13.96 6.52
 -6 -3 -9 249.47 24.97
 -6 -3 -8 247.78 23.96
 -6 -3 -8 177.36 24.01
 -6 -3 -7 338.17 32.23
 -6 -3 -7 313.74 37.01
 -6 -3 -6 299.72 29.95
 6 3 6 293.97 34.86
 -6 -3 -5 327.89 33.84
 -6 -3 -5 350.56 37.3
 6 3 5 365.75 40.9
 -6 -3 -4 413.75 44.34
 -6 -3 -3 554.25 54.97
 6 3 3 481.1 57.53
 -6 -3 -2 37.93 15.12
 6 3 2 14.71 17.44
 6 3 2 14.74 12.43
 -6 -3 -1 115.63 19.78
 6 3 1 80.05 20.74
 6 3 1 80.53 18.47
 -6 -3 0 123.86 20.2
 -6 -3 1 535.03 49.26
 6 3 -1 420.14 49.54
 6 3 -1 471.85 51.42
 -6 -3 2 399.35 39.12
 6 3 -2 421.42 43.55
 6 3 -2 427.81 47.02
 6 3 -2 305.35 39.84
 6 3 -2 388.94 41.3
 6 3 -3 213.18 29.01
 6 3 -3 243.09 33.7
 6 3 -3 229.21 26.5
 6 3 -4 207.01 26.76
 6 3 -4 227.9 26.5
 6 3 -4 204.12 28.87
 6 3 -5 54.38 10.83
 -6 -4 -10 434.07 39.87
 -6 -4 -9 146.09 14.31
 -6 -4 -9 94.32 11.63
 -6 -4 -8 185.1 19.66
 -6 -4 -8 155.98 17.67
 -6 -4 -8 140.98 21.7
 -6 -4 -7 488.14 46.82
 -6 -4 -7 483.36 51.31
 -6 -4 -6 348.37 32.64
 -6 -4 -6 313.44 35.4
 6 4 6 312.99 38.07
 -6 -4 -5 490.61 45.89
 -6 -4 -5 539.41 50.53
 6 4 5 426.18 48.16
 -6 -4 -4 56.28 15.34
 -6 -4 -3 64.87 16.06
 6 4 3 64.45 19.79
 -6 -4 -2 159.73 24.16
 6 4 2 143.91 27.8
 6 4 2 171.44 24.11
 -6 -4 -1 107.88 19.7
 -6 -4 0 296.98 33.94
 -6 -4 1 337.82 35.38
 6 4 -1 315.46 36.73
 6 4 -1 290.35 36.83
 6 4 -1 374.16 38.6
 6 4 -2 147.78 23.31
 6 4 -2 124.95 26.06
 6 4 -2 162.68 21.55
 6 4 -3 239.71 27.8
 6 4 -3 220.31 23.94
 6 4 -4 18.71 9.4
 6 4 -4 16.49 9.2
 6 4 -4 7.14 10.37
 6 4 -5 1.47 5.82
 -6 -5 -10 203.29 20.13
 -6 -5 -9 299.15 27.06
 -6 -5 -9 244.6 26.01
 -6 -5 -9 257.76 29.22
 -6 -5 -8 593.24 51.94
 -6 -5 -8 508.23 50.84
 -6 -5 -8 519.71 54.73
 -6 -5 -7 291.15 34.93
 6 5 7 276.46 32.2
 -6 -5 -6 316.86 35.02
 6 5 6 324.29 38.34
 -6 -5 -5 35.19 13.07
 6 5 5 33.18 17.98
 6 5 5 28.03 10.53
 -6 -5 -4 241.62 30.41
 -6 -5 -3 128.8 21.78
 -6 -5 -2 174.81 25.2
 -6 -5 -1 184.81 24.94
 -6 -5 0 757.51 71.04
 6 5 0 667.33 72.82
 6 5 0 783 74.19
 -6 -5 1 472.4 45.46
 6 5 -1 444.63 46.46
 6 5 -1 408.48 49.95
 6 5 -1 403.46 46.16
 6 5 -1 522.76 48.62
 6 5 -2 174.74 24.97
 6 5 -2 152.27 27.98
 6 5 -2 210.96 23.82
 6 5 -3 9.41 10.04
 6 5 -3 1.94 10.33
 6 5 -3 2.08 6.76
 6 5 -4 33.71 8.41
 -6 -6 -10 532.72 48.44
 -6 -6 -9 414.87 39.72
 -6 -6 -9 417.02 42.49
 -6 -6 -8 460.16 38.68
 -6 -6 -8 332.44 38.29
 -6 -6 -8 378.22 42.42
 -6 -6 -7 61.34 9.94
 -6 -6 -7 40.84 13.71
 6 6 7 44.84 13.01
 -6 -6 -6 29.07 11.88
 -6 -6 -6 9.17 12.32
 6 6 6 26.64 15.34
 -6 -6 -5 28.68 12.3
 -6 -6 -5 -2.31 11.98
 6 6 5 -2.61 15.22
 6 6 5 -2.92 7.77
 -6 -6 -4 126.32 19.29
 6 6 4 99.33 16.03
 -6 -6 -3 358.68 42.12
 6 6 3 398.7 41.84
 -6 -6 -2 116.52 21.12
 6 6 2 154.84 26.44
 6 6 2 180 23.27
 -6 -6 -1 377.35 42.3
 6 6 1 388.86 45.26
 6 6 1 470.26 46.72
 -6 -6 0 339.89 34.47
 6 6 0 271.97 37.11
 6 6 0 284.87 35.12
 6 6 0 329.88 37.03
 6 6 -1 31.71 15.93
 6 6 -1 72.03 14.64
 6 6 -2 12.35 8.52
 6 6 -2 23.99 11.94
 6 6 -2 18.53 9.34
 6 6 -3 19.75 6.08
 6 6 -3 22.86 6.51
 -6 -7 -10 217.17 21.54
 -6 -7 -9 248.62 25.84
 -6 -7 -9 257.6 28.31
 -6 -7 -8 128.99 16.89
 -6 -7 -8 133.45 19.77
 6 7 8 127.88 17.18
 -6 -7 -7 17.77 11.14
 6 7 7 -8.59 11.87
 -6 -7 -6 20.75 10.72
 6 7 6 15.42 14.97
 -6 -7 -5 336.78 38.16
 -6 -7 -5 286.27 37.16
 6 7 5 393.26 42.76
 6 7 5 338.31 34.93
 -6 -7 -4 462.13 48.93
 6 7 4 452.29 52.56
 6 7 4 454.81 46.56
 -6 -7 -3 304.51 39.76
 6 7 3 431.13 45.99
 6 7 3 400.1 40.24
 -6 -7 -2 340.97 38.93
 6 7 2 297.51 40.44
 6 7 2 421.97 40.86
 6 7 1 147 23.31
 6 7 1 141.37 22.11
 -6 -7 0 11.42 10.23
 6 7 0 9.33 9.11
 6 7 0 8.56 11.1
 6 7 -1 1.33 8.7
 6 7 -2 52.15 9.59
 -6 -8 -10 49.09 7.19
 -6 -8 -9 43.28 8.25
 -6 -8 -8 2.93 6.7
 6 8 8 20.89 8.67
 -6 -8 -7 88.46 18.46
 6 8 7 115.38 18.51
 -6 -8 -6 182.51 28.06
 -6 -8 -6 187.29 24.21
 6 8 6 248.18 30.19
 6 8 5 537.81 59.36
 6 8 4 365.01 41.77
 6 8 4 289.71 32.73
 6 8 3 262.92 33.15
 6 8 3 250.72 29.03
 6 8 2 171.45 22.8
 6 8 2 212.6 22.79
 -6 -8 -1 5.93 10.55
 6 8 1 21.15 10.12
 6 8 0 16.91 9.7
 6 8 -1 77.5 11.67
 -6 -9 -9 0.61 4.49
 -6 -9 -8 224.84 22.43
 6 9 8 195.59 23.01
 -6 -9 -7 179.08 24.47
 6 9 7 267.05 26.85
 -6 -9 -6 308.74 38.27
 6 9 6 437.04 41.19
 -6 -9 -5 185.22 28.66
 6 9 5 318.02 34.22
 -6 -9 -4 44.69 14.43
 6 9 4 60.49 16.92
 6 9 4 67.68 10.69
 -6 -9 -3 60.57 15.09
 6 9 3 110.16 18.78
 6 9 3 111.82 14.43
 6 9 2 5.93 7.98
 6 9 2 9.93 7.54
 6 9 1 29.3 8.96
 6 9 0 181.48 19.32
 -6 -10 -8 220.36 21.48
 -6 -10 -7 425.87 40.22
 6 10 7 443.34 42.56
 6 10 6 462.61 46.33
 6 10 5 163.32 22.36
 6 10 4 41.55 11.44
 6 10 3 -3.57 7.33
 -7 1 -1 9.56 3.31
 -7 1 0 4.56 3.06
 -7 0 -3 180.34 17.75
 -7 0 -2 74.8 9.06
 -7 0 -1 2.53 4
 7 0 0 167.4 24.54
 -7 0 0 194.93 18.92
 7 0 -1 83.82 16.64
 -7 0 1 68.22 8.92
 7 0 -2 55.89 12.55
 -7 0 2 41.67 6.09
 -7 -1 -5 204.4 19.91
 -7 -1 -4 279.44 26.19
 -7 -1 -3 24.65 5.26
 -7 -1 -2 0.56 4.26
 -7 -1 -1 41.29 7.19
 -7 -1 0 120.63 13.63
 -7 -1 1 171.97 17.9
 7 1 -2 288.58 26.93
 -7 -1 2 178.67 19.43
 -7 -2 -6 176.04 17.42
 -7 -2 -5 74.57 8.51
 -7 -2 -4 21.14 5.27
 -7 -2 -3 7.18 4.29
 -7 -2 -3 12.48 7.65
 -7 -2 -2 110.39 12.7
 -7 -2 -2 113.76 15.74
 -7 -2 -1 321.26 31.63
 -7 -2 -1 353.43 34.4
 -7 -2 0 296.92 29.11
 -7 -2 1 269.96 26.56
 -7 -2 2 64.37 9.4
 -7 -3 -6 38.83 6.72
 -7 -3 -4 9.58 3.74
 -7 -3 -3 150.24 15.84
 -7 -3 -3 153.89 18.81
 7 3 3 157.34 22.01
 -7 -3 -2 286.29 30.52
 -7 -3 -2 379.31 34.25
 7 3 2 386.57 37.14
 -7 -3 -1 280.13 27.88
 -7 -3 -1 332.61 30.91
 7 3 1 263.73 32.4
 -7 -3 0 166.8 17.93
 7 3 0 190.68 24.32
 -7 -3 1 55.85 8.6
 -7 -3 2 11.03 4.28
 -7 -4 -6 3.95 4.22
 7 4 5 -1.18 9.18
 -7 -4 -4 119.85 16.44
 7 4 4 148.73 19.46
 -7 -4 -3 581.68 54.59
 7 4 3 550.74 56.99
 -7 -4 -2 386.78 37.41
 7 4 2 372.02 40.11
 7 4 2 347.49 37.59
 -7 -4 -1 222.13 23.57
 -7 -4 -1 286.44 27.09
 7 4 1 296.33 29.49
 7 4 1 239.14 27.77
 -7 -4 0 44 7.15
 7 4 0 79.4 12
 7 4 0 67.5 11.5
 7 4 -1 -5.75 6.15
 7 5 6 25.54 8.02
 -7 -5 -5 94.81 11.01
 7 5 5 97.78 15.52
 -7 -5 -4 602.2 57.58
 7 5 4 618.47 60.2
 -7 -5 -3 224.47 25.78
 7 5 3 272.11 29.94
 7 5 3 225.88 25.52
 -7 -5 -2 227.04 25.62
 7 5 2 227.01 27.9
 7 5 2 266.86 27.24
 7 5 1 149.99 19.95
 7 5 1 164.66 20.07
 7 5 0 6.06 5.96
 7 5 0 17.88 8.28
 7 5 -1 0.65 4.8
 -7 -6 -6 287.45 26.92
 7 6 6 276.01 28.95
 7 6 5 190.56 23.66
 7 6 4 131.33 20.7
 7 6 3 75.79 15.92
 7 6 3 78.95 11.63
 7 6 2 125.87 16.75
 7 6 2 98.65 14.92
 7 6 1 17.32 7.6
 7 6 1 13.61 9.41
 7 6 0 15.11 6.59
 -7 -7 -6 97.59 10.47
 7 7 6 76.74 12.07
 7 7 5 421.94 42.63
 7 7 4 233.17 28.04
 7 7 3 68.16 13.2
 7 7 3 64.52 10
 7 7 2 -1.68 6.72
 7 7 2 8.66 6.26
 7 7 1 72 9.86
 7 8 5 136.12 16.53
 7 8 4 61.1 10.88

_iucr_refine_instructions_details
;
TITL ogh-2phpyo-agtfa-tol_gau_a.res in P-1
    ogh-2phpyo-agtfa-tol_gau.res
    created by SHELXL-2018/3 at 14:34:36 on 29-Jan-2025
REM Old TITL OGH-2PhPyO-AgTFA-Tol_gau in P-1
REM SHELXT solution in P-1: R1 0.096, Rweak 0.013, Alpha 0.047
REM <I/s> 0.000 for 0 systematic absences, Orientation as input
REM Formula found by SHELXT: C13 N O4 F2 Ag
CELL 1.54184 5.9111 10.7408 11.5202 64.293 80.309 74.064
ZERR 2 0.0002 0.0004 0.0003 0.003 0.003 0.003
LATT 1
SFAC C H Ag F N O
UNIT 26 18 2 6 2 6

L.S. 4
PLAN  5
SIZE 0.02 0.03 0.19
TEMP -153.15
BOND
list 4
fmap 2
acta
OMIT -2 133.5
REM <olex2.extras>
REM <HklSrc "%.\\OGH-2PhPyO-AgTFA-Tol_gau.hkl">
REM </olex2.extras>

WGHT    0.045200
FVAR       0.64307
AG1   3    0.312432    0.418929    0.564462    11.00000    0.01920    0.02254 =
         0.01371   -0.00144   -0.00617   -0.00644
F1    4    0.282928    0.641867    0.068526    11.00000    0.03756    0.04374 =
         0.01882   -0.01753   -0.00667    0.00028
F2    4    0.125486    0.836780    0.090111    11.00000    0.02890    0.02335 =
         0.01613    0.00329   -0.00543   -0.00803
F3    4   -0.068177    0.673775    0.154381    11.00000    0.02632    0.03957 =
         0.01901   -0.00196   -0.00827   -0.01586
O1    6    0.249649    0.177635    0.654895    11.00000    0.01732    0.02073 =
         0.02171   -0.00499   -0.00706   -0.00177
O2    6    0.153652    0.546624    0.371945    11.00000    0.01946    0.02215 =
         0.01416   -0.00420   -0.00494   -0.00625
O3    6    0.439352    0.666962    0.275676    11.00000    0.01892    0.02545 =
         0.01530   -0.00480   -0.00157   -0.00932
N1    5    0.439761    0.085360    0.708189    11.00000    0.01983    0.01708 =
         0.01584   -0.00622   -0.00595   -0.00401
C1    1    0.421813   -0.003891    0.835605    11.00000    0.02168    0.02625 =
         0.01472   -0.00575    0.00023   -0.01189
AFIX  43
H1    2    0.272354    0.001125    0.881308    11.00000   -1.20000
AFIX   0
C2    1    0.614283   -0.100476    0.899043    11.00000    0.02871    0.02069 =
         0.01390   -0.00663   -0.00344   -0.00439
AFIX  43
H2    2    0.597287   -0.161811    0.987530    11.00000   -1.20000
AFIX   0
C3    1    0.833062   -0.108467    0.834063    11.00000    0.02454    0.02402 =
         0.02041   -0.01078   -0.01156    0.00058
AFIX  43
H3    2    0.969090   -0.173549    0.876648    11.00000   -1.20000
AFIX   0
C4    1    0.847073   -0.017755    0.703965    11.00000    0.02294    0.02378 =
         0.01782   -0.01150   -0.00163   -0.00486
AFIX  43
H4    2    0.995789   -0.022241    0.657481    11.00000   -1.20000
AFIX   0
C5    1    0.652829    0.078267    0.640304    11.00000    0.01977    0.01937 =
         0.01431   -0.00875   -0.00239   -0.00535
C6    1    0.666356    0.177385    0.502025    11.00000    0.01592    0.01929 =
         0.01532   -0.00991   -0.00128   -0.00371
C7    1    0.844715    0.251234    0.457945    11.00000    0.01777    0.02205 =
         0.02040   -0.01131   -0.00286   -0.00310
AFIX  43
H7    2    0.952323    0.239564    0.516489    11.00000   -1.20000
AFIX   0
C8    1    0.866644    0.341995    0.328835    11.00000    0.01866    0.02523 =
         0.02261   -0.01116    0.00401   -0.00725
AFIX  43
H8    2    0.987862    0.393109    0.299364    11.00000   -1.20000
AFIX   0
C9    1    0.710645    0.358094    0.242432    11.00000    0.03088    0.01874 =
         0.01462   -0.00659    0.00218   -0.00211
AFIX  43
H9    2    0.724040    0.421075    0.154221    11.00000   -1.20000
AFIX   0
C10   1    0.536688    0.282264    0.285420    11.00000    0.02068    0.02867 =
         0.02098   -0.01497   -0.00740   -0.00100
AFIX  43
H10   2    0.433994    0.290907    0.225826    11.00000   -1.20000
AFIX   0
C11   1    0.510366    0.193908    0.414240    11.00000    0.01993    0.02301 =
         0.02011   -0.01216   -0.00241   -0.00519
AFIX  43
H11   2    0.387005    0.144427    0.443387    11.00000   -1.20000
AFIX   0
C12   1    0.256464    0.630576    0.280089    11.00000    0.01856    0.01400 =
         0.01245   -0.00341   -0.00390   -0.00472
C13   1    0.143244    0.696732    0.148310    11.00000    0.01898    0.02213 =
         0.01270   -0.00367   -0.00490   -0.00691
HKLF 4


REM  ogh-2phpyo-agtfa-tol_gau_a.res in P-1
REM wR2 = 0.0923, GooF = S = 1.023, Restrained GooF = 1.023 for all data
REM R1 = 0.0383 for 2038 Fo > 4sig(Fo) and 0.0421 for all 2236 data
REM 190 parameters refined using 0 restraints

END  
     
WGHT      0.0452      0.0000 

REM Highest difference peak  0.982,  deepest hole -0.959,  1-sigma level  0.151
Q1    1   0.2667  0.4235  0.6834  11.00000  0.05    0.98
Q2    1   0.2562  0.5154  0.5405  11.00000  0.05    0.81
Q3    1   0.3571  0.3138  0.5915  11.00000  0.05    0.65
Q4    1  -0.1556  0.6674  0.2833  11.00000  0.05    0.62
Q5    1   0.3742  0.4091  0.4647  11.00000  0.05    0.54

  REM The information below was added by Olex2.
  REM
  REM R1 = 0.0383 for 2038 Fo > 4sig(Fo) and 0.0421 for all 7960 data
  REM 190 parameters refined using n/a restraints
  REM Highest difference peak 0.98, deepest hole -0.96
  REM Mean Shift 0, Max Shift 0.001.

  REM +++ Tabular Listing of Refinement Information +++
  REM R1_all = 0.0421
  REM R1_gt = 0.0383
  REM wR_ref = 0.0923
  REM GOOF = 1.023
  REM Shift_max = 0.001
  REM Shift_mean = 0
  REM Reflections_all = 7960
  REM Reflections_gt = 2038
  REM Parameters = 190
  REM Hole = -0.96
  REM Peak = 0.98
  REM Flack = n/a

  
;
_olex2_submission_special_instructions  'No special instructions were received'
_oxdiff_exptl_absorpt_empirical_details
;
Empirical correction (ABSPACK) includes:
- Absorption correction using spherical harmonics
- Frame scaling
;
_oxdiff_exptl_absorpt_empirical_full_max  2.052
_oxdiff_exptl_absorpt_empirical_full_min  0.459
