# Supplementary material for: Free‐Standing Supramolecular Pyridine N‐Oxide‐Silver(I) Metallogels
Source: Adv Mater. 2025 Jul 1;37(37):2502818. doi: 10.1002/adma.202502818 (PMC12447065; doi:10.1002/adma.202502818)
Supplement: Supplementary file 2 — Supporting Data [file ADMA-37-2502818-s001.zip › (16Ag)EtOAc.cif]

data_16Ag_EtOAc
# start Validation Reply Form
_vrf_PLAT971_16Ag_EtOAc
;
PROBLEM: Check Calcd Resid. Dens.  1.10Ang From Ag3             2.74 eA-3  
RESPONSE: This is due to absorption artifacts
;
# end Validation Reply Form
_audit_creation_date               2024-11-09
_audit_creation_method
;
Olex2 1.5-ac5-024
(compiled 2022.04.12 svn.rca3783a0 for Rigaku Oxford Diffraction, GUI svn.r6498)
;
_shelx_SHELXL_version_number       '2018/3'
_audit_contact_author_address      ?
_audit_contact_author_email        ?
_audit_contact_author_name         ''
_audit_contact_author_phone        ?
_publ_contact_author_id_orcid      ?
_publ_section_references
;
Dolomanov, O.V., Bourhis, L.J., Gildea, R.J, Howard, J.A.K. & Puschmann, H.
 (2009), J. Appl. Cryst. 42, 339-341.

Sheldrick, G.M. (2015). Acta Cryst. A71, 3-8.

Sheldrick, G.M. (2015). Acta Cryst. C71, 3-8.
;
_chemical_name_common              ?
_chemical_name_systematic          ?
_chemical_formula_moiety           'C78 H54 Ag6 F18 N6 O18'
_chemical_formula_sum              'C78 H54 Ag6 F18 N6 O18'
_chemical_formula_weight           2352.49
_chemical_melting_point            ?
_chemical_oxdiff_formula           'C15 H10 N1 O3 Ag12 F3'
_chemical_oxdiff_usercomment       '2.5mg, ETOAc'
loop_
  _atom_type_symbol
  _atom_type_description
  _atom_type_scat_dispersion_real
  _atom_type_scat_dispersion_imag
  _atom_type_scat_source
 'C' 'C' 0.0181 0.0091 'International Tables Vol C Tables 4.2.6.8 and 6.1.1.4'
 'H' 'H' 0.0000 0.0000 'International Tables Vol C Tables 4.2.6.8 and 6.1.1.4'
 'Ag' 'Ag' 0.1306 4.2820 'International Tables Vol C Tables 4.2.6.8 and 6.1.1.4'
 'F' 'F' 0.0727 0.0534 'International Tables Vol C Tables 4.2.6.8 and 6.1.1.4'
 'N' 'N' 0.0311 0.0180 'International Tables Vol C Tables 4.2.6.8 and 6.1.1.4'
 'O' 'O' 0.0492 0.0322 'International Tables Vol C Tables 4.2.6.8 and 6.1.1.4'

_shelx_space_group_comment
;
The symmetry employed for this shelxl refinement is uniquely defined
by the following loop, which should always be used as a source of
symmetry information in preference to the above space-group names.
They are only intended as comments.
;
_space_group_crystal_system        'triclinic'
_space_group_IT_number             2
_space_group_name_H-M_alt          'P -1'
_space_group_name_Hall             '-P 1'
loop_
  _space_group_symop_operation_xyz
 'x, y, z'
 '-x, -y, -z'

_cell_length_a                     11.4980(4)
_cell_length_b                     12.0228(4)
_cell_length_c                     15.9645(5)
_cell_angle_alpha                  82.337(3)
_cell_angle_beta                   84.239(3)
_cell_angle_gamma                  62.243(4)
_cell_volume                       1933.67(13)
_cell_formula_units_Z              1
_cell_measurement_reflns_used      13716
_cell_measurement_temperature      150.00(10)
_cell_measurement_theta_max        76.8660
_cell_measurement_theta_min        4.1650
_shelx_estimated_absorpt_T_max     0.696
_shelx_estimated_absorpt_T_min     0.154
_exptl_absorpt_coefficient_mu      13.018
_exptl_absorpt_correction_T_max    0.393
_exptl_absorpt_correction_T_min    0.016
_exptl_absorpt_correction_type     gaussian
_exptl_absorpt_process_details
;
CrysAlisPro 1.171.43.126a (Rigaku Oxford Diffraction, 2024)
Numerical absorption correction based on gaussian integration over
a multifaceted crystal model
Empirical absorption correction using spherical harmonics,
implemented in SCALE3 ABSPACK scaling algorithm.
;
_exptl_absorpt_special_details     ?
_exptl_crystal_colour              colourless
_exptl_crystal_colour_primary      colourless
_exptl_crystal_density_diffrn      2.020
_exptl_crystal_density_meas        ?
_exptl_crystal_density_method      ?
_exptl_crystal_description         needle
_exptl_crystal_F_000               1152
loop_
  _exptl_crystal_face_index_h
  _exptl_crystal_face_index_k
  _exptl_crystal_face_index_l
  _exptl_crystal_face_perp_dist
 0 3 -9 0.0219
 0 -3 9 0.0197
 -7 -5 -2 0.1262
 7 4 3 0.0997
 0 -5 -7 0.0138
 0 5 7 0.0138
 -1 1 10 0.0230
 2 6 -5 0.0433
 -2 -7 4 0.0417
 0 7 0 0.0135
 -3 0 9 0.0399

_exptl_crystal_size_max            0.23
_exptl_crystal_size_mid            0.05
_exptl_crystal_size_min            0.03
loop_
  _exptl_oxdiff_crystal_face_indexfrac_h
  _exptl_oxdiff_crystal_face_indexfrac_k
  _exptl_oxdiff_crystal_face_indexfrac_l
  _exptl_oxdiff_crystal_face_x
  _exptl_oxdiff_crystal_face_y
  _exptl_oxdiff_crystal_face_z
 -0.2713 2.9862 -8.7273 -0.0821 -0.3325 0.9395
 -0.0998 -3.2302 8.6247 0.0710 0.2857 -0.9557
 -7.3109 -4.6413 -2.4744 -0.2229 -0.9371 -0.2685
 7.2760 4.4127 3.0270 0.2267 0.9521 0.2051
 0.0545 -5.3403 -7.2375 -0.9910 -0.0095 0.1335
 -0.0545 5.3403 7.2375 0.9910 0.0095 -0.1335
 -1.3480 1.3748 9.7403 0.7369 0.0053 -0.6760
 2.1895 6.4562 -4.5684 0.3835 0.0067 0.9235
 -2.1794 -6.5139 4.4343 -0.3977 -0.0068 -0.9175
 -0.1510 6.8002 0.0171 0.7982 -0.2184 0.5614
 -2.8324 0.1903 9.0378 0.6534 -0.1827 -0.7347

_exptl_transmission_factor_max     ?
_exptl_transmission_factor_min     ?
_diffrn_reflns_av_R_equivalents    0.0755
_diffrn_reflns_av_unetI/netI       0.0562
_diffrn_reflns_Laue_measured_fraction_full  0.999
_diffrn_reflns_Laue_measured_fraction_max  0.999
_diffrn_reflns_limit_h_max         13
_diffrn_reflns_limit_h_min         -13
_diffrn_reflns_limit_k_max         14
_diffrn_reflns_limit_k_min         -14
_diffrn_reflns_limit_l_max         18
_diffrn_reflns_limit_l_min         -19
_diffrn_reflns_number              26397
_diffrn_reflns_point_group_measured_fraction_full  0.999
_diffrn_reflns_point_group_measured_fraction_max  0.999
_diffrn_reflns_theta_full          66.749
_diffrn_reflns_theta_max           66.749
_diffrn_reflns_theta_min           2.795
_diffrn_ambient_environment        N~2~
_diffrn_ambient_temperature        150.00(10)
_diffrn_detector                   'Hybrid Pixel Array Detector'
_diffrn_detector_area_resol_mean   10.0000
_diffrn_detector_type              'HyPix-Arc 100'
_diffrn_measured_fraction_theta_full  0.999
_diffrn_measured_fraction_theta_max  0.999
_diffrn_measurement_details
;
List of Runs (angles in degrees, time in seconds):

  # Type    Start    End  Width  t~exp~   \w     \q     \k     \f   Frames
--------------------------------------------------------------------------
  1  \w     54.00  79.00   0.50    0.50    --   48.36  47.00  99.00   50
  2  \w     13.00  64.00   0.50    0.50    --   48.36 -47.00 -49.00  102
  3  \w    -22.00   5.00   0.50    0.50    --   48.36 -47.00 -49.00   54
  4  \w    -38.00 -10.00   0.50    1.00    --  -88.32  47.00  99.00   56
  5  \w   -161.00 -75.00   0.50    1.00    --  -88.32 -47.00 -49.00  172
  6  \w     98.00 132.00   0.50    1.00    --  107.82  47.00  99.00   68
  7  \w    136.00 161.00   0.50    1.00    --  107.82  47.00  99.00   50
  8  \w     38.00  63.00   0.50    1.00    --  107.82 -47.00 -49.00   50
  9  \w   -126.00 -38.00   0.50    0.50    --  -48.11 -47.00 -49.00  176
 10  \w    -30.00  23.00   0.50    0.50    --  -48.11  47.00  99.00  106
 11  \w     -3.00  27.00   0.50    0.50    --  -48.11  19.00-150.00   60
 12  \w     -2.00  29.00   0.50    0.50    --  -48.11  19.00-120.00   62
 13  \w   -142.00 -84.00   0.50    1.00    --  -88.32 -95.00-150.00  116
 14  \w   -153.00 -97.00   0.50    1.00    --  -88.32 -95.00 -90.00  112
 15  \w   -107.00 -35.00   0.50    1.00    --  -88.32 125.00 -30.00  144
 16  \w    -35.00 -10.00   0.50    1.00    --  -88.32  45.00 -60.00   50
 17  \w   -158.00 -98.00   0.50    1.00    --  -88.32 -95.00  60.00  120
 18  \w   -105.00 -27.00   0.50    1.00    --  -88.32  77.00 -60.00  156
 19  \w    -76.00 -28.00   0.50    1.00    --  -88.32  77.00 150.00   96
 20  \w    -53.00 -16.00   0.50    1.00    --  -88.32  61.00 -90.00   74
 21  \w    -36.00 -11.00   0.50    1.00    --  -88.32  45.00-180.00   50
 22  \w   -108.00 -58.00   0.50    1.00    --  -95.50 109.00  65.16  100
 23  \w     89.00 142.00   0.50    1.00    --  107.82 125.00 150.00  106
 24  \w    127.00 171.00   0.50    1.00    --  107.82  45.00 150.00   88
 25  \w     58.00 104.00   0.50    1.00    --  107.82 -95.00  60.00   92
 26  \w     29.00  54.00   0.50    1.00    --  107.82 -45.00 -60.00   50
 27  \w     52.00  78.00   0.50    1.00    --  107.82 -61.00 120.00   52
 28  \w     41.00 104.00   0.50    1.00    --  107.82 -95.00 120.00  126
 29  \w     40.00  65.00   0.50    1.00    --  107.82 -61.00 150.00   50
 30  \w     44.00 111.00   0.50    1.00    --  107.82-125.00 -90.00  134
 31  \w     86.00 169.00   0.50    1.00    --  107.82  61.00  60.00  166
 32  \w     39.00 104.00   0.50    1.00    --  107.82 -95.00  30.00  130
 33  \w     76.00 103.00   0.50    1.00    --  107.82 -95.00 -60.00   54
 34  \w     40.00 105.00   0.50    1.00    --  107.82 -95.00  90.00  130
 35  \w     43.00  69.00   0.50    1.00    --  107.82-125.00 -60.00   52
 36  \w     58.00 103.00   0.50    1.00    --  107.82 -95.00 -30.00   90
 37  \w     32.00  61.00   0.50    1.00    --  107.82 -45.00 -90.00   58
 38  \w     57.00 105.00   0.50    1.00    --  107.82 -95.00 150.00   96
 39  \w     61.00 105.00   0.50    1.00    --  107.82 -95.00   0.00   88
 40  \w     42.00  74.00   0.50    1.00    --  107.82 -95.00 -60.00   64
 41  \w     81.00 106.00   0.50    1.00    --  107.82 -95.00-120.00   50
 42  \w    131.00 159.00   0.50    1.00    --  107.82  45.00 120.00   56
 43  \w     32.00  58.00   0.50    1.00    --  107.82 -45.00 120.00   52
 44  \w     57.00  98.00   0.50    1.00    --  107.82-125.00-120.00   82
 45  \w    100.00 173.00   0.50    1.00    --  107.82  30.00-150.00  146
 46  \w     53.00  98.00   0.50    1.00    --  107.82 -95.00 -90.00   90
 47  \w     92.00 118.00   0.50    1.00    --  107.82  45.00 120.00   52
 48  \w    130.00 169.00   0.50    1.00    --  107.82  45.00  30.00   78
 49  \w     37.00  62.00   0.50    1.00    --  107.82 -45.00  90.00   50
;
_diffrn_measurement_device         'four-circle diffractometer'
_diffrn_measurement_device_type    'XtaLAB Synergy R, HyPix-Arc 100'
_diffrn_measurement_method         '\w scans'
_diffrn_orient_matrix_type        
 'CrysAlisPro convention (1999,Acta A55,543-557)'
_diffrn_orient_matrix_UB_11        -0.0603377000
_diffrn_orient_matrix_UB_12        0.1159144000
_diffrn_orient_matrix_UB_13        0.0509422000
_diffrn_orient_matrix_UB_21        0.1385895000
_diffrn_orient_matrix_UB_22        -0.0290967000
_diffrn_orient_matrix_UB_23        0.0238307000
_diffrn_orient_matrix_UB_31        0.0109735000
_diffrn_orient_matrix_UB_32        0.0829975000
_diffrn_orient_matrix_UB_33        -0.0795972000
_diffrn_radiation_monochromator    mirror
_diffrn_radiation_probe            x-ray
_diffrn_radiation_type             'Cu K\a'
_diffrn_radiation_wavelength       1.54184
_diffrn_source                     'Rotating-anode X-ray tube'
_diffrn_source_type                'PhotonJet R (Cu) X-ray Source'
_reflns_Friedel_coverage           0.000
_reflns_Friedel_fraction_full      .
_reflns_Friedel_fraction_max       .
_reflns_number_gt                  6021
_reflns_number_total               6864
_reflns_special_details
;
 Reflections were merged by SHELXL according to the crystal
 class for the calculation of statistics and refinement.
 
 _reflns_Friedel_fraction is defined as the number of unique
 Friedel pairs measured divided by the number that would be
 possible theoretically, ignoring centric projections and
 systematic absences.
;
_reflns_threshold_expression       'I > 2\s(I)'
_computing_cell_refinement         'CrysAlisPro 1.171.43.126a (Rigaku OD, 2024)'
_computing_data_collection        
 'CrysAlisPro system (CCD 43.126a 64-bit (release 11-06-2024))'
_computing_data_reduction          'CrysAlisPro 1.171.43.126a (Rigaku OD, 2024)'
_computing_molecular_graphics      'Olex2 1.5-ac5-024 (Dolomanov et al., 2009)'
_computing_publication_material    'Olex2 1.5-ac5-024 (Dolomanov et al., 2009)'
_computing_structure_refinement    'SHELXL 2018/3 (Sheldrick, 2015)'
_computing_structure_solution      'SHELXT 2018/2 (Sheldrick, 2018)'
_refine_diff_density_max           2.704
_refine_diff_density_min           -1.620
_refine_diff_density_rms           0.234
_refine_ls_extinction_coef         .
_refine_ls_extinction_method       none
_refine_ls_goodness_of_fit_ref     1.042
_refine_ls_hydrogen_treatment      constr
_refine_ls_matrix_type             full
_refine_ls_number_parameters       556
_refine_ls_number_reflns           6864
_refine_ls_number_restraints       0
_refine_ls_R_factor_all            0.0691
_refine_ls_R_factor_gt             0.0650
_refine_ls_restrained_S_all        1.042
_refine_ls_shift/su_max            0.001
_refine_ls_shift/su_mean           0.000
_refine_ls_structure_factor_coef   Fsqd
_refine_ls_weighting_details      
 'w=1/[\s^2^(Fo^2^)+(0.1413P)^2^] where P=(Fo^2^+2Fc^2^)/3'
_refine_ls_weighting_scheme        calc
_refine_ls_wR_factor_gt            0.1699
_refine_ls_wR_factor_ref           0.1752
_refine_special_details            ?
_olex2_refinement_description
;
1. Fixed Uiso
 At 1.2 times of:
  All C(H) groups
2. Uiso/Uaniso restraints and constraints
Uanis(C32) = Uanis(C30)
Uanis(C33) = Uanis(C29)
3.a Aromatic/amide H refined with riding coordinates:
 C1(H1), C2(H2), C3(H3), C5(H5), C7(H7), C8(H8), C9(H9), C10(H10), C11(H11),
 C12(H12), C13(H13), C14(H14), C16(H16), C18(H18), C19(H19), C20(H20), C21(H21),
  C22(H22), C23(H23), C24(H24), C25(H25), C27(H27), C29(H29), C30(H30),
 C31(H31), C32(H32), C33(H33)
;
_atom_sites_solution_hydrogens     geom
_atom_sites_solution_primary       dual
_atom_sites_solution_secondary     ?
loop_
  _atom_site_label
  _atom_site_type_symbol
  _atom_site_fract_x
  _atom_site_fract_y
  _atom_site_fract_z
  _atom_site_U_iso_or_equiv
  _atom_site_adp_type
  _atom_site_occupancy
  _atom_site_site_symmetry_order
  _atom_site_calc_flag
  _atom_site_refinement_flags_posn
  _atom_site_refinement_flags_adp
  _atom_site_refinement_flags_occupancy
  _atom_site_disorder_assembly
  _atom_site_disorder_group
 Ag1 Ag 0.37097(4) 0.28693(4) 0.57723(2) 0.04162(17) Uani 1 1 d . . . . .
 Ag2 Ag 0.15315(4) 0.24525(4) 0.54005(2) 0.04104(17) Uani 1 1 d . . . . .
 Ag3 Ag 0.10312(3) 0.52880(3) 0.51665(2) 0.03737(17) Uani 1 1 d . . . . .
 F1 F 0.4342(4) -0.0152(4) 0.3268(3) 0.0704(11) Uani 1 1 d . . . . .
 F2 F 0.4695(5) 0.1440(4) 0.2829(2) 0.0715(11) Uani 1 1 d . . . . .
 F3 F 0.6031(3) -0.0087(3) 0.3648(2) 0.0501(7) Uani 1 1 d . . . . .
 F4 F -0.1773(4) 0.6951(3) 0.7669(2) 0.0556(8) Uani 1 1 d . . . . .
 F5 F -0.0849(4) 0.4945(4) 0.7994(2) 0.0606(9) Uani 1 1 d . . . . .
 F6 F -0.2846(3) 0.5909(4) 0.7618(2) 0.0536(8) Uani 1 1 d . . . . .
 F7 F 0.1635(4) 0.2969(4) 0.8701(2) 0.0592(9) Uani 1 1 d . . . . .
 F8 F 0.0491(4) 0.2116(4) 0.8390(2) 0.0630(9) Uani 1 1 d . . . . .
 F9 F 0.2581(4) 0.1025(4) 0.8450(2) 0.0653(10) Uani 1 1 d . . . . .
 O1 O -0.0475(4) 0.2387(4) 0.5227(2) 0.0420(8) Uani 1 1 d . . . . .
 O2 O 0.3092(4) 0.5140(4) 0.5415(2) 0.0407(8) Uani 1 1 d . . . . .
 O3 O 0.5633(4) 0.2949(4) 0.6090(2) 0.0460(9) Uani 1 1 d . . . . .
 O4 O 0.4576(4) 0.1596(4) 0.4715(2) 0.0452(8) Uani 1 1 d . . . . .
 O5 O 0.2763(4) 0.1591(4) 0.4289(2) 0.0460(9) Uani 1 1 d . . . . .
 O6 O -0.0085(4) 0.5707(4) 0.6391(2) 0.0427(8) Uani 1 1 d . . . . .
 O7 O -0.1778(4) 0.5370(4) 0.6099(2) 0.0413(8) Uani 1 1 d . . . . .
 O8 O 0.1090(4) 0.2477(4) 0.6772(2) 0.0451(8) Uani 1 1 d . . . . .
 O9 O 0.2774(4) 0.2793(4) 0.7106(2) 0.0460(9) Uani 1 1 d . . . . .
 N1 N -0.0775(4) 0.1776(4) 0.4721(3) 0.0372(9) Uani 1 1 d . . . . .
 N2 N 0.3423(4) 0.5523(4) 0.6050(3) 0.0377(9) Uani 1 1 d . . . . .
 N3 N 0.6169(4) 0.2893(4) 0.6787(3) 0.0389(9) Uani 1 1 d . . . . .
 C1 C -0.1633(6) 0.1331(5) 0.5014(4) 0.0449(11) Uani 1 1 d . . . . .
 H1 H -0.199787 0.143939 0.557557 0.054 Uiso 1 1 calc R U . . .
 C2 C -0.1976(6) 0.0721(6) 0.4497(4) 0.0473(12) Uani 1 1 d . . . . .
 H2 H -0.261168 0.044158 0.469685 0.057 Uiso 1 1 calc R U . . .
 C3 C -0.1417(6) 0.0503(5) 0.3693(4) 0.0455(12) Uani 1 1 d . . . . .
 H3 H -0.162394 0.003665 0.335112 0.055 Uiso 1 1 calc R U . . .
 C4 C -0.0532(5) 0.0987(5) 0.3388(3) 0.0401(10) Uani 1 1 d . . . . .
 C5 C -0.0230(5) 0.1612(5) 0.3925(3) 0.0386(10) Uani 1 1 d . . . . .
 H5 H 0.037216 0.193638 0.373349 0.046 Uiso 1 1 calc R U . . .
 C6 C 0.0055(6) 0.0831(5) 0.2520(3) 0.0432(11) Uani 1 1 d . . . . .
 C7 C -0.0660(7) 0.0842(6) 0.1859(4) 0.0546(14) Uani 1 1 d . . . . .
 H7 H -0.151869 0.091577 0.197527 0.065 Uiso 1 1 calc R U . . .
 C8 C -0.0140(8) 0.0747(6) 0.1044(4) 0.0629(17) Uani 1 1 d . . . . .
 H8 H -0.063245 0.073861 0.060423 0.076 Uiso 1 1 calc R U . . .
 C9 C 0.1096(8) 0.0665(6) 0.0860(4) 0.0648(18) Uani 1 1 d . . . . .
 H9 H 0.144641 0.061905 0.029410 0.078 Uiso 1 1 calc R U . . .
 C10 C 0.1825(7) 0.0649(6) 0.1516(4) 0.0572(14) Uani 1 1 d . . . . .
 H10 H 0.267502 0.059477 0.139442 0.069 Uiso 1 1 calc R U . . .
 C11 C 0.1319(6) 0.0713(6) 0.2334(4) 0.0504(13) Uani 1 1 d . . . . .
 H11 H 0.183178 0.067566 0.277818 0.061 Uiso 1 1 calc R U . . .
 C12 C 0.4335(6) 0.5927(5) 0.5899(3) 0.0423(11) Uani 1 1 d . . . . .
 H12 H 0.467528 0.600286 0.533918 0.051 Uiso 1 1 calc R U . . .
 C13 C 0.4775(6) 0.6230(5) 0.6557(3) 0.0454(12) Uani 1 1 d . . . . .
 H13 H 0.545325 0.647916 0.645492 0.054 Uiso 1 1 calc R U . . .
 C14 C 0.4248(6) 0.6179(5) 0.7362(3) 0.0427(11) Uani 1 1 d . . . . .
 H14 H 0.455928 0.639228 0.781479 0.051 Uiso 1 1 calc R U . . .
 C15 C 0.3252(5) 0.5810(5) 0.7515(3) 0.0363(10) Uani 1 1 d . . . . .
 C16 C 0.2865(5) 0.5480(5) 0.6840(3) 0.0362(10) Uani 1 1 d . . . . .
 H16 H 0.219691 0.521752 0.692591 0.043 Uiso 1 1 calc R U . . .
 C17 C 0.2638(5) 0.5739(5) 0.8361(3) 0.0394(10) Uani 1 1 d . . . . .
 C18 C 0.3341(7) 0.5419(6) 0.9094(4) 0.0539(14) Uani 1 1 d . . . . .
 H18 H 0.424223 0.523172 0.905122 0.065 Uiso 1 1 calc R U . . .
 C19 C 0.2732(8) 0.5373(8) 0.9883(4) 0.0689(19) Uani 1 1 d . . . . .
 H19 H 0.322474 0.513530 1.037701 0.083 Uiso 1 1 calc R U . . .
 C20 C 0.1418(8) 0.5670(7) 0.9957(4) 0.0629(17) Uani 1 1 d . . . . .
 H20 H 0.099734 0.566694 1.050058 0.076 Uiso 1 1 calc R U . . .
 C21 C 0.0722(7) 0.5969(6) 0.9242(4) 0.0548(14) Uani 1 1 d . . . . .
 H21 H -0.017930 0.615368 0.929262 0.066 Uiso 1 1 calc R U . . .
 C22 C 0.1308(6) 0.6005(5) 0.8452(3) 0.0455(12) Uani 1 1 d . . . . .
 H22 H 0.081107 0.621049 0.796353 0.055 Uiso 1 1 calc R U . . .
 C23 C 0.7227(5) 0.3119(5) 0.6729(3) 0.0425(11) Uani 1 1 d . . . . .
 H23 H 0.752443 0.336787 0.619485 0.051 Uiso 1 1 calc R U . . .
 C24 C 0.7859(6) 0.2986(6) 0.7439(4) 0.0477(12) Uani 1 1 d . . . . .
 H24 H 0.863024 0.309588 0.739050 0.057 Uiso 1 1 calc R U . . .
 C25 C 0.7405(6) 0.2695(6) 0.8227(4) 0.0508(13) Uani 1 1 d . . . . .
 H25 H 0.785742 0.260559 0.871713 0.061 Uiso 1 1 calc R U . . .
 C26 C 0.6259(5) 0.2532(5) 0.8296(3) 0.0392(10) Uani 1 1 d . . . . .
 C27 C 0.5680(5) 0.2629(5) 0.7556(3) 0.0388(10) Uani 1 1 d . . . . .
 H27 H 0.491613 0.250856 0.758473 0.047 Uiso 1 1 calc R U . . .
 C28 C 0.5699(6) 0.2246(5) 0.9130(3) 0.0452(12) Uani 1 1 d . . . . .
 C29 C 0.6225(9) 0.2197(10) 0.9880(4) 0.0816(19) Uani 1 1 d . . . . .
 H29 H 0.696487 0.235361 0.986523 0.098 Uiso 1 1 calc R U . . .
 C30 C 0.5708(10) 0.1927(12) 1.0652(4) 0.093(2) Uani 1 1 d . . . . .
 H30 H 0.611557 0.187251 1.115530 0.111 Uiso 1 1 calc R U . . .
 C31 C 0.4644(9) 0.1741(10) 1.0704(4) 0.080(2) Uani 1 1 d . . . . .
 H31 H 0.427922 0.157224 1.123693 0.096 Uiso 1 1 calc R U . . .
 C32 C 0.4094(10) 0.1800(12) 0.9969(4) 0.093(2) Uani 1 1 d . . . . .
 H32 H 0.334322 0.165952 0.999312 0.111 Uiso 1 1 calc R U . . .
 C33 C 0.4613(9) 0.2060(10) 0.9188(4) 0.0816(19) Uani 1 1 d . . . . .
 H33 H 0.420271 0.210935 0.868736 0.098 Uiso 1 1 calc R U . . .
 C34 C -0.1135(5) 0.5630(5) 0.6551(3) 0.0383(10) Uani 1 1 d . . . . .
 C35 C -0.1680(5) 0.5877(5) 0.7459(3) 0.0406(11) Uani 1 1 d . . . . .
 C36 C 0.1839(5) 0.2533(5) 0.7267(3) 0.0388(10) Uani 1 1 d . . . . .
 C37 C 0.1614(5) 0.2175(5) 0.8209(3) 0.0440(11) Uani 1 1 d . . . . .
 C38 C 0.3962(5) 0.1327(5) 0.4251(3) 0.0377(10) Uani 1 1 d . . . . .
 C39 C 0.4763(5) 0.0615(5) 0.3489(3) 0.0412(11) Uani 1 1 d . . . . .

loop_
  _atom_site_aniso_label
  _atom_site_aniso_U_11
  _atom_site_aniso_U_22
  _atom_site_aniso_U_33
  _atom_site_aniso_U_23
  _atom_site_aniso_U_13
  _atom_site_aniso_U_12
 Ag1 0.0355(3) 0.0556(3) 0.0473(3) -0.00949(17) -0.00070(17) -0.0314(2)
 Ag2 0.0314(3) 0.0563(3) 0.0451(3) -0.00574(17) -0.00312(16) -0.02771(19)
 Ag3 0.0298(3) 0.0518(3) 0.0415(3) -0.00657(17) -0.00202(17) -0.0273(2)
 F1 0.048(2) 0.085(2) 0.099(3) -0.049(2) 0.0027(19) -0.039(2)
 F2 0.082(3) 0.070(2) 0.0438(17) 0.0014(15) 0.0032(17) -0.022(2)
 F3 0.0325(17) 0.0606(17) 0.0596(18) -0.0118(14) -0.0018(14) -0.0217(14)
 F4 0.058(2) 0.0664(19) 0.0607(19) -0.0217(15) 0.0081(16) -0.0424(18)
 F5 0.055(2) 0.075(2) 0.0437(16) 0.0043(15) -0.0072(15) -0.0252(18)
 F6 0.0430(19) 0.085(2) 0.0523(17) -0.0144(15) 0.0078(14) -0.0454(18)
 F7 0.067(2) 0.081(2) 0.0480(17) -0.0133(16) -0.0005(16) -0.048(2)
 F8 0.050(2) 0.101(3) 0.0553(18) 0.0068(17) -0.0044(15) -0.052(2)
 F9 0.058(2) 0.066(2) 0.066(2) 0.0092(16) -0.0121(17) -0.0262(18)
 O1 0.036(2) 0.0530(19) 0.052(2) -0.0095(15) -0.0030(15) -0.0314(17)
 O2 0.032(2) 0.064(2) 0.0399(17) -0.0088(15) -0.0051(14) -0.0326(18)
 O3 0.040(2) 0.074(2) 0.0406(18) -0.0053(16) -0.0042(15) -0.040(2)
 O4 0.037(2) 0.065(2) 0.0471(18) -0.0124(16) 0.0016(15) -0.0330(18)
 O5 0.035(2) 0.062(2) 0.0496(19) -0.0064(16) -0.0040(15) -0.0280(18)
 O6 0.036(2) 0.063(2) 0.0442(18) -0.0091(15) -0.0001(15) -0.0345(18)
 O7 0.037(2) 0.059(2) 0.0428(18) -0.0100(15) -0.0021(15) -0.0335(17)
 O8 0.033(2) 0.067(2) 0.0465(19) -0.0058(16) -0.0021(15) -0.0316(18)
 O9 0.038(2) 0.065(2) 0.0496(19) -0.0097(16) -0.0007(16) -0.0356(19)
 N1 0.028(2) 0.044(2) 0.048(2) -0.0022(17) -0.0056(17) -0.0239(18)
 N2 0.026(2) 0.051(2) 0.042(2) -0.0064(17) -0.0040(16) -0.0219(18)
 N3 0.029(2) 0.047(2) 0.045(2) -0.0033(17) -0.0053(17) -0.0211(18)
 C1 0.034(3) 0.054(3) 0.056(3) -0.004(2) -0.001(2) -0.028(2)
 C2 0.036(3) 0.055(3) 0.066(3) -0.010(2) 0.000(2) -0.033(2)
 C3 0.041(3) 0.053(3) 0.059(3) -0.010(2) -0.006(2) -0.033(2)
 C4 0.031(3) 0.045(2) 0.051(3) -0.001(2) -0.008(2) -0.023(2)
 C5 0.028(2) 0.048(2) 0.048(3) -0.003(2) -0.005(2) -0.024(2)
 C6 0.041(3) 0.048(3) 0.049(3) -0.007(2) -0.005(2) -0.026(2)
 C7 0.058(4) 0.057(3) 0.060(3) -0.005(2) -0.014(3) -0.033(3)
 C8 0.074(5) 0.067(4) 0.053(3) -0.008(3) -0.013(3) -0.034(3)
 C9 0.088(5) 0.059(3) 0.055(3) -0.011(3) 0.006(3) -0.041(4)
 C10 0.055(4) 0.060(3) 0.064(3) -0.011(3) 0.007(3) -0.033(3)
 C11 0.046(3) 0.061(3) 0.055(3) -0.005(2) -0.005(2) -0.034(3)
 C12 0.035(3) 0.055(3) 0.047(3) -0.003(2) 0.002(2) -0.030(2)
 C13 0.044(3) 0.063(3) 0.051(3) -0.011(2) -0.001(2) -0.041(3)
 C14 0.039(3) 0.058(3) 0.044(3) -0.007(2) -0.006(2) -0.032(2)
 C15 0.029(2) 0.044(2) 0.042(2) -0.0033(18) -0.0029(19) -0.021(2)
 C16 0.031(3) 0.046(2) 0.043(2) -0.0018(19) -0.0052(19) -0.027(2)
 C17 0.039(3) 0.047(2) 0.043(2) -0.0066(19) -0.001(2) -0.028(2)
 C18 0.050(4) 0.073(4) 0.048(3) -0.003(3) -0.007(2) -0.036(3)
 C19 0.084(5) 0.096(5) 0.042(3) -0.002(3) -0.011(3) -0.054(4)
 C20 0.082(5) 0.079(4) 0.044(3) -0.012(3) 0.015(3) -0.052(4)
 C21 0.054(4) 0.070(3) 0.058(3) -0.014(3) 0.015(3) -0.044(3)
 C22 0.041(3) 0.062(3) 0.049(3) -0.007(2) 0.005(2) -0.037(3)
 C23 0.034(3) 0.050(3) 0.052(3) -0.005(2) 0.002(2) -0.028(2)
 C24 0.039(3) 0.067(3) 0.056(3) -0.008(2) -0.003(2) -0.040(3)
 C25 0.045(3) 0.070(3) 0.055(3) -0.003(3) -0.010(2) -0.040(3)
 C26 0.030(3) 0.050(3) 0.046(2) -0.002(2) -0.007(2) -0.025(2)
 C27 0.028(3) 0.052(3) 0.043(2) -0.004(2) -0.0008(19) -0.024(2)
 C28 0.041(3) 0.059(3) 0.044(3) 0.001(2) -0.009(2) -0.030(3)
 C29 0.081(4) 0.160(6) 0.046(2) 0.009(3) -0.016(2) -0.093(4)
 C30 0.097(5) 0.180(7) 0.047(2) 0.005(3) -0.013(3) -0.104(5)
 C31 0.085(6) 0.146(8) 0.041(3) 0.006(4) -0.006(3) -0.084(6)
 C32 0.097(5) 0.180(7) 0.047(2) 0.005(3) -0.013(3) -0.104(5)
 C33 0.081(4) 0.160(6) 0.046(2) 0.009(3) -0.016(2) -0.093(4)
 C34 0.034(3) 0.047(2) 0.040(2) -0.0023(19) -0.0016(19) -0.025(2)
 C35 0.035(3) 0.056(3) 0.041(2) -0.004(2) -0.003(2) -0.029(2)
 C36 0.030(3) 0.050(2) 0.047(3) -0.008(2) -0.002(2) -0.027(2)
 C37 0.031(3) 0.059(3) 0.052(3) -0.003(2) -0.004(2) -0.030(2)
 C38 0.031(3) 0.047(2) 0.043(2) -0.0020(19) -0.0022(19) -0.025(2)
 C39 0.034(3) 0.050(3) 0.047(3) -0.007(2) -0.006(2) -0.025(2)

_geom_special_details
;
 All esds (except the esd in the dihedral angle between two l.s. planes)
 are estimated using the full covariance matrix.  The cell esds are taken
 into account individually in the estimation of esds in distances, angles
 and torsion angles; correlations between esds in cell parameters are only
 used when they are defined by crystal symmetry.  An approximate (isotropic)
 treatment of cell esds is used for estimating esds involving l.s. planes.
;
loop_
  _geom_bond_atom_site_label_1
  _geom_bond_atom_site_label_2
  _geom_bond_distance
  _geom_bond_site_symmetry_2
  _geom_bond_publ_flag
 Ag1 Ag2 2.9022(6) . ?
 Ag1 Ag3 3.2222(5) . ?
 Ag1 O2 2.479(4) . ?
 Ag1 O3 2.365(4) . ?
 Ag1 O4 2.261(4) . ?
 Ag1 O9 2.298(4) . ?
 Ag2 Ag3 3.0505(5) 2_566 ?
 Ag2 Ag3 3.1575(6) . ?
 Ag2 O1 2.390(4) . ?
 Ag2 O5 2.202(4) . ?
 Ag2 O8 2.198(4) . ?
 Ag3 Ag3 2.8752(7) 2_566 ?
 Ag3 O1 2.563(4) 2_566 ?
 Ag3 O2 2.363(4) . ?
 Ag3 O6 2.209(4) . ?
 Ag3 O7 2.211(3) 2_566 ?
 F1 C39 1.322(6) . ?
 F2 C39 1.329(6) . ?
 F3 C39 1.331(6) . ?
 F4 C35 1.331(6) . ?
 F5 C35 1.345(6) . ?
 F6 C35 1.322(6) . ?
 F7 C37 1.325(7) . ?
 F8 C37 1.327(6) . ?
 F9 C37 1.344(7) . ?
 O1 N1 1.327(6) . ?
 O2 N2 1.323(6) . ?
 O3 N3 1.304(6) . ?
 O4 C38 1.240(6) . ?
 O5 C38 1.259(6) . ?
 O6 C34 1.252(6) . ?
 O7 C34 1.245(6) . ?
 O8 C36 1.255(6) . ?
 O9 C36 1.248(6) . ?
 N1 C1 1.346(7) . ?
 N1 C5 1.356(7) . ?
 N2 C12 1.336(7) . ?
 N2 C16 1.362(7) . ?
 N3 C23 1.356(7) . ?
 N3 C27 1.360(7) . ?
 C1 C2 1.367(8) . ?
 C2 C3 1.377(8) . ?
 C3 C4 1.409(7) . ?
 C4 C5 1.377(7) . ?
 C4 C6 1.476(7) . ?
 C6 C7 1.396(8) . ?
 C6 C11 1.397(8) . ?
 C7 C8 1.372(9) . ?
 C8 C9 1.381(11) . ?
 C9 C10 1.399(10) . ?
 C10 C11 1.373(9) . ?
 C12 C13 1.369(8) . ?
 C13 C14 1.371(8) . ?
 C14 C15 1.399(7) . ?
 C15 C16 1.375(7) . ?
 C15 C17 1.471(7) . ?
 C17 C18 1.396(8) . ?
 C17 C22 1.405(8) . ?
 C18 C19 1.386(9) . ?
 C19 C20 1.377(11) . ?
 C20 C21 1.372(10) . ?
 C21 C22 1.374(8) . ?
 C23 C24 1.359(8) . ?
 C24 C25 1.378(8) . ?
 C25 C26 1.412(8) . ?
 C26 C27 1.378(7) . ?
 C26 C28 1.489(7) . ?
 C28 C29 1.377(8) . ?
 C28 C33 1.360(9) . ?
 C29 C30 1.381(10) . ?
 C30 C31 1.336(11) . ?
 C31 C32 1.365(10) . ?
 C32 C33 1.389(10) . ?
 C34 C35 1.530(7) . ?
 C36 C37 1.539(7) . ?
 C38 C39 1.542(7) . ?

loop_
  _geom_angle_atom_site_label_1
  _geom_angle_atom_site_label_2
  _geom_angle_atom_site_label_3
  _geom_angle
  _geom_angle_site_symmetry_1
  _geom_angle_site_symmetry_3
  _geom_angle_publ_flag
 Ag2 Ag1 Ag3 61.808(13) . . ?
 O2 Ag1 Ag2 108.33(9) . . ?
 O2 Ag1 Ag3 46.75(9) . . ?
 O3 Ag1 Ag2 173.30(11) . . ?
 O3 Ag1 Ag3 124.83(11) . . ?
 O3 Ag1 O2 78.22(14) . . ?
 O4 Ag1 Ag2 77.46(9) . . ?
 O4 Ag1 Ag3 109.02(10) . . ?
 O4 Ag1 O2 117.48(13) . . ?
 O4 Ag1 O3 98.40(14) . . ?
 O4 Ag1 O9 137.31(14) . . ?
 O9 Ag1 Ag2 79.39(9) . . ?
 O9 Ag1 Ag3 90.42(10) . . ?
 O9 Ag1 O2 103.67(13) . . ?
 O9 Ag1 O3 100.71(13) . . ?
 Ag1 Ag2 Ag3 119.232(16) . 2_566 ?
 Ag1 Ag2 Ag3 64.084(13) . . ?
 Ag3 Ag2 Ag3 55.149(14) 2_566 . ?
 O1 Ag2 Ag1 170.74(10) . . ?
 O1 Ag2 Ag3 54.58(9) . 2_566 ?
 O1 Ag2 Ag3 109.35(9) . . ?
 O5 Ag2 Ag1 85.20(10) . . ?
 O5 Ag2 Ag3 105.53(10) . . ?
 O5 Ag2 Ag3 109.92(10) . 2_566 ?
 O5 Ag2 O1 103.26(14) . . ?
 O8 Ag2 Ag1 84.37(10) . . ?
 O8 Ag2 Ag3 92.92(11) . . ?
 O8 Ag2 Ag3 97.71(11) . 2_566 ?
 O8 Ag2 O1 89.62(13) . . ?
 O8 Ag2 O5 152.14(15) . . ?
 Ag2 Ag3 Ag1 178.924(14) 2_566 . ?
 Ag2 Ag3 Ag1 54.108(12) . . ?
 Ag2 Ag3 Ag2 124.851(13) 2_566 . ?
 Ag3 Ag3 Ag1 114.643(18) 2_566 . ?
 Ag3 Ag3 Ag2 64.316(15) 2_566 2_566 ?
 Ag3 Ag3 Ag2 60.535(15) 2_566 . ?
 O1 Ag3 Ag1 131.61(9) 2_566 . ?
 O1 Ag3 Ag2 49.46(9) 2_566 2_566 ?
 O1 Ag3 Ag2 171.60(9) 2_566 . ?
 O1 Ag3 Ag3 113.38(9) 2_566 2_566 ?
 O2 Ag3 Ag1 49.83(10) . . ?
 O2 Ag3 Ag2 131.23(10) . 2_566 ?
 O2 Ag3 Ag2 103.72(10) . . ?
 O2 Ag3 Ag3 163.71(10) . 2_566 ?
 O2 Ag3 O1 81.79(13) . 2_566 ?
 O6 Ag3 Ag1 100.36(11) . . ?
 O6 Ag3 Ag2 92.89(10) . . ?
 O6 Ag3 Ag2 79.29(11) . 2_566 ?
 O6 Ag3 Ag3 81.85(10) . 2_566 ?
 O6 Ag3 O1 91.82(13) . 2_566 ?
 O6 Ag3 O2 104.41(13) . . ?
 O6 Ag3 O7 163.72(14) . 2_566 ?
 O7 Ag3 Ag1 83.27(10) 2_566 . ?
 O7 Ag3 Ag2 76.27(10) 2_566 . ?
 O7 Ag3 Ag2 96.78(10) 2_566 2_566 ?
 O7 Ag3 Ag3 82.23(9) 2_566 2_566 ?
 O7 Ag3 O1 97.59(13) 2_566 2_566 ?
 O7 Ag3 O2 90.12(13) 2_566 . ?
 Ag2 O1 Ag3 75.96(11) . 2_566 ?
 N1 O1 Ag2 131.7(3) . . ?
 N1 O1 Ag3 120.4(3) . 2_566 ?
 Ag3 O2 Ag1 83.42(12) . . ?
 N2 O2 Ag1 107.4(3) . . ?
 N2 O2 Ag3 128.8(3) . . ?
 N3 O3 Ag1 134.7(3) . . ?
 C38 O4 Ag1 126.5(3) . . ?
 C38 O5 Ag2 119.0(3) . . ?
 C34 O6 Ag3 122.8(3) . . ?
 C34 O7 Ag3 122.2(3) . 2_566 ?
 C36 O8 Ag2 122.0(3) . . ?
 C36 O9 Ag1 123.6(3) . . ?
 O1 N1 C1 118.6(4) . . ?
 O1 N1 C5 120.5(4) . . ?
 C1 N1 C5 120.9(5) . . ?
 O2 N2 C12 118.3(4) . . ?
 O2 N2 C16 120.6(4) . . ?
 C12 N2 C16 121.1(5) . . ?
 O3 N3 C23 118.3(4) . . ?
 O3 N3 C27 121.3(4) . . ?
 C23 N3 C27 120.4(5) . . ?
 N1 C1 C2 119.6(5) . . ?
 C1 C2 C3 121.3(5) . . ?
 C2 C3 C4 118.7(5) . . ?
 C3 C4 C6 121.2(5) . . ?
 C5 C4 C3 118.0(5) . . ?
 C5 C4 C6 120.7(5) . . ?
 N1 C5 C4 121.4(5) . . ?
 C7 C6 C4 120.5(5) . . ?
 C7 C6 C11 118.6(5) . . ?
 C11 C6 C4 120.9(5) . . ?
 C8 C7 C6 120.8(6) . . ?
 C7 C8 C9 120.4(6) . . ?
 C8 C9 C10 119.3(6) . . ?
 C11 C10 C9 120.3(6) . . ?
 C10 C11 C6 120.5(6) . . ?
 N2 C12 C13 119.5(5) . . ?
 C12 C13 C14 120.7(5) . . ?
 C13 C14 C15 119.8(5) . . ?
 C14 C15 C17 122.7(5) . . ?
 C16 C15 C14 117.5(4) . . ?
 C16 C15 C17 119.7(4) . . ?
 N2 C16 C15 121.2(4) . . ?
 C18 C17 C15 121.8(5) . . ?
 C18 C17 C22 118.0(5) . . ?
 C22 C17 C15 120.3(5) . . ?
 C19 C18 C17 120.5(6) . . ?
 C20 C19 C18 120.5(6) . . ?
 C21 C20 C19 119.6(5) . . ?
 C20 C21 C22 120.9(6) . . ?
 C21 C22 C17 120.5(6) . . ?
 N3 C23 C24 119.6(5) . . ?
 C23 C24 C25 121.4(5) . . ?
 C24 C25 C26 119.2(5) . . ?
 C25 C26 C28 121.8(5) . . ?
 C27 C26 C25 117.4(5) . . ?
 C27 C26 C28 120.8(5) . . ?
 N3 C27 C26 121.9(5) . . ?
 C29 C28 C26 121.9(5) . . ?
 C33 C28 C26 121.4(5) . . ?
 C33 C28 C29 116.7(5) . . ?
 C28 C29 C30 121.8(6) . . ?
 C31 C30 C29 121.1(7) . . ?
 C30 C31 C32 118.2(6) . . ?
 C31 C32 C33 121.2(7) . . ?
 C28 C33 C32 121.0(6) . . ?
 O6 C34 C35 113.4(4) . . ?
 O7 C34 O6 130.5(5) . . ?
 O7 C34 C35 116.1(4) . . ?
 F4 C35 F5 106.6(4) . . ?
 F4 C35 C34 112.2(4) . . ?
 F5 C35 C34 109.0(4) . . ?
 F6 C35 F4 107.6(4) . . ?
 F6 C35 F5 106.9(4) . . ?
 F6 C35 C34 114.2(4) . . ?
 O8 C36 C37 115.6(4) . . ?
 O9 C36 O8 129.5(5) . . ?
 O9 C36 C37 114.8(4) . . ?
 F7 C37 F8 107.2(5) . . ?
 F7 C37 F9 107.0(4) . . ?
 F7 C37 C36 112.3(4) . . ?
 F8 C37 F9 106.5(5) . . ?
 F8 C37 C36 114.0(4) . . ?
 F9 C37 C36 109.4(5) . . ?
 O4 C38 O5 129.5(5) . . ?
 O4 C38 C39 115.6(4) . . ?
 O5 C38 C39 114.8(4) . . ?
 F1 C39 F2 108.5(5) . . ?
 F1 C39 F3 106.8(4) . . ?
 F1 C39 C38 112.7(4) . . ?
 F2 C39 F3 107.1(4) . . ?
 F2 C39 C38 109.7(4) . . ?
 F3 C39 C38 111.9(4) . . ?

loop_
  _diffrn_refln_index_h
  _diffrn_refln_index_k
  _diffrn_refln_index_l
  _diffrn_refln_intensity_net
  _diffrn_refln_intensity_u
 0 0 -1 9805.57 538.04
 0 0 -2 2337.44 129.05
 0 0 -3 1888.54 104.84
 0 0 -4 256.87 15.12
 0 0 -5 49.04 3.88
 0 0 -6 18.69 2.42
 0 0 -7 11.81 1.73
 0 0 -7 13.18 2.41
 0 0 -7 12.63 2.08
 0 0 -8 1.32 1.41
 0 0 -8 1.52 1.88
 0 0 -8 0.72 1.53
 0 0 -8 0.78 1.74
 0 0 -9 11.46 1.79
 0 0 -9 11.21 2.05
 0 0 -9 5.83 1.69
 0 0 -10 36 3.1
 0 0 -10 41.52 3.1
 0 0 -10 38.61 3.11
 0 0 -11 24.93 2.41
 0 0 -11 22.34 2.4
 0 0 -11 24.83 2.31
 0 0 -11 21.11 2.27
 0 0 -11 22.13 1.99
 0 0 -11 20.34 2.19
 0 0 -11 25.21 1.87
 0 0 -11 19.43 1.92
 0 0 -11 17.34 1.88
 0 0 -11 24.17 2.39
 0 0 -11 26.09 2.2
 0 0 -12 97.69 7.45
 0 0 -12 115.77 7.68
 0 0 -12 140.27 7.5
 0 0 -12 113.9 7.48
 0 0 -12 141.14 7.66
 0 0 -12 137.97 8.07
 0 0 -12 120.22 7.47
 0 0 -12 155.5 8.09
 0 0 -12 152.82 7.9
 0 0 -13 24.15 2.36
 0 0 -13 26.79 2.3
 0 0 -13 32.36 2.66
 0 0 -13 32.47 2.99
 0 0 -13 32.84 2.99
 0 0 -13 37.3 2.95
 0 0 -13 28.67 2.47
 0 0 -13 36.95 2.45
 0 0 -13 26.36 2.44
 0 0 -14 3.48 1.23
 0 0 -14 3.77 1.36
 0 0 -14 2.49 1.61
 0 0 -14 1.97 1.27
 0 0 -14 0.62 1.01
 0 0 -14 4.59 1.96
 0 0 -14 3.99 1.96
 0 0 -14 2.44 1.66
 0 0 -15 24.76 2.39
 0 0 -15 22.39 2.45
 0 0 -15 15.06 1.66
 0 0 -15 19.99 1.81
 0 0 -15 13.41 2.07
 0 0 -15 18.26 1.99
 0 0 -15 19.7 1.88
 0 0 -16 15 1.51
 0 0 -16 16.5 1.99
 0 0 -16 10.53 1.76
 0 0 -16 19.93 2.34
 0 0 -16 11.75 1.38
 0 0 -17 36.56 2.57
 0 0 -17 36.95 2.82
 0 0 -17 29.64 2.5
 0 0 -17 27.94 2.2
 0 0 -18 31.96 2.37
 0 0 -18 25.8 2.11
 0 0 -18 25.93 1.89
 0 0 -19 13.81 1.35
 0 0 -19 17.8 1.5
 0 1 -19 0.84 0.73
 0 1 -19 0.21 0.77
 0 1 -18 0.61 1
 0 1 -18 1.01 0.74
 0 1 -18 1.12 1.17
 0 1 -17 -0.85 1.27
 0 1 -17 -0.31 1.23
 0 1 -17 -0.55 1.53
 0 1 -17 0.81 0.88
 0 1 -16 6.2 1.73
 0 1 -15 -0.74 1.28
 0 1 -15 1.74 1.83
 0 1 -15 1.24 1.69
 0 1 -15 -0.64 1.61
 0 1 -15 -0.05 1.07
 0 1 -14 0.55 1.19
 0 1 -14 1.5 1.15
 0 1 -14 0.86 1.31
 0 1 -14 1.29 1.74
 0 1 -14 1.03 1.66
 0 1 -14 0.38 1.43
 0 1 -13 1 1.29
 0 1 -13 1.37 1.56
 0 1 -13 1.86 1.51
 0 1 -13 0.36 1.52
 0 1 -13 1.04 1.59
 0 1 -13 1.2 1.08
 0 1 -13 0.28 1.32
 0 1 -13 1.33 1.74
 0 1 -13 1.18 1.88
 0 1 -12 52.01 4.21
 0 1 -12 74.37 4.47
 0 1 -12 57.72 4.36
 0 1 -12 73.41 4.64
 0 1 -12 78.65 4.53
 0 1 -12 57.05 4.21
 0 1 -12 64.21 4.11
 0 1 -12 68.44 4.7
 0 1 -12 68.71 4.73
 0 1 -12 71.19 4.63
 0 1 -11 110.13 6.29
 0 1 -11 96.2 6.23
 0 1 -11 107.48 6.2
 0 1 -11 91.03 6.01
 0 1 -11 120.75 6.24
 0 1 -11 78.2 5.89
 0 1 -11 117.82 6.1
 0 1 -11 92.81 5.71
 0 1 -11 83.23 5.81
 0 1 -11 93.01 5.93
 0 1 -11 97.18 6.12
 0 1 -11 85.73 6.04
 0 1 -10 146.69 10.26
 0 1 -10 199.99 10.7
 0 1 -10 215.27 10.64
 0 1 -10 180.64 10.55
 0 1 -10 181.83 10.65
 0 1 -10 189.93 10.6
 0 1 -10 169.06 10.57
 0 1 -9 105.84 6.74
 0 1 -9 113.8 6.77
 0 1 -9 104.75 6.74
 0 1 -9 117.6 6.91
 0 1 -8 263.28 15.28
 0 1 -8 266.78 15.28
 0 1 -8 286.52 15.45
 0 1 -8 261.63 15.26
 0 1 -7 79.59 4.87
 0 1 -7 76.18 4.88
 0 1 -7 76.59 4.64
 0 1 -6 605.19 27.7
 0 1 -6 449.43 26.96
 0 1 -5 45.63 3.29
 0 -1 5 47.33 2.37
 0 1 -4 23.06 2.68
 0 1 -4 29.59 2.07
 0 1 -3 161.5 9.66
 0 1 -2 3.39 2.19
 0 1 -1 64.93 5.2
 0 -1 0 2170.55 99.92
 0 1 0 1486.49 99.87
 0 -1 -1 2463.03 148.76
 0 1 1 2917.38 148.7
 0 -1 -2 995.08 73.75
 0 1 2 1667.55 73.75
 0 -1 -3 1679.02 119.65
 0 1 3 2502.57 119.45
 0 -1 -4 2742.96 167.83
 0 1 4 2885.25 167.23
 0 -1 -5 84.45 5.37
 0 -1 -5 86.22 4.1
 0 -1 -6 728.02 40.75
 0 -1 -7 599.41 35.34
 0 -1 -7 543.37 35.73
 0 -1 -8 16.1 1.9
 0 -1 -8 17.37 2.28
 0 -1 -8 13.31 2.03
 0 -1 -8 22.8 2.37
 0 -1 -8 18.83 2.23
 0 -1 -9 2.44 1.53
 0 -1 -9 0.69 1.31
 0 -1 -9 1.36 1.74
 0 -1 -9 1.28 1.61
 0 -1 -10 9.74 1.8
 0 -1 -10 12.21 2.12
 0 -1 -11 19.16 1.94
 0 -1 -11 16.32 1.91
 0 -1 -11 21.8 2.46
 0 -1 -11 16.3 1.56
 0 -1 -11 15.01 1.66
 0 -1 -11 20.75 2.28
 0 -1 -11 18.17 1.66
 0 -1 -12 1.65 1.39
 0 -1 -12 2.67 1.82
 0 -1 -12 4.02 2.02
 0 -1 -12 1.66 1.09
 0 -1 -12 3.21 1.38
 0 -1 -12 2.58 1.12
 0 -1 -12 2.24 1.08
 0 -1 -12 1.67 0.92
 0 -1 -12 0.88 1.32
 0 -1 -13 3.97 1.24
 0 -1 -13 5.78 1.16
 0 -1 -13 2.57 1.43
 0 -1 -13 5.05 1.23
 0 -1 -13 3.73 0.98
 0 -1 -13 6.6 2.15
 0 -1 -13 7.48 2.06
 0 -1 -14 4.8 1.35
 0 -1 -14 7.26 1.21
 0 -1 -14 5.3 1.44
 0 -1 -14 6.35 1.29
 0 -1 -14 6.65 1.06
 0 -1 -14 6.42 2.03
 0 -1 -14 7.51 1.88
 0 -1 -15 13.59 1.45
 0 -1 -15 13.57 1.58
 0 -1 -15 13.01 1.76
 0 -1 -15 13.83 1.69
 0 -1 -15 15.27 2.07
 0 -1 -15 17.49 2.32
 0 -1 -15 17.22 2.16
 0 -1 -15 11.88 1.35
 0 -1 -16 3.81 0.91
 0 -1 -16 5.67 1.7
 0 -1 -16 4.03 1.57
 0 -1 -16 3.85 1.62
 0 -1 -16 1.83 1.17
 0 -1 -16 2.67 0.95
 0 -1 -17 4.54 1.42
 0 -1 -17 4.43 0.88
 0 -1 -17 4.1 1.12
 0 -1 -18 10.94 1.49
 0 -1 -18 9.86 1
 0 -1 -18 9.6 1.22
 0 -1 -19 16.77 1.44
 0 -1 -19 21.41 1.67
 0 -1 -20 17.78 1.28
 0 2 -19 0.03 0.68
 0 2 -18 1.48 1.06
 0 2 -18 1.24 1.13
 0 2 -18 2.03 0.88
 0 2 -17 6.75 1.14
 0 2 -17 7.24 1.53
 0 2 -17 10 1.76
 0 2 -17 9.33 1.38
 0 2 -16 1.52 1.61
 0 2 -15 10.87 2.07
 0 2 -15 12.35 1.72
 0 2 -15 14.29 2.27
 0 2 -15 10.9 1.63
 0 2 -15 11.89 2.11
 0 2 -14 -0.39 1.46
 0 2 -14 0.79 1.65
 0 2 -14 -0.62 1.36
 0 2 -14 0.24 1.37
 0 2 -14 0.67 1.72
 0 2 -13 94.54 5.94
 0 2 -13 72.08 5.45
 0 2 -13 86.57 5.94
 0 2 -13 106.35 5.81
 0 2 -13 80.81 5.79
 0 2 -13 79.17 5.45
 0 2 -13 95.04 5.81
 0 2 -12 53.69 3.85
 0 2 -12 59.27 3.79
 0 2 -12 47.64 3.78
 0 2 -12 46.56 3.46
 0 2 -12 56.27 3.59
 0 2 -12 48.91 3.26
 0 2 -12 49.22 3.85
 0 2 -12 42.39 3.56
 0 2 -12 42.34 3.54
 0 2 -11 33.46 2.69
 0 2 -11 30 2.84
 0 2 -11 31.23 2.67
 0 2 -11 31.54 2.38
 0 2 -11 37.1 2.67
 0 2 -11 36.96 3
 0 2 -11 30.79 2.57
 0 2 -11 35.85 2.93
 0 2 -11 39.12 2.88
 0 2 -11 36.3 3.01
 0 2 -11 29.44 2.72
 0 2 -11 32.3 2.73
 0 2 -10 281.19 15.8
 0 2 -10 256.98 15.55
 0 2 -10 295.38 15.56
 0 2 -10 249.99 15.33
 0 2 -10 280.48 15.8
 0 2 -10 274.98 15.74
 0 2 -10 271.02 15.72
 0 2 -10 282.6 15.75
 0 2 -10 285.91 15.79
 0 2 -10 305.98 15.73
 0 2 -10 298.43 15.99
 0 2 -10 245.82 15.44
 0 2 -9 521.9 27.94
 0 2 -9 516.98 27.95
 0 2 -9 537.04 27.97
 0 2 -9 442.96 27.68
 0 2 -9 509.37 27.95
 0 2 -8 814.85 44.71
 0 2 -8 813.99 44.78
 0 2 -8 791.36 44.67
 0 2 -8 801.98 44.72
 0 2 -7 1079.71 60.56
 0 2 -7 1114.45 60.62
 0 2 -7 1093.03 60.54
 0 -2 6 278.53 13.87
 0 2 -6 222.56 13.82
 0 2 -5 5.59 1.42
 0 -2 5 3.69 0.92
 0 -2 4 7.21 1.38
 0 2 -3 735.75 41.01
 0 2 -2 691.79 38.6
 0 2 -1 182.35 9.71
 0 -2 1 152.36 9
 0 2 0 552.68 30.86
 0 -2 -1 156.01 9.41
 0 2 1 97.41 6.68
 0 -2 -2 46.73 4.47
 0 2 2 60.11 4.17
 0 -2 -3 21.17 3.27
 0 2 3 34.54 3.15
 0 -2 -4 6.32 2.51
 0 -2 -4 10.28 1.53
 0 -2 -5 276.2 18.16
 0 -2 -5 332.02 17.69
 0 2 6 999.61 60.49
 0 -2 -6 981.06 61.01
 0 -2 -7 1078.79 58.2
 0 -2 -7 1032.56 58.15
 0 -2 -7 1213.51 58.54
 0 -2 -8 337.66 17.67
 0 -2 -8 407.68 18.13
 0 -2 -9 5.49 1.78
 0 -2 -9 4.16 1.55
 0 -2 -10 5.38 1.2
 0 -2 -10 5.76 0.99
 0 -2 -10 3.14 1.33
 0 -2 -10 7.93 1.7
 0 -2 -10 5.83 1.84
 0 -2 -11 4.61 0.9
 0 -2 -11 5.03 1.26
 0 -2 -11 4.83 1.86
 0 -2 -11 9.24 1.79
 0 -2 -11 6.38 1.33
 0 -2 -11 6.36 1.13
 0 -2 -11 4.52 1.25
 0 -2 -11 4.85 1.05
 0 -2 -12 15.36 1.55
 0 -2 -12 16.11 1.69
 0 -2 -12 17.48 2.21
 0 -2 -12 13.41 1.3
 0 -2 -12 12.83 1.46
 0 -2 -12 18.17 2.15
 0 -2 -13 10.24 1.41
 0 -2 -13 9.89 1.2
 0 -2 -13 9.31 1.49
 0 -2 -13 9.99 1.51
 0 -2 -13 11.03 2.06
 0 -2 -13 10.08 1.88
 0 -2 -13 9.32 1.27
 0 -2 -13 6.8 1.05
 0 -2 -14 25.89 2.74
 0 -2 -14 23.14 1.9
 0 -2 -14 25.41 2.24
 0 -2 -14 26.08 2.13
 0 -2 -14 28.6 2.25
 0 -2 -14 25.92 2.02
 0 -2 -15 3.13 1.22
 0 -2 -15 3.04 0.95
 0 -2 -15 4.41 1.26
 0 -2 -15 4.19 1.55
 0 -2 -15 4.2 1.7
 0 -2 -15 1.99 0.82
 0 -2 -15 3.49 1.09
 0 -2 -16 5.65 1.75
 0 -2 -16 7.23 1.57
 0 -2 -16 5.96 1.15
 0 -2 -16 5.19 1.2
 0 -2 -16 8.41 1.05
 0 -2 -17 18.9 1.95
 0 -2 -17 17.67 1.38
 0 -2 -17 14.97 1.55
 0 -2 -17 14.98 1.33
 0 -2 -18 1.62 0.81
 0 -2 -18 1.45 1.08
 0 -2 -19 2.21 0.87
 0 -2 -20 13.21 1.03
 0 3 -19 0.19 0.55
 0 3 -18 -0.04 0.92
 0 3 -18 0.08 0.98
 0 3 -17 0.98 1.38
 0 3 -17 0.83 1.34
 0 3 -17 1.33 1.03
 0 3 -17 0.78 0.95
 0 3 -16 0.15 1.43
 0 3 -16 0.08 1.5
 0 3 -16 -0.08 1.61
 0 3 -16 0.22 1.08
 0 3 -16 0.44 1.17
 0 3 -15 0.09 1.73
 0 3 -15 1.85 1.69
 0 3 -15 1.59 1.68
 0 3 -15 1.99 1.45
 0 3 -14 0.59 1.73
 0 3 -14 -0.9 1.76
 0 3 -14 0.65 1.47
 0 3 -14 0.29 1.62
 0 3 -14 0.71 1.61
 0 3 -14 0.6 1.54
 0 3 -13 21.27 2.57
 0 3 -13 24.46 2.42
 0 3 -13 19.16 2.26
 0 3 -13 14.97 1.89
 0 3 -13 22.26 2.56
 0 3 -13 22.02 2.72
 0 3 -12 0.28 1.64
 0 3 -12 1.7 1.98
 0 3 -12 1.95 1.56
 0 3 -12 0.74 1.23
 0 3 -12 3.63 2.07
 0 3 -12 1.79 1.68
 0 3 -12 3.16 1.57
 0 3 -12 1.6 1.96
 0 3 -12 2.38 1.68
 0 3 -11 41.61 3.23
 0 3 -11 40.9 3.39
 0 3 -11 41.84 3.6
 0 3 -11 44.54 3.24
 0 3 -11 37.51 2.81
 0 3 -11 41.95 3.28
 0 3 -11 40.66 3.27
 0 3 -11 29.88 2.78
 0 3 -11 41.49 3.08
 0 3 -11 41.41 3.41
 0 3 -11 37.42 2.97
 0 3 -11 28.73 2.67
 0 3 -10 195.64 11.38
 0 3 -10 188.09 11.32
 0 3 -10 226.05 11.71
 0 3 -10 235.36 11.5
 0 3 -10 182.1 11.01
 0 3 -10 203.17 11.41
 0 3 -10 164.26 11.06
 0 3 -10 199.64 11.34
 0 3 -10 175.03 11.03
 0 3 -10 168.78 11.04
 0 3 -10 213.64 11.26
 0 3 -10 201.07 11.49
 0 3 -9 367.45 18.28
 0 3 -9 322.15 17.89
 0 3 -9 253.27 17.61
 0 3 -9 377.04 18.03
 0 3 -9 316.73 17.89
 0 3 -9 284.77 17.65
 0 3 -9 321.84 17.89
 0 3 -9 311.89 17.9
 0 3 -9 332.48 17.77
 0 3 -8 177.49 10.49
 0 3 -8 195.79 10.67
 0 3 -8 197.98 10.63
 0 3 -8 160.05 10.43
 0 3 -7 585.06 29.2
 0 3 -7 533.83 29.08
 0 3 -7 534.23 29.14
 0 3 -6 1385.1 79.21
 0 -3 6 1486.7 79.16
 0 3 -6 1424.48 79.15
 0 3 -6 1436.51 79.17
 0 3 -5 1814.26 90.22
 0 -3 5 1481.73 90.11
 0 -3 4 2290.21 126.28
 0 3 -3 3846.33 211.58
 0 3 -2 4912.17 270
 0 3 -1 6564.96 351.88
 0 -3 1 6318.34 351.63
 0 3 0 519.18 31.35
 0 -3 0 640.55 31.84
 0 3 1 4791.03 263.27
 0 3 2 74.79 4.9
 0 -3 -2 72.36 5.37
 0 3 3 43.28 3.26
 0 -3 -3 39.29 3.65
 0 3 4 6.89 1.95
 0 -3 -4 5.02 2.16
 0 -3 -5 129.15 7.85
 0 -3 -5 119.23 7.24
 0 -3 -6 19.81 1.86
 0 -3 -6 24.68 2.22
 0 -3 -6 23.58 2.74
 0 3 6 21.88 2.17
 0 -3 -7 2.88 1.49
 0 -3 -7 -0.15 1.28
 0 -3 -7 0.88 1.5
 0 -3 -7 1.03 0.89
 0 -3 -8 11.2 1.55
 0 -3 -8 12.42 1.82
 0 -3 -9 4.03 1.33
 0 -3 -9 3.5 1.5
 0 -3 -9 2.85 1.28
 0 -3 -10 3.15 1.04
 0 -3 -10 3.27 1.4
 0 -3 -10 3.77 1.45
 0 -3 -10 2.05 1.33
 0 -3 -11 15.87 1.82
 0 -3 -11 12.04 1.22
 0 -3 -11 11.91 1.36
 0 -3 -11 15.1 1.93
 0 -3 -12 26.58 2.31
 0 -3 -12 23.79 2.37
 0 -3 -12 20.6 1.75
 0 -3 -12 25.27 1.96
 0 -3 -13 224.07 14
 0 -3 -13 245.95 14.12
 0 -3 -13 245.4 14.5
 0 -3 -14 16.85 1.48
 0 -3 -14 16.28 1.59
 0 -3 -14 15.63 1.67
 0 -3 -14 19.58 1.8
 0 -3 -15 51.11 3.77
 0 -3 -15 61.26 4.25
 0 -3 -15 60.23 3.61
 0 -3 -15 58.69 3.68
 0 -3 -16 21.2 2.22
 0 -3 -16 17.2 1.48
 0 -3 -17 6.72 1.33
 0 -3 -17 4.33 1.44
 0 -3 -17 4.78 0.96
 0 -3 -17 5.59 0.84
 0 -3 -18 3.53 1.08
 0 -3 -19 3.09 0.86
 0 4 -18 0.94 0.76
 0 4 -18 0.73 0.82
 0 4 -17 10.54 1.15
 0 4 -17 10.6 1.67
 0 4 -17 13.84 1.73
 0 4 -16 6.7 1.81
 0 4 -16 7.39 1.35
 0 4 -16 7.54 1.39
 0 4 -16 7.81 1.68
 0 4 -16 6.11 1.35
 0 4 -15 5.47 1.74
 0 4 -15 6.83 1.62
 0 4 -15 5.5 1.51
 0 4 -14 7.61 1.99
 0 4 -14 7.53 2.06
 0 4 -14 8.17 1.81
 0 4 -14 9.71 1.74
 0 4 -14 8.58 1.98
 0 4 -13 5.27 1.86
 0 4 -13 1.55 1.9
 0 4 -13 2.64 1.78
 0 4 -13 3.38 2.07
 0 4 -13 7.01 1.94
 0 4 -13 2.87 1.82
 0 4 -13 2.89 1.62
 0 4 -12 4.36 1.94
 0 4 -12 2.25 2.13
 0 4 -12 2.27 1.79
 0 4 -12 5.5 2.08
 0 4 -12 4.47 1.95
 0 4 -12 1.87 1.19
 0 4 -12 4.86 1.88
 0 4 -12 5.3 1.69
 0 4 -12 4.14 1.83
 0 4 -11 9.24 2.02
 0 4 -11 9.5 2.12
 0 4 -11 9.96 2.28
 0 4 -11 9.14 2.04
 0 4 -11 12.16 2.27
 0 4 -11 12.49 2.16
 0 4 -11 7.97 1.42
 0 4 -11 15.82 2.15
 0 4 -11 11.97 1.84
 0 4 -11 9.33 1.88
 0 4 -10 2.7 1.6
 0 4 -10 2.15 1.91
 0 4 -10 0.71 0.96
 0 4 -10 3.05 1.61
 0 4 -10 1.19 2.04
 0 4 -10 0.79 1.62
 0 4 -10 -0.09 1.68
 0 4 -10 -0.97 1.74
 0 4 -10 1.07 1.4
 0 4 -10 1.2 1.39
 0 4 -10 0.28 1.54
 0 4 -10 1.13 1.03
 0 4 -9 30.58 2.72
 0 4 -9 33.72 2.92
 0 4 -9 25 2.32
 0 4 -9 35.61 2.72
 0 4 -9 35.38 2.89
 0 4 -9 33.09 2.86
 0 4 -9 33.23 2.58
 0 4 -9 22.93 2.21
 0 4 -9 32.39 3.06
 0 4 -9 30.62 2.71
 0 4 -9 30.32 2.87
 0 4 -9 38.61 3.33
 0 4 -8 153.5 7.81
 0 4 -8 129.35 7.52
 0 4 -8 124.43 7.46
 0 4 -8 132.25 7.53
 0 4 -8 131.95 7.49
 0 4 -8 122.1 7.52
 0 4 -8 138.95 7.31
 0 4 -8 126.64 7.51
 0 4 -7 0.95 1.41
 0 4 -7 -0.34 1.72
 0 4 -7 1.84 1.04
 0 4 -7 -0.96 1.7
 0 4 -6 276.91 15.63
 0 4 -6 282.79 15.6
 0 -4 6 262.13 15.65
 0 4 -6 259.22 15.63
 0 4 -6 282.92 15.75
 0 4 -5 243.9 13.61
 0 -4 5 212.81 13.81
 0 4 -5 239.44 13.7
 0 4 -5 250.84 13.89
 0 4 -4 433.64 23.2
 0 -4 4 378.22 23.57
 0 -4 3 1380.47 76.75
 0 4 -2 3115.16 171.56
 0 4 -1 3097.04 163.12
 0 -4 1 2883.63 162.86
 0 4 0 2112.39 119
 0 -4 0 2216.64 119.16
 0 4 1 150.25 8.88
 0 -4 -1 145.57 9.3
 0 4 2 7.07 1.98
 0 -4 -2 6.39 2.11
 0 4 3 29.18 2.5
 0 -4 -3 21.66 2.66
 0 -4 -4 2.08 1.42
 0 -4 -5 7.79 1.92
 0 -4 -5 7.7 1.54
 0 -4 -6 1.82 1.17
 0 4 6 0.4 1.62
 0 -4 -6 0.87 1.72
 0 -4 -6 1.15 1.31
 0 4 7 2.03 1.4
 0 -4 -7 -0.3 1.31
 0 -4 -7 1.44 0.97
 0 -4 -8 0.33 1.35
 0 -4 -8 -0.38 1.29
 0 -4 -9 14.54 1.83
 0 -4 -9 16.92 1.42
 0 -4 -10 2.33 1.39
 0 -4 -10 4.14 1.48
 0 -4 -10 2.59 0.95
 0 -4 -10 3.1 0.8
 0 -4 -11 17.88 2.08
 0 -4 -11 17.56 1.56
 0 -4 -11 14.68 1.36
 0 -4 -12 95.92 5.6
 0 -4 -12 99.23 6.14
 0 -4 -12 104.69 5.73
 0 -4 -13 78.3 6
 0 -4 -13 100.61 5.6
 0 -4 -13 91.65 5.98
 0 -4 -13 90.74 5.46
 0 -4 -14 187.53 9.91
 0 -4 -14 159.55 9.85
 0 -4 -14 169.1 9.68
 0 -4 -14 167.89 9.74
 0 -4 -15 83.08 5.52
 0 -4 -15 93.6 5.94
 0 -4 -15 95.5 5.39
 0 -4 -15 92.95 5.45
 0 -4 -16 62.44 4.29
 0 -4 -17 101.12 6.25
 0 -4 -17 100.29 5.81
 0 -4 -18 61.89 3.73
 0 -4 -18 67.32 4.04
 0 -4 -19 51.95 3.21
 0 5 -17 18.99 1.77
 0 5 -17 17.77 1.72
 0 5 -16 14.37 1.74
 0 5 -16 18.58 1.5
 0 5 -16 17.38 2.01
 0 5 -16 19.17 2.1
 0 5 -15 23.99 2.1
 0 5 -15 24.21 2.42
 0 5 -15 30.41 2.66
 0 5 -14 27.87 2.45
 0 5 -13 152.44 9.28
 0 5 -13 142.87 8.86
 0 5 -13 143.66 9.2
 0 5 -13 146.36 9.25
 0 5 -13 161.41 8.92
 0 5 -13 134.59 9.29
 0 5 -12 65.87 5.06
 0 5 -12 61.22 4.57
 0 5 -12 66.28 4.86
 0 5 -12 64.66 4.82
 0 5 -12 62.81 4.76
 0 5 -12 71.29 4.64
 0 5 -12 59.89 4.83
 0 5 -12 65.8 4.5
 0 5 -11 165.92 8.88
 0 5 -11 144.37 8.98
 0 5 -11 131.11 8.69
 0 5 -11 139.82 9.22
 0 5 -11 123.36 8.47
 0 5 -11 151.86 9.03
 0 5 -11 149.63 9.1
 0 5 -11 156.06 8.75
 0 5 -11 148.98 9.04
 0 5 -11 141.81 8.81
 0 5 -10 70.3 4.48
 0 5 -10 60.21 4.61
 0 5 -10 61.06 4.28
 0 5 -10 65.46 4.74
 0 5 -10 60.65 4.48
 0 5 -10 62.36 4.63
 0 5 -10 58.94 4.89
 0 5 -10 62.07 4.69
 0 5 -10 67.43 4.39
 0 5 -10 61.64 4.62
 0 5 -9 8.69 1.75
 0 5 -9 8.48 2.04
 0 5 -9 9.15 2.03
 0 5 -9 8.37 1.88
 0 5 -9 8.37 2.1
 0 5 -9 11.22 2.14
 0 5 -9 8.86 2.25
 0 5 -9 11.73 1.66
 0 5 -9 11.82 2.06
 0 5 -8 0.76 1.37
 0 5 -8 4.37 2.02
 0 5 -8 0.09 1.56
 0 5 -8 -0.08 1.75
 0 5 -8 0.56 1.57
 0 5 -8 -1.27 1.69
 0 5 -8 -0.15 1.69
 0 5 -8 1.76 1.78
 0 5 -8 0.95 1.26
 0 5 -7 210.76 12.5
 0 5 -7 206.22 12.33
 0 5 -7 193.76 12.2
 0 5 -7 205.25 12.28
 0 5 -7 204.14 12.31
 0 5 -7 218.56 12.03
 0 5 -7 203.45 12.15
 0 5 -7 220.94 12.26
 0 5 -6 264.21 14.94
 0 5 -6 247.07 15.06
 0 5 -6 267.79 15.02
 0 5 -5 237.41 13.09
 0 5 -5 220.27 13.2
 0 5 -5 245.92 13.14
 0 5 -4 83.88 5.16
 0 -5 4 66.56 5.51
 0 5 -4 81.43 5.12
 0 5 -3 33.19 2.89
 0 5 -3 37.09 2.95
 0 -5 3 32.77 3.63
 0 5 -3 34.04 2.81
 0 -5 2 5.88 2.15
 0 5 -2 7.67 1.61
 0 5 -2 8.35 1.78
 0 5 -1 122.25 6.66
 0 5 -1 122.07 6.64
 0 -5 1 107.88 6.64
 0 5 0 424.23 22.94
 0 -5 0 387.88 23.19
 0 5 1 587.33 32.12
 0 -5 -1 560.05 32.53
 0 -5 -2 173.24 12.22
 0 -5 -2 204.16 12.35
 0 -5 -3 251.3 18.06
 0 -5 -3 306.44 18.2
 0 5 4 243.22 11.9
 0 -5 -4 207.49 12.16
 0 -5 -5 161.39 9.61
 0 -5 -6 56.08 4.35
 0 -5 -6 65.75 4.2
 0 -5 -7 3.83 1.12
 0 -5 -7 0.75 1.55
 0 -5 -7 1.85 1.33
 0 -5 -8 16.08 2.15
 0 -5 -8 20.95 2.01
 0 -5 -9 39.4 2.48
 0 -5 -9 39.67 2.91
 0 -5 -10 20.31 1.61
 0 -5 -10 24.61 1.8
 0 -5 -10 26.58 2.26
 0 -5 -10 17.84 2.16
 0 -5 -11 20.66 1.56
 0 -5 -11 19.97 1.7
 0 -5 -11 22.25 2.25
 0 -5 -12 2.49 0.81
 0 -5 -12 2.23 1
 0 -5 -12 2.04 1.46
 0 -5 -12 0.66 1.33
 0 -5 -13 4.86 0.94
 0 -5 -13 4.78 1.1
 0 -5 -13 5.35 1.62
 0 -5 -14 2.26 0.72
 0 -5 -14 2.04 0.84
 0 -5 -14 3.24 1.05
 0 -5 -14 1.77 1.45
 0 -5 -15 3.47 0.74
 0 -5 -15 2.77 1.36
 0 -5 -16 10.28 0.99
 0 5 16 10.58 1.53
 0 -5 -16 8.7 1.59
 0 -5 -17 24.74 1.69
 0 5 17 25.3 1.99
 0 -5 -17 26.94 2.2
 0 -5 -18 51.08 3.25
 0 5 18 50.36 3.17
 0 -5 -19 27.11 1.82
 0 6 -16 7.01 1.26
 0 6 -16 4.87 1.1
 0 6 -16 5.19 1.33
 0 6 -15 5.85 1.45
 0 6 -15 5.91 1.52
 0 6 -15 4.65 1.64
 0 6 -14 22.18 1.92
 0 6 -14 21.95 2.51
 0 6 -14 22.15 2.15
 0 6 -14 26.26 2.74
 0 6 -14 25.71 2.48
 0 6 -13 88.24 5.5
 0 6 -12 17.4 2.07
 0 6 -12 29.86 2.75
 0 6 -12 18.23 2.75
 0 6 -12 21.55 2.2
 0 6 -12 26.01 2.61
 0 6 -12 20.26 2.54
 0 6 -11 270.27 15.96
 0 6 -11 280.71 16.17
 0 6 -11 245.01 15.74
 0 6 -11 278.47 16.46
 0 6 -11 311.85 16.46
 0 6 -11 280.49 16.31
 0 6 -11 304.37 15.97
 0 6 -10 415.92 24.01
 0 6 -10 409.23 23.53
 0 6 -10 408.94 23.82
 0 6 -10 450.07 23.48
 0 6 -10 355.51 23.25
 0 6 -10 454.88 23.62
 0 6 -10 449.54 23.91
 0 6 -9 232.97 13.74
 0 6 -9 224.74 13.67
 0 6 -9 231.63 13.31
 0 6 -9 239.5 13.49
 0 6 -9 219.99 13.46
 0 6 -9 230.45 13.56
 0 6 -9 226.13 13.87
 0 6 -8 211 12.55
 0 6 -8 215.6 12.17
 0 6 -8 203.39 12.49
 0 6 -8 203.4 12.31
 0 6 -8 215.31 12.43
 0 6 -8 213.39 12.43
 0 6 -8 198.68 12.69
 0 6 -7 260.98 15.14
 0 6 -7 260.85 14.76
 0 6 -7 245.59 15.06
 0 6 -7 252.6 14.92
 0 6 -7 254.58 15
 0 6 -7 273.03 15.06
 0 6 -7 255.4 15.32
 0 6 -6 31.63 3.09
 0 6 -6 26.57 2.77
 0 6 -6 29.59 2.36
 0 6 -6 31 2.79
 0 6 -6 31.97 2.76
 0 6 -6 26.51 2.62
 0 6 -6 29.81 2.86
 0 6 -6 30.8 2.85
 0 6 -5 11.21 2.12
 0 6 -5 12.4 1.92
 0 6 -5 10.79 1.85
 0 -6 5 11.26 2.18
 0 6 -5 14.87 2.24
 0 6 -5 10.62 1.87
 0 6 -5 12.89 2.04
 0 6 -5 11.39 2.02
 0 6 -5 14 1.94
 0 6 -5 10 2.03
 0 6 -4 3.43 1.53
 0 -6 4 2.44 2.17
 0 6 -4 3.96 1.67
 0 6 -4 3.77 1.81
 0 6 -4 3.11 1.89
 0 6 -3 57.37 3.94
 0 6 -3 47.92 4.11
 0 6 -3 57.6 3.94
 0 -6 3 54.98 4.46
 0 6 -3 63.68 4.2
 0 6 -2 2.83 1.39
 0 -6 2 1.43 1.82
 0 6 -2 6.04 1.73
 0 6 -2 3.15 1.62
 0 6 -1 37.35 2.84
 0 6 -1 35.58 2.8
 0 6 -1 38.36 2.76
 0 6 0 390.09 18.96
 0 -6 0 342.58 19.18
 0 6 1 37.08 2.71
 0 -6 -1 36.07 3.12
 0 -6 -1 30.98 3.02
 0 6 2 28.4 2.12
 0 6 2 32.84 2.34
 0 -6 -2 20.93 2.43
 0 -6 -2 21.66 2.52
 0 6 3 0.52 1.28
 0 -6 -3 0.25 1.56
 0 6 4 4.3 1.34
 0 -6 -4 2 1.44
 0 -6 -4 2.6 1.51
 0 -6 -5 2.85 1.42
 0 -6 -5 3.99 1.47
 0 6 5 5.47 1.4
 0 6 5 3.27 1.51
 0 -6 -6 2.92 1.5
 0 -6 -6 4.94 1.31
 0 6 6 4.85 1.4
 0 6 6 2.77 1.42
 0 6 7 7.65 1.41
 0 -6 -7 7.06 1.45
 0 6 7 9.11 1.63
 0 -6 -7 7.07 1.41
 0 -6 -7 4.67 1.52
 0 -6 -8 79.08 5.25
 0 -6 -8 82.9 4.89
 0 -6 -9 38.58 2.9
 0 -6 -9 36.5 2.39
 0 -6 -10 9.8 1.72
 0 -6 -10 10.77 1.69
 0 -6 -10 8.46 1.14
 0 -6 -11 22.6 2.51
 0 -6 -11 23.73 1.9
 0 -6 -11 26.66 2.42
 0 -6 -12 56.82 3.45
 0 -6 -12 53.03 4.21
 0 -6 -12 62.65 3.6
 0 6 12 50.4 3.48
 0 -6 -13 2.84 1.37
 0 -6 -13 2.16 0.96
 0 -6 -13 1.7 0.75
 0 -6 -13 -0.62 1.49
 0 -6 -14 25.85 2.34
 0 -6 -14 22.6 1.63
 0 -6 -15 1.49 1.28
 0 -6 -15 0.17 0.57
 0 6 16 4.84 1.27
 0 -6 -16 5.96 1.28
 0 -6 -16 4.57 0.67
 0 6 17 9.74 1.27
 0 6 17 11.46 1.24
 0 -6 -17 11.78 1.35
 0 -6 -17 9.71 0.84
 0 -6 -18 -0.14 0.68
 0 7 -16 0.08 0.68
 0 7 -15 -0.28 1.19
 0 7 -15 -0.33 1.1
 0 7 -14 4.81 1.21
 0 7 -14 6.96 1.63
 0 7 -14 6.48 1.41
 0 7 -14 5.15 1.63
 0 7 -13 1.51 1.21
 0 7 -13 -0.89 1.58
 0 7 -13 0.08 1.71
 0 7 -13 -0.21 1.4
 0 7 -13 0.38 0.97
 0 7 -12 4.36 1.83
 0 7 -12 3.37 1.56
 0 7 -12 3.25 1.27
 0 7 -11 8.34 1.9
 0 7 -11 7.46 1.5
 0 7 -11 10.39 2.06
 0 7 -11 9.45 2.23
 0 7 -11 11.31 2.26
 0 7 -11 8.35 1.8
 0 7 -11 6.88 1.44
 0 7 -10 72.03 5.15
 0 7 -10 96.78 5.81
 0 7 -10 79.05 5.92
 0 7 -10 80.85 5.7
 0 7 -10 82.67 5.49
 0 7 -10 76.55 5.21
 0 7 -10 99.52 6.14
 0 7 -9 99.21 6.4
 0 7 -9 89.06 6.58
 0 7 -9 101.38 6.79
 0 7 -9 88.57 6.29
 0 7 -8 131.25 8.75
 0 7 -8 140.47 9.08
 0 7 -8 154.34 9.18
 0 7 -8 140.33 9.3
 0 7 -8 143.54 8.89
 0 7 -8 157.69 8.97
 0 7 -8 155.57 9.51
 0 7 -7 573.78 29.9
 0 7 -7 456.11 29.29
 0 7 -7 570.25 29.65
 0 7 -7 524.73 29.76
 0 7 -7 510.65 29.49
 0 7 -7 517.75 29.38
 0 7 -7 567.33 29.35
 0 7 -7 489.22 29.28
 0 7 -6 564.3 29.19
 0 7 -6 539.73 28.55
 0 7 -6 438.05 28.53
 0 7 -6 482.88 28.57
 0 7 -6 483.48 28.68
 0 7 -6 517.87 28.96
 0 7 -6 543.59 28.86
 0 7 -6 525.43 28.62
 0 7 -5 346.06 19.52
 0 7 -5 412.47 20.35
 0 -7 5 342.04 20.57
 0 7 -5 373.5 20.07
 0 7 -5 317.28 20.19
 0 7 -5 304.96 19.77
 0 7 -5 389.46 19.98
 0 7 -5 418.39 20.65
 0 7 -5 328.97 20
 0 7 -5 383.75 20.43
 0 7 -5 354.31 20.12
 0 7 -5 313.24 19.99
 0 7 -4 275.1 17.91
 0 7 -4 329.48 17.84
 0 7 -4 318.13 18.24
 0 7 -4 295.98 17.93
 0 7 -4 344.46 18.14
 0 -7 4 279.52 18.51
 0 7 -4 370.14 18.51
 0 7 -4 321.6 17.94
 0 7 -4 287.28 18.12
 0 7 -3 480.8 24.57
 0 7 -3 499.69 25.04
 0 7 -3 479.22 24.44
 0 7 -3 404.18 24
 0 7 -3 390.98 24.54
 0 -7 3 354.03 24.77
 0 7 -3 444.08 24.56
 0 7 -3 527.69 24.78
 0 7 -3 466.97 24.85
 0 7 -3 379.1 24.63
 0 7 -2 82.43 5.1
 0 7 -2 60.87 5.17
 0 7 -2 80.13 5.05
 0 7 -2 95.4 5.67
 0 7 -2 82.38 5.11
 0 7 -2 81.39 5.35
 0 7 -2 72.14 5.17
 0 7 -2 88.22 5.33
 0 7 -2 80.39 5.11
 0 -7 2 52.97 5.2
 0 7 -1 26.1 2.63
 0 -7 1 19.35 2.58
 0 7 -1 27.19 2.45
 0 7 -1 30.8 2.92
 0 7 -1 24.31 2.37
 0 7 -1 23.57 2.61
 0 7 -1 31.81 2.66
 0 7 0 143.76 8.52
 0 -7 0 108.7 8.45
 0 7 0 155.56 8.39
 0 7 0 113.87 8.38
 0 7 0 157.86 8.42
 0 7 0 145.06 8.3
 0 7 1 275.31 14.85
 0 7 1 274.33 14.6
 0 7 1 292.28 14.69
 0 7 1 217.74 14.69
 0 -7 -1 204.03 14.76
 0 7 2 16.63 2.26
 0 7 2 18.14 1.93
 0 -7 -2 10.1 1.83
 0 -7 -2 13.52 2.1
 0 7 2 12.18 2.08
 0 7 2 18.38 1.97
 0 7 3 10.71 1.89
 0 7 3 9.5 1.6
 0 -7 -3 8.67 1.58
 0 -7 -3 8.2 1.78
 0 7 3 10.63 1.9
 0 7 3 11.91 1.74
 0 7 4 38.44 3.05
 0 -7 -4 31.85 3.01
 0 7 4 37.12 2.62
 0 7 4 29.22 2.78
 0 7 4 33.23 2.63
 0 -7 -5 21.15 2.29
 0 7 5 22.53 2.37
 0 7 5 25.69 2.26
 0 7 5 27.78 2.21
 0 7 6 5.76 1.43
 0 -7 -6 3.63 1.36
 0 -7 -6 4.53 1.33
 0 7 6 5.15 1.3
 0 7 6 6.72 1.48
 0 -7 -6 4.83 1.52
 0 7 6 4.04 1.61
 0 -7 -7 7.13 1.62
 0 -7 -7 7 1.6
 0 7 7 5.71 1.69
 0 -7 -7 8.29 1.56
 0 7 7 10.84 1.52
 0 -7 -8 70.33 4.58
 0 7 8 91.84 4.7
 0 -7 -8 53.22 4.69
 0 -7 -8 60.37 4.13
 0 7 8 82.83 4.59
 0 -7 -9 83.47 5.38
 0 -7 -9 78.05 4.99
 0 -7 -9 73.32 5.61
 0 -7 -10 180.64 9.84
 0 -7 -10 167.51 9.44
 0 -7 -10 140.95 10.04
 0 7 10 141.38 9.41
 0 -7 -11 290.97 15.64
 0 7 11 266.68 15.61
 0 -7 -11 271.56 16.35
 0 -7 -12 196.33 11.46
 0 -7 -12 201.45 11.13
 0 7 12 170.3 11.05
 0 -7 -12 188.72 11.84
 0 -7 -13 110.54 6.84
 0 -7 -13 113.2 7.15
 0 -7 -14 33.14 2.7
 0 -7 -14 32.92 2.21
 0 -7 -15 32 2.19
 0 -7 -15 35.72 2.69
 0 -7 -16 10.6 0.85
 0 -7 -16 10.85 1.34
 0 7 16 8.84 1.39
 0 -7 -16 9.25 1.25
 0 7 17 2.31 0.91
 0 7 17 2.66 0.76
 0 -7 -18 3.56 0.56
 0 8 -14 5.62 0.97
 0 8 -14 7.67 1.33
 0 8 -14 6.69 1.31
 0 8 -13 1.72 1.15
 0 8 -13 0.06 1.44
 0 8 -13 2.25 1.47
 0 8 -12 6.96 1.18
 0 8 -12 6.91 1.41
 0 8 -12 10.24 1.87
 0 8 -12 4.11 1.78
 0 8 -11 2.92 1.35
 0 8 -11 3.54 1.9
 0 8 -11 5.51 1.28
 0 8 -11 6.13 1.9
 0 8 -11 6.31 1.57
 0 8 -10 17.73 2.01
 0 8 -9 6.56 1.95
 0 8 -9 7.55 2.27
 0 8 -9 5.06 1.2
 0 8 -9 8.09 1.62
 0 8 -9 5.56 2.18
 0 8 -9 7.81 1.87
 0 8 -9 4.13 1.42
 0 8 -9 4.7 1.34
 0 8 -8 2.99 1.54
 0 8 -8 3.15 2.08
 0 8 -8 1.85 1.72
 0 8 -8 1.39 1.3
 0 8 -8 0.8 2.14
 0 8 -8 0.53 1.77
 0 8 -7 -0.35 2.18
 0 8 -7 -0.35 1.69
 0 8 -7 1.32 1.66
 0 8 -7 -1.65 2.05
 0 8 -7 -0.57 1.62
 0 8 -6 50.42 3.62
 0 8 -6 43.27 3.65
 0 8 -6 57.47 4.35
 0 8 -6 49.92 4.18
 0 8 -6 38.01 3.37
 0 8 -6 50.95 3.79
 0 8 -6 42.7 3.39
 0 8 -5 91.59 5.68
 0 8 -5 65.19 4.59
 0 8 -5 64.89 5.04
 0 8 -5 69.99 4.97
 0 8 -5 79.5 5.36
 0 8 -5 64.67 4.86
 0 8 -5 68.79 4.74
 0 8 -5 66.46 4.2
 0 8 -5 77.32 4.84
 0 -8 5 59.03 5.37
 0 8 -4 95.28 6.62
 0 8 -4 120.06 6.94
 0 8 -4 141.99 7.71
 0 8 -4 100.29 7.14
 0 8 -4 101.2 6.92
 0 8 -4 112.66 6.86
 0 8 -4 119 7.34
 0 8 -4 111.66 7
 0 -8 4 91.82 7.3
 0 8 -3 192.82 10.95
 0 8 -3 213.07 12
 0 8 -3 201.95 11.6
 0 -8 3 160.42 11.8
 0 8 -3 164.95 11.64
 0 8 -3 209.02 11.54
 0 8 -3 186.25 11.6
 0 8 -3 246 12.29
 0 8 -2 182.55 11.75
 0 8 -2 189.48 11.11
 0 8 -2 225.28 12.12
 0 8 -2 200.38 11.72
 0 8 -2 165.43 11.75
 0 8 -2 237.67 11.99
 0 8 -2 219.18 11.73
 0 -8 2 162.61 11.89
 0 8 -2 244.96 12.37
 0 8 -1 103.97 6.93
 0 8 -1 132.38 7.12
 0 8 -1 105.01 6.22
 0 8 -1 111.19 6.8
 0 8 -1 120.35 6.83
 0 8 -1 124.04 7.28
 0 -8 1 85.24 6.94
 0 8 -1 87.9 6.87
 0 8 -1 114.16 6.82
 0 8 0 9.78 2.17
 0 8 0 12.79 2.13
 0 8 0 8.36 1.71
 0 8 0 7.39 1.91
 0 -8 0 5.16 1.69
 0 8 0 8.13 1.95
 0 8 0 6.7 1.28
 0 8 0 8.51 1.01
 0 8 0 8.28 1.74
 0 8 1 21.44 2.26
 0 8 1 16.46 2.05
 0 8 1 17.73 1.41
 0 8 1 11.35 1.53
 0 8 1 15.53 2.37
 0 -8 -1 16.99 2.27
 0 8 1 20.75 2.19
 0 8 1 17 2.27
 0 8 2 17.62 2.3
 0 8 2 13.15 2.15
 0 -8 -2 12.98 2.11
 0 8 2 10.61 1.47
 0 8 2 13.91 1.3
 0 8 2 14.02 1.92
 0 8 3 0.67 1.34
 0 8 3 1.95 1.05
 0 8 3 1.61 0.86
 0 8 3 0.68 1.49
 0 -8 -3 1.1 1.36
 0 -8 -3 0.1 1.54
 0 8 3 0.97 1.65
 0 8 3 0.09 1.7
 0 8 4 17.59 2.06
 0 8 4 22.01 2.13
 0 8 4 16.47 2.27
 0 8 4 20.1 1.57
 0 8 4 15.63 1.63
 0 -8 -4 21.93 2.48
 0 -8 -4 15.29 2.09
 0 8 4 14.29 1.83
 0 8 5 3.92 1.38
 0 8 5 6.66 1.05
 0 8 5 6.03 1.56
 0 -8 -5 4.66 1.57
 0 8 5 6.33 1.75
 0 -8 -5 7.86 1.77
 0 8 5 8.23 1.61
 0 -8 -6 3.11 1.23
 0 8 6 2.9 1.39
 0 -8 -6 5.37 1.59
 0 -8 -6 1.99 1.42
 0 8 6 2.62 1.56
 0 8 6 1.68 1.24
 0 8 6 1.16 1.45
 0 8 7 3.2 1.35
 0 -8 -7 3.33 1.25
 0 8 7 3.21 1.11
 0 8 7 3.1 1.47
 0 8 7 4.46 1.48
 0 -8 -7 1.99 1.48
 0 8 7 3.02 1.59
 0 -8 -7 4.48 1.55
 0 -8 -8 12.83 2.09
 0 8 8 12.28 1.49
 0 -8 -8 11.08 1.72
 0 8 9 3.49 1.12
 0 -8 -9 2.57 1.52
 0 -8 -10 0.33 1.49
 0 8 10 0.57 0.98
 0 8 10 0.06 1.35
 0 -8 -10 0.38 1.14
 0 8 11 52.65 3.77
 0 -8 -11 59.78 4.11
 0 -8 -12 54.29 4.22
 0 8 12 78 4.36
 0 8 13 40.4 2.92
 0 -8 -13 46.56 3.27
 0 -8 -14 98.72 6.9
 0 8 14 138.94 7
 0 -8 -15 73.14 4.26
 0 8 15 63.63 4.24
 0 -8 -15 61.23 3.85
 0 8 16 86.1 4.36
 0 8 16 59.05 4.32
 0 8 17 30.25 1.97
 0 9 -13 18.02 1.51
 0 9 -12 8.47 1.27
 0 9 -12 6.64 0.94
 0 9 -11 16.85 1.8
 0 9 -11 17 1.59
 0 9 -11 20.34 2.3
 0 9 -10 1.28 0.77
 0 9 -10 1.68 1.6
 0 9 -10 2.16 1.06
 0 9 -10 0.3 1.2
 0 9 -10 0.72 1.62
 0 9 -10 0.68 1.07
 0 9 -9 8.56 1.42
 0 9 -9 7.13 1.1
 0 9 -9 9.54 2.06
 0 9 -9 6.95 1.36
 0 9 -9 10.44 2.2
 0 9 -8 39.2 2.96
 0 9 -7 25.51 2.97
 0 9 -7 22.39 2.59
 0 9 -7 25 2.28
 0 9 -7 24.28 3
 0 9 -6 52.89 4.25
 0 9 -6 43.76 3.68
 0 9 -6 49.15 4.04
 0 9 -6 44.5 3.39
 0 9 -6 42.73 3.59
 0 9 -5 19.08 2.11
 0 9 -5 22.58 2.53
 0 9 -5 19 2.56
 0 9 -5 17.45 2.42
 0 9 -5 26.52 2.9
 0 9 -5 25.94 3.14
 0 9 -5 23.59 2.22
 0 9 -4 1.14 1.37
 0 9 -4 1.29 1.62
 0 9 -4 1.86 2.08
 0 -9 4 2.61 1.85
 0 9 -4 3.33 1.78
 0 9 -4 -0.9 1.68
 0 9 -4 -0.47 0.88
 0 9 -3 21.68 2.21
 0 9 -3 16.6 2.44
 0 9 -3 18.74 2.25
 0 9 -3 25.09 2.91
 0 9 -3 17.87 1.96
 0 9 -3 20.41 2.57
 0 -9 3 18.13 2.53
 0 9 -2 13.83 2.48
 0 9 -2 12.32 1.8
 0 9 -2 7.02 2.02
 0 9 -2 8.66 2.09
 0 9 -2 10.12 1.79
 0 9 -2 8.92 1.69
 0 -9 2 6.72 2
 0 9 -1 -0.27 1.83
 0 9 -1 2.3 1.48
 0 9 -1 0.87 1.75
 0 9 -1 1.13 1.89
 0 9 -1 0.88 1.35
 0 -9 1 -0.11 1.66
 0 -9 0 26.29 2.98
 0 9 0 30.29 3.08
 0 9 0 35.4 2.79
 0 9 0 29.73 2.29
 0 9 0 25.88 2.56
 0 9 0 24.25 2.92
 0 -9 -1 47.08 4.29
 0 9 1 71.79 4.45
 0 9 1 66.84 4.59
 0 9 1 69.02 4.22
 0 9 1 49.55 3.6
 0 9 1 53.91 3.92
 0 9 1 54.07 4.34
 0 9 2 9.09 1.98
 0 9 2 8.66 1
 0 9 2 7.73 1.28
 0 9 2 6.08 2.15
 0 -9 -2 6.64 1.84
 0 9 2 9.51 1.97
 0 9 2 7.37 1.54
 0 9 2 9.67 1.74
 0 9 2 6.78 1.81
 0 9 3 1.8 1.6
 0 9 3 3.89 0.87
 0 9 3 2.59 1.07
 0 -9 -3 4.35 1.82
 0 9 3 3.51 1.73
 0 9 3 4.02 1.4
 0 9 3 6.11 1.77
 0 9 3 3.91 1.58
 0 9 4 1.9 0.8
 0 9 4 1.84 1.08
 0 9 4 1.51 1.3
 0 9 4 2.7 1.62
 0 9 4 1.45 1.45
 0 -9 -4 1.38 1.68
 0 9 4 2 1.58
 0 9 5 3.09 1.19
 0 9 5 3.22 0.85
 0 9 5 2.54 1.4
 0 9 5 0.82 1.59
 0 9 5 3.03 1.59
 0 9 5 3.38 1.54
 0 -9 -5 3.55 1.62
 0 9 6 77.03 5.93
 0 -9 -6 95.85 6.28
 0 -9 -6 76.51 6.07
 0 9 6 87.76 5.69
 0 9 6 81.61 5.47
 0 9 7 12.27 1.99
 0 9 7 16.38 1.83
 0 -9 -7 14.41 2.1
 0 9 7 12.06 1.6
 0 -9 -7 11.2 2
 0 -9 -8 1.93 1.57
 0 9 8 3.96 0.94
 0 9 8 3.95 1.16
 0 9 8 4.77 1.44
 0 9 9 7.92 1.28
 0 9 9 11.17 1.17
 0 9 9 12.32 1.65
 0 -9 -9 7.43 1.35
 0 9 10 1.7 0.95
 0 9 10 3.01 1.33
 0 -9 -10 0.85 1.05
 0 9 11 2.5 0.81
 0 9 11 1.59 1.23
 0 -9 -11 1.78 1.07
 0 9 12 0.4 0.74
 0 9 12 1.07 0.8
 0 9 12 -0.62 1.12
 0 -9 -12 0.56 0.96
 0 9 13 1.4 0.7
 0 9 13 3.18 0.71
 0 9 13 3.55 1.1
 0 9 13 2.5 1.2
 0 -9 -13 2.09 0.92
 0 -9 -14 7.55 1.07
 0 9 14 7.79 1.34
 0 9 14 10.34 0.87
 0 9 14 8.21 0.82
 0 9 15 18.69 1.62
 0 9 16 20.04 1.48
 0 10 -11 43.29 2.77
 0 10 -11 51.76 3.02
 0 10 -10 29.14 2.11
 0 10 -10 34.55 2.36
 0 10 -9 24.02 1.69
 0 10 -9 28.66 2.16
 0 10 -9 25.85 1.94
 0 10 -8 21.57 2.01
 0 10 -8 25.04 1.85
 0 10 -8 34.8 2.89
 0 10 -8 27.86 2.26
 0 10 -8 30.18 2.07
 0 10 -7 6.36 1.22
 0 10 -7 6.59 1.39
 0 10 -7 10.01 1.3
 0 10 -7 8.55 2.04
 0 10 -6 -0.64 1.2
 0 10 -6 1.1 1.71
 0 10 -6 -0.39 1.08
 0 -10 5 6.55 1.44
 0 10 -5 10.96 1.45
 0 10 -4 11.34 1.63
 0 10 -4 13.67 1.69
 0 10 -4 13.02 1.73
 0 10 -4 13.79 1.5
 0 10 -3 1.86 1.28
 0 10 -3 0.06 1.34
 0 10 -3 0.18 0.86
 0 10 -3 0.67 1.16
 0 -10 2 34.63 3.47
 0 10 -2 35.05 2.99
 0 10 -1 20.72 2.24
 0 10 -1 22.69 2.63
 0 -10 1 22.69 2.71
 0 10 -1 24.96 2.24
 0 10 0 4.68 1.52
 0 10 0 7.47 1.94
 0 10 0 4.36 1.7
 0 -10 0 4.21 1.73
 0 10 0 5.59 1.43
 0 10 1 30.95 2.45
 0 10 1 34.37 2.89
 0 10 1 24.36 2.38
 0 10 1 24.97 2.01
 0 -10 -1 24.54 2.88
 0 10 1 22.47 2.67
 0 10 2 28.04 2.62
 0 10 2 19.7 2.15
 0 10 2 20.75 1.83
 0 10 2 22.19 2.16
 0 -10 -2 23.02 2.72
 0 10 2 22.97 2.58
 0 10 3 21.77 1.98
 0 10 3 22.43 2.31
 0 10 3 29.75 2.42
 0 -10 -3 22.81 2.73
 0 10 3 24.41 2.71
 0 10 4 28.23 2.42
 0 10 4 17.65 2.14
 0 10 4 15.37 1.77
 0 10 4 25.6 2.18
 0 -10 -4 23.83 2.65
 0 10 4 19.91 2.45
 0 10 5 60.76 3.99
 0 10 5 63.3 3.88
 0 10 5 48.06 3.48
 0 10 5 47.29 3.68
 0 -10 -5 58.52 4.43
 0 10 6 69.51 4.84
 0 10 6 77.31 5.06
 0 10 7 79.99 5.19
 0 10 7 84.44 5.43
 0 10 7 80.69 5.22
 0 10 8 148.47 8.85
 0 10 9 100.68 5.38
 0 10 9 78.21 4.82
 0 10 10 57.76 3.4
 0 10 10 47.21 3.52
 0 10 11 2.75 0.61
 0 10 11 1.92 0.83
 0 10 11 1.45 1.19
 0 10 11 4.44 1.18
 0 10 12 -0.47 0.69
 0 10 12 0.29 1.08
 0 10 12 -0.59 0.98
 0 10 13 0.16 0.55
 0 10 13 -0.91 0.86
 0 10 13 0.54 1.01
 0 10 14 3.68 0.93
 0 11 -9 13.61 1.21
 0 11 -9 11.64 1.04
 0 11 -8 19.38 1.35
 0 11 -8 20.09 1.54
 0 11 -7 19.03 1.44
 0 11 -7 20.39 1.58
 0 11 -7 21.78 1.8
 0 11 -6 11.03 1.24
 0 11 -6 14.65 1.5
 0 11 -5 11.66 1.36
 0 11 -5 14.56 1.57
 0 11 -4 4.34 1.14
 0 11 -4 3.87 1.2
 0 -11 4 2.07 1.04
 0 11 -4 3.28 0.94
 0 11 -4 3.02 0.92
 0 11 -3 0.15 1.19
 0 -11 3 0.57 0.99
 0 11 -3 0.42 0.89
 0 11 -3 0.14 0.89
 0 11 -2 4.17 1.29
 0 11 -2 2.2 0.92
 0 11 -2 3.49 1.04
 0 11 -2 4.25 0.81
 0 11 -1 17.16 1.48
 0 11 0 2.34 0.86
 0 11 1 0.62 1.45
 0 11 2 -0.88 1.51
 0 11 3 4.38 1.57
 0 11 4 0.76 1.43
 0 11 5 17.83 1.71
 0 11 5 20.65 2.03
 0 11 5 19.35 1.68
 0 11 6 22.24 1.92
 0 -11 -6 28.97 2.14
 0 11 6 23.37 2.17
 0 11 6 22.74 1.92
 0 11 7 34.54 2.57
 0 -11 -7 40.39 2.74
 0 11 7 36.35 2.61
 0 11 8 43.68 3.17
 0 11 8 49.52 3.16
 0 11 9 65.86 4.55
 0 11 9 101.98 4.95
 0 11 10 91.47 5.42
 0 11 10 75.09 5.46
 0 11 11 62.26 3.9
 0 11 11 55.04 3.96
 0 11 12 31.85 2.24
 0 11 12 36.71 2.14
 0 12 -7 0.67 0.45
 0 12 -6 1.77 0.59
 0 12 -6 1.45 0.48
 0 12 -5 4.38 0.74
 0 12 -5 4.71 0.67
 0 12 -4 7.81 0.9
 0 12 -3 4.04 0.82
 0 -12 3 3.52 0.89
 0 12 -3 3.21 0.74
 0 12 -2 0.81 0.77
 0 12 -2 -0.14 0.66
 0 -12 2 0.61 0.85
 0 12 -1 1.04 0.8
 0 12 -1 0.28 1.05
 0 12 -1 0.82 0.63
 0 -12 1 1.18 0.9
 0 12 0 0.33 1.13
 0 -12 0 -0.11 0.95
 0 12 0 1.12 0.58
 0 12 0 0.21 0.84
 0 12 1 9 1.19
 0 -12 -1 10.26 1.28
 0 12 1 11.1 1.46
 0 12 2 5.94 1.03
 0 12 2 5.07 1.3
 0 -12 -2 5.93 1.11
 0 12 3 1.59 0.86
 0 -12 -3 0.57 0.94
 0 12 3 0.43 1.12
 0 12 3 0.02 0.6
 0 12 4 -0.64 0.8
 0 12 4 1.03 1.11
 0 -12 -4 0.49 0.93
 0 12 4 -0.47 0.65
 0 12 5 1.11 0.78
 0 12 5 1.83 1.1
 0 -12 -5 -0.36 0.93
 0 12 5 1.56 0.69
 0 12 6 0.74 0.75
 0 12 6 0.84 1.03
 0 -12 -6 0.2 0.83
 0 12 6 -0.19 0.66
 0 12 7 3.88 0.75
 0 12 7 2.61 0.71
 0 12 7 5.24 1.09
 0 12 8 0.22 0.65
 0 12 8 0.14 0.86
 0 12 9 6.27 0.74
 0 12 10 20.39 1.37
 0 13 -3 0.06 0.35
 0 13 -1 6.4 0.78
 0 13 0 15.83 1.23
 0 13 1 9.61 0.97
 0 13 2 11.38 1.07
 0 13 3 9.22 0.75
 0 13 3 14.31 1.04
 0 13 4 10.26 0.82
 0 13 4 15.95 1.07
 0 13 5 17.38 1.26
 -1 12 9 0.46 0.37
 -1 12 8 0.26 0.47
 -1 12 7 0.25 0.49
 -1 12 6 1.31 0.52
 -1 12 6 1.25 0.58
 -1 12 5 0.74 0.54
 -1 12 5 0.34 0.69
 -1 12 4 0.35 0.49
 -1 12 4 0.28 0.71
 1 -12 -4 -0.49 0.79
 -1 12 3 1.34 0.75
 1 -12 -3 1.14 0.85
 -1 12 2 15.27 1.35
 -1 12 2 16.5 1.59
 1 -12 -2 15.25 1.45
 -1 12 1 19.22 1.52
 -1 12 1 19.96 1.76
 1 -12 -1 17.59 1.59
 -1 12 0 17.53 1.44
 -1 12 0 20.19 1.69
 1 -12 0 16.39 1.53
 -1 12 -1 5.53 0.66
 -1 12 -1 7.25 0.9
 1 -12 1 6.92 0.98
 -1 12 -2 0.59 0.63
 -1 12 -2 1.08 0.53
 -1 12 -3 0.07 0.56
 -1 12 -3 0.27 0.51
 -1 12 -4 0.43 0.5
 -1 12 -5 0.55 0.44
 -1 11 11 11.34 0.91
 -1 11 10 2.47 0.7
 -1 11 9 2.14 0.76
 -1 11 9 2.32 1
 -1 11 8 5.98 0.9
 -1 11 8 6.4 1.22
 -1 11 7 2.6 0.84
 -1 11 7 4.65 1.22
 -1 11 7 2.82 0.78
 -1 11 6 10.41 1.53
 1 -11 -6 8.52 1.24
 -1 11 6 8.94 1.33
 -1 11 6 8.53 1.09
 -1 11 6 7.91 1.08
 -1 11 5 2.15 1.18
 -1 11 5 1.41 0.81
 -1 11 5 3.49 1.35
 1 -11 -5 2.05 1.07
 -1 11 5 2.66 0.9
 -1 11 4 2.48 0.82
 -1 11 4 1.07 1.32
 1 -11 -4 1.18 1.04
 -1 11 4 2.24 1.2
 -1 11 3 5.98 0.94
 1 -11 -3 6.75 1.24
 -1 11 3 5.73 1.37
 -1 11 3 7.81 1.53
 1 -11 -2 10.78 1.39
 -1 11 2 8.22 1
 -1 11 2 9.38 1.5
 -1 11 2 10.29 1.7
 1 -11 -1 0.22 1.05
 -1 11 1 -0.73 1.2
 1 -11 0 11.89 1.37
 -1 11 0 7.55 1
 -1 11 0 10.33 1.51
 1 -11 1 32.9 2.25
 -1 11 -1 32.86 2.32
 1 -11 2 58.8 3.47
 -1 11 -2 62.29 3.56
 -1 11 -2 57.76 3.31
 1 -11 3 32.04 2.3
 -1 11 -3 35.66 2.4
 -1 11 -3 35.69 2.19
 1 -11 4 30.79 2.18
 -1 11 -4 35.05 2.3
 -1 11 -4 30.89 2.03
 -1 11 -5 32.85 2.4
 -1 11 -5 41.88 2.55
 -1 11 -6 18.82 1.55
 -1 11 -6 24.18 1.71
 -1 11 -7 11.78 1.08
 -1 11 -7 11.02 0.89
 -1 11 -7 14.17 1.21
 -1 11 -8 0.33 0.62
 -1 11 -8 0.67 0.57
 -1 10 13 24.57 1.95
 -1 10 13 29.24 1.73
 1 -10 -12 40.51 2.91
 -1 10 12 35.74 2.88
 -1 10 12 41.82 2.71
 -1 10 11 40.26 3.17
 -1 10 11 44.55 3.04
 -1 10 10 18.6 1.52
 -1 10 10 11.89 1.62
 -1 10 9 5.86 1.06
 -1 10 9 8.5 1.43
 -1 10 8 6.49 1.13
 -1 10 8 9.54 1.55
 -1 10 7 1.31 1.33
 1 -10 -7 0.99 1
 -1 10 7 1.58 1.16
 -1 10 6 1.68 1.42
 1 -10 -6 1.85 1.08
 -1 10 5 29.05 2.34
 -1 10 5 17.07 1.76
 -1 10 4 1.28 1.34
 -1 10 4 1.04 1.56
 -1 10 4 1.33 1
 -1 10 3 0.23 1.26
 -1 10 3 2.18 1.57
 -1 10 3 1.63 0.97
 -1 10 2 41.17 3.13
 -1 10 2 37.34 2.78
 -1 10 1 36.51 3.21
 -1 10 1 55.16 3.65
 -1 10 0 8.45 1.64
 -1 10 0 12.21 2.02
 -1 10 -1 2.98 1.33
 -1 10 -1 1.76 1.93
 -1 10 -2 -0.44 1.2
 -1 10 -2 0.94 1.69
 1 -10 3 12.67 1.67
 1 -10 4 44.55 3.2
 -1 10 -4 45.88 3.22
 -1 10 -4 44.64 3.19
 1 -10 5 93.23 5.62
 -1 10 -5 93.81 5.59
 -1 10 -5 81.4 5.57
 -1 10 -5 93.16 5.42
 -1 10 -6 79.53 4.56
 -1 10 -6 74.44 4.6
 -1 10 -6 64.06 4.36
 -1 10 -7 50.32 3.16
 -1 10 -7 41.25 2.93
 -1 10 -8 29.58 2.19
 -1 10 -8 29.48 1.97
 -1 10 -9 17.35 1.42
 -1 10 -9 16.7 1.62
 -1 10 -10 6.35 0.86
 -1 10 -10 8.55 1.04
 -1 10 -11 6.04 0.77
 -1 9 15 6.96 0.95
 -1 9 14 2.45 0.5
 -1 9 14 1.77 0.99
 -1 9 14 4.25 0.85
 1 -9 -14 3.41 0.89
 -1 9 13 12.76 1.31
 -1 9 13 7.83 0.92
 -1 9 12 12.24 1.4
 -1 9 12 7.72 1.02
 -1 9 11 1.04 1.19
 -1 9 11 0.31 0.86
 -1 9 10 0.54 1.26
 -1 9 9 1.92 1.3
 -1 9 9 0.95 0.99
 -1 9 8 14.96 1.81
 -1 9 8 8.63 1.29
 -1 9 7 17.82 1.97
 -1 9 7 16.29 1.76
 1 -9 -7 14.26 1.63
 -1 9 7 10.97 1.52
 -1 9 6 30.98 2.44
 1 -9 -6 16.49 2.58
 -1 9 6 27.17 2.37
 -1 9 6 19.05 2.45
 -1 9 6 20.49 1.95
 -1 9 6 24.17 2.2
 -1 9 5 49.95 3.41
 -1 9 5 37.6 3.44
 1 -9 -5 42.82 3.76
 -1 9 5 38.45 2.89
 -1 9 5 42.87 3.11
 1 -9 -4 13.22 2.34
 -1 9 4 11.43 2.05
 -1 9 4 12.25 1.66
 -1 9 4 11.39 1.52
 -1 9 3 39.22 3.1
 -1 9 3 57.03 3.69
 -1 9 3 43.31 3.38
 1 -9 -3 50.79 4.05
 -1 9 3 62.41 4.22
 -1 9 3 45.7 3.77
 -1 9 2 25.54 2.02
 -1 9 2 26.85 2.58
 -1 9 2 23.65 2.72
 1 -9 -2 20.73 2.75
 -1 9 2 30.22 3.06
 -1 9 2 21.97 2.23
 1 -9 -1 8.45 1.98
 -1 9 1 8.19 1.77
 -1 9 1 13.11 2.11
 -1 9 1 12.53 2.26
 -1 9 1 9.3 1.31
 -1 9 0 9.37 2
 1 -9 0 8.65 2.03
 -1 9 0 9.32 1.87
 -1 9 0 12.64 2.18
 -1 9 -1 72.15 5.12
 -1 9 -1 67.32 4.6
 1 -9 1 66.4 5.2
 -1 9 -1 75.61 5.15
 -1 9 -2 55.02 4.28
 -1 9 -2 62.26 4.42
 -1 9 -2 52.8 3.84
 1 -9 2 54.01 4.5
 -1 9 -3 4.93 1.81
 1 -9 3 4.21 2.06
 -1 9 -3 6.63 2.14
 -1 9 -3 5.79 1.98
 -1 9 -3 5.65 1.49
 -1 9 -3 7.6 1.7
 -1 9 -4 2.68 1.57
 -1 9 -4 1.9 1.63
 -1 9 -4 2.66 1.5
 -1 9 -4 3.28 1.84
 -1 9 -4 2.1 1.25
 -1 9 -4 6.1 2.05
 1 -9 4 0.79 1.95
 -1 9 -5 10.47 1.95
 -1 9 -5 7.28 1.46
 -1 9 -5 9.54 1.56
 -1 9 -5 9.71 2.24
 1 -9 5 6.03 1.58
 -1 9 -5 9.35 1.85
 -1 9 -6 0.94 1.57
 -1 9 -6 1.47 1.58
 -1 9 -6 1.59 1.81
 -1 9 -7 24.49 2.5
 -1 9 -8 39.32 3.23
 -1 9 -8 37.95 3.18
 -1 9 -8 33.36 2.85
 -1 9 -9 45.46 3.31
 -1 9 -9 47.89 3.33
 -1 9 -9 32.49 2.5
 -1 9 -9 32.19 2.23
 -1 9 -10 70.77 4.37
 -1 9 -10 62.4 3.89
 -1 9 -11 28.19 2.4
 -1 9 -11 25.08 2.01
 -1 9 -11 22.87 1.76
 -1 9 -12 25.95 1.7
 -1 9 -12 17.84 1.34
 -1 8 16 14.63 1.33
 1 -8 -15 10.56 1.25
 1 -8 -15 8.64 0.7
 -1 8 15 9.27 1.3
 1 -8 -14 2.78 0.87
 -1 8 14 2.11 0.61
 -1 8 14 1.55 0.64
 -1 8 14 2.21 0.96
 1 -8 -14 1.86 0.45
 1 -8 -13 0.35 0.9
 1 -8 -13 0.36 0.44
 -1 8 13 -0.05 1.09
 -1 8 13 0.44 0.74
 -1 8 12 0.25 1.14
 1 -8 -12 0.48 0.93
 1 -8 -12 -0.46 0.75
 -1 8 12 1.5 0.82
 1 -8 -11 0.92 0.97
 -1 8 11 2.34 1.29
 -1 8 10 -0.06 1.3
 -1 8 10 0.3 0.91
 -1 8 9 6.8 1.51
 -1 8 9 5.92 1.24
 -1 8 8 8.26 1.58
 -1 8 7 2.22 1.24
 -1 8 7 1.52 1.36
 1 -8 -7 3.1 1.51
 -1 8 7 -1.11 1.6
 -1 8 7 1.06 1.39
 -1 8 6 1.26 1.25
 -1 8 6 2.13 1.46
 1 -8 -6 1.52 1.53
 -1 8 6 1.13 1.45
 -1 8 6 1.16 1.59
 -1 8 5 26.18 2.69
 -1 8 5 33.44 2.63
 1 -8 -5 27.62 2.95
 -1 8 5 23.85 2.23
 -1 8 5 27.15 2.57
 -1 8 4 85.73 6.56
 -1 8 4 97.39 6.37
 1 -8 -4 95.71 6.87
 -1 8 4 116.15 6.87
 -1 8 4 116.2 6.53
 -1 8 3 107.69 7.7
 1 -8 -3 104.62 7.9
 -1 8 3 121.52 7.51
 -1 8 3 134.71 7.95
 -1 8 3 140.79 7.68
 -1 8 2 340.53 20.54
 -1 8 2 392.03 20.34
 -1 8 2 413.86 20.7
 -1 8 2 299.49 19.93
 -1 8 2 477.38 20.67
 1 -8 -2 324.71 20.66
 -1 8 1 351.72 17.18
 1 -8 -1 260.55 17.41
 -1 8 1 324.69 17.14
 -1 8 1 331.87 17.48
 -1 8 1 406.64 17.51
 -1 8 1 274.53 17.3
 -1 8 1 241.56 16.69
 1 -8 0 79.45 6.2
 -1 8 0 105.84 5.9
 -1 8 0 92.14 5.86
 -1 8 0 97.5 6.24
 -1 8 0 120.99 6.3
 -1 8 0 82.87 6.1
 -1 8 0 79.8 5.44
 -1 8 -1 91.78 5.34
 -1 8 -1 71.03 5.24
 1 -8 1 56.39 5.22
 -1 8 -1 75.97 4.84
 -1 8 -1 61.54 5.07
 -1 8 -1 79.15 4.89
 -1 8 -2 30.14 3.29
 -1 8 -2 47.73 3.55
 -1 8 -2 40.55 3.24
 1 -8 2 32.49 3.61
 -1 8 -2 40.23 3.05
 -1 8 -2 46.65 3.7
 -1 8 -2 39.94 3.19
 -1 8 -2 37.06 3.44
 -1 8 -3 0.39 1.67
 -1 8 -3 2.31 2.29
 -1 8 -3 0.77 1.31
 -1 8 -3 1.12 1.45
 1 -8 3 0.13 2
 -1 8 -3 1.04 1.99
 -1 8 -3 -1.07 1.76
 -1 8 -4 1.56 1.74
 -1 8 -4 6.61 2.37
 -1 8 -4 4.32 1.46
 1 -8 4 8.58 2.38
 -1 8 -4 10.02 2.3
 -1 8 -4 5.8 1.72
 -1 8 -4 5.98 1.8
 -1 8 -5 0.34 1.63
 -1 8 -5 0.99 1.73
 -1 8 -5 1.11 1.6
 -1 8 -5 2.13 2.23
 -1 8 -5 0.52 1.22
 -1 8 -5 0.39 1.59
 -1 8 -5 0.11 1.88
 1 -8 5 -0.44 2.12
 -1 8 -6 15.6 2.31
 -1 8 -6 20.43 2.93
 -1 8 -6 16.54 2.67
 -1 8 -6 16.77 1.93
 -1 8 -6 16.72 2.26
 -1 8 -7 8.91 1.7
 -1 8 -7 4.68 1.68
 -1 8 -7 6.57 2.21
 -1 8 -7 7.87 1.5
 -1 8 -7 10.95 2.52
 -1 8 -7 7.87 1.93
 -1 8 -8 18.31 2.52
 -1 8 -8 14.27 1.85
 -1 8 -8 14.46 2.21
 -1 8 -8 16.47 2.63
 -1 8 -8 14.57 1.77
 -1 8 -9 6.13 1.4
 -1 8 -9 3.95 1.29
 -1 8 -10 21.92 2.65
 -1 8 -10 21.73 2.57
 -1 8 -10 24.35 2.46
 -1 8 -10 20.83 1.91
 -1 8 -10 16.99 1.82
 -1 8 -11 38.01 3.05
 -1 8 -11 25.71 2.19
 -1 8 -11 32.73 2.99
 -1 8 -11 33.47 2.82
 -1 8 -12 3.2 1.15
 -1 8 -12 4.1 1.54
 -1 8 -12 3.36 0.93
 -1 8 -12 2.95 1.61
 -1 8 -13 21.38 2.11
 -1 8 -13 18.83 1.74
 -1 8 -13 24.54 2.07
 -1 8 -14 13.74 1.23
 -1 8 -14 16.74 1.54
 1 -7 -17 18.63 1.28
 -1 7 17 15.04 1.35
 1 -7 -16 28.14 2.15
 1 -7 -16 27.08 1.79
 1 -7 -16 29.73 2.12
 -1 7 16 27.3 2.16
 1 -7 -15 51.47 3.63
 1 -7 -15 53.03 3.31
 1 -7 -14 52.39 3.54
 1 -7 -14 47.27 3.13
 1 -7 -13 12.51 1.56
 -1 7 13 11.13 1.22
 1 -7 -12 6.35 1.05
 -1 7 12 9.69 1.55
 1 -7 -12 7.28 1.36
 -1 7 12 7.02 1.07
 1 -7 -11 11.53 1.69
 -1 7 11 11.76 1.41
 1 -7 -10 -0.11 0.81
 -1 7 9 9.91 1.68
 -1 7 9 10.7 1.55
 1 -7 -9 8.27 1.08
 1 -7 -9 6.99 1.4
 1 -7 -9 9.97 2.02
 -1 7 8 26.23 2.23
 -1 7 8 22.56 2.15
 1 -7 -8 19.45 1.62
 1 -7 -8 15.89 2.43
 1 -7 -8 19.4 1.93
 1 -7 -7 21.73 2.08
 -1 7 7 26.85 2.34
 -1 7 7 19.66 2.35
 1 -7 -7 26.37 2.52
 1 -7 -7 21.07 2.55
 -1 7 7 29.04 2.34
 -1 7 6 36.18 2.68
 -1 7 6 34.02 2.61
 -1 7 6 23.62 2.65
 1 -7 -6 24.84 2.75
 1 -7 -6 32.22 2.95
 1 -7 -5 0.59 1.45
 -1 7 5 0.3 1.3
 -1 7 5 -0.23 1.34
 1 -7 -5 3.97 1.6
 -1 7 5 1.02 1.75
 -1 7 5 0.82 1.42
 -1 7 4 3.68 1.46
 -1 7 4 4.09 1.51
 1 -7 -4 4.47 1.73
 -1 7 4 2.64 1.7
 1 -7 -4 2.18 1.66
 1 -7 -3 3.31 1.86
 -1 7 3 0.99 1.2
 -1 7 3 1.63 1.56
 -1 7 3 -0.12 1.5
 -1 7 3 1.38 1.4
 1 -7 -2 5.65 1.87
 -1 7 2 4.48 1.31
 -1 7 2 3.58 1.83
 -1 7 2 4.1 1.66
 -1 7 2 2.65 1.42
 -1 7 1 318.79 18.95
 -1 7 1 344.19 19.24
 -1 7 1 321.8 18.82
 -1 7 1 389.55 19.14
 -1 7 1 371.87 19.02
 -1 7 0 771.38 44.49
 -1 7 0 756.6 44.38
 -1 7 0 851.74 44.81
 -1 7 0 927.63 44.73
 1 -7 0 642.26 44.76
 -1 7 0 864.84 44.55
 -1 7 -1 689.34 33.21
 -1 7 -1 591.11 32.94
 -1 7 -1 605.7 33.04
 -1 7 -1 556.4 32.8
 -1 7 -1 646.41 33.29
 -1 7 -1 585.09 33.21
 -1 7 -1 601.37 32.95
 -1 7 -2 482.89 27.24
 -1 7 -2 462.88 27.37
 -1 7 -2 477.01 27.14
 -1 7 -2 553.83 27.77
 -1 7 -2 500.28 27.48
 -1 7 -2 568 27.46
 -1 7 -2 475.02 27.12
 -1 7 -3 538.74 25.86
 -1 7 -3 447.62 25.61
 -1 7 -3 503.15 26.09
 -1 7 -3 447.89 25.49
 -1 7 -3 492.09 25.93
 1 -7 3 391.17 26.06
 -1 7 -3 452.95 25.48
 -1 7 -3 441.26 25.72
 -1 7 -3 380.81 25.6
 -1 7 -4 285.78 16.49
 -1 7 -4 336.59 17.04
 -1 7 -4 309.87 16.8
 1 -7 4 277.05 17.25
 -1 7 -4 282.88 16.29
 -1 7 -4 274.31 16.5
 -1 7 -4 243.91 16.49
 -1 7 -5 106.76 7.01
 -1 7 -5 119.64 7.37
 1 -7 5 105.79 7.54
 -1 7 -5 94.56 7.01
 -1 7 -5 98.2 6.91
 -1 7 -5 110.42 6.78
 -1 7 -6 46.81 4.05
 -1 7 -6 40.6 3.4
 -1 7 -6 38.59 3.4
 -1 7 -6 38.53 3.75
 -1 7 -6 38.06 3.12
 -1 7 -6 36.79 3.26
 -1 7 -7 2.61 1.78
 -1 7 -7 1.05 1.56
 -1 7 -7 2.37 1.48
 -1 7 -7 4.71 1.61
 -1 7 -7 1.62 1.79
 -1 7 -7 4.25 2.26
 -1 7 -7 1.54 2.14
 -1 7 -8 7.95 1.84
 -1 7 -8 10.24 2.36
 -1 7 -8 8.98 1.94
 -1 7 -8 11.23 2.51
 -1 7 -8 11.29 2.17
 -1 7 -9 0.57 1.52
 -1 7 -9 0.2 1.42
 -1 7 -9 1.21 2.05
 -1 7 -9 0.18 1.64
 -1 7 -9 0.91 1.81
 -1 7 -9 2.44 2.08
 -1 7 -10 0.57 1.39
 -1 7 -10 -0.45 1.32
 -1 7 -10 3.19 1.43
 -1 7 -10 0.44 1.65
 -1 7 -10 0.88 2.05
 -1 7 -10 1.56 1.58
 -1 7 -10 1.48 1.95
 -1 7 -11 11.43 1.66
 -1 7 -11 10.88 1.89
 -1 7 -12 2.48 1.15
 -1 7 -12 3.49 1.9
 -1 7 -12 6.11 1.78
 -1 7 -12 2.92 1.15
 -1 7 -12 3.18 1.41
 -1 7 -12 3.76 1.84
 -1 7 -13 0.11 1.13
 -1 7 -13 0.52 1.59
 -1 7 -13 -0.22 1.53
 -1 7 -14 0.18 0.98
 -1 7 -14 0.69 1.32
 -1 7 -14 0.52 1.35
 -1 7 -15 3.46 1.15
 -1 7 -15 3.88 1.07
 1 -6 -18 0.21 0.49
 1 -6 -17 1.1 0.44
 -1 6 17 1.18 0.76
 -1 6 17 1.09 0.87
 1 -6 -16 0.43 0.91
 1 -6 -16 0.78 0.52
 -1 6 16 1.07 1.01
 1 -6 -16 0.6 0.97
 -1 6 15 7.17 1.33
 1 -6 -15 4.14 0.69
 1 -6 -15 4.76 0.79
 1 -6 -15 4.48 1.18
 1 -6 -14 46.2 3.14
 1 -6 -14 49.54 3.54
 1 -6 -13 9.69 1.21
 1 -6 -13 10.09 1.56
 1 -6 -12 3.13 0.98
 1 -6 -12 2.98 1.27
 1 -6 -11 33.91 2.38
 1 -6 -11 34.22 3.24
 1 -6 -11 32.31 2.73
 1 -6 -10 69.73 4.06
 1 -6 -10 59.41 4.74
 1 -6 -10 60.14 4.31
 1 -6 -9 52.9 3.28
 1 -6 -9 49.41 3.99
 1 -6 -9 48.5 3.58
 -1 6 8 61.66 3.7
 -1 6 8 64.68 3.85
 1 -6 -8 47.09 3.59
 1 -6 -8 38.26 3.83
 -1 6 7 -0.94 1.39
 -1 6 7 0.71 1.14
 1 -6 -7 -0.08 1.23
 -1 6 7 -1.43 1.42
 1 -6 -7 -0.16 1.07
 1 -6 -7 1.11 1.39
 -1 6 6 2.42 1.26
 1 -6 -6 2.36 1.43
 -1 6 6 3.3 1.36
 1 -6 -6 1.83 1.16
 1 -6 -6 4.07 1.55
 -1 6 5 36.77 2.78
 -1 6 5 40.74 2.62
 1 -6 -5 29.52 2.54
 1 -6 -5 32.18 3.01
 1 -6 -5 30.16 2.94
 -1 6 5 40.58 2.78
 1 -6 -4 23.37 2.71
 1 -6 -4 33.75 2.91
 1 -6 -4 27.53 2.29
 -1 6 4 33.6 2.61
 -1 6 4 38.64 2.59
 -1 6 3 31.27 2.5
 1 -6 -3 27.8 2.83
 1 -6 -3 28.6 2.81
 1 -6 -2 212.95 13.9
 -1 6 2 213.26 13.74
 1 -6 -1 146.77 10.73
 -1 6 1 170.35 10.7
 -1 6 0 70.92 4.34
 -1 6 0 70.94 4.24
 1 -6 0 49.65 4.51
 -1 6 0 56.37 4.37
 -1 6 -1 109.97 6.2
 -1 6 -1 104.42 6.02
 -1 6 -2 356.17 18.22
 -1 6 -2 315.96 18
 -1 6 -2 331.81 18.34
 -1 6 -3 468.88 23.57
 -1 6 -3 444.99 23.72
 -1 6 -3 405.97 23.43
 -1 6 -3 402.68 23.58
 -1 6 -3 381.49 23.16
 1 -6 3 405.49 24.28
 -1 6 -3 414.71 23.31
 -1 6 -4 677.18 37.73
 1 -6 4 614.58 38.39
 -1 6 -4 672.58 37.95
 -1 6 -4 686.35 38.04
 -1 6 -4 745.05 38.2
 -1 6 -4 656.33 37.86
 -1 6 -5 217.7 12.06
 -1 6 -5 204.51 11.53
 -1 6 -5 166.4 11.62
 1 -6 5 181.88 12
 -1 6 -5 199.69 11.81
 -1 6 -5 196.78 11.46
 -1 6 -5 209.86 11.64
 -1 6 -5 189.77 11.67
 -1 6 -5 192.7 11.63
 -1 6 -6 343.87 21.23
 -1 6 -6 366.18 21.29
 -1 6 -6 379.02 21.51
 -1 6 -6 394.42 21.19
 -1 6 -6 401.96 21.37
 -1 6 -6 436.75 21.78
 -1 6 -6 357.25 21.31
 -1 6 -6 323.87 21.26
 -1 6 -7 382.65 21.41
 -1 6 -7 392.27 21.67
 -1 6 -7 381.75 21.21
 -1 6 -7 338.87 21.22
 -1 6 -7 381.45 21.39
 -1 6 -7 366.63 21.38
 -1 6 -8 79.46 5.9
 -1 6 -8 93.09 5.75
 -1 6 -8 76.26 5.46
 -1 6 -8 87.46 5.73
 -1 6 -8 79.35 5.73
 -1 6 -9 52.24 4.46
 -1 6 -9 51.62 3.98
 -1 6 -9 45.67 3.82
 -1 6 -9 58.65 4.13
 -1 6 -9 50.77 4.14
 -1 6 -10 60.35 4.61
 -1 6 -10 54.01 4.74
 -1 6 -10 62.92 4.51
 -1 6 -11 5.45 1.68
 -1 6 -11 4.58 1.72
 -1 6 -11 5.49 1.97
 -1 6 -11 9.09 1.96
 -1 6 -11 2.43 1.43
 -1 6 -11 8.46 2.33
 -1 6 -12 20.16 2.41
 -1 6 -12 18.95 2.75
 -1 6 -12 21.55 2.75
 -1 6 -12 16.82 2.06
 -1 6 -13 4.89 1.65
 -1 6 -13 4.3 1.75
 -1 6 -13 2.96 1.88
 -1 6 -13 6.3 2.02
 -1 6 -13 2.79 1.29
 -1 6 -14 0.45 1.32
 -1 6 -14 0.61 1.64
 -1 6 -14 0.95 1.02
 -1 6 -14 -0.87 1.63
 -1 6 -15 0.88 1.11
 -1 6 -15 1.84 1.47
 -1 6 -15 1.17 0.94
 -1 6 -15 0.78 1.37
 -1 6 -16 4.02 1.16
 -1 6 -16 3.58 1.01
 1 -5 -18 2.5 0.71
 1 -5 -18 2.33 0.47
 -1 5 17 -0.7 0.96
 -1 5 17 0.54 0.91
 1 -5 -17 0.54 0.52
 1 -5 -17 -0.6 1.01
 1 -5 -16 1.57 0.61
 1 -5 -16 0.52 0.69
 1 -5 -16 0.95 1.18
 1 -5 -15 -0.09 0.73
 1 -5 -15 1.83 1.26
 1 -5 -14 1.01 0.92
 1 -5 -14 -0.03 0.75
 1 -5 -14 -0.62 1.27
 1 -5 -13 -0.25 1.01
 1 -5 -13 -0.14 1.34
 1 -5 -13 0.64 0.76
 1 -5 -12 9.62 1.29
 1 -5 -12 6.53 1.85
 1 -5 -12 8.92 1.66
 1 -5 -12 10.47 1.11
 1 -5 -11 17.62 1.59
 1 -5 -11 14.8 2.17
 1 -5 -11 15.89 1.95
 1 -5 -11 16.44 1.4
 1 -5 -10 7.55 1.75
 1 -5 -10 8.79 1.18
 1 -5 -10 8.31 1.57
 1 -5 -9 15.46 2.16
 1 -5 -9 19.27 1.99
 -1 5 8 161.79 8.49
 1 -5 -8 135.47 8.48
 1 -5 -8 159.72 8.48
 1 -5 -7 416.75 22.97
 1 -5 -7 461.07 23.24
 1 -5 -6 498.67 25.09
 1 -5 -6 378.12 25.24
 1 -5 -5 213.5 12.05
 -1 5 5 243.4 12.11
 -1 5 4 363.64 20.43
 -1 5 3 132.51 7.82
 1 -5 -2 1.34 2.18
 -1 5 2 3.17 1.29
 1 -5 -1 415.83 22.48
 -1 5 1 377.43 21.78
 -1 5 0 0.89 1.3
 -1 5 -1 18.93 2.14
 -1 5 -1 21.81 2.01
 -1 5 -2 39.04 2.96
 -1 5 -2 42.63 3.22
 -1 5 -2 40.2 3.13
 -1 5 -3 33.1 2.84
 -1 5 -3 37.98 3.1
 -1 5 -4 7.69 1.52
 -1 5 -4 -0.83 1.74
 -1 5 -5 14.21 1.91
 -1 5 -5 16.75 2.16
 -1 5 -6 10.32 2.12
 -1 5 -6 10.84 2.23
 -1 5 -6 10.88 2.23
 -1 5 -6 9.91 1.88
 -1 5 -6 9.56 1.82
 -1 5 -6 10.95 2.03
 -1 5 -6 11.75 1.56
 -1 5 -6 14 1.93
 -1 5 -7 141.32 8.53
 -1 5 -7 144.14 8.78
 -1 5 -7 141.33 8.51
 -1 5 -7 145.41 8.6
 -1 5 -7 130.73 8.64
 -1 5 -7 134.89 8.3
 -1 5 -7 146.25 8.94
 -1 5 -7 140.54 8.66
 -1 5 -8 174.33 10.07
 -1 5 -8 159.46 9.81
 -1 5 -8 153.23 9.85
 -1 5 -8 158.28 9.93
 -1 5 -8 166.22 9.65
 -1 5 -8 164.62 10.23
 -1 5 -8 167.43 9.85
 -1 5 -9 53.67 3.63
 -1 5 -9 40.81 3.95
 -1 5 -9 52.06 4.08
 -1 5 -9 51.83 3.89
 -1 5 -9 52.59 4.31
 -1 5 -9 49.54 3.9
 -1 5 -9 49.04 3.91
 -1 5 -10 151.95 9.94
 -1 5 -10 172.21 9.7
 -1 5 -10 165.24 9.94
 -1 5 -10 159.9 9.88
 -1 5 -10 157.06 9.96
 -1 5 -10 155.69 10.24
 -1 5 -10 167.24 10.01
 -1 5 -11 6.51 1.61
 -1 5 -11 7.19 1.7
 -1 5 -11 4.24 2.22
 -1 5 -11 5.15 1.96
 -1 5 -11 5.98 1.92
 -1 5 -12 21.51 2.82
 -1 5 -12 18.61 2.58
 -1 5 -12 23.35 2.49
 -1 5 -12 21.12 2.55
 -1 5 -13 16.49 2.6
 -1 5 -13 15.9 2.37
 -1 5 -13 18.51 2.18
 -1 5 -13 17.91 2.35
 -1 5 -14 1.74 1.7
 -1 5 -14 3.71 1.63
 -1 5 -14 2.75 1.43
 -1 5 -14 2.31 1.63
 -1 5 -15 2.47 1.5
 -1 5 -15 1.62 1.12
 -1 5 -15 2.45 1.71
 -1 5 -15 3.88 1.21
 -1 5 -15 1.72 1.56
 -1 5 -16 22.3 2
 -1 5 -16 18.64 1.57
 -1 5 -16 23.16 2.19
 -1 5 -16 18.65 1.92
 -1 5 -17 7.64 1.28
 -1 5 -17 9.64 1.08
 1 -4 -19 18.17 1.36
 1 -4 -18 12.71 1.28
 1 -4 -18 12.97 1.01
 1 -4 -17 8.61 1.41
 1 -4 -17 7.97 0.86
 1 -4 -16 4.3 0.78
 1 -4 -16 4.12 1.43
 1 -4 -16 4.41 0.87
 1 -4 -15 8.44 1.63
 1 -4 -15 8.27 0.97
 1 -4 -15 8.09 1.25
 1 -4 -15 7.55 1.08
 1 -4 -14 3.25 0.92
 1 -4 -14 2.48 1.08
 1 -4 -14 4.83 1.6
 1 -4 -13 4.49 1.12
 1 -4 -13 3.77 0.95
 1 -4 -12 10.22 1.91
 1 -4 -12 13.51 1.33
 1 -4 -12 16.12 1.97
 1 -4 -12 13.44 1.51
 1 -4 -11 3.32 1.51
 1 -4 -11 5.53 1.53
 1 -4 -11 3.1 1.02
 1 -4 -10 1.32 1.32
 1 -4 -10 0.26 1.35
 1 -4 -10 2.64 0.96
 1 -4 -9 2.01 1.28
 1 -4 -9 0.82 1.21
 1 -4 -9 1.08 1.12
 1 -4 -8 41.33 2.91
 1 -4 -8 33.18 2.96
 1 -4 -7 11.25 1.51
 1 -4 -7 12.41 1.63
 1 -4 -7 10.47 1.84
 1 -4 -6 655.49 36.66
 1 -4 -6 664.23 36.82
 -1 4 5 1709.28 90.13
 1 -4 -5 1569.07 89.96
 1 -4 -5 1649.57 90.22
 1 -4 -4 1478.95 79.98
 -1 4 4 1647.91 79.94
 1 -4 -3 2075.14 121.42
 1 -4 -3 1948.43 121.54
 -1 4 3 2323.7 121.39
 -1 4 3 2320.34 121.11
 -1 4 2 2076.58 110.72
 1 -4 -2 2340.56 111.45
 -1 4 1 1364.35 75.13
 1 -4 -1 1513.74 75.41
 -1 4 0 813.86 45.82
 1 -4 0 910.18 45.86
 -1 4 -1 15.55 2.26
 1 -4 1 21.66 4.01
 -1 4 -2 1.69 1.75
 1 -4 2 2.28 3.1
 -1 4 -2 2.74 1.54
 1 -4 3 27.87 3.43
 -1 4 -3 26.46 2.74
 -1 4 -4 1.78 1.39
 -1 4 -4 1.11 1.86
 1 -4 4 0.93 1.94
 -1 4 -4 2.42 1.72
 -1 4 -5 163.98 10.03
 -1 4 -5 181.87 10.16
 1 -4 5 173.02 10.43
 -1 4 -6 60.16 3.82
 -1 4 -6 58.66 4.14
 -1 4 -6 58.83 3.81
 -1 4 -6 63.01 4
 1 -4 6 57.81 3.99
 -1 4 -7 35.87 3.1
 -1 4 -7 32.86 2.68
 -1 4 -7 33.54 2.67
 -1 4 -7 33.31 2.89
 -1 4 -7 25.94 2.35
 -1 4 -8 11.3 1.69
 -1 4 -8 6.8 1.68
 -1 4 -8 8.74 1.66
 -1 4 -8 5.81 1.3
 -1 4 -8 8.67 2.1
 -1 4 -8 8.53 1.53
 -1 4 -8 8.33 1.94
 -1 4 -8 8.19 1.62
 -1 4 -8 9.4 2.03
 -1 4 -8 6.98 2.04
 -1 4 -9 69.69 4.71
 -1 4 -9 70.44 4.81
 -1 4 -9 75.74 4.56
 -1 4 -9 72.13 4.91
 -1 4 -9 75.66 4.66
 -1 4 -9 70.9 4.7
 -1 4 -9 69.54 4.65
 -1 4 -9 67.88 4.71
 -1 4 -9 73.57 4.93
 -1 4 -10 56.59 4.07
 -1 4 -10 56.67 4.21
 -1 4 -10 47.76 3.9
 -1 4 -10 57.36 3.81
 -1 4 -10 50.71 3.97
 -1 4 -10 51.51 3.91
 -1 4 -10 55.31 3.93
 -1 4 -10 59.72 4.17
 -1 4 -10 61.74 3.98
 -1 4 -11 34.31 3.39
 -1 4 -11 26.12 2.85
 -1 4 -11 29.99 3.01
 -1 4 -11 27.65 2.9
 -1 4 -11 35.83 2.99
 -1 4 -11 28.56 2.87
 -1 4 -11 22.18 2.82
 -1 4 -11 30.48 2.72
 -1 4 -12 1.8 1.82
 -1 4 -12 1.27 2.2
 -1 4 -12 0.28 1.54
 -1 4 -12 0.29 1.76
 -1 4 -12 1.65 1.65
 -1 4 -13 1.01 1.48
 -1 4 -13 -0.28 1.69
 -1 4 -13 -0.48 1.66
 -1 4 -13 0.94 1.59
 -1 4 -13 1.67 2.08
 -1 4 -13 0.53 1.83
 -1 4 -14 4.66 1.53
 -1 4 -14 3.06 1.94
 -1 4 -14 3.13 1.79
 -1 4 -14 6.17 1.8
 -1 4 -15 2.73 1.69
 -1 4 -15 3.64 1.51
 -1 4 -15 2.99 1.63
 -1 4 -16 26.03 2.42
 -1 4 -16 20.85 2.11
 -1 4 -16 22.86 1.98
 -1 4 -17 3.97 1.31
 -1 4 -17 4.71 0.89
 -1 4 -17 3.89 1.02
 -1 4 -18 -0.03 0.74
 -1 4 -18 0.48 0.76
 1 -3 -19 11.32 1.13
 1 -3 -18 5.01 0.72
 1 -3 -18 5.53 1.05
 1 -3 -17 5.65 0.79
 1 -3 -17 4.84 1.21
 1 -3 -16 2.61 1.46
 1 -3 -15 2.77 0.81
 1 -3 -15 2.9 0.94
 1 -3 -15 1.26 1.07
 1 -3 -15 2.32 1.47
 1 -3 -14 0.09 1.08
 1 -3 -14 0.2 0.91
 1 -3 -13 106.38 6.39
 1 -3 -13 107.01 6.48
 1 -3 -13 114.9 6.94
 1 -3 -12 14.75 2.23
 1 -3 -12 21.93 1.82
 1 -3 -12 19.37 2.24
 1 -3 -12 17.91 1.61
 1 -3 -12 20.01 1.7
 1 -3 -11 0.22 1.5
 1 -3 -11 1.45 1.39
 1 -3 -11 -0.33 0.96
 1 -3 -10 3.54 1.21
 1 -3 -10 3.99 1.53
 1 -3 -10 2.64 1.39
 1 -3 -10 3.24 1.01
 1 -3 -9 56.84 3.51
 1 -3 -9 56.8 3.77
 1 -3 -8 106.14 5.78
 1 -3 -8 74.3 5.62
 1 -3 -7 67.76 4.79
 1 -3 -7 81.36 4.77
 1 -3 -6 40.21 3
 -1 3 6 40.02 2.87
 1 -3 -6 32.02 3.15
 1 -3 -6 41.66 2.98
 -1 3 5 16.29 1.8
 1 -3 -5 17.54 1.96
 -1 3 4 17.39 2.09
 1 -3 -4 16.29 2.13
 1 -3 -4 14.62 2.83
 -1 3 3 55.54 4.18
 1 -3 -3 49.87 3.97
 1 -3 -3 48.69 5.31
 -1 3 2 1397.12 70.84
 1 -3 -2 1395.65 71.13
 1 -3 -1 3824.41 238.9
 1 -3 -1 4193.59 238.53
 -1 3 0 4537.83 223.33
 1 -3 0 3680.42 222.43
 -1 3 -1 4778.86 269.3
 1 -3 1 5073.22 269.89
 -1 3 -2 1130.72 65.55
 1 -3 2 1256.82 65.98
 -1 3 -3 920.41 54.02
 1 -3 3 1049.14 54.34
 -1 3 -4 220.03 13.41
 1 -3 4 246.83 13.64
 -1 3 -5 -0.06 1.56
 1 -3 5 1.23 1.54
 1 -3 6 223.75 12.68
 -1 3 -6 207.45 12.79
 -1 3 -6 245.18 12.82
 -1 3 -6 208.35 12.57
 -1 3 -7 16.44 2.25
 -1 3 -7 16.08 2
 -1 3 -7 14.87 1.94
 -1 3 -7 18.66 2.4
 -1 3 -7 14.04 1.95
 -1 3 -8 0.49 1.8
 -1 3 -8 0.76 1.48
 -1 3 -8 -0.55 1.68
 -1 3 -8 0.07 1.57
 -1 3 -8 0.64 1.44
 -1 3 -9 8.8 2.11
 -1 3 -9 7.72 1.59
 -1 3 -9 7.1 1.76
 -1 3 -9 11.36 1.7
 -1 3 -9 10.08 1.71
 -1 3 -9 9.12 1.82
 -1 3 -9 9.32 1.76
 -1 3 -9 7.03 1.64
 -1 3 -9 11.73 2.23
 -1 3 -10 55.76 3.65
 -1 3 -10 41.13 3.48
 -1 3 -10 46.27 3.42
 -1 3 -10 53.65 3.44
 -1 3 -10 44.99 3.46
 -1 3 -10 32.07 3.08
 -1 3 -10 49 3.92
 -1 3 -10 38.89 3.38
 -1 3 -10 45.64 3.51
 -1 3 -10 37.81 3.03
 -1 3 -10 51.66 3.76
 -1 3 -11 6.64 1.71
 -1 3 -11 4.07 1.44
 -1 3 -11 7.34 1.75
 -1 3 -11 5.15 1.68
 -1 3 -11 5.46 1.97
 -1 3 -11 7.41 1.93
 -1 3 -11 6.52 1.72
 -1 3 -11 7.18 2.1
 -1 3 -11 3.67 1.32
 -1 3 -11 4.92 2.16
 -1 3 -12 6.71 1.43
 -1 3 -12 8.45 2.05
 -1 3 -12 9.06 2.19
 -1 3 -12 9.69 1.91
 -1 3 -12 9.18 2.23
 -1 3 -12 7.91 1.87
 -1 3 -12 8.92 2.14
 -1 3 -12 9.79 1.92
 -1 3 -13 4.9 1.8
 -1 3 -13 3.43 1.79
 -1 3 -13 5.34 1.77
 -1 3 -13 7.09 1.95
 -1 3 -13 4.45 2.27
 -1 3 -14 2.21 1.87
 -1 3 -14 0.84 1.57
 -1 3 -14 2.15 1.73
 -1 3 -14 1.85 1.84
 -1 3 -14 0.77 1.72
 -1 3 -15 9.37 1.91
 -1 3 -16 15.27 1.89
 -1 3 -16 13.1 1.89
 -1 3 -16 10.84 1.67
 -1 3 -16 13.64 2.07
 -1 3 -17 10.26 1.4
 -1 3 -17 13.48 1.88
 -1 3 -17 14.67 1.53
 -1 3 -18 15.08 1.55
 1 -2 -19 2.25 0.84
 1 -2 -18 0.32 0.96
 1 -2 -18 -0.11 0.61
 1 -2 -17 6.12 0.87
 1 -2 -17 4.14 1.26
 1 -2 -17 4.31 0.91
 1 -2 -17 5.49 0.78
 1 -2 -16 -1.31 1.42
 1 -2 -15 0.65 0.94
 1 -2 -15 -0.04 0.81
 1 -2 -15 1.07 1.07
 1 -2 -15 0.59 1.63
 1 -2 -15 1.07 0.75
 1 -2 -15 0.82 0.94
 1 -2 -14 25.96 2.02
 1 -2 -14 24.98 1.93
 1 -2 -14 31.53 2.21
 1 -2 -14 22.14 1.86
 1 -2 -14 27.32 2.17
 1 -2 -14 25.08 2.14
 1 -2 -13 202.1 11.17
 1 -2 -13 188.37 11.07
 1 -2 -13 205.17 11.67
 1 -2 -13 188.34 11.24
 1 -2 -13 169.15 10.97
 1 -2 -13 201.56 11.17
 1 -2 -12 262.17 14.2
 1 -2 -12 270.59 14.71
 1 -2 -12 301.12 14.39
 1 -2 -12 224.07 14.05
 1 -2 -12 260.5 14.18
 1 -2 -12 255.83 14.3
 1 -2 -12 222.13 14.01
 1 -2 -11 88.9 6.77
 1 -2 -11 120.1 6.71
 1 -2 -11 103.63 6.38
 1 -2 -11 102.86 6.41
 1 -2 -11 112.32 6.97
 1 -2 -11 125.26 6.66
 1 -2 -10 232.22 14.69
 1 -2 -10 280.36 14.99
 1 -2 -10 212.95 15.03
 1 -2 -10 291.77 14.88
 1 -2 -10 292.62 15.29
 1 -2 -10 278.64 14.94
 1 -2 -9 439.63 24.51
 1 -2 -9 427.85 24.13
 1 -2 -8 87.16 5.45
 1 -2 -8 74.96 4.84
 1 -2 -7 37.51 3.27
 1 -2 -7 31.5 2.56
 1 -2 -7 24.25 2.98
 1 -2 -7 43.22 2.61
 -1 2 6 218.49 12.09
 1 -2 -6 275.56 12.33
 -1 2 5 315.52 19.73
 1 -2 -5 275.2 20.36
 -1 2 4 287.87 18.57
 1 -2 -4 243.35 19.89
 -1 2 3 223.38 14.97
 1 -2 -3 224.56 16.34
 1 -2 -2 41.63 5.45
 1 -2 -2 53.82 5.3
 1 -2 -1 204.88 13.32
 1 -2 -1 306.06 15.02
 1 -2 0 3078.61 105.21
 1 -2 0 1691.82 103.12
 1 -2 1 29.97 5.45
 1 -2 2 1295.28 71.92
 1 -2 3 970.14 58.56
 -1 2 -3 1427.29 60.51
 1 -2 4 496.99 26.8
 -1 2 -4 455.15 26.96
 1 -2 5 248.94 13.26
 -1 2 -5 215.46 13.3
 -1 2 -6 310.96 16.21
 1 -2 6 308.7 15.95
 -1 2 -7 72.94 4.75
 -1 2 -7 81.12 5.07
 -1 2 -7 73.21 4.97
 -1 2 -7 76.27 4.95
 -1 2 -8 9.31 1.72
 -1 2 -8 11.48 2.05
 -1 2 -8 10.15 1.82
 -1 2 -8 11.68 2.04
 -1 2 -8 13.31 1.99
 -1 2 -9 12.47 1.79
 -1 2 -9 9.45 2.02
 -1 2 -9 12.63 1.87
 -1 2 -9 11.01 2.08
 -1 2 -10 74.94 4.5
 -1 2 -10 60.86 4.18
 -1 2 -10 44.97 3.83
 -1 2 -10 54.41 4.02
 -1 2 -10 68.64 4.15
 -1 2 -10 59.3 4.06
 -1 2 -10 72.77 4.76
 -1 2 -10 56.57 4.12
 -1 2 -10 54.43 4.21
 -1 2 -10 57.27 4.11
 -1 2 -10 59.11 4.27
 -1 2 -11 1.95 1.52
 -1 2 -11 0.56 1.81
 -1 2 -11 0.42 1.2
 -1 2 -11 0.2 1.52
 -1 2 -11 1.51 1.65
 -1 2 -11 -1.61 1.61
 -1 2 -11 0.07 1.61
 -1 2 -11 0.53 1.92
 -1 2 -11 0.39 1.44
 -1 2 -12 109.47 6.96
 -1 2 -12 112.39 7.01
 -1 2 -12 109.85 6.83
 -1 2 -12 99.83 6.74
 -1 2 -12 122.79 6.94
 -1 2 -12 103.96 6.97
 -1 2 -12 101.06 6.91
 -1 2 -13 20.37 2.42
 -1 2 -13 16.13 2.01
 -1 2 -13 23.97 2.65
 -1 2 -13 16.93 2.29
 -1 2 -13 23.07 2.5
 -1 2 -13 18.71 2.27
 -1 2 -13 24.4 2.44
 -1 2 -14 81.23 5.71
 -1 2 -14 83.18 5.54
 -1 2 -14 72.24 5.57
 -1 2 -14 89.75 5.54
 -1 2 -14 82.38 5.65
 -1 2 -15 20.12 2.57
 -1 2 -15 18.3 2.05
 -1 2 -15 15.88 2.14
 -1 2 -15 20.57 2.46
 -1 2 -16 7.1 1.77
 -1 2 -16 6.43 1.76
 -1 2 -16 5.06 1.35
 -1 2 -17 0.81 1.36
 -1 2 -17 -1.09 1.4
 -1 2 -17 -1.06 1.31
 -1 2 -18 20.19 1.78
 -1 2 -18 20.7 1.62
 -1 2 -19 19.91 1.57
 -1 2 -19 19.43 1.52
 1 -1 -19 -0.52 0.83
 1 -1 -18 0.76 0.61
 1 -1 -18 0.75 0.79
 1 -1 -18 0.35 1.04
 1 -1 -17 -0.05 0.84
 1 -1 -17 0.38 1.22
 1 -1 -17 0.7 0.72
 1 -1 -17 0.79 0.7
 1 -1 -16 0.23 1.46
 1 -1 -16 0.78 0.98
 1 -1 -16 1.19 0.81
 1 -1 -15 1.52 1.4
 1 -1 -15 0.19 1.68
 1 -1 -15 -0.13 1.04
 1 -1 -15 1.25 0.84
 1 -1 -15 0.37 1.06
 1 -1 -15 0.63 0.91
 1 -1 -15 2.08 1.21
 1 -1 -15 0.94 1.53
 1 -1 -14 27.47 2.41
 1 -1 -14 31.08 2.36
 1 -1 -14 30.82 2.15
 1 -1 -14 27.09 2.22
 1 -1 -14 23.86 2.05
 1 -1 -14 31.4 2.39
 1 -1 -13 10.97 1.32
 1 -1 -13 12.35 1.57
 1 -1 -13 10.12 1.6
 1 -1 -13 14.22 1.85
 1 -1 -13 11.95 1.43
 1 -1 -13 15 1.98
 1 -1 -13 16.75 2.45
 1 -1 -13 13.96 1.62
 1 -1 -12 72.04 4.88
 1 -1 -12 105.04 5.4
 1 -1 -12 81.19 5.04
 1 -1 -12 100.55 5.86
 1 -1 -12 82.88 5.32
 1 -1 -12 77.84 5.01
 1 -1 -12 85.66 5.29
 1 -1 -12 72.65 4.92
 1 -1 -11 123.33 7
 1 -1 -11 123.92 7.01
 1 -1 -11 104.94 6.67
 1 -1 -11 119.96 7.39
 1 -1 -11 135.12 7.01
 1 -1 -11 93.63 6.61
 1 -1 -10 534.13 32.18
 1 -1 -10 544.76 32.32
 1 -1 -10 608.82 32.49
 1 -1 -10 632.36 32.36
 1 -1 -10 624.4 32.75
 1 -1 -9 864.11 45.6
 1 -1 -9 918.58 45.99
 1 -1 -8 714.61 38.16
 1 -1 -8 759.5 38.51
 1 -1 -7 3142.49 176.69
 1 -1 -7 2962.06 177.23
 1 -1 -7 3537.78 176.99
 1 -1 -6 5472.48 261.9
 1 -1 -6 6017.42 263.28
 -1 1 5 1017.89 58.66
 1 -1 -5 1062.14 58.57
 1 -1 -4 254.78 13.84
 1 -1 -4 174.43 10.22
 1 -1 -3 30.38 5.64
 1 -1 -3 27.07 2.29
 1 -1 -2 10.36 3.21
 1 -1 -2 11.27 1.91
 1 -1 -1 459.83 27.56
 1 -1 -1 533.03 27.61
 1 -1 0 397.5 22.35
 1 -1 1 153.85 9.05
 1 -1 2 150.14 8.75
 1 -1 3 316.17 17.7
 1 -1 4 67.5 4.08
 1 -1 5 9.96 1.13
 -1 1 -5 10.41 1.71
 1 -1 6 20.27 1.57
 -1 1 -6 22.89 2.74
 -1 1 -7 86.47 5.53
 -1 1 -7 88.92 5.68
 -1 1 -7 94.25 5.97
 -1 1 -7 84.98 5.4
 -1 1 -8 60.66 4.52
 -1 1 -8 68.18 4.41
 -1 1 -8 72.71 4.52
 -1 1 -8 75.59 4.83
 -1 1 -8 73.1 4.65
 -1 1 -9 14.71 1.78
 -1 1 -9 17.39 2.16
 -1 1 -9 16.65 2.03
 -1 1 -9 14.43 2.23
 -1 1 -10 0.36 1.28
 -1 1 -10 -1.27 1.81
 -1 1 -10 1.87 1.53
 -1 1 -10 -0.38 1.35
 -1 1 -10 0.65 1.4
 -1 1 -10 -0.26 1.66
 -1 1 -10 0.07 1.29
 -1 1 -10 0.18 0.86
 -1 1 -10 0.22 1.35
 -1 1 -10 0.82 1.23
 -1 1 -10 -0.44 1.25
 -1 1 -10 1.62 1.42
 -1 1 -11 36.97 3.19
 -1 1 -11 42.23 3.41
 -1 1 -11 33.37 3.1
 -1 1 -11 51.68 3.36
 -1 1 -11 40.22 3.34
 -1 1 -11 43.19 3.22
 -1 1 -11 42.61 3.16
 -1 1 -11 42.98 3.33
 -1 1 -11 36.56 3.06
 -1 1 -11 44.44 3.17
 -1 1 -11 39.12 2.79
 -1 1 -12 7.93 1.62
 -1 1 -12 11.21 2.03
 -1 1 -12 10.97 1.41
 -1 1 -12 11.8 1.88
 -1 1 -12 11.99 2.15
 -1 1 -12 9.43 2.07
 -1 1 -12 10.35 1.75
 -1 1 -12 11.08 1.94
 -1 1 -12 11.4 1.84
 -1 1 -13 0.06 1.48
 -1 1 -13 0.56 1.64
 -1 1 -13 1.6 2
 -1 1 -13 -0.14 1.48
 -1 1 -13 0.17 1.56
 -1 1 -13 0.2 1.55
 -1 1 -13 -0.43 1.4
 -1 1 -14 -0.37 1.69
 -1 1 -14 0.35 1.29
 -1 1 -14 1.18 1.7
 -1 1 -14 1.41 1.44
 -1 1 -14 0.12 1.34
 -1 1 -15 9.01 1.9
 -1 1 -15 4.4 1.97
 -1 1 -15 4.51 1.36
 -1 1 -15 6.96 2.01
 -1 1 -15 3.98 1.41
 -1 1 -16 25.15 2.57
 -1 1 -17 22.74 2.1
 -1 1 -17 22.07 2.32
 -1 1 -17 17.93 2.11
 -1 1 -17 18.74 1.67
 -1 1 -18 7.81 1.22
 -1 1 -18 6.3 1.29
 -1 1 -18 5.94 1.35
 -1 1 -19 1.15 0.78
 -1 1 -19 -0.12 0.75
 1 0 -19 0.18 0.49
 1 0 -19 -0.04 0.81
 1 0 -18 0.34 0.77
 1 0 -18 0.6 0.69
 1 0 -18 1.21 1.12
 1 0 -17 3.1 1.04
 1 0 -17 2.08 1.37
 1 0 -17 1.98 0.81
 1 0 -16 1.49 1.41
 1 0 -16 -0.52 1.05
 1 0 -16 -0.59 1.55
 1 0 -15 2.3 1.15
 1 0 -15 2.11 1.24
 1 0 -15 2.52 1.73
 1 0 -15 1.59 1.21
 1 0 -15 2.22 1.03
 1 0 -15 1.82 0.96
 1 0 -15 2.96 1.52
 1 0 -14 16.94 2.02
 1 0 -14 18.88 2.33
 1 0 -14 14.79 1.58
 1 0 -14 11.45 1.72
 1 0 -14 14.84 1.64
 1 0 -14 14.64 2.08
 1 0 -14 12.32 1.48
 1 0 -13 26.3 2.69
 1 0 -13 37.92 2.92
 1 0 -13 25.67 2.19
 1 0 -13 30.37 2.3
 1 0 -13 24.06 2.3
 1 0 -13 27.84 2.5
 1 0 -13 28.34 2.29
 1 0 -13 33.12 2.74
 1 0 -13 36.16 3.22
 1 0 -12 52.25 3.94
 1 0 -12 39.81 3.12
 1 0 -12 53.82 3.66
 1 0 -12 50.2 3.6
 1 0 -12 44.16 3.18
 1 0 -12 46.54 3.39
 1 0 -12 54.81 3.8
 1 0 -12 52.19 3.23
 1 0 -12 41.58 3.22
 1 0 -11 2.78 1.57
 1 0 -11 1.41 1.67
 1 0 -11 2.42 1.78
 1 0 -11 0.89 1.26
 1 0 -11 0.7 1.09
 1 0 -11 3.01 1.54
 1 0 -11 2.19 1.27
 1 0 -11 1.08 1.09
 1 0 -11 2 1.02
 1 0 -10 51.4 3.69
 1 0 -10 45.66 3.31
 1 0 -10 50.08 3.5
 1 0 -10 45 3.62
 1 0 -9 133.82 8.12
 1 0 -9 130.91 7.77
 1 0 -9 128.46 7.97
 1 0 -8 318.36 17.84
 1 0 -8 300.88 17.42
 1 0 -8 315.03 17.65
 1 0 -7 2160.91 111.38
 1 0 -7 1912.78 110.93
 1 0 -7 2079.41 111.12
 1 0 -6 4398.82 241.91
 1 0 -5 1023.4 59.47
 1 0 -5 1600.32 60.39
 1 0 -4 2221.97 130.64
 1 0 -4 3350.08 131.4
 1 0 -3 9999 433.45
 1 0 -3 7314.83 433.01
 1 0 -2 826.4 49.91
 1 0 -2 1113.83 50.15
 -1 0 1 764.74 38.97
 1 0 -1 660.16 38.93
 -1 0 0 224.89 12.26
 1 0 0 215.67 12.25
 1 0 1 0.07 0.69
 -1 0 -1 0.87 0.7
 1 0 2 61.18 3.59
 1 0 3 14.38 1.28
 1 0 4 14.55 1.24
 -1 0 -5 19 2.23
 1 0 5 11.24 1.1
 -1 0 -6 3.01 2.8
 -1 0 -7 2.89 3.11
 -1 0 -7 2.36 1.57
 -1 0 -7 2.25 1.93
 -1 0 -8 84.1 5.34
 -1 0 -8 73.85 5.67
 -1 0 -8 92.53 5.6
 -1 0 -8 87.17 5.3
 -1 0 -9 6.53 1.65
 -1 0 -9 6.94 1.51
 -1 0 -9 7.46 2.01
 -1 0 -9 7.85 1.76
 -1 0 -10 159.52 9.82
 -1 0 -10 165.51 9.81
 -1 0 -10 173.53 9.99
 -1 0 -11 79.27 6.24
 -1 0 -11 89.48 6.36
 -1 0 -11 115.82 6.59
 -1 0 -11 130.45 6.6
 -1 0 -11 89.54 6.23
 -1 0 -11 99.97 6.13
 -1 0 -11 102.24 6.53
 -1 0 -11 115.03 6.7
 -1 0 -11 115.45 6.62
 -1 0 -11 128.75 6.62
 -1 0 -12 145.84 8.5
 -1 0 -12 149.21 8.72
 -1 0 -12 130.77 8.43
 -1 0 -12 175.32 8.79
 -1 0 -12 144.06 8.36
 -1 0 -12 137.79 8.78
 -1 0 -12 147.68 8.76
 -1 0 -12 160.36 8.86
 -1 0 -12 117.21 8.4
 -1 0 -13 55.61 4.58
 -1 0 -13 67.32 4.61
 -1 0 -13 75.69 4.62
 -1 0 -13 66.15 4.67
 -1 0 -13 85.1 4.99
 -1 0 -13 73.85 5.11
 -1 0 -13 85.41 5.14
 -1 0 -13 75.91 5.16
 -1 0 -13 83.02 5.08
 -1 0 -14 109.18 8.18
 -1 0 -14 128.93 8.13
 -1 0 -14 133.45 8.27
 -1 0 -14 146.74 8.22
 -1 0 -14 157.18 8.75
 -1 0 -14 142.96 8.73
 -1 0 -14 165.46 8.84
 -1 0 -14 155.89 8.57
 -1 0 -15 77.11 5.32
 -1 0 -15 102.74 6.03
 -1 0 -15 82.46 5.81
 -1 0 -15 99.11 5.8
 -1 0 -16 17.17 2.05
 -1 0 -16 20.37 2.37
 -1 0 -16 22.54 2.36
 -1 0 -16 15.06 1.61
 -1 0 -17 2.41 1.45
 -1 0 -17 1.12 0.83
 -1 0 -17 0.95 1.2
 -1 0 -17 0.39 1.41
 -1 0 -18 0.77 1.14
 -1 0 -18 0.2 1.03
 -1 0 -18 -0.36 1.09
 -1 0 -19 0.8 0.82
 -1 0 -19 1.95 0.85
 1 1 -19 4.13 0.91
 1 1 -19 3.54 0.7
 1 1 -18 9.14 1.06
 1 1 -18 8.8 1.23
 1 1 -17 17.08 1.57
 1 1 -17 21.35 2.2
 1 1 -17 17.39 1.78
 1 1 -16 31.85 2.61
 1 1 -15 79.58 5.5
 1 1 -15 84.73 5.46
 1 1 -15 96.45 5.48
 1 1 -15 80.52 5.38
 1 1 -15 79.85 5.76
 1 1 -15 102.33 5.74
 1 1 -15 105.32 6.15
 1 1 -14 112.08 7.52
 1 1 -14 124.15 7.32
 1 1 -14 105.3 7.28
 1 1 -14 137.62 7.3
 1 1 -14 113.61 7.23
 1 1 -14 132.62 7.81
 1 1 -14 133.63 7.89
 1 1 -13 133.37 7.53
 1 1 -13 107.48 7.21
 1 1 -13 105.19 6.94
 1 1 -13 119.32 7.05
 1 1 -13 121.57 6.93
 1 1 -13 100.47 6.93
 1 1 -13 127.91 7.58
 1 1 -13 124.74 7.28
 1 1 -13 119.52 7.6
 1 1 -12 9.54 2.07
 1 1 -12 8.11 1.94
 1 1 -12 5.6 1.7
 1 1 -12 5.74 1.38
 1 1 -12 9.87 1.64
 1 1 -12 8.7 1.53
 1 1 -12 5.52 1.31
 1 1 -12 8.53 1.95
 1 1 -12 6.51 1.2
 1 1 -12 8.8 1.88
 1 1 -11 8.26 1.89
 1 1 -11 9.24 1.85
 1 1 -11 7.44 1.43
 1 1 -11 7.24 1.82
 1 1 -11 6.5 1.45
 1 1 -11 7.64 1.51
 1 1 -11 7.6 1.35
 1 1 -11 8.33 1.19
 1 1 -11 10.27 1.8
 1 1 -11 10.66 1.54
 1 1 -10 202.67 10.42
 1 1 -10 179.1 10.31
 1 1 -10 170.74 10.52
 1 1 -10 180.33 10.4
 1 1 -10 202.93 10.71
 1 1 -10 178.41 10.51
 1 1 -10 204.46 10.5
 1 1 -10 183.12 10.55
 1 1 -9 283.83 16.27
 1 1 -9 288.23 16.39
 1 1 -9 287.8 16.4
 1 1 -9 285.75 16.35
 1 1 -8 122.97 7.36
 1 1 -8 120.13 7.45
 1 1 -8 125.98 7.43
 1 1 -8 124.69 7.41
 1 1 -7 188.45 11.68
 1 1 -7 207.26 11.77
 1 1 -7 233.24 11.98
 1 1 -7 202.62 11.79
 1 1 -6 8.87 1.38
 1 1 -5 285.62 16.01
 1 1 -4 416.08 23.15
 1 1 -3 1616.87 88.92
 1 1 -2 901.28 44.06
 1 1 -2 742.58 43.94
 1 1 -1 2074.63 103.54
 1 1 -1 1778.54 103.43
 1 1 0 2628.19 150.43
 1 1 0 2810.97 150.35
 1 1 1 1070.38 49.21
 1 1 1 809.11 49.06
 1 1 2 489.62 21.93
 1 1 2 352.02 21.75
 1 1 3 38.46 2.6
 1 1 4 58.38 3.62
 -1 -1 -5 3.29 0.7
 -1 -1 -6 2.13 3.59
 -1 -1 -7 15.77 4.38
 -1 -1 -8 6.85 2.52
 -1 -1 -8 7.54 1.76
 -1 -1 -8 8.15 2.06
 -1 -1 -8 7.48 1.65
 -1 -1 -9 29 3.16
 -1 -1 -9 39.72 3.12
 -1 -1 -9 32.03 2.73
 -1 -1 -9 34.54 2.91
 -1 -1 -10 12.71 2.21
 -1 -1 -10 9.46 1.83
 -1 -1 -10 14.12 1.89
 -1 -1 -11 -0.66 1.75
 -1 -1 -11 0.14 1
 -1 -1 -11 1.69 1.77
 -1 -1 -11 0.73 1.85
 -1 -1 -11 -0.15 0.96
 -1 -1 -11 -0.24 1.13
 -1 -1 -11 0.04 1.01
 -1 -1 -11 0.45 1.34
 -1 -1 -12 78.27 4.83
 -1 -1 -12 80.98 4.82
 -1 -1 -12 69.92 4.93
 -1 -1 -12 64.22 4.39
 -1 -1 -12 72.49 4.52
 -1 -1 -12 81.19 4.44
 -1 -1 -12 63.77 4.29
 -1 -1 -12 53.76 4.29
 -1 -1 -13 128.08 6.73
 -1 -1 -13 113.89 6.66
 -1 -1 -13 96.26 6.25
 -1 -1 -13 105.25 6.29
 -1 -1 -13 120.19 6.32
 -1 -1 -13 114.31 6.89
 -1 -1 -13 90.36 6.09
 -1 -1 -13 83.95 6.19
 -1 -1 -14 16.91 2.41
 -1 -1 -14 20.12 2.38
 -1 -1 -14 14.82 1.79
 -1 -1 -14 14.15 1.74
 -1 -1 -14 15.34 2
 -1 -1 -14 15.87 1.69
 -1 -1 -14 11.92 1.62
 -1 -1 -14 12.1 1.45
 -1 -1 -15 218.33 10.62
 -1 -1 -15 168.52 10.4
 -1 -1 -15 183.45 10.77
 -1 -1 -15 215.53 10.88
 -1 -1 -15 140.55 9.97
 -1 -1 -15 186.22 10.15
 -1 -1 -16 161.66 8.7
 -1 -1 -16 168.04 8.43
 -1 -1 -16 130.56 8.34
 -1 -1 -16 121.52 7.96
 -1 -1 -17 235.73 12.75
 -1 -1 -17 194.13 12.22
 -1 -1 -17 202.32 12.51
 -1 -1 -18 141.86 7.63
 -1 -1 -18 120.77 7.23
 -1 -1 -18 125.51 7.48
 -1 -1 -19 46.78 3.14
 -1 -1 -19 52.75 3.23
 1 2 -19 25.19 1.81
 1 2 -19 23.59 1.68
 1 2 -18 6.12 1.28
 1 2 -18 4.25 0.85
 1 2 -18 3.96 1.06
 1 2 -17 21.51 2.15
 1 2 -17 25.44 2.53
 1 2 -17 23.58 1.92
 1 2 -17 27.8 2.04
 1 2 -16 129.35 7.71
 1 2 -15 139.45 8.46
 1 2 -15 150.72 8.53
 1 2 -15 120.42 7.92
 1 2 -15 122.71 7.89
 1 2 -15 148.98 8.16
 1 2 -14 183.24 10.47
 1 2 -14 185.3 10.41
 1 2 -14 196.8 10.03
 1 2 -14 144.16 9.78
 1 2 -14 170.35 9.73
 1 2 -14 161.87 9.86
 1 2 -14 150.84 9.95
 1 2 -13 407.5 21.68
 1 2 -13 393.77 21.96
 1 2 -13 403 21.92
 1 2 -13 368.71 21.36
 1 2 -13 445.69 21.66
 1 2 -13 327.58 21.42
 1 2 -13 339.67 21.62
 1 2 -13 397.73 21.62
 1 2 -12 277.13 15.68
 1 2 -12 243.44 15.77
 1 2 -12 308.96 15.86
 1 2 -12 284.62 15.78
 1 2 -12 313.95 15.73
 1 2 -12 229.96 15.51
 1 2 -12 267.98 15.44
 1 2 -12 259.28 15.83
 1 2 -12 290.86 16.06
 1 2 -12 287.78 15.97
 1 2 -11 205.61 11.52
 1 2 -11 167.29 10.95
 1 2 -11 185.62 10.91
 1 2 -11 167.44 11.02
 1 2 -11 218.18 11.2
 1 2 -11 193.5 11.16
 1 2 -11 200.18 11.38
 1 2 -11 231.05 11.38
 1 2 -11 216.06 11.56
 1 2 -11 182.85 10.83
 1 2 -11 197.81 11.25
 1 2 -10 489.85 25.3
 1 2 -10 396.44 24.92
 1 2 -10 415.84 24.77
 1 2 -10 452 24.99
 1 2 -10 504.27 25.04
 1 2 -10 471.26 25.11
 1 2 -10 435.1 25.16
 1 2 -10 512.04 25.16
 1 2 -10 474.9 25.22
 1 2 -10 470.1 25.24
 1 2 -10 362.03 24.8
 1 2 -10 463.64 25.26
 1 2 -10 504.86 25.37
 1 2 -9 62.37 3.91
 1 2 -9 55.61 3.81
 1 2 -9 67.96 4.01
 1 2 -9 60.94 4.06
 1 2 -9 59.29 3.91
 1 2 -8 22.93 2.19
 1 2 -8 20.73 2.14
 1 2 -8 20.36 2.23
 1 2 -8 19.95 2.06
 1 2 -8 22.1 2.19
 1 2 -7 222.98 12.53
 1 2 -7 207.85 12.46
 1 2 -7 208.54 12.5
 1 2 -7 243.33 12.78
 -1 -2 6 558.93 30.86
 1 2 -5 155.59 8.81
 1 2 -4 2.91 1.18
 1 2 -3 12.26 1.63
 1 2 -2 97.78 6.27
 1 2 -2 120.99 6.92
 1 2 -1 12.28 2.15
 1 2 -1 9.02 2.45
 1 2 0 256.15 13.59
 1 2 0 217.03 13.62
 1 2 1 287.69 15.32
 1 2 1 249.79 15.34
 1 2 2 276.95 16.21
 1 2 2 302.99 16.48
 1 2 3 2.04 1.66
 -1 -2 -4 264.48 11.17
 1 2 4 140.73 8.72
 -1 -2 -5 19.14 4.68
 1 2 5 12.14 1.39
 -1 -2 -6 332.85 13.43
 1 2 6 169.32 9.9
 -1 -2 -7 0.96 1.74
 -1 -2 -7 0.58 1.76
 -1 -2 -7 0.83 3.18
 -1 -2 -8 -0.06 1.72
 -1 -2 -8 0.38 1.83
 -1 -2 -8 0.85 1.44
 -1 -2 -8 0.23 2.31
 -1 -2 -9 15.32 1.89
 -1 -2 -9 15.41 2.29
 -1 -2 -9 17.45 2.3
 -1 -2 -10 7.18 1.73
 -1 -2 -10 9.85 2.05
 -1 -2 -10 7.13 1.92
 -1 -2 -10 8.19 1.89
 -1 -2 -11 19.97 2.36
 -1 -2 -11 24.88 2.05
 -1 -2 -11 35.33 2.32
 -1 -2 -11 28.14 2.24
 -1 -2 -11 28.74 2.26
 -1 -2 -11 31.56 2.54
 -1 -2 -11 35.65 3.03
 -1 -2 -11 38.38 2.79
 -1 -2 -11 35.12 2.76
 -1 -2 -12 5.75 1.93
 -1 -2 -12 2.82 1.76
 -1 -2 -12 3.46 1.22
 -1 -2 -12 4.2 1.09
 -1 -2 -12 4.35 0.91
 -1 -2 -12 2.96 1.11
 -1 -2 -13 33.19 2.64
 -1 -2 -13 37.28 2.53
 -1 -2 -13 33.29 2.54
 -1 -2 -13 29.52 2.32
 -1 -2 -13 34.35 3.13
 -1 -2 -14 66.8 4.15
 -1 -2 -14 65.98 4.22
 -1 -2 -14 73.36 4.38
 -1 -2 -14 68.74 4.8
 -1 -2 -14 54.73 3.97
 -1 -2 -14 62 4.39
 -1 -2 -14 83.69 4.67
 -1 -2 -15 5.16 1.76
 -1 -2 -15 1.68 1.68
 -1 -2 -15 2.63 1.39
 -1 -2 -15 3.23 1.06
 -1 -2 -15 4.14 0.92
 -1 -2 -16 13.72 1.97
 -1 -2 -16 10.35 1.25
 -1 -2 -16 8.84 1.52
 -1 -2 -16 13.49 1.85
 -1 -2 -16 9.84 1.85
 -1 -2 -17 62.31 4.45
 -1 -2 -17 79.88 4.7
 -1 -2 -18 75.98 4.92
 -1 -2 -18 85.95 5.08
 -1 -2 -19 63.39 4.09
 -1 -2 -19 74.08 4.21
 -1 -2 -20 36.55 2.25
 1 3 -18 0.27 0.91
 1 3 -18 0.32 1.02
 1 3 -17 2.13 1.24
 1 3 -17 1.06 0.95
 1 3 -17 1.19 1.5
 1 3 -17 0.79 0.95
 1 3 -16 0.08 1.55
 1 3 -16 1.05 1.12
 1 3 -16 1.35 1.56
 1 3 -16 0.8 1.24
 1 3 -15 1.44 1.81
 1 3 -15 -0.57 1.57
 1 3 -15 1.06 1.33
 1 3 -15 0.28 1.72
 1 3 -15 1.63 1.3
 1 3 -14 1.21 1.76
 1 3 -14 0.76 1.67
 1 3 -14 1.97 1.58
 1 3 -14 3.06 1.4
 1 3 -14 3.13 1.86
 1 3 -14 1.11 1.3
 1 3 -13 236.45 13.21
 1 3 -13 204.31 13.07
 1 3 -13 234.45 13.54
 1 3 -13 256.04 13.57
 1 3 -13 219.6 13.05
 1 3 -13 187.48 13.18
 1 3 -13 266.98 13.32
 1 3 -12 432.23 23.05
 1 3 -12 460.97 22.82
 1 3 -12 367.63 22.56
 1 3 -12 372.04 22.36
 1 3 -12 448.67 22.6
 1 3 -12 385.63 22.59
 1 3 -12 424.19 22.99
 1 3 -12 442.12 22.78
 1 3 -12 381.15 22.51
 1 3 -12 351.63 22.62
 1 3 -12 402.8 23.02
 1 3 -11 472.45 25.48
 1 3 -11 484.27 25.5
 1 3 -11 503.11 25.32
 1 3 -11 414.82 24.89
 1 3 -11 480.84 25.11
 1 3 -11 440.88 25.16
 1 3 -11 448.44 25.14
 1 3 -11 471.12 25.48
 1 3 -11 472.28 25.29
 1 3 -11 419.92 24.82
 1 3 -11 390.22 25
 1 3 -11 437.49 25.34
 1 3 -11 536.5 25.86
 1 3 -10 623.09 35.02
 1 3 -10 671.31 35.05
 1 3 -10 669.69 34.87
 1 3 -10 842.23 35.66
 1 3 -10 568.64 34.52
 1 3 -10 614.44 34.81
 1 3 -10 658.1 34.7
 1 3 -10 622.22 34.75
 1 3 -10 659.28 35.04
 1 3 -10 633.03 34.87
 1 3 -10 614.72 34.95
 1 3 -10 593.04 34.45
 1 3 -10 528.12 34.62
 1 3 -10 800.17 35.57
 1 3 -9 973.19 62.02
 1 3 -9 1271.18 62.23
 1 3 -9 1207.14 62.34
 1 3 -9 1196.28 62.24
 1 3 -9 1225.16 62.34
 1 3 -9 1214.78 62.36
 1 3 -9 1162.05 62.22
 1 3 -9 957.73 61.99
 1 3 -8 1519.93 76.09
 1 3 -8 1395.09 75.99
 1 3 -8 1533.32 76
 1 3 -8 1212.15 75.86
 1 3 -8 1295.06 75.93
 1 3 -7 1653.92 94.41
 1 3 -7 1733.92 94.51
 1 3 -7 1759.92 94.48
 1 3 -6 624.44 37.71
 1 3 -6 747.1 37.92
 -1 -3 6 708.9 37.84
 1 3 -5 80.37 4.98
 1 3 -4 196.56 11.36
 1 3 -3 186.49 10.97
 1 3 -2 2513.9 138.6
 1 3 -1 523.18 22.66
 -1 -3 1 333.62 21.49
 1 3 0 397.9 22.12
 -1 -3 0 340.3 21.4
 1 3 1 42.14 6.08
 -1 -3 -1 38.19 5.15
 1 3 2 24.13 5.03
 -1 -3 -2 18.92 4.65
 1 3 3 12.01 4.02
 -1 -3 -3 11.17 5.09
 1 3 4 36.56 3.83
 -1 -3 -4 46.15 6.7
 1 3 5 129.34 8.25
 -1 -3 -5 167.44 10.36
 1 3 6 4.8 1.64
 -1 -3 -6 2.06 3.21
 -1 -3 -7 184.28 11.2
 -1 -3 -7 200.72 10.21
 -1 -3 -7 195.33 10.06
 -1 -3 -7 185.46 10.25
 -1 -3 -8 482.05 24.86
 -1 -3 -8 392.81 24.88
 -1 -3 -8 449.56 24.73
 -1 -3 -9 481.27 25.18
 -1 -3 -9 470.21 25.07
 -1 -3 -9 414.15 25.21
 -1 -3 -9 394.78 25.7
 -1 -3 -10 254.41 21
 -1 -3 -10 366.37 21.07
 -1 -3 -10 357.95 21.52
 -1 -3 -10 480.07 21.03
 -1 -3 -10 417.66 20.87
 -1 -3 -10 352.78 20.69
 -1 -3 -11 14.36 1.51
 -1 -3 -11 16.32 2.16
 -1 -3 -11 22.97 2.13
 -1 -3 -11 18.5 1.65
 -1 -3 -11 21.29 1.81
 -1 -3 -12 42.62 3.44
 -1 -3 -12 57.26 3.45
 -1 -3 -12 46.54 3.05
 -1 -3 -12 44.76 2.88
 -1 -3 -12 42.72 2.94
 -1 -3 -12 46.1 3.13
 -1 -3 -12 30.49 3.17
 -1 -3 -13 14.82 1.45
 -1 -3 -13 16.28 1.71
 -1 -3 -13 13.85 1.55
 -1 -3 -13 20.93 2.17
 -1 -3 -13 15.19 2.17
 -1 -3 -14 -0.17 1.69
 -1 -3 -14 0.71 0.89
 -1 -3 -14 0.12 1.08
 -1 -3 -14 0.59 1.02
 -1 -3 -15 52.98 3.49
 -1 -3 -15 50.77 3.37
 -1 -3 -15 44.96 3.6
 -1 -3 -15 55.02 4
 -1 -3 -16 26.61 1.94
 -1 -3 -16 25.31 2.22
 -1 -3 -16 28.63 2.6
 -1 -3 -17 23.97 1.72
 -1 -3 -17 27.2 2.32
 -1 -3 -17 24.61 2.14
 -1 -3 -17 20.21 1.91
 -1 -3 -18 0.76 1.02
 -1 -3 -18 0.99 0.81
 -1 -3 -19 1.22 0.79
 -1 -3 -19 0.36 0.63
 -1 -3 -20 0.82 0.47
 1 4 -18 3.94 0.93
 1 4 -17 4.87 1.32
 1 4 -17 3.99 1.2
 1 4 -17 4.56 1.01
 1 4 -16 0.04 1.03
 1 4 -16 -0.71 1.17
 1 4 -16 -0.32 1.62
 1 4 -16 -0.08 1.52
 1 4 -15 5.32 1.52
 1 4 -15 5.1 1.36
 1 4 -14 17.22 2.05
 1 4 -14 16.78 2.01
 1 4 -14 14.2 2.27
 1 4 -14 14.5 2.33
 1 4 -14 15.08 1.96
 1 4 -14 10.53 1.92
 1 4 -13 5.44 2.04
 1 4 -13 4.31 1.27
 1 4 -13 6.29 2.04
 1 4 -13 7.52 2.03
 1 4 -13 8.27 1.8
 1 4 -13 4.57 1.7
 1 4 -13 6.54 1.65
 1 4 -12 60.07 4.36
 1 4 -12 64.51 4.52
 1 4 -12 40.31 3.69
 1 4 -12 62.99 4.1
 1 4 -12 49.26 3.72
 1 4 -12 49.12 3.85
 1 4 -12 57.28 4.53
 1 4 -12 56.47 4.36
 1 4 -12 64.85 4.72
 1 4 -12 66.05 4.1
 1 4 -12 57.55 4.1
 1 4 -11 5.95 1.48
 1 4 -11 6.78 1.87
 1 4 -11 7.97 1.92
 1 4 -11 8.62 1.94
 1 4 -11 8.06 2.12
 1 4 -11 6.03 1.35
 1 4 -11 6.68 2.25
 1 4 -11 9.04 2.27
 1 4 -11 5.23 1.88
 1 4 -11 6.71 1.67
 1 4 -11 4.95 1.56
 1 4 -10 22.78 1.77
 1 4 -10 20.99 2.25
 1 4 -10 24.62 2.46
 1 4 -10 25.5 2.57
 1 4 -10 24.37 2.69
 1 4 -10 24.98 2.45
 1 4 -10 19.84 1.94
 1 4 -10 26.75 2.9
 1 4 -10 24.51 2.86
 1 4 -10 22.47 2.21
 1 4 -10 19.49 2.11
 1 4 -10 19.06 2.08
 1 4 -10 24.2 2.49
 1 4 -9 268.97 15.7
 1 4 -9 281 16.29
 1 4 -9 300.69 16.32
 1 4 -9 294.85 16.08
 1 4 -9 273.47 15.74
 1 4 -9 331.61 16.69
 1 4 -9 335 16.34
 1 4 -9 287.87 15.97
 1 4 -9 283.09 16.17
 1 4 -9 322.73 16.71
 1 4 -9 296.28 16.35
 1 4 -9 237.22 15.99
 1 4 -9 272.11 15.95
 1 4 -9 262.48 16.07
 1 4 -8 344.5 17.66
 1 4 -8 366.64 17.65
 1 4 -8 338.24 17.52
 1 4 -8 344.21 17.61
 1 4 -8 366.72 17.68
 1 4 -7 568.33 27.37
 1 4 -7 569.51 27.44
 1 4 -7 511.86 27.22
 1 4 -7 578.74 27.19
 1 4 -6 1145.55 56.65
 -1 -4 6 979.18 56.5
 1 4 -6 975.44 56.41
 1 4 -6 1077.01 56.5
 1 4 -6 967.32 56.41
 1 4 -5 786.03 42.58
 1 4 -5 744.31 42.67
 1 4 -4 574.52 33.49
 1 4 -4 650.94 33.87
 1 4 -3 635.13 35.79
 1 4 -2 512.43 21.73
 -1 -4 2 337.64 20.19
 1 4 -1 123.25 9.53
 1 4 0 239.83 14.06
 -1 -4 0 139.31 9.02
 -1 -4 -1 939.85 52.31
 1 4 2 1103.45 41.93
 -1 -4 -2 600.86 40.14
 1 4 3 27.23 4.19
 -1 -4 -3 25.47 3.48
 1 4 4 223.22 11.83
 -1 -4 -4 162.5 11.73
 1 4 5 15.17 2.57
 -1 -4 -5 16.77 3.14
 1 4 6 49.25 3.71
 -1 -4 -6 47.13 4.4
 -1 -4 -7 12.91 1.5
 -1 -4 -7 17.39 1.57
 1 4 7 16.09 1.97
 -1 -4 -8 335.99 19.63
 -1 -4 -8 362.13 19.42
 -1 -4 -8 320.3 20.25
 -1 -4 -9 312.57 19.34
 -1 -4 -9 367.29 19.19
 -1 -4 -9 328.14 19.96
 -1 -4 -10 298.36 17.34
 -1 -4 -10 323.31 17.08
 -1 -4 -10 276.21 16.93
 -1 -4 -11 505.69 28.22
 -1 -4 -11 505.74 27.9
 -1 -4 -11 347.99 28.13
 -1 -4 -11 650.53 28.11
 -1 -4 -11 493.56 27.8
 -1 -4 -12 290.78 17.42
 -1 -4 -12 325.45 17.15
 -1 -4 -12 221.71 17.34
 -1 -4 -12 386.51 17.32
 -1 -4 -12 291.94 17
 -1 -4 -13 40.38 3.14
 -1 -4 -13 44.08 2.78
 -1 -4 -13 37.25 2.54
 -1 -4 -13 37.26 2.46
 -1 -4 -14 211.21 12.05
 -1 -4 -14 212.14 11.98
 -1 -4 -15 160.49 9.19
 -1 -4 -15 148.64 8.86
 -1 -4 -15 148.61 8.6
 -1 -4 -15 162.26 8.71
 1 4 15 133.32 8.84
 -1 -4 -16 22.94 2.29
 -1 -4 -17 4.68 1.4
 -1 -4 -17 5.26 0.8
 -1 -4 -17 4.35 0.98
 -1 -4 -18 4.26 0.86
 -1 -4 -18 6.1 1.1
 -1 -4 -18 5.01 1.17
 -1 -4 -19 4.21 0.82
 1 5 -17 73.89 4.37
 1 5 -17 62.85 4.15
 1 5 -16 67.34 4.57
 1 5 -16 66.37 4.55
 1 5 -15 33.43 2.51
 1 5 -15 41.21 2.75
 1 5 -15 36.11 3.08
 1 5 -14 17.57 1.94
 1 5 -13 0.28 1.08
 1 5 -13 2.29 1.9
 1 5 -13 0.42 1.91
 1 5 -13 0.3 1.57
 1 5 -13 1.3 1.87
 1 5 -13 1.89 1.66
 1 5 -13 0.2 1.45
 1 5 -12 41.94 3.44
 1 5 -12 52.1 3.62
 1 5 -12 48.19 3.94
 1 5 -12 47.64 3.96
 1 5 -12 48.79 3.91
 1 5 -12 53.59 3.53
 1 5 -12 47.75 3.92
 1 5 -11 30.36 2.65
 1 5 -11 27.9 3.03
 1 5 -11 24.53 2.8
 1 5 -11 26.86 3.04
 1 5 -11 26.03 2.44
 1 5 -11 23.01 2.46
 1 5 -11 24.2 3
 1 5 -11 26.53 2.79
 1 5 -11 25.23 2.41
 1 5 -11 25.39 2.58
 1 5 -11 20.8 2.11
 1 5 -10 59.52 4.2
 1 5 -10 59.08 4.3
 1 5 -10 56.61 4.44
 1 5 -10 63.32 4
 1 5 -10 43.49 3.6
 1 5 -10 57.2 3.83
 1 5 -10 53.31 3.46
 1 5 -10 59.41 4.47
 1 5 -10 59.3 4.28
 1 5 -10 49.12 3.78
 1 5 -10 51.46 3.96
 1 5 -10 47.7 3.88
 1 5 -9 24.84 2.3
 1 5 -9 32.83 3.28
 1 5 -9 29.78 2.12
 1 5 -9 28.29 2.89
 1 5 -9 32.54 2.98
 1 5 -9 33.38 2.72
 1 5 -9 27.39 2.26
 1 5 -9 31.33 3.16
 1 5 -9 35.44 2.59
 1 5 -9 30.09 2.27
 1 5 -9 32.41 2.96
 1 5 -9 34.93 3.05
 1 5 -9 25.89 2.64
 1 5 -9 30.36 2.76
 1 5 -8 0.86 0.99
 1 5 -8 1.94 0.92
 1 5 -8 2.79 1.59
 1 5 -8 1.13 1.71
 1 5 -8 2.76 1.98
 1 5 -8 1.16 1.39
 1 5 -8 1.15 0.95
 1 5 -8 1.53 1.64
 1 5 -8 1.4 1.89
 1 5 -8 2.51 1.58
 1 5 -8 1.36 1.24
 1 5 -8 0.78 1.89
 1 5 -7 29.51 3.07
 1 5 -7 30.02 2.85
 1 5 -7 33.22 2.78
 1 5 -7 31.01 2.85
 1 5 -7 31.36 2.96
 1 5 -7 33.83 3.14
 1 5 -7 28.23 2.72
 1 5 -6 47.6 3.8
 1 5 -6 50.65 3.66
 1 5 -6 47.74 3.59
 1 5 -5 355.07 20.56
 1 5 -5 377.27 20.69
 1 5 -5 396.52 21
 1 5 -5 396.2 20.69
 1 5 -4 169.59 9.99
 1 5 -4 182.03 10.48
 1 5 -4 152.66 9.77
 1 5 -4 175.42 9.91
 1 5 -3 267.54 15.29
 1 5 -3 280.24 15.9
 1 5 -3 260.85 15.28
 1 5 -2 22.07 2.11
 1 5 -2 23.3 3.37
 1 5 -2 21.79 2.13
 1 5 -2 15.51 2.12
 -1 -5 2 18.02 1.57
 1 5 -1 127.51 8.73
 -1 -5 1 125.46 7.83
 1 5 0 58.07 5.27
 1 5 1 60.16 5.27
 -1 -5 -2 226 13.66
 1 5 2 245.47 14.21
 -1 -5 -3 115.13 7.6
 1 5 3 124.39 8
 1 5 4 19.16 3.02
 -1 -5 -4 18.62 2.68
 1 5 5 10.18 2.46
 -1 -5 -5 11.75 2.4
 1 5 6 67.58 4.76
 1 5 7 167.3 9.52
 -1 -5 -7 151.07 9.31
 -1 -5 -7 158.73 10.03
 -1 -5 -8 56.73 3.91
 -1 -5 -9 2.01 1.76
 -1 -5 -9 3.12 0.96
 -1 -5 -9 1.37 1.47
 -1 -5 -10 2.46 1.44
 1 5 10 3.08 0.95
 -1 -5 -10 1.52 1.54
 -1 -5 -10 2.51 0.94
 -1 -5 -10 2.96 0.8
 -1 -5 -11 10.12 1.3
 -1 -5 -11 9.14 1.87
 -1 -5 -11 10.04 1.75
 -1 -5 -11 11.64 1.16
 -1 -5 -12 49.02 2.97
 -1 -5 -12 39.8 3.3
 -1 -5 -12 43.55 2.79
 -1 -5 -13 58.59 3.46
 -1 -5 -13 52.23 3.25
 -1 -5 -13 49.79 3.15
 -1 -5 -13 52.53 3.85
 -1 -5 -14 174.32 9.75
 -1 -5 -14 172.58 9.68
 -1 -5 -14 180.83 10.26
 -1 -5 -14 146.05 10.25
 -1 -5 -15 347.22 18.75
 -1 -5 -15 324.15 18.22
 -1 -5 -15 318.82 18.42
 -1 -5 -16 208.59 11.71
 -1 -5 -16 195.57 11.41
 -1 -5 -16 202.14 11.24
 1 5 16 193.64 11.49
 -1 -5 -17 135.24 7.65
 -1 -5 -17 113.61 7.31
 1 5 17 126.5 7.39
 -1 -5 -17 133.96 7.22
 -1 -5 -18 48.2 3.29
 -1 -5 -18 50.67 3.23
 -1 -5 -19 7.95 0.92
 1 6 -16 71.37 4.77
 1 6 -16 79.45 4.84
 1 6 -15 77.48 5.48
 1 6 -15 96.93 5.73
 1 6 -15 92.16 5.73
 1 6 -14 190.94 11.08
 1 6 -14 162.36 10.63
 1 6 -14 199.16 10.65
 1 6 -14 197.63 11.04
 1 6 -14 169.9 10.94
 1 6 -13 179.9 10.43
 1 6 -12 74.55 5.3
 1 6 -12 75.38 5.31
 1 6 -12 69.69 4.76
 1 6 -12 65.48 4.72
 1 6 -12 65.39 5.28
 1 6 -12 86.3 5.03
 1 6 -12 79.44 4.92
 1 6 -11 73.25 5.23
 1 6 -11 71.57 5.06
 1 6 -11 77.22 5.57
 1 6 -11 83.43 5.18
 1 6 -11 80.79 5.65
 1 6 -11 72.92 5.61
 1 6 -11 87.66 5.27
 1 6 -11 78.83 5.61
 1 6 -10 27.18 2.84
 1 6 -10 22.44 2.83
 1 6 -10 22.77 2.42
 1 6 -10 23.98 3.04
 1 6 -10 24.22 2.85
 1 6 -10 23.83 2.35
 1 6 -10 25.94 2.9
 1 6 -10 22.4 2.05
 1 6 -10 22.29 2.68
 1 6 -10 26.14 2.45
 1 6 -10 25.45 2.46
 1 6 -9 27.19 2.39
 1 6 -9 28.64 2.35
 1 6 -9 24.84 2.1
 1 6 -9 21.89 2.88
 1 6 -9 23.49 2.69
 1 6 -9 23.36 2.82
 1 6 -9 22.93 2.78
 1 6 -9 22.05 2.45
 1 6 -9 27.58 3.06
 1 6 -9 25.24 2.76
 1 6 -9 24.51 2.55
 1 6 -8 1.18 1.87
 1 6 -8 1.56 1.94
 1 6 -8 1.52 1.86
 1 6 -8 0.95 1.9
 1 6 -8 1.88 1.8
 1 6 -8 1.64 1.26
 1 6 -8 1.21 1.61
 1 6 -8 0.92 1.67
 1 6 -8 0.28 0.96
 1 6 -7 124.02 7.94
 1 6 -7 128.16 7.41
 1 6 -7 126.38 8.28
 1 6 -7 128.35 7.93
 1 6 -7 125.82 8.08
 1 6 -7 142.14 8.13
 1 6 -7 130.91 7.68
 1 6 -7 123.45 8.11
 1 6 -6 375.87 21.16
 1 6 -6 374.4 21.16
 1 6 -6 360.18 20.7
 1 6 -6 356.14 21.31
 1 6 -6 376.63 21.33
 1 6 -6 379.13 21.48
 1 6 -6 409.7 21.33
 1 6 -5 267.82 15.78
 -1 -6 5 223.24 15.76
 1 6 -5 294.24 15.63
 1 6 -5 261.72 15.46
 1 6 -5 270.08 15.77
 1 6 -5 278.1 15.61
 1 6 -5 281.04 15.5
 1 6 -4 38.92 3.14
 1 6 -4 36.62 3.43
 1 6 -4 34.05 2.91
 1 6 -4 34.49 3.05
 1 6 -3 2.3 1.77
 1 6 -3 0.36 1.59
 1 6 -3 -0.69 1.66
 1 6 -2 3.57 1.8
 1 6 -2 3.48 1.65
 1 6 -2 3.29 1.68
 1 6 -1 4.08 1.6
 1 6 -1 4.19 1.52
 1 6 -1 4.45 1.63
 1 6 0 171.81 9.46
 1 6 0 173.44 9.42
 -1 -6 -1 5.72 1.67
 1 6 1 3.39 1.38
 1 6 1 4.91 1.38
 1 6 2 114.42 6.08
 1 6 2 106.88 6.08
 1 6 3 12.28 1.48
 1 6 3 14.15 1.71
 1 6 4 223.79 12.12
 1 6 4 200.95 12.19
 1 6 5 372.32 19.87
 1 6 5 333.66 19.93
 1 6 6 139.56 7.78
 -1 -6 -6 105.12 7.69
 1 6 7 97.49 6.2
 -1 -6 -7 85.28 6.29
 -1 -6 -7 97.42 6.02
 -1 -6 -8 8.3 1.05
 -1 -6 -8 7.41 1.94
 -1 -6 -8 9.89 1.62
 -1 -6 -9 4.38 0.91
 -1 -6 -9 1.49 1.69
 -1 -6 -9 4.64 1.55
 -1 -6 -10 20.35 2.46
 -1 -6 -10 23.02 2.24
 1 6 10 18.02 1.61
 -1 -6 -10 20.15 1.67
 -1 -6 -11 80.25 6.1
 -1 -6 -11 102.79 6.02
 -1 -6 -11 96.63 5.44
 1 6 11 82.69 5.46
 -1 -6 -11 99.8 5.56
 -1 -6 -12 1.11 1.4
 -1 -6 -12 0.79 0.9
 -1 -6 -12 1.08 0.73
 -1 -6 -12 0.38 1.32
 -1 -6 -13 3.05 0.82
 -1 -6 -13 1.75 1.38
 -1 -6 -13 3.14 0.69
 -1 -6 -14 2.46 1.44
 -1 -6 -14 0.56 0.61
 -1 -6 -15 8.54 1.62
 -1 -6 -16 82.3 5.06
 -1 -6 -16 78.3 4.52
 1 6 16 72.67 4.87
 -1 -6 -17 76.53 4.83
 -1 -6 -17 75.85 4.41
 1 6 17 77.69 4.66
 1 6 18 47.04 2.76
 -1 -6 -18 41.1 2.89
 -1 -6 -18 49.28 2.85
 1 6 18 39.41 2.64
 -1 -6 -19 32.2 2.03
 1 7 -16 2.39 0.81
 1 7 -15 7.66 1.38
 1 7 -15 9.92 1.52
 1 7 -15 9.59 1.44
 1 7 -14 37.73 3.02
 1 7 -14 32.24 2.97
 1 7 -14 38.97 2.98
 1 7 -14 33.85 2.64
 1 7 -13 88.96 5.73
 1 7 -13 96.97 6.16
 1 7 -13 82.01 5.43
 1 7 -13 104.82 6.1
 1 7 -13 102.24 6.19
 1 7 -12 122.8 7.7
 1 7 -11 167.56 9.86
 1 7 -11 150.36 9.51
 1 7 -11 177.44 9.96
 1 7 -11 162.88 10.21
 1 7 -11 181.21 10.13
 1 7 -11 182.87 10.22
 1 7 -11 183.67 10.31
 1 7 -11 141.17 9.43
 1 7 -10 161.4 10.28
 1 7 -10 180.06 10.7
 1 7 -10 181.45 10.86
 1 7 -10 186.59 10.59
 1 7 -10 192.73 10.38
 1 7 -10 179.22 10.89
 1 7 -10 161.47 10.05
 1 7 -10 187.55 11.04
 1 7 -10 182.78 10.99
 1 7 -9 245.72 13.21
 1 7 -9 205.53 12.91
 1 7 -9 224.74 13.6
 1 7 -9 241.01 13.5
 1 7 -9 238.58 12.99
 1 7 -9 213.34 12.71
 1 7 -9 230.48 13.45
 1 7 -9 249.57 13.76
 1 7 -9 206.36 12.95
 1 7 -8 79.26 5.34
 1 7 -8 72.14 5.57
 1 7 -8 80.48 5.73
 1 7 -8 69.81 4.92
 1 7 -8 72.39 4.99
 1 7 -8 71.94 5.22
 1 7 -8 80.99 5.44
 1 7 -8 80.19 5.5
 1 7 -8 82.03 4.93
 1 7 -8 75.32 4.58
 1 7 -7 32.65 3.3
 1 7 -7 33.43 3.23
 1 7 -7 35.24 3.34
 1 7 -7 39.98 3.59
 1 7 -7 37.8 2.5
 1 7 -7 40.44 3.61
 1 7 -7 41.41 3.37
 1 7 -7 31.69 2.93
 1 7 -6 1.33 1.03
 1 7 -6 -0.07 1.83
 1 7 -6 1.06 2.07
 1 7 -6 -0.77 1.66
 1 7 -6 -0.18 1.75
 1 7 -6 1.15 1.62
 1 7 -6 0.92 1.49
 1 7 -6 0.2 2.03
 1 7 -6 0.64 1.75
 1 7 -5 16.74 2.14
 1 7 -5 13.4 2.41
 1 7 -5 20 2.3
 1 7 -5 11.8 2.36
 1 7 -5 15.13 1.96
 -1 -7 5 13.45 2.42
 1 7 -5 17.74 2.23
 1 7 -5 14.21 2.13
 1 7 -5 15.44 1.95
 1 7 -5 17.22 1.53
 1 7 -5 18.56 2.54
 1 7 -5 12.59 2.21
 1 7 -4 8.13 1.82
 1 7 -4 7.19 1.84
 1 7 -4 11.41 1.94
 1 7 -4 6 1.04
 1 7 -4 8.96 1.67
 1 7 -4 6.74 1.75
 1 7 -4 9.46 2.09
 1 7 -4 11.2 2.19
 1 7 -4 10.33 1.87
 -1 -7 4 6.98 1.92
 1 7 -4 7.62 1.63
 1 7 -4 9.65 2.15
 1 7 -3 1.4 1.48
 -1 -7 3 2.89 1.6
 1 7 -3 0.15 1.62
 1 7 -3 1.18 1.44
 1 7 -3 0.94 0.78
 1 7 -3 2 1.87
 1 7 -3 1.7 1.96
 1 7 -3 2.08 1.66
 1 7 -3 0.34 1.64
 1 7 -3 1.85 1.77
 1 7 -3 2.57 1.83
 1 7 -3 0.44 1.56
 1 7 -2 8.91 1.78
 1 7 -2 8.55 2.24
 1 7 -2 7.93 1.94
 1 7 -2 11.91 1.88
 -1 -7 2 6.26 1.76
 1 7 -2 13.4 1.99
 1 7 -2 8.25 1.98
 1 7 -1 -1.08 1.51
 1 7 -1 0.76 1.51
 1 7 -1 0.48 1.44
 1 7 -1 -0.27 1.78
 1 7 0 9.33 1.59
 1 7 0 9.21 1.67
 1 7 0 8.09 1.56
 1 7 0 7.89 1.99
 -1 -7 -1 5.8 1.47
 1 7 1 11.29 1.76
 1 7 1 10.11 1.54
 1 7 1 11.22 2.01
 1 7 2 433.43 23.08
 1 7 2 402.68 23.39
 1 7 2 395.62 22.95
 1 7 3 2.2 1.38
 1 7 3 0.97 1.1
 -1 -7 -3 2.1 1.32
 1 7 3 1.9 1.72
 1 7 4 280.37 16.94
 1 7 4 332.95 16.68
 1 7 4 360.16 16.86
 1 7 4 297.87 16.48
 -1 -7 -4 283.27 17.08
 1 7 5 524.5 26.78
 1 7 5 461.65 26.74
 1 7 5 586.27 26.96
 1 7 5 464.34 27.04
 -1 -7 -5 466.97 27.18
 -1 -7 -5 352.09 26.94
 1 7 6 499.66 26.03
 1 7 6 471.6 26.04
 1 7 6 434.84 26.26
 -1 -7 -6 457.49 26.4
 1 7 7 544.38 28.49
 1 7 7 590.42 28.65
 1 7 7 538.84 28.54
 1 7 7 493.06 28.75
 -1 -7 -7 499.8 28.8
 1 7 8 610.02 28.46
 -1 -7 -8 406.24 28.68
 1 7 8 468.99 28.15
 -1 -7 -8 550.66 28.55
 -1 -7 -9 168.19 9.02
 -1 -7 -9 134.51 9.63
 1 7 9 145.18 9.03
 -1 -7 -9 178.82 9.55
 -1 -7 -10 47.05 2.85
 1 7 10 40.14 2.86
 -1 -7 -10 45.86 3.4
 -1 -7 -11 14.46 1.34
 -1 -7 -11 11.85 1.77
 1 7 11 11.36 1.35
 -1 -7 -11 10.17 1.88
 1 7 12 0.8 0.91
 -1 -7 -12 0.2 1.43
 -1 -7 -13 0.81 0.54
 -1 -7 -13 0.91 1.41
 -1 -7 -14 3.43 1.39
 -1 -7 -15 51.38 3.35
 1 7 15 54.24 3.79
 -1 -7 -15 58.94 3.93
 -1 -7 -16 4.33 0.59
 1 7 16 6.33 1.17
 -1 -7 -16 4.52 1.24
 1 7 16 4.46 1.23
 1 7 17 2.05 0.82
 -1 -7 -17 3.08 0.95
 1 7 17 2.32 0.93
 -1 -7 -18 2.84 0.66
 1 8 -14 5.99 1.33
 1 8 -14 3.73 1.04
 1 8 -14 5.68 1.41
 1 8 -13 10.05 1.73
 1 8 -13 5.59 1.03
 1 8 -13 5.98 1.33
 1 8 -13 5.78 1.71
 1 8 -12 1.72 1.13
 1 8 -12 0.11 1.29
 1 8 -12 0.93 1.41
 1 8 -12 -0.89 1.59
 1 8 -12 -0.08 1.7
 1 8 -11 10.6 1.95
 1 8 -11 13.3 1.86
 1 8 -11 7.94 1.51
 1 8 -10 18.84 2.63
 1 8 -10 19.94 2.74
 1 8 -10 22.17 2.37
 1 8 -10 16.78 2
 1 8 -10 20.93 2.47
 1 8 -9 133.14 8.18
 1 8 -9 140.93 8.04
 1 8 -9 126.15 7.89
 1 8 -9 115.09 7.15
 1 8 -9 134.69 7.76
 1 8 -9 123.94 8.11
 1 8 -9 109.34 7.33
 1 8 -8 43.02 3.61
 1 8 -8 58.46 4.54
 1 8 -8 57.25 4.19
 1 8 -8 56.06 4.07
 1 8 -8 52.61 4.17
 1 8 -8 51.98 4.34
 1 8 -7 54.56 3.6
 1 8 -7 62.07 4.81
 1 8 -7 64.07 4.59
 1 8 -7 52.24 4.4
 1 8 -7 60.39 4.36
 1 8 -7 62.58 4.35
 1 8 -7 57.65 4.74
 1 8 -6 142.88 9.05
 1 8 -6 147.96 8.6
 1 8 -6 128.66 8.66
 1 8 -6 152.01 9.1
 1 8 -6 155.69 8.91
 1 8 -6 129.66 8.69
 1 8 -6 134.31 8.03
 1 8 -6 142.31 8.67
 1 8 -5 39.83 2.69
 1 8 -5 47.03 3.61
 1 8 -5 32.79 3.51
 1 8 -5 41.41 3.79
 1 8 -5 35.44 3.11
 1 8 -5 45.6 3.88
 1 8 -5 38.65 3.31
 -1 -8 5 39.53 3.88
 1 8 -5 37.34 3.3
 1 8 -5 39.07 3.37
 1 8 -5 37.06 3.3
 1 8 -4 15.43 1.91
 1 8 -4 12.7 1.28
 1 8 -4 10.25 2
 -1 -8 4 8.58 2.14
 1 8 -4 13.55 2.45
 1 8 -4 16.07 2.23
 1 8 -4 13.73 2.15
 1 8 -4 17.28 2.65
 1 8 -4 13.06 2.08
 1 8 -4 10.76 2.48
 -1 -8 3 1.59 1.72
 1 8 -3 1.59 1.94
 1 8 -3 3.3 1.67
 1 8 -3 3.06 1.41
 1 8 -3 2.31 0.84
 1 8 -3 2.13 1.71
 1 8 -3 1.42 1.73
 1 8 -3 0.75 2.07
 1 8 -3 3.59 1.68
 1 8 -3 0.61 1.9
 1 8 -2 2.1 1.5
 -1 -8 2 1.95 1.52
 1 8 -2 1.49 1.91
 1 8 -2 0.45 1.7
 1 8 -2 0.93 1.38
 1 8 -2 0.08 1.76
 1 8 -2 0.28 1.68
 1 8 -2 1.03 1.83
 1 8 -2 2.88 1.76
 1 8 -2 0.26 0.76
 1 8 -2 2.04 1.9
 1 8 -1 5.95 1.8
 -1 -8 1 4.48 1.75
 1 8 -1 3.47 1.46
 1 8 -1 10.42 1.99
 1 8 -1 9.14 2.18
 1 8 -1 7.31 0.99
 1 8 -1 5.74 1.21
 1 8 -1 7.79 1.98
 1 8 -1 6.05 1.65
 1 8 -1 4.49 1.7
 1 8 -1 9.26 2.12
 1 8 0 60.17 4.96
 1 8 0 75.09 4.83
 1 8 0 91.49 5.14
 1 8 0 82.27 4.7
 -1 -8 0 59.33 5.34
 1 8 0 69.61 5.44
 1 8 0 81.68 5.52
 1 8 0 100.55 5.77
 1 8 0 89.99 5.36
 1 8 0 88.51 5.36
 1 8 1 13.89 1.98
 1 8 1 11.86 1.21
 1 8 1 10.84 1.48
 1 8 1 12.01 2.11
 1 8 1 13.04 2.13
 1 8 1 10.41 1.66
 1 8 1 14.51 1.94
 -1 -8 -1 8.92 1.93
 1 8 2 1.68 1.16
 1 8 2 0.26 1.56
 1 8 2 -0.85 1.81
 1 8 2 0.19 1.43
 1 8 2 0.18 1.67
 -1 -8 -2 0.62 1.63
 1 8 2 0.25 0.87
 1 8 2 -0.2 1.02
 1 8 2 0.55 1.24
 1 8 3 48.77 3.7
 1 8 3 67.26 3.48
 1 8 3 52.63 3.52
 1 8 3 62.25 3.97
 1 8 3 54.3 4.16
 -1 -8 -3 50.32 4.1
 -1 -8 -3 38.67 3.65
 1 8 3 47.82 3.52
 1 8 3 65.11 3.92
 1 8 4 0.41 1.31
 1 8 4 -0.69 1.47
 1 8 4 -0.52 1.56
 1 8 4 0.68 1.04
 1 8 4 0.34 0.93
 -1 -8 -4 1.73 1.61
 -1 -8 -4 0.57 1.17
 1 8 4 1.04 1.31
 1 8 5 58.61 3.6
 1 8 5 42.04 3.1
 1 8 5 43.97 3.63
 -1 -8 -5 47.7 3.79
 -1 -8 -5 33.45 3.39
 1 8 5 58.86 3.47
 1 8 5 46.55 3.33
 1 8 6 15.91 1.64
 1 8 6 17.63 2.21
 -1 -8 -6 17.71 2.25
 1 8 6 22.28 1.93
 1 8 6 18.79 1.98
 1 8 7 39.15 2.87
 1 8 7 34.87 2.65
 1 8 7 34.45 3.14
 1 8 7 42.92 2.89
 -1 -8 -7 39.45 3.04
 -1 -8 -7 36.53 3.17
 -1 -8 -8 227.2 17.09
 1 8 8 365.48 17.02
 1 8 8 279.15 16.68
 -1 -8 -8 322.71 17.1
 -1 -8 -9 139.06 10.47
 1 8 9 160.41 10.01
 1 8 10 158.68 8.95
 -1 -8 -10 144.23 9.59
 -1 -8 -11 116.05 8.52
 -1 -8 -11 136.26 8.31
 1 8 11 125.66 7.9
 -1 -8 -12 121.73 7.41
 1 8 12 107.91 6.96
 1 8 13 137.73 7.38
 -1 -8 -13 106.13 7.37
 1 8 14 60.99 4.74
 -1 -8 -14 73.6 4.88
 1 8 15 24.84 2.42
 -1 -8 -15 31.01 2.47
 1 8 16 0.22 0.79
 -1 -8 -16 -0.48 0.88
 1 8 16 0.22 0.99
 1 8 17 12.55 1.19
 1 9 -13 14.67 1.42
 1 9 -12 12.43 1.86
 1 9 -12 15.09 1.83
 1 9 -12 13.76 1.56
 1 9 -12 9.2 1.2
 1 9 -11 12.36 2.06
 1 9 -11 11.51 1.61
 1 9 -11 14.66 1.6
 1 9 -11 9.73 1.35
 1 9 -11 11.65 1.96
 1 9 -10 2.32 0.93
 1 9 -10 3.13 1.78
 1 9 -10 1.5 1.26
 1 9 -10 5.37 1.77
 1 9 -10 0.84 1.21
 1 9 -10 1.96 1.3
 1 9 -9 4.31 1.46
 1 9 -8 12.37 1.84
 1 9 -8 8.05 1.59
 1 9 -8 8.55 2.3
 1 9 -8 10.14 2.35
 1 9 -7 7.11 1.74
 1 9 -7 5.62 1.49
 1 9 -7 6.12 2.06
 1 9 -7 5.8 2.23
 1 9 -6 4.27 1.86
 1 9 -6 3.41 2.06
 1 9 -6 3.21 1.45
 1 9 -6 5.16 2.23
 1 9 -6 2.67 1.64
 1 9 -6 3.25 0.99
 1 9 -5 0.6 1.72
 1 9 -5 0.44 2.13
 1 9 -5 0.35 2.26
 1 9 -5 0.15 1.16
 -1 -9 5 0.67 1.76
 1 9 -5 0.4 1.52
 1 9 -5 1.49 1.85
 1 9 -5 1.48 0.99
 1 9 -4 8.96 1.86
 1 9 -4 10.25 2.21
 1 9 -4 6.41 1.65
 1 9 -4 5.57 1.86
 1 9 -4 8.53 2.27
 1 9 -4 6.29 2.02
 -1 -9 4 7.04 1.98
 1 9 -4 5.28 2.43
 1 9 -4 7.49 1.21
 1 9 -3 4.78 1.58
 1 9 -3 8.04 2.19
 1 9 -3 8.63 1.75
 -1 -9 3 5.89 1.91
 1 9 -3 9.34 2.19
 1 9 -3 4.82 1.83
 1 9 -3 5.11 2
 1 9 -3 6.35 0.96
 1 9 -2 3.38 1.86
 1 9 -2 2.6 2.2
 1 9 -2 5.89 1.67
 1 9 -2 5.49 1.96
 1 9 -2 3.52 1.55
 -1 -9 2 4.53 1.69
 1 9 -2 5.33 0.92
 1 9 -1 121.91 8.54
 1 9 -1 116.57 8.04
 1 9 -1 127.64 7.89
 1 9 -1 118.16 8.12
 1 9 -1 156.52 7.84
 -1 -9 1 119.91 8.63
 1 9 -1 133.17 8.58
 1 9 -1 153.19 8.54
 1 9 -1 184.19 8.74
 1 9 0 71.59 4.41
 1 9 0 63.51 4.3
 -1 -9 0 46.65 4.29
 1 9 0 50.9 4.28
 1 9 0 54.29 4.41
 1 9 0 44.96 3.83
 1 9 0 50.62 3.61
 1 9 0 65.13 3.52
 1 9 1 2.53 1.19
 1 9 1 4.2 0.94
 1 9 1 3.92 1.47
 1 9 1 5.41 1.86
 1 9 1 5.41 1.91
 -1 -9 -1 4.11 1.79
 1 9 1 2.45 1.76
 1 9 2 11.18 1.46
 1 9 2 12.63 1.24
 1 9 2 9.4 1.76
 1 9 2 12.52 1.99
 1 9 2 12.1 2
 -1 -9 -2 8.82 2.04
 1 9 2 9.5 2.15
 1 9 3 26.08 2.6
 1 9 3 36.64 2.23
 1 9 3 26.78 2.34
 -1 -9 -3 25.03 3.03
 1 9 3 37.47 2.89
 1 9 3 28.45 3
 1 9 4 1.47 1.36
 -1 -9 -4 0.81 1.6
 1 9 4 0.53 0.87
 1 9 4 1.82 1.11
 -1 -9 -4 -0.09 1.33
 1 9 4 1.41 1.42
 1 9 4 1.41 1.72
 1 9 5 4.87 1.51
 -1 -9 -5 2.74 1.7
 1 9 5 4.37 1.02
 1 9 5 3.32 1.22
 -1 -9 -5 3.65 1.45
 1 9 5 4.25 1.52
 1 9 5 6.59 1.81
 1 9 6 6.46 1.74
 1 9 6 4.24 1.03
 1 9 6 1.63 1.15
 -1 -9 -6 5.43 1.41
 -1 -9 -6 3.21 1.58
 -1 -9 -6 1.89 1.44
 1 9 6 5.64 1.49
 1 9 6 3.41 1.37
 1 9 7 8.45 1.93
 1 9 7 8.66 1.26
 1 9 7 7.14 1.36
 1 9 7 8.95 1.65
 -1 -9 -7 11.12 1.72
 1 9 7 12.31 1.68
 -1 -9 -7 9.7 1.79
 -1 -9 -7 12.1 2
 1 9 8 0.37 1.11
 -1 -9 -8 0.3 1.38
 1 9 9 -0.18 1.26
 1 9 9 -0.48 1.09
 -1 -9 -9 0.33 1.31
 -1 -9 -9 0.21 1.42
 1 9 10 5.49 1.43
 -1 -9 -10 3.29 1.66
 1 9 10 4.84 1.1
 -1 -9 -10 5.26 1.4
 -1 -9 -11 82.06 5.45
 1 9 11 75.14 5.09
 1 9 12 98.82 6.53
 -1 -9 -12 112.26 6.88
 1 9 13 69.88 5.12
 1 9 13 75.83 4.85
 -1 -9 -13 83.99 5.21
 -1 -9 -14 112.1 7.08
 1 9 14 99.84 7.03
 1 9 15 110.77 5.56
 -1 -9 -15 83.9 5.54
 1 9 15 77.8 5.53
 1 9 15 98.44 5.37
 1 9 16 29.74 1.99
 1 9 16 27.85 1.75
 1 10 -12 10.02 1.08
 1 10 -12 6.15 0.7
 1 10 -11 1.01 0.95
 1 10 -11 -0.7 0.78
 1 10 -10 0.8 0.95
 1 10 -10 0.25 1.11
 1 10 -10 1.2 0.64
 1 10 -10 1.4 0.95
 1 10 -9 1.84 1.72
 1 10 -9 3.33 1.15
 1 10 -9 2.62 1.26
 1 10 -9 2.71 1.16
 1 10 -9 3.47 0.85
 1 10 -8 21.58 1.81
 1 10 -8 23.96 2.03
 1 10 -8 21.97 2.2
 1 10 -8 30.43 2.23
 1 10 -8 27.36 2.82
 1 10 -7 16.4 1.86
 1 10 -6 4.91 2.01
 1 10 -6 2.22 1.18
 1 10 -6 3.09 1.38
 1 10 -6 3.47 1.43
 1 10 -5 1.91 1.18
 1 10 -5 2.82 1.44
 1 10 -5 1.74 1.11
 1 10 -5 3.56 2.11
 1 10 -5 3.58 0.92
 1 10 -5 3.62 1.39
 1 10 -5 3.96 1.44
 1 10 -4 7.63 1.63
 1 10 -4 10.91 1.76
 1 10 -4 6.22 1.52
 1 10 -4 10.07 1.17
 1 10 -4 6.59 1.28
 1 10 -4 8.02 1.38
 1 10 -3 1.82 1.45
 1 10 -3 1.31 1.35
 1 10 -3 1.59 0.97
 1 10 -3 2.79 1.72
 -1 -10 3 0.35 1.66
 1 10 -3 1.22 1.13
 1 10 -3 2.09 1.44
 1 10 -2 57.75 4.09
 -1 -10 2 52.62 4.61
 1 10 -2 56.84 4.15
 1 10 -2 62.17 4.61
 1 10 -2 64.3 3.71
 -1 -10 1 48.79 4.31
 1 10 -1 49.84 3.87
 1 10 -1 48.9 4.27
 1 10 -1 60.37 3.43
 -1 -10 0 58.03 4.67
 1 10 0 60.29 3.85
 1 10 0 49.57 4.09
 1 10 0 57.73 4.53
 1 10 0 67.52 3.74
 -1 -10 -1 161.6 10.81
 1 10 1 164.11 10.04
 1 10 1 152.23 10.27
 1 10 1 161.22 10.67
 -1 -10 -2 94.5 6.85
 1 10 2 99.45 6.11
 1 10 2 87.03 6.32
 1 10 2 94.46 6.69
 1 10 2 115.28 5.98
 -1 -10 -3 153.04 9.72
 1 10 3 137.62 9.07
 1 10 3 138.25 8.82
 1 10 3 144.2 9.43
 1 10 3 174.16 8.75
 -1 -10 -4 210.55 12.95
 1 10 4 194.18 12.31
 1 10 4 193.36 12.1
 1 10 4 197.33 12.67
 -1 -10 -5 50.55 4.16
 1 10 5 42.58 3.32
 1 10 5 47.52 3.63
 1 10 5 42.75 3.83
 1 10 6 55.48 2.99
 1 10 6 40.25 3.61
 1 10 6 61.19 3.56
 -1 -10 -6 45.34 3.9
 -1 -10 -6 31.58 3.5
 1 10 6 41.36 3.06
 1 10 6 39.23 3.05
 1 10 6 48.07 3.39
 1 10 7 5.49 1.47
 1 10 7 5.04 1.09
 1 10 7 4.18 1.14
 1 10 7 4.67 0.97
 1 10 7 5.63 1.48
 -1 -10 -7 3.12 1.6
 1 10 7 3.19 1.3
 1 10 8 29.67 2
 -1 -10 -8 25.99 2.32
 1 10 8 21.81 2.1
 -1 -10 -9 21.71 2.12
 1 10 9 23.65 1.98
 1 10 10 10.6 1.49
 -1 -10 -10 7.35 1.33
 1 10 10 10.49 1.09
 1 10 11 21.16 1.72
 1 10 11 10.14 1.63
 -1 -10 -11 12.51 1.5
 1 10 11 9.74 1.24
 1 10 11 17.15 1.27
 1 10 12 4.85 1.13
 -1 -10 -12 4.53 1.01
 1 10 12 3.52 0.76
 1 10 12 2.46 0.78
 1 10 13 0.44 0.91
 1 10 13 -0.32 1.12
 -1 -10 -13 -0.22 0.82
 1 10 13 0.8 0.58
 1 10 13 0.24 0.58
 1 10 14 2.94 0.82
 1 10 14 1.48 0.5
 1 10 14 1.76 0.44
 1 10 14 0.9 0.98
 1 10 15 9.24 1.04
 1 11 -10 2.74 0.66
 1 11 -10 3.63 0.91
 1 11 -9 4.01 0.86
 1 11 -9 4.77 1.07
 1 11 -9 3.52 0.6
 1 11 -8 0.61 0.85
 1 11 -8 -0.45 1.06
 1 11 -8 1.56 0.7
 1 11 -8 1.09 0.76
 1 11 -7 -0.45 0.86
 1 11 -7 -1.43 1.1
 1 11 -7 0.64 0.8
 1 11 -7 0.83 0.91
 1 11 -6 0.31 0.97
 1 11 -6 -0.31 0.89
 1 11 -6 -0.14 1.16
 1 11 -5 19.5 1.72
 1 11 -5 17.06 1.52
 1 11 -5 14.74 1.72
 1 11 -4 7.54 1.4
 1 11 -4 6.2 1.43
 1 11 -4 4.79 1.12
 1 11 -4 7.49 0.91
 1 11 -4 6.86 1.38
 1 11 -4 7.6 1.18
 1 11 -3 0.26 1.16
 1 11 -3 1.58 1.23
 1 11 -2 0.88 1.23
 1 11 -1 18.52 1.73
 1 11 -1 16.51 1.96
 1 11 -1 21.47 2.06
 1 11 0 6.29 1.25
 1 11 0 6.56 1.51
 1 11 0 7.27 1.59
 1 11 1 12.11 1.9
 1 11 1 8.49 1.34
 1 11 1 11.05 1.23
 1 11 1 8.34 1.61
 1 11 1 10.34 1.68
 1 11 2 92.97 5.07
 1 11 2 63.35 4.38
 1 11 2 63.15 4.71
 1 11 2 85.11 4.87
 1 11 3 45.91 3.67
 1 11 3 71.78 4.15
 1 11 3 48.86 3.97
 1 11 3 49.69 3.64
 1 11 3 63.2 3.5
 1 11 3 82.61 4.33
 1 11 4 193.14 9.42
 1 11 4 135.81 8.96
 1 11 4 207.05 9.53
 1 11 4 147.86 9.23
 1 11 4 140.66 8.93
 1 11 5 210.02 9.87
 1 11 5 140.69 9.4
 1 11 5 146.44 9.36
 1 11 5 153.14 9.64
 1 11 5 220.68 9.93
 1 11 6 168.32 10.01
 1 11 6 170.8 10.02
 1 11 7 150.95 8.47
 1 11 7 180.11 9.01
 1 11 7 176.56 8.98
 1 11 8 36.25 3.2
 1 11 8 67.12 3.58
 1 11 8 46.83 3.1
 1 11 8 42.09 3.1
 1 11 8 56.48 2.99
 1 11 9 11.2 1.48
 1 11 9 10.73 1.27
 1 11 9 14.67 1.1
 1 11 10 4.6 0.92
 1 11 10 6.41 0.73
 1 11 10 4.34 1.13
 1 11 11 -0.15 0.49
 1 11 11 -0.22 0.68
 1 11 11 1.18 0.92
 1 11 11 0.48 0.96
 1 11 12 0.22 0.54
 1 11 12 0.19 0.8
 1 11 12 0.06 0.92
 1 11 13 2.09 0.45
 1 11 13 1.65 0.83
 1 12 -8 0.22 0.5
 1 12 -7 1.48 0.65
 1 12 -7 2.61 0.88
 1 12 -7 1.15 0.51
 1 12 -6 4.42 0.81
 1 12 -6 5.47 1.03
 1 12 -6 4.63 0.73
 1 12 -5 3.45 0.79
 1 12 -5 2.42 0.74
 1 12 -5 2.78 0.98
 1 12 -4 7.57 0.93
 1 12 -4 4.35 0.88
 1 12 -4 4.78 1.13
 -1 -12 4 4.05 0.96
 1 12 -4 5.59 0.92
 1 12 -3 2.59 0.85
 1 12 -3 4.41 0.67
 1 12 -3 4.62 0.95
 -1 -12 3 5.04 1
 1 12 -3 6.91 0.99
 1 12 -2 12.25 1.01
 1 12 -2 14.4 1.32
 1 12 -2 11.01 1.25
 1 12 -1 2.33 0.72
 1 12 -1 1.97 0.76
 1 12 -1 2.56 0.97
 1 12 -1 3.85 0.98
 1 12 0 5.39 1.1
 1 12 0 8.44 1.17
 1 12 0 5.48 1.41
 1 12 1 3.44 1.02
 1 12 1 5.52 1.11
 1 12 1 4.23 1.31
 1 12 2 0.54 1.26
 1 12 2 2.53 0.95
 1 12 2 3.86 1.06
 1 12 2 2.89 0.75
 1 12 3 0.98 0.75
 1 12 3 0.88 0.91
 1 12 3 0.7 1
 1 12 3 2.13 1.3
 1 12 4 0.6 0.75
 1 12 4 2.32 1.25
 1 12 4 0.52 0.95
 1 12 4 0.44 0.87
 1 12 5 32.08 2.33
 1 12 5 33.15 2.14
 1 12 5 22.47 1.85
 1 12 5 23.37 1.95
 1 12 6 50.89 3.08
 1 12 6 54.54 2.96
 1 12 6 38.08 2.73
 1 12 6 34.36 2.65
 1 12 7 51.06 2.93
 1 12 7 33.75 2.57
 1 12 7 33.69 2.52
 1 12 7 50.94 2.77
 1 12 8 66.12 4.05
 1 12 8 60.38 4.04
 1 12 9 65.55 4.45
 1 12 9 102.86 4.77
 1 12 10 57.84 3.42
 1 12 11 26.86 1.69
 1 13 -5 2.18 0.39
 1 13 -4 6.39 0.65
 1 13 -3 22.61 1.36
 1 13 -3 19.37 1.39
 1 13 -2 20.04 1.25
 1 13 -2 11.94 0.96
 -1 -13 1 4.99 0.9
 1 13 -1 6.01 0.88
 -1 -13 0 9.81 1.17
 1 13 0 11.02 0.87
 -1 -13 -1 5.11 0.94
 1 13 1 4.84 0.63
 1 13 1 6.65 0.94
 -1 -13 -2 0.46 0.8
 1 13 2 0.93 0.54
 1 13 2 1.12 0.76
 -1 -13 -3 1.53 0.81
 1 13 3 -0.43 0.79
 1 13 4 2.69 0.8
 1 13 4 2.71 0.51
 -1 -13 -4 3.42 0.83
 1 13 5 6.37 0.72
 1 13 5 7.6 0.95
 1 13 6 7.6 0.76
 1 13 6 9.14 0.89
 1 13 7 1.84 0.51
 1 13 8 0.31 0.43
 1 13 9 4.46 0.48
 -2 12 4 16.56 1.2
 -2 12 3 10.57 0.94
 -2 12 2 3.29 0.68
 -2 12 1 2.84 0.68
 -2 12 0 0.03 0.59
 -2 12 -1 0.9 0.49
 -2 11 10 0.45 0.42
 -2 11 9 1.45 0.58
 -2 11 8 6.57 0.82
 -2 11 7 5.56 0.75
 -2 11 7 5.82 0.84
 -2 11 6 0.68 0.7
 -2 11 6 0.48 0.67
 -2 11 5 1.85 0.69
 -2 11 5 1.81 1.03
 -2 11 5 1.86 0.78
 2 -11 -5 2 0.98
 -2 11 5 1.71 1.04
 -2 11 4 7.33 0.89
 -2 11 4 8.29 1.29
 2 -11 -4 8.07 1.21
 -2 11 4 8.9 1.33
 2 -11 -3 68.57 3.79
 -2 11 3 64.88 3.83
 2 -11 -2 71.3 4.37
 -2 11 2 68.31 4.41
 2 -11 -1 58.61 3.66
 -2 11 1 53.9 3.73
 2 -11 0 46.57 2.63
 -2 11 0 46.41 2.72
 2 -11 1 22.61 1.71
 -2 11 -1 23.83 1.84
 -2 11 -2 4.19 0.86
 -2 11 -2 3.55 0.77
 2 -11 2 4.66 0.99
 -2 11 -2 5.1 1.1
 -2 11 -3 1.12 0.71
 -2 11 -3 -0.67 0.72
 2 -11 3 0.51 0.83
 -2 11 -3 1.13 0.93
 -2 11 -4 1.75 0.8
 -2 11 -4 0.72 0.59
 -2 11 -4 0.12 0.69
 -2 11 -5 0.47 0.62
 -2 11 -6 0.07 0.56
 -2 11 -7 0.39 0.46
 -2 10 12 1.92 0.51
 -2 10 11 -0.57 0.63
 -2 10 11 0.26 0.77
 2 -10 -10 0.47 0.77
 -2 10 10 0.69 0.85
 -2 10 10 0.89 0.73
 -2 10 10 1.15 0.9
 -2 10 9 7.1 1.03
 -2 10 9 8.96 1.23
 2 -10 -9 4.87 1.01
 -2 10 8 18.35 1.61
 2 -10 -8 16.17 1.6
 -2 10 7 7.28 1.16
 -2 10 7 10.04 1.36
 -2 10 6 16.95 1.79
 -2 10 6 13.05 1.56
 -2 10 6 11.19 1.35
 2 -10 -6 13.47 1.52
 -2 10 5 38.65 2.87
 -2 10 5 41.28 3.13
 2 -10 -5 45.58 3.12
 -2 10 4 12.32 1.4
 -2 10 4 13.09 1.74
 2 -10 -4 17.39 1.73
 -2 10 3 1.67 1.46
 -2 10 3 1.93 0.89
 2 -10 -3 2.78 1.21
 -2 10 2 11 1.79
 -2 10 2 7.8 1.06
 2 -10 -2 8.4 1.44
 -2 10 1 20.36 2.17
 2 -10 -1 15.93 1.78
 2 -10 0 61.24 4.04
 2 -10 1 121.61 7.28
 2 -10 2 94.65 6.12
 -2 10 -2 97.71 6.15
 2 -10 3 46.14 3.3
 -2 10 -3 44.94 3.32
 2 -10 4 56.28 3.59
 -2 10 -4 50.99 3.55
 -2 10 -5 40.47 2.66
 2 -10 5 44.98 2.91
 -2 10 -5 40.06 2.84
 -2 10 -5 41.05 2.85
 -2 10 -6 13.84 1.36
 -2 10 -6 15.18 1.5
 -2 10 -7 2.58 0.87
 -2 10 -7 4.26 0.99
 -2 10 -7 3.7 0.67
 -2 10 -8 -0.06 0.83
 -2 10 -8 -0.13 0.72
 -2 10 -9 1.96 0.69
 -2 10 -9 2.07 0.64
 -2 9 14 -0.38 0.74
 -2 9 13 -0.08 0.92
 -2 9 13 0.7 0.51
 -2 9 12 10.87 1.11
 2 -9 -12 11.02 1.35
 -2 9 11 30.45 2.42
 -2 9 11 49 2.73
 -2 9 10 52.96 3.01
 -2 9 10 33.45 2.67
 -2 9 9 69.59 3.8
 -2 9 9 45.31 3.43
 -2 9 8 103.31 6.38
 2 -9 -7 28.55 2.28
 -2 9 7 22.5 2.14
 -2 9 6 -0.7 1.41
 -2 9 6 0.69 1.37
 -2 9 6 -0.53 1.24
 2 -9 -6 -0.52 1.11
 -2 9 6 0.08 1.07
 -2 9 5 17.37 1.98
 -2 9 5 14.07 1.9
 -2 9 5 13.75 1.66
 2 -9 -5 13.1 1.65
 -2 9 5 11.42 1.43
 -2 9 4 21.88 2.3
 -2 9 4 16.97 1.81
 -2 9 4 18.12 2
 2 -9 -4 21.74 2.06
 -2 9 3 2.66 1.55
 -2 9 3 0.4 1.56
 2 -9 -3 2.98 1.67
 2 -9 -3 1.45 1.19
 -2 9 3 0.63 1.03
 -2 9 3 1.21 1.29
 -2 9 3 1.6 1.91
 -2 9 3 -0.77 1.8
 -2 9 2 3.45 1.56
 -2 9 2 4.48 1.1
 -2 9 2 1.05 1.97
 -2 9 2 6.63 1.73
 2 -9 -2 5.3 1.84
 -2 9 2 5.34 1.76
 -2 9 1 4.9 1.5
 -2 9 1 3.79 1.02
 2 -9 -1 5.18 1.83
 -2 9 1 6.74 1.87
 -2 9 1 3.58 1.82
 -2 9 1 3.61 2.05
 -2 9 0 1.41 1.9
 -2 9 0 -0.98 1.72
 -2 9 0 -0.2 1.62
 -2 9 0 1.12 1.36
 2 -9 0 0.83 1.71
 -2 9 -1 -0.98 1.58
 2 -9 1 1.02 1.29
 -2 9 -1 -0.56 1.92
 2 -9 1 0.24 1.71
 2 -9 2 2.49 1.35
 -2 9 -2 4.26 1.92
 -2 9 -3 12 1.66
 2 -9 3 9.7 1.65
 -2 9 -3 9.67 2.16
 -2 9 -4 76.01 5.14
 -2 9 -4 68.99 4.85
 2 -9 4 78.97 4.81
 -2 9 -4 66.08 4.6
 -2 9 -5 87.53 5.66
 2 -9 5 90.05 5.7
 -2 9 -6 65.62 4.42
 -2 9 -6 64.9 4.24
 -2 9 -6 55.93 3.82
 -2 9 -6 56.96 3.91
 -2 9 -6 51.81 4.15
 -2 9 -7 50.77 3.89
 -2 9 -7 54.04 3.95
 -2 9 -7 59.46 4.13
 -2 9 -8 24.44 2.22
 -2 9 -8 22 2.33
 -2 9 -9 12.75 1.82
 -2 9 -9 10.57 1.27
 -2 9 -10 9.08 1.56
 -2 9 -10 7.88 1.04
 -2 9 -10 9.3 1.22
 -2 9 -11 9.99 1.1
 -2 9 -11 7.5 0.84
 -2 8 15 0.69 0.83
 -2 8 14 10.62 0.91
 2 -8 -14 9.95 0.8
 2 -8 -14 12.48 1.32
 -2 8 13 -0.5 0.69
 -2 8 13 0.15 0.88
 2 -8 -13 0.45 0.41
 2 -8 -13 0.78 1.03
 2 -8 -12 4.95 0.81
 -2 8 12 4.87 0.96
 -2 8 11 19.91 1.82
 -2 8 11 14.86 1.47
 -2 8 10 15.34 1.79
 -2 8 9 8.44 1.51
 -2 8 9 7.91 1.52
 -2 8 8 71.35 4.98
 -2 8 8 83.32 5.05
 2 -8 -7 125.11 8.12
 -2 8 7 139.66 7.74
 2 -8 -7 120.74 7.45
 2 -8 -6 222.75 13.59
 -2 8 6 202.93 13.29
 -2 8 6 223.8 12.97
 -2 8 6 249.53 13.2
 2 -8 -5 227.67 13.64
 -2 8 5 204.53 13.34
 -2 8 5 240.38 13.19
 -2 8 4 133.21 8
 -2 8 4 123.1 7.55
 2 -8 -4 116.65 8.01
 -2 8 4 139.79 7.62
 -2 8 3 52.24 4.11
 2 -8 -3 37.46 3.96
 -2 8 3 46.54 3.65
 -2 8 3 41.63 3.82
 -2 8 3 59.49 3.82
 2 -8 -2 0.12 1.84
 -2 8 2 -1.05 1.98
 -2 8 2 0.07 1.45
 -2 8 2 1.56 1.59
 -2 8 2 0.4 1.76
 -2 8 1 3 1.64
 2 -8 -1 3.04 1.82
 -2 8 1 6.15 2.17
 -2 8 1 6.07 1.16
 -2 8 1 7.84 1.91
 2 -8 0 4.7 2.04
 -2 8 0 6 1.89
 -2 8 0 4.71 2.05
 -2 8 0 7.76 2.01
 -2 8 0 2.47 1.55
 2 -8 1 27.15 3.1
 -2 8 -1 27.06 2.97
 -2 8 -1 30.32 3.15
 -2 8 -1 26.71 2.65
 -2 8 -2 58.26 4.57
 2 -8 2 60.4 4.94
 -2 8 -2 58.32 4.69
 -2 8 -2 62.37 4.3
 -2 8 -2 66.58 4.48
 2 -8 3 13.36 2.6
 -2 8 -3 11.14 2.22
 -2 8 -3 8.78 2
 -2 8 -3 10.27 1.83
 -2 8 -3 9.44 1.78
 -2 8 -4 17.12 2.38
 2 -8 4 11.33 2.74
 -2 8 -4 18.37 2.53
 -2 8 -4 12.61 2.18
 -2 8 -4 14.87 2.12
 -2 8 -5 1.6 1.68
 -2 8 -5 3.77 2
 -2 8 -5 1.33 1.67
 -2 8 -5 3.05 1.76
 2 -8 5 2.11 1.51
 -2 8 -5 1.96 1.96
 2 -8 5 0.15 2.26
 -2 8 -5 0.76 1.66
 -2 8 -6 6.61 1.45
 -2 8 -6 8.16 1.82
 -2 8 -6 8.75 1.93
 -2 8 -6 8.62 2.13
 -2 8 -6 12.57 1.93
 -2 8 -6 12.28 2.41
 -2 8 -7 25.7 2.59
 -2 8 -7 18.99 2.29
 -2 8 -7 27.21 2.88
 -2 8 -7 18.99 2.73
 -2 8 -7 22.66 2.3
 -2 8 -8 27.82 2.68
 -2 8 -8 32.29 2.57
 -2 8 -9 14.13 1.64
 -2 8 -9 17.82 2.3
 -2 8 -9 12.65 2.22
 -2 8 -9 11.43 2.03
 -2 8 -10 2.57 1.47
 -2 8 -10 1.56 1.09
 -2 8 -10 3.05 1.67
 -2 8 -10 3.41 1.07
 -2 8 -10 2.55 1.63
 -2 8 -11 8.94 1.81
 -2 8 -11 12.01 1.76
 -2 8 -11 7.63 1.13
 -2 8 -11 10.58 1.68
 -2 8 -12 0.59 1.23
 -2 8 -12 2.31 0.99
 -2 8 -12 0.8 1.29
 -2 8 -12 0.14 0.72
 -2 8 -13 1.47 0.79
 -2 8 -13 -0.46 0.99
 2 -7 -16 1.8 0.36
 2 -7 -16 1.31 0.51
 -2 7 16 0.81 0.86
 2 -7 -15 1.48 0.44
 -2 7 15 1.76 0.8
 2 -7 -15 0.81 0.9
 -2 7 14 5.68 0.8
 2 -7 -14 4.34 0.63
 2 -7 -14 4.55 1.21
 2 -7 -14 5.57 0.97
 -2 7 14 7.96 1.14
 2 -7 -13 0.79 0.74
 2 -7 -13 -1.01 0.92
 -2 7 13 0.59 1.08
 -2 7 13 0.7 0.76
 2 -7 -12 13.65 1.5
 -2 7 12 16.71 1.72
 -2 7 11 47.21 2.97
 2 -7 -11 34.53 2.57
 -2 7 10 22.96 2.03
 2 -7 -10 17.28 1.58
 -2 7 9 10.58 1.62
 2 -7 -9 8.99 1.14
 -2 7 8 1.61 1.38
 2 -7 -8 1.17 0.8
 -2 7 7 11.36 1.95
 -2 7 7 14.6 1.8
 2 -7 -7 12.6 2.1
 -2 7 7 13.96 1.92
 2 -7 -7 12.76 1.53
 2 -7 -6 42.73 3.54
 -2 7 6 44.96 3.12
 -2 7 6 40.24 3.21
 -2 7 5 160.06 9.32
 2 -7 -5 141.03 9.71
 -2 7 5 150.01 9.34
 -2 7 5 174.6 9.76
 -2 7 4 593.78 31.12
 -2 7 4 556 30.98
 2 -7 -4 504.57 31.5
 -2 7 4 528.97 31.09
 -2 7 4 576.14 31.39
 -2 7 3 612.5 32.23
 -2 7 3 571.15 32.03
 2 -7 -3 526.79 32.64
 -2 7 3 543.79 32.16
 -2 7 3 608.03 32.47
 -2 7 2 394.48 19.82
 -2 7 2 341.39 19.5
 2 -7 -2 296.54 20.03
 -2 7 2 330.81 19.65
 -2 7 2 356.14 19.98
 -2 7 1 457.75 22.16
 -2 7 1 366.42 21.78
 2 -7 -1 313.7 22.27
 -2 7 1 380.94 21.92
 -2 7 1 424.07 22.31
 -2 7 0 334.39 16.44
 -2 7 0 276.28 16.05
 2 -7 0 226.25 16.55
 -2 7 0 271.53 16.17
 -2 7 0 301.37 16.57
 -2 7 -1 34.33 3
 -2 7 -1 29.13 2.52
 2 -7 1 24.36 3.14
 -2 7 -1 27.45 2.64
 -2 7 -1 35.23 3.21
 -2 7 -2 1.4 1.23
 2 -7 2 1.84 2.08
 -2 7 -2 1.15 1.51
 -2 7 -2 2.22 1.95
 -2 7 -2 0.7 1.27
 -2 7 -2 1.24 1.8
 2 -7 3 5.87 2.59
 -2 7 -3 7.11 1.85
 -2 7 -3 9.23 2.06
 -2 7 -3 9.02 1.66
 -2 7 -3 9.97 2.28
 -2 7 -3 8.23 2.18
 -2 7 -4 10.19 2.03
 -2 7 -4 15.44 2.67
 -2 7 -4 11.83 2.09
 -2 7 -4 13.17 2.33
 -2 7 -4 15 2.34
 2 -7 4 11.86 2.77
 -2 7 -5 15.73 2.44
 -2 7 -5 16.51 2.57
 -2 7 -5 14.21 2.11
 2 -7 5 11.98 1.95
 2 -7 5 10.79 2.61
 -2 7 -5 13.89 2.34
 -2 7 -5 11.52 2.07
 -2 7 -6 4.41 1.74
 -2 7 -6 3.72 2.1
 -2 7 -6 5.2 2.16
 -2 7 -6 5.33 1.9
 -2 7 -6 6.16 1.86
 -2 7 -7 3.54 1.78
 -2 7 -7 1.39 2.11
 -2 7 -7 1.54 1.62
 -2 7 -7 -0.11 2.04
 -2 7 -8 18.82 2.34
 -2 7 -8 17.69 2.46
 -2 7 -8 20.88 2.74
 -2 7 -8 18.76 2.3
 -2 7 -8 25.72 2.91
 -2 7 -9 6.33 2.18
 -2 7 -9 2.45 1.85
 -2 7 -9 2.4 2.1
 -2 7 -9 4.75 1.66
 -2 7 -10 0.5 1.41
 -2 7 -11 0.09 1.72
 -2 7 -11 -0.75 1.54
 -2 7 -11 0.3 1.21
 -2 7 -11 0.25 1.09
 -2 7 -11 0.72 1.85
 -2 7 -12 15.2 1.51
 -2 7 -12 16.95 1.99
 -2 7 -12 12.49 2.12
 -2 7 -12 11.41 1.37
 -2 7 -12 16.66 2.17
 -2 7 -13 1.53 0.82
 -2 7 -13 0.91 1.35
 -2 7 -13 0.5 1.41
 -2 7 -14 5.6 1.36
 -2 7 -14 5.25 1.25
 -2 7 -14 3.67 0.95
 -2 7 -15 5.5 0.92
 -2 6 17 1.24 0.73
 2 -6 -17 1.11 0.53
 2 -6 -17 0.58 0.36
 2 -6 -16 3.23 0.93
 -2 6 16 2.81 0.85
 2 -6 -16 3.12 0.54
 2 -6 -15 14.23 1.19
 2 -6 -15 15.56 1.16
 2 -6 -15 14.91 1.64
 2 -6 -15 13.59 1.51
 2 -6 -14 47.46 3.44
 2 -6 -14 51.54 3.27
 2 -6 -14 47.2 3.11
 2 -6 -13 46.72 3.64
 -2 6 13 64.62 3.8
 2 -6 -12 46.2 2.98
 -2 6 12 51.5 3.29
 2 -6 -11 1.84 1.15
 2 -6 -11 2.44 1
 -2 6 11 0.98 1.39
 2 -6 -10 2.72 0.99
 2 -6 -9 0.75 1.13
 -2 6 9 1.88 1.32
 -2 6 9 1.93 1.41
 -2 6 8 68.81 4.06
 -2 6 8 65.95 4.06
 2 -6 -7 184.22 11.7
 2 -6 -7 198.71 12.25
 2 -6 -7 195.28 11.79
 -2 6 7 232.42 12.03
 -2 6 7 233.43 11.98
 -2 6 6 30.58 2.41
 -2 6 6 31.96 2.58
 -2 6 6 33.51 2.69
 2 -6 -6 26.2 2.83
 -2 6 5 2.77 1.36
 -2 6 5 3.35 1.21
 2 -6 -5 5.14 1.69
 -2 6 5 2.99 1.52
 -2 6 5 3.1 1.7
 -2 6 4 63.55 4.63
 2 -6 -4 62.75 4.75
 -2 6 4 68.71 4.33
 -2 6 4 63.44 4.17
 -2 6 4 59.78 4.37
 -2 6 4 69.52 4.6
 -2 6 3 234.32 14.74
 2 -6 -3 229.74 14.95
 -2 6 3 253.29 14.46
 -2 6 3 246.73 14.37
 -2 6 3 250.28 14.54
 -2 6 2 264.52 16.73
 2 -6 -2 272.91 17.04
 -2 6 2 309.71 16.53
 -2 6 2 278.88 16.35
 -2 6 2 275.35 16.51
 -2 6 2 333.42 16.9
 -2 6 1 126.22 8.7
 2 -6 -1 125.17 8.97
 -2 6 1 155.02 8.54
 -2 6 1 137.37 8.32
 -2 6 1 132.69 8.46
 -2 6 0 429.57 26.95
 2 -6 0 396.04 27.17
 -2 6 0 537.99 26.83
 -2 6 0 455.71 26.6
 -2 6 0 465.08 26.74
 -2 6 0 580.62 27.26
 2 -6 1 384.14 25
 -2 6 -1 498.19 24.57
 -2 6 -1 413.03 24.25
 -2 6 -1 385.29 24.64
 -2 6 -1 425.78 24.38
 -2 6 -1 487.56 24.78
 -2 6 -2 156.87 9.95
 -2 6 -2 191.6 10.49
 2 -6 2 162.51 11.09
 -2 6 -2 205.1 10.34
 -2 6 -2 155.86 9.87
 -2 6 -2 174.47 10.18
 -2 6 -2 156.8 10.28
 -2 6 -3 299 15.95
 -2 6 -3 250.04 15.37
 2 -6 3 274.85 16.67
 -2 6 -3 276.11 15.76
 -2 6 -3 243.33 15.27
 -2 6 -3 312.96 15.73
 -2 6 -3 266.38 15.61
 -2 6 -4 264.46 16.32
 -2 6 -4 319.2 17.08
 -2 6 -4 300.7 16.89
 -2 6 -4 301.5 16.74
 2 -6 4 276.09 17.38
 -2 6 -5 10.46 1.54
 2 -6 5 8.9 2.44
 -2 6 -5 9.81 2.11
 -2 6 -5 8.15 2.09
 -2 6 -5 11.08 2.37
 -2 6 -6 44.58 3.72
 -2 6 -6 29.61 3.27
 -2 6 -6 41.91 3.69
 -2 6 -6 46.61 3.86
 -2 6 -6 41.08 3.46
 -2 6 -6 41.37 3.51
 -2 6 -7 9.18 2.16
 -2 6 -7 9.74 2.4
 -2 6 -7 7.95 2.19
 -2 6 -7 6.87 2.23
 -2 6 -7 8.46 1.99
 -2 6 -8 -0.19 1.88
 -2 6 -8 0.47 2.2
 -2 6 -8 0.51 1.6
 -2 6 -8 1.8 2.15
 -2 6 -8 0.64 1.93
 -2 6 -9 48.01 4.33
 -2 6 -9 48.88 4.16
 -2 6 -10 30.58 3.09
 -2 6 -10 31.07 3.47
 -2 6 -10 30.26 2.93
 -2 6 -10 36.62 3.57
 -2 6 -10 27.77 2.88
 -2 6 -11 1.42 1.99
 -2 6 -11 1.59 1.82
 -2 6 -11 0.7 1.56
 -2 6 -11 2.96 1.99
 -2 6 -11 2.58 1.31
 -2 6 -12 1.47 1.43
 -2 6 -12 2.24 1.42
 -2 6 -12 1.22 1.12
 -2 6 -13 2.15 1.49
 -2 6 -13 0.68 1.69
 -2 6 -13 -0.33 1.79
 -2 6 -13 1.38 1.21
 -2 6 -13 2.6 1.29
 -2 6 -14 2.45 1.58
 -2 6 -14 0.54 1.57
 -2 6 -14 0.53 0.94
 -2 6 -14 0.05 1.06
 -2 6 -15 3.14 1.28
 -2 6 -15 2.19 1.3
 -2 6 -15 3.19 0.86
 -2 6 -16 11.33 1.2
 -2 6 -16 11.03 1.18
 2 -5 -18 0.05 0.44
 2 -5 -18 -0.04 0.33
 2 -5 -17 0.16 0.47
 -2 5 17 0.51 0.75
 -2 5 17 0.65 0.84
 2 -5 -17 0.36 0.66
 2 -5 -16 2.58 0.71
 -2 5 16 3.35 1.02
 2 -5 -16 1.26 0.58
 2 -5 -16 2.74 1.05
 2 -5 -15 8.42 1.38
 2 -5 -15 6.41 1.12
 2 -5 -15 6.51 0.94
 2 -5 -15 8.36 0.86
 -2 5 15 7.9 1.38
 2 -5 -15 7.03 1.38
 2 -5 -14 72.05 4.68
 2 -5 -13 165.41 10.14
 2 -5 -13 185.83 9.94
 2 -5 -13 165.49 9.79
 2 -5 -12 159.24 8.86
 2 -5 -12 147.18 8.72
 2 -5 -11 191.05 10.61
 2 -5 -11 174.89 10.81
 2 -5 -10 221.31 12.85
 2 -5 -9 173.5 11.35
 2 -5 -9 223.06 11.49
 2 -5 -8 87.5 6.31
 2 -5 -8 112.14 6.42
 2 -5 -8 95.65 6.98
 -2 5 8 121.45 6.46
 2 -5 -7 23.01 2.16
 2 -5 -7 28.94 2.25
 -2 5 7 29.36 2.34
 2 -5 -7 24.54 2.05
 2 -5 -7 25.85 2.88
 2 -5 -7 29.67 2.61
 -2 5 6 2.77 1.36
 -2 5 6 0.78 1.28
 2 -5 -6 1.72 1.36
 2 -5 -6 1.13 1.07
 2 -5 -6 2.04 1.87
 2 -5 -5 133.34 8.25
 2 -5 -5 122.92 8.44
 -2 5 5 136.33 7.82
 -2 5 5 128.93 8.09
 2 -5 -4 50.5 3.91
 2 -5 -4 45.71 4.21
 -2 5 4 51.58 3.45
 -2 5 4 48.6 3.73
 2 -5 -3 22.77 2.68
 -2 5 3 26.88 2.23
 -2 5 3 23.04 2.46
 -2 5 2 1.85 1.37
 2 -5 -2 1.92 2.08
 -2 5 2 2.18 1.76
 -2 5 1 1.72 1.36
 2 -5 -1 5.14 2.35
 -2 5 1 2.15 1.9
 -2 5 0 249.45 15.26
 2 -5 0 242.05 15.72
 -2 5 0 275.01 14.91
 -2 5 -1 3.22 1.23
 -2 5 -1 3.1 1.81
 -2 5 -1 4.07 1.56
 2 -5 1 3.03 2.87
 -2 5 -2 13.33 1.64
 -2 5 -2 12.44 2.12
 -2 5 -2 16.43 2.07
 2 -5 2 17.01 3.45
 -2 5 -3 97.87 5.99
 -2 5 -3 110.82 6.33
 2 -5 3 101.25 7.23
 -2 5 -4 324.54 21.12
 -2 5 -4 361.72 20.97
 -2 5 -4 398.46 20.89
 2 -5 4 389.71 21.81
 -2 5 -5 46.28 3.34
 2 -5 5 48.06 4.06
 -2 5 -5 40.32 3.4
 -2 5 -5 49.12 3.83
 -2 5 -6 12.19 2.28
 -2 5 -6 13.44 1.86
 -2 5 -6 13.92 2.01
 2 -5 6 12.96 2.29
 -2 5 -6 13.16 1.93
 2 -5 6 12.91 1.68
 -2 5 -7 58.07 4.53
 -2 5 -7 55.32 4.39
 -2 5 -7 54.4 3.89
 -2 5 -7 59.68 4.17
 -2 5 -7 56.76 4.03
 -2 5 -7 44.65 3.77
 -2 5 -8 17.67 2.89
 -2 5 -8 21.65 2.33
 -2 5 -8 19.77 2.49
 -2 5 -8 20.61 2.29
 -2 5 -8 18.28 2.67
 -2 5 -8 20.59 2.69
 -2 5 -9 12.68 2.43
 -2 5 -9 8.15 2.18
 -2 5 -9 8.4 1.81
 -2 5 -9 11.33 2.53
 -2 5 -9 9.01 1.88
 -2 5 -10 4.75 2.05
 -2 5 -10 3.06 1.72
 -2 5 -10 6.4 2.37
 -2 5 -10 5.69 1.81
 -2 5 -11 4.25 1.82
 -2 5 -11 5.88 2.32
 -2 5 -11 6.33 1.99
 -2 5 -11 7.53 1.98
 -2 5 -12 3.95 1.69
 -2 5 -12 3.4 2.03
 -2 5 -12 2.89 1.77
 -2 5 -12 2.3 1.72
 -2 5 -13 30.69 2.72
 -2 5 -14 11.39 1.81
 -2 5 -14 8.52 1.58
 -2 5 -14 10.73 2.05
 -2 5 -14 12.13 1.83
 -2 5 -15 21.01 2.46
 -2 5 -15 27.25 2.06
 -2 5 -15 27.28 2.58
 -2 5 -15 27.12 2.3
 -2 5 -16 22.64 2.1
 -2 5 -16 19.2 1.92
 -2 5 -16 19.57 1.75
 -2 5 -17 0.66 0.79
 2 -4 -18 0.75 0.45
 2 -4 -18 0.5 0.65
 2 -4 -17 0.59 0.54
 2 -4 -17 0.23 0.81
 -2 4 17 0.58 0.89
 2 -4 -16 2.37 0.66
 2 -4 -16 3.64 1.22
 2 -4 -16 1.88 0.78
 2 -4 -15 9.47 1.56
 2 -4 -15 10.02 1.46
 2 -4 -14 1.04 0.85
 2 -4 -14 0.17 1.01
 2 -4 -14 1.25 1.32
 2 -4 -13 16.34 1.45
 2 -4 -13 14.55 1.59
 2 -4 -13 14.57 1.96
 2 -4 -12 38.38 2.62
 2 -4 -12 31.51 2.87
 2 -4 -11 156.72 8.91
 2 -4 -11 147.64 9.16
 2 -4 -10 106.78 7.02
 2 -4 -10 121.5 7.01
 2 -4 -9 255.47 15.7
 2 -4 -9 253.32 16.11
 2 -4 -8 464.29 28.1
 2 -4 -8 465.25 28.54
 2 -4 -7 725.32 41.94
 2 -4 -7 758.29 41.24
 2 -4 -7 733.45 41.41
 2 -4 -6 900.72 49.91
 2 -4 -6 898.62 50.53
 2 -4 -5 258.51 15.06
 2 -4 -5 284.86 15.94
 -2 4 4 146.39 8.53
 -2 4 3 70.15 4.59
 2 -4 -3 69.45 5.27
 -2 4 2 16.33 1.73
 2 -4 -2 19.07 3.25
 -2 4 1 1.83 1.25
 2 -4 -1 4.34 3.84
 2 -4 0 97.78 9.56
 -2 4 0 87.94 5.42
 2 -4 1 346.64 19.47
 -2 4 -1 296.53 17.16
 2 -4 2 48.31 5.14
 -2 4 -2 45.02 3.33
 -2 4 -3 457.87 25.73
 -2 4 -4 167.09 9.72
 -2 4 -5 96.99 5.98
 2 -4 6 2.61 1.13
 -2 4 -6 2.81 1.41
 -2 4 -7 3.78 1.34
 -2 4 -7 3.18 1.5
 -2 4 -7 4.62 1.42
 -2 4 -7 4.09 1.51
 -2 4 -7 3.52 2.15
 -2 4 -7 1.8 1.62
 -2 4 -7 3.3 1.42
 -2 4 -7 4.34 1.85
 -2 4 -7 3.83 1.52
 -2 4 -8 8.29 1.59
 -2 4 -8 10.43 1.67
 -2 4 -8 11.03 1.93
 -2 4 -8 10.53 1.86
 -2 4 -8 11.66 1.95
 -2 4 -8 9.57 1.63
 -2 4 -8 11.23 1.74
 -2 4 -8 12.74 2.12
 -2 4 -8 11.66 2.42
 -2 4 -9 57.97 4.07
 -2 4 -9 41.13 3.62
 -2 4 -9 49.22 3.77
 -2 4 -9 67.37 4.45
 -2 4 -9 59.95 4.43
 -2 4 -9 55.95 4.03
 -2 4 -9 66.67 4.03
 -2 4 -9 54.01 4.02
 -2 4 -9 59.97 4.11
 -2 4 -10 6.76 1.52
 -2 4 -10 13.63 1.88
 -2 4 -10 11.59 2.33
 -2 4 -10 13 1.98
 -2 4 -10 10.06 2.07
 -2 4 -10 12.52 2.49
 -2 4 -10 12.81 1.99
 -2 4 -10 9.32 2.12
 -2 4 -11 19.46 2.64
 -2 4 -11 29.28 2.93
 -2 4 -11 24.93 3.16
 -2 4 -11 24.25 2.54
 -2 4 -11 24.47 2.62
 -2 4 -11 26.62 2.94
 -2 4 -12 9.2 2.15
 -2 4 -12 6.86 1.83
 -2 4 -12 7.67 2.45
 -2 4 -12 11.6 2.02
 -2 4 -12 7.89 1.92
 -2 4 -13 142 8.8
 -2 4 -13 128.32 8.42
 -2 4 -13 133.13 8.42
 -2 4 -13 136.89 8.37
 -2 4 -14 3.25 1.63
 -2 4 -14 5.69 1.78
 -2 4 -15 17.01 2.43
 -2 4 -15 20.26 2.17
 -2 4 -15 22.15 2.15
 -2 4 -15 22.38 2.33
 -2 4 -16 15 1.58
 -2 4 -16 13.98 1.78
 -2 4 -16 14.82 1.79
 -2 4 -17 16.67 1.57
 -2 4 -17 18.44 1.78
 2 -3 -19 12.64 1.03
 2 -3 -18 15.94 1.18
 2 -3 -18 16.68 1.41
 2 -3 -17 6.66 0.8
 2 -3 -17 4.81 1.07
 2 -3 -17 6.43 0.92
 2 -3 -16 21.68 2.09
 2 -3 -16 18.64 1.6
 2 -3 -16 19.75 1.49
 2 -3 -15 0.46 0.99
 2 -3 -15 -0.79 1.46
 2 -3 -15 1.01 1.21
 2 -3 -15 -0.34 0.73
 2 -3 -15 0.95 0.9
 2 -3 -14 9.71 1.22
 2 -3 -14 9.62 1.78
 2 -3 -14 9.99 1.4
 2 -3 -14 9.97 1.6
 2 -3 -13 41.13 2.8
 2 -3 -13 41.52 2.91
 2 -3 -12 51.24 3.88
 2 -3 -12 53.82 3.53
 2 -3 -11 41.26 3.24
 2 -3 -11 40.48 3.1
 2 -3 -11 39.36 2.8
 2 -3 -10 2.32 1.74
 2 -3 -10 3.84 1.57
 2 -3 -10 4.52 1.37
 2 -3 -9 34.67 3.46
 2 -3 -9 40.12 3.25
 2 -3 -8 14.27 1.82
 2 -3 -8 9.99 2.28
 2 -3 -7 357.07 20.48
 2 -3 -7 397.04 20.61
 2 -3 -6 1395.25 80.09
 2 -3 -6 1583.15 80.33
 -2 3 6 1406.96 80.11
 2 -3 -5 2364.48 124.92
 -2 3 5 2353.35 124.94
 2 -3 -4 2994.63 143.29
 -2 3 4 2717.63 141.91
 2 -3 -3 1495.31 78.82
 2 -3 -3 1342.55 78.08
 -2 3 3 1410.39 78.55
 2 -3 -2 873.51 44.85
 2 -3 -2 724.83 43.93
 2 -3 -1 141.95 11.53
 2 -3 0 1437.49 81.82
 2 -3 1 4.53 5.1
 -2 3 -2 2.37 5.05
 2 -3 2 5.19 3.48
 -2 3 -3 266.38 16.44
 2 -3 3 320.37 17.34
 2 -3 4 0.87 2.02
 -2 3 -4 0.11 2.67
 -2 3 -5 11.31 2.32
 -2 3 -5 16.31 2.99
 -2 3 -5 10.09 1.58
 2 -3 5 12.15 2.06
 2 -3 6 45.58 3.43
 -2 3 -6 39.97 3.37
 -2 3 -6 43.38 3.17
 -2 3 -7 14.42 2.39
 -2 3 -7 13.82 1.81
 -2 3 -7 14.06 2.18
 -2 3 -8 9.01 1.82
 -2 3 -8 10.84 2.31
 -2 3 -8 13.57 2.09
 -2 3 -8 14.02 1.83
 -2 3 -8 14.01 1.89
 -2 3 -8 13.48 1.69
 -2 3 -8 12.84 2.25
 -2 3 -9 3.26 1.52
 -2 3 -9 2.49 1.53
 -2 3 -9 2.3 2.15
 -2 3 -9 2.47 1.77
 -2 3 -9 2.19 1.3
 -2 3 -9 1.21 1.53
 -2 3 -9 2.01 1.41
 -2 3 -9 1.4 1.45
 -2 3 -9 0.67 1.91
 -2 3 -10 31.85 2.73
 -2 3 -10 22.34 2.51
 -2 3 -10 36.16 3.23
 -2 3 -10 26.33 2.73
 -2 3 -10 29.6 2.7
 -2 3 -10 32.65 2.77
 -2 3 -10 30.59 3.09
 -2 3 -11 99.17 6.36
 -2 3 -11 95.6 6.13
 -2 3 -11 70.99 5.74
 -2 3 -11 93.25 6.1
 -2 3 -11 107.98 6.12
 -2 3 -11 88.51 6.1
 -2 3 -11 117.5 6.63
 -2 3 -12 115 7.05
 -2 3 -12 117.33 7.04
 -2 3 -12 114.22 6.94
 -2 3 -12 128.07 6.9
 -2 3 -12 103.1 6.93
 -2 3 -12 123.5 7.39
 -2 3 -13 169.34 9.91
 -2 3 -13 165.59 9.95
 -2 3 -13 164.28 9.89
 -2 3 -13 188.51 10.52
 -2 3 -13 183.79 9.81
 -2 3 -13 174.94 10
 -2 3 -13 177.07 10.23
 -2 3 -14 70.22 5.09
 -2 3 -14 74.53 5.07
 -2 3 -14 67.31 4.97
 -2 3 -14 81.05 5.5
 -2 3 -14 71.68 5.11
 -2 3 -15 83.42 6.26
 -2 3 -15 91.39 6.07
 -2 3 -16 72.56 4.68
 -2 3 -16 71.96 4.41
 -2 3 -17 35.7 2.69
 -2 3 -17 36.91 2.4
 -2 3 -18 0.55 0.84
 -2 3 -18 1.15 1
 2 -2 -19 18.44 1.42
 2 -2 -18 25.93 2.05
 2 -2 -18 28.34 1.81
 2 -2 -17 47.97 3.09
 2 -2 -17 51.2 3.02
 2 -2 -17 46.45 2.97
 2 -2 -17 50.35 3.33
 2 -2 -16 144.3 8.25
 2 -2 -15 161.14 9.79
 2 -2 -15 164.81 9.37
 2 -2 -15 161.19 9.31
 2 -2 -15 164.51 9.24
 2 -2 -15 147.99 9.2
 2 -2 -15 187.87 9.93
 2 -2 -14 173.77 10.13
 2 -2 -14 154.88 9.5
 2 -2 -14 174.48 9.69
 2 -2 -14 171.66 9.62
 2 -2 -13 133.04 7.34
 2 -2 -13 127.3 7.79
 2 -2 -13 113.69 7.14
 2 -2 -13 129.62 7.32
 2 -2 -13 118.14 7.21
 2 -2 -12 45.39 3.19
 2 -2 -12 40 3.41
 2 -2 -12 40.97 2.87
 2 -2 -12 36.9 2.8
 2 -2 -11 2.44 1.41
 2 -2 -11 5.15 1.45
 2 -2 -11 3.85 1.74
 2 -2 -11 2.61 1.07
 2 -2 -11 3.3 1.01
 2 -2 -10 27.03 2.64
 2 -2 -10 29.18 2.33
 2 -2 -10 24.36 2.29
 2 -2 -10 24.17 1.98
 2 -2 -9 80.55 5.19
 2 -2 -9 89.57 5.62
 2 -2 -9 73.26 5.67
 2 -2 -8 237.76 12.72
 2 -2 -8 185.08 12.84
 2 -2 -7 119.48 7.66
 2 -2 -7 119.04 7.33
 2 -2 -6 6.52 4.7
 2 -2 -6 0.49 1.68
 -2 2 6 2.67 1.75
 2 -2 -6 4.07 2.19
 2 -2 -5 328.55 16.86
 2 -2 -5 291.05 20.74
 2 -2 -4 224.35 14.82
 2 -2 -4 204.64 12.44
 2 -2 -3 85.64 6.17
 2 -2 -3 92.86 7.59
 2 -2 -2 80.55 6.09
 2 -2 -2 79.51 6.2
 2 -2 -1 23.25 3.99
 2 -2 0 10.63 3.84
 2 -2 1 244.51 14.98
 2 -2 2 23.12 3.47
 2 -2 3 277.9 16.11
 2 -2 4 23.55 2.46
 -2 2 -5 50.19 6.73
 2 -2 5 32.63 2.76
 -2 2 -6 25.28 2.68
 2 -2 6 27.98 2.24
 -2 2 -6 22.85 2.56
 -2 2 -6 22.07 2.13
 -2 2 -7 72.19 4.98
 -2 2 -7 81.18 5.28
 -2 2 -7 80.77 5.38
 -2 2 -8 11.33 1.75
 -2 2 -8 8.67 2.12
 -2 2 -8 12.72 2.13
 -2 2 -8 10.52 2.1
 -2 2 -9 7.94 2.12
 -2 2 -9 6.82 1.93
 -2 2 -9 6.96 2.17
 -2 2 -9 5.84 1.66
 -2 2 -9 6.61 1.43
 -2 2 -9 7.66 2.05
 -2 2 -9 5.69 1.95
 -2 2 -9 7.22 1.73
 -2 2 -10 24.01 2.75
 -2 2 -10 22.78 2.26
 -2 2 -10 29.32 3.09
 -2 2 -10 26.92 2.91
 -2 2 -10 21.19 2.53
 -2 2 -10 24.4 2.35
 -2 2 -10 24.4 2.42
 -2 2 -11 3.65 1.71
 -2 2 -11 3.7 1.98
 -2 2 -11 3.07 1.52
 -2 2 -11 4.59 1.62
 -2 2 -11 3.58 1.74
 -2 2 -11 5.44 2.18
 -2 2 -12 30.46 2.76
 -2 2 -12 28.7 2.72
 -2 2 -12 26.6 3.09
 -2 2 -12 27.05 2.63
 -2 2 -12 19.02 2.46
 -2 2 -12 27.59 2.93
 -2 2 -12 25.56 2.72
 -2 2 -13 1.52 1.54
 -2 2 -13 1.45 1.71
 -2 2 -13 1.69 1.59
 -2 2 -13 0.44 1.61
 -2 2 -13 1.52 1.72
 -2 2 -14 31.46 2.88
 -2 2 -14 23.21 2.74
 -2 2 -14 26.88 2.59
 -2 2 -14 27.7 2.71
 -2 2 -14 21.76 2.58
 -2 2 -14 22.88 2.25
 -2 2 -15 84.82 5.77
 -2 2 -15 89.53 5.42
 -2 2 -15 91.77 5.6
 -2 2 -16 197.57 11.3
 -2 2 -16 210.96 11.06
 -2 2 -16 194.32 11.15
 -2 2 -17 154.83 8.29
 -2 2 -17 152.72 7.99
 -2 2 -17 132.1 8.01
 -2 2 -18 84.68 5.35
 -2 2 -18 88.7 5.15
 -2 2 -19 58.18 3.36
 -2 2 -19 52.06 3.36
 2 -1 -19 0.17 0.66
 2 -1 -18 3.08 0.67
 2 -1 -18 3.35 1
 2 -1 -17 27.89 2.35
 2 -1 -17 29.39 2.11
 2 -1 -17 31.38 2.01
 2 -1 -17 27.78 1.99
 2 -1 -16 77.37 4.86
 2 -1 -15 193.18 10.22
 2 -1 -15 165.92 10.05
 2 -1 -15 174.57 9.99
 2 -1 -15 188.69 10.7
 2 -1 -15 178.79 10.15
 2 -1 -15 203.07 10.59
 2 -1 -15 153.36 9.97
 2 -1 -14 270.29 15.68
 2 -1 -14 310.01 15.83
 2 -1 -14 294.1 15.64
 2 -1 -14 246.67 15.77
 2 -1 -14 258.32 15.62
 2 -1 -14 292.77 15.77
 2 -1 -13 598.89 32.27
 2 -1 -13 537.59 32.15
 2 -1 -13 528.91 32.34
 2 -1 -13 656.52 32.95
 2 -1 -13 558.61 32.18
 2 -1 -13 657.06 32.63
 2 -1 -13 605.47 32.31
 2 -1 -12 537.97 27.46
 2 -1 -12 463.17 27.32
 2 -1 -12 528.87 27.67
 2 -1 -12 467.04 27.31
 2 -1 -12 453.14 27.44
 2 -1 -12 538.75 28.02
 2 -1 -11 262.06 15.17
 2 -1 -11 275.78 15.04
 2 -1 -11 238.33 14.93
 2 -1 -11 303 15.36
 2 -1 -11 244.99 14.92
 2 -1 -11 264.75 15.15
 2 -1 -11 311.8 15.8
 2 -1 -10 196.56 12.07
 2 -1 -10 207.44 11.97
 2 -1 -10 246.21 12.38
 2 -1 -10 187.42 11.9
 2 -1 -10 250.15 12.7
 2 -1 -9 332.26 19.64
 2 -1 -9 392.87 20.24
 2 -1 -8 12.68 3.11
 2 -1 -8 8.69 1.57
 2 -1 -8 11.82 2.23
 2 -1 -7 30.92 2.57
 2 -1 -7 39.52 3.2
 2 -1 -6 99.77 5.26
 2 -1 -6 111.35 7.27
 2 -1 -5 290.71 15.06
 2 -1 -5 218.46 13.17
 2 -1 -4 35.69 2.95
 2 -1 -4 58.07 5.63
 2 -1 -3 25.04 2.52
 2 -1 -3 40.17 4.14
 2 -1 -2 15.68 2.24
 2 -1 -1 121.69 7.41
 2 -1 0 1063.2 58.86
 2 -1 1 2999.74 165.02
 2 -1 2 3104.04 170.71
 2 -1 3 346.48 19.53
 2 -1 4 45.89 3.21
 2 -1 5 137.17 8.03
 2 -1 6 20.91 1.93
 -2 1 -6 20.69 2.34
 -2 1 -6 19.45 3.42
 -2 1 -7 13.55 2.14
 -2 1 -7 13.68 1.77
 -2 1 -7 15.84 2.18
 -2 1 -8 69.84 4.95
 -2 1 -8 78.9 5.3
 -2 1 -8 89.01 5.35
 -2 1 -8 80.27 5.19
 -2 1 -9 4.34 2
 -2 1 -9 2.71 1.91
 -2 1 -9 3.18 1.09
 -2 1 -9 2.04 1.76
 -2 1 -10 64.98 4.82
 -2 1 -10 60.78 4.9
 -2 1 -10 78.29 5.11
 -2 1 -10 68.05 4.68
 -2 1 -10 76.53 4.82
 -2 1 -10 82.48 5.34
 -2 1 -10 66.59 4.58
 -2 1 -11 51.89 3.99
 -2 1 -11 48.79 3.96
 -2 1 -11 53.26 4.02
 -2 1 -11 48.02 3.78
 -2 1 -11 57.62 3.96
 -2 1 -11 55.31 4
 -2 1 -11 46.37 3.64
 -2 1 -12 9.19 2.02
 -2 1 -12 7.54 2.18
 -2 1 -12 3.29 2
 -2 1 -12 6.64 1.78
 -2 1 -12 9.3 1.74
 -2 1 -12 6.45 1.83
 -2 1 -12 6.42 1.89
 -2 1 -13 129.33 8.17
 -2 1 -13 112.2 8.05
 -2 1 -13 136.32 8.34
 -2 1 -13 124.27 8.2
 -2 1 -13 156.08 8.33
 -2 1 -13 138.8 8.29
 -2 1 -14 355.7 19.89
 -2 1 -14 372.34 19.73
 -2 1 -14 372.41 20.05
 -2 1 -15 3 1.44
 -2 1 -15 6.09 2
 -2 1 -15 6.16 1.9
 -2 1 -15 3.91 1.63
 -2 1 -15 5.64 1.36
 -2 1 -16 23.71 2.34
 -2 1 -16 18.78 2.16
 -2 1 -17 42.66 2.94
 -2 1 -17 38.5 3.03
 -2 1 -17 42.71 3.01
 -2 1 -18 94.39 6
 -2 1 -18 107.12 5.95
 -2 1 -18 98.05 6.1
 -2 1 -19 80.46 4.83
 2 0 -19 3.44 0.86
 2 0 -19 4.25 0.57
 2 0 -18 8.93 0.98
 2 0 -18 10.76 1.34
 2 0 -17 10.51 1.12
 2 0 -17 12.68 1.46
 2 0 -17 11.09 1.09
 2 0 -17 8.36 1.18
 2 0 -17 9.16 1.57
 2 0 -16 13.46 1.52
 2 0 -15 11.76 1.42
 2 0 -15 15.4 1.61
 2 0 -15 16.59 1.76
 2 0 -15 16.49 1.47
 2 0 -15 13.76 1.65
 2 0 -15 18.45 2.22
 2 0 -14 21.44 1.96
 2 0 -14 19.35 1.72
 2 0 -14 18.14 1.72
 2 0 -14 16.6 1.76
 2 0 -14 22.47 1.98
 2 0 -14 25.34 2.64
 2 0 -14 16.63 2
 2 0 -14 21.62 2.34
 2 0 -13 130.53 8.21
 2 0 -13 151.24 8.71
 2 0 -13 141 8.31
 2 0 -13 117.63 8.17
 2 0 -13 178.25 9.37
 2 0 -13 139.57 8.53
 2 0 -13 151.41 8.44
 2 0 -13 141.34 8.36
 2 0 -13 172.8 9.18
 2 0 -12 193.27 12.31
 2 0 -12 230.61 12.85
 2 0 -12 215.22 12.41
 2 0 -12 189.42 12.31
 2 0 -12 243.68 12.58
 2 0 -12 203.43 12.42
 2 0 -12 263.27 13.24
 2 0 -12 235.23 12.79
 2 0 -12 260.01 13.25
 2 0 -11 287.31 15.4
 2 0 -11 252.7 15.28
 2 0 -11 317.39 15.73
 2 0 -11 248.56 15.12
 2 0 -11 281.13 15.27
 2 0 -11 220.47 15.1
 2 0 -11 265.13 15.41
 2 0 -11 313.45 15.74
 2 0 -11 297.39 15.81
 2 0 -10 766.17 40.61
 2 0 -10 807.43 40.58
 2 0 -10 684.63 40.41
 2 0 -10 627.12 40.42
 2 0 -10 884.95 40.94
 2 0 -10 810.46 40.98
 2 0 -10 678.99 40.55
 2 0 -9 1036.15 57.06
 2 0 -9 1019.6 56.75
 2 0 -8 797.49 43.59
 2 0 -8 771.78 43.31
 2 0 -7 3772.61 196.04
 2 0 -7 3441.8 195.78
 2 0 -6 1340.28 74.4
 2 0 -5 150 7.8
 2 0 -5 109 6.93
 2 0 -4 24.89 2.15
 2 0 -3 63.92 4.08
 2 0 -2 10.29 1.68
 2 0 -1 14.82 1.71
 2 0 0 26.12 2.23
 2 0 1 0.71 1.43
 2 0 2 201.28 11.43
 2 0 3 316.51 17.75
 2 0 4 214.34 12.18
 2 0 5 133.33 7.75
 2 0 6 622.25 34.48
 -2 0 -7 284.15 16.54
 -2 0 -7 300.89 16.67
 -2 0 -8 467.66 25.1
 -2 0 -8 419.15 24.12
 -2 0 -8 394.82 23.96
 -2 0 -8 469.61 24.32
 -2 0 -8 445.35 24.27
 -2 0 -9 390.69 21.69
 -2 0 -9 340.18 20.44
 -2 0 -9 371.83 20.75
 -2 0 -9 375.93 20.59
 -2 0 -10 249.8 14.26
 -2 0 -10 227.75 13.88
 -2 0 -10 236.8 14.12
 -2 0 -10 239.94 14.38
 -2 0 -10 241.63 14.22
 -2 0 -11 343.08 19.1
 -2 0 -11 314.83 18.96
 -2 0 -11 323.63 18.74
 -2 0 -11 359.85 19.17
 -2 0 -11 322.35 19
 -2 0 -11 285.23 18.96
 -2 0 -11 334.37 19.21
 -2 0 -12 106.77 6.53
 -2 0 -12 102.6 6.4
 -2 0 -12 91.36 6.16
 -2 0 -12 93.67 5.91
 -2 0 -12 113.28 6.43
 -2 0 -12 105.82 6.27
 -2 0 -12 94.22 6.26
 -2 0 -12 79.42 6.08
 -2 0 -12 103.48 6.42
 -2 0 -13 8.57 2.26
 -2 0 -13 7.1 1.66
 -2 0 -13 9.29 1.8
 -2 0 -13 7.89 2.15
 -2 0 -13 9.73 1.81
 -2 0 -13 10.45 2.02
 -2 0 -13 6.78 1.66
 -2 0 -14 6.7 1.45
 -2 0 -14 3.99 1.48
 -2 0 -14 7.86 1.84
 -2 0 -14 8.05 2.12
 -2 0 -15 -0.3 1.09
 -2 0 -15 2.05 1.34
 -2 0 -15 -0.21 1.87
 -2 0 -15 1.33 1.75
 -2 0 -15 1.67 1.6
 -2 0 -16 6.58 1.89
 -2 0 -16 3.66 1.63
 -2 0 -17 9.51 1.67
 -2 0 -17 5.49 1.45
 -2 0 -17 6.54 1.62
 -2 0 -18 0.65 1.1
 -2 0 -18 -0.34 1.06
 -2 0 -18 0.2 1.13
 -2 0 -19 6.64 0.85
 -2 0 -19 6.41 1.07
 2 1 -19 48.2 3
 2 1 -19 46.67 2.79
 2 1 -18 8.24 1.06
 2 1 -18 10.56 1.06
 2 1 -18 12.08 1.45
 2 1 -17 15.29 1.62
 2 1 -17 17.41 1.51
 2 1 -17 19.36 1.78
 2 1 -17 18.82 2.02
 2 1 -16 1.77 1.12
 2 1 -15 -0.73 1.48
 2 1 -15 1.79 1.41
 2 1 -15 -0.07 1.25
 2 1 -15 0.23 0.98
 2 1 -15 0.55 1.27
 2 1 -15 0.61 0.98
 2 1 -15 0.95 1.72
 2 1 -15 0.79 1.12
 2 1 -14 16.69 2.25
 2 1 -14 16.61 2.1
 2 1 -14 15.45 1.84
 2 1 -14 16.4 1.77
 2 1 -14 19.27 1.72
 2 1 -14 19.55 2.41
 2 1 -14 14.07 1.67
 2 1 -13 83.81 5.49
 2 1 -13 88.44 5.98
 2 1 -13 90.82 6.04
 2 1 -13 96.84 5.78
 2 1 -13 77.04 5.57
 2 1 -13 95.67 5.53
 2 1 -13 80.89 5.49
 2 1 -13 103.46 5.73
 2 1 -13 100.06 6.09
 2 1 -12 32.93 3.04
 2 1 -12 29.14 2.85
 2 1 -12 29.53 2.45
 2 1 -12 29.82 2.79
 2 1 -12 29.8 2.94
 2 1 -12 32.58 2.78
 2 1 -12 22.64 2.29
 2 1 -12 29.73 2.22
 2 1 -12 33.79 2.65
 2 1 -12 24.1 2.2
 2 1 -12 24.31 2.23
 2 1 -12 27.28 3.03
 2 1 -11 3.24 1.78
 2 1 -11 3.72 1.29
 2 1 -11 5.21 1.79
 2 1 -11 3.12 1.93
 2 1 -11 2.58 1.71
 2 1 -11 3.51 1.39
 2 1 -11 4.2 1.76
 2 1 -11 3 1.38
 2 1 -10 25.61 2.31
 2 1 -10 29.06 2.72
 2 1 -10 24.81 2.52
 2 1 -10 28.46 2.83
 2 1 -10 34.06 2.74
 2 1 -10 25.99 2.12
 2 1 -10 31.39 2.72
 2 1 -10 23.09 2.24
 2 1 -9 217.03 11.83
 2 1 -9 208.95 11.56
 2 1 -9 183.09 11.48
 2 1 -8 163.19 8.88
 2 1 -8 152.83 8.94
 2 1 -8 145.99 8.71
 2 1 -8 139.76 8.68
 2 1 -7 699.1 36.78
 2 1 -7 618.3 36.66
 2 1 -7 686.38 36.87
 2 1 -6 1368.38 75.38
 2 1 -5 209.63 11.93
 2 1 -4 38.89 2.95
 -2 -1 4 41.5 2.75
 -2 -1 3 363.13 20.28
 2 1 -2 248.01 14.8
 -2 -1 2 280.61 14.85
 2 1 -1 68.12 4.28
 2 1 0 41.54 2.96
 2 1 1 9.93 1.63
 2 1 2 6.16 1.44
 2 1 3 195.13 11.58
 -2 -1 -3 212.7 11.6
 2 1 4 75.79 4.96
 -2 -1 -4 79.24 4.76
 2 1 5 74.94 4.69
 -2 -1 -5 75.6 4.58
 2 1 6 1.2 1.15
 -2 -1 -7 32.27 2.85
 -2 -1 -7 27.09 2.41
 -2 -1 -7 27.83 2.72
 -2 -1 -8 78.33 5.4
 -2 -1 -8 77.01 5.07
 -2 -1 -8 79.58 5.09
 -2 -1 -9 373.3 21.7
 -2 -1 -9 382.29 21.77
 -2 -1 -9 377.58 21.9
 -2 -1 -10 864.99 49.9
 -2 -1 -10 882.86 49.62
 -2 -1 -10 924.97 50.03
 -2 -1 -10 931.57 49.87
 -2 -1 -11 497.38 26.66
 -2 -1 -11 458.93 26.75
 -2 -1 -11 486.89 26.46
 -2 -1 -11 430.39 26.56
 -2 -1 -11 410.22 26.51
 -2 -1 -11 475.86 26.86
 -2 -1 -11 488.09 26.69
 -2 -1 -12 492.5 29.18
 -2 -1 -12 525 29.3
 -2 -1 -12 590.84 29.23
 -2 -1 -12 539.74 29.53
 -2 -1 -12 581.86 29.65
 -2 -1 -12 553.68 29.41
 -2 -1 -13 206.69 13.27
 -2 -1 -13 245.26 13.39
 -2 -1 -13 194.12 13.33
 -2 -1 -13 238.08 13.78
 -2 -1 -13 263.03 13.7
 -2 -1 -13 267.6 13.9
 -2 -1 -13 272.5 13.86
 -2 -1 -14 417.12 20.57
 -2 -1 -14 407.73 20.36
 -2 -1 -14 370.34 20.5
 -2 -1 -14 372.22 20.45
 -2 -1 -14 392.25 20.12
 -2 -1 -14 317.08 19.92
 -2 -1 -14 287.8 20.03
 -2 -1 -15 215.2 11.1
 -2 -1 -15 205.7 11.14
 -2 -1 -15 194.38 10.95
 -2 -1 -15 156.65 10.4
 -2 -1 -15 235.06 11.03
 -2 -1 -15 150.48 10.56
 -2 -1 -16 66.62 4.66
 -2 -1 -16 73.42 4.6
 -2 -1 -17 1.76 1.28
 -2 -1 -17 3.72 1.39
 -2 -1 -17 2.88 1.51
 -2 -1 -17 1.27 0.8
 -2 -1 -18 0.39 1.02
 -2 -1 -18 0.62 1.07
 -2 -1 -18 0.45 1.04
 -2 -1 -19 0.75 0.71
 -2 -1 -19 -0.28 0.83
 -2 -1 -20 1 0.52
 2 2 -19 67.55 4.05
 2 2 -18 109.17 6.19
 2 2 -18 104.54 5.89
 2 2 -18 93.66 5.94
 2 2 -17 148.63 8.28
 2 2 -17 162.42 8.66
 2 2 -17 139.38 8.15
 2 2 -17 124.45 8.26
 2 2 -16 195.28 12.24
 2 2 -16 221.87 12.06
 2 2 -15 140.69 8.59
 2 2 -15 138.36 8.92
 2 2 -15 130.83 8.8
 2 2 -15 134.37 8.64
 2 2 -15 151.15 8.63
 2 2 -15 156.7 8.55
 2 2 -15 169.48 9.25
 2 2 -15 152.79 8.67
 2 2 -14 90.25 5.89
 2 2 -14 97.74 6.46
 2 2 -14 91.75 6.16
 2 2 -14 87.53 5.91
 2 2 -14 100.9 5.81
 2 2 -14 96.98 5.91
 2 2 -14 107.66 6.51
 2 2 -14 95.03 6.01
 2 2 -13 54.15 4.05
 2 2 -13 46.12 3.54
 2 2 -13 55.1 4.18
 2 2 -13 48.49 3.88
 2 2 -13 51.95 3.37
 2 2 -13 42.31 3.48
 2 2 -13 54.8 3.6
 2 2 -13 52.3 3.78
 2 2 -13 51.43 3.72
 2 2 -12 43.73 3.5
 2 2 -12 45.43 3.79
 2 2 -12 44.7 3.27
 2 2 -12 42.88 3.68
 2 2 -12 49.15 3.39
 2 2 -12 48.17 3.31
 2 2 -12 38.19 3.15
 2 2 -12 41.19 2.97
 2 2 -12 46.53 3.47
 2 2 -11 69.46 4.55
 2 2 -11 60.8 4.69
 2 2 -11 69.12 4.53
 2 2 -11 81.31 5.23
 2 2 -11 73.07 4.83
 2 2 -11 87.37 4.92
 2 2 -11 69.63 4.9
 2 2 -11 80.03 4.77
 2 2 -11 77.62 5.05
 2 2 -11 82.05 4.97
 2 2 -11 82.01 5.2
 2 2 -11 79.74 5.26
 2 2 -10 135.43 7.75
 2 2 -10 158.7 8.42
 2 2 -10 114.36 7.93
 2 2 -10 127.8 7.75
 2 2 -10 136.12 8.04
 2 2 -10 160.27 8.45
 2 2 -10 141.73 8.11
 2 2 -10 152.69 8.35
 2 2 -10 159.46 8.21
 2 2 -10 136.02 8.18
 2 2 -10 102.88 7.81
 2 2 -10 155.87 8.42
 2 2 -9 226.59 12.06
 2 2 -9 228.65 12.19
 2 2 -9 233.94 12.3
 2 2 -9 227.25 12.27
 2 2 -8 10.26 1.74
 2 2 -8 12.24 1.82
 2 2 -8 12.35 1.86
 2 2 -8 10.99 1.79
 2 2 -7 -1.08 1.57
 2 2 -7 0.47 1.45
 2 2 -7 1.47 1.39
 2 2 -7 0.93 1.43
 2 2 -6 13.85 1.78
 -2 -2 6 16.67 1.43
 2 2 -5 91.11 5.85
 2 2 -4 4.33 1.79
 2 2 -3 3.7 1.78
 2 2 -2 17.8 2.27
 2 2 -2 16.95 1.91
 2 2 -1 132.72 8.11
 2 2 -1 138.68 7.91
 2 2 0 200.19 11.88
 2 2 0 210.85 11.7
 2 2 1 3557.45 200.21
 2 2 1 3698.87 200.05
 2 2 2 1442.81 69.89
 2 2 2 1170.93 69.64
 2 2 3 447.2 21.73
 2 2 3 353.57 21.43
 2 2 4 0.83 1.67
 2 2 5 3.08 1.64
 2 2 6 33.14 2.65
 -2 -2 -7 111.18 7.54
 -2 -2 -7 136.24 9.19
 -2 -2 -7 128.1 7.16
 -2 -2 -8 105.14 6.83
 -2 -2 -8 135.12 7.27
 -2 -2 -8 132.73 9.1
 -2 -2 -8 108.84 7.09
 -2 -2 -9 47.8 3.55
 -2 -2 -9 41.37 3.19
 -2 -2 -9 43.39 3.56
 -2 -2 -10 73.66 4.87
 -2 -2 -10 80.21 5.22
 -2 -2 -10 77.16 5.19
 -2 -2 -10 68.4 5.78
 -2 -2 -11 0.06 1.55
 -2 -2 -11 -1.79 2.02
 -2 -2 -11 -0.34 1.77
 -2 -2 -11 0.34 1.1
 -2 -2 -11 0.78 1.23
 -2 -2 -11 -1.2 1.84
 -2 -2 -11 1.52 1
 -2 -2 -11 1.84 1.7
 -2 -2 -12 65.67 4.32
 -2 -2 -12 58.84 3.78
 -2 -2 -12 52.98 3.67
 -2 -2 -12 66.33 3.73
 -2 -2 -12 58.89 4.23
 -2 -2 -12 61.49 4
 -2 -2 -12 48.17 3.42
 -2 -2 -12 40.45 3.49
 -2 -2 -12 45.55 4.24
 -2 -2 -13 14.98 1.45
 -2 -2 -13 16.1 2.24
 -2 -2 -13 12.62 2.18
 -2 -2 -13 10.05 1.53
 -2 -2 -13 16.54 2.27
 -2 -2 -13 16.35 1.73
 -2 -2 -14 400.14 18.11
 -2 -2 -14 326.67 18
 -2 -2 -14 338.52 18.24
 -2 -2 -14 368.42 17.78
 -2 -2 -14 269.74 17.53
 -2 -2 -14 263.66 17.67
 -2 -2 -15 447.88 23.73
 -2 -2 -15 435.37 24.19
 -2 -2 -15 366.9 23.58
 -2 -2 -15 407.69 23.98
 -2 -2 -16 288.75 17.79
 -2 -2 -16 270.72 17.63
 -2 -2 -16 317.71 17.86
 -2 -2 -17 214.28 14.17
 -2 -2 -17 245.55 14.31
 -2 -2 -18 122.8 6.99
 -2 -2 -18 110.45 6.91
 -2 -2 -19 30.4 2.09
 -2 -2 -19 28.17 2.11
 -2 -2 -20 9.66 0.86
 2 3 -18 7.75 1.07
 2 3 -18 9.76 1.32
 2 3 -18 9.26 0.99
 2 3 -17 55.97 3.49
 2 3 -17 47.7 3.61
 2 3 -16 163.46 9.24
 2 3 -16 176.15 9.74
 2 3 -16 157.03 9.16
 2 3 -16 148.78 9.43
 2 3 -16 151.24 9.08
 2 3 -15 296.61 16.31
 2 3 -15 277.07 16.35
 2 3 -15 314.58 16.87
 2 3 -15 294.89 16.37
 2 3 -15 293.91 16.82
 2 3 -15 258.63 16.41
 2 3 -14 318.8 18.14
 2 3 -14 324.46 18.18
 2 3 -14 287.83 18.17
 2 3 -14 337.62 18.61
 2 3 -14 341.99 18.68
 2 3 -14 353.75 18.15
 2 3 -14 283.58 18.04
 2 3 -13 378.91 18.91
 2 3 -13 305.33 18.84
 2 3 -13 328.87 18.76
 2 3 -13 336.97 19.11
 2 3 -13 292.8 18.61
 2 3 -13 355.11 18.7
 2 3 -13 312.3 18.45
 2 3 -13 351.9 19.2
 2 3 -12 114.67 7.92
 2 3 -12 151.73 8.04
 2 3 -12 124.63 7.73
 2 3 -12 139.64 8.41
 2 3 -12 137.88 8.11
 2 3 -12 138.97 7.76
 2 3 -12 112.9 7.85
 2 3 -12 150.12 8.24
 2 3 -12 141.26 8.14
 2 3 -12 139.53 8.41
 2 3 -12 135.62 8.45
 2 3 -11 65.57 4.72
 2 3 -11 69.48 4.84
 2 3 -11 65.22 4.67
 2 3 -11 61.22 4.32
 2 3 -11 63.61 4.03
 2 3 -11 72.45 4.34
 2 3 -11 70.1 4.4
 2 3 -11 52.34 4.22
 2 3 -11 80.55 4.6
 2 3 -11 64.98 4.47
 2 3 -11 58.87 4.63
 2 3 -11 72.76 4.79
 2 3 -11 64.59 4.07
 2 3 -10 148.33 8.96
 2 3 -10 171.11 9.43
 2 3 -10 147.91 8.35
 2 3 -10 153.87 8.99
 2 3 -10 153.06 8.96
 2 3 -10 163.6 8.79
 2 3 -10 135.18 8.32
 2 3 -10 125.84 8.57
 2 3 -10 160.89 8.6
 2 3 -10 152.56 8.64
 2 3 -10 167.29 8.92
 2 3 -10 158.94 8.88
 2 3 -10 109.42 8.47
 2 3 -10 144.83 8.69
 2 3 -10 144.11 8.29
 2 3 -9 99.91 6.89
 2 3 -9 118.98 6.81
 2 3 -9 125.62 6.97
 2 3 -9 117.73 6.93
 2 3 -9 121.72 7.08
 2 3 -9 114.31 7.12
 2 3 -9 90.23 6.82
 2 3 -9 120.93 7.12
 2 3 -9 108.55 6.99
 2 3 -9 126.33 7.18
 2 3 -8 18.94 2.14
 2 3 -8 18.96 2.39
 2 3 -8 22.58 2.23
 2 3 -8 21.72 2.28
 2 3 -7 26.76 2.4
 2 3 -7 20.73 2.22
 2 3 -7 25.32 2.36
 2 3 -6 466.93 26.12
 2 3 -5 9.35 1.62
 2 3 -4 14.19 1.86
 2 3 -3 21.45 2.22
 2 3 -3 22.65 3.1
 2 3 -2 13.66 2.15
 2 3 -2 17.47 2.83
 2 3 -1 6.41 2.04
 2 3 -1 5.45 2.46
 2 3 0 307.15 16.72
 2 3 0 274.81 16.91
 2 3 1 313.89 17
 2 3 1 278.98 17.14
 2 3 2 1242.01 67.32
 2 3 2 1186.43 67.5
 2 3 3 1111.41 63.52
 2 3 3 1210.72 63.8
 2 3 4 555.62 35.53
 2 3 4 861.97 36.19
 2 3 5 482.48 26.92
 2 3 6 1166.76 69.16
 -2 -3 -6 1912.01 71.45
 -2 -3 -7 81.44 5.49
 -2 -3 -7 111 8.16
 -2 -3 -8 33.11 2.88
 -2 -3 -8 37.27 3.02
 -2 -3 -8 32.64 2.58
 -2 -3 -9 4.54 1.81
 -2 -3 -9 -0.54 3.12
 -2 -3 -9 3 1.41
 -2 -3 -9 2.56 1.62
 -2 -3 -10 5.65 1.56
 -2 -3 -10 4.34 1.67
 -2 -3 -10 6.11 1.91
 -2 -3 -10 6.83 1.89
 -2 -3 -10 7.15 1.32
 -2 -3 -10 6.05 2.53
 -2 -3 -10 5.42 1.38
 -2 -3 -11 176.28 9.77
 -2 -3 -11 146.29 10.3
 -2 -3 -11 168.03 9.38
 -2 -3 -11 153.52 9.37
 -2 -3 -11 174.31 9.54
 -2 -3 -11 140.69 9.62
 -2 -3 -12 66.02 4.76
 -2 -3 -12 80.52 4.86
 -2 -3 -12 62.14 5.25
 -2 -3 -12 72.94 4.35
 -2 -3 -12 67.45 4.37
 -2 -3 -12 90.29 4.8
 -2 -3 -12 44.55 4.63
 -2 -3 -13 12.92 1.43
 -2 -3 -13 11.62 1.55
 -2 -3 -13 13.09 1.98
 -2 -3 -13 17.06 2.2
 -2 -3 -14 0.18 1.62
 -2 -3 -14 2.28 1.66
 -2 -3 -14 -0.33 0.93
 -2 -3 -15 101.82 6.63
 -2 -3 -15 101.45 6.82
 -2 -3 -15 101.72 6.34
 -2 -3 -16 164.64 10.48
 -2 -3 -16 173.22 10.22
 -2 -3 -16 176.27 10.67
 -2 -3 -17 81.06 5.43
 -2 -3 -17 93.47 5.44
 -2 -3 -17 81.53 5.29
 -2 -3 -18 119.71 6.88
 -2 -3 -18 111.26 6.82
 -2 -3 -19 38.8 2.45
 -2 -3 -19 34.9 2.41
 2 4 -18 13.5 1.23
 2 4 -17 1.97 1.36
 2 4 -17 0.23 0.9
 2 4 -17 1.47 1.08
 2 4 -16 -0.18 1.15
 2 4 -16 -0.08 1.54
 2 4 -16 -0.32 1.15
 2 4 -16 0.98 1.45
 2 4 -15 13.47 1.62
 2 4 -14 20.53 2.33
 2 4 -14 30.32 2.95
 2 4 -14 31.26 2.6
 2 4 -14 31.28 3.04
 2 4 -14 28.06 2.45
 2 4 -14 29.74 2.53
 2 4 -13 106.66 6.9
 2 4 -13 135.41 7.14
 2 4 -13 113.4 6.92
 2 4 -13 126.64 7.48
 2 4 -13 118.07 6.97
 2 4 -13 96.76 6.9
 2 4 -13 97.33 7.02
 2 4 -13 115.36 7.47
 2 4 -12 331.88 18.2
 2 4 -12 354.71 18.24
 2 4 -12 365.41 17.91
 2 4 -12 310.96 17.74
 2 4 -12 309.85 17.73
 2 4 -12 273.05 17.59
 2 4 -12 318.67 17.77
 2 4 -12 289.75 17.85
 2 4 -12 274.46 17.97
 2 4 -12 306.69 17.42
 2 4 -12 328.1 18.13
 2 4 -11 272.18 15.5
 2 4 -11 284.13 15.51
 2 4 -11 267.13 14.73
 2 4 -11 284.63 15.19
 2 4 -11 258.9 15.13
 2 4 -11 255.45 15.06
 2 4 -11 222.89 14.96
 2 4 -11 265.09 15.16
 2 4 -11 246.55 15.19
 2 4 -11 283.01 15.71
 2 4 -11 264.26 14.79
 2 4 -11 274.11 15.46
 2 4 -10 213.74 11.95
 2 4 -10 226.48 12.9
 2 4 -10 213.96 12.59
 2 4 -10 222.83 12.62
 2 4 -10 225.28 12.32
 2 4 -10 210.48 11.93
 2 4 -10 219.13 12.37
 2 4 -10 212.72 12.24
 2 4 -10 209.82 12.53
 2 4 -10 201.16 12.11
 2 4 -10 196.26 12.35
 2 4 -10 171.45 12.16
 2 4 -10 214.83 12.32
 2 4 -9 373.44 20.83
 2 4 -9 403.84 21.78
 2 4 -9 367.32 21.38
 2 4 -9 403.86 21.42
 2 4 -9 352.95 21.22
 2 4 -9 382.2 21.3
 2 4 -9 363.79 21.06
 2 4 -9 371.85 21.34
 2 4 -9 393.04 21.27
 2 4 -9 358.4 21.16
 2 4 -9 374.25 21.15
 2 4 -9 388.11 20.85
 2 4 -9 330.05 21.17
 2 4 -9 343.6 20.98
 2 4 -8 113.9 7.2
 2 4 -8 112.07 7.13
 2 4 -8 109.17 7.01
 2 4 -8 107.34 7.18
 2 4 -8 123.15 7.14
 2 4 -7 147.37 8.81
 2 4 -7 163.91 9.31
 2 4 -7 131.43 8.6
 2 4 -7 156.64 8.76
 2 4 -6 6.99 1.8
 2 4 -6 9.68 2.85
 2 4 -6 4.92 1.48
 2 4 -6 8.23 1.59
 2 4 -6 9.32 1.6
 2 4 -5 75.9 4.65
 2 4 -5 66.16 4.66
 2 4 -4 336.94 18.29
 2 4 -4 307.89 18.38
 2 4 -3 9.35 2.29
 -2 -4 2 16.48 2.66
 2 4 -2 10.44 2.86
 -2 -4 1 38.62 3.5
 2 4 -1 46.93 4.49
 2 4 0 98.19 7.36
 2 4 1 336.08 19.87
 2 4 2 383.11 22.31
 -2 -4 -3 96.12 7.65
 2 4 3 108.75 7.33
 -2 -4 -4 1031.85 54.79
 2 4 4 935.18 53.77
 -2 -4 -5 2422.57 100.37
 2 4 5 1632.34 98.18
 -2 -4 -6 1946.84 74.06
 2 4 6 1182.05 70.92
 2 4 7 1050.77 66.19
 -2 -4 -7 1187.6 65.98
 -2 -4 -8 1323.07 74.03
 -2 -4 -8 1451.92 72.63
 -2 -4 -8 1205.13 72.59
 -2 -4 -8 1295.55 72.38
 -2 -4 -9 700.75 42.22
 -2 -4 -9 761.97 40.96
 -2 -4 -9 789.73 41.16
 -2 -4 -9 668.79 41.14
 -2 -4 -10 469.78 28.48
 -2 -4 -10 417.67 27.51
 -2 -4 -10 545.5 27.5
 -2 -4 -10 527.67 27.57
 -2 -4 -10 560.34 27.44
 -2 -4 -10 435.67 27.27
 -2 -4 -11 126.32 7.63
 -2 -4 -11 123.95 7.56
 -2 -4 -11 135.02 8.9
 -2 -4 -11 120.37 8
 -2 -4 -12 11.34 1.42
 -2 -4 -12 14.69 1.35
 -2 -4 -12 9.71 1.98
 -2 -4 -12 11.51 2.01
 -2 -4 -13 3.18 0.91
 -2 -4 -13 5.03 1.56
 -2 -4 -13 4.89 1.7
 -2 -4 -13 3.11 1.07
 -2 -4 -13 2.92 1.39
 -2 -4 -14 1 0.83
 2 4 14 1.92 1.61
 -2 -4 -15 67.27 4.55
 -2 -4 -15 64.8 4.01
 -2 -4 -15 65.29 4.32
 -2 -4 -16 24.61 2.38
 -2 -4 -17 9.5 1.33
 -2 -4 -17 13.85 1.67
 -2 -4 -18 0.57 1
 -2 -4 -18 0.3 0.78
 -2 -4 -18 0.3 0.85
 -2 -4 -19 8.54 0.96
 -2 -4 -19 9.96 1.03
 2 5 -17 1.68 1.03
 2 5 -16 0.37 1.14
 2 5 -16 -0.29 1.11
 2 5 -16 0.66 1.4
 2 5 -15 21.86 2.44
 2 5 -15 25.82 2.15
 2 5 -15 19.42 2.37
 2 5 -15 22.29 2.1
 2 5 -15 19.27 2.41
 2 5 -14 19.63 1.95
 2 5 -13 31.52 2.75
 2 5 -13 31.62 3.14
 2 5 -13 26.5 2.34
 2 5 -13 27.73 3.05
 2 5 -13 28.96 2.47
 2 5 -13 34.35 2.74
 2 5 -13 27.51 2.85
 2 5 -13 32.38 2.6
 2 5 -12 21.77 2.24
 2 5 -12 13.38 2.31
 2 5 -12 14.24 1.58
 2 5 -12 15.54 2.48
 2 5 -12 13.28 1.69
 2 5 -12 11.8 2.36
 2 5 -12 16.1 2.39
 2 5 -12 12.68 1.8
 2 5 -12 14.32 1.99
 2 5 -12 16.85 2.03
 2 5 -11 0.77 1.27
 2 5 -11 0.49 1.73
 2 5 -11 -0.71 1.74
 2 5 -11 -0.84 2.08
 2 5 -11 0.24 1.14
 2 5 -11 1.08 1.59
 2 5 -11 0.3 1.18
 2 5 -11 1.55 2.01
 2 5 -11 0.74 1.16
 2 5 -11 -1.41 1.69
 2 5 -11 0.55 1.57
 2 5 -11 0.85 1.54
 2 5 -11 -1.25 1.51
 2 5 -10 11.49 1.72
 2 5 -10 12.88 2.24
 2 5 -10 13.03 1.44
 2 5 -10 14.49 2.3
 2 5 -10 11.84 2.03
 2 5 -10 14.24 2.42
 2 5 -10 13.83 1.63
 2 5 -10 15.9 2.42
 2 5 -10 11.76 1.49
 2 5 -10 16.53 2.84
 2 5 -10 14.39 2.06
 2 5 -10 9.52 2.07
 2 5 -10 11.75 1.9
 2 5 -10 12.81 1.77
 2 5 -9 24.84 1.93
 2 5 -9 29.04 2.93
 2 5 -9 23.96 2.62
 2 5 -9 25.88 2.7
 2 5 -9 24.1 2.83
 2 5 -9 30.2 2.64
 2 5 -9 25.98 2.12
 2 5 -9 21.37 2.81
 2 5 -9 22.79 2.41
 2 5 -9 20.56 2.19
 2 5 -9 25.87 2.25
 2 5 -9 23.37 2.03
 2 5 -9 33.93 3.49
 2 5 -9 21.77 2.42
 2 5 -8 52.25 3.16
 2 5 -8 54.39 4.22
 2 5 -8 47.48 3.79
 2 5 -8 54.11 3.91
 2 5 -8 43.26 3.41
 2 5 -8 57.43 3.8
 2 5 -8 46.13 3.34
 2 5 -8 44.5 3.57
 2 5 -8 57.64 4.46
 2 5 -8 52.65 3.26
 2 5 -8 46.85 3.37
 2 5 -8 46.94 3.98
 2 5 -8 46.16 3.55
 2 5 -8 51.74 3.59
 2 5 -8 46.82 3.79
 2 5 -7 4.65 1.58
 2 5 -7 4.12 1.66
 2 5 -7 3.87 1.79
 2 5 -7 3.52 1.54
 2 5 -7 4.8 1.38
 2 5 -7 6.52 2.42
 2 5 -6 6.39 1.73
 2 5 -6 6.11 2.62
 2 5 -6 5.24 1.48
 2 5 -6 4.13 1.41
 2 5 -5 87.06 5.81
 2 5 -5 103.82 5.98
 2 5 -5 109.39 6.63
 2 5 -5 86.36 6.15
 2 5 -5 100.55 6.12
 2 5 -4 33.62 3.49
 2 5 -4 38.82 2.93
 2 5 -4 37.04 3.1
 2 5 -3 28.75 3.52
 2 5 -3 26.17 2.43
 2 5 -3 23.28 2.51
 2 5 -2 46.55 3.31
 2 5 -2 35.78 3.15
 -2 -5 1 164.83 10.41
 2 5 -1 240.18 12.61
 -2 -5 0 24.66 3.23
 2 5 0 61.63 7.73
 -2 -5 -1 286.17 19.98
 2 5 1 552.9 23.61
 -2 -5 -2 54.14 6.7
 2 5 2 78.76 8.58
 -2 -5 -3 124.17 10.59
 2 5 3 152.65 10.57
 -2 -5 -4 381.26 23.75
 2 5 4 396.85 22.96
 -2 -5 -5 57.68 5.96
 2 5 5 46.74 4.48
 2 5 6 81.19 5.59
 -2 -5 -7 75.72 6.19
 2 5 7 67.42 4.8
 -2 -5 -8 320.68 19.4
 -2 -5 -9 646.11 37.02
 -2 -5 -9 667.18 35.83
 -2 -5 -9 610.35 36.04
 -2 -5 -10 402.75 23.57
 -2 -5 -10 468.26 23.75
 -2 -5 -10 427.19 24.93
 -2 -5 -10 404.41 23.94
 -2 -5 -11 391.16 21.17
 -2 -5 -11 358.53 21.08
 -2 -5 -11 381.51 21.56
 -2 -5 -11 438.16 21.34
 -2 -5 -12 65.3 5.42
 -2 -5 -12 80.22 4.64
 -2 -5 -12 80.36 4.72
 -2 -5 -12 74.57 5.24
 -2 -5 -13 107.74 6.04
 -2 -5 -13 103.99 5.94
 -2 -5 -13 108.62 6.54
 -2 -5 -14 316.24 16.53
 2 5 14 302.5 16.9
 -2 -5 -15 9.13 0.98
 2 5 15 7.73 1.65
 -2 -5 -15 8.93 1.72
 2 5 16 16.06 1.82
 -2 -5 -16 19.52 2.02
 -2 -5 -17 -0.51 1.16
 -2 -5 -17 0.16 0.8
 -2 -5 -18 3.09 0.93
 -2 -5 -18 2.04 1
 -2 -5 -18 2.58 0.75
 -2 -5 -19 5.38 0.78
 2 6 -16 33.8 2.6
 2 6 -16 42.7 2.91
 2 6 -15 17.2 2
 2 6 -15 14.83 1.78
 2 6 -15 16.96 2.06
 2 6 -15 18 1.71
 2 6 -14 0.05 1.25
 2 6 -14 1.49 1.57
 2 6 -14 0.63 1.42
 2 6 -14 1.08 1.62
 2 6 -14 -0.46 1.37
 2 6 -13 41.12 3.24
 2 6 -13 43.54 3.58
 2 6 -12 34.95 3.3
 2 6 -12 42.32 3.56
 2 6 -12 33.33 3.44
 2 6 -12 27.11 2.59
 2 6 -12 33.17 3.13
 2 6 -12 42.81 2.98
 2 6 -12 41.17 3.07
 2 6 -12 34.28 2.8
 2 6 -12 41.88 3.49
 2 6 -11 26.61 2.82
 2 6 -11 23.95 2.46
 2 6 -11 34.73 2.66
 2 6 -11 21.12 2.06
 2 6 -11 26.13 2.54
 2 6 -11 24.65 2.01
 2 6 -11 26.31 2.95
 2 6 -11 22.64 2.17
 2 6 -11 27.88 2.43
 2 6 -11 27.25 2.07
 2 6 -11 27.09 3.07
 2 6 -10 19.94 2.52
 2 6 -10 19.95 2.66
 2 6 -10 22.25 2.29
 2 6 -10 22.6 2.28
 2 6 -10 15.14 1.72
 2 6 -10 17.77 2.49
 2 6 -10 20.72 1.75
 2 6 -10 16.63 2.61
 2 6 -10 19.65 2.59
 2 6 -10 20.38 1.85
 2 6 -10 21.15 2.09
 2 6 -10 22.08 2.94
 2 6 -10 20.65 2.2
 2 6 -10 14.87 1.85
 2 6 -9 1.48 1.09
 2 6 -9 1.63 2.06
 2 6 -9 1.27 1.73
 2 6 -9 0.45 2
 2 6 -9 2.06 1.75
 2 6 -9 1.35 1.25
 2 6 -9 1.82 1.45
 2 6 -9 0.66 0.98
 2 6 -9 1.57 1.79
 2 6 -9 2.2 1.66
 2 6 -9 1.3 1.31
 2 6 -9 2.79 2.24
 2 6 -9 1.4 1.06
 2 6 -9 0.38 1.95
 2 6 -8 17.87 1.61
 2 6 -8 16.45 2.58
 2 6 -8 16.85 2.33
 2 6 -8 15.37 2.46
 2 6 -8 16.77 2.29
 2 6 -8 18.98 2.05
 2 6 -8 16.37 1.6
 2 6 -8 14.37 2.27
 2 6 -8 15.32 2.05
 2 6 -8 18.83 2.9
 2 6 -8 16.2 1.76
 2 6 -8 18.43 1.79
 2 6 -8 13.87 1.63
 2 6 -8 18.75 2.54
 2 6 -7 8.77 1.22
 2 6 -7 8.21 2.23
 2 6 -7 8.99 2
 2 6 -7 10.4 2.06
 2 6 -7 7.83 1.32
 2 6 -7 9.13 2.06
 2 6 -7 8.74 1.59
 2 6 -7 8.85 1.27
 2 6 -7 6.6 1.25
 2 6 -7 9.07 1.92
 2 6 -7 8.64 2.35
 2 6 -7 9.03 1.74
 2 6 -7 8.85 2.33
 2 6 -6 64.35 4.87
 2 6 -6 73.6 4.16
 2 6 -6 67.2 4.49
 2 6 -6 66.8 5.08
 2 6 -6 60.92 4.69
 2 6 -6 67.66 4.81
 2 6 -6 67.83 4.81
 2 6 -6 63.88 4.98
 2 6 -5 15.11 2.3
 2 6 -5 18.14 2.66
 2 6 -5 15.55 1.86
 2 6 -4 136.19 8.43
 2 6 -4 142.68 8.67
 2 6 -3 138.22 8.85
 2 6 -3 161.65 9.2
 2 6 -2 488.67 26.46
 2 6 -2 429.33 26.31
 2 6 -2 498.27 26.38
 2 6 -1 359.45 20.61
 2 6 -1 370.72 20.57
 2 6 0 235.93 12.86
 2 6 0 213.55 12.7
 -2 -6 -1 267.89 16.02
 2 6 1 248.82 15.53
 -2 -6 -2 367.03 21.51
 2 6 2 335.1 20.82
 2 6 3 15.91 1.7
 -2 -6 -3 13.05 2.62
 2 6 3 13.53 1.6
 -2 -6 -4 6.36 2.42
 2 6 4 6.84 1.34
 2 6 4 3.82 1.3
 2 6 5 27.59 2.18
 -2 -6 -6 1.82 2.37
 2 6 6 3.6 1.2
 2 6 7 100.36 5.88
 -2 -6 -7 86.05 6.93
 -2 -6 -8 185.56 10.52
 2 6 8 148.31 9
 2 6 9 5.75 1.3
 -2 -6 -9 4.54 2.53
 -2 -6 -9 6.73 1.74
 -2 -6 -9 6.14 1.09
 2 6 10 17.22 1.67
 -2 -6 -10 17.18 2.25
 -2 -6 -10 12.96 2.46
 -2 -6 -10 20.84 1.68
 -2 -6 -11 35.46 3.01
 -2 -6 -11 34.63 3.45
 -2 -6 -11 35.46 2.39
 -2 -6 -12 304.69 16.75
 -2 -6 -12 250.61 16.91
 -2 -6 -12 311.99 16.22
 -2 -6 -12 276.1 16.11
 -2 -6 -13 265.26 17.7
 -2 -6 -13 318.78 17.07
 -2 -6 -14 302.88 15.68
 2 6 14 256.9 15.42
 -2 -6 -14 280.28 15.05
 -2 -6 -15 200.24 11.78
 -2 -6 -16 109.66 6.37
 2 6 16 100.77 6.2
 -2 -6 -16 100.33 5.84
 -2 -6 -16 101.08 6.07
 -2 -6 -17 30.49 2.11
 -2 -6 -17 29.27 2.41
 2 6 17 31.53 2.26
 -2 -6 -18 9.04 1.06
 2 6 18 8.04 0.97
 -2 -6 -18 9.24 1.17
 -2 -6 -19 -0.42 0.52
 2 7 -15 57.01 3.67
 2 7 -15 48.37 3.52
 2 7 -14 45.74 3.35
 2 7 -14 45.87 3.53
 2 7 -14 52.37 3.67
 2 7 -14 50.51 3.64
 2 7 -13 48.54 3.04
 2 7 -13 40.44 3.42
 2 7 -13 41.1 3.21
 2 7 -13 44.96 3.59
 2 7 -13 40.25 3.46
 2 7 -13 38.1 2.87
 2 7 -12 34.7 3.12
 2 7 -12 42.11 3.44
 2 7 -12 39.58 3.4
 2 7 -11 6.58 1.9
 2 7 -11 9.64 1.81
 2 7 -11 10.68 1.63
 2 7 -11 9.36 2.05
 2 7 -11 8.65 2.2
 2 7 -11 12.32 2.24
 2 7 -11 9.68 1.39
 2 7 -11 10.53 2.21
 2 7 -10 1.8 1.04
 2 7 -10 2.88 1.93
 2 7 -10 3.43 1.71
 2 7 -10 3.17 1.38
 2 7 -10 2.84 1.92
 2 7 -10 2.94 2
 2 7 -10 2.29 1.29
 2 7 -10 3.18 2.07
 2 7 -9 1.78 1.13
 2 7 -9 1.26 1.92
 2 7 -9 0.12 1.27
 2 7 -9 -0.4 1.69
 2 7 -9 0.4 1.84
 2 7 -9 0.44 2.08
 2 7 -9 1.35 1.39
 2 7 -9 1.44 2.17
 2 7 -9 -0.55 1.91
 2 7 -9 1.11 1.97
 2 7 -8 3.32 1.14
 2 7 -8 4.11 2.09
 2 7 -8 2.31 1.83
 2 7 -8 3.19 1.3
 2 7 -8 2.17 1.83
 2 7 -8 3.82 2.21
 2 7 -8 2.63 2.08
 2 7 -8 2.97 1.44
 2 7 -8 3.13 2.01
 2 7 -8 2.26 1.97
 2 7 -7 13.73 2.31
 2 7 -7 11.87 2.34
 2 7 -7 11.71 1.43
 2 7 -7 10.41 2.3
 2 7 -7 11.07 2.07
 2 7 -7 12.76 2.33
 2 7 -7 10.73 1.31
 2 7 -7 11.25 2.25
 2 7 -7 9.59 2.03
 2 7 -6 30.51 3.2
 2 7 -6 32.14 3.12
 2 7 -6 34.86 3.14
 2 7 -6 36.3 3.28
 2 7 -6 31.34 3.3
 2 7 -6 32.19 2.4
 2 7 -6 32.37 3.16
 2 7 -5 -0.64 1.87
 2 7 -5 0.2 1.9
 2 7 -5 -0.28 2.07
 2 7 -5 0.54 1.33
 -2 -7 5 2.66 1.85
 2 7 -5 2.04 1.75
 2 7 -5 1.45 2.16
 2 7 -5 0.88 2.08
 2 7 -5 0.03 1.05
 2 7 -5 1.64 1.6
 2 7 -5 -0.1 1.87
 2 7 -5 0.8 1.86
 2 7 -4 34.64 3.09
 2 7 -4 36.29 3.21
 2 7 -4 31.65 3.01
 2 7 -4 27.33 2.16
 2 7 -4 30.35 3.44
 2 7 -4 31.89 3.04
 2 7 -4 32.67 2.89
 2 7 -4 30.84 2.98
 2 7 -3 10.19 1.97
 2 7 -3 8.06 2
 2 7 -3 10.74 2
 2 7 -3 9.18 2.66
 2 7 -3 9.57 2.06
 2 7 -3 10.84 2.12
 2 7 -2 131.89 8.49
 2 7 -2 121.91 7.69
 2 7 -2 121.88 7.63
 2 7 -2 126.7 7.63
 2 7 -1 634.4 39.69
 2 7 -1 749.02 39.88
 2 7 -1 732.1 39.73
 2 7 -1 703.04 39.73
 2 7 0 147.59 9.48
 2 7 0 172.97 9.51
 2 7 0 175.21 10.58
 2 7 0 158.84 9.5
 2 7 1 869.89 45.15
 2 7 1 798.86 44.25
 2 7 1 770.24 44.21
 2 7 2 1227.89 67.48
 2 7 2 1158.46 67.46
 2 7 3 573.39 30.91
 2 7 3 556.03 30.12
 2 7 3 512.58 30.12
 2 7 4 746.59 41.1
 2 7 4 780.09 40.44
 2 7 4 672.65 40.4
 2 7 5 454.4 22.61
 2 7 5 399.35 22.58
 2 7 5 412.88 23.24
 2 7 5 369.73 22.56
 -2 -7 -5 360.8 23.26
 2 7 6 89.6 6.25
 2 7 6 81.62 5.57
 2 7 6 87.06 5.61
 2 7 7 0.66 1.2
 2 7 7 -0.19 1.53
 2 7 7 1.29 1.9
 2 7 7 0.18 1.25
 -2 -7 -7 0.18 1.38
 -2 -7 -8 1.11 1.94
 2 7 8 -0.17 1.17
 -2 -7 -9 1.69 1.56
 -2 -7 -9 0.33 0.87
 2 7 9 1.33 1.04
 -2 -7 -9 2.13 1.88
 2 7 10 18.61 1.74
 -2 -7 -10 21.22 2.32
 -2 -7 -10 15.26 2.57
 2 7 11 72.81 4.59
 -2 -7 -11 82.75 5.18
 -2 -7 -11 70.14 5.42
 -2 -7 -12 50.61 4.11
 -2 -7 -13 1.07 1.31
 -2 -7 -13 0.89 1.37
 -2 -7 -13 0.68 0.55
 -2 -7 -14 1.41 1.46
 2 7 14 2 1.43
 2 7 15 5.98 1.47
 -2 -7 -15 3.67 0.61
 -2 -7 -15 5.66 1.52
 -2 -7 -16 41.03 2.95
 2 7 16 37.66 2.81
 -2 -7 -16 36.27 2.37
 -2 -7 -16 39.63 2.57
 2 7 17 24.34 1.68
 2 7 17 20.65 1.7
 -2 -7 -17 18.27 1.82
 -2 -7 -18 2.12 0.63
 2 7 18 1.37 0.61
 2 8 -14 2.74 1.28
 2 8 -14 5.31 1.16
 2 8 -13 12.54 1.86
 2 8 -13 16.48 1.92
 2 8 -13 10.89 1.33
 2 8 -13 14.97 2.03
 2 8 -13 14.66 1.69
 2 8 -12 24.85 2.61
 2 8 -12 24.76 2.55
 2 8 -12 24.94 2.67
 2 8 -12 25.19 2.35
 2 8 -12 27.82 2.52
 2 8 -12 20.44 2.05
 2 8 -11 5.99 1.84
 2 8 -11 5.94 1.96
 2 8 -10 0.96 1.6
 2 8 -10 0.1 2.02
 2 8 -10 -1.05 1.76
 2 8 -10 -0.59 1.53
 2 8 -10 0.08 1.79
 2 8 -10 1.5 1.15
 2 8 -10 0.82 1.9
 2 8 -10 -0.2 1.81
 2 8 -9 0.47 0.97
 2 8 -9 -0.22 2.07
 2 8 -9 1.8 1.83
 2 8 -9 0.21 1.53
 2 8 -9 -0.52 1.85
 2 8 -9 1.19 2.05
 2 8 -9 -1.04 1.29
 2 8 -9 -0.77 1.85
 2 8 -8 5.39 1.16
 2 8 -8 5.65 2.31
 2 8 -8 3.55 1.79
 2 8 -8 6.48 2.04
 2 8 -8 5.08 2.06
 2 8 -8 7.5 2.29
 2 8 -8 4.58 1.47
 2 8 -7 49.01 3.89
 2 8 -7 39.47 3.45
 2 8 -7 46.05 3.97
 2 8 -7 48.42 3.09
 2 8 -7 50.69 4.13
 2 8 -7 47.2 3.83
 2 8 -7 47.55 3.88
 2 8 -7 45.11 4.03
 2 8 -6 37.69 3.29
 2 8 -6 27.75 2.77
 2 8 -6 31.66 3.43
 2 8 -6 35.04 3.22
 2 8 -6 38.16 2.47
 2 8 -6 31.01 3.29
 2 8 -6 32.25 3.49
 2 8 -6 34.18 3.32
 2 8 -5 7.98 1.89
 2 8 -5 4.91 1.98
 2 8 -5 9.01 2.09
 -2 -8 5 5.15 1.95
 2 8 -5 5.5 1.46
 2 8 -5 6.77 2.28
 2 8 -5 7.91 1.29
 2 8 -5 5.03 2.04
 2 8 -5 9.54 2.25
 2 8 -5 6.12 2.04
 2 8 -5 6.42 2.29
 2 8 -4 1.73 1.77
 2 8 -4 -0.37 1.96
 -2 -8 4 -0.12 1.59
 2 8 -4 0.61 1.27
 2 8 -4 -0.23 2.12
 2 8 -4 0.33 1.72
 2 8 -4 -1.34 1.85
 2 8 -4 0.16 0.88
 2 8 -4 1.15 2.04
 2 8 -4 0.17 1.85
 2 8 -4 0.63 2.08
 -2 -8 3 13.13 2.31
 2 8 -3 13.79 2.28
 2 8 -3 14.16 1.44
 2 8 -3 18.59 2.3
 2 8 -3 17.27 2.47
 2 8 -3 15.66 2.5
 2 8 -3 19.14 2.3
 2 8 -3 17.5 2.75
 2 8 -3 17.74 2.46
 2 8 -3 15.72 2.35
 2 8 -2 -0.46 1.73
 2 8 -2 -0.36 2.16
 2 8 -2 -0.18 1.87
 2 8 -2 0.65 1.72
 2 8 -2 0.96 1.68
 2 8 -2 0.42 1.69
 2 8 -2 -0.39 1.89
 2 8 -2 0.03 0.82
 2 8 -2 -0.14 1
 2 8 -2 1.68 1.61
 2 8 -2 0.49 1.98
 2 8 -1 21.81 2.14
 2 8 -1 26.58 2.69
 2 8 -1 32.94 2.12
 2 8 -1 31.95 2.66
 2 8 -1 34.36 2.87
 2 8 -1 27.59 3.08
 2 8 -1 31.21 3.42
 2 8 -1 34.63 2.83
 2 8 -1 32.61 3.16
 2 8 0 38.88 3.16
 2 8 0 41.16 3.64
 2 8 0 34.05 3.06
 2 8 0 36.51 2.96
 2 8 0 37.56 3.76
 2 8 0 44.6 3.49
 2 8 0 46.26 3.07
 2 8 0 40.48 2.64
 2 8 0 43.77 2.87
 2 8 0 35.7 3.16
 2 8 1 79.82 6.16
 2 8 1 81.54 5.57
 2 8 1 91.92 5.67
 2 8 1 80.57 5.41
 2 8 1 81.57 5.68
 2 8 2 67.13 4.11
 2 8 2 56.98 4.69
 2 8 2 56.5 4.21
 2 8 2 58.87 3.91
 2 8 2 56.11 3.98
 2 8 3 152.31 8.35
 2 8 3 132 8.75
 2 8 3 139.69 8.14
 2 8 3 130.27 8.33
 2 8 3 133.21 8.17
 2 8 4 383.93 21.24
 2 8 4 362.93 21.67
 2 8 4 366.75 21.1
 2 8 4 357.18 21.3
 2 8 4 395.03 21.17
 2 8 5 681.45 35.74
 2 8 5 603.31 36.13
 2 8 5 651.12 35.63
 2 8 5 661.24 35.85
 2 8 5 709.98 35.68
 -2 -8 -6 492.87 26.38
 2 8 6 441.13 26.14
 2 8 6 481.64 25.9
 2 8 6 509.74 25.78
 2 8 6 449.92 25.62
 -2 -8 -7 372.36 20.61
 -2 -8 -7 287.47 20.52
 2 8 7 342.94 20.44
 2 8 7 388.36 20.07
 2 8 7 340.67 19.92
 2 8 7 343.23 19.92
 2 8 7 400.19 20.27
 2 8 8 250.92 14.98
 2 8 8 305.43 15.19
 -2 -8 -8 271.17 15.56
 -2 -8 -8 220.15 15.66
 2 8 9 120.88 6.38
 -2 -8 -9 110.68 6.65
 2 8 9 94.97 6.1
 -2 -8 -9 81.64 6.78
 2 8 10 2.22 1.32
 -2 -8 -10 0.61 1.6
 -2 -8 -10 2.13 1.63
 2 8 10 1.28 1.07
 -2 -8 -11 27.93 3.07
 2 8 11 36.77 2.43
 2 8 12 3.15 0.9
 -2 -8 -12 3.61 1.5
 -2 -8 -12 3.93 1.6
 2 8 12 3.15 1.28
 -2 -8 -13 9.15 1.72
 2 8 13 6.25 1.59
 -2 -8 -14 32.36 2.79
 2 8 14 37.16 2.64
 2 8 15 23.86 1.88
 -2 -8 -15 22.54 2.07
 2 8 15 19.37 1.98
 2 8 16 0.38 0.79
 2 8 16 1.63 1.08
 -2 -8 -16 0.87 0.98
 2 8 17 1.73 0.84
 -2 -8 -17 1.78 0.82
 -2 -8 -18 0.14 0.44
 2 8 18 0.34 0.35
 2 9 -13 11.11 1.4
 2 9 -12 1.12 1.48
 2 9 -12 0.18 1.23
 2 9 -12 -0.28 0.94
 2 9 -12 0.25 1.35
 2 9 -11 0.48 1.69
 2 9 -11 0.9 0.8
 2 9 -11 -0.74 1.38
 2 9 -11 -0.5 1.38
 2 9 -11 1.59 1.11
 2 9 -11 1.75 1.61
 2 9 -10 3.37 1.8
 2 9 -10 2.31 0.99
 2 9 -10 2.71 1.52
 2 9 -10 1.96 1.46
 2 9 -10 0.97 1.69
 2 9 -10 1.65 1.26
 2 9 -9 0.82 1.38
 2 9 -9 1.2 1.88
 2 9 -9 0.56 1.87
 2 9 -9 0.59 1.83
 2 9 -9 0.29 1.61
 2 9 -9 0.65 1.43
 2 9 -8 18.69 2.17
 2 9 -8 21.15 2.37
 2 9 -8 25.93 3.06
 2 9 -8 24.91 2.57
 2 9 -8 26.52 2.95
 2 9 -8 27.3 1.82
 2 9 -8 20.34 2
 2 9 -7 33.93 3.41
 2 9 -7 35.04 2.29
 2 9 -7 30.12 3.3
 2 9 -7 27.94 2.77
 2 9 -7 38.85 3.18
 2 9 -7 39.16 3.16
 2 9 -7 24.39 2.66
 2 9 -6 26.43 3.19
 2 9 -6 28.72 2.05
 2 9 -6 20.52 2.37
 2 9 -6 29.03 3.23
 2 9 -6 28.59 2.83
 2 9 -5 78.35 5.1
 2 9 -5 74.53 5.36
 2 9 -5 68.18 4.83
 2 9 -5 81.6 5.02
 2 9 -5 70.8 5.38
 2 9 -5 53.11 4.5
 2 9 -5 80.58 4.39
 2 9 -5 65.54 4.55
 2 9 -5 76.51 5.48
 -2 -9 5 62.81 5.28
 2 9 -4 65.86 4.36
 2 9 -4 56.23 4.59
 2 9 -4 43.21 3.61
 2 9 -4 49.97 3.71
 2 9 -4 54.43 4.09
 2 9 -4 54.12 4.09
 2 9 -4 60.04 3.56
 -2 -9 4 48.08 4.29
 2 9 -4 66 4.67
 2 9 -4 58.93 4.6
 2 9 -3 61.55 4.47
 2 9 -3 69.88 3.94
 2 9 -3 70.56 4.56
 2 9 -3 74.8 4.78
 2 9 -3 57.67 4.96
 2 9 -3 69.51 5.01
 2 9 -3 53.49 4.26
 2 9 -3 59.66 4.23
 -2 -9 3 49.54 4.66
 2 9 -2 2.91 1.36
 2 9 -2 1.73 2.14
 2 9 -2 0.97 1.68
 2 9 -2 1.75 1.74
 2 9 -2 2.98 2.16
 2 9 -2 -0.28 1.61
 -2 -9 2 1.4 1.77
 2 9 -2 2.13 0.86
 2 9 -1 4.78 1.79
 2 9 -1 1.45 1.01
 2 9 -1 2.54 0.92
 2 9 -1 2.85 1.71
 -2 -9 1 2.79 1.58
 2 9 -1 3.19 2.15
 2 9 -1 2.51 1.64
 2 9 -1 4.02 1.9
 2 9 -1 1.55 1.38
 2 9 0 5.68 1.5
 2 9 0 7.39 1.1
 2 9 0 8.61 1.37
 2 9 0 5.42 1.75
 2 9 0 11.48 2.03
 2 9 0 6.74 2.17
 -2 -9 0 5.24 1.87
 2 9 0 8 1.87
 2 9 1 21.2 1.65
 2 9 1 20.05 1.87
 2 9 1 14.71 2.14
 2 9 1 19.66 2.41
 2 9 1 20.77 2.28
 2 9 1 15.36 2.55
 -2 -9 -1 15.41 2.39
 -2 -9 -2 10.57 2.1
 2 9 2 11.07 1.57
 2 9 2 15.06 1.4
 2 9 2 15.97 2.01
 2 9 2 9.98 1.65
 2 9 2 11.17 2.27
 2 9 2 11.97 1.97
 -2 -9 -3 11.11 2.17
 2 9 3 10.23 1.48
 2 9 3 14.81 1.38
 2 9 3 13.33 1.87
 2 9 3 12.37 1.63
 2 9 3 10.72 1.89
 2 9 3 9.82 2.24
 2 9 4 4.08 2.03
 -2 -9 -4 2.63 1.84
 2 9 4 7.46 1.14
 2 9 4 4.12 1.31
 -2 -9 -4 3.68 1.5
 2 9 4 6.49 1.58
 2 9 4 4.77 1.26
 2 9 4 3.65 1.56
 2 9 5 13.64 2.27
 -2 -9 -5 9.72 2.21
 2 9 5 16.87 1.48
 2 9 5 11.67 1.56
 -2 -9 -5 7.84 1.82
 2 9 5 15.27 1.82
 2 9 5 14.04 1.99
 2 9 6 28.58 3.03
 2 9 6 29.75 2.46
 2 9 6 42.76 2.44
 -2 -9 -6 32.04 3.24
 -2 -9 -6 21.59 2.8
 2 9 6 28.29 2.43
 2 9 6 34.94 2.87
 2 9 6 39.94 2.76
 2 9 7 100.08 5.29
 2 9 7 81.1 5.03
 2 9 7 72.31 5.53
 2 9 7 74.42 5.01
 2 9 7 93.4 5.4
 -2 -9 -7 83.46 5.76
 -2 -9 -7 64.32 5.49
 2 9 8 218.28 10.99
 -2 -9 -8 211.54 11.26
 2 9 8 180.09 10.75
 2 9 9 236.68 12.99
 -2 -9 -9 208.29 13.57
 2 9 10 202.82 9.7
 -2 -9 -10 124.15 9.85
 -2 -9 -10 179.35 9.88
 2 9 10 151.51 9.35
 2 9 11 140.98 8.97
 -2 -9 -11 158.17 9.42
 2 9 12 82.21 4.29
 -2 -9 -12 67.44 4.39
 2 9 13 11.03 1.1
 -2 -9 -13 13.34 1.71
 2 9 13 9.27 1.62
 -2 -9 -14 10.1 1.41
 2 9 14 11.82 1.28
 -2 -9 -15 5.09 1.09
 2 9 15 5.18 0.92
 2 9 15 3.72 1.17
 2 9 16 2.01 0.6
 2 9 16 1.21 0.95
 -2 -9 -16 2.45 0.84
 2 9 17 8.82 0.7
 2 9 17 9.1 0.87
 2 10 -12 0.33 1.02
 2 10 -12 0.73 0.61
 2 10 -11 2.88 1.17
 2 10 -11 1.55 0.89
 2 10 -10 0.38 1.03
 2 10 -10 1.32 0.74
 2 10 -10 -0.23 1.19
 2 10 -10 -0.19 1.08
 2 10 -9 2.49 0.93
 2 10 -9 1.57 1.18
 2 10 -9 4.01 1.38
 2 10 -9 2.48 1.33
 2 10 -9 3.23 1.83
 2 10 -8 7.99 1.63
 2 10 -8 5.28 1.15
 2 10 -7 14.82 2.52
 2 10 -7 12.48 1.87
 2 10 -7 8.81 1.57
 2 10 -6 24.72 2.47
 2 10 -6 30.1 3.37
 2 10 -6 25.57 2.64
 2 10 -6 37.25 2.24
 2 10 -6 37.76 2.93
 2 10 -5 85.35 6.72
 2 10 -5 99.57 6.99
 2 10 -5 125.45 7.77
 2 10 -5 128.86 7.31
 2 10 -5 120.03 6.91
 2 10 -5 133.48 6.68
 2 10 -4 127.42 9.67
 2 10 -4 173.94 9.94
 2 10 -4 184.21 10.73
 2 10 -4 153.68 9.99
 2 10 -4 198.3 10.33
 2 10 -4 170.05 10.17
 2 10 -4 207.89 9.71
 -2 -10 4 152.41 10.51
 2 10 -3 157.2 9.45
 2 10 -3 189.43 9.27
 -2 -10 3 147.87 10.09
 2 10 -3 166.66 10.24
 2 10 -3 118.46 9.23
 2 10 -3 163.15 9.71
 2 10 -3 192.56 9.32
 2 10 -3 151.08 9.59
 2 10 -2 173.2 10.26
 -2 -10 2 156.39 10.64
 2 10 -2 173.16 10.03
 2 10 -2 134.49 9.78
 2 10 -2 176.87 10.74
 2 10 -2 169.6 10.15
 2 10 -1 109.94 6.58
 2 10 -1 100.37 6.94
 2 10 -1 86.28 6.49
 2 10 -1 146.65 6.61
 2 10 -1 117.38 6.91
 2 10 -1 106.18 6.73
 2 10 -1 107.78 7.38
 -2 -10 1 105.5 7.45
 2 10 -1 136.03 7.32
 2 10 0 133.33 6.93
 -2 -10 0 105.59 7.11
 2 10 0 129.35 7.01
 2 10 0 130.16 6.19
 2 10 0 93.63 6.93
 2 10 0 78.19 6.05
 2 10 0 103.55 6.24
 2 10 0 95.77 6.53
 2 10 1 104.75 5.14
 2 10 1 67.81 5.76
 2 10 1 95.26 5.86
 -2 -10 -1 67 5.85
 2 10 1 99.75 5.78
 2 10 1 75.28 5.15
 2 10 1 73.16 5.41
 2 10 2 8.21 1.88
 2 10 2 9.16 2.07
 2 10 2 5.06 1.21
 2 10 2 6.21 1.07
 2 10 2 4.84 1.72
 -2 -10 -2 8.14 2.01
 2 10 2 4.89 1.68
 2 10 3 1.72 1.75
 2 10 3 1.05 1.17
 2 10 3 3.42 0.95
 2 10 3 1.59 1.54
 -2 -10 -3 6.11 1.93
 2 10 3 2.62 1.58
 2 10 4 14.31 2.5
 2 10 4 28.32 1.82
 2 10 4 27.91 2.37
 2 10 4 21.13 1.96
 2 10 4 19.98 2.28
 2 10 4 17.41 1.93
 -2 -10 -4 18.84 2.7
 2 10 5 44.77 3.89
 2 10 5 42.7 3.3
 -2 -10 -5 55.42 4.19
 -2 -10 -5 34.94 3.54
 2 10 5 46.63 3.28
 2 10 5 53.85 3.63
 2 10 5 62.63 3.25
 2 10 6 14.84 1.39
 2 10 6 10.85 1.49
 2 10 6 11.53 1.7
 2 10 6 12.71 2.16
 -2 -10 -6 11.02 1.82
 -2 -10 -6 12.92 2.13
 2 10 6 11.19 1.48
 2 10 6 14.71 1.9
 2 10 7 8.58 1.16
 2 10 7 5.23 1.23
 2 10 7 7.93 1.54
 2 10 7 3.69 1.74
 -2 -10 -7 6.36 1.57
 2 10 7 6.33 1.22
 -2 -10 -7 7.37 1.8
 2 10 7 7.1 1.48
 -2 -10 -7 4.44 1.59
 -2 -10 -8 -0.42 1.41
 -2 -10 -8 0.39 1.32
 2 10 8 0.54 1.04
 2 10 8 0.73 0.92
 2 10 8 -0.23 1.19
 2 10 8 0.69 1.33
 2 10 9 1.52 1.39
 -2 -10 -9 0.66 1.32
 2 10 9 0.98 0.94
 2 10 9 0.04 0.94
 2 10 9 -0.56 1.25
 2 10 10 4.82 1.51
 2 10 10 7.79 1.34
 2 10 10 7.94 1.09
 2 10 10 4.99 1.09
 -2 -10 -10 6.85 1.53
 -2 -10 -11 26.07 2.41
 2 10 11 31.01 2.31
 2 10 12 35.21 3.14
 2 10 12 55.81 3.16
 2 10 12 37.1 2.81
 -2 -10 -12 47.14 3.23
 2 10 12 55.17 2.92
 2 10 13 52.08 3.86
 2 10 13 76.21 3.89
 2 10 13 49.83 3.55
 -2 -10 -13 61.48 3.93
 2 10 13 72.75 3.67
 2 10 14 10.41 1.07
 2 10 14 6.28 1.26
 -2 -10 -14 7.75 1.16
 2 10 14 8.6 0.88
 2 10 15 4.69 0.96
 2 10 15 4.82 0.63
 2 10 16 2.69 0.63
 2 11 -11 6.88 0.96
 2 11 -11 5.21 0.65
 2 11 -10 -0.36 1.02
 2 11 -10 0.37 0.45
 2 11 -10 0.42 0.76
 2 11 -9 1.06 0.66
 2 11 -9 2.04 0.92
 2 11 -9 1.64 1.13
 2 11 -9 1.54 0.88
 2 11 -8 9.25 1.02
 2 11 -8 9.7 1.32
 2 11 -8 6.51 1.37
 2 11 -8 8.38 1.21
 2 11 -7 4.44 0.96
 2 11 -7 4.2 1.31
 2 11 -7 3.5 1.08
 2 11 -7 3.27 1.2
 2 11 -6 -0.45 1.28
 2 11 -6 0.15 0.69
 2 11 -6 -0.52 1.23
 2 11 -6 0.13 1.01
 2 11 -5 5.96 1.22
 2 11 -5 7.29 0.96
 2 11 -5 6.69 1.52
 2 11 -4 22.38 2.25
 2 11 -3 17.72 2.07
 2 11 -3 19.06 1.51
 2 11 -3 17.09 1.7
 2 11 -3 14.41 1.83
 2 11 -2 39.4 2.95
 2 11 -2 47.83 3.27
 2 11 -2 45.19 2.62
 2 11 -2 38.63 3.09
 2 11 -2 28.63 2.54
 2 11 -2 34.73 2.71
 2 11 -1 127.1 6.5
 2 11 -1 98.48 5.95
 2 11 -1 71.41 5.68
 2 11 -1 94.02 6.19
 2 11 -1 121.24 5.76
 2 11 0 203.24 9.42
 -2 -11 0 166.12 10.36
 2 11 0 161.65 9.58
 2 11 0 164 10.19
 2 11 0 122.4 9.31
 2 11 0 167.09 9.43
 2 11 0 169.07 9.82
 2 11 0 220.48 10.19
 2 11 1 257.21 12.45
 2 11 1 233.47 11.79
 2 11 1 242.63 12.43
 2 11 1 190.01 12.49
 2 11 1 189.9 11.82
 2 11 1 189.37 12.15
 2 11 1 185.09 11.93
 -2 -11 -1 188.57 12.6
 2 11 2 116.53 5.65
 2 11 2 81.72 5.77
 2 11 2 113.03 6.33
 2 11 2 85.57 6.34
 2 11 2 81.64 5.66
 2 11 2 83.59 6
 -2 -11 -2 85.24 6.5
 2 11 2 120.38 6.3
 2 11 3 222.15 10.62
 2 11 3 160.14 10.7
 2 11 3 223.58 11.27
 2 11 3 162.69 11.22
 2 11 3 232.62 11.21
 2 11 3 162.48 10.63
 2 11 3 166.37 10.95
 -2 -11 -3 175.44 11.5
 -2 -11 -4 62.7 5.14
 2 11 4 64.65 4.37
 2 11 4 60.61 4.69
 2 11 4 59.56 4.41
 2 11 4 83.63 4.83
 2 11 4 79.34 4.28
 2 11 4 88.89 5
 2 11 5 8.27 1.38
 2 11 5 9.9 1.68
 2 11 5 11.42 1.13
 2 11 5 7.12 1.26
 2 11 6 -0.25 1
 2 11 6 0.72 1.28
 2 11 6 0.29 0.75
 2 11 6 0.73 0.95
 2 11 7 1.98 1.22
 2 11 7 -0.56 0.97
 -2 -11 -7 0.23 1.14
 2 11 8 19.63 1.97
 2 11 8 20.93 1.78
 -2 -11 -8 23.56 2.05
 2 11 8 26.72 2.14
 2 11 9 28.01 2.53
 2 11 9 46.1 2.74
 2 11 9 27.87 2.38
 -2 -11 -9 33.35 2.63
 2 11 9 40.86 2.32
 2 11 10 38.11 3.23
 2 11 10 60.11 3.36
 2 11 10 40.24 3.02
 -2 -11 -10 46.58 3.29
 2 11 10 57.68 3.01
 2 11 11 13.11 1.56
 2 11 11 17.23 1.52
 2 11 11 11.92 1.22
 -2 -11 -11 13.74 1.49
 2 11 11 16.64 1.2
 -2 -11 -12 1.37 0.84
 2 11 12 0.43 1.02
 2 11 12 1.19 0.85
 2 11 12 1.69 0.6
 2 11 12 1.02 0.6
 2 11 13 -0.69 0.94
 2 11 13 -0.43 0.48
 2 11 13 0.53 0.44
 2 11 14 1.81 0.75
 2 11 14 0.95 0.36
 2 12 -9 5.8 0.66
 2 12 -8 2.41 0.54
 2 12 -8 3.25 0.7
 2 12 -8 3.7 0.97
 2 12 -7 1.65 0.67
 2 12 -7 1.72 1.06
 2 12 -7 1.78 0.77
 2 12 -6 -0.37 0.82
 2 12 -6 0.35 0.74
 2 12 -6 1.26 1.06
 2 12 -6 0.42 0.78
 2 12 -5 0.34 1.13
 2 12 -5 1.22 0.8
 2 12 -5 0.89 0.56
 2 12 -5 0.44 0.82
 2 12 -5 0.16 1.02
 2 12 -4 -0.49 1.12
 2 12 -4 0.98 0.65
 2 12 -4 0.16 0.86
 2 12 -4 0.42 0.8
 2 12 -4 1.02 1.02
 2 12 -3 2.05 1.17
 2 12 -3 0.63 1.09
 2 12 -3 -1.07 0.84
 2 12 -3 0.71 0.89
 2 12 -3 0.61 0.71
 2 12 -2 6.25 1.31
 2 12 -2 3.09 0.89
 2 12 -2 4.57 1.09
 2 12 -2 5.64 0.88
 2 12 -1 1.51 1.23
 2 12 -1 0.97 0.78
 2 12 -1 0.12 0.96
 2 12 -1 0.93 0.81
 2 12 0 -0.28 1.03
 2 12 0 2.39 0.62
 2 12 0 2.3 1.27
 2 12 1 23.9 1.87
 2 12 1 28.79 1.83
 2 12 1 31.31 2.43
 2 12 2 67.08 3.81
 2 12 2 78.98 4.4
 2 12 3 81.65 4.62
 2 12 3 94.35 5.16
 2 12 3 95.52 5.21
 2 12 4 82.94 4.45
 2 12 4 62.84 4.5
 2 12 4 97.16 5.05
 2 12 4 62.63 4.61
 2 12 4 91.29 4.98
 2 12 5 101.59 5.49
 2 12 5 77.71 5.55
 2 12 5 114.2 6.03
 2 12 5 82.97 5.66
 2 12 5 121.86 6.03
 2 12 6 88.33 4.79
 2 12 6 71.41 4.87
 2 12 6 102.34 5.32
 2 12 6 68.98 4.92
 2 12 6 95.58 5.24
 2 12 7 31.84 1.9
 2 12 7 36.4 2.47
 2 12 7 22.24 1.98
 2 12 7 34.45 2.38
 2 12 7 25.95 2.09
 2 12 8 4.81 1.1
 2 12 8 3.74 1.13
 2 12 8 1.69 0.82
 2 12 8 3.53 0.64
 2 12 8 4.29 0.85
 2 12 9 1.39 0.96
 2 12 9 0.95 0.69
 2 12 9 0.71 0.52
 2 12 9 -0.39 0.91
 2 12 10 7.84 0.73
 2 12 10 5.98 0.86
 2 12 10 10.91 1.12
 2 12 10 9.99 1.16
 2 12 11 4.27 0.51
 2 12 11 2.76 0.62
 2 12 11 3.2 0.76
 2 12 12 1.78 0.42
 2 12 12 1.33 0.6
 2 13 -6 18.47 1.13
 2 13 -6 15.21 1.07
 2 13 -5 13.13 0.99
 2 13 -5 12.22 0.95
 2 13 -4 2.13 0.6
 2 13 -4 1.59 0.6
 2 13 -3 1.48 0.59
 2 13 -3 1.59 0.63
 2 13 -2 1.05 0.57
 2 13 -2 0.77 0.52
 2 13 -2 1.53 0.78
 2 13 -1 7.06 0.82
 2 13 -1 9.09 1.08
 2 13 0 2.19 0.64
 2 13 0 2.39 0.86
 2 13 0 2.22 0.87
 2 13 1 11.23 1.1
 2 13 1 13.85 1.35
 2 13 2 6.29 1.07
 2 13 2 8.28 1.09
 2 13 3 0.55 0.52
 2 13 3 0.53 0.84
 2 13 3 -0.32 0.84
 2 13 4 1.09 0.58
 2 13 4 0.2 0.82
 2 13 4 1.83 0.91
 2 13 5 11.15 1.19
 2 13 5 10.18 0.99
 -2 -13 -6 17.84 1.52
 2 13 6 18.76 1.44
 2 13 6 15.02 1.29
 2 13 7 15.39 1.17
 2 13 8 16.05 1.17
 2 13 9 17.68 1.2
 2 13 10 6.42 0.58
 2 14 -1 11.1 0.78
 2 14 0 1.43 0.39
 2 14 1 0.04 0.36
 2 14 1 0.22 0.34
 2 14 2 0.76 0.37
 2 14 3 0.34 0.39
 2 14 4 7.72 0.64
 2 14 5 5.42 0.52
 2 14 6 1.76 0.35
 -3 11 7 21.67 1.38
 -3 11 6 39.21 2.33
 -3 11 5 51.18 3.05
 -3 11 4 22.24 1.77
 -3 11 4 23.87 1.62
 -3 11 3 10.49 1.21
 -3 11 3 9.48 1
 3 -11 -2 12.33 1.25
 -3 11 2 13.61 1.33
 -3 11 2 10.18 1.11
 3 -11 -1 3.17 0.88
 -3 11 1 2.22 1.01
 -3 11 1 3.02 0.77
 3 -11 0 0.61 0.77
 -3 11 0 -0.86 0.93
 -3 11 0 0.15 0.7
 -3 11 -1 0.92 0.46
 -3 11 -1 0.98 0.87
 -3 11 -1 1.4 0.67
 -3 11 -2 0.78 0.49
 -3 11 -2 2.05 0.81
 -3 11 -2 0.28 0.55
 -3 11 -3 0.1 0.48
 -3 11 -3 -0.13 0.7
 -3 11 -3 -0.03 0.46
 -3 11 -4 1.63 0.46
 -3 10 10 8.32 0.84
 -3 10 9 1.91 0.67
 -3 10 8 0.1 0.87
 -3 10 8 0.28 0.71
 -3 10 7 4.82 1.09
 -3 10 7 4.15 0.75
 -3 10 7 2.72 0.83
 -3 10 6 23.98 1.82
 -3 10 6 26.96 1.96
 -3 10 5 64.16 3.47
 -3 10 5 42.85 3.06
 -3 10 5 42.43 3.25
 3 -10 -5 57.17 3.36
 -3 10 4 57.14 3.95
 -3 10 4 62.82 4.22
 -3 10 3 61.53 3.93
 3 -10 -3 68.81 3.93
 -3 10 2 71.32 4.71
 3 -10 -2 77.77 4.71
 -3 10 1 125.15 7.72
 3 -10 -1 135.56 7.71
 -3 10 0 69.45 4.76
 3 -10 0 80.49 4.74
 -3 10 -1 19.34 1.9
 3 -10 1 21.38 1.86
 -3 10 -2 3.89 1.15
 3 -10 2 2.04 1.05
 -3 10 -3 1.98 1.03
 3 -10 3 1.62 1.03
 -3 10 -4 4.92 1.09
 3 -10 4 4.31 1.01
 -3 10 -5 4.26 0.87
 -3 10 -6 3.08 0.78
 -3 10 -6 5.27 0.77
 -3 10 -7 1.24 0.63
 -3 10 -8 0.27 0.49
 -3 9 12 11.71 0.97
 -3 9 12 10.35 1.14
 -3 9 11 4.67 0.84
 -3 9 11 5.28 0.93
 -3 9 10 3.46 0.89
 3 -9 -10 2.06 0.92
 -3 9 9 -0.17 0.88
 -3 9 9 -0.13 1
 3 -9 -9 1.18 0.87
 -3 9 8 14.49 1.59
 3 -9 -8 16.97 1.64
 -3 9 7 17.55 1.6
 3 -9 -7 12.02 1.57
 -3 9 7 20.93 2
 -3 9 7 25.92 1.98
 -3 9 6 14.34 1.86
 -3 9 6 18.37 1.84
 3 -9 -6 14.4 1.61
 -3 9 6 10.68 1.44
 -3 9 6 14.39 1.61
 3 -9 -5 9.06 1.43
 -3 9 5 9.73 1.63
 -3 9 5 7.71 1.42
 3 -9 -4 4.11 1.37
 -3 9 4 6.17 1.54
 3 -9 -3 21.93 2.15
 -3 9 3 22.7 2.38
 -3 9 3 26.11 2.42
 3 -9 -2 16.2 1.82
 -3 9 2 20.04 2.12
 -3 9 2 14.86 2.02
 3 -9 -1 46.32 3.62
 -3 9 1 50.25 3.77
 -3 9 1 56.55 4.27
 -3 9 1 61.49 3.94
 3 -9 0 24.96 2.34
 -3 9 0 33.4 3.06
 3 -9 1 46 3.34
 3 -9 2 50.71 3.58
 3 -9 3 31.45 2.49
 -3 9 -3 26.6 2.56
 3 -9 4 17.44 1.93
 -3 9 -4 17.05 1.79
 -3 9 -4 19.61 2.29
 -3 9 -4 16.35 1.96
 -3 9 -5 13.95 1.76
 3 -9 5 15.49 1.75
 -3 9 -5 13.99 1.62
 -3 9 -5 11.43 1.97
 -3 9 -5 9.99 1.47
 -3 9 -6 5.22 1.53
 -3 9 -6 1.7 1.33
 -3 9 -6 4.5 1.15
 -3 9 -6 4.42 1.03
 -3 9 -7 8.82 1.48
 -3 9 -7 7.2 1.52
 -3 9 -8 6.83 1.01
 -3 9 -9 2.3 0.79
 -3 9 -9 2.72 0.89
 -3 9 -10 2.16 0.62
 -3 9 -10 3.41 0.76
 -3 8 14 10.86 1.16
 -3 8 13 28.36 1.79
 3 -8 -13 25.73 1.63
 3 -8 -13 31.76 2.1
 -3 8 12 48.71 3.33
 3 -8 -12 48.92 3.56
 -3 8 11 45.78 3.28
 3 -8 -11 45.95 3.5
 -3 8 10 53.87 3.76
 3 -8 -10 52.15 3.95
 -3 8 9 122.51 7.04
 -3 8 9 110.48 7.04
 -3 8 8 79.33 5.07
 -3 8 7 19.06 1.99
 3 -8 -7 15.54 1.73
 -3 8 7 16.6 1.99
 -3 8 6 2.7 1.41
 -3 8 6 1.71 1.24
 3 -8 -6 2.52 1.18
 -3 8 6 1.11 1.45
 -3 8 5 16.94 2.07
 3 -8 -5 16.04 2.36
 3 -8 -5 14.36 1.77
 -3 8 5 18.94 2.03
 -3 8 5 13.67 2.22
 -3 8 4 16.4 2.3
 -3 8 4 13.02 2.01
 3 -8 -4 17.32 2.51
 -3 8 4 15.49 2.43
 -3 8 4 18.21 2.02
 3 -8 -4 13.05 1.78
 -3 8 3 2.93 1.75
 -3 8 3 4.2 1.69
 -3 8 3 5.42 1.95
 3 -8 -3 1.96 1.89
 3 -8 -3 1.55 1.35
 -3 8 3 6.18 1.69
 -3 8 2 2.33 1.97
 -3 8 2 1.69 1.59
 3 -8 -2 0.38 1.72
 3 -8 -1 9.58 2.17
 -3 8 1 9.98 2.14
 -3 8 1 7.2 1.74
 -3 8 1 6.46 1.16
 -3 8 0 1.17 1.48
 -3 8 0 -0.79 1.93
 3 -8 0 -0.39 1.92
 -3 8 -1 7.73 2.28
 3 -8 1 7.2 2.17
 -3 8 -1 10.76 2.03
 -3 8 -1 7.51 1.86
 3 -8 1 8.26 1.65
 -3 8 -1 6.98 1.69
 3 -8 2 16.87 2.79
 3 -8 2 17.76 2.07
 -3 8 -2 19.02 2.1
 -3 8 -2 16.22 2.39
 -3 8 -2 18.35 2.65
 -3 8 -3 34.88 2.98
 -3 8 -3 31.35 3.16
 -3 8 -3 34.15 2.82
 3 -8 3 31.29 2.87
 3 -8 3 37.9 3.82
 -3 8 -3 37.61 3.37
 -3 8 -4 10.7 1.95
 -3 8 -4 10.94 2.28
 3 -8 4 12.67 2
 -3 8 -5 6.57 1.98
 3 -8 5 6.4 1.73
 -3 8 -5 9.54 1.93
 -3 8 -5 5.18 1.78
 -3 8 -6 13.5 2.01
 -3 8 -7 5.31 1.65
 -3 8 -7 4.72 1.65
 -3 8 -7 4.28 1.51
 -3 8 -7 5.01 1.82
 -3 8 -8 1.71 1.48
 -3 8 -8 -0.06 1.29
 -3 8 -8 2.14 1.25
 -3 8 -8 0.62 1.57
 -3 8 -9 2.41 1.41
 -3 8 -9 2.91 1.28
 -3 8 -9 1.16 1.04
 -3 8 -9 1.59 1.52
 -3 8 -10 0.43 1.32
 -3 8 -10 -0.41 0.91
 -3 8 -10 0.03 0.86
 -3 8 -10 0.41 1.37
 -3 8 -11 0.99 1.15
 -3 8 -11 -0.49 0.7
 -3 8 -12 0.89 0.87
 -3 8 -12 0.24 0.74
 3 -7 -15 15.68 1.02
 3 -7 -14 2.74 0.5
 -3 7 14 3.51 0.85
 3 -7 -14 2.7 0.96
 -3 7 14 2.55 0.63
 -3 7 13 0.37 0.89
 3 -7 -13 -0.29 1.06
 3 -7 -13 0.03 0.69
 -3 7 13 0.59 0.69
 -3 7 12 3.2 1.07
 3 -7 -12 0.93 1.15
 3 -7 -12 2.48 0.81
 -3 7 12 1.65 0.87
 -3 7 11 37.5 2.4
 3 -7 -11 24.58 2.04
 -3 7 10 142.53 8.43
 -3 7 9 167.32 8.64
 -3 7 9 166.08 8.74
 -3 7 8 258.3 14.66
 -3 7 8 251.61 14.72
 -3 7 7 249.19 14.16
 3 -7 -7 234.62 14.52
 -3 7 6 238.73 13.79
 3 -7 -6 232.57 14.24
 3 -7 -5 165.26 10.57
 -3 7 5 185.11 9.94
 -3 7 5 186.68 10.37
 -3 7 5 169.62 10.09
 -3 7 5 177.42 9.98
 3 -7 -4 83.91 6.21
 -3 7 4 89.03 5.59
 -3 7 4 95.63 6.01
 3 -7 -4 73.67 5.5
 -3 7 4 89.43 5.82
 -3 7 4 97.98 5.73
 -3 7 3 20.54 2.13
 3 -7 -3 19.51 2.76
 -3 7 3 19.63 2.61
 3 -7 -3 17.87 2.06
 -3 7 3 18.7 2.33
 -3 7 3 21.69 2.29
 3 -7 -2 65.22 5.25
 -3 7 2 62.17 4.51
 -3 7 2 79.71 5.23
 3 -7 -2 59.2 4.5
 -3 7 2 81.52 4.88
 -3 7 2 68.4 4.73
 -3 7 1 7.72 1.67
 3 -7 -1 9.45 2.36
 -3 7 1 11.92 2.04
 -3 7 1 10.08 1.98
 -3 7 1 12.72 2.28
 3 -7 0 10.24 2.51
 -3 7 0 8.92 1.72
 -3 7 0 8.16 2.2
 -3 7 0 12.49 2.04
 -3 7 0 9.16 1.82
 3 -7 1 1.61 2.19
 -3 7 -1 2.9 1.46
 -3 7 -1 1.05 2.1
 3 -7 1 2.08 1.58
 -3 7 -1 2.38 1.62
 -3 7 -1 4.85 1.84
 -3 7 -2 7.23 1.92
 3 -7 2 4.06 1.8
 -3 7 -2 7.35 2.3
 -3 7 -2 8.26 1.66
 3 -7 2 4.24 2.35
 -3 7 -2 3.72 1.48
 -3 7 -2 5.11 1.69
 -3 7 -3 46.79 3.56
 3 -7 3 39.49 3.57
 -3 7 -3 44.08 3.93
 3 -7 3 41.77 4.51
 -3 7 -3 40.46 3.26
 -3 7 -3 44.11 3.19
 -3 7 -4 72.7 5.03
 3 -7 4 68.97 5.98
 3 -7 4 59.29 5
 -3 7 -4 73.81 5.36
 -3 7 -4 75.18 5.29
 3 -7 5 15.89 3.11
 -3 7 -5 22.76 2.79
 -3 7 -5 17.61 2.51
 -3 7 -5 16.68 2.42
 -3 7 -5 17.72 2.55
 -3 7 -5 16.62 2.39
 -3 7 -6 0.45 1.7
 -3 7 -6 0.62 1.87
 -3 7 -6 0.09 1.8
 -3 7 -6 0.96 1.93
 -3 7 -6 1.07 1.88
 -3 7 -7 9.71 2.22
 -3 7 -7 9.34 2.05
 -3 7 -7 9.34 1.93
 -3 7 -7 7.19 2
 -3 7 -7 10.04 2.15
 -3 7 -8 3.35 1.7
 -3 7 -8 3.49 2.01
 -3 7 -8 6.05 1.71
 -3 7 -8 4.39 1.75
 -3 7 -8 5.37 1.92
 -3 7 -9 25.71 2.51
 -3 7 -9 27.98 2.52
 -3 7 -10 13.42 1.8
 -3 7 -10 16.1 2.15
 -3 7 -10 14.91 2.08
 -3 7 -10 13.57 2.22
 -3 7 -11 16.36 2.03
 -3 7 -11 14.23 2
 -3 7 -11 16.74 2.16
 -3 7 -11 12.25 1.41
 -3 7 -11 14.84 1.6
 -3 7 -12 33.92 2.63
 -3 7 -12 32.98 2.2
 -3 7 -12 37.34 2.64
 -3 7 -12 35.97 2.78
 -3 7 -13 5.6 1.16
 -3 7 -13 8.12 1.38
 -3 7 -14 2.45 0.87
 3 -6 -16 13.85 0.97
 -3 6 15 0.82 0.77
 3 -6 -15 0.95 0.5
 3 -6 -15 -0.17 0.89
 -3 6 14 5.63 1.02
 3 -6 -14 4.05 0.88
 -3 6 14 3.52 0.73
 3 -6 -14 3.6 1.18
 3 -6 -13 14.93 1.41
 -3 6 13 12.72 1.28
 3 -6 -13 13.02 1.73
 -3 6 12 38.29 2.78
 -3 6 11 20.53 1.87
 3 -6 -11 15.52 1.57
 -3 6 10 2.59 1.28
 3 -6 -10 1.43 0.99
 -3 6 9 1.53 1.33
 3 -6 -8 9.78 1.52
 -3 6 8 15.02 1.73
 -3 6 8 12.19 1.83
 -3 6 7 42.56 3.33
 3 -6 -7 40.9 3.6
 3 -6 -7 40.24 2.98
 -3 6 7 43.86 3.11
 -3 6 6 185.39 9.78
 -3 6 6 171.77 10
 3 -6 -6 159.02 10.3
 -3 6 6 171.05 9.77
 3 -6 -6 144.58 9.66
 3 -6 -5 184.29 12.13
 -3 6 5 229.35 12.24
 -3 6 5 211.19 12.44
 3 -6 -5 216.86 12.87
 -3 6 5 200.34 12.69
 -3 6 5 226.97 12.28
 -3 6 4 175.08 10.91
 -3 6 4 209.57 10.99
 -3 6 4 183.92 10.47
 -3 6 4 175.07 10.66
 3 -6 -4 175.02 11.14
 -3 6 4 188.15 10.52
 3 -6 -4 153.83 10.38
 3 -6 -3 172.49 11.33
 -3 6 3 171.49 10.84
 -3 6 3 180.23 10.66
 -3 6 3 200.93 11.16
 -3 6 3 167.62 11.06
 -3 6 3 192.3 10.73
 3 -6 -2 190.34 12.6
 -3 6 2 187.18 11.89
 -3 6 2 192.26 11.72
 -3 6 2 236.05 12.35
 -3 6 2 182.74 12.17
 -3 6 2 220.74 11.87
 3 -6 -1 93.62 7.28
 -3 6 1 97.33 6.62
 -3 6 1 117.68 7.19
 -3 6 1 95.86 6.91
 -3 6 1 111.59 6.56
 -3 6 1 101.65 6.46
 -3 6 0 18.39 2.34
 3 -6 0 20.85 3.24
 -3 6 0 18.18 2.17
 -3 6 0 22.93 2.81
 -3 6 0 24.99 2.39
 -3 6 0 17.98 2.59
 3 -6 1 52.98 4.87
 -3 6 -1 43.06 4.12
 -3 6 -1 58.83 3.97
 -3 6 -1 51.12 3.64
 -3 6 -1 49.78 3.82
 -3 6 -2 10.36 1.92
 -3 6 -2 8.83 2.03
 -3 6 -2 10.86 2.04
 -3 6 -2 9.28 1.76
 3 -6 2 12.22 3.4
 -3 6 -2 12.5 1.89
 3 -6 3 24.85 3.01
 -3 6 -3 22.42 2.32
 3 -6 3 26.71 3.99
 -3 6 -3 30.19 2.9
 -3 6 -3 24.08 2.75
 -3 6 -3 24.56 2.4
 -3 6 -3 32.57 2.98
 -3 6 -4 2.86 1.35
 3 -6 4 6.4 2.78
 3 -6 4 4.16 1.9
 -3 6 -4 1.75 1.83
 -3 6 -4 2.39 1.98
 -3 6 -4 3.65 1.81
 -3 6 -5 1.55 1.23
 3 -6 5 3.78 2.37
 -3 6 -5 3.21 1.84
 -3 6 -5 1.63 1.94
 -3 6 -5 3.79 1.94
 3 -6 5 -0.61 1.69
 -3 6 -6 25.31 2.89
 -3 6 -6 15.1 2.76
 -3 6 -6 21.22 2.87
 -3 6 -6 21 2.6
 -3 6 -7 8.78 2.17
 -3 6 -7 12.5 2.45
 -3 6 -7 12.02 2.26
 -3 6 -7 10.56 2.41
 -3 6 -8 5.75 1.96
 -3 6 -8 6.53 2.26
 -3 6 -8 6.06 2.2
 -3 6 -8 5.77 2.05
 -3 6 -9 3.71 2.05
 -3 6 -9 1.23 1.57
 -3 6 -9 1.02 1.79
 -3 6 -9 0.28 1.9
 -3 6 -9 1.21 1.92
 -3 6 -10 17.42 2.49
 -3 6 -10 20.55 2.7
 -3 6 -10 19.67 2.36
 -3 6 -10 20.17 2.77
 -3 6 -11 22.28 2.62
 -3 6 -11 17.66 2.15
 -3 6 -12 60.56 4.28
 -3 6 -12 78.29 4.64
 -3 6 -12 79.04 5.08
 -3 6 -12 76.4 5.11
 -3 6 -12 78.7 4.96
 -3 6 -13 80.42 4.95
 -3 6 -13 81.8 5.35
 -3 6 -13 81.2 5.45
 -3 6 -13 81.52 5.29
 -3 6 -14 43.05 3.18
 -3 6 -14 46.05 3.11
 -3 6 -14 40.38 2.7
 -3 6 -15 41.41 2.87
 -3 6 -15 40.95 2.73
 3 -5 -17 54.81 2.98
 -3 5 17 46.6 3.06
 3 -5 -16 64.58 4.4
 -3 5 16 85.05 4.46
 3 -5 -16 74.82 4.68
 3 -5 -16 75.68 4.58
 3 -5 -16 74.77 4.33
 3 -5 -16 75.14 4.32
 3 -5 -15 72.97 4.4
 -3 5 15 80.72 4.5
 3 -5 -15 71.21 4.61
 3 -5 -15 68.93 4.28
 3 -5 -14 63.6 4.57
 3 -5 -14 75.75 4.49
 3 -5 -14 73.22 4.76
 3 -5 -14 69.26 4.36
 3 -5 -13 72.16 5.14
 3 -5 -13 76.07 5.3
 3 -5 -12 18.94 1.75
 3 -5 -12 19.05 1.87
 3 -5 -12 17.22 1.55
 -3 5 12 23.82 2.03
 3 -5 -11 1.31 1.05
 -3 5 11 -0.06 1.25
 3 -5 -11 0.12 1.07
 -3 5 10 3.07 1.4
 3 -5 -10 2.7 1.44
 3 -5 -10 4.03 1.26
 -3 5 9 11.49 1.63
 3 -5 -9 9.42 1.63
 -3 5 9 11.38 1.73
 -3 5 8 73.73 4.64
 -3 5 8 71.84 4.71
 3 -5 -8 67.17 4.65
 3 -5 -7 14.77 1.62
 3 -5 -7 12.21 1.68
 -3 5 7 13.39 1.74
 3 -5 -7 16.48 2.24
 -3 5 7 14.66 1.91
 -3 5 6 4.93 1.29
 3 -5 -6 6.14 1.81
 3 -5 -6 7.37 1.45
 -3 5 6 5.88 1.4
 -3 5 6 4.33 1.62
 3 -5 -6 5.13 1.29
 -3 5 5 2.71 1.26
 -3 5 5 1.21 1.62
 -3 5 5 1.26 1.28
 3 -5 -5 2.79 1.75
 3 -5 -5 1.29 1.23
 -3 5 4 56.66 3.87
 -3 5 4 52.66 4.37
 3 -5 -4 56.38 4.56
 -3 5 4 54.71 3.97
 -3 5 3 85.35 5.85
 -3 5 3 88.91 5.74
 3 -5 -3 90.37 6.54
 -3 5 3 86.82 6.32
 -3 5 2 122.87 7.63
 -3 5 2 124.61 7.48
 3 -5 -2 123.13 8.53
 -3 5 2 124.45 8.13
 -3 5 1 6.73 2.41
 3 -5 -1 10.87 3.33
 -3 5 1 7.94 1.87
 -3 5 1 6.3 1.53
 -3 5 0 44.7 3.56
 3 -5 0 39.12 4.94
 -3 5 0 45.34 3.31
 -3 5 0 49.12 4.09
 -3 5 0 41.89 3.4
 -3 5 -1 153.09 9.43
 -3 5 -1 166.41 9.41
 -3 5 -1 152.28 9.44
 -3 5 -1 151.94 9.98
 3 -5 1 166.64 11.79
 -3 5 -2 6.61 1.77
 -3 5 -2 5.95 1.73
 3 -5 2 7.88 3.65
 -3 5 -2 2.5 1.73
 -3 5 -2 7.8 2.05
 -3 5 -3 4.38 1.59
 -3 5 -3 1.56 1.81
 -3 5 -3 2.68 1.67
 -3 5 -3 3.07 1.5
 3 -5 3 3.04 2.98
 -3 5 -3 1.99 1.68
 -3 5 -3 3.83 1.76
 -3 5 -4 1.81 1.76
 -3 5 -4 0.2 1.7
 -3 5 -4 0.27 1.81
 3 -5 4 6.94 2.66
 -3 5 -4 2.89 1.41
 -3 5 -4 0.84 1.77
 3 -5 4 2.59 1.78
 -3 5 -5 49.92 3.8
 -3 5 -5 43.59 3.2
 -3 5 -5 53.04 3.95
 -3 5 -5 41.78 3.5
 3 -5 5 45.44 4.29
 3 -5 5 40.64 3.5
 -3 5 -5 39.99 3.65
 -3 5 -6 12.69 1.97
 3 -5 6 12.93 1.82
 -3 5 -6 14.19 2.41
 -3 5 -6 10.43 1.96
 3 -5 6 13.59 2.64
 -3 5 -6 14.2 1.67
 -3 5 -7 2.71 2.02
 -3 5 -7 5.51 1.77
 -3 5 -7 6.71 1.82
 -3 5 -7 4 2.29
 -3 5 -7 1.76 1.57
 -3 5 -8 3.67 2.02
 -3 5 -8 4.69 2.29
 -3 5 -8 3.41 2.22
 -3 5 -8 7.76 1.87
 -3 5 -9 50.35 4.34
 -3 5 -9 48.24 4.15
 -3 5 -10 81.81 5.99
 -3 5 -10 86.99 5.72
 -3 5 -10 76.9 5.71
 -3 5 -11 5.89 2.26
 -3 5 -11 8.4 2.02
 -3 5 -11 6.09 1.98
 -3 5 -12 8.42 1.91
 -3 5 -13 2.27 1.89
 -3 5 -13 3.08 1.8
 -3 5 -13 2.3 1.61
 -3 5 -13 2.14 1.48
 -3 5 -13 0.77 1.25
 -3 5 -14 24 2.06
 -3 5 -14 21 2.25
 -3 5 -14 25.98 2.58
 -3 5 -14 23.25 2.52
 -3 5 -14 22.94 2.02
 -3 5 -15 42.84 2.78
 -3 5 -15 47.64 3.29
 -3 5 -15 38.43 2.76
 -3 5 -15 45.51 3.22
 -3 5 -16 57.14 3.91
 -3 5 -16 64.09 3.88
 3 -4 -18 -0.3 0.34
 3 -4 -17 2.61 0.56
 3 -4 -17 2.2 0.67
 -3 4 17 2.97 0.8
 3 -4 -16 24.51 2.05
 -3 4 16 24.51 1.74
 3 -4 -16 21.88 1.6
 3 -4 -16 20.18 1.5
 3 -4 -16 19.46 1.69
 3 -4 -15 70 4.31
 3 -4 -15 70.1 4.54
 3 -4 -15 63.45 4.48
 3 -4 -15 69.71 4.22
 -3 4 15 76.16 4.42
 3 -4 -14 221.38 12.9
 3 -4 -14 224.75 12.98
 3 -4 -13 143.29 9.36
 3 -4 -13 169.04 9.17
 3 -4 -13 147.53 9.3
 3 -4 -13 161.13 9.03
 3 -4 -12 220.38 13.68
 3 -4 -12 248.73 13.5
 3 -4 -11 214.3 13.99
 3 -4 -11 281.37 14.19
 3 -4 -10 246.36 15.95
 3 -4 -10 321.57 16.13
 3 -4 -9 144.07 9.61
 3 -4 -9 189.89 9.84
 3 -4 -8 6.7 1.52
 3 -4 -8 6.55 1.56
 3 -4 -7 15.27 2.02
 3 -4 -7 16.18 2.06
 3 -4 -7 13.51 1.52
 3 -4 -7 11.56 1.76
 3 -4 -6 1.35 1.63
 3 -4 -6 1.19 1.15
 3 -4 -6 2.54 1.77
 -3 4 6 -1.44 1.58
 -3 4 6 1.44 1.29
 -3 4 5 23.01 2.83
 3 -4 -5 22.82 2.11
 -3 4 5 24.31 2.08
 3 -4 -5 22.65 2.7
 3 -4 -4 6.83 2.22
 -3 4 4 7.31 1.4
 -3 4 4 8.28 2.56
 3 -4 -3 21.98 3.09
 -3 4 3 21.13 3.55
 -3 4 3 17.16 1.83
 -3 4 2 37.53 4.88
 3 -4 -2 34.52 4.09
 3 -4 -1 26.08 6.02
 -3 4 1 17.65 1.84
 -3 4 1 29.52 5.52
 -3 4 0 38.26 6.14
 -3 4 0 24.26 2.21
 -3 4 -1 242.81 13.62
 3 -4 1 229.69 14.23
 -3 4 -2 240.91 13.97
 -3 4 -2 201.6 12.33
 3 -4 2 234.71 14.36
 -3 4 -3 7.06 1.81
 -3 4 -3 9.31 2.82
 3 -4 4 7.03 1.81
 -3 4 -4 7.81 2.3
 -3 4 -4 7.89 2.28
 3 -4 4 4.7 2.48
 3 -4 5 20.59 2.24
 3 -4 5 21.14 2.95
 -3 4 -5 18.22 2.57
 -3 4 -5 25.37 2.75
 3 -4 6 268.29 16.85
 3 -4 6 296.89 17.53
 -3 4 -6 309.11 17.24
 -3 4 -6 272.53 17.29
 -3 4 -7 72.89 5.16
 -3 4 -7 83.69 5.24
 -3 4 -7 67.3 5.04
 -3 4 -7 68.57 5.4
 -3 4 -8 8.81 1.77
 -3 4 -8 4.29 1.51
 -3 4 -8 9.61 2.19
 -3 4 -8 7.3 2.46
 -3 4 -8 2.29 1.88
 -3 4 -9 37.8 3.17
 -3 4 -9 47.18 3.85
 -3 4 -9 49.75 3.76
 -3 4 -9 44.14 3.25
 -3 4 -9 42.34 3.4
 -3 4 -10 1.25 1.64
 -3 4 -10 -0.1 1.87
 -3 4 -10 2.07 2.04
 -3 4 -10 2.08 2.25
 -3 4 -10 -0.43 1.59
 -3 4 -11 5.72 2.09
 -3 4 -11 6.38 1.73
 -3 4 -11 3.84 1.9
 -3 4 -11 5.38 2.53
 -3 4 -12 17.73 2.23
 -3 4 -12 16.35 2.32
 -3 4 -12 20.38 2.56
 -3 4 -12 16.47 2.87
 -3 4 -13 36.88 3.24
 -3 4 -14 12.93 1.92
 -3 4 -14 13.02 2
 -3 4 -14 15 2.01
 -3 4 -14 16.86 2.39
 -3 4 -15 4.86 1.3
 -3 4 -15 2.32 1.33
 -3 4 -15 2.76 1.29
 -3 4 -15 1.91 1.68
 -3 4 -16 0.41 1.4
 -3 4 -16 1.25 1.32
 -3 4 -16 2.18 0.97
 -3 4 -16 2.5 0.99
 -3 4 -17 5.39 1.12
 -3 4 -17 5.18 0.92
 3 -3 -18 5.87 0.77
 3 -3 -18 7.47 0.66
 -3 3 17 15.92 1.29
 3 -3 -17 13.55 1.3
 3 -3 -17 14.7 1.23
 3 -3 -17 14.09 1.14
 3 -3 -16 16.77 1.56
 3 -3 -16 17.34 1.44
 3 -3 -16 16.73 1.32
 3 -3 -15 9.74 1.56
 3 -3 -15 11.57 1.84
 3 -3 -15 11.63 1.69
 3 -3 -14 -0.56 0.9
 3 -3 -14 0.28 1.31
 3 -3 -14 0.26 1.04
 3 -3 -14 0.85 1.33
 3 -3 -13 9.15 1.67
 3 -3 -13 8.48 1.69
 3 -3 -13 8.28 1.39
 3 -3 -12 170.29 9.49
 3 -3 -12 148.78 9.12
 3 -3 -11 272.89 14.44
 3 -3 -11 225.01 14.36
 3 -3 -10 195.56 10.65
 3 -3 -10 163.14 10.59
 3 -3 -9 296.24 15.99
 3 -3 -9 258.15 15.88
 3 -3 -8 384.75 19.83
 3 -3 -8 312.55 19.65
 3 -3 -7 303.47 16.43
 3 -3 -7 263.25 16.22
 3 -3 -6 376.32 20.85
 3 -3 -6 354.82 20.37
 3 -3 -5 1.91 2.85
 3 -3 -5 3.06 1.43
 3 -3 -4 5.82 2.55
 -3 3 4 4.34 1.44
 3 -3 -4 6.84 1.83
 -3 3 3 120.39 7.63
 3 -3 -3 207.52 10.03
 3 -3 -2 -0.22 5.01
 -3 3 2 0.1 1.09
 3 -3 -1 32.78 6.47
 -3 3 1 11.5 1.47
 -3 3 0 115.02 7.1
 3 -3 0 227.65 12.16
 -3 3 -1 32.35 2.58
 3 -3 1 70.27 7.28
 -3 3 -2 5.42 1.54
 3 -3 2 8.64 3.81
 -3 3 -3 21.96 2.22
 3 -3 3 26.78 3.62
 3 -3 4 49.41 3.6
 3 -3 5 134.39 7.98
 3 -3 6 183.45 10.58
 -3 3 -7 338.6 21.45
 -3 3 -7 369.39 21.8
 -3 3 -7 356.65 21.84
 -3 3 -7 407.73 21.86
 -3 3 -8 232.28 14.69
 -3 3 -8 232.49 14.7
 -3 3 -8 255.12 15.05
 -3 3 -8 277.66 15.18
 -3 3 -8 261.9 15.01
 -3 3 -9 503.16 26.14
 -3 3 -9 580.18 26.4
 -3 3 -9 454.22 25.77
 -3 3 -9 497.88 26.08
 -3 3 -9 452.16 25.76
 -3 3 -9 365.26 25.59
 -3 3 -9 446.65 25.76
 -3 3 -10 482.16 25.52
 -3 3 -10 353.53 24.98
 -3 3 -10 502.05 25.53
 -3 3 -10 568.58 25.84
 -3 3 -10 423.44 25.07
 -3 3 -10 459.36 25.27
 -3 3 -11 121.26 7.35
 -3 3 -11 142.95 7.89
 -3 3 -11 129.84 7.58
 -3 3 -12 105.61 6.72
 -3 3 -12 95.29 6.26
 -3 3 -12 87.07 6.25
 -3 3 -13 18.94 2.27
 -3 3 -13 17.99 2.52
 -3 3 -13 13.86 1.8
 -3 3 -13 20.81 2.58
 -3 3 -13 16.49 2.23
 -3 3 -14 11.56 1.42
 -3 3 -14 13.37 2.21
 -3 3 -15 0.69 1.54
 -3 3 -15 0.59 1.41
 -3 3 -15 1.4 1.42
 -3 3 -15 0.46 1.8
 -3 3 -16 5.35 1.41
 -3 3 -16 7.23 1.5
 -3 3 -16 4.52 1.51
 -3 3 -17 18.33 1.62
 -3 3 -17 16.62 1.48
 -3 3 -17 12.91 1.58
 -3 3 -18 1.68 0.84
 3 -2 -18 22.5 1.42
 3 -2 -18 18.89 1.58
 3 -2 -17 9.21 0.86
 3 -2 -17 8.79 1.2
 3 -2 -17 8.59 1.04
 3 -2 -17 8.92 0.91
 3 -2 -16 6.55 1.23
 3 -2 -16 6.52 0.91
 3 -2 -16 6.55 0.87
 3 -2 -16 7.59 1.05
 3 -2 -15 2.46 1.53
 3 -2 -14 17.25 1.99
 3 -2 -14 13.9 1.5
 3 -2 -14 16.57 1.64
 3 -2 -14 15.81 2.11
 3 -2 -14 13.61 1.36
 3 -2 -13 22.75 2.02
 3 -2 -12 41.64 3.15
 3 -2 -12 50.91 3.54
 3 -2 -12 53.07 3.54
 3 -2 -12 40.65 3.65
 3 -2 -11 5.35 1.65
 3 -2 -11 4.28 1.48
 3 -2 -11 4.43 1.78
 3 -2 -10 2.4 1.51
 3 -2 -10 2.81 1.32
 3 -2 -10 2.89 1.83
 3 -2 -9 20.38 2.31
 3 -2 -9 21.01 2.48
 3 -2 -8 161.64 10.39
 3 -2 -8 186.38 10.67
 3 -2 -7 94.25 6.72
 3 -2 -6 17.46 2.51
 -3 2 6 13.88 2.83
 3 -2 -6 16.35 2.86
 3 -2 -5 621.51 35.21
 3 -2 -4 525.09 29.98
 3 -2 -3 137.41 9.04
 3 -2 -2 33.91 4.08
 3 -2 -1 71.1 6.02
 3 -2 0 137.59 9.44
 3 -2 1 60.88 5.61
 3 -2 2 54.85 5.07
 3 -2 3 99.94 6.87
 3 -2 4 461.47 26.22
 3 -2 5 193.9 11.56
 3 -2 6 39.12 3.13
 -3 2 -6 33.62 2.76
 -3 2 -7 139.99 8.42
 -3 2 -7 139.02 8.79
 -3 2 -7 148.02 8.85
 -3 2 -8 2.91 1.53
 -3 2 -8 1.47 2.04
 -3 2 -8 4.99 1.97
 -3 2 -8 1.93 1.99
 -3 2 -8 2.26 1.51
 -3 2 -9 110.58 8.2
 -3 2 -9 140.88 8.22
 -3 2 -9 132.56 8.45
 -3 2 -9 124.99 8.1
 -3 2 -9 133.79 8.43
 -3 2 -9 143.57 8.38
 -3 2 -10 223.28 15.5
 -3 2 -10 263.09 15.73
 -3 2 -10 280.12 15.56
 -3 2 -10 286.9 15.91
 -3 2 -10 262.52 15.54
 -3 2 -10 328.32 16.17
 -3 2 -11 548.47 26.56
 -3 2 -11 448.74 25.97
 -3 2 -11 492.3 26.18
 -3 2 -11 521.26 26.02
 -3 2 -11 375.08 25.8
 -3 2 -11 433.89 25.89
 -3 2 -12 426.42 22.97
 -3 2 -12 406.13 22.88
 -3 2 -12 486.23 23.45
 -3 2 -12 446.84 22.83
 -3 2 -12 333.19 22.6
 -3 2 -12 368.04 22.72
 -3 2 -13 387.8 23.21
 -3 2 -13 429.12 23.51
 -3 2 -13 409.87 23.29
 -3 2 -14 263.42 14.14
 -3 2 -14 217.07 13.79
 -3 2 -14 237.35 14.17
 -3 2 -14 256.85 14.21
 -3 2 -15 152.61 9.21
 -3 2 -16 67.97 4.64
 -3 2 -16 77.13 4.55
 -3 2 -17 17.76 1.94
 -3 2 -17 13.21 1.68
 -3 2 -17 18.74 1.74
 -3 2 -18 8.07 1.06
 -3 2 -18 12.54 1.28
 3 -1 -18 75.76 4.65
 3 -1 -18 79.28 4.47
 3 -1 -18 76.71 4.46
 3 -1 -17 98.56 6.19
 3 -1 -17 106.94 5.94
 3 -1 -17 105.39 6.02
 3 -1 -17 99.7 5.94
 3 -1 -16 165.86 9.37
 3 -1 -16 181.78 9.21
 3 -1 -16 156.76 9.08
 3 -1 -16 153.95 9
 3 -1 -16 144.64 9
 3 -1 -15 222.1 12.88
 3 -1 -15 240.2 13.19
 3 -1 -15 256.15 13.44
 3 -1 -15 215.09 12.83
 3 -1 -15 220.29 12.76
 3 -1 -14 59.92 3.97
 3 -1 -14 66.32 4.15
 3 -1 -14 63.28 4.09
 3 -1 -14 61.14 4.67
 3 -1 -14 72.83 4.89
 3 -1 -14 64.17 4.06
 3 -1 -13 23.42 2.05
 3 -1 -13 23.25 2.09
 3 -1 -13 26.36 2.5
 3 -1 -12 22.76 2.36
 3 -1 -12 19.18 1.9
 3 -1 -12 20.28 1.91
 3 -1 -12 17.97 2.23
 3 -1 -12 25.41 2.81
 3 -1 -12 21.44 2.55
 3 -1 -11 28.9 3.02
 3 -1 -11 35.49 2.84
 3 -1 -11 32.97 3.22
 3 -1 -11 27.6 2.36
 3 -1 -11 28.58 2.65
 3 -1 -10 17.71 2.21
 3 -1 -10 19.5 1.94
 3 -1 -10 24.07 3.11
 3 -1 -9 8.77 1.83
 3 -1 -9 9.01 1.55
 3 -1 -9 9.07 2.43
 3 -1 -8 32.65 3.28
 3 -1 -7 30.6 3.13
 3 -1 -6 4.74 1.88
 3 -1 -6 3.38 2.07
 3 -1 -5 324.7 18.65
 3 -1 -4 51.78 3.99
 3 -1 -3 6.19 2.04
 3 -1 -2 4.91 2.18
 3 -1 -1 3.13 2.22
 3 -1 0 37.47 3.53
 3 -1 1 195 11.59
 3 -1 2 214.41 12.6
 3 -1 3 65.85 4.64
 3 -1 4 1.01 1.77
 3 -1 5 5.33 1.71
 -3 1 -6 21.67 2.49
 3 -1 6 22.13 2.36
 -3 1 -7 152.23 9.13
 -3 1 -7 140.99 8.75
 -3 1 -7 158.31 9.06
 -3 1 -8 148.64 9.07
 -3 1 -8 149.8 9.18
 -3 1 -9 93.68 5.99
 -3 1 -9 103.17 6.47
 -3 1 -9 108.99 6.29
 -3 1 -9 88.85 6.23
 -3 1 -9 87.22 6.32
 -3 1 -10 21 2.78
 -3 1 -10 20.08 2.02
 -3 1 -10 21.77 2.09
 -3 1 -10 21.91 2.29
 -3 1 -10 23.14 2.71
 -3 1 -10 22.76 2.55
 -3 1 -10 30.14 3.1
 -3 1 -10 27.21 2.93
 -3 1 -11 5.11 1.38
 -3 1 -11 5.09 1.44
 -3 1 -11 4.07 2.19
 -3 1 -11 6.74 2.19
 -3 1 -11 10.8 2.02
 -3 1 -11 5.38 1.56
 -3 1 -11 5.75 2.04
 -3 1 -12 127.22 8.38
 -3 1 -12 154.21 8.41
 -3 1 -12 136.37 8.4
 -3 1 -12 133.52 8.29
 -3 1 -12 124.76 8.36
 -3 1 -12 123.68 8.1
 -3 1 -13 220.95 11.64
 -3 1 -13 181.05 11.61
 -3 1 -13 206.66 11.69
 -3 1 -13 175.59 11.52
 -3 1 -13 186.37 11.48
 -3 1 -14 117.47 7.04
 -3 1 -14 117.37 6.88
 -3 1 -14 108.02 7
 -3 1 -14 95 6.84
 -3 1 -14 101.31 6.84
 -3 1 -14 108.45 6.87
 -3 1 -15 258.32 14.2
 -3 1 -15 209.23 13.84
 -3 1 -15 225.54 13.77
 -3 1 -15 282.19 14.08
 -3 1 -16 187.11 12.14
 -3 1 -16 191.77 12.1
 -3 1 -16 233.81 12.16
 -3 1 -16 226.87 12.41
 -3 1 -17 83.89 4.65
 -3 1 -17 77.3 4.82
 -3 1 -18 71.93 3.75
 -3 1 -18 66.12 3.93
 -3 1 -19 21.96 1.61
 3 0 -19 0.54 0.51
 3 0 -18 7.52 0.82
 3 0 -18 6.29 1.07
 3 0 -17 51.73 3.47
 3 0 -17 48.32 3.15
 3 0 -17 58.67 3.38
 3 0 -17 51.6 3.2
 3 0 -17 47.79 3.09
 3 0 -16 128.08 7.3
 3 0 -16 110.88 6.86
 3 0 -16 129.63 7.08
 3 0 -16 110.82 6.89
 3 0 -16 119.16 6.83
 3 0 -15 203 11.31
 3 0 -15 222.31 11.77
 3 0 -15 213.22 11.41
 3 0 -15 187.71 11.24
 3 0 -15 197.42 11.19
 3 0 -15 177.02 11.2
 3 0 -14 217.9 11.79
 3 0 -14 180.69 11.28
 3 0 -14 189.74 11.35
 3 0 -14 239.84 11.97
 3 0 -14 179.56 11.29
 3 0 -14 242.5 12.29
 3 0 -14 207.03 11.47
 3 0 -14 191.35 11.24
 3 0 -13 315.3 15.76
 3 0 -13 265.96 15.25
 3 0 -13 239.98 15.17
 3 0 -13 318.25 16.22
 3 0 -13 365.26 16.46
 3 0 -13 238.31 15.16
 3 0 -13 269.17 15.34
 3 0 -12 349.94 17.34
 3 0 -12 259.23 16.23
 3 0 -12 339.3 16.84
 3 0 -12 278.61 16.47
 3 0 -12 314.01 16.86
 3 0 -12 263.83 16.32
 3 0 -11 67.47 4.18
 3 0 -11 71.06 4.95
 3 0 -11 53.29 3.78
 3 0 -11 52.81 3.91
 3 0 -11 74.56 4.61
 3 0 -11 55.89 4.11
 3 0 -11 63.24 4.4
 3 0 -11 52.73 3.85
 3 0 -10 122.78 6.56
 3 0 -10 114.71 7.11
 3 0 -10 91.12 6.36
 3 0 -10 121.83 6.81
 3 0 -10 101.32 6.56
 3 0 -10 102.72 6.76
 3 0 -10 96.35 6.29
 3 0 -9 25.11 2.19
 3 0 -9 26.23 2.23
 3 0 -9 26.25 2.64
 3 0 -9 29.06 3
 3 0 -8 7.97 1.42
 3 0 -8 10.24 2.19
 3 0 -7 52.6 3.69
 3 0 -7 68.99 4.33
 3 0 -6 54.92 3.49
 3 0 -6 52.71 3.64
 3 0 -5 60.56 4.16
 3 0 -4 0.7 1.77
 3 0 -3 21.66 2.46
 3 0 -2 49.52 3.72
 3 0 -1 10.46 2.01
 3 0 0 494.69 27.71
 3 0 1 375.57 21.22
 3 0 2 633.13 35.3
 3 0 3 2219.46 122.26
 3 0 4 2404.56 132.45
 3 0 5 1738.92 95.92
 3 0 6 476.42 25.83
 -3 0 -6 441.17 25.75
 -3 0 -6 463.33 25.9
 -3 0 -7 257.91 14.98
 -3 0 -7 265.6 15.15
 -3 0 -8 190.06 11.19
 -3 0 -8 191.2 11.38
 -3 0 -9 29 3.21
 -3 0 -9 33.79 2.95
 -3 0 -9 35.42 3.25
 -3 0 -10 32.79 3.29
 -3 0 -10 37.38 3.13
 -3 0 -10 29.8 2.96
 -3 0 -10 30.67 2.46
 -3 0 -11 90.06 5.76
 -3 0 -11 86.23 5.89
 -3 0 -11 99.02 6.19
 -3 0 -11 113.88 6.44
 -3 0 -11 94.77 6.11
 -3 0 -11 92.54 6.37
 -3 0 -12 56.93 4.26
 -3 0 -12 63.97 4.6
 -3 0 -12 57.42 4.44
 -3 0 -12 62.97 4.75
 -3 0 -12 61.37 4.53
 -3 0 -13 16.4 2.16
 -3 0 -13 12.51 2.06
 -3 0 -13 16.61 2.51
 -3 0 -13 14.79 2.19
 -3 0 -13 13.59 1.89
 -3 0 -13 15.81 2.39
 -3 0 -14 3.99 1.88
 -3 0 -14 8.76 1.67
 -3 0 -14 6.51 1.47
 -3 0 -14 6.94 1.68
 -3 0 -15 8.22 1.36
 -3 0 -15 9.48 2.1
 -3 0 -15 8.47 2.1
 -3 0 -15 6.41 1.62
 -3 0 -15 7.71 1.79
 -3 0 -15 9.5 1.77
 -3 0 -16 24.12 2.46
 -3 0 -16 20.89 2.23
 -3 0 -17 31.02 2.73
 -3 0 -17 26.32 2.47
 -3 0 -17 33.8 2.62
 -3 0 -18 30.15 2.33
 -3 0 -18 34.38 2.59
 -3 0 -19 43.91 2.85
 3 1 -19 5.04 0.7
 3 1 -18 9.66 1.25
 3 1 -18 10.8 1.01
 3 1 -17 4.71 0.91
 3 1 -17 6.3 1.23
 3 1 -17 5.08 1.29
 3 1 -16 9.33 1.3
 3 1 -16 11.03 1.51
 3 1 -16 13.68 1.22
 3 1 -16 10.68 1.3
 3 1 -16 10.28 1.24
 3 1 -15 0.27 1.19
 3 1 -15 -0.73 0.86
 3 1 -15 -0.04 0.97
 3 1 -15 0.3 1.01
 3 1 -15 -0.54 1.68
 3 1 -15 -0.58 1.44
 3 1 -14 28.95 2.06
 3 1 -14 26.25 2.34
 3 1 -14 24.41 2.1
 3 1 -14 20.36 2.25
 3 1 -14 30.07 2.74
 3 1 -14 26.86 2.17
 3 1 -14 23.42 2.19
 3 1 -14 31.84 2.91
 3 1 -13 64.91 4.37
 3 1 -13 82.99 5.05
 3 1 -13 67.19 4.44
 3 1 -13 64.66 4.35
 3 1 -13 66.61 4.46
 3 1 -13 73.12 4.3
 3 1 -13 85.1 5.34
 3 1 -13 63.05 4.32
 3 1 -13 56.91 4.58
 3 1 -13 74.88 5
 3 1 -12 160.74 9.11
 3 1 -12 133.03 8.32
 3 1 -12 172.98 9.07
 3 1 -12 128.07 8.35
 3 1 -12 153.63 8.65
 3 1 -12 139.72 8.74
 3 1 -12 127.39 8.23
 3 1 -12 146.61 8.74
 3 1 -11 84.53 5.23
 3 1 -11 78.36 5.21
 3 1 -11 71.62 4.56
 3 1 -11 61.41 4.49
 3 1 -11 64.21 4.4
 3 1 -11 73.1 4.91
 3 1 -11 57.43 4.37
 3 1 -11 73.6 5.04
 3 1 -11 66.79 4.63
 3 1 -11 62.38 4.26
 3 1 -10 97.44 5.87
 3 1 -10 69.81 5.21
 3 1 -10 80.8 5.35
 3 1 -10 80.23 5.29
 3 1 -10 76.35 5.01
 3 1 -10 88.94 5.74
 3 1 -10 83.55 5.17
 3 1 -10 78.77 5.04
 3 1 -10 89.69 5.27
 3 1 -10 93.78 5.66
 3 1 -9 70.23 4.63
 3 1 -9 63.19 4.42
 3 1 -9 68.22 4.93
 3 1 -9 70.25 4.3
 3 1 -9 60.04 4.73
 3 1 -9 72.31 4.5
 3 1 -8 5.03 1.48
 3 1 -8 2.72 1.42
 3 1 -8 5.12 1.84
 3 1 -7 36.68 3.09
 3 1 -7 36.83 2.8
 3 1 -7 36.4 2.78
 3 1 -7 36.39 2.8
 3 1 -6 179.08 11.12
 3 1 -6 212.14 11.37
 3 1 -6 195 11.26
 3 1 -5 223.07 13.01
 3 1 -4 6.31 1.61
 -3 -1 4 7.45 1.57
 3 1 -3 19.02 2.15
 -3 -1 3 15.79 2.03
 3 1 -2 15.7 2.04
 -3 -1 2 15.84 2.01
 -3 -1 1 117.89 6.86
 3 1 -1 105.62 6.83
 -3 -1 0 107.31 6.72
 3 1 0 110.11 6.66
 -3 -1 -1 82.91 5.48
 3 1 1 91.27 5.55
 -3 -1 -2 37.8 3.05
 3 1 2 39.76 3.11
 -3 -1 -3 265.22 15.6
 3 1 3 282.98 15.62
 -3 -1 -4 380.11 21.33
 3 1 4 376.86 21.32
 3 1 5 1117.48 61.82
 3 1 6 1450.5 76.61
 -3 -1 -6 1327.7 76.51
 3 1 7 420.31 24.44
 -3 -1 -7 472.85 24.66
 -3 -1 -7 426.82 24.39
 -3 -1 -8 1747.84 99.35
 -3 -1 -8 1960.89 99.65
 -3 -1 -8 1757.99 99.31
 -3 -1 -8 1810.65 99.53
 -3 -1 -9 1186.67 65.03
 -3 -1 -9 1204.29 65.24
 -3 -1 -9 1146.26 64.97
 -3 -1 -10 565.13 32.35
 -3 -1 -10 560.41 32.12
 -3 -1 -10 642.06 33.97
 -3 -1 -10 510.93 32.04
 -3 -1 -10 556.68 31.89
 -3 -1 -11 243.18 14.53
 -3 -1 -11 238.89 13.99
 -3 -1 -11 220.41 14.15
 -3 -1 -11 247.8 14.26
 -3 -1 -11 238.86 13.98
 -3 -1 -12 120.62 6.68
 -3 -1 -12 110.38 7.02
 -3 -1 -12 91.77 6.44
 -3 -1 -12 98.01 6.54
 -3 -1 -12 106.82 6.69
 -3 -1 -13 39.21 3.2
 -3 -1 -13 38.81 2.97
 -3 -1 -13 42.36 3.41
 -3 -1 -13 43.92 3.69
 -3 -1 -13 31.15 2.98
 -3 -1 -13 46.2 3.47
 -3 -1 -14 0.49 1.31
 -3 -1 -14 -0.57 1.67
 -3 -1 -14 0.51 1.1
 -3 -1 -14 -0.58 1.48
 -3 -1 -15 29.64 2.7
 -3 -1 -15 24.29 2.54
 -3 -1 -15 21.34 1.97
 -3 -1 -15 30 2.64
 -3 -1 -15 19.77 2.24
 -3 -1 -15 28.27 2.52
 -3 -1 -16 9.13 1.96
 -3 -1 -17 1.3 1.4
 -3 -1 -17 0.75 1.23
 -3 -1 -17 2.04 1.3
 -3 -1 -18 1.1 0.9
 -3 -1 -18 2.24 1.1
 -3 -1 -18 2.13 1.05
 -3 -1 -19 0.07 0.82
 3 2 -18 0.85 0.67
 3 2 -18 0.62 0.91
 3 2 -17 1.67 0.85
 3 2 -17 3.12 1.14
 3 2 -17 2.16 0.86
 3 2 -17 3.4 1.3
 3 2 -16 -0.4 0.94
 3 2 -16 0.56 1.12
 3 2 -16 1.66 0.97
 3 2 -16 0.59 0.99
 3 2 -16 0.48 1.48
 3 2 -15 5.68 1.38
 3 2 -15 6.13 1.7
 3 2 -15 6.27 1.2
 3 2 -15 8.06 1.95
 3 2 -14 61.86 4.19
 3 2 -14 60.54 4.25
 3 2 -14 73.79 4.16
 3 2 -14 62.14 4.16
 3 2 -14 67.98 4.7
 3 2 -14 61.38 4.5
 3 2 -14 59.08 4.19
 3 2 -14 76.18 4.86
 3 2 -13 35.64 2.78
 3 2 -13 38.82 3.1
 3 2 -13 33.61 2.7
 3 2 -13 37.2 3.31
 3 2 -13 40.63 3.45
 3 2 -13 33.24 2.82
 3 2 -13 36.59 2.6
 3 2 -13 38.02 3.28
 3 2 -12 8.1 1.6
 3 2 -12 6.9 1.2
 3 2 -12 9.45 2.13
 3 2 -12 10.1 1.83
 3 2 -12 7.37 1.39
 3 2 -12 9.1 1.73
 3 2 -12 9.58 1.84
 3 2 -12 7.6 2.04
 3 2 -12 6.48 1.44
 3 2 -12 10.6 2.21
 3 2 -11 13.31 1.82
 3 2 -11 12.8 1.92
 3 2 -11 13.67 1.68
 3 2 -11 13.14 2.21
 3 2 -11 9.58 1.88
 3 2 -11 14.48 2.27
 3 2 -11 14.58 2.22
 3 2 -11 11.83 1.64
 3 2 -11 11.68 1.76
 3 2 -11 11.61 1.76
 3 2 -10 35.61 3.12
 3 2 -10 32.11 2.73
 3 2 -10 30.3 2.45
 3 2 -10 31.08 2.77
 3 2 -10 33.38 3.15
 3 2 -10 35.49 2.66
 3 2 -10 36.09 2.82
 3 2 -10 34.67 2.32
 3 2 -10 26.18 2.56
 3 2 -10 34.49 2.67
 3 2 -10 37.03 2.85
 3 2 -10 41.87 3.24
 3 2 -9 45.82 3.85
 3 2 -9 55.08 3.61
 3 2 -9 53.43 3.36
 3 2 -9 53.78 3.71
 3 2 -9 55.26 3.63
 3 2 -9 55.8 4.03
 3 2 -9 59.26 4.02
 3 2 -9 42.39 3.59
 3 2 -9 55.06 3.85
 3 2 -9 50.68 3.65
 3 2 -8 0.45 1.38
 3 2 -8 1.11 1.71
 3 2 -8 0.05 1.25
 3 2 -8 1.05 1.58
 3 2 -8 0.73 1.49
 3 2 -7 21.59 2.16
 3 2 -7 20.89 2.27
 3 2 -7 23 2.34
 3 2 -7 21.9 2.06
 3 2 -7 21.51 2.15
 3 2 -6 3.34 1.4
 -3 -2 6 4.12 1.19
 3 2 -6 3.13 1.52
 3 2 -6 3.73 1.7
 3 2 -6 7.11 1.78
 3 2 -5 13.29 2.08
 -3 -2 5 13.32 1.77
 3 2 -4 492.48 29.98
 -3 -2 4 576.67 29.96
 3 2 -3 41.8 3.44
 3 2 -2 317.16 18.14
 3 2 -1 316.96 18.16
 3 2 0 2.65 2.23
 3 2 1 36.32 3.35
 3 2 2 73.19 5.11
 3 2 3 517.81 29.16
 3 2 4 196.72 11.64
 3 2 5 102.92 6.69
 -3 -2 -5 109.89 6.58
 3 2 6 -1.07 1.67
 -3 -2 -6 0.84 1.44
 -3 -2 -7 41.88 3.41
 3 2 7 36.32 3.01
 -3 -2 -7 36.47 2.88
 -3 -2 -8 295.67 17.78
 -3 -2 -8 343.61 18.03
 -3 -2 -8 315.56 18.05
 -3 -2 -9 1308.1 75.77
 -3 -2 -9 1381.19 76.03
 -3 -2 -9 1454.44 75.98
 -3 -2 -10 1840.61 100.59
 -3 -2 -10 1789.97 100.4
 -3 -2 -10 1814.73 100.65
 -3 -2 -10 1775 100.29
 -3 -2 -11 1230.66 64.15
 -3 -2 -11 1104.94 63.99
 -3 -2 -11 1095.3 65.14
 -3 -2 -11 1056.81 63.79
 -3 -2 -11 1178.49 63.7
 -3 -2 -11 1156.13 63.84
 -3 -2 -11 1220.73 63.76
 -3 -2 -12 746.82 37.87
 -3 -2 -12 674.54 37.32
 -3 -2 -12 574.35 38.21
 -3 -2 -12 670.67 37.68
 -3 -2 -12 756.95 37.43
 -3 -2 -12 695.74 37.51
 -3 -2 -12 591.62 37.27
 -3 -2 -13 128.95 8.64
 -3 -2 -13 176.37 8.94
 -3 -2 -13 157.17 9.25
 -3 -2 -13 184.48 9.53
 -3 -2 -13 171.77 9.1
 -3 -2 -13 119.77 8.78
 -3 -2 -14 154.58 8.56
 -3 -2 -14 131.34 7.84
 -3 -2 -14 148.68 8.39
 -3 -2 -15 80.67 5.13
 -3 -2 -15 69.12 5.31
 -3 -2 -15 88.57 5.64
 -3 -2 -15 105.41 5.72
 -3 -2 -15 97.09 5.78
 -3 -2 -15 87.5 5.72
 -3 -2 -16 24.06 2.28
 -3 -2 -16 16.35 2.08
 -3 -2 -17 5.37 1.33
 -3 -2 -17 6.26 1.4
 -3 -2 -17 3.87 1.24
 -3 -2 -18 -1.05 1.05
 -3 -2 -18 0.09 0.86
 -3 -2 -18 -0.13 0.94
 -3 -2 -19 0.91 0.82
 -3 -2 -19 0.54 0.58
 -3 -2 -20 1.99 0.49
 3 3 -18 71.72 4.52
 3 3 -18 76.09 4.37
 3 3 -17 71.48 4.13
 3 3 -17 66.56 4
 3 3 -17 70.35 4.39
 3 3 -17 55.87 4.01
 3 3 -16 78.2 4.76
 3 3 -16 80.21 4.86
 3 3 -16 88.79 5.37
 3 3 -15 24.7 2.01
 3 3 -14 0.1 1.75
 3 3 -14 -0.35 1.25
 3 3 -14 0.48 1.25
 3 3 -14 -0.16 1.52
 3 3 -14 1.53 1.29
 3 3 -14 0.87 1.77
 3 3 -14 0.06 1.3
 3 3 -13 1.15 1.73
 3 3 -13 1.78 1.82
 3 3 -13 3.48 1.44
 3 3 -13 2.58 1.37
 3 3 -13 2.87 1.5
 3 3 -13 7.51 2.11
 3 3 -13 3.14 1.38
 3 3 -13 3.34 0.99
 3 3 -12 3.12 0.97
 3 3 -12 2.23 1.42
 3 3 -12 2.19 1.35
 3 3 -12 3.2 1.67
 3 3 -12 1.81 1.65
 3 3 -12 2.28 1.49
 3 3 -12 3.43 1.78
 3 3 -12 2.56 1.94
 3 3 -12 1.92 1.7
 3 3 -12 2.5 1.49
 3 3 -12 1.49 1.38
 3 3 -11 22.3 2.05
 3 3 -11 18.31 2.12
 3 3 -11 21.79 2.63
 3 3 -11 25.5 2.43
 3 3 -11 20.32 2.24
 3 3 -11 20.97 1.77
 3 3 -11 24.54 2.32
 3 3 -11 25.75 2.22
 3 3 -11 27.77 2.67
 3 3 -11 23.75 2.49
 3 3 -11 21.35 2.4
 3 3 -11 26.07 2.66
 3 3 -11 25.42 1.9
 3 3 -10 53.08 4.01
 3 3 -10 54.37 3.94
 3 3 -10 56.6 4.01
 3 3 -10 42.55 3.57
 3 3 -10 47.3 3.66
 3 3 -10 44.4 3.19
 3 3 -10 51.37 3.62
 3 3 -10 55.31 4
 3 3 -10 54.13 3.78
 3 3 -10 55.21 3.73
 3 3 -10 55.04 3.37
 3 3 -10 53.75 3.26
 3 3 -9 159.28 9
 3 3 -9 137.09 8.75
 3 3 -9 148.28 8.57
 3 3 -9 160.73 8.97
 3 3 -9 148 8.62
 3 3 -9 147.91 8.82
 3 3 -9 157.75 8.28
 3 3 -9 150.01 8.92
 3 3 -9 136.98 8.29
 3 3 -9 141.22 8.67
 3 3 -8 10.95 1.89
 3 3 -8 12.15 1.79
 3 3 -8 10.83 1.85
 3 3 -8 8.28 2.09
 3 3 -7 12.64 1.89
 3 3 -7 14.35 1.87
 3 3 -7 13.36 2.05
 3 3 -6 54.02 3.64
 3 3 -6 51.73 3.81
 3 3 -5 43.48 3.41
 3 3 -5 48.88 3.89
 3 3 -4 236.89 13.91
 3 3 -3 621.14 34.86
 3 3 -2 718.88 38.99
 3 3 -2 676.12 39.23
 3 3 -1 1791.47 94.23
 3 3 -1 1595.58 94.43
 3 3 0 1312.8 69.23
 3 3 0 1173.71 69.4
 3 3 1 596.07 31.94
 3 3 1 540.13 32.15
 3 3 2 780.83 42.51
 3 3 2 744.2 42.74
 3 3 3 642.6 37.48
 3 3 3 731.83 37.85
 3 3 4 12.95 2.44
 3 3 5 0.66 2
 3 3 6 62.59 4.49
 3 3 7 132.58 7.97
 -3 -3 -7 123.3 7.72
 -3 -3 -8 276.43 16.16
 -3 -3 -8 301.63 16.51
 -3 -3 -8 292.5 16.49
 -3 -3 -9 13.44 1.73
 -3 -3 -9 16.02 2.39
 -3 -3 -9 13.36 2.03
 -3 -3 -10 -0.98 1.43
 -3 -3 -10 1.28 1.64
 -3 -3 -10 0.86 4.25
 -3 -3 -10 0.38 1.98
 -3 -3 -10 2.05 1.25
 3 3 11 42.09 3.96
 -3 -3 -11 56.2 4.22
 -3 -3 -11 43.86 3.86
 -3 -3 -11 55.93 5.44
 -3 -3 -11 67.19 3.79
 -3 -3 -11 53.32 3.76
 -3 -3 -12 302.36 20.61
 -3 -3 -12 354.21 19.57
 -3 -3 -12 293.83 19.75
 -3 -3 -12 385.64 19.71
 -3 -3 -12 381.34 20.03
 -3 -3 -12 342.08 19.65
 -3 -3 -13 437.87 20.67
 -3 -3 -13 378.98 20.4
 -3 -3 -13 337.72 21.31
 -3 -3 -13 287.46 20.31
 -3 -3 -13 434.8 20.93
 -3 -3 -13 352.59 20.69
 -3 -3 -14 95.31 5.23
 -3 -3 -14 72.85 5.2
 -3 -3 -15 42.65 3.62
 -3 -3 -15 44.1 3.47
 -3 -3 -16 99.99 6.72
 -3 -3 -16 100.14 6.81
 -3 -3 -17 23.14 2.14
 -3 -3 -17 27.87 2.14
 -3 -3 -17 25.56 2.18
 -3 -3 -18 8.11 1.1
 -3 -3 -18 6.18 1.17
 -3 -3 -19 2.68 0.8
 -3 -3 -19 2.41 0.67
 3 4 -18 32.69 2.06
 3 4 -17 25.43 1.79
 3 4 -17 19.51 1.79
 3 4 -17 24.54 2.13
 3 4 -16 60 4.33
 3 4 -16 76.88 4.71
 3 4 -16 66.65 4.18
 3 4 -16 65.53 4.21
 3 4 -15 78.68 5.04
 3 4 -15 71.1 5.08
 3 4 -15 87.59 5.58
 3 4 -15 84.92 5.09
 3 4 -15 81.2 5.41
 3 4 -14 29.18 2.43
 3 4 -14 23.48 2.1
 3 4 -14 25.49 2.77
 3 4 -14 24.24 2.4
 3 4 -14 23.38 2.22
 3 4 -14 25.58 2.35
 3 4 -14 25.65 2.76
 3 4 -13 15.07 2.04
 3 4 -13 13.68 2.33
 3 4 -13 10.93 1.66
 3 4 -13 12.34 1.78
 3 4 -13 14.25 1.82
 3 4 -13 10.98 1.74
 3 4 -13 14.66 2.1
 3 4 -13 12.82 2.35
 3 4 -12 14.3 2.38
 3 4 -12 15.28 1.93
 3 4 -12 11.11 1.86
 3 4 -12 16.66 2.08
 3 4 -12 17.8 1.82
 3 4 -12 15.1 2.32
 3 4 -12 14.38 1.9
 3 4 -12 18.46 1.62
 3 4 -12 19.67 2.16
 3 4 -12 16.5 2.28
 3 4 -11 15.35 2.49
 3 4 -11 17.37 2.53
 3 4 -11 17.11 2.28
 3 4 -11 13.09 1.95
 3 4 -11 16.47 1.93
 3 4 -11 12.53 2.01
 3 4 -11 21.01 2.31
 3 4 -11 19.24 2.17
 3 4 -11 17.05 2.29
 3 4 -11 15.53 1.73
 3 4 -11 19.09 2.07
 3 4 -11 18.15 1.66
 3 4 -10 0.62 1.41
 3 4 -10 -0.84 1.4
 3 4 -10 1.07 1.18
 3 4 -10 -0.95 1.93
 3 4 -10 0.99 1.59
 3 4 -10 1.83 1.73
 3 4 -10 0.08 1.81
 3 4 -10 0.25 1.46
 3 4 -10 -0.21 1.48
 3 4 -10 -0.19 1.22
 3 4 -10 -1.23 1.87
 3 4 -10 -1.72 1.54
 3 4 -10 0.27 1.11
 3 4 -10 -0.66 1.69
 3 4 -10 1.25 1.58
 3 4 -9 2.16 1.63
 3 4 -9 2.98 1.49
 3 4 -9 3.46 1.77
 3 4 -9 4.72 1.97
 3 4 -9 2.98 1.12
 3 4 -9 2.37 2.14
 3 4 -9 2.82 1.6
 3 4 -9 3.68 1.23
 3 4 -9 1.92 2.36
 3 4 -9 2.87 1.36
 3 4 -9 1.79 1.44
 3 4 -9 3.15 1.94
 3 4 -9 4.37 1.64
 3 4 -9 3.35 1.65
 3 4 -9 2.84 1.16
 3 4 -8 4.58 1.84
 3 4 -8 3.69 1.16
 3 4 -8 2.47 2.42
 3 4 -8 4.94 1.61
 3 4 -8 4.89 1.67
 3 4 -8 3.94 1.39
 3 4 -8 3.89 1.7
 3 4 -8 2.74 1.75
 3 4 -8 4.39 1.64
 3 4 -8 3.66 1.1
 3 4 -7 26.86 2.47
 3 4 -7 24.58 2.5
 3 4 -7 30.87 3.72
 3 4 -7 23.11 2.33
 3 4 -6 214.6 12.44
 3 4 -6 217.58 12.56
 3 4 -6 219.73 12.62
 3 4 -5 1.05 1.58
 3 4 -5 -0.63 1.55
 3 4 -4 19.28 3.3
 3 4 -4 11.58 2.15
 3 4 -4 13.59 1.93
 3 4 -4 14.24 1.96
 3 4 -3 13.79 2.91
 3 4 -3 9.76 2.22
 3 4 -2 42.89 4.15
 3 4 -2 44.77 3.68
 3 4 -1 462.91 29.51
 3 4 -1 568.65 29.36
 3 4 0 915.12 55.15
 3 4 0 1049.77 54.99
 3 4 1 2478.83 148.21
 3 4 1 2859.57 148.06
 3 4 2 4262.64 245.95
 3 4 2 4628.27 245.74
 3 4 3 4103.46 235.81
 3 4 3 4421.33 235.6
 3 4 4 3224.1 168.7
 3 4 4 2952.91 168.32
 3 4 5 753.5 36.82
 3 4 5 596.03 36.16
 3 4 6 30.05 2.84
 -3 -4 -7 289.38 16.49
 -3 -4 -8 55.43 3.64
 -3 -4 -8 55.01 4.02
 -3 -4 -9 65.62 4.11
 -3 -4 -9 56.83 4.37
 -3 -4 -9 64.06 4.48
 -3 -4 -10 47.36 3.35
 -3 -4 -10 62.76 3.66
 -3 -4 -10 53.2 5.87
 -3 -4 -10 49.58 3.79
 -3 -4 -11 66.38 4.05
 -3 -4 -11 58.96 5.56
 -3 -4 -11 63.9 3.93
 -3 -4 -11 45.77 4.12
 -3 -4 -11 66.81 4.51
 3 4 11 49.4 4.5
 3 4 12 3.22 2.05
 -3 -4 -12 7.27 1.21
 -3 -4 -12 5.72 1.71
 -3 -4 -12 7.68 1.66
 -3 -4 -12 8.32 1.93
 -3 -4 -12 4.6 2.56
 -3 -4 -13 7.46 1.76
 -3 -4 -13 8.4 1.68
 -3 -4 -13 6.2 1.84
 -3 -4 -13 8.56 2.43
 -3 -4 -13 6.67 1.14
 3 4 13 4.76 1.98
 -3 -4 -14 27.94 2.12
 3 4 14 28.84 2.71
 -3 -4 -15 6.33 1.45
 -3 -4 -15 3.13 1.5
 -3 -4 -15 3.94 0.94
 -3 -4 -16 70.39 4.72
 -3 -4 -17 5.4 1.16
 -3 -4 -17 6.25 1.28
 -3 -4 -17 5.2 1.21
 -3 -4 -18 0.04 0.82
 -3 -4 -18 0.73 0.86
 -3 -4 -19 0.58 0.61
 -3 -4 -19 -0.09 0.7
 3 5 -17 1.97 0.84
 3 5 -17 2.47 0.79
 3 5 -16 0.6 1.14
 3 5 -16 1.4 1.11
 3 5 -16 2.76 1.06
 3 5 -15 1.44 1.29
 3 5 -15 2.33 1.27
 3 5 -15 2.31 1.58
 3 5 -15 1.37 1.08
 3 5 -15 2.87 1.64
 3 5 -15 3.23 1.21
 3 5 -14 6.07 1.78
 3 5 -13 25.85 2.82
 3 5 -13 26.7 2.38
 3 5 -13 23.28 2.3
 3 5 -13 22.68 2.09
 3 5 -13 25.47 2.94
 3 5 -13 22.61 2.32
 3 5 -13 23.39 2.27
 3 5 -13 34.08 2.53
 3 5 -12 8.09 1.42
 3 5 -12 9.12 2.28
 3 5 -12 10.7 1.87
 3 5 -12 9.49 1.71
 3 5 -12 8.17 1.56
 3 5 -12 5.27 1.85
 3 5 -12 7.21 1.7
 3 5 -12 7.49 2.04
 3 5 -12 4.95 1.63
 3 5 -12 7.14 1.26
 3 5 -11 0.09 2.02
 3 5 -11 0.22 1.23
 3 5 -11 0.84 1.59
 3 5 -11 1.59 1.92
 3 5 -11 -0.76 2.13
 3 5 -11 1.36 1.84
 3 5 -11 0.22 1.55
 3 5 -11 0.07 1.22
 3 5 -11 -0.11 1.97
 3 5 -11 0.7 1.41
 3 5 -11 0.16 1.16
 3 5 -11 -0.51 1.63
 3 5 -11 0.13 1.42
 3 5 -11 1.28 1.56
 3 5 -10 17.68 2.18
 3 5 -10 20.21 2.43
 3 5 -10 18.7 2.8
 3 5 -10 20.15 1.79
 3 5 -10 18.02 2.49
 3 5 -10 16.43 2.22
 3 5 -10 17.38 2.67
 3 5 -10 16.76 1.92
 3 5 -10 19.5 2.86
 3 5 -10 16.11 1.96
 3 5 -10 14.71 2.06
 3 5 -10 20.29 2.24
 3 5 -10 17.63 2.17
 3 5 -10 19.04 1.75
 3 5 -10 15.52 2.35
 3 5 -9 62.11 3.82
 3 5 -9 59.5 4.89
 3 5 -9 52.21 4.39
 3 5 -9 67.66 4.61
 3 5 -9 60.6 3.82
 3 5 -9 60.97 4.08
 3 5 -9 62.34 4.55
 3 5 -9 58.03 4.03
 3 5 -9 61.34 4.39
 3 5 -9 58.07 4.14
 3 5 -9 48.86 4.11
 3 5 -9 71.92 4.99
 3 5 -9 59.29 4.71
 3 5 -9 59.89 4.18
 3 5 -9 71.73 4.45
 3 5 -8 109.1 6.62
 3 5 -8 110.31 7.66
 3 5 -8 114.35 7.29
 3 5 -8 116.42 7.27
 3 5 -8 110.1 6.93
 3 5 -8 129.22 7.54
 3 5 -8 112.75 6.87
 3 5 -8 127.13 7.22
 3 5 -8 112.93 6.96
 3 5 -8 115.07 7.17
 3 5 -8 99.46 6.98
 3 5 -8 132.79 7.8
 3 5 -8 112.72 6.88
 3 5 -8 115.64 6.67
 3 5 -7 46.29 3.15
 3 5 -7 47.56 3.6
 3 5 -7 39.37 2.99
 3 5 -7 44.61 3.43
 3 5 -7 49.34 3.44
 3 5 -7 50.75 3.49
 3 5 -7 43.41 3.26
 3 5 -7 44.4 2.91
 3 5 -7 42.91 3.55
 3 5 -7 50.82 4.37
 3 5 -6 9.68 1.79
 3 5 -6 11.51 2.01
 3 5 -6 12.52 3.22
 3 5 -5 0.36 1.74
 3 5 -5 -0.49 1.5
 3 5 -5 0.09 3.06
 3 5 -5 -0.61 1.73
 3 5 -4 244.26 13.03
 3 5 -4 214.7 13.2
 3 5 -4 218.68 12.95
 3 5 -4 218.93 12.96
 3 5 -3 38.27 3.44
 3 5 -3 32.39 2.72
 3 5 -3 28.85 2.74
 3 5 -3 30.83 2.79
 3 5 -2 111.01 6.82
 3 5 -2 108.64 6.75
 3 5 -2 133.22 7.54
 3 5 -2 94.85 6.67
 -3 -5 2 124.86 7.01
 3 5 -1 15.61 3.71
 3 5 0 3.83 3.52
 3 5 0 4.5 3.38
 3 5 1 55.32 5.24
 3 5 1 43.4 4.93
 3 5 2 153.46 9.22
 3 5 2 112.98 8.95
 3 5 3 640.11 36.4
 3 5 4 1019.63 57.07
 -3 -5 -5 1609.7 77.87
 3 5 5 1286.33 76.37
 3 5 6 1512.25 83.87
 -3 -5 -7 1481.38 85.05
 3 5 7 1378.81 85.55
 -3 -5 -8 2287.42 136.8
 -3 -5 -8 2791.84 137.15
 -3 -5 -9 642.54 33.44
 -3 -5 -9 532.85 30.73
 -3 -5 -9 511.38 31.06
 -3 -5 -9 615.82 31.05
 -3 -5 -10 154.04 8.32
 -3 -5 -10 133 7.97
 -3 -5 -10 138.82 8
 -3 -5 -10 121.56 8.33
 -3 -5 -10 148.15 10.09
 -3 -5 -11 63.63 3.97
 -3 -5 -11 67.67 4.13
 -3 -5 -11 56.68 4.4
 -3 -5 -11 69.04 5.86
 -3 -5 -12 26.61 2.75
 -3 -5 -12 29.98 2.13
 3 5 12 24 2.91
 -3 -5 -12 27.6 3.73
 -3 -5 -12 33.85 2.44
 -3 -5 -13 0.32 1.56
 -3 -5 -13 0.79 1.18
 -3 -5 -13 -0.85 1.64
 3 5 13 -0.65 1.84
 -3 -5 -13 0.04 0.75
 -3 -5 -14 4.06 1.54
 3 5 14 5.01 1.71
 -3 -5 -14 3.4 0.83
 3 5 15 2.18 1.52
 -3 -5 -15 2.2 1.45
 -3 -5 -15 2.72 0.79
 -3 -5 -16 -0.2 1.26
 -3 -5 -17 2.89 1.19
 -3 -5 -17 5.21 1.04
 -3 -5 -18 0.28 0.77
 -3 -5 -18 0.04 0.75
 -3 -5 -18 0.62 0.89
 -3 -5 -19 1.8 0.6
 -3 -5 -19 0.89 0.52
 3 6 -16 4.15 1.16
 3 6 -16 4.93 0.98
 3 6 -15 13.69 1.47
 3 6 -15 10.79 1.79
 3 6 -15 11.28 1.5
 3 6 -14 14.61 2.19
 3 6 -14 11.65 1.52
 3 6 -14 18.9 1.78
 3 6 -14 13.2 1.99
 3 6 -14 16.04 1.88
 3 6 -13 1.51 1.61
 3 6 -13 2.87 1.48
 3 6 -13 0.19 1.7
 3 6 -12 3.65 1.67
 3 6 -12 2.45 2.16
 3 6 -12 1.01 1.09
 3 6 -12 4.11 1.87
 3 6 -12 3.66 1.16
 3 6 -12 2.18 1.84
 3 6 -12 3.05 1.97
 3 6 -12 1.27 1.32
 3 6 -12 3.67 1.92
 3 6 -12 1.84 1.51
 3 6 -12 2.64 1.4
 3 6 -12 2.5 1.19
 3 6 -12 3.24 1.93
 3 6 -11 35.57 3.36
 3 6 -11 38.55 2.96
 3 6 -11 30.81 3.44
 3 6 -11 44.12 3.16
 3 6 -11 32.28 2.69
 3 6 -11 35.34 2.54
 3 6 -11 38.31 2.85
 3 6 -11 30.58 3.01
 3 6 -11 36.18 3.47
 3 6 -11 29.51 2.78
 3 6 -11 36.77 3.35
 3 6 -11 31.71 2.54
 3 6 -10 13.36 2.36
 3 6 -10 12.27 2.38
 3 6 -10 14.36 2.09
 3 6 -10 12.53 2.1
 3 6 -10 10.03 1.56
 3 6 -10 14.81 1.78
 3 6 -10 13.09 1.58
 3 6 -10 12.14 2.38
 3 6 -10 11.69 1.69
 3 6 -10 12.66 2.18
 3 6 -10 12.16 2.49
 3 6 -10 13.21 2.54
 3 6 -10 11.14 1.54
 3 6 -9 4.21 1.92
 3 6 -9 6.12 2.17
 3 6 -9 5.77 1.84
 3 6 -9 6.93 1.46
 3 6 -9 9.05 1.88
 3 6 -9 6.5 1.37
 3 6 -9 6.15 1.45
 3 6 -9 6.62 2.49
 3 6 -9 7.08 1.31
 3 6 -9 6.97 2.47
 3 6 -9 6.88 1.87
 3 6 -9 5.05 1.46
 3 6 -9 5.81 2.38
 3 6 -8 132.49 8.82
 3 6 -8 153.07 8.91
 3 6 -8 117.61 8.36
 3 6 -8 131.54 9.07
 3 6 -8 151.33 8.71
 3 6 -8 149.28 8.43
 3 6 -8 143.12 8.57
 3 6 -8 134.67 8.33
 3 6 -8 141.38 8.22
 3 6 -8 153.04 8.18
 3 6 -8 150.95 9.01
 3 6 -8 132.01 8.78
 3 6 -7 324.11 20.23
 3 6 -7 382.59 20.28
 3 6 -7 300.59 19.87
 3 6 -7 403.06 20.29
 3 6 -7 358.46 19.88
 3 6 -7 408.17 20.63
 3 6 -7 319.19 19.78
 3 6 -7 328.36 19.71
 3 6 -7 342.41 20.2
 3 6 -7 385.84 19.68
 3 6 -7 346.75 20.56
 3 6 -7 383.06 20.07
 3 6 -6 261.04 16.04
 3 6 -6 296.21 16.36
 3 6 -6 245.3 15.88
 3 6 -6 267.31 16.34
 3 6 -6 276.27 15.98
 3 6 -6 307.85 15.93
 3 6 -6 277.36 15.43
 3 6 -6 248.42 15.96
 3 6 -5 589.63 34.47
 3 6 -5 649.81 34.81
 3 6 -4 305.64 17.98
 3 6 -4 326.37 18.39
 3 6 -3 107.16 6.5
 3 6 -3 121.75 7.16
 3 6 -2 13.07 2.08
 3 6 -2 12.87 2.07
 3 6 -2 15.58 1.86
 3 6 -1 4.03 1.61
 3 6 0 48.84 3.8
 -3 -6 0 77.24 5.82
 3 6 1 140.02 8.69
 -3 -6 -1 183.79 10.99
 3 6 2 416.27 24.12
 -3 -6 -2 510.13 26.29
 3 6 3 24.39 2.28
 -3 -6 -3 34.01 5.51
 3 6 4 41.74 2.81
 -3 -6 -4 48.83 6.2
 3 6 5 7.19 1.63
 3 6 6 128.91 7.83
 -3 -6 -6 151.37 10.76
 3 6 7 292.99 16.79
 -3 -6 -7 312.51 19.07
 -3 -6 -8 530.76 31.48
 -3 -6 -9 1221.88 63.07
 3 6 9 1081.9 61.24
 -3 -6 -10 530.28 27.58
 -3 -6 -10 449.6 25.56
 -3 -6 -10 465.62 26.08
 -3 -6 -11 150.87 8.86
 -3 -6 -11 138.3 8.27
 -3 -6 -12 31.31 2.77
 3 6 12 27.83 2.9
 -3 -6 -12 29.12 2.01
 -3 -6 -12 28.07 3.26
 3 6 13 3.4 1.84
 -3 -6 -13 3.42 0.75
 -3 -6 -13 2.82 1.83
 -3 -6 -14 -1.81 1.48
 3 6 14 0.46 1.7
 -3 -6 -14 0.95 0.64
 -3 -6 -14 1.32 1.39
 -3 -6 -15 23.54 2.37
 3 6 16 1.28 1.26
 -3 -6 -16 0.18 1.2
 -3 -6 -16 1.51 0.88
 3 6 17 1.16 0.93
 -3 -6 -17 -0.3 1.09
 -3 -6 -17 0.62 0.76
 -3 -6 -18 2.04 0.89
 3 6 18 1.82 0.69
 -3 -6 -18 2.47 0.76
 -3 -6 -18 2.1 0.69
 -3 -6 -19 3.06 0.52
 3 7 -15 2.24 1.25
 3 7 -14 1.8 1.38
 3 7 -14 0.12 1.24
 3 7 -14 -0.04 1.01
 3 7 -13 2.48 1.34
 3 7 -13 1.09 1
 3 7 -13 0.25 1.55
 3 7 -13 3.8 1.63
 3 7 -13 2.08 1.16
 3 7 -13 3.19 1.21
 3 7 -13 2.76 0.84
 3 7 -13 4.27 1.62
 3 7 -13 3.4 1.51
 3 7 -13 1.58 1.59
 3 7 -12 0.69 1.51
 3 7 -12 -1.22 1.92
 3 7 -12 -0.37 1.81
 3 7 -11 7.21 1.62
 3 7 -11 4.69 2.08
 3 7 -11 4.13 1.9
 3 7 -11 2.84 1.23
 3 7 -11 4.45 2
 3 7 -11 5.82 1.38
 3 7 -11 3.98 1.7
 3 7 -11 6.15 1.23
 3 7 -11 4.15 1.14
 3 7 -11 5.61 1.99
 3 7 -11 5.96 1.28
 3 7 -11 6.26 1.95
 3 7 -10 1.75 1.5
 3 7 -10 1.78 1.22
 3 7 -10 2.33 2.02
 3 7 -10 1.65 1.02
 3 7 -10 2.15 2.14
 3 7 -10 4.09 1.35
 3 7 -10 0.41 1.73
 3 7 -10 0.9 1.97
 3 7 -10 2.45 1.2
 3 7 -10 0.61 1.88
 3 7 -10 0.5 1.34
 3 7 -10 1.46 1.93
 3 7 -9 2.98 1.49
 3 7 -9 4.02 1.14
 3 7 -9 5.75 2.25
 3 7 -9 2.23 1.22
 3 7 -9 1.03 2.16
 3 7 -9 2.02 1.86
 3 7 -9 4.31 1.36
 3 7 -9 3.56 1.26
 3 7 -9 1.78 2.1
 3 7 -9 1.79 1.96
 3 7 -9 3.83 1.43
 3 7 -9 1.94 1.91
 3 7 -9 2.62 2.1
 3 7 -8 9.7 1.47
 3 7 -8 8.82 2.44
 3 7 -8 12.78 2.26
 3 7 -8 12.6 1.55
 3 7 -8 6.2 1.39
 3 7 -8 11.39 2.4
 3 7 -8 9.54 2.32
 3 7 -8 13.47 1.75
 3 7 -8 8.17 2.33
 3 7 -8 9.28 2.43
 3 7 -8 14.14 1.52
 3 7 -8 10.56 2.17
 3 7 -7 31.23 3.04
 3 7 -7 30.96 2.48
 3 7 -7 36.08 3.23
 3 7 -7 28.74 3.38
 3 7 -7 28.51 2.39
 3 7 -7 31.14 3.09
 3 7 -7 36.38 2.32
 3 7 -7 35.5 3.15
 3 7 -7 31.68 3.32
 3 7 -6 14.03 2.84
 3 7 -6 15.23 2.41
 3 7 -6 16.52 2.51
 3 7 -6 16.54 1.6
 3 7 -6 14.52 2.66
 3 7 -6 17.87 2.65
 3 7 -6 14.42 2.22
 3 7 -6 11.14 1.54
 3 7 -5 330.64 18.04
 3 7 -5 305.01 18.03
 3 7 -5 340.05 18.77
 3 7 -5 321.8 18.89
 3 7 -5 309.73 18.29
 3 7 -5 288.58 18.57
 3 7 -5 324.91 18.98
 3 7 -5 336.66 18.66
 3 7 -5 297.98 18.64
 3 7 -4 312.51 17.08
 3 7 -4 273 16.27
 3 7 -4 253.48 16.8
 3 7 -4 311.34 17.45
 3 7 -4 297.42 16.28
 3 7 -4 278.51 17.02
 3 7 -4 297.55 16.84
 3 7 -4 255.98 16.74
 3 7 -3 614.08 29.16
 3 7 -3 490.64 28.26
 3 7 -3 459.83 28.01
 3 7 -3 481.7 27.53
 3 7 -3 568.11 28.31
 3 7 -3 530.03 28.07
 3 7 -3 449.78 27.9
 3 7 -2 1015.13 58.12
 3 7 -2 1026.29 58.23
 3 7 -2 1133.01 58.43
 3 7 -2 937.15 58.12
 3 7 -1 1274.2 76.84
 3 7 -1 1365.52 77.02
 3 7 -1 1549.92 77.18
 3 7 -1 1289.93 76.92
 3 7 0 345.78 20.2
 3 7 0 335.36 20.06
 3 7 1 679.91 36.39
 3 7 1 595.9 36.21
 3 7 2 110.57 6.26
 -3 -7 -2 96.66 6.94
 3 7 3 15.16 1.72
 3 7 3 9.95 1.44
 3 7 3 20.28 5.16
 3 7 4 388.58 20.13
 3 7 4 311.59 19.98
 3 7 5 658.39 32
 3 7 5 712.56 33.16
 -3 -7 -5 565.21 33.21
 3 7 5 487.12 31.81
 3 7 6 21.68 2.05
 -3 -7 -6 27.57 3.85
 3 7 6 28.98 2.86
 3 7 6 24.84 3.17
 3 7 6 29.58 2.26
 3 7 7 7.27 1.97
 -3 -7 -7 6.11 2.87
 3 7 7 5.81 1.35
 3 7 7 5.64 2.21
 -3 -7 -8 277.53 17.83
 3 7 8 270.92 16.5
 3 7 8 310.63 16.48
 3 7 9 5.37 1.43
 3 7 9 5.75 1.41
 -3 -7 -9 5.26 2.75
 -3 -7 -10 22.65 2.73
 3 7 10 27.46 2.28
 -3 -7 -11 35.61 3.15
 -3 -7 -11 33.93 3.68
 3 7 12 13.84 2.11
 -3 -7 -12 10.59 2.28
 -3 -7 -13 21.83 2.29
 3 7 13 15.92 2.27
 -3 -7 -13 20.94 2.61
 3 7 14 10.06 1.81
 -3 -7 -14 12.07 1.84
 -3 -7 -15 2.44 1.39
 -3 -7 -16 2.08 0.81
 3 7 16 2.1 1.18
 -3 -7 -16 2.9 1.26
 -3 -7 -17 9.34 1.02
 -3 -7 -17 10.09 1.32
 3 7 17 9.69 1.22
 3 7 17 8.43 1.04
 -3 -7 -18 2.82 0.67
 3 7 18 2.59 0.6
 3 8 -14 1.19 1.04
 3 8 -13 7.67 1.16
 3 8 -13 10.2 1.58
 3 8 -13 8.31 1.61
 3 8 -12 13.93 1.35
 3 8 -12 14.84 2.05
 3 8 -12 16.76 2.05
 3 8 -12 18.25 2.19
 3 8 -12 13.51 1.69
 3 8 -12 16.05 2.12
 3 8 -12 15.07 2.11
 3 8 -12 16.22 2.33
 3 8 -11 8.45 2.07
 3 8 -11 8.31 1.97
 3 8 -10 6.95 1.39
 3 8 -10 6.1 1.98
 3 8 -10 5.73 2.16
 3 8 -10 9.53 2.02
 3 8 -10 8.61 1.24
 3 8 -10 9.89 2.17
 3 8 -10 8.1 1.76
 3 8 -10 6.92 1.93
 3 8 -9 13.48 2.21
 3 8 -9 11.67 2.3
 3 8 -9 10.95 1.67
 3 8 -9 10.48 2.02
 3 8 -9 8.87 1.29
 3 8 -9 15.4 2.38
 3 8 -9 11.11 2.25
 3 8 -9 14.35 1.45
 3 8 -9 9.61 2.19
 3 8 -9 13.79 2.51
 3 8 -8 9.02 2.14
 3 8 -8 6.13 2.18
 3 8 -8 8.74 1.65
 3 8 -8 6.92 2
 3 8 -8 7.11 1.21
 3 8 -8 7.86 2.28
 3 8 -8 6.74 2.03
 3 8 -8 9.18 1.37
 3 8 -8 7.48 2.47
 3 8 -7 6 2.1
 3 8 -7 3.5 1.56
 3 8 -7 7.82 2.1
 3 8 -7 5.61 1.95
 3 8 -7 6.34 1.18
 3 8 -7 5.78 1.28
 3 8 -7 3.86 1.79
 3 8 -7 3.16 2.14
 3 8 -7 7.13 2.36
 3 8 -7 4.89 2.26
 3 8 -6 1.45 1.96
 3 8 -6 1.54 2.18
 3 8 -6 0.63 1.77
 3 8 -6 -0.44 1.86
 3 8 -6 -0.14 1.16
 3 8 -6 2.56 1.8
 3 8 -6 -1.13 2.26
 3 8 -6 0.4 1.71
 3 8 -5 17.25 2.56
 3 8 -5 13.5 2.04
 3 8 -5 16.65 2.44
 3 8 -5 19.43 2.57
 3 8 -5 15.88 2.52
 3 8 -5 15.15 2.29
 3 8 -5 20.55 1.75
 3 8 -5 17.77 2.7
 3 8 -5 18.71 2.87
 3 8 -5 17.37 3
 3 8 -4 56.15 4.15
 3 8 -4 55.44 4.91
 3 8 -4 65.1 4.69
 3 8 -4 60.13 3.7
 3 8 -4 53.28 4.46
 3 8 -4 59.46 4.73
 3 8 -4 49.61 4.17
 3 8 -4 58.25 4.38
 3 8 -4 61.66 4.49
 3 8 -4 57.13 4.51
 3 8 -4 61.88 3.76
 3 8 -3 85.31 5.72
 3 8 -3 92.86 5.96
 3 8 -3 80.57 5.63
 3 8 -3 85.23 4.98
 3 8 -3 87.23 5.64
 3 8 -3 96.78 6.56
 3 8 -3 74.91 5.89
 3 8 -3 69.13 5.42
 3 8 -3 82.45 5.44
 3 8 -3 77.87 5.75
 3 8 -2 141.15 7.94
 3 8 -2 118.91 7.77
 3 8 -2 160.85 9.2
 3 8 -2 127.62 8.2
 3 8 -2 103.56 7.29
 3 8 -2 160.5 8.54
 3 8 -2 112.58 7.77
 3 8 -2 124.39 7.78
 3 8 -2 132.57 8.01
 3 8 -2 138.57 7.35
 3 8 -2 137.33 7.94
 3 8 -2 125.73 8.08
 3 8 -1 452.49 22.59
 3 8 -1 411.12 22.46
 3 8 -1 511.37 23.92
 3 8 -1 411.81 21.91
 3 8 -1 403.38 22.32
 3 8 -1 405.76 22.71
 3 8 -1 353.13 22.2
 3 8 -1 398.29 22.27
 3 8 -1 351.73 21.95
 3 8 -1 447.55 23.16
 3 8 -1 362.48 22.28
 3 8 -1 374.49 22.17
 3 8 0 524.24 30.25
 3 8 0 574.54 30.51
 3 8 0 490.56 30.26
 3 8 0 477.97 30.05
 3 8 0 616.49 31.03
 3 8 0 590.1 29.98
 3 8 0 551.74 30.29
 3 8 0 500.61 30.25
 3 8 1 846.33 52
 3 8 1 871.18 51.98
 3 8 1 909.71 51.73
 3 8 1 1040.62 51.96
 3 8 1 1074.89 52.75
 3 8 1 1095.26 53.63
 3 8 2 920.79 54.67
 3 8 2 874.65 54.62
 3 8 2 976.72 54.47
 3 8 2 1110.4 54.73
 3 8 2 1090.16 55.31
 3 8 2 1184.63 56.3
 3 8 3 593.16 34.69
 3 8 3 725.66 34.82
 3 8 3 616.23 35.16
 3 8 3 543.77 34.63
 3 8 3 640.46 34.53
 3 8 3 668.86 35.87
 3 8 4 131.98 8.28
 3 8 4 98.95 7.21
 3 8 4 127.82 7.61
 3 8 4 127.91 7.2
 3 8 4 115.81 7.24
 3 8 4 105.96 6.96
 -3 -8 -4 93.78 7.63
 3 8 4 127.83 6.9
 3 8 4 121.82 7.06
 3 8 5 99.26 7.97
 3 8 5 145.3 8.01
 3 8 5 154.86 8.48
 3 8 5 124.34 7.82
 -3 -8 -5 122.34 8.75
 3 8 5 136.6 8.06
 3 8 5 144.88 7.93
 3 8 5 152.4 8.96
 3 8 6 61.07 4.29
 3 8 6 65.96 4.35
 3 8 6 69.24 5.23
 -3 -8 -6 60.55 5.19
 3 8 6 56.97 4.1
 3 8 6 75.9 4.28
 -3 -8 -7 6.52 2.39
 3 8 7 7.4 1.43
 3 8 7 5.5 1.31
 3 8 7 7.59 1.31
 3 8 7 9.35 2.39
 3 8 7 7.08 1.58
 3 8 8 8.09 1.36
 3 8 8 5.81 1.46
 -3 -8 -8 6.79 1.78
 3 8 9 7.79 1.39
 3 8 9 8.5 1.45
 -3 -8 -9 7.78 2.41
 -3 -8 -10 1.13 1.65
 3 8 10 1.03 1.19
 3 8 10 0.21 1.07
 -3 -8 -10 0.43 1.95
 3 8 11 30.83 2.25
 3 8 11 28.33 2.77
 -3 -8 -11 28.75 3.19
 -3 -8 -12 8.38 2.07
 3 8 12 8.15 1.81
 -3 -8 -12 9.25 1.76
 3 8 12 10 1.46
 3 8 13 13.21 1.91
 -3 -8 -13 16.75 2.08
 3 8 13 15.67 1.68
 -3 -8 -14 3.98 1.49
 3 8 14 3.59 1.11
 3 8 15 1.45 1.24
 -3 -8 -15 1.06 1.2
 3 8 15 0.94 0.93
 3 8 16 7.15 1.3
 -3 -8 -16 9.28 1
 -3 -8 -16 7.6 1.32
 3 8 16 10.68 1.08
 -3 -8 -17 12.29 1.33
 3 8 17 14.03 1.25
 -3 -8 -18 16.29 1.16
 3 9 -13 4.82 1.28
 3 9 -12 13.48 1.42
 3 9 -12 11.98 1.13
 3 9 -12 17.8 1.84
 3 9 -12 17.82 1.91
 3 9 -11 58.69 3.59
 3 9 -11 39.65 2.8
 3 9 -11 48.16 3.73
 3 9 -11 51.53 3.5
 3 9 -11 39.8 3.04
 3 9 -11 46.33 3.42
 3 9 -11 48.14 3.55
 3 9 -10 34.34 2.87
 3 9 -10 29.69 2.05
 3 9 -10 25.22 2.13
 3 9 -10 34.61 2.83
 3 9 -9 69.94 4.62
 3 9 -9 56.03 4.47
 3 9 -9 60.25 4.25
 3 9 -9 62.54 4.02
 3 9 -9 76.69 4.77
 3 9 -9 65.53 4.75
 3 9 -9 62.51 4.94
 3 9 -8 75.5 5.79
 3 9 -8 78.89 5.63
 3 9 -8 86.33 5.44
 3 9 -8 88.05 6.35
 3 9 -8 101.27 5.36
 3 9 -8 86.93 6.19
 3 9 -8 102.21 6.16
 3 9 -7 19.21 2.79
 3 9 -7 14.71 2.44
 3 9 -7 15 1.83
 3 9 -7 15.64 2.18
 3 9 -7 19.21 1.64
 3 9 -7 10.82 2
 3 9 -7 15.97 2.44
 3 9 -6 -1.71 2.22
 3 9 -6 -1.38 1.74
 3 9 -6 2.48 1.98
 3 9 -6 -0.58 0.88
 3 9 -6 3.73 2.05
 3 9 -6 1.93 1.15
 3 9 -6 -0.37 1.7
 3 9 -5 8.18 1.69
 -3 -9 5 7.68 2.17
 3 9 -5 8.22 2.52
 3 9 -5 4.98 1.79
 3 9 -5 8.77 1.38
 3 9 -5 5.86 2.17
 3 9 -5 8.76 2.24
 3 9 -5 4.81 1.86
 3 9 -5 11.31 2.49
 3 9 -5 6.58 2.12
 3 9 -4 40.47 3.16
 3 9 -4 42.01 4.12
 3 9 -4 34.31 3.16
 3 9 -4 45 2.88
 3 9 -4 46.75 3.57
 3 9 -4 38.56 2.8
 3 9 -4 43.5 3.84
 -3 -9 4 30.85 3.52
 3 9 -4 35.03 3.21
 3 9 -4 44.29 3.92
 3 9 -4 50.51 3.76
 3 9 -3 53.1 3.88
 3 9 -3 47.65 3.18
 3 9 -3 59.7 4.12
 3 9 -3 56.78 4.7
 3 9 -3 47.37 4.23
 3 9 -3 37.25 3.39
 3 9 -3 43.34 3.64
 3 9 -3 51.64 4.04
 3 9 -3 51.48 3.71
 3 9 -2 37.79 3.22
 3 9 -2 49.19 3.06
 3 9 -2 56.64 3.72
 3 9 -2 42.06 3.48
 3 9 -2 59.92 3.99
 3 9 -2 58.06 4.75
 3 9 -2 51.52 3.63
 3 9 -2 37.91 2.96
 3 9 -2 49.14 3.96
 3 9 -1 10.19 2.33
 3 9 -1 13.2 1.98
 3 9 -1 6.49 1.55
 3 9 -1 9.84 1.41
 3 9 -1 10.62 1.29
 3 9 -1 9.93 1.8
 3 9 -1 11.37 2.14
 3 9 -1 12.23 3.03
 3 9 -1 12.44 2.01
 3 9 -1 12.22 2.01
 3 9 0 10.61 1.85
 3 9 0 6.61 1.79
 3 9 0 7.94 1.72
 3 9 0 8.51 2.13
 3 9 0 8.01 2.75
 3 9 0 9.78 1.23
 3 9 0 10.41 1.47
 3 9 0 8.79 1.79
 3 9 0 9.23 2.19
 3 9 0 7.62 1.47
 3 9 1 46.92 3.31
 3 9 1 41.73 3.18
 3 9 1 36.47 3.25
 3 9 1 43.39 4.23
 3 9 1 35.25 3.16
 3 9 1 39.24 2.97
 3 9 1 40.27 3.64
 3 9 1 32.08 2.78
 3 9 2 85.28 4.47
 3 9 2 75.13 4.84
 3 9 2 72.4 4.67
 3 9 2 63.14 5.1
 3 9 2 71.54 5.61
 3 9 2 66.85 4.78
 3 9 2 58.7 4.72
 3 9 3 312.06 18.88
 3 9 3 325.56 19.63
 3 9 3 421.04 18.74
 3 9 3 367.68 18.86
 3 9 3 322.63 19.15
 -3 -9 -3 209.85 19
 3 9 3 358.11 19
 3 9 3 303.72 18.85
 3 9 4 263.4 15.91
 3 9 4 270.5 16.59
 3 9 4 243.28 15.95
 3 9 4 342.79 15.8
 3 9 4 272.2 16.18
 3 9 4 291.32 15.9
 -3 -9 -4 193.3 16.21
 3 9 4 296.85 16
 3 9 4 293.35 15.95
 3 9 5 372.28 23.08
 3 9 5 382.79 23.71
 3 9 5 342.87 23.14
 3 9 5 535.15 23.05
 3 9 5 421.16 23.08
 3 9 5 420.13 23.4
 -3 -9 -5 300.75 23.53
 3 9 5 416.68 23.15
 3 9 5 439.3 23.15
 3 9 6 271.56 17.26
 3 9 6 297.05 17.93
 3 9 6 245.59 17.32
 3 9 6 363.77 17.22
 3 9 6 300.52 17.25
 3 9 6 355.7 17.38
 -3 -9 -6 243.3 17.87
 3 9 6 326.45 17.36
 3 9 7 147.94 10.7
 3 9 7 190.11 10.66
 3 9 7 205.72 10.7
 -3 -9 -7 152.53 11.29
 -3 -9 -7 212.41 11.58
 3 9 7 190.29 11.31
 3 9 7 186.7 10.62
 -3 -9 -8 74.22 5.26
 -3 -9 -8 69.3 5.48
 3 9 8 77.42 4.62
 3 9 8 75.1 4.58
 3 9 8 60.18 4.76
 -3 -9 -9 1.73 1.68
 3 9 9 1.49 1.1
 3 9 9 2.53 1.71
 -3 -9 -9 0.13 1.86
 3 9 9 0.79 1.16
 -3 -9 -10 39.73 3.81
 3 9 10 44.74 2.93
 3 9 10 40.09 3.35
 -3 -9 -11 36.19 2.89
 -3 -9 -11 25.01 3
 3 9 11 30.47 2.29
 3 9 11 29.09 2.8
 3 9 11 37.01 2.53
 -3 -9 -12 1.5 1.46
 3 9 12 0.06 1.44
 3 9 12 1.25 1.04
 -3 -9 -13 1.42 1.35
 3 9 13 1.68 0.96
 -3 -9 -14 1.09 1.23
 3 9 14 -0.31 1.27
 3 9 14 1 0.89
 -3 -9 -15 4.84 1.22
 3 9 15 4.26 1.17
 3 9 15 5.57 0.89
 3 9 16 2.98 0.94
 -3 -9 -16 3.55 0.94
 3 9 17 0.07 0.43
 3 9 17 0.41 0.62
 3 10 -12 5.23 0.86
 3 10 -12 12.12 1.34
 3 10 -11 25.26 1.97
 3 10 -11 24.94 1.75
 3 10 -11 29.87 2.35
 3 10 -10 27.57 2.22
 3 10 -10 27.31 2
 3 10 -10 32.1 2.55
 3 10 -9 61.53 4.23
 3 10 -9 72.59 4.34
 3 10 -9 66.58 3.71
 3 10 -9 60.35 3.78
 3 10 -8 94.07 5.76
 3 10 -8 82.17 5.08
 3 10 -8 95.75 5.76
 3 10 -7 97.52 6.86
 3 10 -7 99.42 7.04
 3 10 -7 106.3 7.55
 3 10 -7 128.96 6.66
 3 10 -7 136.14 7.37
 3 10 -7 102.98 6.7
 3 10 -7 134.03 7.29
 3 10 -6 82.77 6.04
 3 10 -6 79.73 6.24
 3 10 -6 118.04 5.9
 3 10 -6 108.6 6.55
 3 10 -5 29.93 2.87
 3 10 -5 33.41 3.14
 3 10 -5 40.59 3.01
 3 10 -5 40.1 3.41
 3 10 -5 46.83 2.73
 -3 -10 4 40.9 3.83
 3 10 -4 40.5 3.4
 3 10 -4 50.11 3.7
 3 10 -4 34.76 3.15
 3 10 -4 45.35 3.31
 3 10 -4 54.75 3.1
 3 10 -4 47.92 4.24
 -3 -10 3 30.04 3.33
 3 10 -3 25.56 2.61
 3 10 -3 41.62 2.65
 3 10 -3 29.5 2.96
 3 10 -3 38.25 3.01
 3 10 -3 37.52 3.83
 3 10 -3 40.76 3.22
 3 10 -3 41.7 2.54
 3 10 -2 0.64 1.68
 3 10 -2 -0.16 1.21
 3 10 -2 0.38 0.91
 3 10 -2 0.33 1.62
 3 10 -2 2.2 1.76
 3 10 -2 1.4 2.34
 3 10 -2 0.67 1.45
 -3 -10 2 -0.13 1.68
 3 10 -2 -0.35 1.86
 3 10 -1 11.59 1.6
 3 10 -1 17.48 2.09
 3 10 -1 17.72 2.43
 -3 -10 1 14.08 2.47
 3 10 -1 13.46 1.87
 3 10 -1 14.07 1.5
 3 10 -1 16.83 2.31
 3 10 -1 15.82 2.73
 3 10 -1 19.33 1.52
 3 10 0 30.38 2.6
 3 10 0 24.98 2.36
 3 10 0 31.36 1.96
 3 10 0 21.9 2.29
 -3 -10 0 18.43 2.62
 3 10 0 29.55 2.81
 3 10 0 21.2 1.97
 3 10 0 19.68 2.6
 3 10 0 27.71 3.13
 3 10 0 16.02 1.9
 -3 -10 -1 32.71 3.6
 3 10 1 35.8 3.82
 3 10 1 47.31 3.61
 3 10 1 30.78 2.97
 3 10 1 35.99 3.32
 3 10 1 36.9 2.85
 3 10 1 47 2.73
 3 10 1 43.46 3.31
 -3 -10 -2 73.77 6.34
 3 10 2 86.98 6.4
 3 10 2 108.78 6.26
 3 10 2 91.75 5.56
 3 10 2 80.04 5.89
 3 10 2 109.7 5.49
 3 10 2 101.59 5.97
 3 10 2 75.95 5.7
 3 10 2 76.91 5.61
 -3 -10 -3 7.25 2.05
 3 10 3 4.73 1.46
 3 10 3 5.04 1.57
 3 10 3 5.15 1.52
 3 10 3 4.92 1.9
 3 10 3 7.64 1.15
 3 10 3 5.6 1.35
 3 10 3 5.14 2.19
 3 10 4 10.3 1.7
 -3 -10 -4 14.41 2.36
 3 10 4 16.43 1.92
 3 10 4 14.1 1.76
 3 10 4 12.7 2.18
 3 10 4 18.85 1.5
 3 10 4 12.65 1.56
 3 10 4 14.14 2.45
 3 10 5 10.12 1.81
 3 10 5 9.55 1.63
 -3 -10 -5 12.84 2.4
 -3 -10 -5 10.08 1.9
 3 10 5 17.85 1.47
 3 10 5 11.64 1.6
 3 10 5 15.88 1.78
 3 10 5 15.17 2.43
 3 10 6 33.73 2.44
 -3 -10 -6 29.17 3.01
 -3 -10 -6 19.39 2.56
 3 10 6 24.8 2.25
 3 10 6 24.27 2.45
 3 10 6 26.19 2.22
 3 10 6 30.82 2.12
 3 10 6 27.15 2.93
 -3 -10 -7 6.08 1.83
 3 10 7 5.28 1.62
 3 10 7 8.81 1.39
 -3 -10 -7 6.5 1.9
 3 10 7 10.01 2.07
 3 10 7 7.68 1.22
 3 10 7 7.05 1.33
 -3 -10 -8 25.42 3.08
 3 10 8 32.74 2.58
 -3 -10 -8 41.23 3.22
 3 10 8 40.48 2.77
 3 10 8 30.77 2.82
 3 10 8 43.07 2.56
 3 10 8 31.76 2.53
 3 10 9 51.08 3.55
 3 10 9 45.14 3.8
 -3 -10 -9 59.84 4.14
 3 10 9 67.01 3.58
 3 10 9 65.61 3.77
 -3 -10 -9 36 3.96
 -3 -10 -10 8.49 1.64
 3 10 10 9.72 1.19
 3 10 10 6.94 1.1
 3 10 10 6.83 1.64
 3 10 10 8.72 1.33
 3 10 11 0.77 0.97
 -3 -10 -11 0.07 1.35
 -3 -10 -12 7.25 1.44
 3 10 12 5.79 0.89
 3 10 12 7.37 1.03
 3 10 12 6.84 1.13
 3 10 12 5.43 1.45
 -3 -10 -13 -0.53 1.18
 3 10 13 -0.03 0.76
 3 10 13 0.88 0.58
 3 10 13 0.87 0.86
 3 10 13 1.15 1.16
 3 10 14 2.3 1.14
 -3 -10 -14 2.6 1.05
 3 10 14 3.16 0.75
 3 10 15 0.03 0.89
 -3 -10 -15 0.32 0.85
 3 10 15 0.22 0.56
 3 10 16 0.4 0.66
 3 10 16 1.3 0.44
 3 11 -11 0.19 0.59
 3 11 -10 2.48 0.6
 3 11 -10 2.15 0.92
 3 11 -10 2.05 1.14
 3 11 -10 1.54 0.87
 3 11 -9 3.2 0.8
 3 11 -9 3.6 1.04
 3 11 -9 3.87 1.13
 3 11 -9 3.28 1.26
 3 11 -8 7.69 1.09
 3 11 -8 7.29 1.27
 3 11 -8 9.62 1.49
 3 11 -8 8.7 0.9
 3 11 -8 8.52 1.47
 3 11 -7 31.29 2.24
 3 11 -7 36.28 2.71
 3 11 -7 36.52 2.12
 3 11 -7 31.83 2.65
 3 11 -6 68.04 3.9
 3 11 -6 75.77 4.53
 3 11 -5 177.54 10.79
 3 11 -5 203.59 11.15
 3 11 -4 152.97 8.16
 3 11 -4 142.38 7.83
 3 11 -4 156.32 7.55
 3 11 -3 187.54 9.54
 3 11 -3 165.36 9.12
 3 11 -3 184.48 8.86
 3 11 -2 76.9 6.21
 -3 -11 2 91.75 7.11
 3 11 -2 94.41 6.59
 3 11 -2 129.44 7.03
 3 11 -2 110.12 6.56
 3 11 -2 126.27 6.36
 3 11 -2 130.53 6.31
 -3 -11 1 81.1 6.08
 3 11 -1 111.81 5.23
 3 11 -1 91.19 5.45
 3 11 -1 91.2 6.16
 3 11 -1 112.64 6.07
 3 11 -1 87 5.54
 3 11 -1 60.57 5.08
 -3 -11 0 92.31 7.02
 3 11 0 135.55 6.18
 3 11 0 134.45 6.99
 3 11 0 104.33 7.07
 3 11 0 102.65 6.34
 3 11 0 77.1 6.02
 3 11 0 106.61 6.16
 3 11 1 2.1 1.68
 3 11 1 1.68 1.25
 -3 -11 -1 3.98 1.88
 3 11 1 1.27 1.83
 3 11 1 3.65 1.75
 3 11 1 1.18 1.01
 3 11 1 1.66 0.88
 3 11 1 3.45 1.56
 -3 -11 -2 31.24 3.27
 3 11 2 27.74 2.37
 3 11 2 27.49 3.15
 3 11 2 33.81 3.05
 3 11 2 24.48 2.51
 3 11 2 41.73 2.32
 3 11 2 34.56 2.8
 -3 -11 -3 36.89 3.58
 3 11 3 34.57 2.71
 3 11 3 30.61 3.36
 3 11 3 46.69 3.42
 3 11 3 30.51 2.82
 3 11 3 47.77 2.65
 3 11 3 41.1 3.1
 -3 -11 -4 55.16 4.51
 3 11 4 61.11 3.96
 3 11 4 48.1 3.72
 3 11 4 45.16 4.27
 3 11 4 46.68 3.58
 3 11 4 66.38 4.26
 3 11 4 68.63 3.58
 3 11 5 5.65 1.94
 3 11 5 6.56 1.4
 -3 -11 -5 7.56 2
 3 11 5 9.54 1.52
 3 11 5 9.77 1.14
 3 11 5 7.79 1.26
 3 11 6 0.05 1.07
 3 11 6 -0.06 0.84
 3 11 6 0.93 1
 3 11 6 0.81 1.22
 -3 -11 -7 -0.36 1.44
 3 11 7 -1.1 1.12
 3 11 7 1.52 1.02
 3 11 7 -0.13 0.84
 3 11 7 1.26 0.98
 3 11 7 0.29 1.2
 3 11 8 2.44 0.89
 3 11 8 2.87 1.02
 3 11 8 4.58 1.2
 -3 -11 -8 2.79 1.49
 3 11 9 0.92 1.05
 -3 -11 -9 0.76 1.29
 -3 -11 -10 2.43 1.29
 3 11 10 3.21 1.04
 3 11 10 3.45 0.84
 3 11 10 2.78 0.89
 3 11 10 2.42 1.23
 -3 -11 -11 3.58 1.23
 3 11 11 4.97 1
 3 11 11 4.03 0.82
 3 11 11 2.58 0.77
 3 11 11 2.17 1.2
 -3 -11 -12 -0.59 0.98
 3 11 12 0.65 1.09
 3 11 12 0.62 0.66
 3 11 12 0.29 0.59
 -3 -11 -13 20.05 1.66
 3 11 13 16.14 1.23
 3 11 13 16.44 1.63
 3 11 14 36.55 1.98
 3 11 14 24.1 2.13
 3 11 15 26.11 1.48
 3 11 15 20.65 1.62
 3 12 -9 0.56 0.42
 3 12 -9 0.38 0.58
 3 12 -8 4.52 0.7
 3 12 -8 6.06 1.21
 3 12 -8 4.41 0.84
 3 12 -7 5.08 1.25
 3 12 -7 7.37 1.11
 3 12 -7 4.58 0.82
 3 12 -7 5.15 0.93
 3 12 -6 1.47 0.84
 3 12 -6 1.09 1.21
 3 12 -6 1.55 1.07
 3 12 -6 1.79 0.61
 3 12 -6 1.79 0.9
 3 12 -5 0.24 0.89
 3 12 -5 0.51 0.69
 3 12 -5 0.09 1.22
 3 12 -5 2.17 1.17
 3 12 -5 1.72 0.87
 3 12 -4 13.29 1.14
 3 12 -4 11.46 1.62
 3 12 -4 12.13 1.37
 3 12 -4 13.39 1.65
 3 12 -3 13.27 1.21
 3 12 -3 11.9 1.66
 3 12 -3 13.59 1.48
 3 12 -3 15.92 1.8
 3 12 -2 67.51 3.39
 3 12 -2 68.76 3.97
 3 12 -2 53.34 3.71
 3 12 -2 58.57 3.56
 3 12 -1 59.29 4.13
 3 12 -1 108.37 4.98
 3 12 0 65.62 4.5
 3 12 1 44.84 3.44
 3 12 2 76.43 5.09
 3 12 3 39.71 3.1
 3 12 3 35.43 2.78
 3 12 4 -0.22 1.17
 3 12 4 2.75 1.4
 3 12 5 -0.05 1.12
 3 12 5 3.08 1.41
 3 12 6 2.35 1.4
 3 12 6 4.6 1.21
 3 12 6 5.76 0.83
 3 12 6 2.52 1.02
 -3 -12 -6 4.19 1.29
 3 12 7 13.55 1.48
 3 12 7 11.74 1.07
 3 12 7 8.13 1.14
 3 12 7 8.67 1.25
 3 12 7 16.62 1.81
 -3 -12 -7 10.92 1.55
 -3 -12 -8 18.36 1.72
 3 12 8 20.85 1.69
 3 12 8 20.35 1.38
 3 12 9 14.04 1.54
 3 12 9 22.45 1.37
 3 12 9 15.51 1.42
 -3 -12 -9 19.93 1.75
 3 12 10 1.82 0.61
 3 12 10 1.08 0.66
 -3 -12 -10 1.75 0.93
 3 12 10 1.89 0.92
 3 12 11 -0.06 0.53
 3 12 11 0.17 0.54
 -3 -12 -11 0.37 0.79
 3 12 11 0.25 0.79
 3 12 12 1.27 0.46
 3 12 12 1.6 0.74
 3 12 13 5.2 0.5
 3 12 13 3.61 0.67
 3 13 -7 0.13 0.45
 3 13 -7 0.05 0.36
 3 13 -6 2.63 0.58
 3 13 -6 1.48 0.53
 3 13 -5 8.96 0.91
 3 13 -5 10.2 0.89
 3 13 -4 2.83 0.7
 3 13 -4 3.91 0.56
 3 13 -4 2.31 0.68
 3 13 -4 2.47 0.87
 3 13 -3 4.75 0.77
 3 13 -3 6.54 1.03
 3 13 -3 5.95 0.69
 3 13 -2 3.07 0.7
 3 13 -2 4.94 1.06
 3 13 -2 5.11 0.96
 3 13 -2 3.91 0.71
 3 13 -1 -0.04 0.95
 3 13 -1 -0.29 0.87
 3 13 -1 -0.36 0.65
 3 13 0 8.9 1.28
 3 13 0 7.01 0.88
 3 13 0 6.08 1.13
 3 13 1 6.45 1.15
 3 13 1 8.17 1.28
 3 13 1 6.12 0.9
 3 13 1 7.38 0.77
 3 13 2 36.72 2.48
 3 13 2 32.2 2
 3 13 3 17.43 1.67
 3 13 3 22.89 1.91
 3 13 3 15.95 1.38
 3 13 3 22.19 1.37
 3 13 4 4.27 1.17
 3 13 4 2.07 0.95
 3 13 4 1.91 0.67
 3 13 4 3.24 0.6
 3 13 5 8.11 1.15
 3 13 5 10.03 0.85
 3 13 5 6.91 0.93
 3 13 6 1.49 1.01
 3 13 6 1.1 0.82
 3 13 6 1.29 0.51
 3 13 6 1.28 0.64
 3 13 7 -1.02 0.97
 3 13 7 -0.1 0.62
 3 13 7 0.65 0.48
 3 13 8 0.67 0.87
 3 13 8 0.78 0.58
 3 13 8 0.49 0.45
 3 13 9 1.85 0.57
 3 13 9 3.32 0.48
 3 13 10 2.83 0.41
 3 14 -3 0.19 0.35
 3 14 -2 1.42 0.43
 3 14 -2 1.31 0.34
 3 14 -1 1.09 0.45
 3 14 -1 1.69 0.41
 3 14 0 3.76 0.6
 3 14 0 8.64 0.62
 3 14 1 10.78 0.99
 3 14 1 22.56 1.09
 3 14 2 3.22 0.5
 3 14 2 7.83 0.63
 3 14 3 1.6 0.37
 3 14 3 3.53 0.53
 3 14 4 1.37 0.49
 3 14 5 2.28 0.5
 3 14 6 -0.12 0.42
 3 14 7 0.47 0.37
 3 14 8 2.06 0.34
 -4 10 8 35.77 2.17
 -4 10 7 55.86 3.26
 -4 10 6 55.24 3.22
 -4 10 6 53.87 3.21
 -4 10 5 40.7 2.56
 -4 10 5 37.66 2.36
 -4 10 4 13.65 1.44
 4 -10 -4 18.34 1.51
 -4 10 3 11.83 1.33
 4 -10 -3 11.65 1.32
 -4 10 2 3.66 1.09
 4 -10 -2 5.49 1.04
 -4 10 1 3.59 1.05
 4 -10 -1 2.14 0.98
 -4 10 0 2.09 1
 4 -10 0 2.76 0.95
 -4 10 -1 3.89 1.04
 4 -10 1 4.28 0.97
 -4 10 -2 13.33 1.39
 4 -10 2 14.07 1.36
 -4 10 -3 7.38 1.06
 -4 10 -4 1.05 0.66
 -4 10 -4 0.93 0.6
 -4 10 -5 1.02 0.55
 -4 10 -6 0.39 0.44
 -4 9 11 6.87 0.7
 -4 9 10 0.16 0.65
 -4 9 9 3.78 0.83
 -4 9 8 5.32 0.99
 -4 9 8 5.21 0.92
 -4 9 7 7.05 1.12
 -4 9 7 5.08 0.96
 -4 9 6 13.49 1.38
 -4 9 6 18.81 1.64
 -4 9 6 14.01 1.5
 -4 9 6 16.47 1.81
 -4 9 5 35.35 2.3
 -4 9 5 23.07 1.93
 4 -9 -5 32.1 2.27
 -4 9 5 23.6 2.14
 -4 9 5 26.12 2.38
 -4 9 4 46.78 2.95
 -4 9 4 34.97 2.61
 4 -9 -4 48.19 3
 -4 9 4 35.84 2.85
 -4 9 4 40.05 3.08
 -4 9 3 25.51 2.05
 -4 9 3 17.77 1.6
 -4 9 3 19.87 2.11
 4 -9 -3 26.47 2.02
 -4 9 3 18.85 1.91
 -4 9 2 42.84 3.05
 4 -9 -2 43.34 2.87
 -4 9 2 34.82 2.46
 -4 9 2 36.57 2.8
 4 -9 -1 14.88 1.72
 -4 9 1 13.62 1.69
 -4 9 1 14.57 1.86
 -4 9 1 16.93 2.26
 -4 9 0 8.41 1.55
 -4 9 0 11.64 2.04
 4 -9 0 10.82 1.5
 -4 9 -1 18.3 1.91
 4 -9 1 19.35 1.91
 -4 9 -2 11.72 1.57
 -4 9 -2 13.71 2.06
 4 -9 2 14.52 1.63
 -4 9 -3 1.44 1.54
 -4 9 -3 -0.3 1.09
 -4 9 -3 1.34 1.19
 4 -9 3 -1.22 1.15
 -4 9 -4 3.76 1.59
 -4 9 -4 2.56 1.04
 -4 9 -4 2.31 1.16
 4 -9 4 3.06 1.15
 -4 9 -5 3.31 1.47
 4 -9 5 2.96 1.03
 -4 9 -5 2.44 1
 -4 9 -5 3.98 1.01
 -4 9 -6 2.73 0.86
 -4 9 -6 2.89 1.25
 -4 9 -6 1.43 0.78
 -4 9 -7 4.75 0.82
 -4 9 -8 1.73 0.65
 -4 9 -8 1.31 0.64
 -4 9 -9 0.6 0.44
 -4 8 13 14.17 1.18
 -4 8 12 19.05 1.37
 -4 8 11 7.14 0.95
 4 -8 -11 7.84 1.11
 -4 8 10 0.75 0.88
 -4 8 10 1.07 0.86
 4 -8 -10 1.4 0.95
 -4 8 9 2.62 0.97
 4 -8 -9 2.72 1.04
 -4 8 9 5.27 1.07
 4 -8 -8 0.83 1.01
 -4 8 8 0.41 1.23
 -4 8 8 1.71 1.06
 4 -8 -7 -0.75 1.02
 -4 8 7 0.25 1.14
 -4 8 7 0.34 1.23
 -4 8 6 0.33 1.08
 4 -8 -6 -0.4 1.15
 -4 8 6 -0.75 1.16
 4 -8 -5 1.86 1.21
 -4 8 5 1.22 1.28
 -4 8 4 4.42 1.61
 4 -8 -4 5.06 1.45
 -4 8 4 3.42 1.39
 4 -8 -3 15.67 1.97
 -4 8 3 19.95 2.06
 -4 8 3 14.56 2.04
 -4 8 3 19.38 2.56
 -4 8 2 18.38 2.08
 4 -8 -2 18.16 1.95
 -4 8 2 21.11 2.09
 -4 8 2 16.36 2.37
 4 -8 -1 4.47 1.46
 -4 8 1 3.1 1.96
 -4 8 1 8.35 1.65
 -4 8 1 1.81 1.53
 -4 8 0 1.33 1.81
 4 -8 0 1.95 1.38
 -4 8 0 1.75 1.48
 -4 8 -1 2.45 1.95
 4 -8 1 1.55 1.45
 -4 8 -1 1.3 1.38
 4 -8 2 4.69 1.51
 -4 8 -2 6.58 2.01
 4 -8 3 25.65 2.47
 4 -8 4 3.33 1.6
 -4 8 -4 4.62 1.49
 -4 8 -4 3.99 1.72
 -4 8 -5 1.97 1.37
 -4 8 -5 0.07 1.53
 -4 8 -5 0.55 1.58
 4 -8 5 3.45 1.59
 -4 8 -6 0.71 1.47
 -4 8 -6 0.41 1.31
 -4 8 -6 1.69 1
 -4 8 -6 1.14 1.31
 -4 8 -7 -0.12 1.36
 -4 8 -7 2.56 1.21
 -4 8 -7 1.83 1.34
 -4 8 -8 6.65 1.4
 -4 8 -8 7.71 1.27
 -4 8 -8 7.56 1.47
 -4 8 -9 11.47 1.49
 -4 8 -9 9.88 1.15
 -4 8 -9 10.24 1.36
 -4 8 -9 8.48 1.08
 -4 8 -10 16.25 1.28
 -4 8 -11 10.41 0.99
 4 -7 -14 24.84 1.5
 4 -7 -13 58.94 3.45
 -4 7 13 56.61 3.44
 4 -7 -13 60.39 3.73
 4 -7 -12 83.42 5.06
 4 -7 -12 74.72 4.74
 -4 7 12 72.33 4.77
 4 -7 -11 104 6.91
 4 -7 -11 106.59 6.63
 -4 7 10 69.23 3.75
 4 -7 -10 46.6 3.77
 4 -7 -10 48.33 3.47
 -4 7 10 69.17 3.83
 4 -7 -9 31.25 2.64
 4 -7 -9 28.87 2.3
 -4 7 9 37.03 2.74
 -4 7 8 89.58 4.97
 4 -7 -8 65.01 4.94
 4 -7 -7 17.27 1.8
 -4 7 7 18.16 1.85
 4 -7 -7 12.69 1.79
 -4 7 7 17.47 2.05
 4 -7 -6 1.88 1.27
 -4 7 6 1.49 1.61
 -4 7 6 2.34 1.29
 4 -7 -6 0.99 1.18
 -4 7 5 2.09 1.66
 -4 7 5 2.3 1.39
 4 -7 -5 2.31 1.87
 -4 7 5 2.71 1.34
 4 -7 -5 1.68 1.32
 -4 7 4 1.3 1.73
 -4 7 4 2.4 1.88
 4 -7 -4 1.35 1.95
 -4 7 4 3.37 1.36
 -4 7 4 2.64 1.42
 4 -7 -4 1.72 1.36
 -4 7 3 14.12 2.28
 4 -7 -3 10.42 2.49
 -4 7 3 10.78 1.71
 -4 7 3 10.21 2.04
 -4 7 2 9.81 2.25
 -4 7 2 8.54 1.65
 4 -7 -2 9.22 2.51
 -4 7 2 8.32 2.03
 -4 7 1 11.54 2.42
 -4 7 1 12.02 1.81
 4 -7 -1 11.68 2.63
 -4 7 1 11.62 2.03
 -4 7 0 19.98 2.8
 4 -7 0 15.7 2.95
 -4 7 0 19.12 2.11
 -4 7 0 16.32 2.2
 -4 7 -1 23.4 2.39
 4 -7 1 18.61 3.1
 -4 7 -1 22.3 2.47
 -4 7 -2 1.31 2.02
 -4 7 -2 2.32 1.46
 4 -7 2 1.86 2.46
 -4 7 -2 -0.32 1.44
 -4 7 -3 32.9 2.92
 4 -7 3 32.43 3.96
 -4 7 -3 34.29 3.46
 4 -7 3 29.88 3
 -4 7 -3 27.94 2.64
 -4 7 -3 30.27 2.61
 -4 7 -4 45.67 3.72
 4 -7 4 48.49 5.04
 -4 7 -4 48.9 4.18
 4 -7 4 44.96 3.87
 -4 7 -5 29.59 3.13
 4 -7 5 26.28 2.82
 -4 7 -5 29.48 2.9
 -4 7 -6 56.46 4.41
 -4 7 -6 61.13 4.51
 -4 7 -6 62.66 4.56
 -4 7 -7 62.64 4.48
 -4 7 -8 37.41 3.05
 -4 7 -8 38.57 3
 -4 7 -8 28.44 2.98
 -4 7 -8 38.71 3.15
 -4 7 -8 40.43 3.26
 -4 7 -9 27.24 2.46
 -4 7 -9 29.06 2.41
 -4 7 -9 27.7 2.69
 -4 7 -9 26.78 2.55
 -4 7 -9 24.14 2.39
 -4 7 -10 4.86 1.47
 -4 7 -10 3.06 1.45
 -4 7 -10 1.95 1.12
 -4 7 -11 5.98 1.05
 -4 7 -11 4.67 1.37
 -4 7 -11 3.47 0.87
 -4 7 -11 5.86 1.46
 -4 7 -12 5.5 1.22
 -4 7 -12 5.53 1.22
 -4 7 -13 1.07 0.59
 4 -6 -15 6.26 0.6
 4 -6 -14 0.16 0.9
 4 -6 -14 0.94 0.68
 -4 6 14 1.66 0.57
 -4 6 13 1.21 0.71
 4 -6 -13 0.4 1.05
 -4 6 13 -0.33 0.8
 4 -6 -13 0.81 0.75
 4 -6 -12 27.25 2.48
 -4 6 12 34.04 2.26
 4 -6 -12 28.96 2.16
 4 -6 -11 73.32 5.28
 4 -6 -11 79.31 5.04
 -4 6 10 124.63 6.65
 4 -6 -10 92.33 6.72
 -4 6 9 100.04 6.2
 -4 6 9 97.78 6.03
 -4 6 8 91.61 5.99
 -4 6 8 94 5.78
 -4 6 7 55.33 4.45
 -4 6 7 70.66 4.27
 4 -6 -7 61.85 4.9
 -4 6 6 43.36 3.09
 -4 6 6 46.54 3.17
 -4 6 6 39.96 3.44
 4 -6 -6 37.04 3.05
 4 -6 -6 37 3.65
 -4 6 5 59.32 3.96
 -4 6 5 62.51 4.02
 -4 6 5 54.68 4.26
 -4 6 5 57.24 4.52
 4 -6 -5 52.66 3.94
 4 -6 -5 56.11 4.63
 4 -6 -4 19.03 2.93
 -4 6 4 21.68 2.28
 -4 6 4 20.2 2.75
 -4 6 4 19.45 2.63
 -4 6 4 26.04 2.74
 4 -6 -4 20.69 2.27
 -4 6 4 25.43 2.28
 -4 6 3 2.28 1.45
 4 -6 -3 3.56 2.38
 -4 6 3 2.48 1.83
 -4 6 3 4.48 1.88
 -4 6 3 4.45 2.06
 4 -6 -3 3.14 1.67
 -4 6 3 3.07 1.5
 -4 6 2 37.06 3.19
 -4 6 2 34.54 3.66
 -4 6 2 45.08 3.31
 -4 6 2 45.44 3.73
 4 -6 -2 37.01 3.41
 4 -6 -2 43.74 4.51
 -4 6 1 9.39 1.81
 4 -6 -1 10.89 3.09
 -4 6 1 9.01 2.19
 -4 6 1 9.76 2.1
 -4 6 1 10.74 2.62
 4 -6 -1 7.93 2.12
 -4 6 1 10.36 1.86
 -4 6 0 95.13 5.72
 -4 6 0 84.77 5.58
 -4 6 0 81.14 6.14
 -4 6 0 83.56 5.71
 -4 6 0 108.37 6.47
 4 -6 0 81.95 6.78
 4 -6 0 67.75 5.7
 -4 6 -1 40.69 3.22
 4 -6 1 35.48 4.58
 -4 6 -1 39.25 3.14
 -4 6 -1 33.73 3.66
 -4 6 -1 39.22 3.3
 4 -6 1 31.54 3.45
 -4 6 -2 11.11 2.01
 -4 6 -2 8.91 1.84
 4 -6 2 12.03 3.7
 -4 6 -2 10.83 2.22
 -4 6 -2 8.91 1.86
 4 -6 2 6.93 2.52
 -4 6 -3 0.37 1.69
 -4 6 -3 0.85 1.4
 4 -6 3 0.22 3.24
 -4 6 -3 -0.12 1.89
 -4 6 -3 1.26 1.55
 4 -6 3 1.93 2.26
 -4 6 -4 0.34 1.86
 -4 6 -4 4.6 1.97
 -4 6 -4 2.57 1.37
 4 -6 4 5.31 2.85
 4 -6 4 4.76 2.02
 4 -6 5 20.28 3.53
 -4 6 -5 24.14 2.22
 -4 6 -5 22.58 2.72
 -4 6 -6 95.86 6.51
 -4 6 -6 95.03 6.52
 -4 6 -7 146.6 9
 -4 6 -7 142.8 9.1
 -4 6 -7 139.35 9.02
 -4 6 -7 144.06 9.02
 -4 6 -7 139.42 9.07
 -4 6 -8 174.93 10.56
 -4 6 -8 166 10.62
 -4 6 -8 170.25 10.62
 -4 6 -8 178.75 10.79
 -4 6 -8 178.22 10.71
 -4 6 -9 208.3 12.34
 -4 6 -10 132.11 7.79
 -4 6 -10 110.38 7.68
 -4 6 -10 139.59 8.03
 -4 6 -10 134.55 8.04
 -4 6 -10 124.73 8.09
 -4 6 -11 96.64 6.48
 -4 6 -11 105.99 6.4
 -4 6 -11 99.02 6.41
 -4 6 -11 96.89 6.15
 -4 6 -12 30.78 2.76
 -4 6 -12 29 2.57
 -4 6 -12 31.04 2.67
 -4 6 -12 31.7 2.34
 -4 6 -13 37.18 2.85
 -4 6 -13 36.01 2.63
 -4 6 -13 35.13 2.44
 -4 6 -13 38.79 2.81
 -4 6 -14 11.32 1.35
 4 -5 -16 10.51 0.81
 4 -5 -15 1.12 0.87
 4 -5 -15 0.77 0.74
 4 -5 -15 0.79 0.53
 4 -5 -15 0.26 0.5
 4 -5 -15 0.39 1.06
 4 -5 -14 3.22 1.15
 4 -5 -14 3.08 0.86
 4 -5 -14 2.04 0.66
 -4 5 14 3.07 0.85
 4 -5 -13 3.39 1.35
 4 -5 -13 6.59 1.09
 -4 5 13 6.4 1.07
 4 -5 -13 5.59 0.86
 4 -5 -12 1.19 1.37
 4 -5 -12 0.71 0.74
 -4 5 12 1.8 1.02
 4 -5 -11 5.72 1.17
 4 -5 -11 3.92 1.49
 -4 5 11 8.26 1.3
 4 -5 -10 4.68 1.33
 -4 5 10 3.59 1.21
 -4 5 9 34.19 2.86
 4 -5 -9 34.04 2.84
 4 -5 -8 22.23 2.22
 -4 5 8 21.45 2.02
 -4 5 8 23 2.37
 4 -5 -7 3.01 1.81
 -4 5 7 1.09 1.17
 4 -5 -7 1.09 1.35
 4 -5 -7 0.06 1.21
 4 -5 -6 23.52 2.86
 -4 5 6 22.68 2.14
 -4 5 6 23.17 2.59
 -4 5 6 19.5 1.99
 4 -5 -6 19.48 2.15
 4 -5 -6 19.45 2.07
 -4 5 5 47.71 3.36
 4 -5 -5 41.36 3.27
 -4 5 5 48.99 3.93
 -4 5 5 44.33 3.21
 4 -5 -5 40.67 3.91
 -4 5 4 9.47 1.63
 -4 5 4 9.33 2.07
 -4 5 4 8.66 1.76
 4 -5 -4 8.22 2.36
 -4 5 4 7.49 2.19
 4 -5 -4 7.21 1.67
 -4 5 3 -0.44 1.39
 -4 5 3 -0.51 1.8
 -4 5 3 3.01 2.06
 4 -5 -3 3.17 2.35
 -4 5 3 -0.08 1.65
 4 -5 -3 1.1 1.65
 -4 5 2 3.34 1.51
 4 -5 -2 4.1 2.1
 -4 5 2 4.49 2.41
 -4 5 2 3.47 1.92
 4 -5 -2 1.59 2.78
 -4 5 1 3.34 1.63
 -4 5 1 3.89 1.46
 4 -5 -1 3.25 2.66
 -4 5 1 3.95 2.57
 4 -5 -1 0.45 3.48
 -4 5 1 5.21 2.08
 -4 5 0 4.31 1.79
 -4 5 0 4.14 1.6
 4 -5 0 2.16 2.77
 -4 5 0 3.43 2.52
 -4 5 0 3.73 2.08
 4 -5 0 5.23 3.83
 -4 5 -1 13.97 2.15
 -4 5 -1 11.54 1.98
 4 -5 1 12.76 3.78
 -4 5 -1 15.01 2.9
 -4 5 -1 10.55 2.34
 4 -5 1 20.32 5.21
 -4 5 -2 5.5 2.04
 -4 5 -2 5.21 2.35
 4 -5 2 4.36 2.92
 -4 5 -2 6.99 1.83
 -4 5 -2 4.33 1.94
 4 -5 2 7.49 4.18
 4 -5 3 27.89 4.4
 -4 5 -3 20.23 2.35
 -4 5 -3 25.33 2.69
 -4 5 -3 16.67 2.32
 -4 5 -3 18.73 2.74
 4 -5 3 22.42 3.06
 -4 5 -4 36.54 3.28
 -4 5 -4 33.41 2.84
 4 -5 4 39.08 4.58
 -4 5 -4 28.22 3.26
 4 -5 4 32.57 3.38
 -4 5 -5 23.44 2.7
 4 -5 5 24.24 3.53
 -4 5 -5 20.87 2.19
 -4 5 -5 25.66 2.74
 -4 5 -5 16.1 2.51
 4 -5 5 20.6 2.61
 -4 5 -6 99.08 6.29
 -4 5 -6 93.31 6.27
 4 -5 6 98.19 6.9
 -4 5 -6 78.13 6.07
 -4 5 -6 90.26 5.64
 4 -5 6 84.15 5.85
 -4 5 -6 86.03 6.05
 -4 5 -7 22.5 2.67
 -4 5 -7 28.38 3.01
 -4 5 -7 23.32 3.09
 -4 5 -7 23.28 2.66
 -4 5 -7 27.41 2.99
 -4 5 -8 7.54 2.11
 -4 5 -8 7.62 2.33
 -4 5 -9 8.49 2.26
 -4 5 -9 6.97 2.2
 -4 5 -9 11.1 2.21
 -4 5 -9 5.8 2.2
 -4 5 -10 108.21 7.18
 -4 5 -10 108.5 7.07
 -4 5 -10 103.38 6.96
 -4 5 -10 100.76 6.81
 -4 5 -11 154.73 9.4
 -4 5 -12 98.24 6.3
 -4 5 -12 93.84 6.15
 -4 5 -12 87.63 6.02
 -4 5 -12 90.88 5.85
 -4 5 -13 81.39 5.43
 -4 5 -13 84.04 5.3
 -4 5 -13 73.84 5.18
 -4 5 -13 78.95 4.98
 -4 5 -14 94.18 5.93
 -4 5 -14 92.89 5.8
 -4 5 -14 89.43 5.75
 -4 5 -14 94.26 5.54
 -4 5 -15 51.12 3.37
 -4 5 -15 54.56 3.57
 4 -4 -17 81.76 4.63
 4 -4 -16 77.09 4.32
 4 -4 -16 71.78 4.28
 4 -4 -15 44.67 2.73
 4 -4 -15 35.14 2.63
 -4 4 15 44.24 2.68
 4 -4 -15 40.31 2.62
 4 -4 -15 43.81 3.12
 4 -4 -15 43.38 2.95
 4 -4 -14 28.27 2.46
 -4 4 14 29.49 2.12
 4 -4 -14 29.51 2.13
 4 -4 -14 26.55 2
 4 -4 -13 34.22 2.87
 -4 4 13 36.05 2.57
 4 -4 -12 6.85 1.36
 4 -4 -12 5.49 1.69
 4 -4 -12 8.26 1.33
 -4 4 11 4.31 1.28
 4 -4 -11 5.51 1.72
 4 -4 -11 4.76 1.54
 4 -4 -11 5.87 1.33
 4 -4 -10 2.96 1.5
 -4 4 9 6.58 1.45
 4 -4 -9 8.93 1.78
 -4 4 8 -1.6 1.26
 4 -4 -8 -0.08 1.59
 -4 4 7 9.46 1.48
 4 -4 -7 9.92 2.14
 4 -4 -7 8.09 1.92
 4 -4 -7 10.51 1.58
 -4 4 6 -0.33 1.69
 -4 4 6 0.5 1.17
 4 -4 -6 -0.36 1.82
 -4 4 6 0.51 1.36
 4 -4 -6 -1.12 1.9
 4 -4 -6 -0.57 1.29
 -4 4 5 17.38 2.3
 4 -4 -5 19.03 2.62
 -4 4 5 16.19 1.77
 -4 4 5 16.08 2.69
 4 -4 -5 15.03 1.93
 -4 4 4 21.31 3.78
 -4 4 4 21.26 1.95
 4 -4 -4 21.4 3.06
 -4 4 4 26.07 4.16
 4 -4 -4 16.26 2.24
 -4 4 3 3.33 3.77
 -4 4 3 3.82 1.35
 4 -4 -3 4.4 2.68
 -4 4 3 3.44 3.42
 4 -4 -3 4.27 1.92
 -4 4 2 8.2 4.91
 -4 4 2 6.4 1.39
 4 -4 -2 5.98 3.69
 -4 4 2 8.03 3.79
 4 -4 -2 4.04 2.6
 -4 4 1 78.88 8.45
 -4 4 1 60.82 4.32
 4 -4 -1 72.43 9.24
 4 -4 -1 70.09 7.03
 4 -4 0 550.78 28.42
 -4 4 0 497.64 27.03
 -4 4 0 522.47 25.5
 -4 4 0 538.13 25.44
 -4 4 -1 158.78 11.88
 -4 4 -1 132.81 7.76
 4 -4 1 139.65 11.54
 4 -4 1 130.62 9.22
 -4 4 -2 256.12 13.87
 -4 4 -2 280.03 16.17
 4 -4 2 232.34 14.2
 4 -4 2 255.39 15.82
 -4 4 -3 271.97 14.71
 4 -4 3 244.23 15.79
 -4 4 -3 237.15 15.77
 4 -4 3 224.35 14.58
 -4 4 -4 4.01 2.15
 4 -4 4 5.05 3.01
 -4 4 -4 1.09 2.53
 4 -4 4 2.35 2.02
 -4 4 -4 2.22 2.21
 -4 4 -5 2.31 1.69
 4 -4 5 4.17 2.5
 -4 4 -5 0.76 2.02
 4 -4 5 2.89 1.7
 -4 4 -5 1.87 2.07
 -4 4 -6 17.53 2.67
 -4 4 -6 29.48 2.9
 -4 4 -6 26.94 2.69
 4 -4 6 20.95 2.39
 4 -4 6 24.3 3.22
 -4 4 -6 24.41 2.36
 -4 4 -7 36.34 3.64
 -4 4 -7 48.57 3.77
 -4 4 -7 46.24 4.05
 -4 4 -8 45.36 3.8
 -4 4 -8 41.92 4.01
 -4 4 -8 41.61 3.63
 -4 4 -8 47.67 3.86
 -4 4 -9 69.62 4.68
 -4 4 -9 74.11 5
 -4 4 -9 62.96 4.45
 -4 4 -10 92.89 5.81
 -4 4 -10 96.47 6.2
 -4 4 -11 3.9 2.13
 -4 4 -11 4.91 1.91
 -4 4 -11 3.49 2.27
 -4 4 -11 4.48 2.05
 -4 4 -12 14.26 2.35
 -4 4 -12 17.69 2.73
 -4 4 -13 58.11 4.38
 -4 4 -13 54.29 3.98
 -4 4 -13 54.32 4.08
 -4 4 -14 58.8 3.94
 -4 4 -14 58.05 4.26
 -4 4 -14 58.99 4.35
 -4 4 -14 57.3 4.09
 -4 4 -15 33.94 2.45
 -4 4 -15 32.9 2.87
 -4 4 -15 37.04 2.81
 -4 4 -15 33.08 2.6
 -4 4 -16 14.86 1.74
 -4 4 -16 16.43 1.57
 4 -3 -17 18.52 1.34
 4 -3 -17 18.56 1.26
 4 -3 -16 19.3 1.38
 4 -3 -16 19.95 1.49
 4 -3 -16 16.62 1.47
 -4 3 16 20.17 1.46
 4 -3 -16 20.81 1.87
 4 -3 -15 82.95 5.11
 4 -3 -15 76.42 5.12
 -4 3 15 89.89 5.11
 4 -3 -15 86.69 5.07
 4 -3 -15 86.12 5.35
 4 -3 -15 93.82 5.58
 4 -3 -14 83 5.39
 4 -3 -13 90.04 5.35
 4 -3 -13 96.78 5.76
 4 -3 -12 133.12 7.82
 4 -3 -12 119.7 8.16
 4 -3 -12 123.23 8.05
 4 -3 -11 92.93 6.06
 4 -3 -10 43.24 3.65
 4 -3 -10 57.24 3.89
 4 -3 -9 57.08 4.51
 4 -3 -9 75.91 4.81
 4 -3 -8 1.59 1.75
 4 -3 -8 1.96 1.98
 4 -3 -7 3.14 2.17
 4 -3 -7 2.35 2.19
 -4 3 7 6.87 2.78
 4 -3 -6 23.73 2.25
 -4 3 6 22.9 3.44
 4 -3 -6 22.8 2.99
 -4 3 6 29.84 3.9
 -4 3 6 21.63 2.03
 4 -3 -5 3.24 1.64
 4 -3 -5 3.25 2.28
 -4 3 5 3.2 3.5
 -4 3 5 5.61 3.77
 -4 3 5 3.76 1.24
 4 -3 -4 0.76 2.38
 4 -3 -4 2.27 1.85
 -4 3 4 1.92 1.2
 4 -3 -3 164.13 8.83
 4 -3 -3 133.32 7.21
 -4 3 2 0.83 1.13
 4 -3 -2 3.48 3.75
 4 -3 -2 3.3 5.33
 -4 3 1 0.08 1.13
 4 -3 -1 -0.3 5.65
 4 -3 -1 -0.58 3.93
 -4 3 0 6.93 1.34
 4 -3 0 13.86 4.44
 4 -3 0 6.48 1.59
 4 -3 0 10.13 5.93
 4 -3 1 541.36 22.13
 4 -3 1 462.81 18.95
 4 -3 2 847.93 38.6
 4 -3 2 793.91 37.08
 4 -3 3 1768.95 100.93
 4 -3 3 1953.69 101.97
 4 -3 4 1602.59 83.42
 -4 3 -4 1775.09 85.28
 -4 3 -5 672.82 35.3
 4 -3 5 609.57 35.57
 4 -3 5 573.38 34.85
 4 -3 6 807.83 51.09
 -4 3 -6 914.8 52.17
 4 -3 6 881.33 51.77
 -4 3 -6 1005.12 51.63
 -4 3 -7 405.13 25.69
 -4 3 -7 437.24 25.73
 -4 3 -8 88.88 6.46
 -4 3 -8 91.66 6.4
 -4 3 -8 81.89 6.32
 -4 3 -9 14.85 2.66
 -4 3 -9 20.49 2.53
 -4 3 -9 15.17 2.29
 -4 3 -9 19.42 2.92
 -4 3 -10 8.28 1.88
 -4 3 -10 11.33 2.5
 -4 3 -10 11.22 2.48
 -4 3 -10 6.19 1.86
 -4 3 -10 10.18 2.3
 -4 3 -11 2.66 2.11
 -4 3 -11 1.55 1.47
 -4 3 -11 0.39 1.37
 -4 3 -12 1.06 1.47
 -4 3 -12 0.45 2.03
 -4 3 -12 2.79 1.39
 -4 3 -12 2.44 1.65
 -4 3 -12 1.03 1.91
 -4 3 -13 9.15 1.53
 -4 3 -13 15.96 2.3
 -4 3 -13 15.09 2.33
 -4 3 -13 9.77 2.53
 -4 3 -14 0.52 1.44
 -4 3 -14 3.61 1.44
 -4 3 -14 2.63 1.71
 -4 3 -14 1.08 1.87
 -4 3 -15 0.18 1.27
 -4 3 -15 0.4 1.19
 -4 3 -15 -0.84 1.41
 -4 3 -15 0.24 1.71
 -4 3 -16 0.98 0.96
 -4 3 -16 1.56 1.06
 -4 3 -16 -0.24 1.37
 -4 3 -17 0.16 0.93
 -4 3 -17 0.97 0.87
 4 -2 -18 5.02 0.51
 4 -2 -17 3.38 0.54
 4 -2 -17 4.48 0.77
 4 -2 -17 3.21 0.73
 4 -2 -17 3.74 0.62
 4 -2 -16 2.36 0.64
 4 -2 -16 2.95 0.85
 4 -2 -16 2.85 0.85
 4 -2 -16 2.96 0.69
 4 -2 -15 -0.91 0.69
 4 -2 -15 0.67 0.91
 4 -2 -15 -0.41 0.91
 4 -2 -15 1.19 1.5
 4 -2 -15 -0.62 0.9
 4 -2 -14 7.95 1.29
 4 -2 -14 7.59 1.17
 4 -2 -14 10.92 1.69
 4 -2 -14 9.8 1.97
 4 -2 -13 14.95 1.63
 4 -2 -13 16.33 2.12
 4 -2 -13 14.85 2.1
 4 -2 -12 54.03 3.8
 4 -2 -12 47.85 3.39
 4 -2 -11 119.14 7.74
 4 -2 -11 135.85 7.74
 4 -2 -11 111.67 7.81
 4 -2 -10 40.64 3.43
 4 -2 -10 39.73 3.52
 4 -2 -9 2.04 1.98
 4 -2 -9 3.09 2.11
 4 -2 -8 7.76 2.4
 4 -2 -8 5.36 2.45
 4 -2 -7 2.3 3.51
 4 -2 -6 35.62 2.92
 4 -2 -6 35.22 4.67
 4 -2 -5 3.05 1.79
 4 -2 -5 5.38 3.72
 4 -2 -4 37.3 3.05
 -4 2 4 24.85 2.23
 4 -2 -3 122.39 6.06
 -4 2 3 75.14 5.15
 4 -2 -2 220.46 13.1
 4 -2 -1 26.38 4.51
 4 -2 -1 24.91 3.28
 4 -2 0 88.05 7.21
 4 -2 0 81.99 5.98
 4 -2 1 19.33 4.31
 4 -2 1 13.4 2.96
 4 -2 2 13 2.74
 4 -2 3 18.81 2.44
 4 -2 4 69.88 4.63
 4 -2 5 364.13 20.54
 4 -2 6 692.58 38.5
 -4 2 -7 945.34 56.38
 -4 2 -7 1079.74 56.44
 -4 2 -8 785.32 43.88
 -4 2 -8 826.46 43.79
 -4 2 -8 730.06 43.72
 -4 2 -9 656.94 41.39
 -4 2 -9 746.43 41.87
 -4 2 -9 757.27 41.73
 -4 2 -9 745.66 41.76
 -4 2 -10 415.98 25.71
 -4 2 -10 497.17 26.27
 -4 2 -10 569.49 26.53
 -4 2 -10 378.74 25.75
 -4 2 -10 486.41 26.04
 -4 2 -10 474.73 26.07
 -4 2 -11 128.48 7.97
 -4 2 -11 113.55 7.31
 -4 2 -11 127.82 7.7
 -4 2 -11 130.27 7.83
 -4 2 -12 20.18 2.41
 -4 2 -12 23.01 3.09
 -4 2 -13 55.87 4.48
 -4 2 -13 63.55 4.76
 -4 2 -13 74.8 4.95
 -4 2 -13 80.97 5.39
 -4 2 -13 69.57 4.73
 -4 2 -14 39.26 3.19
 -4 2 -14 35.13 3.25
 -4 2 -14 30.73 2.72
 -4 2 -15 4.2 2.01
 -4 2 -15 5.1 1.53
 -4 2 -15 1.64 1.39
 -4 2 -15 4.1 1.7
 -4 2 -15 4.21 1.14
 -4 2 -16 11.99 1.9
 -4 2 -16 14.05 1.7
 -4 2 -16 12.05 1.65
 -4 2 -17 1.93 1.07
 -4 2 -17 2.47 1.01
 -4 2 -17 1.21 1.09
 -4 2 -18 1.12 0.77
 -4 2 -18 0.51 0.61
 4 -1 -18 7.53 0.78
 4 -1 -17 0.08 0.53
 4 -1 -17 0.77 0.73
 4 -1 -17 -0.02 0.56
 4 -1 -17 1.09 0.72
 4 -1 -16 0.46 0.64
 4 -1 -16 0.36 0.66
 4 -1 -16 -0.16 0.81
 4 -1 -16 -0.95 0.91
 4 -1 -15 3.48 1.13
 4 -1 -15 5 1.09
 4 -1 -15 5.19 0.9
 4 -1 -15 3.19 1.54
 4 -1 -14 24.58 1.99
 4 -1 -14 32.98 3.04
 4 -1 -14 28.29 2.55
 4 -1 -14 29.4 2.17
 4 -1 -14 26.67 2.39
 4 -1 -14 24.43 2.07
 4 -1 -13 9.43 1.93
 4 -1 -13 7.49 2.2
 4 -1 -13 9.53 1.73
 4 -1 -13 10.44 1.44
 4 -1 -13 11.19 1.8
 4 -1 -13 9.74 1.42
 4 -1 -12 5.5 1.9
 4 -1 -12 7.41 1.98
 4 -1 -12 2.96 1.54
 4 -1 -12 5.09 1.25
 4 -1 -12 7.55 1.33
 4 -1 -12 5.9 1.75
 4 -1 -11 0.86 1.99
 4 -1 -11 0.87 1.55
 4 -1 -11 0.9 1.19
 4 -1 -11 1.3 1.51
 4 -1 -11 0.11 2.02
 4 -1 -10 26.17 3.24
 4 -1 -10 22.4 2.23
 4 -1 -10 25.88 3.19
 4 -1 -10 20.35 2.57
 4 -1 -10 26.62 2.59
 4 -1 -9 0.93 1.56
 4 -1 -9 0.1 1.93
 4 -1 -9 2.21 1.41
 4 -1 -9 -0.94 2.47
 4 -1 -8 1.13 1.21
 4 -1 -8 -0.63 2.54
 4 -1 -7 40.72 4.09
 4 -1 -6 31.64 2.7
 4 -1 -6 31.25 3.79
 4 -1 -6 40.76 3.49
 4 -1 -5 38.82 3.12
 4 -1 -5 42.63 4
 4 -1 -5 47.14 3.98
 4 -1 -4 208.81 11.37
 4 -1 -4 170.32 10.57
 4 -1 -3 401.52 21.36
 4 -1 -3 350.64 20.63
 4 -1 -2 430.32 22.68
 4 -1 -2 372.11 21.93
 4 -1 -1 400.64 21.19
 4 -1 -1 344.71 20.41
 4 -1 0 19.76 3.23
 4 -1 0 15.22 2.24
 4 -1 1 182.05 11.1
 4 -1 1 214.58 11.92
 4 -1 2 208.23 12.49
 4 -1 2 238.69 13.2
 4 -1 3 81.31 5.49
 4 -1 3 104.15 6.35
 4 -1 4 204.07 12.16
 4 -1 4 230.88 12.83
 4 -1 5 16.24 1.84
 4 -1 5 20.75 2.6
 4 -1 6 100.88 6.15
 4 -1 6 106.04 6.79
 -4 1 -7 85.52 5.78
 -4 1 -8 49.27 3.71
 -4 1 -8 48.01 3.77
 -4 1 -9 355.07 21.05
 -4 1 -9 404.71 21.58
 -4 1 -9 343.22 20.94
 -4 1 -9 364.17 21.31
 -4 1 -9 427.36 21.4
 -4 1 -10 520.6 27.81
 -4 1 -10 472.26 27.83
 -4 1 -10 498.19 27.81
 -4 1 -10 549.71 28.13
 -4 1 -10 466.74 27.58
 -4 1 -10 464.5 27.44
 -4 1 -11 346.48 20.75
 -4 1 -11 379.37 21.14
 -4 1 -11 341.56 21.09
 -4 1 -11 351.89 20.95
 -4 1 -12 404.6 22.88
 -4 1 -12 454.01 23.32
 -4 1 -12 400.35 22.81
 -4 1 -12 357.91 22.79
 -4 1 -13 151.32 9.37
 -4 1 -13 152.81 9.56
 -4 1 -14 23.08 2.59
 -4 1 -14 23.42 2.67
 -4 1 -14 18.39 2.41
 -4 1 -14 23.55 2.5
 -4 1 -15 15.21 2.18
 -4 1 -15 14.03 1.84
 -4 1 -16 5.38 1.7
 -4 1 -16 7.31 1.62
 -4 1 -16 6.53 1.56
 -4 1 -17 23.72 1.91
 -4 1 -17 22.21 2.08
 -4 1 -18 5.76 0.94
 -4 1 -18 8.36 1.08
 4 0 -18 61.09 3.37
 4 0 -18 52.81 3.43
 4 0 -17 26.48 2.17
 4 0 -17 29.61 2.01
 4 0 -17 30.18 2.07
 4 0 -17 29.58 1.95
 4 0 -16 16.45 1.66
 4 0 -16 15.97 1.4
 4 0 -16 15.8 1.45
 4 0 -16 19.19 1.63
 4 0 -16 15.52 1.31
 4 0 -15 31.18 2.84
 4 0 -15 30.45 2.41
 4 0 -14 0.88 1.47
 4 0 -14 0.47 1
 4 0 -14 1.39 0.95
 4 0 -14 0.68 1.33
 4 0 -14 1.07 1.06
 4 0 -14 1.11 1.12
 4 0 -14 -0.31 1.83
 4 0 -13 36.17 3.08
 4 0 -13 34.69 2.66
 4 0 -13 29.52 2.51
 4 0 -13 39.11 3.11
 4 0 -12 13.6 1.93
 4 0 -12 14 2.16
 4 0 -12 13.83 2.44
 4 0 -12 14.84 2.79
 4 0 -12 11.01 1.53
 4 0 -12 14.03 1.79
 4 0 -11 4.05 1.65
 4 0 -11 2.83 2.05
 4 0 -11 3.41 1.45
 4 0 -11 2.89 2.5
 4 0 -11 3.93 1.72
 4 0 -10 -0.08 1.46
 4 0 -10 -0.77 1.84
 4 0 -10 1.11 2
 4 0 -10 1.26 1.56
 4 0 -10 1.59 2.39
 4 0 -10 0.34 1.4
 4 0 -9 27.5 2.58
 4 0 -9 27.2 2.29
 4 0 -9 27.56 3.21
 4 0 -9 22.95 3
 4 0 -9 26.92 2.92
 4 0 -9 19.4 2.74
 4 0 -8 -2.36 2.13
 4 0 -8 -0.36 2
 4 0 -7 3.31 2.18
 4 0 -7 2.16 2.01
 4 0 -6 0.43 1.69
 4 0 -6 -0.41 2.07
 4 0 -6 -1.68 1.89
 4 0 -5 7.02 2.03
 4 0 -5 2.75 1.89
 4 0 -4 360.74 19.45
 4 0 -4 318.44 19.11
 4 0 -3 594.11 33.54
 4 0 -2 1389.55 77.07
 4 0 -1 595.65 33.55
 4 0 0 2427.22 133.92
 4 0 1 3345.07 184.25
 4 0 2 2049.17 113.19
 4 0 3 416.92 23.76
 4 0 4 39.79 3.57
 4 0 5 26.66 2.77
 4 0 6 3.74 1.73
 -4 0 -6 3.39 1.87
 -4 0 -7 41.01 3.42
 -4 0 -7 46.42 3.73
 -4 0 -8 56.46 4.12
 -4 0 -8 54.82 4.38
 -4 0 -9 48.22 4.25
 -4 0 -9 49.35 3.56
 -4 0 -9 49.03 4.01
 -4 0 -10 33.79 3.18
 -4 0 -10 34.14 2.85
 -4 0 -10 35.52 3.56
 -4 0 -10 32.03 2.71
 -4 0 -10 31.15 3.45
 -4 0 -11 29.78 3
 -4 0 -11 26.22 2.55
 -4 0 -11 26.04 3.26
 -4 0 -11 26.41 2.41
 -4 0 -11 35.46 3.17
 -4 0 -12 125.22 7.88
 -4 0 -12 135.45 8.2
 -4 0 -12 133.26 8.33
 -4 0 -12 125.13 8.4
 -4 0 -12 138.48 8.3
 -4 0 -13 147.75 8.65
 -4 0 -13 132.49 8.59
 -4 0 -13 134.61 8.25
 -4 0 -14 9.78 1.98
 -4 0 -14 7.15 2
 -4 0 -14 8.56 2.2
 -4 0 -14 6.58 1.7
 -4 0 -15 7.82 1.86
 -4 0 -15 6.57 1.64
 -4 0 -15 7.41 1.93
 -4 0 -15 7.62 1.91
 -4 0 -16 17.57 2.13
 -4 0 -16 11.37 1.72
 -4 0 -16 15.45 1.96
 -4 0 -17 0.06 1.21
 -4 0 -17 0.96 1.28
 -4 0 -17 0.87 1.13
 -4 0 -18 1.26 0.98
 -4 0 -18 -0.5 0.86
 -4 0 -18 0.59 0.79
 -4 0 -19 0.51 0.61
 4 1 -18 3.17 0.76
 4 1 -18 3.17 0.62
 4 1 -17 28.7 2.23
 4 1 -17 29.87 2.04
 4 1 -17 33.71 2.24
 4 1 -17 28.76 2.04
 4 1 -16 31.39 2.43
 4 1 -16 31.58 2.31
 4 1 -16 27.4 2.1
 4 1 -16 28.95 1.98
 4 1 -16 28.71 2.1
 4 1 -14 11.5 1.63
 4 1 -14 11.14 1.24
 4 1 -14 9.97 1.38
 4 1 -14 14.55 2.36
 4 1 -14 10.16 1.39
 4 1 -14 13.61 2.05
 4 1 -14 13.28 2
 4 1 -14 11.59 1.37
 4 1 -13 14.53 1.61
 4 1 -13 17.3 2.29
 4 1 -13 13.02 1.56
 4 1 -13 13.26 1.81
 4 1 -13 19.14 2.39
 4 1 -12 10.51 2.44
 4 1 -12 10.41 1.65
 4 1 -12 9.6 1.86
 4 1 -12 8.28 1.41
 4 1 -12 12.31 2.32
 4 1 -12 13.44 2.03
 4 1 -12 9.49 1.74
 4 1 -11 2.91 1.8
 4 1 -11 2.58 2.15
 4 1 -11 1.64 1.55
 4 1 -11 3.2 1.49
 4 1 -11 1.73 1.16
 4 1 -11 1.9 1.58
 4 1 -11 1.87 1.52
 4 1 -11 3.35 1.56
 4 1 -10 10.7 2.08
 4 1 -10 10.76 2.36
 4 1 -10 10.55 1.96
 4 1 -10 10.97 2.06
 4 1 -10 10.29 1.93
 4 1 -10 9.88 1.69
 4 1 -9 2.33 1.75
 4 1 -9 2.97 1.96
 4 1 -9 3.49 2.22
 4 1 -9 2.53 1.26
 4 1 -9 1.64 1.31
 4 1 -9 2.54 2.32
 4 1 -9 3.8 1.72
 4 1 -8 2.59 2.02
 4 1 -8 1.85 1.62
 4 1 -8 1.94 1.22
 4 1 -7 11.88 1.88
 4 1 -7 11.3 2.15
 4 1 -6 31.53 2.78
 4 1 -6 34.36 3.03
 4 1 -6 29.79 3.09
 4 1 -5 67.88 4.8
 4 1 -5 71.72 4.65
 4 1 -5 68.95 4.8
 4 1 -4 3.46 1.6
 4 1 -4 3.94 1.88
 4 1 -3 5.86 1.99
 -4 -1 2 6.1 1.96
 4 1 -2 5.45 2.02
 -4 -1 1 233.34 13
 4 1 -1 210.44 12.87
 -4 -1 0 1688.56 93.7
 4 1 0 1702.33 93.68
 -4 -1 -1 1495.21 85.09
 4 1 1 1582.41 85.09
 -4 -1 -2 4598.51 267.39
 4 1 2 5132.63 267.4
 -4 -1 -3 6295.19 361.31
 4 1 3 6862.45 361.32
 4 1 4 2812.49 154.94
 4 1 5 2788.74 153.66
 -4 -1 -6 721 37.93
 -4 -1 -6 638.91 37.65
 4 1 6 693.17 37.9
 -4 -1 -7 73.52 4.95
 -4 -1 -7 78.43 5.33
 4 1 7 78.32 5.33
 -4 -1 -8 58.64 4.15
 -4 -1 -8 61.06 4.55
 -4 -1 -9 2.76 1.66
 -4 -1 -9 6.12 2.24
 -4 -1 -10 0.46 2.34
 -4 -1 -10 1.2 2.18
 -4 -1 -10 0.61 2.91
 -4 -1 -10 0.3 1.15
 -4 -1 -10 1.41 1.7
 -4 -1 -10 2.03 2.48
 -4 -1 -11 3.38 2.44
 -4 -1 -11 0.99 1.31
 -4 -1 -11 4.37 1.83
 -4 -1 -11 1.94 2.49
 -4 -1 -12 9.74 2.06
 -4 -1 -12 4.48 2.47
 -4 -1 -12 8.36 1.56
 -4 -1 -12 8.34 2.01
 -4 -1 -13 3.09 1.78
 -4 -1 -13 4.11 1.35
 -4 -1 -13 4.72 2.38
 -4 -1 -13 1.8 1.86
 -4 -1 -13 1.83 1.53
 -4 -1 -14 23.19 2.8
 -4 -1 -14 19.91 2.45
 -4 -1 -14 22.69 2.53
 -4 -1 -14 15.36 2.07
 -4 -1 -15 64.11 4.33
 -4 -1 -15 58.91 4.11
 -4 -1 -15 64.09 4.35
 -4 -1 -16 7.5 1.48
 -4 -1 -16 8.66 1.76
 -4 -1 -17 0.31 1.3
 -4 -1 -17 0.06 1.21
 -4 -1 -18 4.97 1.02
 -4 -1 -18 3.86 0.93
 -4 -1 -18 3.79 1.08
 -4 -1 -19 1.15 0.74
 4 2 -18 2.57 0.73
 4 2 -18 2.96 0.64
 4 2 -17 10.07 1.1
 4 2 -17 10.52 1.37
 4 2 -17 11.44 1.31
 4 2 -16 4.29 0.97
 4 2 -16 4.79 1.22
 4 2 -16 4.21 0.79
 4 2 -16 5.68 1
 4 2 -16 4.69 1.41
 4 2 -15 4.08 0.91
 4 2 -14 -0.15 1.11
 4 2 -14 -0.29 1.25
 4 2 -14 1.95 0.91
 4 2 -14 1.49 1.54
 4 2 -14 1.23 1.06
 4 2 -14 -0.5 1.63
 4 2 -14 0.69 1.76
 4 2 -13 1.05 1.37
 4 2 -13 2.51 1.04
 4 2 -13 2.18 1.88
 4 2 -13 1.59 1.69
 4 2 -13 -0.08 1.46
 4 2 -13 0.53 1.06
 4 2 -13 2.22 1.67
 4 2 -13 -0.11 1.18
 4 2 -12 1.06 1.49
 4 2 -12 1.12 1.43
 4 2 -12 1.27 1.66
 4 2 -12 -0.31 1.24
 4 2 -12 0.89 1.55
 4 2 -12 3.08 2.06
 4 2 -12 0.6 1.91
 4 2 -12 1.08 1.63
 4 2 -11 23.17 2.4
 4 2 -11 29.07 3
 4 2 -11 23.89 2.07
 4 2 -11 22.71 2.44
 4 2 -11 20.2 2.1
 4 2 -11 25.02 2.39
 4 2 -11 27.18 3.2
 4 2 -11 21.23 2.22
 4 2 -11 25.74 2.78
 4 2 -11 19.78 2.36
 4 2 -10 96.09 6.46
 4 2 -10 100.22 6.01
 4 2 -10 98.76 6.37
 4 2 -10 107.3 6.28
 4 2 -10 108.94 6.45
 4 2 -10 107.36 6.74
 4 2 -10 93.16 6.01
 4 2 -10 107.84 6.36
 4 2 -10 92.49 6.02
 4 2 -10 78.1 6.05
 4 2 -10 122.94 7.18
 4 2 -10 117.94 6.74
 4 2 -9 181.37 11.3
 4 2 -9 197.75 11.06
 4 2 -9 189.75 11.63
 4 2 -9 202.86 10.96
 4 2 -9 232.91 11.75
 4 2 -9 169.62 11.08
 4 2 -9 181.03 11.83
 4 2 -9 192.85 11.41
 4 2 -9 197.22 11.74
 4 2 -9 201.18 11.29
 4 2 -8 136.4 7.76
 4 2 -8 131.24 8.18
 4 2 -8 131.47 7.93
 4 2 -8 153.92 8.24
 4 2 -8 112.98 7.61
 4 2 -8 158.64 9.24
 4 2 -8 131.62 7.53
 4 2 -8 121.62 7.82
 4 2 -7 160.23 9.01
 4 2 -7 161.99 9.14
 4 2 -7 161.17 9.33
 4 2 -7 138.65 8.83
 4 2 -6 1.55 1.38
 4 2 -6 3.49 1.77
 4 2 -6 2.08 1.44
 4 2 -6 4.75 1.82
 4 2 -6 3.12 1.37
 4 2 -5 177.19 10.22
 -4 -2 5 176.79 9.96
 4 2 -5 152.37 9.67
 4 2 -4 22.19 2.91
 -4 -2 4 25.05 2.65
 4 2 -3 178.93 11.53
 -4 -2 3 201.45 11.38
 -4 -2 2 60.39 4.48
 4 2 -1 189.81 11.58
 -4 -2 1 202.86 11.62
 4 2 0 286.36 16.4
 -4 -2 0 282.74 16.43
 4 2 1 63.62 4.42
 -4 -2 -1 59.09 4.49
 4 2 2 10.26 2.05
 -4 -2 -2 8.01 2.16
 -4 -2 -3 1243.62 68.93
 -4 -2 -4 624.23 34.48
 4 2 4 601.41 34.73
 -4 -2 -5 709.6 39.38
 4 2 5 696.68 39.55
 -4 -2 -6 950.73 55.63
 4 2 6 1002.8 55.9
 -4 -2 -6 1068.75 55.82
 -4 -2 -7 2275.23 120.83
 -4 -2 -7 2081.3 120.52
 4 2 7 2303.19 120.93
 -4 -2 -8 815.17 45.98
 -4 -2 -8 898.2 45.78
 -4 -2 -8 767.06 45.64
 -4 -2 -9 632.56 35.6
 -4 -2 -9 709.66 36.03
 -4 -2 -9 599.74 35.51
 -4 -2 -9 649.22 35.87
 -4 -2 -10 131.35 8.16
 -4 -2 -10 133.05 8.31
 -4 -2 -10 128.27 8.31
 -4 -2 -10 162.7 10.62
 -4 -2 -10 135.96 8.78
 -4 -2 -11 25.71 2.29
 -4 -2 -11 33.26 2.93
 -4 -2 -11 24.29 2.55
 -4 -2 -11 25.31 4.92
 -4 -2 -11 33.17 3.36
 -4 -2 -11 24.42 2.5
 -4 -2 -12 12.14 1.71
 -4 -2 -12 15.82 2.78
 -4 -2 -12 12.74 1.79
 -4 -2 -12 13.95 2.11
 -4 -2 -13 0.07 1.31
 -4 -2 -13 -0.07 1.79
 -4 -2 -13 0.64 1.29
 -4 -2 -13 3.13 2.28
 -4 -2 -14 7.54 1.59
 -4 -2 -14 9.36 1.92
 -4 -2 -15 11.95 2.03
 -4 -2 -15 16.38 2.28
 -4 -2 -15 11.29 1.84
 -4 -2 -15 9.26 1.57
 -4 -2 -16 8.61 1.75
 -4 -2 -17 22.85 2.13
 -4 -2 -17 20.84 1.93
 -4 -2 -17 25.5 2.08
 -4 -2 -18 1.12 1
 -4 -2 -18 0.84 0.87
 -4 -2 -19 5.2 0.91
 4 3 -18 1.61 0.58
 4 3 -17 10.63 1.26
 4 3 -17 8.71 1.32
 4 3 -17 10.76 1.13
 4 3 -16 0.04 1.05
 4 3 -16 1.75 1.36
 4 3 -16 0.17 0.84
 4 3 -16 0.04 0.88
 4 3 -15 0.71 0.97
 4 3 -15 -0.78 1.6
 4 3 -15 0.41 1.08
 4 3 -14 1.33 1.72
 4 3 -14 1.3 1.36
 4 3 -14 3.46 1.75
 4 3 -14 2.21 1.13
 4 3 -14 1.42 1.26
 4 3 -14 1.11 1.17
 4 3 -13 3.67 1.37
 4 3 -13 5.45 1.8
 4 3 -13 3.98 1.97
 4 3 -13 1.47 1.79
 4 3 -13 3.83 1.59
 4 3 -13 3.65 1.24
 4 3 -13 2.36 1.43
 4 3 -13 3.72 1.83
 4 3 -12 17.2 2.11
 4 3 -12 18.79 2.06
 4 3 -12 20.17 2.95
 4 3 -12 20.29 2.29
 4 3 -12 19.68 1.94
 4 3 -12 27.3 2.78
 4 3 -12 16 2.33
 4 3 -12 16.96 1.9
 4 3 -12 19.74 2.65
 4 3 -12 20.73 2.11
 4 3 -11 0.5 1.38
 4 3 -11 2.55 1.55
 4 3 -11 2.29 1.5
 4 3 -11 0.31 1.86
 4 3 -11 0.5 1.4
 4 3 -11 1.38 1.62
 4 3 -11 1.08 0.86
 4 3 -11 1.07 1.85
 4 3 -11 0.79 1.42
 4 3 -11 1.66 1.95
 4 3 -10 7 1.46
 4 3 -10 4.81 1.54
 4 3 -10 7.4 1.91
 4 3 -10 7.71 1.29
 4 3 -10 6.98 1.56
 4 3 -10 5.09 1.72
 4 3 -10 6.35 1.59
 4 3 -10 6.48 2.08
 4 3 -10 9.41 2.03
 4 3 -10 6.44 2.26
 4 3 -9 34.71 3
 4 3 -9 30.31 2.71
 4 3 -9 27.78 2.24
 4 3 -9 21.22 2.63
 4 3 -9 36.45 3.25
 4 3 -9 31.46 2.49
 4 3 -9 36.03 3.07
 4 3 -9 29.86 2.1
 4 3 -9 27.19 3.21
 4 3 -9 25.62 2.44
 4 3 -9 24.63 2.63
 4 3 -9 27.12 2.46
 4 3 -9 23.69 2.21
 4 3 -8 128.92 8
 4 3 -8 136.89 8.45
 4 3 -8 139.75 7.74
 4 3 -8 128.16 8.94
 4 3 -8 130.13 7.98
 4 3 -8 116.42 8.1
 4 3 -8 138.13 7.8
 4 3 -7 528.71 30.47
 4 3 -7 546.3 30.72
 4 3 -7 557.9 30.4
 4 3 -6 506.07 29.11
 4 3 -6 588.1 29.53
 4 3 -6 502.44 28.87
 4 3 -6 507.96 28.83
 -4 -3 5 980.76 48.65
 4 3 -5 814.42 48.19
 4 3 -5 943.3 48.86
 4 3 -5 833.34 48.43
 4 3 -4 1112.96 59.15
 -4 -3 4 1179.05 59.02
 4 3 -3 376.82 21.67
 4 3 -2 73.76 5.38
 4 3 -1 5.13 2.38
 4 3 0 1.44 2.4
 4 3 1 435.5 24.92
 4 3 2 186.23 11.36
 4 3 3 284.63 16.7
 4 3 4 169.37 10.43
 4 3 5 9.99 2.51
 4 3 6 219.71 12.74
 -4 -3 -6 228.06 12.63
 -4 -3 -6 197.22 12.36
 -4 -3 -7 234.69 11.96
 4 3 7 219.9 11.99
 -4 -3 -7 213.33 11.77
 -4 -3 -8 269.37 15.54
 -4 -3 -8 246.89 15.14
 -4 -3 -9 706.28 39.47
 -4 -3 -9 746.9 39.4
 -4 -3 -9 676.28 39.11
 -4 -3 -10 856.23 41.77
 -4 -3 -10 664.17 38.86
 -4 -3 -10 816.12 39.03
 -4 -3 -10 729.23 39.29
 4 3 10 588.01 38.98
 -4 -3 -10 701.11 39.15
 -4 -3 -11 151.66 9.78
 -4 -3 -11 163.87 9.56
 -4 -3 -11 190.34 9.72
 -4 -3 -11 164.09 9.61
 4 3 11 133.57 9.62
 -4 -3 -11 169.07 10.07
 -4 -3 -11 213.54 13.3
 -4 -3 -12 50.31 3.49
 -4 -3 -12 50.07 5.53
 -4 -3 -12 54.57 4.23
 -4 -3 -12 47.85 3.63
 -4 -3 -12 43.51 3.76
 -4 -3 -13 2.76 1.35
 -4 -3 -13 3.72 1.66
 -4 -3 -13 0.06 1.66
 -4 -3 -13 3.17 2.15
 -4 -3 -14 5.28 1.33
 -4 -3 -15 0.15 1.4
 -4 -3 -15 -0.35 1.55
 -4 -3 -15 0.36 1.11
 -4 -3 -15 0.16 1.35
 -4 -3 -16 3.94 1.37
 -4 -3 -16 2.58 1.12
 -4 -3 -16 1.78 1.2
 -4 -3 -17 0.22 1.1
 -4 -3 -17 0.41 1.05
 -4 -3 -17 0.53 0.93
 -4 -3 -17 -0.35 1.01
 -4 -3 -18 2.4 1.02
 -4 -3 -19 6.54 0.95
 4 4 -18 4.82 0.6
 4 4 -17 -0.55 0.76
 4 4 -17 -0.06 0.85
 4 4 -16 0.36 0.9
 4 4 -16 0.07 1.38
 4 4 -16 -0.3 0.9
 4 4 -16 1.1 1.06
 4 4 -15 1.34 1.27
 4 4 -15 -0.05 1.12
 4 4 -15 1.08 1.08
 4 4 -15 0.49 1.53
 4 4 -15 0.5 1.18
 4 4 -14 6.21 1.57
 4 4 -14 8.52 1.49
 4 4 -14 6.53 1.75
 4 4 -14 7 1.49
 4 4 -13 11.56 2.18
 4 4 -13 11.79 1.76
 4 4 -13 11.57 1.71
 4 4 -13 12.11 1.85
 4 4 -13 11.23 2.32
 4 4 -13 13.39 2.2
 4 4 -12 12.42 2.36
 4 4 -12 9.63 1.68
 4 4 -12 9.91 1.78
 4 4 -12 10.96 1.78
 4 4 -12 10.89 1.6
 4 4 -12 10.13 2
 4 4 -12 11.77 2.09
 4 4 -12 12.69 1.95
 4 4 -12 10.3 1.46
 4 4 -12 8.09 1.68
 4 4 -11 13 2.33
 4 4 -11 11.97 1.74
 4 4 -11 12.14 2.48
 4 4 -11 10.44 2.35
 4 4 -11 11.37 1.7
 4 4 -11 10.11 1.92
 4 4 -11 11.71 1.86
 4 4 -11 13.18 1.66
 4 4 -11 11.97 2
 4 4 -11 12.8 1.97
 4 4 -11 13.83 2.16
 4 4 -11 12.18 1.52
 4 4 -11 13.39 2.03
 4 4 -10 7.36 1.96
 4 4 -10 7.23 1.67
 4 4 -10 6.59 2.26
 4 4 -10 6.71 2.1
 4 4 -10 4.85 1.43
 4 4 -10 6.16 1.85
 4 4 -10 6.15 1.48
 4 4 -10 4.53 1.58
 4 4 -10 5.76 1.56
 4 4 -10 7.36 1.67
 4 4 -10 8.14 1.98
 4 4 -10 8.67 1.35
 4 4 -10 6.37 1.96
 4 4 -9 0.63 1.69
 4 4 -9 -0.42 1.75
 4 4 -9 -0.07 1.22
 4 4 -9 1.48 2
 4 4 -9 -0.62 1.78
 4 4 -9 0.34 1.87
 4 4 -9 0.12 1.21
 4 4 -9 0.45 1.37
 4 4 -9 0.13 1.44
 4 4 -9 0.09 1.66
 4 4 -9 1.29 1.14
 4 4 -9 2.48 2.07
 4 4 -8 7.52 1.31
 4 4 -8 10.56 2
 4 4 -8 10.38 2.3
 4 4 -8 5.47 2.58
 4 4 -8 8.21 1.46
 4 4 -8 10.56 2.1
 4 4 -8 9.2 2.67
 4 4 -8 10.42 1.34
 4 4 -8 8.3 1.64
 4 4 -8 7.37 1.88
 4 4 -8 8.01 1.96
 4 4 -8 8.95 1.56
 4 4 -7 67.04 4.65
 4 4 -7 64 4.79
 4 4 -7 75.82 4.7
 4 4 -6 180.25 11.24
 4 4 -6 183.92 11.1
 4 4 -5 416.24 24.27
 4 4 -5 486.05 24.97
 4 4 -5 417.64 24.11
 4 4 -4 957.67 54.85
 4 4 -4 1090.13 55.53
 4 4 -4 975 54.72
 4 4 -3 1426.82 78.32
 4 4 -3 1397.86 77.79
 4 4 -2 2028.4 112.36
 4 4 -1 3042.98 167.89
 4 4 0 5362.01 313.16
 4 4 0 5927.87 312.88
 4 4 1 3703.08 215.06
 4 4 1 4048.23 214.79
 4 4 2 1350.13 77.7
 4 4 2 1432.48 77.4
 4 4 3 55.72 4.65
 4 4 4 40.04 3.9
 4 4 5 22.76 3.14
 4 4 6 262.98 13.38
 -4 -4 -6 199.26 12.47
 4 4 7 35.74 3.38
 -4 -4 -7 28.2 2.86
 -4 -4 -8 52.82 3.85
 -4 -4 -8 48.04 3.26
 -4 -4 -9 0.88 1.54
 -4 -4 -9 1.68 1.21
 -4 -4 -9 1.86 4.28
 -4 -4 -9 0.07 1.95
 -4 -4 -10 3.2 1.63
 -4 -4 -10 2.56 2.08
 -4 -4 -10 1.14 1.58
 -4 -4 -10 1.31 1.28
 4 4 10 0.79 2.33
 -4 -4 -10 1.9 4.65
 -4 -4 -11 27.29 2.43
 -4 -4 -11 22.49 2.63
 -4 -4 -11 13.81 2.1
 -4 -4 -11 15.09 1.97
 4 4 11 14.44 2.73
 -4 -4 -11 29.01 5.13
 -4 -4 -12 4.15 1.63
 -4 -4 -12 5.07 1.62
 -4 -4 -12 5.07 1.54
 4 4 12 1.89 2.14
 -4 -4 -12 3.35 1.41
 -4 -4 -12 1.66 2.06
 -4 -4 -13 15.01 2.4
 -4 -4 -13 14.12 1.6
 -4 -4 -13 8.44 2.88
 -4 -4 -13 6.96 1.77
 -4 -4 -13 11.67 1.93
 4 4 13 13.94 2.31
 -4 -4 -14 167.88 10.29
 -4 -4 -14 204.28 11.65
 -4 -4 -15 73.88 4.36
 -4 -4 -15 57.69 4.43
 -4 -4 -16 29.25 2.41
 -4 -4 -16 31.21 2.36
 -4 -4 -17 18.28 1.76
 -4 -4 -17 19.01 1.69
 -4 -4 -18 22.75 1.81
 -4 -4 -18 20.34 1.6
 -4 -4 -19 4.58 0.83
 4 5 -17 1.67 0.66
 4 5 -16 -0.28 0.96
 4 5 -16 0.21 0.92
 4 5 -16 0.21 0.93
 4 5 -15 12.83 1.91
 4 5 -15 9.92 1.49
 4 5 -15 12.98 1.52
 4 5 -15 11.05 1.65
 4 5 -15 13.54 1.53
 4 5 -14 16.63 1.92
 4 5 -14 18.62 2.36
 4 5 -13 26.45 2.83
 4 5 -13 28.4 2.97
 4 5 -13 36.36 2.65
 4 5 -13 28.37 2.76
 4 5 -13 24.21 2.4
 4 5 -13 23.83 2.3
 4 5 -13 28.06 2.47
 4 5 -13 31.73 2.55
 4 5 -12 37.57 3.11
 4 5 -12 38.45 2.87
 4 5 -12 33.46 3
 4 5 -12 38.12 3.46
 4 5 -12 37.83 3.32
 4 5 -12 41.95 3.13
 4 5 -12 41.37 2.72
 4 5 -12 35.52 3.59
 4 5 -12 41.06 3.11
 4 5 -11 109.51 7.1
 4 5 -11 109.81 6.92
 4 5 -11 111.39 6.54
 4 5 -11 112.1 6.14
 4 5 -11 95.19 6.49
 4 5 -11 103.83 6.51
 4 5 -11 95.01 6.29
 4 5 -11 97.81 6.74
 4 5 -11 99.33 6.64
 4 5 -11 84.5 6.44
 4 5 -11 106.8 6.25
 4 5 -11 113.13 6.78
 4 5 -10 65.38 4.98
 4 5 -10 65.69 4.79
 4 5 -10 68.09 4.04
 4 5 -10 58.66 4.53
 4 5 -10 63.47 4.34
 4 5 -10 56.6 4.26
 4 5 -10 67.29 4.38
 4 5 -10 68.25 4.12
 4 5 -10 53.54 4.61
 4 5 -10 57.69 4.55
 4 5 -10 69.47 5.01
 4 5 -10 69.31 4.72
 4 5 -10 59.72 4.57
 4 5 -9 1.16 1.65
 4 5 -9 0.22 2.45
 4 5 -9 -0.1 1.57
 4 5 -9 2.24 1.35
 4 5 -9 1.92 2.02
 4 5 -9 1.95 1.84
 4 5 -9 0.98 1.26
 4 5 -9 -0.25 1.72
 4 5 -9 0.25 1.26
 4 5 -9 -0.68 3.21
 4 5 -9 1.78 1.75
 4 5 -9 0.39 1.23
 4 5 -9 2.19 1.57
 4 5 -9 2.67 2.38
 4 5 -8 24.45 2.84
 4 5 -8 21.87 2.57
 4 5 -8 20.73 1.85
 4 5 -8 20.09 2.05
 4 5 -8 17.71 2.26
 4 5 -8 20.78 2.85
 4 5 -8 23.11 2.08
 4 5 -8 24.31 4.65
 4 5 -8 17.77 2.24
 4 5 -8 22.41 2.35
 4 5 -8 24.44 3.53
 4 5 -8 17.74 1.83
 4 5 -8 22.98 2.52
 4 5 -8 29.5 3.74
 4 5 -7 8.63 1.27
 4 5 -7 12.34 3.54
 4 5 -7 7.67 1.99
 4 5 -7 6.82 2.8
 4 5 -7 6.03 1.41
 4 5 -7 5.55 1.33
 4 5 -7 8.6 1.81
 4 5 -7 7.55 1.77
 4 5 -7 6.39 1.84
 4 5 -7 8.13 1.82
 4 5 -7 6.46 3.26
 4 5 -7 7.09 1.59
 4 5 -6 66.2 4.7
 4 5 -6 74.43 4.88
 4 5 -5 81.79 5.42
 4 5 -5 90.53 5.68
 4 5 -5 78.61 5.35
 4 5 -4 35.79 3.01
 4 5 -4 40.62 3.28
 4 5 -4 30.92 2.88
 4 5 -4 30.98 2.88
 4 5 -4 38.6 4.3
 4 5 -3 259.07 15.37
 4 5 -3 285.79 16.36
 4 5 -3 296.39 15.71
 4 5 -3 292 15.5
 4 5 -3 254.26 15.21
 4 5 -3 248.21 15.24
 4 5 -2 147.79 9.04
 4 5 -2 152.78 10
 4 5 -2 147.2 8.95
 4 5 -2 145.49 8.91
 4 5 -2 152.82 9.17
 4 5 -1 758.78 42.29
 4 5 -1 705.27 42.15
 4 5 -1 746.93 42.09
 4 5 -1 748.06 42.99
 4 5 0 1801.65 99.63
 4 5 0 1675.23 99.47
 4 5 0 1774.66 99.46
 4 5 0 1850.35 100.33
 4 5 1 4602.3 226.13
 4 5 1 3749.52 225.63
 4 5 1 4297.46 225.58
 4 5 1 3850.03 226.25
 4 5 2 4373 214.64
 4 5 2 3657.72 214.14
 4 5 2 3948.7 214.04
 4 5 2 3714.01 214.78
 4 5 3 2747.62 142.11
 4 5 3 2460.16 141.7
 4 5 3 2598.61 142.38
 4 5 4 964.17 53.97
 4 5 4 952.28 53.63
 4 5 4 998.24 54.36
 4 5 5 253.04 16.26
 4 5 5 287.31 16.07
 4 5 5 303.92 16.94
 4 5 6 1.82 1.92
 4 5 6 1.91 2.76
 -4 -5 -7 68.77 4.79
 4 5 7 81.28 5.09
 -4 -5 -8 1.94 4.3
 -4 -5 -8 3.22 1.71
 -4 -5 -9 14.36 5.34
 -4 -5 -9 10.16 2.02
 4 5 9 13.43 3.83
 4 5 10 0.48 3.19
 -4 -5 -10 2.37 1.59
 -4 -5 -10 5.4 5.22
 -4 -5 -10 2.49 1.73
 -4 -5 -10 2.01 1.78
 4 5 11 3.06 2.64
 -4 -5 -11 1.37 1.45
 -4 -5 -11 3.28 3.78
 -4 -5 -11 2.33 1.23
 -4 -5 -11 1.12 1.84
 -4 -5 -12 1.13 1.68
 -4 -5 -12 2.25 1.49
 -4 -5 -12 -0.22 2.99
 4 5 12 -1.26 2.24
 -4 -5 -12 0.92 1
 -4 -5 -13 12.66 2
 -4 -5 -13 17.99 3.24
 -4 -5 -13 13.84 1.43
 4 5 13 14.01 2.32
 4 5 14 5.32 1.83
 -4 -5 -14 4.6 1.62
 -4 -5 -15 10.11 1.68
 -4 -5 -16 6.99 1.44
 -4 -5 -17 26.32 2.06
 -4 -5 -17 28.86 2.17
 -4 -5 -18 58.59 3.73
 -4 -5 -18 67.5 3.89
 -4 -5 -19 44 2.76
 4 6 -16 0.85 0.8
 4 6 -15 7.22 1.53
 4 6 -15 7.08 1.16
 4 6 -15 8.6 1.29
 4 6 -15 9.58 1.33
 4 6 -14 14 1.71
 4 6 -14 18.43 1.89
 4 6 -14 19.99 2.29
 4 6 -14 22.02 1.88
 4 6 -14 17.12 1.7
 4 6 -13 50.67 3.62
 4 6 -13 51.4 3.25
 4 6 -12 30.74 2.76
 4 6 -12 40.75 3.45
 4 6 -12 30.07 2.6
 4 6 -12 35.06 2.34
 4 6 -12 33.81 2.66
 4 6 -12 30.36 2.77
 4 6 -12 26.55 2.51
 4 6 -12 30.52 3.16
 4 6 -12 30.05 2.47
 4 6 -12 31.15 3.08
 4 6 -11 79.63 4.79
 4 6 -11 67.73 5.48
 4 6 -11 77.95 5.56
 4 6 -11 73.16 5.39
 4 6 -11 83.88 5.26
 4 6 -11 79.84 5.07
 4 6 -11 77.78 4.99
 4 6 -11 83.51 4.72
 4 6 -11 88.45 5.71
 4 6 -11 65.71 5.05
 4 6 -11 68.72 4.94
 4 6 -11 69.59 5.15
 4 6 -11 71.63 5.41
 4 6 -10 97.03 7.15
 4 6 -10 130.46 7.99
 4 6 -10 105.27 8.02
 4 6 -10 122.22 6.9
 4 6 -10 104.85 7.4
 4 6 -10 104.85 7.59
 4 6 -10 127.97 7.51
 4 6 -10 123.63 7.64
 4 6 -10 113.44 7.14
 4 6 -10 124.07 6.84
 4 6 -10 115.18 7.08
 4 6 -10 108.09 7.45
 4 6 -10 104.67 7.09
 4 6 -10 136.79 7.53
 4 6 -10 113.83 7.55
 4 6 -9 125.76 8.84
 4 6 -9 189.87 10.03
 4 6 -9 144.8 9.87
 4 6 -9 147.86 8.52
 4 6 -9 159.64 9.64
 4 6 -9 138.78 9.28
 4 6 -9 163.11 9.31
 4 6 -9 154.02 9.24
 4 6 -9 139.97 8.74
 4 6 -9 131.24 8.68
 4 6 -9 157.69 8.54
 4 6 -9 128.39 9.02
 4 6 -9 142.81 8.79
 4 6 -9 168.19 9.19
 4 6 -9 143.93 9.22
 4 6 -8 204.94 13.74
 4 6 -8 325.86 15.34
 4 6 -8 243.48 14.74
 4 6 -8 245.29 13.45
 4 6 -8 259.05 14.53
 4 6 -8 212.47 14.08
 4 6 -8 278.58 14.38
 4 6 -8 235.46 14.03
 4 6 -8 240.2 13.69
 4 6 -8 243.31 13.46
 4 6 -8 222.22 13.6
 4 6 -8 210.48 13.89
 4 6 -8 239.36 13.77
 4 6 -8 258.71 14.06
 4 6 -8 219.14 14.07
 4 6 -7 81.7 6.2
 4 6 -7 107.17 7.52
 4 6 -7 99.36 5.85
 4 6 -7 120.59 7.32
 4 6 -7 118.72 7.06
 4 6 -7 105.96 6.53
 4 6 -7 89.4 5.96
 4 6 -7 94.54 5.88
 4 6 -7 100.76 6.1
 4 6 -7 85.93 6.33
 4 6 -7 108.77 6.37
 4 6 -7 104.36 6.46
 4 6 -7 94.76 6.53
 4 6 -7 93.43 6.53
 4 6 -6 2.05 1.1
 4 6 -6 6.31 6.28
 4 6 -6 0.44 2.07
 4 6 -6 2.18 1.79
 4 6 -6 0.13 2.9
 4 6 -6 1.38 1.81
 4 6 -6 1.26 1.6
 4 6 -6 3.33 2.86
 4 6 -6 -0.15 1.51
 4 6 -6 0.07 1.37
 4 6 -6 -0.55 3.22
 4 6 -6 1.53 1.28
 4 6 -6 1.53 1.81
 4 6 -5 79.88 4.91
 4 6 -5 70.68 4.98
 4 6 -5 79.33 5.53
 4 6 -5 93.06 6.44
 4 6 -5 84.83 5.51
 4 6 -5 82.6 5.51
 4 6 -4 243.98 14.02
 4 6 -4 225.13 13.93
 4 6 -4 262.86 14.12
 4 6 -4 234.32 14.35
 4 6 -3 155.3 8.99
 4 6 -3 137.85 8.84
 4 6 -3 142.12 8.86
 4 6 -3 163 9.46
 4 6 -2 541.41 32.39
 4 6 -2 571.18 32.51
 4 6 -1 56.87 4.25
 4 6 -1 64.26 4.39
 4 6 0 46.19 3.93
 4 6 0 42.45 3.34
 4 6 1 0.52 2.3
 4 6 1 2.18 1.69
 4 6 2 198.94 12.02
 4 6 2 202.31 11.67
 4 6 3 779.98 44.37
 4 6 3 800.43 44.01
 4 6 4 552.08 29.85
 4 6 4 512.3 29.4
 4 6 5 1226.33 49.93
 4 6 5 1059.2 49.24
 4 6 6 1035.77 58.22
 -4 -6 -6 1064.21 60.12
 -4 -6 -7 481.57 29.84
 -4 -6 -8 245.53 18.31
 4 6 8 289.34 19.61
 -4 -6 -9 19.89 2.06
 4 6 9 17.77 4.78
 -4 -6 -10 0.28 3.62
 4 6 10 0.96 3.22
 -4 -6 -10 0.47 1.68
 -4 -6 -10 1.16 1.36
 4 6 11 12.62 2.88
 -4 -6 -11 13.6 3.68
 -4 -6 -11 7.35 1.96
 -4 -6 -12 9.52 3.18
 4 6 12 4.45 2.35
 -4 -6 -12 6.32 0.99
 -4 -6 -12 4.24 1.64
 -4 -6 -13 1.52 0.73
 4 6 13 0.54 1.96
 -4 -6 -13 0.56 2.48
 -4 -6 -13 -0.28 1.88
 -4 -6 -14 3.04 1.05
 -4 -6 -14 3.2 1.59
 -4 -6 -14 4.25 1.7
 4 6 14 3.57 1.73
 -4 -6 -15 11.36 1.72
 4 6 16 1.38 1.21
 -4 -6 -16 1.16 1.19
 -4 -6 -17 -0.7 0.93
 -4 -6 -17 0.04 0.84
 -4 -6 -18 1.42 0.59
 -4 -6 -18 0.49 0.73
 -4 -6 -19 6.24 0.72
 4 7 -15 0.61 0.78
 4 7 -14 1.15 0.89
 4 7 -14 1.57 1.05
 4 7 -14 -0.05 1.17
 4 7 -14 0.53 1.38
 4 7 -13 1.33 0.93
 4 7 -13 1.36 1
 4 7 -13 1.14 1.11
 4 7 -13 0.81 1.56
 4 7 -13 0.05 1.01
 4 7 -13 0.14 1.36
 4 7 -13 0.66 0.91
 4 7 -13 0.77 1.3
 4 7 -13 0.38 1.39
 4 7 -12 4.33 1.66
 4 7 -12 6.38 2.08
 4 7 -11 61.13 3.96
 4 7 -11 56.52 4.32
 4 7 -11 43.5 3.57
 4 7 -11 57.3 3.49
 4 7 -11 61.02 3.75
 4 7 -11 49.12 4.47
 4 7 -11 53.16 3.82
 4 7 -11 51.83 4.37
 4 7 -11 44.12 3.68
 4 7 -11 51.33 4.23
 4 7 -11 52.67 4.13
 4 7 -11 55.17 3.53
 4 7 -10 221.76 11.57
 4 7 -10 166.15 11.71
 4 7 -10 217.89 12.44
 4 7 -10 215.98 11.98
 4 7 -10 192.53 12.22
 4 7 -10 193.22 11.72
 4 7 -10 208.28 12.17
 4 7 -10 195.97 12.51
 4 7 -10 189.11 12.16
 4 7 -10 195.94 11.81
 4 7 -10 215.74 11.54
 4 7 -10 199.23 11.72
 4 7 -9 248.01 12.63
 4 7 -9 236.58 13.63
 4 7 -9 180.85 12.77
 4 7 -9 232.66 13.06
 4 7 -9 238.76 13.32
 4 7 -9 199.34 13.25
 4 7 -9 215.88 12.8
 4 7 -9 222.72 13.3
 4 7 -9 216.46 13.62
 4 7 -9 206.13 13.24
 4 7 -9 225.51 12.95
 4 7 -9 232.98 12.62
 4 7 -9 212.39 12.74
 4 7 -8 604.36 30.03
 4 7 -8 436.04 30.16
 4 7 -8 616.4 31.21
 4 7 -8 586.54 30.53
 4 7 -8 578.42 30.69
 4 7 -8 496.3 30.65
 4 7 -8 553.22 30.24
 4 7 -8 566.12 30.76
 4 7 -8 495.23 30.95
 4 7 -8 489.74 30.6
 4 7 -8 580.3 30.4
 4 7 -8 491.45 30.11
 4 7 -8 553.6 30.03
 4 7 -7 459.68 24
 4 7 -7 335.26 24.16
 4 7 -7 484.58 25.58
 4 7 -7 444.77 24.56
 4 7 -7 460.89 24.69
 4 7 -7 383.12 24.57
 4 7 -7 445.69 24.25
 4 7 -7 459.94 24.98
 4 7 -7 393.24 24.6
 4 7 -7 442.08 24.04
 4 7 -7 409.17 24.99
 4 7 -7 484.1 24.51
 4 7 -6 398.07 25.43
 4 7 -6 466.57 25.47
 4 7 -6 475.02 24.84
 4 7 -6 460.88 25.44
 4 7 -6 407.39 25.44
 4 7 -6 491.6 25.83
 4 7 -6 420.54 24.88
 4 7 -6 387.25 25.03
 4 7 -6 551.62 27.02
 4 7 -6 445.13 25.89
 4 7 -6 513.27 25.46
 4 7 -5 711.41 44.41
 4 7 -5 754.82 44.12
 4 7 -5 787.23 44.75
 4 7 -5 864.2 44.81
 4 7 -5 711.6 44.42
 4 7 -5 682.89 44.07
 4 7 -5 942.46 45.9
 4 7 -5 839.88 44.5
 4 7 -5 1065.07 44.76
 4 7 -5 778.88 44.87
 4 7 -5 831.93 43.89
 4 7 -4 277.59 19.36
 4 7 -4 344.29 19.99
 4 7 -4 315.66 18.91
 4 7 -4 372.96 19.94
 4 7 -4 284.39 19.38
 4 7 -4 341.47 18.91
 4 7 -4 350.27 19.52
 4 7 -4 340.07 19.93
 4 7 -4 438.51 20.82
 4 7 -3 84.72 5.2
 4 7 -3 84.56 5.18
 4 7 -3 93.37 6.44
 4 7 -3 73.04 5.67
 4 7 -3 104.2 6.89
 4 7 -3 81.57 6.26
 4 7 -3 75.12 5.66
 4 7 -3 84.94 5.8
 4 7 -2 70.91 5.33
 4 7 -2 75.26 5.43
 4 7 -1 8.21 1.91
 4 7 -1 8.75 1.53
 4 7 -1 7.92 1.82
 4 7 0 2.54 2.6
 4 7 0 2.34 1.22
 4 7 0 6.99 1.77
 4 7 0 4.86 5.66
 4 7 1 289.22 19.01
 4 7 1 366.28 19.33
 -4 -7 -2 617.21 28.6
 4 7 2 521.25 26.11
 4 7 3 7.83 1.21
 4 7 3 8.68 1.7
 -4 -7 -4 94.05 7.87
 4 7 4 77.96 4.4
 -4 -7 -5 163.46 10.97
 4 7 5 134.61 7
 4 7 5 150.11 8.87
 4 7 6 14.23 3.14
 -4 -7 -6 20.73 5.95
 4 7 6 11.35 1.43
 4 7 6 15.93 1.87
 4 7 6 10.21 3.63
 4 7 7 45.32 4.23
 4 7 7 44.18 5.49
 4 7 7 35.89 3.02
 4 7 7 53.55 3.45
 4 7 8 3.45 2.25
 4 7 8 1.07 1.44
 -4 -7 -8 1.1 3.84
 4 7 8 0.7 3.66
 4 7 9 12.75 2.06
 4 7 9 11.56 1.81
 4 7 9 6.64 3.33
 4 7 10 5.54 1.59
 4 7 10 5.61 1.45
 -4 -7 -10 3.23 1.86
 -4 -7 -10 4.82 3.15
 4 7 10 5.86 2.82
 -4 -7 -11 56.91 5.46
 -4 -7 -11 46.93 3.86
 4 7 11 42.36 4.19
 4 7 11 56.43 3.68
 -4 -7 -12 147.42 9.47
 4 7 12 122.8 8.19
 -4 -7 -13 176.59 12.17
 4 7 13 202.69 11.7
 -4 -7 -13 201.94 11.65
 4 7 14 35.54 2.97
 -4 -7 -14 31.52 2.78
 -4 -7 -15 2.12 1.32
 4 7 16 1.79 1.17
 -4 -7 -16 0.27 1.08
 4 7 17 1.78 0.89
 -4 -7 -17 2.17 0.78
 -4 -7 -17 2.79 0.98
 -4 -7 -18 3.79 0.64
 -4 -7 -18 4.33 0.72
 4 8 -13 4.25 1.28
 4 8 -13 1.36 1.36
 4 8 -13 3.14 0.79
 4 8 -12 2.54 1.17
 4 8 -12 0.38 0.82
 4 8 -12 2.65 1.4
 4 8 -12 2.63 1.28
 4 8 -12 1.35 1.56
 4 8 -12 2.93 0.98
 4 8 -12 1.86 0.98
 4 8 -12 1.45 0.95
 4 8 -12 1.93 1.69
 4 8 -12 3.28 1.54
 4 8 -12 1.59 1.71
 4 8 -11 -0.59 1.05
 4 8 -11 1.32 1.87
 4 8 -11 0.93 1.72
 4 8 -10 4.78 2.08
 4 8 -10 4.34 1.34
 4 8 -10 2.5 1.72
 4 8 -10 1.38 1.77
 4 8 -10 2.99 2.21
 4 8 -10 2.25 1.81
 4 8 -10 3.63 1.16
 4 8 -10 2.21 2.06
 4 8 -10 3.26 1.06
 4 8 -10 4.72 1.24
 4 8 -9 1.99 1.07
 4 8 -9 2.74 2.19
 4 8 -9 3.54 1.98
 4 8 -9 2.25 1.82
 4 8 -9 1.81 1.4
 4 8 -9 0.1 1.78
 4 8 -9 3.06 1.3
 4 8 -9 0.98 2.09
 4 8 -9 0.66 1.11
 4 8 -9 1.8 2.01
 4 8 -9 1.64 2.24
 4 8 -8 0.39 1.09
 4 8 -8 1.51 2.33
 4 8 -8 3.07 1.19
 4 8 -8 3.35 2.49
 4 8 -8 1.57 2.27
 4 8 -8 1.69 1.55
 4 8 -8 2.34 1.88
 4 8 -8 0.94 1.97
 4 8 -8 3.22 1.31
 4 8 -8 4.23 2.2
 4 8 -7 62.7 3.47
 4 8 -7 47.87 3.5
 4 8 -7 49.46 4.22
 4 8 -7 51.1 4.39
 4 8 -7 46.73 4.15
 4 8 -7 44.76 4.49
 4 8 -7 58.14 4.31
 4 8 -7 56.99 4.23
 4 8 -7 58.69 3.62
 4 8 -7 51.47 4.54
 4 8 -7 36.83 3.4
 4 8 -6 188.02 12.15
 4 8 -6 235.86 11.54
 4 8 -6 217.79 12.24
 4 8 -6 231.24 12.2
 4 8 -6 213.44 12.34
 4 8 -6 188.85 12.17
 4 8 -6 210.86 11.6
 4 8 -6 186.44 12.27
 4 8 -6 153.97 11.55
 4 8 -6 197.93 12.46
 4 8 -5 267.33 14.93
 4 8 -5 250.81 14.61
 4 8 -5 233.04 14.88
 4 8 -5 262.93 15.12
 4 8 -5 238.57 15.2
 4 8 -5 206.23 14.34
 4 8 -5 228.57 15.01
 4 8 -5 321.31 15.18
 4 8 -5 262.77 15.48
 4 8 -5 233.27 14.89
 4 8 -5 291.86 14.3
 4 8 -4 753.44 39.01
 4 8 -4 765.91 39.82
 4 8 -4 674.29 38.98
 4 8 -4 672.18 39.86
 4 8 -4 605.51 39.09
 4 8 -4 662.2 39.66
 4 8 -4 711.63 39.58
 4 8 -4 777.72 40.38
 4 8 -4 750.18 39.46
 4 8 -4 611.38 39.52
 4 8 -3 596.85 31.18
 4 8 -3 703.92 32.56
 4 8 -3 544.43 31.14
 4 8 -3 474.56 30.96
 4 8 -3 598.7 31.41
 4 8 -3 563.1 30.58
 4 8 -3 534.7 31.46
 4 8 -3 543.19 31.27
 4 8 -3 471.35 30.66
 4 8 -3 575.2 30.6
 4 8 -3 472.55 31.09
 4 8 -2 576.93 33.87
 4 8 -2 626.85 34.58
 4 8 -2 808.3 36.34
 4 8 -2 745.78 34.79
 4 8 -2 563.46 34.35
 4 8 -2 567.11 34.44
 4 8 -2 504.3 34.24
 4 8 -1 1056.42 69.59
 4 8 -1 1146.83 69.68
 4 8 -1 2049.97 73.01
 4 8 -1 1779.59 70.7
 4 8 -1 1180.63 69.24
 4 8 -1 1274.96 69.86
 4 8 -1 1184.06 69.76
 4 8 -1 1190.03 69.34
 4 8 0 400.47 25.59
 4 8 0 423.77 25.36
 4 8 0 499.84 26.02
 4 8 0 431.46 25.88
 4 8 0 464.98 25.58
 4 8 0 399.5 25.74
 4 8 0 448.83 25.86
 4 8 1 237.38 16.79
 4 8 1 200.84 11.12
 4 8 1 88.48 5.12
 4 8 1 225.08 16.04
 4 8 1 70.4 5.12
 4 8 1 76.35 4.72
 4 8 1 67.43 4.92
 4 8 2 11.1 1.33
 4 8 2 16.38 2.1
 4 8 2 10.25 1.54
 4 8 2 12.92 1.92
 4 8 3 143.23 9.75
 4 8 3 138.59 7.39
 4 8 3 114.86 5.6
 4 8 3 76.38 5.13
 4 8 3 61.67 4.87
 -4 -8 -3 68.65 6.19
 4 8 3 79 4.84
 4 8 4 244.76 13.89
 4 8 4 355.63 16.64
 4 8 4 322.39 14.92
 4 8 4 355.63 14.77
 4 8 4 239.68 14.07
 4 8 4 190.05 13.87
 -4 -8 -4 210.4 15.27
 4 8 4 243.94 14.32
 4 8 5 103.35 7.25
 4 8 5 91.56 5.93
 4 8 5 88.51 5.54
 4 8 5 103.21 6.16
 -4 -8 -5 83.66 7.04
 4 8 6 5.48 1.85
 4 8 6 7.07 2.86
 4 8 6 4.01 2.44
 -4 -8 -6 3.08 3.09
 4 8 6 7.66 1.56
 4 8 6 3.95 1.12
 4 8 6 8.24 2.61
 -4 -8 -7 4.58 3.09
 4 8 7 4.47 1.62
 4 8 7 2.22 2.34
 4 8 7 3.53 1.44
 4 8 7 4.78 1.13
 4 8 7 3.12 2.14
 4 8 7 2.72 2.39
 4 8 8 11.74 1.66
 4 8 8 8.73 1.36
 4 8 8 12.08 2.63
 4 8 8 12.7 2.09
 -4 -8 -8 9.78 3.24
 4 8 9 18.97 2.13
 4 8 9 15.85 2.92
 4 8 9 25.59 2.08
 4 8 9 13.92 1.7
 -4 -8 -9 22.09 3.76
 -4 -8 -10 21.99 3.56
 -4 -8 -10 18.81 2.48
 4 8 10 17.14 2.71
 4 8 10 16.25 1.74
 4 8 10 18.06 1.92
 4 8 11 34.68 2.49
 4 8 11 29.92 3.16
 -4 -8 -12 74.76 4.98
 4 8 12 64.42 4.88
 4 8 12 73.76 4.53
 -4 -8 -12 70.41 5.6
 4 8 13 62.52 4.66
 4 8 13 72.24 4.37
 -4 -8 -13 72.05 4.8
 4 8 14 174.17 9.95
 -4 -8 -14 171.5 10.28
 4 8 15 95 6.01
 -4 -8 -15 104.33 6.17
 4 8 16 68.94 4.37
 -4 -8 -16 73.14 4.51
 4 8 17 19.67 1.57
 -4 -8 -17 21.21 1.72
 -4 -8 -17 22.59 1.55
 4 8 18 13.72 0.94
 4 9 -12 0.92 0.72
 4 9 -12 2.98 1.5
 4 9 -12 1.47 1.51
 4 9 -12 0.6 1.03
 4 9 -12 2.58 0.77
 4 9 -11 3.51 0.98
 4 9 -11 2.18 0.73
 4 9 -11 4.3 1.6
 4 9 -11 4.25 0.93
 4 9 -11 4.53 1.49
 4 9 -11 3.35 1.67
 4 9 -11 2.85 1.62
 4 9 -11 3.11 1.32
 4 9 -10 1.6 1.75
 4 9 -10 2.22 0.99
 4 9 -10 5.05 1.7
 4 9 -10 1.51 1.74
 4 9 -10 3.42 0.87
 4 9 -9 7.38 1.41
 4 9 -9 6.7 2
 4 9 -9 4.6 1.69
 4 9 -9 4.94 1.88
 4 9 -9 6.58 2.04
 4 9 -9 4.1 2.22
 4 9 -9 9.3 2.1
 4 9 -9 8.25 1.25
 4 9 -8 38.32 2.83
 4 9 -8 35.6 3.15
 4 9 -8 46.55 2.74
 4 9 -8 36.66 3.38
 4 9 -8 32.46 2.66
 4 9 -8 40.4 3.49
 4 9 -8 32.36 3.4
 4 9 -8 39.46 3.8
 4 9 -7 78.04 6.02
 4 9 -7 86.44 6.18
 4 9 -7 82.65 5.81
 4 9 -7 102.79 5.43
 4 9 -7 97.75 6.2
 4 9 -7 82.96 5.47
 4 9 -7 90.1 5.52
 4 9 -7 81.88 6.4
 4 9 -6 26.48 3.03
 4 9 -6 30.76 3.17
 4 9 -6 31.31 2.47
 4 9 -6 31.09 3.31
 4 9 -6 36.55 2.43
 4 9 -6 29.61 3.5
 4 9 -6 28.69 2.59
 4 9 -6 27.23 3.04
 4 9 -5 12.62 1.97
 4 9 -5 9.35 2.33
 4 9 -5 11.95 2.42
 4 9 -5 12.52 2.81
 4 9 -5 12.55 2.89
 4 9 -5 11.76 2.31
 4 9 -5 15.25 2.62
 4 9 -5 13.37 2.47
 4 9 -5 14.13 1.61
 4 9 -4 5.31 1.95
 4 9 -4 3.6 1.19
 4 9 -4 7.46 2.85
 4 9 -4 5.61 2.38
 4 9 -4 5.61 2.05
 4 9 -4 6.91 2.33
 4 9 -4 5.55 1.34
 4 9 -4 6.55 2.13
 4 9 -3 133.51 8.54
 4 9 -3 144.59 8.68
 4 9 -3 138.27 7.98
 4 9 -3 139.71 8.01
 4 9 -3 129.56 8.46
 4 9 -3 138.8 8.69
 4 9 -3 120.05 8.51
 4 9 -2 144.68 9.61
 4 9 -2 169.57 9.23
 4 9 -2 157.09 9.8
 4 9 -2 169.68 9.97
 4 9 -2 139.34 9.69
 4 9 -2 166.55 9.93
 4 9 -2 192.02 11.34
 4 9 -1 200.91 13.61
 4 9 -1 202.78 13.54
 4 9 -1 265.31 13.18
 4 9 -1 242.62 13.66
 4 9 -1 266.72 14.1
 4 9 -1 222.63 13.46
 4 9 -1 240.9 13.8
 4 9 -1 208.27 13.19
 4 9 -1 307.04 15.74
 4 9 0 232.79 13.21
 4 9 0 225.15 13.41
 4 9 0 210.24 13.28
 4 9 0 242.34 13.71
 4 9 0 308.29 14.39
 4 9 0 217.03 13.48
 4 9 0 193.36 13.48
 4 9 0 243.39 13.09
 4 9 0 321.99 16.27
 4 9 1 226.63 13.95
 4 9 1 204.88 13.74
 4 9 1 346.01 16.82
 4 9 1 215.94 14.04
 4 9 1 222.3 14.03
 4 9 1 269.38 13.91
 4 9 1 300.6 14.84
 4 9 1 270.98 13.71
 4 9 2 243.94 13.24
 4 9 2 292.59 15.93
 4 9 2 188.95 13.5
 4 9 2 221.22 13.57
 4 9 2 266.95 13.55
 4 9 2 278.03 14.26
 4 9 2 213.74 13.45
 4 9 3 64.5 4.27
 4 9 3 63.15 3.83
 4 9 3 56.58 4.01
 4 9 3 51.01 4.11
 4 9 3 59.78 4.67
 4 9 4 1.23 1.28
 4 9 4 3.67 1.5
 4 9 4 2.25 1.16
 4 9 4 1.2 1.6
 4 9 4 1.26 2.15
 4 9 4 1.91 1.82
 4 9 4 5.69 3.3
 4 9 5 1.04 2.66
 4 9 5 1.84 1.21
 4 9 5 0.6 1.38
 4 9 5 2.74 1.14
 4 9 5 2.89 1.58
 4 9 5 1.57 1.84
 -4 -9 -5 -0.3 2.06
 4 9 5 2.31 1.75
 4 9 6 4.6 2.66
 4 9 6 3.34 1.43
 4 9 6 3.65 1.22
 4 9 6 2.36 1.12
 4 9 6 3.07 1.54
 4 9 6 4.76 1.98
 -4 -9 -6 2.71 2.12
 4 9 6 4.14 1.74
 4 9 7 3.19 2.4
 4 9 7 0.8 1.29
 4 9 7 0.4 1.03
 4 9 7 0.52 1.5
 4 9 7 -0.22 1.9
 -4 -9 -7 -0.17 2.08
 4 9 7 1.46 1.51
 4 9 8 0.21 1.41
 4 9 8 0.83 1.22
 4 9 8 2.09 1.07
 4 9 8 0.65 1.91
 4 9 8 -0.23 2.03
 4 9 9 44.81 2.92
 4 9 9 40.81 2.93
 4 9 10 17.24 1.7
 4 9 10 18.22 2.43
 -4 -9 -10 19.39 2.87
 -4 -9 -11 3.46 1.92
 4 9 11 1.66 0.99
 4 9 11 2.85 1
 4 9 11 2.27 1.78
 -4 -9 -11 1.84 1.59
 4 9 12 1.87 0.98
 4 9 12 0.95 1.58
 -4 -9 -12 1.56 1.54
 4 9 13 22.23 1.73
 -4 -9 -13 17.74 2.2
 4 9 14 15.56 1.78
 -4 -9 -14 17.76 1.86
 4 9 15 37.65 2.76
 -4 -9 -15 41.22 2.89
 -4 -9 -16 80.62 4.6
 4 9 16 73.36 4.66
 -4 -9 -16 81.27 4.81
 4 9 17 55.3 3.57
 4 9 17 65.32 3.51
 4 10 -12 34.36 2.13
 4 10 -12 38.73 2.28
 4 10 -11 80.4 5.07
 4 10 -11 105.33 5.64
 4 10 -11 106.42 5.59
 4 10 -11 86.09 5.23
 4 10 -10 142.75 6.97
 4 10 -10 114.64 6.39
 4 10 -10 101.1 6.39
 4 10 -10 110.83 6.91
 4 10 -10 132.07 6.96
 4 10 -10 97.51 6.56
 4 10 -9 38.51 2.94
 4 10 -9 34.11 2.2
 4 10 -9 28.83 2.77
 4 10 -9 29.32 2.26
 4 10 -9 37.21 2.92
 4 10 -9 28.09 2.47
 4 10 -8 9.34 2.04
 4 10 -8 8.12 1.92
 4 10 -7 0.6 1.59
 4 10 -7 2.56 1.06
 4 10 -7 4.96 1.91
 4 10 -7 3.59 1.35
 4 10 -7 6.01 1.8
 4 10 -7 3.02 1.8
 4 10 -6 1.93 1.67
 4 10 -6 1.63 1.83
 4 10 -6 0.65 0.87
 4 10 -6 1.25 1.65
 4 10 -6 1.37 1.1
 4 10 -6 0.51 1.38
 4 10 -5 41.72 2.58
 4 10 -5 28.48 2.9
 4 10 -5 29.27 3.08
 4 10 -5 35.76 2.88
 4 10 -5 35.09 3.22
 4 10 -5 36.15 3.27
 4 10 -4 57.93 3.42
 4 10 -4 46.48 3.85
 4 10 -4 50.09 4.73
 4 10 -4 56.24 4.05
 4 10 -4 56.24 3.85
 4 10 -4 46.4 3.62
 4 10 -3 18.78 2.25
 4 10 -3 19.91 2.56
 4 10 -3 25.62 2.83
 4 10 -3 26.86 3.63
 4 10 -3 26.83 1.98
 4 10 -3 25.11 2.69
 4 10 -3 22.42 2.49
 4 10 -3 24.83 2.07
 4 10 -2 11.47 1.83
 4 10 -2 13.11 2.15
 4 10 -2 15.14 2.22
 4 10 -2 14.51 3.21
 4 10 -2 17.86 2.42
 4 10 -2 16.88 1.56
 4 10 -2 17.01 2.29
 4 10 -1 2.39 1.44
 4 10 -1 2.5 1.94
 4 10 -1 2.93 2.97
 4 10 -1 3.15 1.78
 4 10 -1 3.49 1.14
 4 10 -1 3.69 1.05
 4 10 -1 0.81 1.81
 4 10 0 1.35 1.72
 4 10 0 2.15 1.26
 4 10 0 3.68 2.02
 4 10 0 2.94 2.77
 4 10 0 2.75 1.18
 4 10 0 3.1 1.06
 4 10 0 1.34 1.81
 4 10 0 3.25 1.7
 4 10 1 9.18 1.96
 4 10 1 7.64 1.41
 4 10 1 10.01 1.28
 4 10 1 8.81 2.09
 4 10 1 6.57 2.96
 4 10 1 7.58 1.68
 4 10 1 7.1 1.87
 4 10 1 6.47 2.07
 4 10 2 92.42 5.76
 4 10 2 111.46 5.62
 4 10 2 98.59 6.37
 4 10 2 91.66 6.98
 4 10 2 80.04 5.98
 4 10 2 71.79 5.89
 4 10 2 91.08 5.91
 4 10 3 21.98 2.55
 4 10 3 21.06 3.52
 4 10 3 23.96 2.32
 4 10 3 25.16 2.42
 4 10 3 25.02 2.68
 4 10 4 1.09 1.6
 4 10 4 0.4 2.33
 4 10 4 0.63 1
 4 10 4 0.61 1.37
 4 10 4 0.25 1.25
 4 10 4 0.52 1.39
 -4 -10 -4 0.59 1.65
 -4 -10 -5 3.9 1.92
 4 10 5 4.56 1.57
 4 10 5 2.4 2.25
 4 10 5 6.3 1.17
 4 10 5 4.49 1.44
 4 10 5 4.67 1.3
 4 10 5 4.99 1.46
 4 10 5 5.26 1.7
 -4 -10 -6 4.76 1.9
 4 10 6 4.04 1.4
 4 10 6 2.82 2.14
 4 10 6 5.42 1.47
 4 10 6 6.94 1.17
 4 10 6 4.71 1.29
 4 10 6 4.98 1.43
 4 10 6 5.55 1.71
 4 10 7 10.76 1.32
 4 10 7 6.02 1.5
 4 10 7 12.01 2.32
 -4 -10 -7 7.93 2.23
 4 10 7 7.44 1.81
 4 10 7 9.43 1.54
 -4 -10 -7 6.52 2.04
 4 10 8 10.62 1.99
 4 10 8 12.73 1.65
 -4 -10 -8 13.92 2.18
 -4 -10 -8 10.68 2.34
 4 10 8 16.66 1.51
 4 10 8 12.09 1.59
 4 10 9 23.87 1.84
 4 10 9 23.77 1.9
 4 10 9 16.85 2.27
 4 10 9 17.93 1.82
 -4 -10 -9 18.34 2.77
 -4 -10 -9 21.64 2.57
 4 10 10 7.63 1.21
 4 10 10 10.52 1.26
 4 10 10 7.99 1.79
 -4 -10 -10 10.05 1.96
 4 10 10 8.61 1.28
 4 10 11 11.63 1.27
 4 10 11 8.42 1.79
 4 10 11 12.22 1.31
 -4 -10 -11 13.16 1.91
 -4 -10 -12 2.21 1.39
 4 10 12 1.58 0.75
 4 10 13 7 1.42
 -4 -10 -13 8.41 1.51
 4 10 13 9.78 1.07
 4 10 14 13.91 1.63
 -4 -10 -14 16.89 1.76
 4 10 14 19.93 1.4
 4 10 15 0.27 0.9
 -4 -10 -15 0.59 0.87
 4 10 15 0.47 0.6
 4 10 16 1.44 0.68
 4 10 16 2.41 0.5
 4 11 -11 21.83 1.43
 4 11 -11 19.49 1.27
 4 11 -10 42.7 2.78
 4 11 -10 45.02 2.94
 4 11 -9 36.75 2.76
 4 11 -9 31.81 2.24
 4 11 -9 37.97 2.2
 4 11 -9 40.19 2.7
 4 11 -9 30.07 2.4
 4 11 -8 54.67 3.92
 4 11 -8 52.75 3.48
 4 11 -8 64.35 3.45
 4 11 -8 68.1 4.02
 4 11 -8 45.77 3.64
 4 11 -7 125.21 6.55
 4 11 -7 95.82 6.38
 4 11 -7 112.7 5.96
 4 11 -7 80.1 6.09
 4 11 -7 123.74 6.57
 4 11 -7 95.22 5.98
 4 11 -6 89.58 5.83
 4 11 -6 89.37 5.76
 4 11 -5 7.22 1.43
 4 11 -5 7.31 1.8
 4 11 -5 8.47 1.42
 4 11 -5 13.2 2
 4 11 -5 11.92 1.28
 4 11 -5 8.94 1.91
 4 11 -4 17.67 2.26
 4 11 -4 26.57 2.48
 4 11 -4 27.17 2.65
 4 11 -4 25.46 1.86
 4 11 -4 14.47 1.9
 4 11 -4 23.95 2.19
 4 11 -3 -0.26 1.63
 4 11 -3 0.51 1.08
 4 11 -3 1.83 1.64
 4 11 -3 0.74 1.17
 4 11 -3 1.55 1.48
 4 11 -2 1.9 1.6
 4 11 -2 -0.48 0.91
 4 11 -2 0.13 1.12
 4 11 -2 1.58 1.43
 -4 -11 2 0.75 1.63
 4 11 -2 -0.78 2.18
 4 11 -2 1.4 1.17
 4 11 -2 1.8 1.74
 4 11 -1 14.2 2.18
 4 11 -1 10.26 1.8
 -4 -11 1 7.4 2.12
 4 11 -1 12.58 1.31
 4 11 -1 11.49 2.6
 4 11 -1 7.65 1.34
 4 11 -1 11.34 1.94
 4 11 0 23.64 2.49
 -4 -11 0 22.98 2.86
 4 11 0 30.22 3.33
 4 11 0 28.39 1.94
 4 11 0 22.72 2.37
 4 11 0 22.31 1.9
 4 11 0 20.64 1.9
 4 11 1 78.95 6.04
 4 11 1 72.58 5.28
 4 11 1 76.37 5.05
 -4 -11 -1 72.64 6
 -4 -11 -2 11.45 2.47
 4 11 2 11.48 1.93
 4 11 2 15.22 1.61
 4 11 2 13.41 2.6
 4 11 3 3.04 1.25
 4 11 3 5.81 1.07
 -4 -11 -3 4.42 1.9
 4 11 3 4.59 1.55
 4 11 3 1.7 2.19
 4 11 4 12.49 2.52
 4 11 4 14 1.38
 4 11 4 9.91 1.78
 -4 -11 -4 13.2 2.31
 4 11 4 11.76 1.51
 4 11 4 16.42 1.74
 4 11 5 5.72 1.05
 4 11 5 4.7 1.27
 4 11 5 5.73 1.36
 4 11 5 4.69 1.39
 4 11 5 4.44 1.37
 -4 -11 -5 4.06 1.92
 4 11 5 5.6 2.1
 4 11 6 14.83 1.69
 4 11 6 16.6 2.47
 4 11 6 17.2 1.83
 -4 -11 -6 13.91 2.61
 4 11 6 20.24 1.54
 4 11 6 17.45 1.77
 -4 -11 -6 10.03 1.96
 4 11 7 49.24 3.6
 4 11 7 58.93 3.76
 4 11 7 52.91 3.72
 4 11 7 48.44 3.74
 4 11 8 50.11 2.74
 4 11 8 33.1 2.72
 -4 -11 -8 44.58 3.46
 4 11 8 45.31 2.93
 4 11 8 30.01 2.91
 4 11 9 125.96 7.35
 -4 -11 -9 131.19 7.9
 4 11 10 73.61 5.31
 -4 -11 -10 106.89 5.7
 4 11 11 86.74 5.78
 4 11 11 86.46 6.03
 4 11 11 122.58 5.88
 -4 -11 -11 116.26 6.32
 4 11 12 50.83 3.61
 4 11 12 56.19 3.95
 4 11 12 80.07 3.77
 -4 -11 -12 74.58 4.18
 4 11 13 44.46 2.5
 -4 -11 -13 39.4 2.81
 4 11 14 1.49 0.88
 4 11 14 1.14 0.57
 -4 -11 -14 1.95 0.85
 4 11 15 3.09 0.71
 4 11 15 4.28 0.52
 4 12 -9 0.24 0.49
 4 12 -9 0.33 0.64
 4 12 -8 3.48 0.75
 4 12 -8 5.34 0.61
 4 12 -8 6.51 1.06
 4 12 -8 3.04 0.87
 4 12 -7 12.54 1.23
 4 12 -7 14.17 1.74
 4 12 -7 17.45 1.15
 4 12 -7 18.2 1.62
 4 12 -7 10.43 1.3
 4 12 -6 39.18 2.65
 4 12 -6 42.11 3.07
 4 12 -6 47.96 2.59
 4 12 -6 53.21 3.12
 4 12 -6 30.12 2.67
 4 12 -5 48.45 3.35
 4 12 -5 53.53 3.75
 4 12 -5 65.53 3.34
 4 12 -5 70.38 3.93
 4 12 -5 41.83 3.37
 4 12 -4 56.68 3.77
 4 12 -4 62.96 4.18
 4 12 -4 43.23 3.75
 4 12 -4 79.12 3.8
 4 12 -4 85.19 4.44
 4 12 -3 37.82 2.9
 4 12 -3 42.29 2.76
 4 12 -2 13.47 1.96
 4 12 -1 1.39 1.64
 4 12 0 0.4 0.78
 4 12 0 0.75 1.26
 4 12 0 -0.52 1.54
 4 12 1 17.38 1.38
 4 12 1 17.54 2.15
 4 12 2 45.4 3.29
 4 12 2 43.89 2.52
 4 12 2 33.35 2.79
 4 12 2 32.27 2.5
 4 12 3 19.39 2.24
 4 12 3 13.67 1.45
 4 12 3 18.69 1.42
 4 12 3 15.27 1.76
 4 12 4 0.1 0.91
 4 12 4 -0.14 0.77
 4 12 4 -1.05 1.26
 4 12 4 1.42 1.41
 4 12 5 1.24 1.54
 4 12 6 11.06 1.82
 4 12 7 2.72 1.04
 -4 -12 -7 3 1.47
 -4 -12 -8 7.04 1.53
 4 12 8 7.31 0.9
 4 12 8 4.76 0.95
 4 12 8 5.32 1.12
 -4 -12 -9 15.14 1.7
 4 12 9 16.38 1.19
 4 12 9 9.88 1.18
 4 12 9 11.98 1.38
 -4 -12 -10 49.41 3.12
 4 12 10 52.71 2.71
 4 12 10 37.26 2.67
 4 12 10 36.87 2.84
 -4 -12 -11 58.25 3.47
 4 12 11 65.53 3.13
 4 12 11 43.76 3.06
 4 12 11 44.82 3.23
 4 12 12 126.07 6.22
 -4 -12 -12 111.04 6.45
 4 12 13 104.41 5.31
 4 12 13 79.03 5.38
 4 12 14 42.23 2.14
 4 12 14 29.09 2.18
 4 13 -7 0.44 0.5
 4 13 -7 -0.23 0.44
 4 13 -6 2.94 0.47
 4 13 -6 2 0.64
 4 13 -6 1.74 0.59
 4 13 -5 -0.26 0.64
 4 13 -5 0.18 0.51
 4 13 -5 -0.18 0.62
 4 13 -5 -0.07 0.83
 4 13 -4 2.3 0.77
 4 13 -4 5.4 0.71
 4 13 -4 3.32 0.76
 4 13 -4 6.27 1.12
 4 13 -3 2.17 0.75
 4 13 -3 4.61 0.75
 4 13 -3 3.27 0.78
 4 13 -3 4.38 1.11
 4 13 -2 7.99 0.89
 4 13 -2 8.89 1.33
 4 13 -2 6.07 0.87
 4 13 -1 14.86 1.19
 4 13 -1 19.28 1.71
 4 13 0 9.7 1.49
 4 13 0 7.09 1.22
 4 13 0 6.09 0.84
 4 13 0 7.92 0.97
 4 13 1 3.62 1.33
 4 13 1 2.83 1.04
 4 13 1 2.45 0.67
 4 13 1 3.27 0.82
 4 13 2 1.02 0.62
 4 13 2 -0.98 1.28
 4 13 2 0.42 1.01
 4 13 3 11.09 1.07
 4 13 3 11.23 1.38
 4 13 4 0.08 0.61
 4 13 4 -0.11 1.23
 4 13 4 0.44 0.99
 4 13 5 1.45 1.17
 -4 -13 -5 1.81 1.05
 4 13 5 0.56 0.59
 4 13 5 0.44 0.67
 4 13 5 0.73 0.95
 4 13 6 1.08 1.17
 4 13 6 0.54 0.57
 4 13 6 1.21 0.67
 -4 -13 -6 1.26 1
 4 13 7 -0.41 1.07
 4 13 7 0.37 0.63
 4 13 7 0.44 0.58
 -4 -13 -7 0.32 0.9
 4 13 8 3.29 1.08
 4 13 8 1.24 0.64
 4 13 8 2.74 0.58
 -4 -13 -8 1.65 0.91
 4 13 9 6.19 1.07
 4 13 9 5.69 0.65
 4 13 9 4.23 0.67
 4 13 10 2.02 0.81
 4 13 10 0.58 0.46
 4 13 11 10.42 0.77
 4 14 -4 1.75 0.4
 4 14 -3 2.15 0.4
 4 14 -3 1.8 0.45
 4 14 -2 1.16 0.44
 4 14 -2 -0.05 0.45
 4 14 -1 1.43 0.5
 4 14 -1 1.19 0.48
 4 14 0 2.86 0.56
 4 14 0 1.45 0.5
 4 14 1 5.72 0.93
 4 14 1 4.22 0.61
 4 14 2 8.07 1.05
 4 14 2 6.74 0.7
 4 14 3 30.75 1.86
 4 14 3 28.17 1.89
 4 14 4 17.14 1.09
 4 14 4 18.11 1.46
 4 14 5 25.02 1.48
 4 14 5 28.6 1.84
 4 14 6 25.57 1.46
 4 14 6 21.04 1.47
 4 14 7 28.76 1.55
 4 14 7 22.01 1.55
 4 14 8 19.19 1.07
 4 14 8 14.98 1.07
 -5 10 3 1.79 0.5
 -5 10 2 7.47 0.85
 -5 10 1 5.79 0.82
 -5 10 0 3.01 0.72
 -5 10 -1 0.37 0.61
 -5 10 -1 0.62 0.43
 -5 9 9 7.31 0.65
 -5 9 8 12.19 0.99
 -5 9 7 1.12 0.58
 -5 9 6 5.05 0.77
 -5 9 5 5.79 0.95
 -5 9 5 4.39 0.72
 5 -9 -4 0.7 0.93
 -5 9 4 0.03 0.92
 -5 9 4 0.11 0.6
 5 -9 -3 -0.62 1.02
 -5 9 3 -1.22 0.99
 5 -9 -2 0.2 1
 -5 9 2 0.62 1.02
 5 -9 -1 4.29 1.12
 -5 9 1 4.01 1.11
 5 -9 0 2.27 1.04
 -5 9 0 1.77 1.02
 -5 9 -1 10.08 1.69
 -5 9 -1 4.82 1.2
 5 -9 1 9.41 1.28
 -5 9 -1 9.36 1.26
 -5 9 -2 7.26 1.57
 -5 9 -2 3.31 1.05
 5 -9 2 5.88 1.09
 -5 9 -2 4.63 1.06
 -5 9 -3 3.06 1.4
 -5 9 -3 2 0.91
 -5 9 -3 3.28 0.95
 5 -9 3 3.24 0.97
 -5 9 -4 3.94 0.9
 -5 9 -4 6.43 1.35
 -5 9 -5 0.87 0.65
 -5 9 -6 3.29 0.61
 -5 9 -7 6.27 0.63
 -5 8 11 0.17 0.48
 -5 8 10 0.66 0.67
 -5 8 9 0.55 0.74
 -5 8 8 0.29 0.82
 -5 8 8 2.22 1.09
 -5 8 7 4.22 1.25
 -5 8 7 5.15 0.97
 -5 8 7 4.24 0.95
 -5 8 6 2.78 1.32
 -5 8 6 2.12 0.98
 -5 8 6 1.6 0.96
 -5 8 6 2.02 0.88
 -5 8 5 1.34 1.01
 -5 8 5 0.96 1.31
 -5 8 5 1.39 0.98
 -5 8 5 0.24 0.88
 5 -8 -5 1.23 1.12
 -5 8 4 0.78 1.39
 -5 8 4 0.45 1.04
 -5 8 4 2.25 0.87
 5 -8 -4 1.14 1.24
 5 -8 -3 6.25 1.47
 -5 8 3 7.31 1.3
 -5 8 3 5.21 1.56
 -5 8 3 6.64 1.76
 -5 8 3 5.48 0.99
 -5 8 2 11.48 1.72
 5 -8 -2 10.43 1.59
 -5 8 2 12 2.04
 -5 8 2 8.26 1.09
 5 -8 -1 14.74 1.85
 -5 8 1 16.74 1.97
 -5 8 1 19.57 2.34
 5 -8 0 4.11 1.42
 -5 8 0 2.53 1.34
 -5 8 0 5.22 1.87
 5 -8 1 0.6 1.31
 -5 8 -1 0.05 1.24
 -5 8 -1 1.92 1.61
 5 -8 2 0.94 1.32
 -5 8 -2 0.76 1.11
 -5 8 -2 0.55 1.74
 -5 8 -3 2.84 1.67
 5 -8 3 0.77 1.28
 -5 8 -4 16.42 1.94
 5 -8 4 20.82 2.01
 -5 8 -4 16.2 2.2
 -5 8 -5 26.76 2.36
 -5 8 -5 29.03 2.32
 -5 8 -5 25.87 2.16
 5 -8 5 35.24 2.46
 -5 8 -5 30.55 2.69
 -5 8 -6 18.22 1.63
 -5 8 -6 20.56 1.89
 -5 8 -6 21.54 1.86
 -5 8 -6 22.48 2.15
 -5 8 -7 10.3 1.32
 -5 8 -7 8.41 1.17
 -5 8 -7 10.74 1.52
 -5 8 -8 -0.16 0.84
 -5 8 -8 0.56 0.95
 -5 8 -9 0.44 0.53
 5 -7 -12 5.37 0.6
 -5 7 12 4.43 0.74
 5 -7 -11 5.03 0.71
 5 -7 -11 4.14 1
 -5 7 11 4.69 0.85
 5 -7 -10 0.16 0.62
 5 -7 -10 0.57 0.93
 -5 7 10 0.99 0.78
 -5 7 9 8.23 1.31
 5 -7 -9 5.46 0.9
 5 -7 -9 6.73 1.23
 -5 7 9 7.66 1.07
 -5 7 8 5.11 1.31
 5 -7 -8 2.35 0.78
 5 -7 -8 2.3 1.1
 -5 7 8 2.65 1.01
 -5 7 7 0.95 1.33
 -5 7 7 0.32 1.02
 5 -7 -7 -1.21 1.1
 -5 7 6 25.93 2.2
 5 -7 -6 26.71 2.3
 -5 7 5 10.97 1.54
 5 -7 -5 10.26 1.64
 -5 7 4 3.66 1.4
 -5 7 4 4.13 1.35
 -5 7 4 2.5 1.66
 5 -7 -4 2.49 1.45
 5 -7 -3 0.34 1.47
 -5 7 3 0.72 1.29
 -5 7 3 0.71 1.79
 -5 7 3 -1.4 1.71
 -5 7 3 -1.11 1.36
 5 -7 -2 9.32 1.76
 -5 7 2 9.73 1.69
 -5 7 2 8.57 2.1
 -5 7 2 8.25 1.94
 -5 7 2 10.06 1.66
 5 -7 -1 68.87 4.83
 -5 7 1 68.88 4.76
 -5 7 1 79.83 5.38
 -5 7 1 65.66 4.92
 -5 7 1 76.33 4.83
 -5 7 0 113.53 6.62
 5 -7 0 96.18 6.63
 -5 7 0 114.57 7.17
 -5 7 0 100.63 6.67
 -5 7 -1 216.55 11.99
 5 -7 1 192.83 12.04
 -5 7 -1 185.89 11.99
 -5 7 -2 152.41 8.31
 5 -7 2 123.02 8.39
 -5 7 -2 147.03 8.88
 -5 7 -2 127.47 8.24
 -5 7 -3 80.08 5.66
 -5 7 -3 80.97 5.07
 5 -7 3 71.79 5.33
 -5 7 -4 33.33 2.9
 5 -7 4 31.35 3.14
 -5 7 -5 11.74 2.08
 -5 7 -5 14.12 1.98
 5 -7 5 11.62 2.05
 -5 7 -6 4.8 1.76
 -5 7 -6 1.75 1.58
 -5 7 -6 5.53 1.54
 -5 7 -7 2.66 1.52
 -5 7 -7 2.12 1.41
 -5 7 -7 1.43 1.4
 -5 7 -8 4.04 1.41
 -5 7 -8 4.36 1.29
 -5 7 -8 2.71 1.36
 -5 7 -9 3.42 1.23
 -5 7 -9 4.98 1.14
 -5 7 -9 4.93 1.36
 -5 7 -10 3.25 0.77
 -5 7 -10 5.03 0.92
 -5 7 -10 3.98 0.95
 -5 7 -10 4.91 1.21
 -5 7 -11 2.02 0.91
 5 -6 -14 20.99 1.31
 5 -6 -13 19.7 1.62
 5 -6 -13 14.21 1.65
 5 -6 -13 18.87 1.36
 -5 6 13 18.28 1.3
 5 -6 -12 29.2 2.33
 5 -6 -12 30.26 2.04
 5 -6 -11 37.43 3.03
 5 -6 -11 37.85 2.73
 5 -6 -10 2.67 1.27
 -5 6 10 2.33 1.08
 5 -6 -10 1.74 0.88
 -5 6 10 4.01 0.98
 -5 6 9 6.07 1.41
 -5 6 9 6.67 1.11
 5 -6 -8 4.23 1.49
 -5 6 8 8.64 1.27
 5 -6 -7 2.32 1.43
 5 -6 -7 4.97 1.32
 -5 6 7 4.61 1.23
 -5 6 7 3.31 1.66
 5 -6 -6 18.07 2.25
 -5 6 6 22.99 2.57
 5 -6 -6 21.71 2.19
 -5 6 6 24.83 2.1
 -5 6 6 22.55 2.16
 5 -6 -5 5.98 1.68
 -5 6 5 11.83 1.73
 5 -6 -5 10.59 2.35
 -5 6 5 12.66 2.14
 5 -6 -5 10.39 1.71
 -5 6 5 12.08 1.63
 -5 6 4 3.25 1.88
 -5 6 4 0.86 1.53
 5 -6 -4 1.94 2.15
 -5 6 4 1.02 1.89
 5 -6 -4 2.8 1.59
 -5 6 4 2.62 1.36
 -5 6 3 2.28 1.93
 -5 6 3 3.53 1.97
 -5 6 3 5.41 2.07
 -5 6 3 3.48 1.57
 5 -6 -3 0.33 2.34
 -5 6 2 11.25 2.38
 -5 6 2 5.12 2.13
 -5 6 2 6.33 2.03
 5 -6 -2 4.12 2.8
 -5 6 2 7.94 1.78
 -5 6 1 0.69 2.21
 -5 6 1 -1.17 1.86
 -5 6 1 -0.09 1.87
 -5 6 1 1.39 1.67
 5 -6 -1 1.3 2.67
 -5 6 0 8.13 2.63
 -5 6 0 5.25 2.18
 -5 6 0 8.09 1.96
 5 -6 0 5.13 3.04
 -5 6 0 8.64 1.88
 -5 6 -1 26.95 3.23
 -5 6 -1 22.36 2.35
 5 -6 1 19.26 3.82
 -5 6 -1 16.46 2.44
 -5 6 -1 19.86 2.88
 -5 6 -2 159.73 9.04
 -5 6 -2 136.33 9.57
 5 -6 2 166.56 11.09
 -5 6 -2 139.35 9.01
 -5 6 -3 233.53 12.89
 -5 6 -3 217.37 12.57
 -5 6 -3 193.89 12.53
 5 -6 3 256.84 15.09
 -5 6 -3 187.01 13.03
 5 -6 3 240.98 13.3
 -5 6 -4 309.4 17.74
 -5 6 -4 294.23 17.36
 5 -6 4 311.18 17.87
 5 -6 4 308.7 19.19
 -5 6 -5 372.45 21.22
 5 -6 5 361.18 21.52
 -5 6 -5 396.51 21.71
 -5 6 -6 163.51 9.58
 -5 6 -6 171.65 9.89
 -5 6 -6 133.18 9.2
 -5 6 -6 155.09 9.52
 5 -6 6 155.91 9.32
 -5 6 -7 64.74 4.71
 -5 6 -8 40.64 3.5
 -5 6 -8 42.03 3.39
 -5 6 -8 40.52 3.43
 -5 6 -9 37.41 3.06
 -5 6 -9 40.54 3.24
 -5 6 -9 37.39 3.13
 -5 6 -9 38.62 3.3
 -5 6 -10 11.94 1.64
 -5 6 -10 8.47 1.57
 -5 6 -10 13.04 1.86
 -5 6 -10 14.18 1.86
 -5 6 -11 -0.39 1.07
 -5 6 -11 0.27 1.28
 -5 6 -11 -0.55 1.32
 -5 6 -11 -0.88 0.77
 -5 6 -12 0.43 1.1
 -5 6 -12 1.31 1.05
 -5 6 -13 0.78 0.83
 -5 6 -13 1.61 0.77
 5 -5 -15 0.18 0.37
 5 -5 -14 2.96 0.54
 -5 5 14 2.7 0.56
 5 -5 -14 2.89 1.05
 5 -5 -14 2.31 0.73
 5 -5 -14 2.21 0.97
 5 -5 -13 7.14 0.82
 5 -5 -13 7.38 1.01
 5 -5 -13 8.79 1.35
 5 -5 -12 17.69 1.58
 5 -5 -12 18.53 1.94
 -5 5 12 20.45 1.55
 5 -5 -12 17.01 1.41
 5 -5 -11 9.91 1.71
 5 -5 -11 9.92 1.3
 -5 5 11 12.33 1.29
 5 -5 -10 0.5 1.3
 -5 5 10 0.83 0.93
 5 -5 -9 0.71 1.51
 -5 5 9 -0.86 1.06
 -5 5 9 1.1 1.33
 5 -5 -9 1.14 1.22
 5 -5 -8 -0.43 1.49
 5 -5 -8 0.2 1.29
 -5 5 8 -1.31 1.05
 -5 5 8 -0.51 1.57
 -5 5 7 22.48 2.56
 5 -5 -7 20.65 2.22
 -5 5 6 53.35 3.75
 -5 5 6 50.72 4.28
 5 -5 -6 54.62 4.63
 5 -5 -5 7.19 1.73
 -5 5 5 6.62 2.08
 -5 5 5 8.4 1.76
 5 -5 -5 7.05 2.48
 -5 5 5 9.71 1.51
 5 -5 -5 5.42 2
 5 -5 -4 0.3 1.61
 -5 5 4 -0.13 1.98
 -5 5 4 1.55 1.75
 5 -5 -4 0.32 2.3
 -5 5 4 1.75 1.34
 5 -5 -4 0.22 2.08
 -5 5 3 9.75 1.71
 -5 5 3 9.21 2.56
 5 -5 -3 8.02 2
 -5 5 3 8.95 2.31
 -5 5 3 7.65 2.07
 5 -5 -3 10.29 2.78
 -5 5 2 5.88 1.63
 5 -5 -2 6.94 3.35
 -5 5 2 6.22 2.12
 5 -5 -2 7.55 2.35
 -5 5 2 6.31 2.61
 5 -5 -1 98.98 7.22
 -5 5 1 103.16 6.41
 5 -5 -1 103.63 8.72
 -5 5 1 101.82 6.74
 -5 5 1 93.7 7.36
 -5 5 0 117.92 8.42
 5 -5 0 112.11 8.22
 -5 5 0 116.85 7.38
 5 -5 0 120.44 9.89
 -5 5 0 129.71 7.83
 -5 5 0 115.97 7.52
 -5 5 -1 36.27 4.09
 -5 5 -1 33.42 3.24
 -5 5 -1 37.3 3.48
 5 -5 1 45.19 6.47
 5 -5 1 37.3 4.52
 -5 5 -1 34.01 3.01
 -5 5 -2 28.99 3.67
 -5 5 -2 28.49 3.03
 5 -5 2 35.33 6.03
 5 -5 2 33.3 4.15
 -5 5 -2 27.97 2.98
 5 -5 3 39.63 4.16
 -5 5 -3 37.99 3.59
 -5 5 -3 37.14 3.96
 -5 5 -3 39.73 3.42
 5 -5 3 44.53 5.58
 -5 5 -3 44.28 3.48
 -5 5 -4 2.84 2.03
 -5 5 -4 2.54 1.62
 5 -5 4 7.92 3.48
 -5 5 -4 1.18 2.02
 5 -5 4 5.49 2.44
 -5 5 -5 22.24 2.76
 -5 5 -5 25.12 2.78
 5 -5 5 14.82 2.64
 5 -5 5 19.62 3.77
 -5 5 -5 21.55 2.22
 -5 5 -6 120.95 8.12
 -5 5 -6 118.25 8.26
 -5 5 -6 138.32 7.8
 -5 5 -7 218.49 13.09
 -5 5 -7 209.92 12.84
 -5 5 -7 211.93 12.89
 -5 5 -7 228.11 13.09
 -5 5 -8 193.54 11.34
 -5 5 -8 167.73 10.94
 -5 5 -8 202.49 11.28
 -5 5 -8 179.57 11.25
 -5 5 -9 146.2 9.39
 -5 5 -9 152.4 9.24
 -5 5 -10 103.1 6.67
 -5 5 -10 102.76 6.46
 -5 5 -10 94.08 6.43
 -5 5 -11 16.95 2.07
 -5 5 -11 16.6 2.22
 -5 5 -11 16.89 2.02
 -5 5 -11 15.44 2.35
 -5 5 -12 11.7 1.59
 -5 5 -12 11.57 1.58
 -5 5 -12 14.87 1.92
 -5 5 -12 12.58 1.9
 -5 5 -13 20.74 1.72
 -5 5 -13 17.54 1.7
 -5 5 -13 22.19 2.11
 -5 5 -13 19.04 1.99
 -5 5 -14 2.7 1.07
 -5 5 -14 4.28 1.07
 5 -4 -16 2.7 0.43
 5 -4 -15 3.07 0.78
 5 -4 -15 2.65 1.03
 5 -4 -15 2.61 0.62
 5 -4 -14 2.83 1.07
 5 -4 -14 2.81 0.88
 5 -4 -14 1.81 1.26
 5 -4 -14 2.23 0.72
 5 -4 -13 0.09 0.71
 -5 4 13 -0.44 0.75
 5 -4 -13 -0.42 1.22
 5 -4 -13 0.43 0.9
 5 -4 -12 1.99 1.38
 -5 4 12 3.63 0.93
 5 -4 -11 0.69 1.49
 -5 4 11 0.21 0.93
 5 -4 -11 0.33 1.37
 5 -4 -10 0.58 1.57
 -5 4 10 0.95 0.97
 5 -4 -10 1.37 1.41
 5 -4 -9 11.63 1.97
 -5 4 9 12.82 1.87
 -5 4 8 6.78 1.26
 5 -4 -8 9.06 1.92
 -5 4 7 3.05 1.16
 5 -4 -7 3.99 2.31
 5 -4 -7 2.8 1.89
 5 -4 -7 2.45 1.39
 -5 4 6 13.28 2.5
 -5 4 6 10.82 1.53
 -5 4 6 13.32 2.01
 5 -4 -6 13.44 2.56
 5 -4 -6 11.26 2.81
 5 -4 -6 10.71 2.52
 5 -4 -6 13.86 1.87
 5 -4 -5 73.43 5.56
 -5 4 5 66.32 4.35
 -5 4 5 72.4 4.96
 5 -4 -5 55.64 5.73
 5 -4 -5 63.96 4.6
 -5 4 5 67.09 5.56
 5 -4 -4 331.68 19.26
 -5 4 4 299.67 17.9
 -5 4 4 331.04 18.59
 -5 4 4 333.5 19.5
 5 -4 -4 286.2 18.13
 5 -4 -3 507.03 30.86
 5 -4 -3 609.64 31.81
 -5 4 3 496.04 30.46
 5 -4 -3 574.32 32.12
 -5 4 3 592.47 32.55
 5 -4 -2 358.89 21.71
 5 -4 -2 415.12 23.49
 5 -4 -2 369.19 21.62
 -5 4 2 418.47 23.88
 -5 4 2 340.55 20.93
 -5 4 1 254.4 14.35
 -5 4 1 282.18 17.78
 5 -4 -1 300.88 18.92
 -5 4 1 214.76 13.96
 5 -4 -1 246.11 16.02
 -5 4 1 312.6 16.57
 -5 4 0 109.34 7.8
 -5 4 0 69.9 5.07
 5 -4 0 94.34 13.33
 -5 4 0 81.28 5.58
 -5 4 0 88.09 9.53
 5 -4 0 115.45 18.42
 5 -4 1 1.96 4.99
 5 -4 1 -3.19 6.95
 -5 4 -1 3.73 5.44
 -5 4 -1 1.84 2.03
 -5 4 -1 -0.47 1.42
 -5 4 -2 21.32 5.52
 5 -4 2 33.1 6.31
 -5 4 -2 21.34 3.1
 5 -4 2 25.17 4.2
 5 -4 3 40.43 4.23
 -5 4 -3 40.14 4.03
 5 -4 3 40.43 5.59
 -5 4 -3 46.74 5.47
 -5 4 -4 16.99 3.34
 5 -4 4 18.47 2.94
 -5 4 -4 18.89 2.91
 5 -4 4 22.3 3.98
 -5 4 -4 16.47 3
 -5 4 -5 9.41 2.43
 5 -4 5 9.84 2.21
 -5 4 -5 4.48 1.9
 5 -4 5 9.29 3.07
 -5 4 -5 6.58 2.42
 5 -4 6 -0.7 2.43
 -5 4 -6 -0.15 1.54
 -5 4 -6 0.11 1.76
 -5 4 -6 0.82 2.25
 -5 4 -6 0.12 1.77
 5 -4 6 1.06 1.79
 -5 4 -7 2.44 2.22
 -5 4 -7 3.56 2.03
 -5 4 -7 2.78 2.06
 -5 4 -7 2.89 2.11
 -5 4 -8 6.98 2.28
 -5 4 -8 3.55 2.01
 -5 4 -8 8.23 1.97
 -5 4 -9 15.98 2.61
 -5 4 -9 14.92 2.31
 -5 4 -9 18.65 2.64
 -5 4 -9 14.09 2.21
 -5 4 -9 19.29 2.4
 -5 4 -9 10.62 1.85
 -5 4 -9 17.47 2.36
 -5 4 -10 67.97 4.61
 -5 4 -10 63.8 4.31
 -5 4 -10 54.82 3.99
 -5 4 -10 61.55 4.4
 -5 4 -10 54.98 4.1
 -5 4 -10 61.48 4.32
 -5 4 -11 78.63 5.39
 -5 4 -12 41.08 3.2
 -5 4 -12 40.45 3.4
 -5 4 -12 43 3.54
 -5 4 -12 36.23 3.26
 -5 4 -13 28.17 2.34
 -5 4 -13 26.34 2.7
 -5 4 -13 25.31 2.49
 -5 4 -13 23.65 2.4
 -5 4 -14 0.96 1.03
 -5 4 -14 0.85 1.16
 -5 4 -14 1.17 1.23
 -5 4 -14 1.51 1.43
 -5 4 -15 5.74 0.98
 -5 4 -15 4.38 1.01
 -5 4 -15 5.76 1.26
 5 -3 -17 19.79 1.22
 5 -3 -16 10.42 0.95
 5 -3 -16 10.67 0.86
 5 -3 -15 10.03 1.32
 5 -3 -15 9.65 1.01
 5 -3 -15 8.92 1.46
 5 -3 -15 9.48 1.09
 5 -3 -14 3.06 0.68
 5 -3 -14 2.81 0.93
 5 -3 -14 4.72 1.51
 5 -3 -14 2.75 0.84
 5 -3 -14 3.1 1.26
 -5 3 13 9.79 1.16
 5 -3 -13 7.39 1.57
 5 -3 -12 22.74 2.51
 5 -3 -12 28.73 2.49
 -5 3 12 26.17 1.97
 5 -3 -12 21.78 2.04
 5 -3 -11 0.88 1.59
 5 -3 -11 2.04 1.49
 -5 3 11 0.27 1.01
 5 -3 -10 3.91 1.8
 5 -3 -9 24.09 3.12
 -5 3 9 27.95 2.28
 5 -3 -8 9.93 2.69
 5 -3 -8 12.74 2.4
 -5 3 8 10.17 1.46
 5 -3 -7 31.6 4.28
 -5 3 7 29.18 2.44
 5 -3 -6 0.29 2.1
 -5 3 6 0.71 2.8
 -5 3 6 1.99 1.1
 5 -3 -6 -0.75 1.52
 5 -3 -6 3.03 5.51
 -5 3 6 3.99 3.38
 -5 3 5 132.55 9.1
 5 -3 -5 123.14 7.92
 -5 3 5 118.87 9.27
 5 -3 -5 142.78 12.63
 5 -3 -5 114.8 6.87
 -5 3 5 122.97 8.23
 -5 3 4 372.21 19.46
 5 -3 -4 380.97 19.1
 -5 3 4 305.46 19.41
 5 -3 -4 321.03 17.67
 -5 3 4 253.22 17.11
 5 -3 -4 387.96 20.1
 -5 3 4 327.98 18.56
 5 -3 -3 550.26 25.97
 -5 3 3 518.3 27.04
 5 -3 -3 512.21 26.53
 -5 3 3 487.7 26.28
 5 -3 -2 900.24 33.72
 -5 3 2 397.39 27.24
 5 -3 -2 778.31 29.87
 -5 3 2 602.95 29.54
 5 -3 -2 511.57 28.14
 -5 3 2 525.71 28.53
 5 -3 -1 1563.96 58.24
 -5 3 1 800.55 51.81
 5 -3 -1 1400.58 54.52
 -5 3 1 1212.27 54.13
 5 -3 -1 858.36 52.2
 -5 3 1 1078.2 53.09
 5 -3 0 2820.77 104.32
 -5 3 0 1920.81 98.71
 -5 3 0 2281.44 99.91
 -5 3 0 1898.74 98.08
 -5 3 0 1451.28 97.55
 5 -3 0 2376.35 100.17
 5 -3 1 2250.4 79.97
 -5 3 -1 1419.08 74.41
 -5 3 -1 1629.8 75.64
 -5 3 -1 1365.7 73.67
 -5 3 -1 1081.5 73.17
 5 -3 1 2024.26 75.99
 5 -3 2 941.87 42.89
 -5 3 -2 774.99 40.98
 -5 3 -2 1009.24 42.67
 -5 3 -2 714.2 40.07
 -5 3 -2 584.65 39.55
 5 -3 2 845.21 40.76
 -5 3 -3 574.82 33.32
 5 -3 3 614.01 33.81
 -5 3 -3 528.12 32.33
 5 -3 3 548.43 32.44
 5 -3 4 72.86 5.88
 -5 3 -4 87.79 6.19
 -5 3 -4 82.05 9.1
 -5 3 -4 90.68 7.89
 5 -3 4 84.59 7.07
 5 -3 5 2.52 1.94
 -5 3 -5 4.27 2.49
 -5 3 -5 2.53 5.62
 5 -3 5 5.52 2.68
 5 -3 6 14.36 2.97
 -5 3 -6 13.63 3.47
 5 -3 6 12.17 2.07
 -5 3 -6 12.9 2.19
 -5 3 -6 12.34 2.84
 -5 3 -7 3.99 2.01
 -5 3 -7 2.53 2.44
 -5 3 -7 4.38 2.48
 -5 3 -8 4.6 2.28
 -5 3 -8 4.16 2.05
 -5 3 -8 1.39 2.27
 -5 3 -8 0.88 2.29
 -5 3 -9 0.53 2.04
 -5 3 -9 0.96 1.94
 -5 3 -9 1.79 2.31
 -5 3 -9 1.52 2.04
 -5 3 -10 14.45 2.44
 -5 3 -10 11.44 2.07
 -5 3 -11 0.36 2.06
 -5 3 -11 0.07 1.46
 -5 3 -11 2.57 1.83
 -5 3 -11 0.51 1.97
 -5 3 -11 0.91 1.46
 -5 3 -12 6.65 1.53
 -5 3 -12 10.72 2.15
 -5 3 -12 8.17 1.98
 -5 3 -12 10.63 2.52
 -5 3 -13 5.02 1.66
 -5 3 -13 5.39 1.79
 -5 3 -13 5.81 1.71
 -5 3 -13 4.28 2.07
 -5 3 -14 1.15 1.39
 -5 3 -14 0.21 1.39
 -5 3 -14 0.75 1.7
 -5 3 -15 -0.23 1.31
 -5 3 -15 -0.33 1.1
 -5 3 -15 -0.52 1.08
 -5 3 -15 1.44 1.53
 -5 3 -16 0.29 0.95
 -5 3 -16 -0.19 1.17
 5 -2 -17 8.02 0.76
 5 -2 -17 7.08 0.64
 5 -2 -16 2.69 0.58
 5 -2 -16 2.21 0.72
 5 -2 -16 2.08 1.03
 5 -2 -16 2.88 0.54
 5 -2 -15 2.5 0.88
 5 -2 -15 1.67 0.64
 5 -2 -15 1.97 0.82
 5 -2 -15 2.81 1.31
 5 -2 -14 10.09 1.26
 5 -2 -14 11.85 1.65
 5 -2 -14 9.34 1.07
 5 -2 -14 10.07 1.19
 5 -2 -14 11.89 1.91
 5 -2 -13 13.39 2.17
 5 -2 -13 10.47 1.39
 5 -2 -13 11.12 1.85
 5 -2 -12 2.52 1.13
 5 -2 -12 2.91 1.64
 5 -2 -12 4.12 1.62
 5 -2 -11 27.31 2.8
 5 -2 -10 26.12 2.89
 5 -2 -10 28.33 3.18
 5 -2 -10 32.87 3.09
 5 -2 -9 0.91 2.07
 5 -2 -9 3.13 2.23
 5 -2 -9 3.57 2.58
 5 -2 -8 1.95 2.71
 -5 2 8 0.28 2.71
 5 -2 -8 1.14 3.13
 -5 2 7 0.41 1.14
 -5 2 7 0.16 2.87
 5 -2 -7 5.84 4.92
 5 -2 -6 167.81 9.27
 -5 2 6 171.03 9.78
 5 -2 -6 151.87 8.18
 5 -2 -6 154.13 11.59
 5 -2 -5 257.72 12.61
 -5 2 5 235.45 12.38
 5 -2 -5 266.73 14.83
 5 -2 -4 90.63 6.85
 -5 2 4 85.23 6.06
 5 -2 -4 78.05 6.84
 5 -2 -4 80.09 5.26
 5 -2 -3 49.56 4.61
 5 -2 -3 63.42 4.46
 5 -2 -3 64.1 5.98
 5 -2 -2 1.01 2.26
 -5 2 2 4 1.1
 5 -2 -2 4 2.76
 5 -2 -2 8.59 3.95
 5 -2 -1 15.46 2.29
 -5 2 1 13.95 1.58
 5 -2 -1 20.05 3.21
 5 -2 0 187.42 11.83
 5 -2 0 348.05 15.19
 5 -2 0 288.75 12.98
 -5 2 0 183.29 11.59
 5 -2 1 614.11 25.82
 5 -2 1 535.43 23.62
 5 -2 2 968.64 39.18
 5 -2 2 900.88 37.22
 5 -2 3 1654.75 94.35
 5 -2 3 1821.05 95.48
 5 -2 4 1521.79 87.03
 5 -2 4 1675.88 87.99
 -5 2 -4 1582.95 87.21
 5 -2 5 516.29 32.17
 5 -2 5 598.61 33.11
 -5 2 -5 631.58 33.15
 -5 2 -5 614.18 32.55
 5 -2 6 403.66 24.42
 -5 2 -6 452.95 24.88
 5 -2 6 448.58 25.31
 -5 2 -6 472.05 25.83
 -5 2 -7 198.11 12.74
 -5 2 -7 226.77 12.88
 -5 2 -8 30.94 3.53
 -5 2 -8 33.1 3.56
 -5 2 -8 33.36 3.63
 -5 2 -8 41.48 3.63
 -5 2 -9 4.91 2.26
 -5 2 -9 2.79 2.27
 -5 2 -9 4.6 2.37
 -5 2 -9 3.46 2.14
 -5 2 -10 7.48 2.34
 -5 2 -10 7.76 2.36
 -5 2 -10 7.45 2.39
 -5 2 -10 8.02 2.52
 -5 2 -10 5.25 2.13
 -5 2 -11 1.61 2.26
 -5 2 -11 -0.08 1.68
 -5 2 -12 12.76 2.14
 -5 2 -12 15.74 2.41
 -5 2 -12 18.26 2.72
 -5 2 -13 11.34 1.82
 -5 2 -13 12.58 2.31
 -5 2 -13 13.99 2.27
 -5 2 -14 0.57 1.61
 -5 2 -14 0.82 1.22
 -5 2 -14 1.15 1.24
 -5 2 -14 0.77 1.74
 -5 2 -14 1.94 1.4
 -5 2 -15 3.11 1.15
 -5 2 -15 1.11 0.95
 -5 2 -15 1.23 1.33
 -5 2 -15 0.05 1.39
 -5 2 -15 2.09 1.78
 -5 2 -16 -0.24 1.06
 -5 2 -16 1.62 1.38
 -5 2 -16 0.04 0.89
 -5 2 -17 -0.83 0.92
 -5 2 -17 0.61 0.9
 5 -1 -17 -0.18 0.43
 5 -1 -17 -0.15 0.6
 5 -1 -17 -0.18 0.42
 5 -1 -16 0.42 1
 5 -1 -16 0.52 0.52
 5 -1 -16 0.09 0.61
 5 -1 -16 0.68 0.74
 5 -1 -15 0.07 0.86
 5 -1 -15 -0.2 0.76
 5 -1 -15 1.92 1.36
 5 -1 -15 0.28 0.61
 5 -1 -15 0.9 0.72
 5 -1 -15 0.89 0.86
 5 -1 -14 -0.1 0.91
 5 -1 -14 0.69 1.33
 5 -1 -14 1.39 1.67
 5 -1 -13 0.06 1.05
 5 -1 -13 1.37 1.04
 5 -1 -13 1.26 1.58
 5 -1 -13 2.56 1.87
 5 -1 -13 0.92 1.43
 5 -1 -12 27.15 2.63
 5 -1 -12 23.91 2.12
 5 -1 -12 23.85 2.3
 5 -1 -12 28.47 2.93
 5 -1 -11 38.31 3.7
 5 -1 -11 36.56 3.38
 5 -1 -10 64.02 4.54
 5 -1 -10 71.54 5.55
 5 -1 -10 71.82 5.1
 5 -1 -9 170.3 10.46
 5 -1 -9 184.2 11.02
 5 -1 -9 177.73 11.32
 5 -1 -9 146.72 9.92
 5 -1 -8 222.13 13.15
 5 -1 -8 183.99 12.36
 5 -1 -8 220.4 13.75
 -5 1 7 158.15 10.6
 5 -1 -7 166.23 11.12
 5 -1 -7 170.83 11.75
 5 -1 -7 168.13 10.36
 5 -1 -6 416.7 24.53
 5 -1 -6 437.57 25.3
 5 -1 -6 498.21 26.22
 5 -1 -6 413.52 25.46
 5 -1 -5 76.27 6.63
 5 -1 -5 76.5 5.36
 5 -1 -5 85.54 6.39
 5 -1 -4 93.27 6.8
 5 -1 -4 81.26 5.63
 5 -1 -4 85.17 6.65
 5 -1 -3 21.83 2.72
 5 -1 -3 21.72 3.16
 5 -1 -2 253.26 14.17
 5 -1 -2 229.25 14.12
 5 -1 -1 313.56 16.98
 5 -1 -1 276.53 16.7
 5 -1 0 53.13 3.95
 5 -1 0 40.52 3.24
 5 -1 1 46.35 3.78
 5 -1 2 76.95 5.32
 5 -1 3 89.92 5.88
 5 -1 4 201.54 11.79
 5 -1 5 499.85 28.99
 5 -1 5 560.88 29.81
 5 -1 6 852.98 44.91
 5 -1 6 823.82 44.27
 -5 1 -6 879.09 44.58
 -5 1 -7 268.19 16.6
 -5 1 -7 295.92 17.02
 -5 1 -8 167.01 10.81
 -5 1 -8 211.5 11.39
 -5 1 -8 186.18 11.26
 -5 1 -8 193.44 11.52
 -5 1 -9 107.87 7.34
 -5 1 -9 139.29 7.95
 -5 1 -9 118.45 7.78
 -5 1 -9 130.08 8.13
 -5 1 -10 68.39 4.86
 -5 1 -10 73.26 5.23
 -5 1 -10 61.7 4.38
 -5 1 -10 56.58 4.34
 -5 1 -10 68.97 4.89
 -5 1 -10 58.1 4.84
 -5 1 -11 5.74 2.46
 -5 1 -11 7.94 1.63
 -5 1 -11 8.91 2.08
 -5 1 -11 13.45 2.53
 -5 1 -11 6.78 2.18
 -5 1 -11 8.99 2.36
 -5 1 -12 5.26 2.44
 -5 1 -12 0.73 1.53
 -5 1 -13 3.42 1.94
 -5 1 -13 1.73 2.19
 -5 1 -13 1.44 1.46
 -5 1 -13 2.16 1.87
 -5 1 -14 37.42 3.14
 -5 1 -14 33.8 2.94
 -5 1 -15 33.93 2.79
 -5 1 -15 32.97 2.72
 -5 1 -15 34.29 2.92
 -5 1 -15 37.95 2.92
 -5 1 -15 33.12 2.83
 -5 1 -16 8.87 1.86
 -5 1 -16 13.57 1.62
 -5 1 -16 11.35 1.56
 -5 1 -17 22.45 1.74
 -5 1 -17 18.08 1.86
 -5 1 -17 22.21 1.78
 -5 1 -18 2.89 0.81
 -5 1 -18 2.68 0.7
 5 0 -17 0.5 0.41
 5 0 -17 -0.34 0.53
 5 0 -17 -0.12 0.64
 5 0 -16 4.66 0.93
 5 0 -16 3.49 0.66
 5 0 -16 3.64 0.86
 5 0 -16 3.88 0.77
 5 0 -16 4.5 0.86
 5 0 -15 4.52 1.45
 5 0 -15 5.79 1.14
 5 0 -15 5.95 0.79
 5 0 -15 5.2 0.94
 5 0 -15 3.29 0.94
 5 0 -15 4.29 0.97
 5 0 -15 3.27 1.06
 5 0 -14 1.32 1.73
 5 0 -13 11.46 2.09
 5 0 -13 8.09 1.48
 5 0 -13 10.3 1.65
 5 0 -13 10.06 1.38
 5 0 -13 10.95 2.34
 5 0 -13 11.2 1.83
 5 0 -13 11.29 1.73
 5 0 -12 4.09 1.56
 5 0 -12 6.31 1.26
 5 0 -12 4.63 1.65
 5 0 -12 6.28 1.74
 5 0 -12 5.66 1.42
 5 0 -11 13.59 2.8
 5 0 -11 13.42 2.23
 5 0 -11 12.25 2.04
 5 0 -11 9.79 1.77
 5 0 -11 12.66 2.2
 5 0 -10 28.33 3.3
 5 0 -10 27.53 3.12
 5 0 -10 20.83 2.59
 5 0 -10 24.62 2.46
 5 0 -10 26.39 2.65
 5 0 -9 46.67 4.26
 5 0 -9 45.07 4.43
 5 0 -9 41.56 4.1
 5 0 -9 48.69 3.66
 5 0 -9 44.68 3.41
 5 0 -8 180.25 10.54
 5 0 -8 161.97 9.96
 5 0 -8 157.27 9.3
 5 0 -8 140.57 9.04
 5 0 -7 591.08 35.21
 5 0 -7 658.06 35.61
 5 0 -6 1474.46 84.35
 5 0 -6 1541.48 83.9
 5 0 -5 1961.57 104.98
 5 0 -5 1858.37 104.51
 5 0 -4 1953.05 101.61
 5 0 -4 1766.38 101.2
 5 0 -3 1490.27 85.11
 5 0 -3 1523.54 85.34
 5 0 -3 1688.36 85.88
 5 0 -2 949.76 54.43
 5 0 -2 944.5 54.53
 5 0 -1 231.83 13.27
 5 0 -1 214.26 13.21
 5 0 0 12.62 1.74
 5 0 0 16.16 2.29
 5 0 1 44.3 3.58
 5 0 1 53.13 4.64
 5 0 2 315.25 18.6
 5 0 2 358.83 19.41
 5 0 3 99.54 6.44
 5 0 3 112.41 7.24
 5 0 4 7.72 1.83
 5 0 4 7.26 2.47
 5 0 5 1.03 1.42
 5 0 6 29.68 2.45
 -5 0 -7 99.97 6.04
 -5 0 -7 95.82 6.36
 -5 0 -8 43.13 3.77
 -5 0 -8 52.18 4.23
 -5 0 -8 51.44 3.84
 -5 0 -8 47.73 3.46
 -5 0 -9 3.19 2.26
 -5 0 -9 5.57 1.89
 -5 0 -9 3.9 1.96
 -5 0 -9 2.28 1.44
 -5 0 -9 3.89 1.39
 -5 0 -10 21.83 3
 -5 0 -10 18.79 2.55
 -5 0 -10 16.35 2.91
 -5 0 -10 20.79 2.5
 -5 0 -10 13.36 1.94
 -5 0 -10 16 1.95
 -5 0 -11 2 2.38
 -5 0 -11 2.09 1.69
 -5 0 -11 2.09 2.02
 -5 0 -11 0.26 1.42
 -5 0 -11 -0.21 2.53
 -5 0 -11 1.33 1.46
 -5 0 -12 -0.76 2.02
 -5 0 -12 1.57 1.88
 -5 0 -12 0.79 1.43
 -5 0 -12 0.41 2.37
 -5 0 -12 0.25 1.39
 -5 0 -13 1.81 2.15
 -5 0 -13 0.63 1.82
 -5 0 -13 2.3 1.84
 -5 0 -13 1.62 1.47
 -5 0 -14 11.3 2.24
 -5 0 -14 14.34 2.14
 -5 0 -14 10.11 2.05
 -5 0 -14 13.52 1.98
 -5 0 -15 1.84 1.5
 -5 0 -15 1.33 1.62
 -5 0 -15 0.48 1.66
 -5 0 -16 7.89 1.51
 -5 0 -16 8.33 1.59
 -5 0 -16 5.72 1.4
 -5 0 -16 8.75 1.46
 -5 0 -17 0.73 1.08
 -5 0 -17 0.35 1.12
 -5 0 -17 0.97 1.14
 -5 0 -18 -0.03 0.78
 -5 0 -18 0.32 0.7
 5 1 -18 2.69 0.44
 5 1 -17 0.91 0.61
 5 1 -17 0.02 0.6
 5 1 -17 0.25 0.59
 5 1 -17 -0.86 0.76
 5 1 -16 3.11 0.96
 5 1 -16 3.63 0.97
 5 1 -16 2.02 0.61
 5 1 -16 3.49 0.81
 5 1 -16 2.23 0.82
 5 1 -15 0.64 1.36
 5 1 -15 -0.06 1.06
 5 1 -15 1.12 1.05
 5 1 -15 0.8 0.65
 5 1 -15 0.41 0.81
 5 1 -15 0.89 0.88
 5 1 -15 0.42 1.28
 5 1 -14 6.01 1.15
 5 1 -14 5.98 1.97
 5 1 -13 3.5 1.42
 5 1 -13 4.56 1.15
 5 1 -13 5.76 1.72
 5 1 -13 3.61 1.74
 5 1 -13 6.32 2.43
 5 1 -13 2.94 1.48
 5 1 -12 0.43 1.08
 5 1 -12 1.12 1.65
 5 1 -12 1.91 1.59
 5 1 -12 0.41 1.51
 5 1 -12 -0.7 1.88
 5 1 -11 9.2 2.03
 5 1 -11 5.87 2.51
 5 1 -11 6.46 1.72
 5 1 -11 6.98 2.07
 5 1 -11 6.44 1.75
 5 1 -11 9.66 2.18
 5 1 -11 5.73 1.8
 5 1 -10 40.26 3.95
 5 1 -10 34.32 3.48
 5 1 -10 34.79 3.02
 5 1 -10 43.78 3.48
 5 1 -10 36.74 3.11
 5 1 -10 39.59 3.53
 5 1 -10 36.77 3.52
 5 1 -9 85.32 5.74
 5 1 -9 88.7 5.68
 5 1 -9 98.65 6.09
 5 1 -9 83.51 6.61
 5 1 -9 91.18 6.19
 5 1 -8 18.25 1.89
 5 1 -8 19.37 3.73
 5 1 -8 20.4 2.33
 5 1 -8 15.6 2.53
 5 1 -7 17.19 1.73
 5 1 -7 16.78 2.46
 5 1 -6 60.77 5.08
 5 1 -6 61.41 4.6
 5 1 -6 63.02 4.13
 5 1 -5 323.73 18.26
 5 1 -5 305.13 18
 5 1 -5 311.18 17.72
 5 1 -4 1504.53 80.56
 5 1 -4 1407.42 80.21
 5 1 -4 1452.29 80.02
 5 1 -3 1877.92 99.17
 5 1 -3 1786.87 98.78
 5 1 -3 1748.87 98.63
 5 1 -2 888.41 46.72
 5 1 -2 800.78 46.25
 5 1 -2 833.47 46.19
 5 1 -1 2676.66 142.15
 5 1 -1 2546.92 141.68
 5 1 -1 2551.28 141.66
 5 1 0 4012.74 212.29
 5 1 0 3777.05 211.81
 5 1 1 1250.2 67.5
 5 1 1 1195.48 67.03
 5 1 2 1269.66 65.89
 5 1 2 1141.61 65.37
 5 1 3 171.29 10.3
 5 1 3 165.29 9.77
 5 1 4 6.29 1.63
 5 1 4 5.95 2.12
 5 1 5 6.55 1.59
 5 1 5 4.66 2.07
 5 1 6 6.59 1.94
 -5 -1 -6 3.17 1.69
 5 1 6 4.71 1.41
 5 1 7 19.78 2.82
 -5 -1 -7 22.07 2.69
 -5 -1 -7 19.06 2.23
 -5 -1 -8 0.93 2.09
 -5 -1 -8 -0.33 1.58
 -5 -1 -8 1 1.27
 -5 -1 -9 63.29 4.62
 -5 -1 -9 52.25 4.05
 -5 -1 -9 51.19 3.77
 -5 -1 -9 60.6 4.12
 -5 -1 -10 0.81 1.73
 -5 -1 -10 -0.5 2.45
 -5 -1 -10 0.4 1.68
 -5 -1 -10 0.82 1.34
 -5 -1 -10 0.66 2.37
 -5 -1 -11 4.21 1.47
 -5 -1 -11 1.57 2.54
 -5 -1 -11 6.02 1.91
 -5 -1 -12 4 2.53
 -5 -1 -12 1.61 1.5
 -5 -1 -12 0.97 1.41
 -5 -1 -12 0.31 1.8
 -5 -1 -13 22.5 2.39
 -5 -1 -13 23.73 2.28
 -5 -1 -13 20.94 2.5
 -5 -1 -14 73.53 5.57
 -5 -1 -14 93.99 6.05
 -5 -1 -14 86.3 5.46
 -5 -1 -14 91.18 5.69
 -5 -1 -14 86.17 5.77
 -5 -1 -15 135.61 7.95
 -5 -1 -15 117.26 7.6
 -5 -1 -16 36.81 2.74
 -5 -1 -16 35.78 2.94
 -5 -1 -16 27.94 2.63
 -5 -1 -16 37.61 2.88
 -5 -1 -17 53.33 3.55
 -5 -1 -17 59.7 3.45
 -5 -1 -18 30.23 2.1
 -5 -1 -18 26.06 2.01
 5 2 -18 1.07 0.43
 5 2 -17 0.96 0.81
 5 2 -17 0.52 0.65
 5 2 -17 1.33 0.68
 5 2 -16 7.6 1.04
 5 2 -16 7.51 1.25
 5 2 -16 9.36 1.25
 5 2 -16 7.86 1
 5 2 -15 17.56 1.87
 5 2 -15 8.9 1.61
 5 2 -15 11.11 1.29
 5 2 -15 14.19 1.6
 5 2 -15 13.65 1.16
 5 2 -15 12.97 1.34
 5 2 -14 31.32 2.5
 5 2 -14 43.47 3.42
 5 2 -13 75.94 5.17
 5 2 -13 75.86 4.83
 5 2 -13 101.31 6.08
 5 2 -13 103.8 5.82
 5 2 -13 71.51 4.9
 5 2 -13 76.01 5
 5 2 -13 93.51 5.66
 5 2 -12 177.14 10.97
 5 2 -12 181.67 11
 5 2 -12 217.36 11.21
 5 2 -12 228.94 11.58
 5 2 -12 161.52 10.66
 5 2 -12 195.19 11.26
 5 2 -11 39.29 3.27
 5 2 -11 40.8 3.29
 5 2 -11 36.13 3.29
 5 2 -11 48.54 3.93
 5 2 -11 34.27 2.77
 5 2 -11 38.14 3.3
 5 2 -11 47.26 3.65
 5 2 -10 7.95 2.41
 5 2 -10 11.32 2.27
 5 2 -10 11.34 1.75
 5 2 -10 10.57 2.11
 5 2 -10 10.12 1.76
 5 2 -10 11.57 1.86
 5 2 -10 6.65 2.36
 5 2 -10 10.89 2.19
 5 2 -9 6.64 2.31
 5 2 -9 6.26 2.39
 5 2 -9 8.13 1.55
 5 2 -9 6.79 1.88
 5 2 -9 9.33 1.58
 5 2 -9 5.3 3.09
 5 2 -9 7.9 2.05
 5 2 -9 7.12 1.5
 5 2 -8 0.88 1.2
 5 2 -8 0.16 1.78
 5 2 -8 3.42 1.84
 5 2 -8 1.66 1.23
 5 2 -8 3.59 2.12
 5 2 -8 2.31 3.5
 5 2 -8 2.39 1.32
 5 2 -7 103.36 6.61
 5 2 -7 100.14 6.77
 5 2 -7 103.55 6.08
 5 2 -6 219.52 12.63
 5 2 -6 206.65 12.06
 5 2 -6 191.89 12.13
 5 2 -5 261.21 15.06
 5 2 -5 266.95 15.25
 5 2 -5 251.86 15.32
 5 2 -5 291.72 15.99
 5 2 -4 13.67 2.16
 -5 -2 4 11.85 2.34
 5 2 -4 15.43 2.88
 5 2 -4 14.09 1.86
 5 2 -4 14.47 2.03
 5 2 -3 52.25 3.53
 5 2 -3 44.12 3.63
 5 2 -3 50.76 3.61
 -5 -2 3 53.3 4.2
 5 2 -2 53.4 4.29
 5 2 -2 55.4 3.74
 -5 -2 2 56.23 4.38
 5 2 -2 54.6 3.84
 5 2 -1 302.39 17.82
 -5 -2 1 311.73 17.91
 5 2 0 2912.34 160.43
 -5 -2 0 2906.44 160.49
 5 2 1 851.09 46.72
 -5 -2 -1 819.37 46.77
 5 2 2 1793.98 95.8
 -5 -2 -2 1666.33 95.8
 5 2 3 2348.3 125.42
 -5 -2 -3 2191.26 125.43
 5 2 4 1353.16 74.44
 -5 -2 -4 1339.45 74.95
 5 2 5 317.25 17.55
 -5 -2 -5 303.68 18.07
 5 2 5 299.88 18.33
 5 2 6 100.46 6.46
 -5 -2 -6 80.43 5.46
 -5 -2 -6 93.31 5.95
 5 2 6 90.82 5.54
 5 2 7 4.46 2.01
 -5 -2 -7 1.57 1.43
 -5 -2 -7 3.42 2.07
 -5 -2 -8 17.98 2.03
 -5 -2 -8 19.78 2.62
 -5 -2 -9 14.41 1.92
 -5 -2 -9 13.1 2.47
 -5 -2 -9 12.14 1.71
 -5 -2 -10 29.43 2.64
 -5 -2 -10 33.47 3.52
 -5 -2 -10 26.87 2.46
 -5 -2 -10 28.42 2.59
 -5 -2 -11 57.73 4.6
 -5 -2 -11 50.5 3.7
 -5 -2 -11 48.4 3.81
 -5 -2 -12 32.97 2.87
 -5 -2 -12 28.59 2.64
 -5 -2 -12 34.29 3.61
 -5 -2 -13 6.77 1.64
 -5 -2 -14 25.83 2.43
 -5 -2 -14 33 2.93
 -5 -2 -14 25.03 2.56
 -5 -2 -14 27.51 2.64
 -5 -2 -14 28.96 3.18
 -5 -2 -15 6.72 1.57
 -5 -2 -15 11.12 1.92
 -5 -2 -15 12.44 2.37
 -5 -2 -15 11.25 1.83
 -5 -2 -16 13.77 1.8
 -5 -2 -16 13.52 1.82
 -5 -2 -16 12.58 1.65
 -5 -2 -17 32.78 2.25
 -5 -2 -17 28.28 2.27
 -5 -2 -17 27.55 2.38
 -5 -2 -18 61.52 3.97
 -5 -2 -18 68.87 4.07
 -5 -2 -19 49.75 3.04
 5 3 -18 2.83 0.46
 5 3 -17 0.46 0.83
 5 3 -17 0.27 0.64
 5 3 -16 1.19 0.99
 5 3 -16 0.67 1.04
 5 3 -16 2.72 0.85
 5 3 -15 13.11 1.34
 5 3 -15 13.03 1.58
 5 3 -15 14.48 1.85
 5 3 -15 15.76 1.92
 5 3 -15 16.8 1.49
 5 3 -14 27.41 2.78
 5 3 -13 99.46 5.92
 5 3 -13 82.19 5.65
 5 3 -13 75.07 5.22
 5 3 -13 96.96 5.9
 5 3 -13 91.36 5.53
 5 3 -13 73.87 5
 5 3 -13 75.68 5.13
 5 3 -12 199.49 11.3
 5 3 -12 202.13 11.6
 5 3 -12 178.89 11.33
 5 3 -12 177.58 11.12
 5 3 -11 223.46 15.86
 5 3 -11 284.16 15.81
 5 3 -11 334.99 16.75
 5 3 -11 283.59 16.25
 5 3 -11 316.13 16.2
 5 3 -11 331.14 16.63
 5 3 -11 262.83 16.13
 5 3 -11 267.26 16.06
 5 3 -10 303.5 21.04
 5 3 -10 373.59 21.29
 5 3 -10 383.12 20.89
 5 3 -10 359.74 21.24
 5 3 -10 399.55 21.68
 5 3 -10 362.62 21.42
 5 3 -10 436.1 21.65
 5 3 -10 400.99 21.22
 5 3 -9 311.91 17.61
 5 3 -9 320.3 18.1
 5 3 -9 300.79 17.36
 5 3 -9 269.04 17.61
 5 3 -9 316.24 17.27
 5 3 -9 312.52 18.4
 5 3 -9 299.52 17.98
 5 3 -9 360.5 18.11
 5 3 -8 552.17 31.73
 5 3 -8 485.77 31.3
 5 3 -8 564.87 31.06
 5 3 -8 559.44 30.99
 5 3 -8 552.54 31.29
 5 3 -8 520.01 31.3
 5 3 -7 446.26 24.82
 5 3 -7 427.05 25.46
 5 3 -7 453.84 25.08
 5 3 -7 438 24.86
 5 3 -7 404.49 25.08
 5 3 -6 180.16 10.1
 5 3 -6 148.44 9.12
 5 3 -6 157.04 9.56
 5 3 -5 185.05 10.67
 5 3 -5 197.45 11.46
 5 3 -5 167.87 10.86
 5 3 -5 175.68 10.49
 -5 -3 5 208.14 11.23
 -5 -3 4 68.89 4.96
 5 3 -4 63.68 4.35
 5 3 -4 65.12 5.13
 5 3 -4 67.43 4.55
 -5 -3 3 519.74 26.83
 5 3 -3 457.49 26.2
 5 3 -3 474.54 26.96
 5 3 -3 450.13 26.32
 -5 -3 2 447.01 23.28
 5 3 -2 389.45 22.65
 5 3 -2 394.13 22.74
 5 3 -2 412.33 23.44
 5 3 -1 125.04 8.72
 -5 -3 1 138.42 8.47
 5 3 0 2.92 2.65
 -5 -3 0 0.09 2.09
 5 3 1 2.59 2.52
 -5 -3 -1 3.29 2.25
 5 3 2 2.61 2.56
 -5 -3 -2 3.31 2.28
 5 3 3 488.54 29.39
 -5 -3 -3 530.63 29.13
 5 3 4 519.97 31.7
 5 3 4 571.56 31
 -5 -3 -4 553.42 31.51
 5 3 5 36.75 2.74
 -5 -3 -5 34.06 3.3
 5 3 5 31.88 3.59
 -5 -3 -5 26.84 2.8
 5 3 6 106.88 6.86
 5 3 6 123 7.69
 -5 -3 -6 120.7 7.52
 -5 -3 -6 114.08 7.15
 -5 -3 -7 1.92 1.22
 5 3 7 4.59 2.14
 -5 -3 -7 2.01 1.79
 -5 -3 -7 1.95 1.85
 -5 -3 -8 287.29 18.21
 -5 -3 -8 332.99 18.72
 -5 -3 -9 1.59 1.52
 -5 -3 -9 2.22 1.38
 -5 -3 -9 1.98 2.21
 -5 -3 -9 2.09 1.4
 -5 -3 -10 18.69 1.98
 -5 -3 -10 18.19 2.86
 5 3 10 15.25 2.05
 -5 -3 -10 14.89 1.93
 -5 -3 -11 10.56 2.65
 -5 -3 -11 8.46 1.72
 -5 -3 -11 5.7 4.33
 -5 -3 -11 8.25 1.62
 -5 -3 -12 -0.2 2.34
 -5 -3 -12 0.73 1.63
 -5 -3 -12 4.93 4.59
 -5 -3 -12 0.74 1.4
 -5 -3 -13 21.05 3.01
 -5 -3 -13 23.29 2.42
 -5 -3 -13 26.45 3.99
 -5 -3 -13 24.66 2.34
 -5 -3 -14 13.67 1.91
 -5 -3 -14 17.55 2.08
 -5 -3 -14 19.98 2.75
 -5 -3 -14 18.4 1.87
 -5 -3 -15 2.34 1.27
 -5 -3 -15 5.48 1.99
 -5 -3 -15 3.17 1.49
 -5 -3 -15 1.88 1.48
 -5 -3 -16 1.36 1.22
 -5 -3 -16 3.2 1.33
 -5 -3 -16 1.86 1.12
 -5 -3 -17 12.95 1.41
 -5 -3 -17 11.28 1.3
 -5 -3 -17 11.84 1.53
 -5 -3 -18 0.12 0.93
 -5 -3 -19 8.58 0.93
 5 4 -17 1 0.64
 5 4 -17 0.44 0.76
 5 4 -16 0.66 1
 5 4 -16 1.08 0.84
 5 4 -16 0.62 0.97
 5 4 -15 1.82 0.99
 5 4 -15 4.63 1.09
 5 4 -15 3.96 1.45
 5 4 -15 6.95 1.61
 5 4 -15 5.72 1.23
 5 4 -14 2.91 1.23
 5 4 -14 3.92 1.62
 5 4 -13 23.89 2.55
 5 4 -13 20.52 2.25
 5 4 -13 17.93 2.23
 5 4 -13 18.58 2
 5 4 -13 18.85 2.56
 5 4 -13 15 1.98
 5 4 -13 22.44 2.46
 5 4 -12 0.56 1.55
 5 4 -12 -1.24 1.59
 5 4 -12 0.71 1.82
 5 4 -12 0.47 1.41
 5 4 -12 -0.12 1.5
 5 4 -12 1.71 1.95
 5 4 -12 1.23 1.57
 5 4 -12 0.92 1.21
 5 4 -12 0.6 2.05
 5 4 -12 0.66 1.64
 5 4 -11 13.87 2.14
 5 4 -11 14.3 1.88
 5 4 -11 15.66 2.39
 5 4 -11 12.94 2.01
 5 4 -11 9.71 2.03
 5 4 -11 10.72 2.04
 5 4 -11 15.42 2.48
 5 4 -11 12.73 2
 5 4 -11 10.04 2.7
 5 4 -10 154.49 10.31
 5 4 -10 167.87 10.27
 5 4 -10 181.09 10.99
 5 4 -10 180.36 10.17
 5 4 -10 144.46 10.11
 5 4 -10 170.1 9.72
 5 4 -10 184.51 10.59
 5 4 -10 154.4 10.22
 5 4 -10 176.74 9.85
 5 4 -10 194.33 10.65
 5 4 -9 429.53 23.14
 5 4 -9 362.36 23.13
 5 4 -9 412.02 24.01
 5 4 -9 405.36 23.51
 5 4 -9 476.1 24.44
 5 4 -9 442.07 23.44
 5 4 -9 355.83 23.53
 5 4 -9 439.51 23.06
 5 4 -9 472.5 23.94
 5 4 -9 371.3 23.45
 5 4 -9 458.85 23.91
 5 4 -8 741.16 34.48
 5 4 -8 672.61 34.45
 5 4 -8 601.76 32.98
 5 4 -8 603.9 33.63
 5 4 -8 510.99 33.26
 5 4 -8 555.17 33.29
 5 4 -8 728.15 33.8
 5 4 -8 605.41 32.93
 5 4 -8 542.85 33.06
 5 4 -8 600.69 33.25
 5 4 -7 1278.2 67.93
 5 4 -7 1076.63 67.75
 5 4 -7 1217.16 67.67
 5 4 -7 1140.42 67.95
 5 4 -7 1234.22 68.29
 5 4 -7 1213.07 67.64
 5 4 -6 1608.28 90.5
 5 4 -6 1692.08 90.82
 -5 -4 5 1755.36 90.56
 5 4 -5 1768.03 90.9
 5 4 -5 1521.37 89.93
 5 4 -5 1752.28 90.17
 5 4 -5 1515.02 90.18
 -5 -4 4 1375.53 72.9
 5 4 -4 1444.59 72.34
 5 4 -4 1208.74 72.22
 5 4 -4 1442.99 73.23
 5 4 -4 1250.71 72.47
 5 4 -4 1257.73 72.39
 5 4 -3 317.83 18.14
 5 4 -3 313.09 17.44
 5 4 -3 291.63 17.3
 5 4 -2 204.47 12.44
 5 4 -2 208.31 11.72
 5 4 -2 191.98 11.64
 5 4 -1 463.67 26.83
 5 4 -1 491.86 26.16
 5 4 -1 443.12 26.08
 5 4 0 584.47 30.28
 5 4 0 504.42 29.45
 5 4 1 209.33 13.06
 5 4 1 213.81 12.27
 5 4 2 1.56 2.53
 5 4 2 2.81 1.7
 5 4 3 29.4 3.56
 5 4 3 29.97 2.75
 5 4 4 9.44 2.87
 5 4 4 11.01 1.91
 5 4 5 5.49 2.6
 -5 -4 -5 2.42 1.64
 5 4 5 3.54 1.7
 -5 -4 -6 10.18 2.33
 5 4 6 9.9 2.64
 -5 -4 -6 10.09 2
 5 4 6 8.85 1.89
 5 4 7 63.17 4.46
 -5 -4 -7 67.44 4.97
 5 4 7 69.21 5.16
 -5 -4 -8 303.08 17.5
 -5 -4 -9 55.19 4.21
 -5 -4 -9 60.47 4.54
 5 4 9 62.65 4.53
 5 4 10 43.03 3.61
 -5 -4 -10 40.59 3.68
 -5 -4 -10 34.86 3.14
 -5 -4 -11 138.5 9.38
 -5 -4 -11 151.86 9.2
 5 4 11 151 9.59
 -5 -4 -11 154.94 9.74
 -5 -4 -12 302.44 15.22
 -5 -4 -12 232.24 15.16
 -5 -4 -12 265.21 15.01
 5 4 12 227.56 15.17
 -5 -4 -12 285.38 15.57
 -5 -4 -12 329.03 18.71
 -5 -4 -13 189.15 10.8
 -5 -4 -13 165.85 12.53
 -5 -4 -14 80.56 6.56
 -5 -4 -14 76.94 5.17
 -5 -4 -15 28.84 2.2
 -5 -4 -15 22.14 2.17
 -5 -4 -16 -1.1 1.02
 -5 -4 -16 -1.09 0.96
 -5 -4 -17 9.96 1.37
 -5 -4 -18 5.33 1.02
 -5 -4 -19 1.64 0.64
 5 5 -17 17.15 1.22
 5 5 -16 8.41 1.01
 5 5 -16 5.96 1.11
 5 5 -15 6.17 1.28
 5 5 -15 5.45 1.14
 5 5 -15 6.24 1.22
 5 5 -15 6.16 1.13
 5 5 -14 12.32 1.98
 5 5 -14 12.4 1.68
 5 5 -14 11.84 1.8
 5 5 -14 13.37 1.74
 5 5 -14 12.85 1.63
 5 5 -14 11.23 1.56
 5 5 -13 7.06 1.61
 5 5 -13 5.77 1.76
 5 5 -13 5.65 1.49
 5 5 -13 6.93 1.57
 5 5 -12 33.99 2.76
 5 5 -12 27.62 2.55
 5 5 -12 31.96 2.96
 5 5 -12 32.16 3.06
 5 5 -12 32.88 3.25
 5 5 -12 31.21 2.72
 5 5 -12 28.89 2.73
 5 5 -12 31.18 2.99
 5 5 -11 82.41 6.12
 5 5 -11 87.59 5.29
 5 5 -11 83.42 5.59
 5 5 -11 83.14 5.53
 5 5 -11 69.81 5.52
 5 5 -11 78.76 5.73
 5 5 -11 90.32 5.14
 5 5 -11 88.06 5.85
 5 5 -11 86.6 5.51
 5 5 -10 5.86 2.3
 5 5 -10 2.26 1.91
 5 5 -10 5.01 1.49
 5 5 -10 3.15 2.12
 5 5 -10 3.41 1.91
 5 5 -10 3.16 1.58
 5 5 -10 1.85 1.6
 5 5 -10 5.15 1.61
 5 5 -10 3.47 1.69
 5 5 -10 2.28 1.35
 5 5 -10 4.96 1.91
 5 5 -10 2.9 1.86
 5 5 -9 5.73 2.25
 5 5 -9 5.79 1.88
 5 5 -9 3.15 1.41
 5 5 -9 3.05 2.46
 5 5 -9 4.45 2.25
 5 5 -9 5.49 1.54
 5 5 -9 3.42 1.68
 5 5 -9 6.12 1.64
 5 5 -9 7.03 1.37
 5 5 -9 5.94 1.98
 5 5 -9 6.01 2.62
 5 5 -9 3.43 1.91
 5 5 -8 20.39 2.54
 5 5 -8 20.26 3.19
 5 5 -8 13.03 3.28
 5 5 -8 13.42 2.26
 5 5 -8 21.35 2.91
 5 5 -8 17.54 1.99
 5 5 -8 19.85 3.58
 5 5 -8 19.14 2.19
 5 5 -8 22.06 1.85
 5 5 -8 16.32 2.18
 5 5 -8 16.36 2.35
 5 5 -8 17.98 1.79
 5 5 -7 18.11 4
 5 5 -7 16.68 2.21
 5 5 -7 21.39 2.77
 5 5 -7 21.42 2.04
 5 5 -7 18.22 1.72
 5 5 -7 18.66 1.77
 5 5 -7 16.84 2.23
 5 5 -7 22.45 3.49
 5 5 -7 18.6 2.44
 5 5 -7 14.07 2.01
 5 5 -7 17.8 2.48
 5 5 -6 374.24 22.66
 5 5 -6 373.13 22.1
 5 5 -6 390.57 22.9
 5 5 -6 375.98 22.1
 5 5 -6 360.52 22.47
 5 5 -6 449.07 22.75
 5 5 -6 420.6 22.43
 5 5 -5 691.08 41.09
 5 5 -5 721.89 41.31
 5 5 -5 821.64 41.38
 5 5 -4 1027.84 60.9
 5 5 -4 1138.13 60.97
 5 5 -4 1052.15 61.06
 5 5 -4 1213.75 61.2
 5 5 -3 1573.1 84.77
 5 5 -3 1439.1 84.75
 5 5 -3 1647.97 85.03
 5 5 -3 1520.58 84.95
 5 5 -2 1198.59 62.19
 5 5 -2 1041.9 62.12
 5 5 -2 1071.42 62.27
 5 5 -2 1221.67 63.22
 5 5 -2 1170.23 62.42
 5 5 -1 1163.92 58.53
 5 5 -1 1052.36 58.61
 5 5 -1 1126.28 59.48
 5 5 0 928.83 51.75
 5 5 0 910.14 52.55
 5 5 0 812.51 51.76
 5 5 1 228.2 11.92
 5 5 1 204.11 12.8
 5 5 2 277.73 14.61
 5 5 2 237.98 14.54
 5 5 2 234.28 15.31
 5 5 3 14.75 2.42
 5 5 3 16.11 3.24
 5 5 4 -0.07 1.96
 5 5 4 1.21 2.83
 5 5 5 2.74 1.98
 -5 -5 -6 174.94 11.28
 5 5 6 227.04 11.67
 -5 -5 -7 74.23 5.39
 5 5 7 91.76 5.52
 -5 -5 -8 2.28 1.91
 5 5 8 2.01 3.2
 5 5 9 1.44 2.96
 -5 -5 -9 7.82 4.36
 -5 -5 -9 4.54 1.98
 -5 -5 -9 1.71 1.28
 -5 -5 -10 8.49 5.36
 5 5 10 5 2.89
 -5 -5 -10 2.92 1.98
 -5 -5 -10 4.46 1.62
 5 5 11 137.51 8.34
 -5 -5 -11 136.75 7.96
 -5 -5 -12 204.94 12.94
 5 5 12 173.14 10.2
 -5 -5 -12 192.59 10.13
 -5 -5 -13 230.28 13.97
 -5 -5 -13 211.15 11.86
 5 5 13 187.44 12.12
 -5 -5 -14 279.58 15.57
 -5 -5 -14 258.25 13.83
 -5 -5 -14 218.86 14
 5 5 14 231.97 13.99
 -5 -5 -15 234.33 13.55
 -5 -5 -16 118.86 7.16
 -5 -5 -17 118.12 7.01
 -5 -5 -18 37.79 2.56
 -5 -5 -19 14.73 1.17
 5 6 -16 38.29 2.48
 5 6 -16 37.82 2.41
 5 6 -15 73.25 4.51
 5 6 -15 64.13 4.48
 5 6 -14 99.51 6.79
 5 6 -14 108.26 6.99
 5 6 -14 116.7 6.8
 5 6 -14 111.71 6.8
 5 6 -14 129.72 6.85
 5 6 -13 127.48 6.92
 5 6 -13 114.81 6.85
 5 6 -13 113.49 7.34
 5 6 -13 103.43 6.66
 5 6 -13 108.93 6.92
 5 6 -12 46.91 3.26
 5 6 -12 38.02 3.6
 5 6 -12 36.96 3.43
 5 6 -12 41.57 2.8
 5 6 -12 43.46 3.14
 5 6 -12 37 3.25
 5 6 -12 35.99 3.18
 5 6 -12 39.5 3.15
 5 6 -12 42.95 3
 5 6 -11 6.69 1.58
 5 6 -11 6.11 1.76
 5 6 -11 9.42 2.17
 5 6 -11 7.18 1.62
 5 6 -11 6.17 1.89
 5 6 -11 8.8 1.45
 5 6 -11 8 1.85
 5 6 -11 5.59 2.14
 5 6 -11 8.2 1.66
 5 6 -11 9.49 1.61
 5 6 -11 9.4 1.94
 5 6 -10 2.74 2.04
 5 6 -10 1 2.29
 5 6 -10 3.46 1.85
 5 6 -10 1.85 1.38
 5 6 -10 0.56 1.33
 5 6 -10 1.78 1.41
 5 6 -10 1.88 1.75
 5 6 -10 1.98 1.36
 5 6 -10 1.62 1.75
 5 6 -10 2.93 1.79
 5 6 -10 2.32 2.55
 5 6 -9 34.41 3.53
 5 6 -9 35.75 3.32
 5 6 -9 29.68 3.11
 5 6 -9 35 3.49
 5 6 -9 34.11 2.92
 5 6 -9 38.21 2.68
 5 6 -9 35.76 2.8
 5 6 -9 31.64 3.04
 5 6 -9 30.71 3.11
 5 6 -9 40.4 4.18
 5 6 -9 36.57 4.07
 5 6 -9 39.12 2.71
 5 6 -9 39.2 3.38
 5 6 -8 84.83 5.07
 5 6 -8 104.28 9.65
 5 6 -8 75.16 5.81
 5 6 -8 80.23 5.6
 5 6 -8 65.3 5.47
 5 6 -8 87.31 6.16
 5 6 -8 82.22 5.34
 5 6 -8 85.01 5.07
 5 6 -8 84.48 5.47
 5 6 -8 78.57 5.23
 5 6 -8 77.42 5.54
 5 6 -8 96.98 6.9
 5 6 -8 98.2 6.76
 5 6 -8 91.4 5.77
 5 6 -7 71.15 4.43
 5 6 -7 113.26 11.63
 5 6 -7 63.78 5.3
 5 6 -7 70.6 5.01
 5 6 -7 59.73 4.83
 5 6 -7 75.78 6.1
 5 6 -7 72.72 4.69
 5 6 -7 78.66 4.99
 5 6 -7 62.75 4.54
 5 6 -7 101.45 7.26
 5 6 -7 66.14 4.97
 5 6 -7 73.9 4.47
 5 6 -7 94.04 6.46
 5 6 -7 79.11 5.22
 5 6 -6 11.17 2.26
 5 6 -6 7.15 1.88
 5 6 -6 11.82 2.35
 5 6 -6 9.67 4
 5 6 -6 6.24 1.78
 5 6 -6 15.09 4.82
 5 6 -6 15.53 7.82
 5 6 -6 8.55 1.66
 5 6 -6 9.08 2.03
 5 6 -6 9.88 1.34
 5 6 -6 6.95 1.5
 5 6 -5 222.45 11.01
 5 6 -5 149.9 9.1
 5 6 -5 127.08 8.06
 5 6 -5 131.41 8.13
 5 6 -5 285.53 12.59
 5 6 -5 145.25 8.55
 5 6 -5 112.02 8.66
 5 6 -5 257.45 13.55
 5 6 -5 192.44 8.91
 5 6 -5 130.3 8.64
 5 6 -5 129.6 8.55
 5 6 -4 15.56 2.27
 5 6 -4 14.38 2.29
 5 6 -4 17.72 2.83
 5 6 -4 17.57 2.4
 5 6 -3 169.81 10.56
 5 6 -3 169.09 10.59
 5 6 -3 198.2 12.18
 5 6 -3 204.7 11.05
 5 6 -3 181.33 10.74
 5 6 -2 145.48 8.58
 5 6 -2 135.07 8.26
 5 6 -2 124.65 8.1
 5 6 -2 136.54 8.1
 5 6 -1 428.8 26.15
 5 6 -1 465.08 26.16
 5 6 -1 457.15 26.43
 5 6 -1 455.36 26.3
 5 6 0 334.47 19.57
 5 6 0 320.47 19.26
 5 6 1 180.02 10.64
 5 6 1 153.16 9.9
 5 6 1 162.59 9.69
 5 6 2 281.61 17.54
 5 6 2 302.93 17.34
 5 6 3 160.45 9.57
 5 6 3 133.68 8.72
 5 6 3 139.26 8.46
 5 6 4 1.14 2.13
 5 6 4 0.61 1.85
 5 6 5 95.75 7.49
 5 6 5 95.94 6.43
 5 6 6 323.36 19.07
 5 6 6 301.05 17.82
 5 6 7 230.66 15.47
 5 6 7 429.86 18.28
 5 6 8 87.57 8.48
 -5 -6 -8 71.65 8.19
 -5 -6 -9 54.73 4.1
 5 6 9 69 6.88
 -5 -6 -9 70.69 8.13
 -5 -6 -10 23.31 2.56
 5 6 10 27.55 4.76
 -5 -6 -10 19.48 2.47
 -5 -6 -11 31.12 2.76
 5 6 11 31.44 4.06
 -5 -6 -11 20.38 2.63
 -5 -6 -11 36.55 5.94
 -5 -6 -12 2.24 1.57
 -5 -6 -12 -0.53 3.49
 5 6 12 2.15 2.52
 -5 -6 -12 0.24 1.54
 5 6 13 -0.32 2.06
 -5 -6 -13 2.85 2.84
 -5 -6 -14 38.55 3.27
 -5 -6 -14 46.32 3.01
 5 6 14 41.55 3.4
 -5 -6 -15 47.27 3.55
 -5 -6 -15 51.48 3.24
 5 6 16 47.44 3.12
 -5 -6 -17 116.28 6.86
 -5 -6 -18 162.3 9.25
 -5 -6 -19 116.74 6.62
 5 7 -15 33.2 2.22
 5 7 -15 30.48 2.09
 5 7 -14 88.05 5.03
 5 7 -14 90.49 4.95
 5 7 -13 97.77 6.74
 5 7 -13 115.38 6.81
 5 7 -13 101.25 6.59
 5 7 -13 129.87 6.8
 5 7 -13 119.33 7.16
 5 7 -13 132.37 6.92
 5 7 -13 106.57 6.71
 5 7 -12 125.28 7.17
 5 7 -12 110.79 7.25
 5 7 -11 387.95 22.17
 5 7 -11 447.76 22.76
 5 7 -11 335.27 22.17
 5 7 -11 362.45 22.26
 5 7 -11 338.98 21.99
 5 7 -11 423.86 21.99
 5 7 -11 361.62 22.54
 5 7 -11 419.54 21.89
 5 7 -11 386.37 22.1
 5 7 -11 420.4 22.56
 5 7 -11 452.59 22.45
 5 7 -10 237.98 14.09
 5 7 -10 203.35 14.07
 5 7 -10 289.03 15
 5 7 -10 252.55 14.51
 5 7 -10 223.93 14.02
 5 7 -10 258.51 13.86
 5 7 -10 218.71 14.49
 5 7 -10 223.75 13.95
 5 7 -10 267.72 13.81
 5 7 -10 256.13 14.5
 5 7 -10 261.93 14.38
 5 7 -9 189.72 10.03
 5 7 -9 143.45 9.55
 5 7 -9 153.7 9.5
 5 7 -9 175.81 10.32
 5 7 -9 169.62 9.27
 5 7 -9 169.9 11.07
 5 7 -9 140.36 9.93
 5 7 -9 172.7 9.26
 5 7 -9 147.91 9.35
 5 7 -9 130.07 9.54
 5 7 -9 191.76 10.78
 5 7 -8 271.46 14.32
 5 7 -8 229.15 14
 5 7 -8 228.09 13.8
 5 7 -8 249.62 13.76
 5 7 -8 257.48 14.6
 5 7 -8 207.3 14.07
 5 7 -8 242.68 13.43
 5 7 -8 220.72 15.13
 5 7 -8 248.56 13.45
 5 7 -8 185.55 13.67
 5 7 -8 305.45 15.48
 5 7 -7 141.24 8.24
 5 7 -7 136.56 10.22
 5 7 -7 122.66 8.96
 5 7 -7 138.64 8.87
 5 7 -7 145.14 8.81
 5 7 -7 151.49 9.29
 5 7 -7 152.53 8.6
 5 7 -7 155.61 9.63
 5 7 -7 122.64 8.87
 5 7 -7 153.3 8.95
 5 7 -7 128.26 8.58
 5 7 -7 142.32 8.28
 5 7 -6 41.66 3.95
 5 7 -6 46.19 3.8
 5 7 -6 40.11 3.52
 5 7 -6 44.83 5.65
 5 7 -6 55.51 4.94
 5 7 -6 48.92 3.32
 5 7 -6 48.72 3.2
 5 7 -6 43.09 3.9
 5 7 -6 57.23 4.25
 5 7 -6 47.05 3.94
 5 7 -6 51.28 5.02
 5 7 -5 67.81 5.76
 5 7 -5 94.34 7.15
 5 7 -5 77.7 5.47
 5 7 -5 79.03 5.25
 5 7 -5 96.3 6.91
 5 7 -5 87.35 5.14
 5 7 -5 76.75 5.72
 5 7 -5 79.08 5.82
 5 7 -5 95.13 7.47
 5 7 -5 91.42 5.88
 5 7 -4 207.46 12.5
 5 7 -4 195.17 12.84
 5 7 -4 202.77 12.39
 5 7 -4 193.94 12.99
 5 7 -4 215.25 12.42
 5 7 -4 223.64 13
 5 7 -3 61.52 4.05
 5 7 -3 137.5 8.7
 5 7 -3 72.92 5.59
 5 7 -3 82.91 5.68
 5 7 -3 54.18 4.05
 5 7 -3 70.73 4.25
 5 7 -3 130.89 6.39
 5 7 -3 58.81 4.61
 5 7 -3 61.39 4.6
 5 7 -2 15.35 2.25
 5 7 -2 16.82 1.58
 5 7 -2 16.99 2.25
 5 7 -2 18.82 1.72
 5 7 -2 21.46 3.16
 5 7 -1 77.07 5.66
 5 7 -1 64.93 4.92
 5 7 -1 70.95 4.96
 5 7 0 0.78 4.05
 5 7 0 -0.9 2.47
 5 7 0 0.27 1.73
 5 7 1 114.13 7.66
 5 7 1 119.8 8.16
 5 7 2 126.82 8.44
 5 7 2 140.57 9.04
 5 7 3 7.09 2.68
 5 7 3 10.51 1.89
 5 7 4 91.58 6.31
 5 7 4 108.16 7.07
 -5 -7 -5 348.2 23.83
 5 7 5 312.7 21.74
 5 7 5 401.48 22.83
 5 7 5 411.06 23.45
 5 7 5 370.94 22.46
 -5 -7 -6 172.47 14.06
 5 7 6 162.5 11.48
 5 7 6 199.12 12.42
 5 7 7 491.38 24.03
 -5 -7 -7 361.76 23.41
 5 7 7 288.98 19.83
 5 7 7 466.92 20.8
 -5 -7 -8 323.41 19.55
 5 7 8 294.53 15.24
 5 7 9 124.66 8.17
 5 7 9 127.99 8.14
 -5 -7 -10 81.09 7.83
 5 7 10 66.42 4.45
 5 7 10 81.59 6.59
 -5 -7 -11 0.58 1.73
 5 7 11 2.48 1.72
 -5 -7 -11 0.82 3.77
 5 7 11 1.72 3.03
 5 7 12 5.26 2.47
 -5 -7 -12 8.9 3.38
 5 7 13 13.2 1.8
 5 7 13 10.5 2.28
 -5 -7 -13 10.58 1.86
 -5 -7 -13 9.83 3.03
 5 7 14 21.42 2.35
 -5 -7 -14 18.37 2.15
 -5 -7 -14 23.14 1.87
 5 7 15 13.36 1.76
 -5 -7 -15 15.9 1.77
 -5 -7 -15 15.67 1.37
 -5 -7 -16 6.16 1.2
 5 7 16 4.7 1.14
 -5 -7 -17 0.51 0.57
 5 7 17 0.81 0.71
 -5 -7 -17 1.15 0.81
 -5 -7 -18 17.84 1.36
 5 8 -13 2.32 1.23
 5 8 -13 2.1 0.88
 5 8 -13 3.21 1.1
 5 8 -13 1.27 0.78
 5 8 -12 2.29 0.97
 5 8 -12 1.8 1.47
 5 8 -12 1.35 1.19
 5 8 -12 1.95 1.08
 5 8 -12 1.78 1.01
 5 8 -12 1.17 0.99
 5 8 -11 69.24 4.74
 5 8 -11 75.3 4.93
 5 8 -11 71.49 4.47
 5 8 -11 74.36 5.07
 5 8 -10 157.68 8.88
 5 8 -10 169.52 9.31
 5 8 -10 144.73 9.21
 5 8 -10 133.26 8.68
 5 8 -10 160.52 9.48
 5 8 -10 116.39 8.66
 5 8 -10 156.03 8.54
 5 8 -10 139.86 8.8
 5 8 -10 158.08 9.21
 5 8 -10 155.87 8.58
 5 8 -9 111.57 6.88
 5 8 -9 93.98 6.83
 5 8 -9 122.8 7.83
 5 8 -9 96.52 7.2
 5 8 -9 125.09 6.73
 5 8 -9 106.37 7.1
 5 8 -9 107.37 7.37
 5 8 -9 118.91 7.42
 5 8 -9 113.39 7.03
 5 8 -9 122.61 6.72
 5 8 -8 261.94 14.95
 5 8 -8 288.96 14.77
 5 8 -8 219.34 15.24
 5 8 -8 287.8 15.26
 5 8 -8 204.8 14.89
 5 8 -8 283.61 16.05
 5 8 -8 285.98 14.78
 5 8 -8 240.21 15.37
 5 8 -8 264.95 15.55
 5 8 -7 430.68 27.85
 5 8 -7 414.82 27.78
 5 8 -7 557.65 27.87
 5 8 -7 532.37 28.24
 5 8 -7 559.07 28.99
 5 8 -7 397.23 27.43
 5 8 -7 510.29 27.31
 5 8 -7 525.75 27.28
 5 8 -7 516.22 27.54
 5 8 -7 467.54 28.44
 5 8 -7 511.93 27.96
 5 8 -6 403.32 21.36
 5 8 -6 276.03 19.42
 5 8 -6 362.25 19.34
 5 8 -6 364.38 19.26
 5 8 -6 346.96 19.91
 5 8 -6 423.6 20.13
 5 8 -6 369.38 20.32
 5 8 -6 277.34 19.77
 5 8 -6 336.12 20.56
 5 8 -5 256.45 14.33
 5 8 -5 269 14.44
 5 8 -5 242.5 14.92
 5 8 -5 293.14 16.74
 5 8 -5 217.21 14.51
 5 8 -5 273.99 15.49
 5 8 -5 207.63 14.87
 5 8 -4 149.23 9.14
 5 8 -4 129.99 7.82
 5 8 -4 139.06 7.85
 5 8 -4 160.45 10.08
 5 8 -4 115.74 8
 5 8 -4 128.43 7.99
 5 8 -4 125.97 8.42
 5 8 -3 1.09 5.73
 5 8 -3 3.23 1.96
 5 8 -3 -0.22 3.02
 5 8 -3 0.76 0.97
 5 8 -3 -1.3 3.41
 5 8 -3 -0.17 2
 5 8 -3 -1.62 3.17
 5 8 -3 0.92 2.04
 5 8 -3 0.7 1.22
 5 8 -2 26.01 2.38
 5 8 -2 31.21 2.27
 5 8 -2 39.38 4.02
 5 8 -2 38.09 3.46
 5 8 -2 43.25 5.09
 5 8 -2 26.81 3
 5 8 -2 28.65 3.01
 5 8 -2 35.3 4.34
 5 8 -1 16.27 2.52
 5 8 -1 21.11 3.41
 5 8 -1 21.75 1.76
 5 8 -1 29.57 3.77
 5 8 -1 31.03 5.46
 5 8 -1 16.36 2.48
 5 8 -1 27.64 3.7
 5 8 0 20 3.41
 5 8 0 18.48 3.19
 5 8 0 17.46 1.59
 5 8 0 25.57 4.17
 5 8 0 28.16 3.53
 5 8 0 17.06 1.93
 5 8 0 15.56 2.35
 5 8 0 17.89 2.46
 5 8 1 0.86 0.93
 5 8 1 -0.05 1.6
 5 8 1 0.27 2.5
 5 8 1 -1.48 4.66
 5 8 1 5.93 7.5
 5 8 1 -0.52 2.44
 5 8 1 1.7 1.73
 5 8 2 1.17 0.98
 5 8 2 0.45 1.79
 5 8 2 0.86 1.67
 5 8 2 -1.25 4.39
 5 8 2 4.29 7.25
 5 8 3 12.51 1.39
 5 8 3 16.67 2.69
 5 8 3 11.25 2.16
 -5 -8 -3 20.78 5.04
 5 8 3 9.59 1.91
 5 8 3 19.77 4.67
 5 8 4 8.93 1.32
 5 8 4 16.6 3.04
 5 8 4 6.86 1.73
 -5 -8 -4 14.38 5.45
 5 8 4 6.96 2.26
 5 8 4 13.66 3.84
 5 8 4 18.65 5.85
 5 8 5 37.06 2.97
 5 8 5 48.83 5.65
 5 8 5 53.12 4.37
 5 8 5 37.64 3.24
 5 8 5 42.06 4.09
 5 8 6 96.14 6.94
 5 8 6 79.48 7.08
 5 8 6 79.65 6.08
 5 8 6 85.71 5.79
 5 8 7 348.96 22.49
 -5 -8 -7 401.05 25.51
 5 8 7 390.6 23.66
 5 8 8 486.96 29.17
 -5 -8 -8 497.46 31.75
 5 8 8 454.39 30.05
 5 8 9 426.81 23.54
 -5 -8 -9 400.68 25.73
 5 8 9 419.76 23.61
 5 8 9 391.25 24.44
 5 8 10 458.03 22.87
 -5 -8 -10 458.79 25.16
 5 8 10 386.06 23.38
 5 8 10 362.65 22.64
 -5 -8 -11 483.23 25.07
 5 8 11 378.05 23.21
 -5 -8 -12 389.57 21.16
 5 8 12 389.96 19.42
 -5 -8 -12 311.97 19.53
 5 8 12 294.07 19.52
 -5 -8 -13 120.94 7.32
 5 8 13 113.05 7.26
 -5 -8 -14 15.89 1.92
 -5 -8 -15 7.08 0.93
 -5 -8 -15 5.11 1.31
 5 8 15 5.66 1.4
 -5 -8 -16 2.47 0.99
 5 8 16 0.84 1.02
 -5 -8 -17 4.77 0.65
 5 8 17 6.02 0.83
 -5 -8 -17 6.23 0.86
 -5 -8 -18 9.54 0.76
 5 8 18 7.19 0.6
 5 9 -12 25.98 1.8
 5 9 -12 26.89 1.84
 5 9 -12 23.24 1.82
 5 9 -11 39.15 3.03
 5 9 -11 42.27 2.94
 5 9 -11 44.94 2.83
 5 9 -11 47.15 2.87
 5 9 -11 53.25 3.51
 5 9 -11 38.43 2.86
 5 9 -11 52.96 3.49
 5 9 -10 6.36 1.59
 5 9 -10 5.4 2.08
 5 9 -10 4.67 1.11
 5 9 -10 5.92 1.23
 5 9 -10 4.47 1.91
 5 9 -10 6.02 1.86
 5 9 -10 7.3 1.18
 5 9 -10 4.29 1.05
 5 9 -9 3.81 2.35
 5 9 -9 3.97 1.35
 5 9 -9 2.72 2
 5 9 -9 4.93 1.91
 5 9 -9 1.83 1.76
 5 9 -9 3.63 1.18
 5 9 -8 5.24 2.6
 5 9 -8 5.97 1.26
 5 9 -8 5.85 1.53
 5 9 -8 6.14 2.04
 5 9 -8 4.2 1.18
 5 9 -8 4.38 1.99
 5 9 -8 4.76 1.31
 5 9 -7 103.39 5.48
 5 9 -7 99.7 5.62
 5 9 -7 86.85 6.45
 5 9 -7 94.61 6.03
 5 9 -7 88.9 5.61
 5 9 -7 91.13 6.12
 5 9 -7 89.95 6.27
 5 9 -6 131.7 7.12
 5 9 -6 129.36 6.96
 5 9 -6 122.52 7.78
 5 9 -6 111.32 7.9
 5 9 -6 127.28 7.69
 5 9 -5 66.15 4.9
 5 9 -5 61.16 3.94
 5 9 -5 40.13 3.62
 5 9 -5 47.26 4.77
 5 9 -5 64.53 3.69
 5 9 -5 54.59 4.3
 5 9 -5 58.25 4.76
 5 9 -4 154.9 10.53
 5 9 -4 166.29 11.3
 5 9 -4 191.02 10.66
 5 9 -4 182.27 11.07
 5 9 -4 181.95 10.41
 5 9 -4 178.26 11.31
 5 9 -4 190.37 10.45
 5 9 -3 53.88 4.52
 5 9 -3 56.63 5.82
 5 9 -3 53.7 3.56
 5 9 -3 47.93 3.62
 5 9 -3 48.24 4.54
 5 9 -3 58.97 4.83
 5 9 -3 52.32 3.45
 5 9 -3 53 4.19
 5 9 -2 39.3 3.81
 5 9 -2 36.73 5.35
 5 9 -2 40.28 4.64
 5 9 -2 26.54 3.33
 5 9 -2 24.6 2.3
 5 9 -2 28.44 2.16
 5 9 -2 33.64 3.6
 5 9 -2 24.02 2.88
 5 9 -2 27.79 3.01
 5 9 -1 23.1 1.87
 5 9 -1 32.96 3.65
 5 9 -1 22.6 2.69
 5 9 -1 20 3.15
 5 9 -1 31.19 4.34
 5 9 -1 18.74 2.85
 5 9 -1 16.79 2.66
 5 9 -1 36.99 6.31
 5 9 0 1.94 1.83
 5 9 0 3.27 6.62
 5 9 0 2.8 2.32
 5 9 0 0.09 2.29
 5 9 0 2.93 2.21
 5 9 0 -1.08 4.25
 5 9 0 3.55 1.88
 5 9 0 0.15 1.23
 5 9 0 0.47 0.99
 5 9 1 10.37 1.37
 5 9 1 13.32 2.11
 5 9 1 11.78 2.14
 5 9 1 13.02 1.91
 5 9 1 10.79 2.09
 5 9 2 1.67 1.71
 5 9 2 2.66 1.03
 5 9 2 3.04 1.64
 5 9 2 10.84 12.25
 5 9 3 19.97 2.35
 5 9 3 19.56 2.44
 5 9 3 40.81 8.06
 5 9 3 20.36 1.85
 5 9 3 43.89 5.39
 5 9 3 31.75 2.82
 5 9 4 0.62 3.03
 5 9 4 1.92 1.86
 -5 -9 -4 3.63 2.71
 5 9 4 0.6 1.58
 5 9 4 0.99 4.43
 5 9 4 0.74 2.16
 5 9 4 1.44 1.14
 -5 -9 -5 4.96 2.88
 5 9 5 3.21 2.17
 5 9 5 10.62 2.58
 5 9 5 5.24 1.64
 5 9 5 6.43 1.27
 5 9 5 9.86 2.92
 5 9 5 6.85 3.79
 5 9 6 17.09 1.75
 5 9 6 21.75 3.15
 5 9 6 18.54 2.15
 5 9 6 21.24 3.74
 5 9 6 18.14 2.88
 -5 -9 -6 23.69 3.75
 5 9 6 19.71 2.53
 5 9 7 2.37 1.12
 5 9 7 4.36 2.47
 -5 -9 -7 5.27 3.09
 5 9 7 4.68 1.53
 5 9 7 6.16 2.66
 5 9 7 2.89 2.35
 5 9 8 2.22 1.4
 5 9 8 0.85 1.86
 -5 -9 -8 1.96 2.84
 5 9 8 2.05 2.26
 5 9 9 118.41 8.32
 5 9 9 120.74 7.89
 -5 -9 -9 134.02 9.59
 5 9 10 112.7 6.95
 -5 -9 -10 133.97 8.88
 5 9 10 115.04 7.57
 5 9 11 182.35 11.36
 5 9 11 186.52 10.92
 -5 -9 -11 211.7 11.54
 -5 -9 -12 194.51 11
 5 9 12 174.42 10.83
 -5 -9 -13 191.95 11.29
 -5 -9 -14 133.92 7.48
 5 9 14 114.33 7.28
 -5 -9 -15 146.44 8.68
 -5 -9 -15 173.4 8.44
 -5 -9 -16 100.1 5.67
 5 9 16 87.96 5.52
 5 9 16 96.72 5.4
 5 9 17 25.55 1.69
 -5 -9 -17 26.95 1.72
 5 9 17 26.96 1.62
 5 10 -11 0.05 0.73
 5 10 -11 0.81 0.95
 5 10 -11 0.88 0.71
 5 10 -11 0.77 1.35
 5 10 -11 -0.84 1.27
 5 10 -10 16.76 1.43
 5 10 -10 21.47 2.36
 5 10 -10 15.4 1.67
 5 10 -10 17.04 1.38
 5 10 -10 18.11 2.06
 5 10 -10 19.4 1.99
 5 10 -10 12.62 1.3
 5 10 -9 5.78 1
 5 10 -9 8.19 1.82
 5 10 -9 5.79 1.48
 5 10 -9 7.08 1.18
 5 10 -9 9.6 1.15
 5 10 -9 8.42 2.13
 5 10 -9 9.44 1.75
 5 10 -8 4.86 1.92
 5 10 -8 2.73 1.71
 5 10 -8 1.55 0.9
 5 10 -7 14.51 1.52
 5 10 -7 14.48 2.39
 5 10 -7 14.44 2.1
 5 10 -7 15.18 2.49
 5 10 -7 17.31 1.6
 5 10 -7 14.35 2.27
 5 10 -7 15.11 1.75
 5 10 -6 11.79 1.78
 5 10 -6 13.64 2.48
 5 10 -6 11.72 2.24
 5 10 -6 15.69 1.58
 5 10 -6 14.94 2.36
 5 10 -6 14.49 1.56
 5 10 -5 34.84 3.48
 5 10 -5 39.58 3.44
 5 10 -5 33.25 2.97
 5 10 -5 40.81 3.51
 5 10 -5 42.03 2.8
 5 10 -5 41.38 3.65
 5 10 -4 4.99 1.7
 5 10 -4 5.66 2.28
 5 10 -4 6.36 2.24
 5 10 -4 6.43 1.43
 5 10 -4 6.37 2.04
 5 10 -3 24.77 3
 5 10 -3 34.24 2.57
 5 10 -3 29.51 3.27
 5 10 -3 39.78 4.37
 5 10 -3 33.38 3.35
 5 10 -3 34.88 2.46
 5 10 -3 34.91 3.32
 5 10 -3 36.95 3.25
 5 10 -2 3.85 2.23
 5 10 -2 3.06 1.11
 5 10 -2 5.31 1.91
 5 10 -2 4.18 1.36
 5 10 -2 5.59 2.18
 5 10 -2 1.48 3.2
 5 10 -2 3.12 2.23
 5 10 -2 3.5 1.96
 5 10 -1 22.14 2.84
 5 10 -1 22.35 2.54
 5 10 -1 34.17 3.4
 5 10 -1 25.45 3.07
 5 10 -1 30.77 4.88
 5 10 -1 28.01 2.93
 5 10 -1 28.93 2.11
 5 10 -1 26.84 2.92
 5 10 0 9.03 2.19
 5 10 0 20.24 5.05
 5 10 0 10.09 1.81
 5 10 0 13.31 2.31
 5 10 0 14.75 1.43
 5 10 0 14.95 3.44
 5 10 0 9.07 2.41
 5 10 1 22.75 5.14
 5 10 1 22.8 1.86
 5 10 1 22.73 2.64
 5 10 1 20.99 2.07
 5 10 1 18.4 2.48
 5 10 1 22.73 3.47
 5 10 2 60.9 3.77
 5 10 2 60.35 4.53
 5 10 2 62.6 5.23
 5 10 2 61.15 4.07
 5 10 2 67.07 6.99
 5 10 2 47.2 4.22
 5 10 3 25.27 2.03
 5 10 3 24.86 2.45
 5 10 3 27.1 3.4
 5 10 3 26.18 4.8
 5 10 3 18.43 2.47
 5 10 4 57.79 3.61
 5 10 4 65.93 4.14
 5 10 4 49.4 3.96
 5 10 4 56.84 4.49
 5 10 4 55.58 5.73
 5 10 4 46.76 3.97
 5 10 5 59.48 3.73
 5 10 5 60.16 4.12
 5 10 5 48.28 4.09
 5 10 5 62.45 4.42
 5 10 5 56.25 5.37
 5 10 5 58.63 4.12
 5 10 6 7.2 1.96
 5 10 6 7.98 1.27
 5 10 6 5.85 1.73
 5 10 6 8.13 1.61
 5 10 6 6.39 1.89
 5 10 6 4.76 2.65
 5 10 7 4.81 2.42
 5 10 7 3.44 1.09
 5 10 7 1.59 1.51
 5 10 7 2.8 1.86
 5 10 8 23.66 2.71
 5 10 8 24.63 2.36
 5 10 8 30.06 2.16
 5 10 9 70.5 4.22
 -5 -10 -9 59.44 5.38
 5 10 9 52.39 4.59
 5 10 9 62.82 4.28
 -5 -10 -10 65.5 4.37
 5 10 10 62.34 3.59
 5 10 10 49.53 4.06
 5 10 10 49.83 3.55
 5 10 11 -0.06 1.57
 5 10 11 1.83 0.91
 -5 -10 -11 1.41 1.6
 -5 -10 -12 7.23 1.51
 5 10 13 9.73 1.57
 5 10 13 14.09 1.23
 -5 -10 -13 13.9 1.74
 5 10 14 42.51 2.5
 -5 -10 -14 42.92 2.91
 -5 -10 -15 62.31 3.77
 5 10 15 64.59 3.47
 -5 -10 -16 61.93 3.7
 5 10 16 56.64 3.73
 5 11 -11 20.65 1.32
 5 11 -10 15.77 1.11
 5 11 -10 13.2 1.3
 5 11 -10 12.86 1.14
 5 11 -10 16.74 1.56
 5 11 -9 11.76 1.16
 5 11 -9 13.4 1.61
 5 11 -9 12.52 1.1
 5 11 -9 15.93 1.77
 5 11 -8 9.14 1.06
 5 11 -8 7.47 1.15
 5 11 -8 9.98 1.76
 5 11 -8 7.52 0.91
 5 11 -8 8.29 1.82
 5 11 -8 7.9 1.38
 5 11 -8 9.43 1.64
 5 11 -7 5.72 1
 5 11 -7 6.35 1.76
 5 11 -7 4.01 1.12
 5 11 -7 6.54 1.75
 5 11 -7 2.84 1.34
 5 11 -7 7.53 1.68
 5 11 -7 3.86 0.82
 5 11 -6 13.46 1.38
 5 11 -6 17.04 2.16
 5 11 -6 16.85 2.14
 5 11 -5 42.5 3.15
 5 11 -5 53.46 3.77
 5 11 -5 41.61 3.65
 5 11 -5 36.03 3.25
 5 11 -5 53.48 3.72
 5 11 -5 55.44 3.09
 5 11 -4 20.65 2.14
 5 11 -4 28.13 2.7
 5 11 -4 27.26 2.74
 5 11 -4 19.62 2.19
 5 11 -4 27.36 2.62
 5 11 -4 26.54 2.01
 5 11 -3 16.03 2.33
 5 11 -3 16.59 2.3
 5 11 -3 10.71 1.68
 5 11 -3 17.69 1.63
 5 11 -3 13.74 1.75
 5 11 -2 2.74 1.19
 5 11 -2 3.07 1.99
 5 11 -2 2.12 1.78
 5 11 -2 4.68 2.66
 5 11 -2 2.85 1.04
 5 11 -2 2.58 1.32
 5 11 -2 2.89 1.82
 5 11 -1 2.06 1.21
 5 11 -1 0.98 2.01
 5 11 -1 1.58 1.87
 5 11 -1 1.03 1.02
 5 11 -1 0.16 2.74
 5 11 -1 0.41 1.28
 5 11 -1 3.01 1.92
 5 11 0 0.08 1.9
 5 11 0 0.41 1.15
 5 11 0 2.21 2.78
 5 11 0 0.25 0.97
 5 11 1 21.21 2.71
 5 11 1 26.03 3.64
 5 11 1 26.34 2.03
 5 11 2 116.26 8.2
 5 11 2 101.63 7.17
 5 11 2 103.78 6.77
 5 11 2 127.85 6.73
 5 11 3 232.12 14.5
 5 11 3 220.13 13.61
 5 11 3 207.41 13.3
 5 11 3 262.71 13.24
 5 11 4 170.01 10.79
 5 11 4 146.86 9.58
 5 11 4 153.98 9.88
 5 11 5 139.8 9.22
 5 11 5 152.25 8.11
 5 11 5 143.22 8.52
 5 11 5 125.85 8.18
 5 11 5 135.33 8.41
 5 11 6 278.81 16.52
 5 11 6 299.51 16.73
 5 11 6 331.5 16.83
 5 11 6 351.86 16.5
 -5 -11 -6 222.84 17.18
 5 11 6 249.92 16.59
 5 11 6 277.18 17.35
 5 11 7 143.49 9.57
 5 11 7 190.31 9.9
 5 11 7 144.46 9.7
 5 11 7 192.02 9.57
 5 11 8 79.82 5.4
 5 11 8 105.73 5.69
 5 11 8 72.91 5.58
 5 11 8 102.58 5.4
 5 11 9 64.9 3.62
 -5 -11 -9 67.16 4.38
 -5 -11 -10 10.74 1.88
 5 11 11 -0.68 0.79
 5 11 11 -0.72 0.7
 -5 -11 -11 -0.88 1.37
 5 11 11 1.03 1.25
 5 11 12 8.07 0.95
 -5 -11 -12 9.65 1.5
 5 11 12 6.17 1.3
 5 11 13 20.21 1.38
 -5 -11 -13 19.46 1.8
 5 11 14 4.87 0.67
 -5 -11 -14 4.05 0.98
 5 11 14 3.9 0.9
 5 11 15 0.07 0.63
 5 11 15 0.89 0.43
 5 12 -9 14.36 1.22
 5 12 -9 12.48 1.09
 5 12 -8 11.12 1.25
 5 12 -8 17.31 1.5
 5 12 -8 11.88 1.13
 5 12 -8 16.05 1.08
 5 12 -7 6.15 1.11
 5 12 -7 10.71 1.42
 5 12 -7 7.28 1.01
 5 12 -7 10.08 0.95
 5 12 -6 0.19 0.95
 5 12 -6 0.48 0.76
 5 12 -6 1.95 1.25
 5 12 -6 0.3 0.88
 5 12 -5 0.18 1.31
 5 12 -5 0.09 0.98
 5 12 -5 1.6 0.62
 5 12 -5 0.48 0.83
 5 12 -5 1.13 1.47
 5 12 -5 0.34 0.95
 5 12 -4 5.37 1.56
 5 12 -4 1.83 1.05
 5 12 -4 4.3 0.81
 5 12 -4 4.92 1.54
 5 12 -4 3.96 1.09
 5 12 -4 4.43 0.95
 5 12 -3 3.39 1.6
 5 12 -3 4.29 1.09
 5 12 -2 4.03 1.66
 5 12 -1 9.62 1.26
 5 12 -1 8.54 1.71
 5 12 -1 11.06 1.95
 5 12 -1 8.34 1.16
 5 12 0 0.96 1.01
 5 12 0 1.88 1.71
 5 12 0 1.32 1.43
 5 12 0 1.7 0.88
 5 12 1 -0.08 1.64
 5 12 1 0.57 1.35
 5 12 1 0.46 0.83
 5 12 2 1.07 1.6
 5 12 2 -0.28 1.44
 5 12 2 0.03 0.83
 5 12 3 4.49 1.66
 5 12 3 2.47 1.02
 5 12 3 3.9 0.93
 5 12 3 4.05 1.42
 5 12 4 3.5 1.41
 5 12 4 2.42 1.63
 5 12 4 1.63 0.91
 5 12 4 3.92 0.92
 5 12 4 2.21 1.37
 5 12 5 145.3 7
 5 12 5 98.57 6.95
 5 12 5 112.06 7.21
 5 12 5 141.07 7.61
 5 12 5 114.69 7.26
 5 12 6 192.88 11.19
 5 12 8 160.83 10.92
 -5 -12 -8 252.15 11.57
 5 12 8 165.27 10.85
 5 12 8 236.18 10.9
 5 12 9 173.38 11.68
 -5 -12 -9 272.86 12.23
 5 12 9 176.03 11.56
 5 12 9 250.3 11.63
 5 12 10 86.24 5.79
 -5 -12 -10 121.67 6.18
 5 12 10 81.39 5.62
 5 12 10 121.61 5.7
 5 12 11 58.85 3.12
 -5 -12 -11 59.45 3.53
 5 12 12 25.99 1.6
 -5 -12 -12 27.27 1.97
 5 12 13 10.36 0.78
 5 12 13 6.68 0.95
 5 12 14 -0.04 0.34
 5 12 14 -0.18 0.48
 5 13 -8 1.66 0.36
 5 13 -7 -0.17 0.55
 5 13 -7 0.29 0.48
 5 13 -7 0.53 0.4
 5 13 -6 -0.23 0.8
 5 13 -6 -0.11 0.64
 5 13 -6 -0.04 0.58
 5 13 -6 -0.28 0.52
 5 13 -5 1.5 0.95
 5 13 -5 0.95 0.69
 5 13 -5 1.07 0.67
 5 13 -5 1.79 0.63
 5 13 -4 1.45 1.08
 5 13 -4 0.69 0.71
 5 13 -4 1.27 0.72
 5 13 -4 1.87 0.69
 5 13 -3 22.76 1.76
 5 13 -3 10.24 1.17
 5 13 -3 10.89 1.16
 5 13 -3 18.49 1.24
 5 13 -2 16.02 1.65
 5 13 -2 8.37 1.02
 5 13 -2 13.12 1.13
 5 13 -2 8.86 1.02
 5 13 -1 4.59 0.87
 5 13 -1 2.76 0.79
 5 13 -1 4.94 1.32
 5 13 0 0.26 0.78
 5 13 0 0.07 0.67
 5 13 0 0.12 0.69
 5 13 0 1.37 1.28
 5 13 1 -0.02 0.76
 5 13 1 0.14 0.64
 5 13 1 0.5 0.65
 5 13 1 0.23 1.29
 5 13 2 -0.3 0.75
 5 13 2 -0.02 0.62
 5 13 2 0.41 1.26
 5 13 2 -0.28 0.65
 5 13 3 1.33 1.27
 5 13 3 2.05 0.68
 5 13 4 1.93 1.28
 5 13 4 2.14 0.68
 5 13 5 -0.27 1.19
 5 13 5 0.28 0.63
 5 13 6 2.66 1.22
 -5 -13 -6 4.02 1.34
 5 13 6 2.85 0.7
 5 13 7 0.1 1.17
 -5 -13 -7 -0.15 1.14
 5 13 7 0.95 0.62
 5 13 8 3.32 1.18
 -5 -13 -8 2.66 1.14
 5 13 8 2.35 0.63
 -5 -13 -9 48.44 3.41
 5 13 9 51.19 3.11
 -5 -13 -10 62.99 4.04
 5 13 10 63.34 3.79
 5 13 11 91.89 5.18
 5 13 12 70.74 3.99
 5 14 -5 0.86 0.33
 5 14 -4 0.48 0.4
 5 14 -4 0.87 0.37
 5 14 -3 2.34 0.5
 5 14 -3 3.55 0.51
 5 14 -2 18.56 1.34
 5 14 -2 16.03 0.99
 5 14 -1 39.79 2.09
 5 14 -1 36.32 1.69
 5 14 0 66.04 3.07
 5 14 0 61.35 2.66
 5 14 1 64.65 2.89
 5 14 1 57.08 2.43
 5 14 2 31.98 2.12
 5 14 2 38.65 2.49
 5 14 2 35.53 2.13
 5 14 3 12.84 1.01
 5 14 3 12.78 1.04
 5 14 4 6.83 0.68
 5 14 4 6.63 1.1
 5 14 4 5.71 0.71
 5 14 5 11.33 0.84
 5 14 5 11.79 1.24
 5 14 6 1.02 0.46
 5 14 6 0.7 0.82
 5 14 6 0.27 0.47
 5 14 7 5.61 0.6
 5 14 7 7.02 0.62
 5 14 8 3.22 0.45
 5 14 8 4.38 0.48
 5 14 9 9.64 0.69
 5 15 1 12.95 0.83
 5 15 2 23.1 1.38
 5 15 3 37.86 2.18
 5 15 4 73.16 4.09
 -6 9 3 5.28 0.73
 -6 9 2 8.95 0.95
 -6 9 1 1.86 0.7
 -6 9 0 0.54 0.68
 -6 9 -1 3.89 0.75
 -6 9 -2 6.16 0.82
 -6 8 9 0.02 0.4
 -6 8 8 14.9 1.12
 -6 8 7 13.72 1.12
 -6 8 6 9.62 1.02
 -6 8 6 15.4 1.46
 -6 8 5 15.28 1.24
 -6 8 5 18.06 1.7
 -6 8 5 15.25 1.38
 -6 8 4 14.26 1.24
 -6 8 4 16.12 1.52
 6 -8 -4 21.79 1.68
 -6 8 4 19.27 1.79
 -6 8 3 10.92 1.31
 -6 8 3 9.94 1.49
 6 -8 -3 11.09 1.42
 -6 8 2 4.84 1.27
 6 -8 -2 4.51 1.18
 -6 8 1 3.71 1.2
 -6 8 1 5.65 1.49
 6 -8 -1 4.4 1.18
 -6 8 0 1.28 1.05
 6 -8 0 1.68 1.07
 -6 8 0 1.84 1.45
 6 -8 1 9.44 1.34
 -6 8 -1 7.39 1.64
 6 -8 2 10.54 1.35
 -6 8 -2 11.03 1.71
 -6 8 -3 18.02 1.51
 6 -8 3 17.68 1.61
 -6 8 -3 19.48 1.96
 -6 8 -4 0.52 0.89
 -6 8 -4 1 0.81
 -6 8 -4 -0.19 1.28
 -6 8 -5 1.76 0.74
 -6 8 -5 2.4 1.2
 -6 8 -6 3.24 1.07
 -6 7 11 0.59 0.48
 -6 7 10 0.21 0.63
 -6 7 9 0.05 0.74
 6 -7 -9 0.69 0.46
 -6 7 8 0.57 1.04
 -6 7 7 9.91 1.48
 -6 7 6 16.36 1.88
 -6 7 6 15.43 1.5
 -6 7 5 62.87 4.53
 6 -7 -5 72.9 4.44
 -6 7 4 117.24 7.5
 6 -7 -4 127.06 7.42
 6 -7 -3 140.49 7.9
 -6 7 3 125.62 7.98
 -6 7 3 122.36 7.88
 -6 7 2 169.27 9.34
 6 -7 -2 155.45 9.36
 -6 7 2 149.4 9.53
 -6 7 2 152.69 9.4
 -6 7 1 63.6 3.99
 6 -7 -1 52.49 3.98
 -6 7 1 62.71 4.32
 -6 7 1 49.02 3.97
 -6 7 0 45.23 3.09
 6 -7 0 37.15 3.14
 -6 7 0 39.49 3.48
 -6 7 0 39.18 3.1
 -6 7 -1 1.99 1.29
 6 -7 1 1.25 1.54
 -6 7 -1 6.47 1.98
 -6 7 -1 3.48 1.37
 6 -7 2 4.35 1.55
 -6 7 -2 4.55 1.86
 -6 7 -2 4.49 1.32
 6 -7 3 4.32 1.62
 -6 7 -3 5.26 1.22
 -6 7 -3 5.83 1.9
 -6 7 -4 2.18 1.68
 -6 7 -4 2.04 1.48
 6 -7 4 2.17 1.49
 -6 7 -5 0.14 1.07
 -6 7 -5 0.34 1.55
 -6 7 -5 1.68 1.31
 6 -7 5 1.82 1.43
 -6 7 -6 3.23 1.44
 -6 7 -6 2.05 1.25
 -6 7 -6 3.18 1.21
 -6 7 -7 4.97 1.19
 -6 7 -7 5.14 1.23
 -6 7 -8 2.08 1.09
 -6 7 -8 3.89 0.94
 -6 7 -8 3.53 0.98
 -6 7 -9 4.92 0.86
 -6 7 -9 3.29 0.88
 6 -6 -12 0.6 0.5
 -6 6 12 -0.06 0.55
 6 -6 -11 1.99 0.94
 6 -6 -11 1.93 0.65
 6 -6 -11 2.02 0.91
 -6 6 10 4.6 0.97
 6 -6 -10 3.35 0.79
 6 -6 -10 2.94 1.07
 6 -6 -9 23.41 1.83
 6 -6 -9 22.32 2.09
 -6 6 8 5.65 1.41
 6 -6 -8 4 1.29
 -6 6 7 29.29 2.49
 6 -6 -7 22.94 2.21
 6 -6 -6 27.84 2.33
 -6 6 6 29.94 2.32
 6 -6 -5 3.92 1.45
 -6 6 4 30.19 2.56
 6 -6 -4 28.94 2.61
 -6 6 4 23.32 2.74
 -6 6 3 27.26 2.44
 -6 6 3 21.76 2.67
 6 -6 -3 27.98 2.66
 -6 6 2 127.64 7.31
 6 -6 -2 119.5 7.47
 -6 6 2 105.03 7.38
 -6 6 2 111.86 7.58
 -6 6 1 245.27 13.97
 6 -6 -1 230.57 14.1
 -6 6 1 224.11 14.08
 -6 6 1 262.84 14.47
 -6 6 0 240.74 13.39
 6 -6 0 215.97 13.5
 -6 6 0 207.16 13.42
 -6 6 0 259.61 14.01
 -6 6 -1 228.2 13.02
 6 -6 1 214.67 13.26
 -6 6 -1 201.61 13
 -6 6 -2 216.56 12.01
 6 -6 2 196.31 12.34
 -6 6 -2 179.43 11.94
 -6 6 -3 123.65 8.06
 6 -6 3 123.21 7.92
 -6 6 -3 114.56 7.28
 6 -6 4 79.85 5.76
 6 -6 5 1.45 1.82
 -6 6 -5 -0.16 1.8
 -6 6 -5 0.23 1.53
 -6 6 -5 1.77 1.17
 -6 6 -6 4.83 1.8
 -6 6 -6 7.88 1.73
 -6 6 -6 5.12 2.03
 6 -6 6 6.46 1.64
 -6 6 -7 9.94 1.86
 -6 6 -7 13.9 2.14
 -6 6 -7 13.03 1.91
 -6 6 -8 1.9 1.35
 -6 6 -8 2.23 1.46
 -6 6 -8 1.32 1.4
 -6 6 -9 -0.8 1.15
 -6 6 -9 -0.21 1.18
 -6 6 -9 -0.55 1.28
 -6 6 -10 -0.07 0.9
 -6 6 -10 0.98 0.95
 -6 6 -10 0.14 1.12
 -6 6 -11 1.2 0.98
 -6 6 -12 0.11 0.65
 6 -5 -14 -0.03 0.31
 6 -5 -13 6.65 0.79
 -6 5 13 4.73 0.68
 6 -5 -12 13.04 1.47
 6 -5 -12 12.09 1.54
 6 -5 -12 14.73 1.23
 6 -5 -12 12.29 1
 6 -5 -11 10.76 1.45
 6 -5 -11 8.67 1.1
 6 -5 -11 7.85 0.88
 6 -5 -10 30.35 2.52
 6 -5 -9 30.68 2.87
 -6 5 9 36.29 2.77
 6 -5 -9 34.44 2.68
 6 -5 -8 7.05 1.72
 6 -5 -7 16.51 2.2
 -6 5 7 19.76 2.36
 6 -5 -6 4.68 1.74
 6 -5 -6 6.34 1.5
 -6 5 6 6.83 1.49
 -6 5 5 45.03 3.97
 6 -5 -5 33.85 3.44
 6 -5 -5 44.09 3.34
 6 -5 -5 40.46 4.29
 -6 5 5 44.81 3.34
 6 -5 -4 36.53 3.17
 -6 5 4 34.84 3.73
 6 -5 -4 34.58 4.08
 -6 5 4 37.09 3.16
 -6 5 3 18.73 2.87
 -6 5 3 17.75 2.38
 6 -5 -3 17.41 3.35
 -6 5 3 16.62 2.53
 -6 5 2 3.6 2.42
 6 -5 -2 5.17 3.03
 -6 5 2 4.35 2.07
 -6 5 2 2.68 2.27
 6 -5 -1 27.3 4.97
 -6 5 1 24.72 2.88
 -6 5 1 23.69 3.43
 6 -5 0 24.67 5.16
 -6 5 0 30.38 3.14
 -6 5 0 26.47 3.55
 6 -5 1 38.07 5.95
 -6 5 -1 36.72 3.37
 -6 5 -1 31.89 3.69
 -6 5 -1 30.63 3.13
 -6 5 -2 69.46 5.86
 -6 5 -2 74.83 5.38
 -6 5 -2 79.54 5.45
 -6 5 -3 116.91 8.28
 -6 5 -3 149.3 8.45
 6 -5 3 167.69 11.28
 -6 5 -3 120.87 8.93
 -6 5 -3 130.6 8.48
 6 -5 3 155.33 9.31
 -6 5 -4 173.29 10.17
 6 -5 4 187.59 12.48
 -6 5 -4 163.36 10.36
 -6 5 -4 150.19 10.63
 6 -5 4 183.71 10.78
 -6 5 -5 44.77 4
 6 -5 5 52 4.27
 -6 5 -5 53.91 3.72
 6 -5 6 84.88 5.6
 -6 5 -6 81.12 5.2
 -6 5 -6 75.38 5.66
 -6 5 -6 83.44 5.61
 -6 5 -7 39.58 3.35
 -6 5 -7 43.16 3.63
 -6 5 -8 13.43 1.87
 -6 5 -8 15.45 2.26
 -6 5 -9 14.09 2.24
 -6 5 -9 16.8 2.09
 -6 5 -9 16.2 2.08
 -6 5 -9 21.59 2.39
 -6 5 -10 6.81 1.56
 -6 5 -10 6.01 1.56
 -6 5 -10 7.87 1.58
 -6 5 -10 10.05 1.76
 -6 5 -11 6.94 1.37
 -6 5 -11 3.95 1.23
 -6 5 -11 4.58 1.45
 -6 5 -12 1.32 1.04
 -6 5 -12 1.45 1.14
 -6 5 -12 3.04 0.92
 -6 5 -13 2.83 0.9
 6 -4 -15 1.52 0.36
 6 -4 -14 0.77 0.89
 6 -4 -14 0.17 0.49
 6 -4 -14 0.13 0.64
 6 -4 -13 0.52 0.62
 6 -4 -13 0.17 0.79
 6 -4 -13 0.84 1.13
 6 -4 -13 2.51 1.06
 6 -4 -12 18.93 1.56
 6 -4 -12 15.44 1.84
 6 -4 -12 15.18 1.92
 6 -4 -11 65.12 4.47
 6 -4 -10 90 5.88
 6 -4 -9 103.39 6.22
 6 -4 -9 87.1 6.31
 6 -4 -8 191.49 10.84
 6 -4 -8 164.76 10.98
 6 -4 -7 215.26 12.24
 6 -4 -7 188.98 12.36
 6 -4 -6 254.6 15.94
 -6 4 6 268.9 15.13
 6 -4 -6 266.6 15.46
 -6 4 6 243.59 15.62
 6 -4 -5 158.87 10.1
 6 -4 -5 143.79 9.54
 6 -4 -5 152.47 10.31
 -6 4 5 170.83 9.79
 6 -4 -5 166.34 10.69
 -6 4 5 159.71 10.46
 -6 4 4 24.68 3.79
 6 -4 -4 17.16 2.6
 -6 4 4 22.89 3
 6 -4 -4 21.23 3.61
 6 -4 -4 18.66 3.73
 -6 4 3 2.78 3.4
 6 -4 -3 1.21 2.26
 6 -4 -3 0.22 3.27
 6 -4 -3 3.73 2.75
 6 -4 -2 32.52 5.36
 -6 4 2 27.72 5.01
 6 -4 -2 21.07 3.5
 -6 4 1 58.39 4.7
 6 -4 -1 75.96 8.99
 -6 4 1 76.17 7.22
 6 -4 -1 71.42 6.82
 6 -4 0 13.15 12.3
 -6 4 0 13.8 4.98
 6 -4 0 15.79 8.49
 -6 4 0 8.99 2.24
 6 -4 1 20.52 8.64
 -6 4 -1 26.77 5.38
 6 -4 1 25.64 6.44
 -6 4 -1 24.52 3
 -6 4 -2 29.64 3.42
 -6 4 -2 28.29 5.13
 6 -4 2 28.3 4.77
 -6 4 -3 -0.96 2.32
 6 -4 3 2.07 3.03
 -6 4 -3 1.73 3.47
 -6 4 -3 2.71 2.51
 6 -4 3 -0.59 4.23
 -6 4 -4 57.95 4.73
 6 -4 4 68.26 6.77
 -6 4 -4 59.87 4.81
 -6 4 -4 51.66 5.29
 6 -4 4 57.16 4.97
 -6 4 -5 52.53 4.75
 -6 4 -5 52.83 4.59
 6 -4 5 63.72 6.02
 -6 4 -5 50.01 4.12
 -6 4 -6 71.64 5.73
 -6 4 -6 85.16 5.77
 -6 4 -6 80.34 5.24
 6 -4 6 72.48 6.5
 -6 4 -7 79.99 5.63
 -6 4 -7 74.75 5.5
 -6 4 -7 74.96 5.49
 -6 4 -8 17.99 2.52
 -6 4 -8 17.88 2.62
 -6 4 -8 16.33 2.39
 -6 4 -8 18.04 2.49
 -6 4 -9 10.01 2.19
 -6 4 -9 8.58 1.95
 -6 4 -9 12.89 2.08
 -6 4 -10 4.6 1.8
 -6 4 -10 4.77 1.76
 -6 4 -10 6.52 1.6
 -6 4 -11 2.04 1.48
 -6 4 -11 1.35 1.54
 -6 4 -11 2.34 1.62
 -6 4 -11 1.41 1.61
 -6 4 -12 3.52 1.34
 -6 4 -12 4.95 1.59
 -6 4 -12 5.4 1.64
 -6 4 -13 1.07 1.02
 -6 4 -13 0.82 1.28
 -6 4 -13 1.22 1.26
 -6 4 -14 2.08 1.06
 -6 4 -14 1.77 0.97
 6 -3 -16 0.53 0.27
 6 -3 -15 8.24 0.69
 6 -3 -15 6.99 0.85
 6 -3 -15 6.73 0.77
 6 -3 -14 1.96 0.81
 6 -3 -14 3 0.72
 6 -3 -14 2.1 1.14
 6 -3 -13 11.56 1.72
 6 -3 -13 10.82 1.59
 6 -3 -13 10.94 1.26
 6 -3 -12 12.8 2.08
 6 -3 -12 15.21 1.55
 6 -3 -12 19.23 1.96
 6 -3 -12 15.38 1.98
 6 -3 -11 0.24 1.57
 6 -3 -10 0.16 1.58
 6 -3 -10 1.57 1.7
 6 -3 -9 46.5 3.77
 6 -3 -9 39.87 3.87
 6 -3 -8 72.5 5.42
 6 -3 -7 119.5 7.98
 6 -3 -7 108.89 8.61
 -6 3 6 518.9 30.11
 -6 3 6 527.1 29.27
 6 -3 -6 478.69 28.88
 6 -3 -6 470.39 30.71
 6 -3 -6 518.01 29.78
 -6 3 5 466 29.15
 6 -3 -5 434.88 27.12
 6 -3 -5 475.8 28.24
 -6 3 4 689.85 43.38
 -6 3 4 716.67 42.23
 6 -3 -4 834.51 43.05
 -6 3 4 819.78 43.06
 6 -3 -4 673 41.12
 6 -3 -4 765.57 42.48
 -6 3 3 775.25 50.13
 -6 3 3 810.47 49.23
 6 -3 -3 846.89 48.99
 -6 3 3 946.44 50.27
 6 -3 -3 867.92 48.6
 6 -3 -3 955.67 50.24
 -6 3 2 496.21 31.94
 6 -3 -2 484.68 31.25
 6 -3 -2 633.09 32.41
 -6 3 2 582.41 32.96
 -6 3 1 158.92 12.28
 6 -3 -1 216.12 17.66
 6 -3 -1 206.55 13.85
 -6 3 1 139.93 11.08
 -6 3 1 165.74 10.34
 6 -3 0 67.96 9.21
 -6 3 0 56.66 7.37
 -6 3 0 53.05 5.89
 -6 3 0 53.37 4.69
 -6 3 -1 -1.65 5.39
 6 -3 1 0.54 6.37
 -6 3 -1 1.89 3.63
 6 -3 1 -6.33 9.03
 -6 3 -1 1.38 2.32
 -6 3 -2 -2.05 4.76
 6 -3 2 1.36 3.69
 -6 3 -2 -0.21 4.11
 6 -3 2 1.82 5.25
 -6 3 -2 -1.19 2.48
 -6 3 -3 5.55 4.28
 6 -3 3 -0.13 2.91
 -6 3 -3 -1.01 2.56
 -6 3 -3 3.98 5.63
 6 -3 3 3.34 4.27
 -6 3 -3 1.36 4.71
 6 -3 4 2.2 2.38
 -6 3 -4 1.27 2.34
 -6 3 -4 4.22 6.63
 -6 3 -4 -0.97 4.65
 6 -3 4 1.89 3.45
 6 -3 5 7.46 2.37
 -6 3 -5 3.93 4.93
 -6 3 -5 7.93 2.77
 6 -3 5 5.94 3.31
 6 -3 6 49.64 5.02
 -6 3 -6 52.47 5.3
 -6 3 -6 50.67 4.52
 6 -3 6 47.93 4.08
 -6 3 -6 57.32 4.81
 -6 3 -7 3.07 2.25
 -6 3 -7 1.9 2.61
 -6 3 -8 -1.68 1.78
 -6 3 -8 1.51 2.35
 -6 3 -9 12.36 2.27
 -6 3 -9 11.07 2.36
 -6 3 -9 10.65 2.36
 -6 3 -9 10.73 2.41
 -6 3 -10 -0.09 1.77
 -6 3 -10 1.59 1.71
 -6 3 -10 2.36 1.61
 -6 3 -10 1.3 1.81
 -6 3 -10 0.8 1.98
 -6 3 -11 2.34 1.37
 -6 3 -11 0.7 1.8
 -6 3 -11 0.65 1.67
 -6 3 -12 7.09 2.05
 -6 3 -12 7.86 1.92
 -6 3 -12 6.38 1.72
 -6 3 -12 5.12 1.67
 -6 3 -13 8.15 1.67
 -6 3 -13 7.08 1.48
 -6 3 -13 8.54 1.92
 -6 3 -13 7.5 1.54
 -6 3 -14 3.45 1.27
 -6 3 -14 0.96 1.06
 -6 3 -14 3.74 1.49
 -6 3 -14 2.32 1.11
 -6 3 -15 3.51 1.22
 -6 3 -15 3.5 0.93
 6 -2 -16 3.04 0.56
 6 -2 -16 2.78 0.44
 6 -2 -15 2.28 0.55
 6 -2 -15 2.52 0.56
 6 -2 -15 3.19 0.75
 6 -2 -15 2.37 0.7
 6 -2 -15 3.73 1.08
 6 -2 -14 15.58 1.4
 6 -2 -14 15.04 1.23
 6 -2 -14 13.88 1.31
 6 -2 -14 16.19 1.89
 6 -2 -13 9.86 1.85
 6 -2 -13 9.07 1.25
 6 -2 -13 7.13 1.59
 6 -2 -12 -0.82 1.76
 6 -2 -12 -0.48 1.46
 6 -2 -11 8.02 1.94
 6 -2 -11 7.88 2.06
 6 -2 -10 13.79 2.26
 6 -2 -10 10.17 2.49
 6 -2 -9 69.15 5.41
 6 -2 -8 77.1 6.08
 -6 2 8 71.89 6.1
 6 -2 -8 63.48 6.36
 -6 2 7 28.64 4.55
 6 -2 -7 25.1 6.99
 -6 2 6 21 3.73
 6 -2 -6 25.45 3.35
 6 -2 -6 27.64 2.7
 -6 2 6 23.57 4.7
 6 -2 -6 27.73 9.28
 -6 2 6 19.68 4.26
 -6 2 5 113.31 8.55
 6 -2 -5 130.1 9.11
 -6 2 5 120.03 9.5
 6 -2 -5 131.42 8.08
 6 -2 -5 142.83 12.51
 -6 2 4 480.83 30.94
 -6 2 4 507.92 31.6
 6 -2 -4 558.13 30.85
 6 -2 -4 556.79 32.41
 -6 2 3 841.12 53.65
 -6 2 3 858.92 54.24
 6 -2 -3 904.43 54.16
 -6 2 2 882.35 54.7
 6 -2 -2 1360.68 58.14
 -6 2 2 928.86 55.36
 6 -2 -2 1200.93 55.52
 6 -2 -2 873.62 54.69
 -6 2 1 670.15 38.95
 -6 2 1 669.95 39.35
 6 -2 -1 988.83 42.89
 -6 2 1 727.66 40.1
 6 -2 -1 869.19 40.2
 6 -2 -1 601.48 38.96
 -6 2 0 1060.16 62.34
 6 -2 0 1339.75 62.53
 -6 2 0 1008.61 61.28
 6 -2 0 1492.48 65.23
 -6 2 0 1036.56 61.63
 -6 2 -1 646.55 36.76
 6 -2 1 805.52 36.99
 -6 2 -1 568.22 35.56
 6 -2 1 884.07 39.83
 -6 2 -1 564.17 35.92
 -6 2 -2 164.14 11.47
 6 -2 2 203.87 11.29
 -6 2 -2 138.84 10.05
 6 -2 2 227.43 13.69
 -6 2 -2 156.91 10.57
 -6 2 -3 105.43 8.45
 6 -2 3 100.97 6.97
 -6 2 -3 86.17 6.64
 -6 2 -3 97.06 7.25
 6 -2 3 118.42 8.58
 -6 2 -4 10.51 4.7
 6 -2 4 3.75 3.36
 -6 2 -4 5.32 2.46
 6 -2 4 7.47 2.39
 -6 2 -4 4.19 2.96
 -6 2 -5 2.85 3.28
 6 -2 5 0.72 2.97
 6 -2 5 0.6 1.97
 -6 2 -5 0.96 2.28
 -6 2 -6 80.7 5.83
 6 -2 6 68.84 6
 -6 2 -6 93.73 7.37
 -6 2 -6 77.97 8.48
 6 -2 6 71.99 5.2
 -6 2 -7 14.98 2.96
 -6 2 -7 15.64 2.77
 -6 2 -8 6.99 2.37
 -6 2 -8 9.18 2.52
 -6 2 -8 5.47 2.38
 -6 2 -8 9.09 2.61
 -6 2 -9 9.74 2.58
 -6 2 -9 11.7 2.48
 -6 2 -10 5.85 2.15
 -6 2 -10 4.13 2.18
 -6 2 -10 3.02 1.92
 -6 2 -10 5.15 2.34
 -6 2 -10 5.06 2.41
 -6 2 -11 -0.8 1.97
 -6 2 -11 -1.71 2.09
 -6 2 -11 0.08 1.72
 -6 2 -11 1.84 2.03
 -6 2 -11 0.15 1.74
 -6 2 -12 3.72 1.6
 -6 2 -12 5.55 1.99
 -6 2 -13 3.49 1.35
 -6 2 -13 1.35 1.62
 -6 2 -13 2.69 1.54
 -6 2 -13 2.43 1.69
 -6 2 -14 10.33 1.69
 -6 2 -14 11.23 1.41
 -6 2 -14 13.29 2.15
 -6 2 -14 12.75 1.93
 -6 2 -14 13.59 1.75
 -6 2 -15 39.41 2.62
 -6 2 -15 34.17 2.72
 -6 2 -15 36 2.72
 -6 2 -15 37.37 3.07
 -6 2 -16 50.01 3.12
 -6 2 -16 39.75 2.74
 6 -1 -16 11 0.88
 6 -1 -16 10.73 0.84
 6 -1 -16 11.8 1.01
 6 -1 -15 37.82 2.45
 6 -1 -15 38.41 2.47
 6 -1 -15 35.34 2.32
 6 -1 -15 43.38 2.87
 6 -1 -15 38.78 2.41
 6 -1 -14 55.46 3.39
 6 -1 -14 54.22 3.4
 6 -1 -14 56.39 3.95
 6 -1 -14 50.48 3.34
 6 -1 -13 208.22 12.16
 6 -1 -13 203.17 12.31
 6 -1 -12 194.4 11.35
 6 -1 -12 180.24 11.46
 6 -1 -12 186.52 11.17
 6 -1 -11 147.89 9.8
 6 -1 -11 151.97 9.69
 6 -1 -11 157.2 9.47
 6 -1 -10 97.62 6.76
 6 -1 -9 86.4 6.88
 6 -1 -9 73.79 6.07
 6 -1 -8 6.54 3.95
 -6 1 8 3.88 2.98
 6 -1 -7 26.96 5.13
 -6 1 7 22.59 3.72
 6 -1 -6 91.48 6.17
 6 -1 -6 95.03 8.66
 6 -1 -6 94.08 7
 -6 1 6 93.66 7.32
 -6 1 5 261.4 16.38
 6 -1 -5 310.99 17.69
 6 -1 -5 284.37 16.78
 -6 1 5 235.24 15.48
 6 -1 -5 273.95 15.7
 -6 1 4 102.61 7.7
 6 -1 -4 107.96 8.18
 6 -1 -4 127.81 8.35
 -6 1 4 85.51 6.72
 6 -1 -4 107.63 7
 6 -1 -3 2.93 2.32
 -6 1 3 3.14 1.97
 6 -1 -3 4.63 2.99
 6 -1 -3 10.29 3.51
 -6 1 3 4.59 3.06
 -6 1 2 68.3 5.64
 6 -1 -2 63.29 5.07
 6 -1 -2 81.33 6.9
 -6 1 2 59.2 4.81
 6 -1 -2 70.86 5.33
 6 -1 -1 250.94 16.23
 -6 1 1 257.17 16.28
 6 -1 0 18.71 2.4
 -6 1 0 23.6 2.76
 6 -1 0 26.6 3.29
 6 -1 1 9.89 3.8
 6 -1 1 6.24 2.65
 -6 1 -1 8.13 2.23
 -6 1 -2 64.25 4.94
 -6 1 -2 72.35 5.23
 6 -1 2 84.39 5.74
 6 -1 2 94.54 7.47
 -6 1 -3 338.97 22.04
 -6 1 -3 377.56 22.29
 -6 1 -4 219.85 13.77
 6 -1 4 233.75 13.78
 6 -1 4 258.42 14.92
 -6 1 -4 235.31 14.01
 -6 1 -5 35.84 3.54
 6 -1 5 31.55 3.74
 -6 1 -5 37.18 3.41
 -6 1 -5 27.87 2.64
 6 -1 5 32.33 3
 -6 1 -6 18.59 3.09
 6 -1 6 14.98 2.11
 -6 1 -6 11.92 1.96
 -6 1 -6 15.82 2.6
 6 -1 6 13.24 2.7
 -6 1 -7 4.54 1.62
 -6 1 -7 5.86 2.23
 -6 1 -7 4.35 2.25
 -6 1 -8 3.17 2.21
 -6 1 -8 3.25 2.35
 -6 1 -8 0.72 2.48
 -6 1 -9 13.02 2.5
 -6 1 -9 14.32 2.86
 -6 1 -9 11.77 2.67
 -6 1 -10 25.35 2.96
 -6 1 -10 23.59 3.32
 -6 1 -10 29.39 3.24
 -6 1 -10 28.75 3.42
 -6 1 -11 42.53 3.64
 -6 1 -11 46.01 4.08
 -6 1 -11 40.12 3.81
 -6 1 -11 51.19 4.27
 -6 1 -11 35.25 3.68
 -6 1 -12 23.35 2.97
 -6 1 -12 19.65 2.46
 -6 1 -12 18.89 2.58
 -6 1 -12 14.96 2.05
 -6 1 -13 15.88 2.19
 -6 1 -13 12.91 2.08
 -6 1 -14 36.66 2.97
 -6 1 -14 38.01 2.95
 -6 1 -14 29.62 2.78
 -6 1 -14 40.68 3.36
 -6 1 -15 2.66 1.16
 -6 1 -15 3.19 1.29
 -6 1 -15 3.71 1.34
 -6 1 -15 1.3 1.43
 -6 1 -16 3.75 1.39
 -6 1 -16 2.17 0.99
 -6 1 -17 4.59 1.02
 6 0 -17 -0.08 0.45
 6 0 -16 1.55 0.45
 6 0 -16 1.57 0.69
 6 0 -16 1.8 0.6
 6 0 -15 1.11 0.74
 6 0 -15 0.4 0.72
 6 0 -15 -1.33 0.88
 6 0 -15 0.31 0.53
 6 0 -15 -0.26 0.77
 6 0 -15 -0.86 1.19
 6 0 -14 10.62 1.3
 6 0 -14 12.34 1.29
 6 0 -14 13.27 1.32
 6 0 -14 13.7 1.43
 6 0 -14 15.26 2.05
 6 0 -13 80.29 5.68
 6 0 -12 228.75 13.13
 6 0 -12 275.57 13.57
 6 0 -12 268.23 13.8
 6 0 -12 231.86 12.89
 6 0 -11 365.38 21.47
 6 0 -11 413.66 21.99
 6 0 -11 358.98 21.17
 6 0 -10 498.05 28.97
 6 0 -10 545.12 29.6
 6 0 -10 593.32 29.63
 6 0 -10 456.05 28.6
 6 0 -9 655.77 33.28
 6 0 -9 520.48 32.65
 6 0 -8 159.16 9.95
 6 0 -8 174.81 10.14
 6 0 -7 632.36 36.04
 -6 0 7 620.19 35.76
 -6 0 6 538.3 30.33
 6 0 -6 522.72 30.55
 6 0 -6 535.6 30.56
 6 0 -6 515.88 29.73
 6 0 -5 41.19 4.57
 6 0 -5 44.74 4.39
 6 0 -5 37.42 3.42
 6 0 -4 1.16 2.72
 6 0 -4 2.01 2.63
 6 0 -4 0.64 1.94
 6 0 -3 42.4 4.08
 6 0 -3 50.02 4.58
 6 0 -3 41.75 3.66
 6 0 -2 77.03 5.5
 6 0 -2 86.06 6.33
 6 0 -2 75.91 5.39
 6 0 -1 128.74 8.13
 6 0 -1 118.57 7.14
 6 0 0 0.93 2.73
 6 0 0 0.45 1.88
 6 0 1 2.62 2.67
 6 0 1 0.82 1.98
 6 0 2 40 4.27
 6 0 2 33.7 3.31
 6 0 3 63.92 5.34
 6 0 3 59.88 4.47
 6 0 4 27.24 3.54
 6 0 4 31 2.95
 6 0 5 15.86 2.08
 6 0 5 17.73 2.76
 -6 0 -5 17.34 2.2
 -6 0 -5 13 1.82
 6 0 6 5.36 1.65
 -6 0 -6 4.45 1.53
 6 0 6 5.38 2.28
 -6 0 -6 3.68 1.89
 -6 0 -7 59.53 4.29
 -6 0 -7 54.32 3.86
 -6 0 -7 49.42 4.12
 -6 0 -8 119.66 7.72
 -6 0 -8 114.17 7.94
 -6 0 -8 133.71 8.42
 -6 0 -9 53.65 3.94
 -6 0 -9 49.34 4.16
 -6 0 -9 57.49 4.73
 -6 0 -9 59.18 4.49
 -6 0 -10 12.49 2.02
 -6 0 -10 14.28 2.57
 -6 0 -10 8.89 2.73
 -6 0 -10 15.62 2.41
 -6 0 -11 17.86 2.24
 -6 0 -11 21.07 2.74
 -6 0 -12 -0.97 2.4
 -6 0 -12 2.44 1.81
 -6 0 -12 -0.1 2.25
 -6 0 -13 -1.27 1.43
 -6 0 -13 2.21 2.03
 -6 0 -13 -0.07 1.7
 -6 0 -13 1.33 2.05
 -6 0 -14 28.44 2.54
 -6 0 -14 28.86 2.68
 -6 0 -14 30.81 2.87
 -6 0 -15 17.95 2
 -6 0 -15 18.82 2.11
 -6 0 -15 19.91 1.94
 -6 0 -15 16.89 2.12
 -6 0 -16 19.92 1.72
 -6 0 -16 15.9 1.8
 -6 0 -16 17.88 1.76
 -6 0 -16 17.9 1.71
 -6 0 -17 2.21 0.82
 -6 0 -17 1.71 1.04
 6 1 -17 0.21 0.44
 6 1 -16 3.92 0.76
 6 1 -16 3.04 0.75
 6 1 -16 4.38 0.86
 6 1 -15 7.17 1.42
 6 1 -15 7.73 1.14
 6 1 -15 5.04 0.72
 6 1 -15 5.6 0.98
 6 1 -15 5 0.93
 6 1 -14 2.67 1.69
 6 1 -14 3.92 1.37
 6 1 -14 2.48 0.91
 6 1 -14 2.22 0.94
 6 1 -14 2.58 0.7
 6 1 -14 3.25 1.15
 6 1 -14 2.03 0.93
 6 1 -13 13.54 2.44
 6 1 -12 22.58 3.23
 6 1 -12 14.17 1.65
 6 1 -12 16.03 2.02
 6 1 -12 23.93 2.51
 6 1 -12 16.19 2.21
 6 1 -11 8.7 1.94
 6 1 -11 12.46 2.2
 6 1 -11 10.55 2.07
 6 1 -10 137.49 9.4
 6 1 -10 139.96 9.25
 6 1 -10 149.51 9.46
 6 1 -10 147.33 9.67
 6 1 -10 155.01 9.12
 6 1 -10 141.43 8.81
 6 1 -9 202.22 12.95
 6 1 -9 223.79 12.76
 6 1 -9 201.35 12.77
 6 1 -9 208.54 12.25
 6 1 -9 194.41 11.96
 6 1 -8 331.55 20.84
 6 1 -8 389.76 21.22
 6 1 -8 388.39 21.61
 6 1 -8 343.85 21.57
 6 1 -7 1209.49 64.51
 6 1 -7 1314.85 64.19
 6 1 -6 1408.85 77.68
 6 1 -6 1392.19 77.21
 6 1 -6 1380.7 78.36
 6 1 -5 1652.32 86.93
 6 1 -5 1541.63 87.14
 6 1 -5 1525.36 86.5
 6 1 -4 1605.91 83.95
 6 1 -4 1523.24 84.26
 6 1 -4 1447.8 83.57
 6 1 -3 995.33 53.04
 6 1 -3 939.37 53.45
 6 1 -3 922.42 52.79
 6 1 -2 184.44 11.21
 6 1 -2 192.74 11.18
 6 1 -1 48.03 3.76
 6 1 -1 60.06 4.07
 6 1 0 28.46 2.81
 6 1 1 2.91 1.92
 6 1 2 6.47 1.9
 6 1 3 10.78 2.06
 6 1 4 117.84 7.26
 6 1 4 116.49 7.97
 6 1 5 59.05 4.15
 6 1 5 58.45 4.81
 -6 -1 -6 15.25 2.18
 6 1 6 15.88 1.89
 -6 -1 -6 13.16 1.73
 -6 -1 -6 14.02 2.05
 6 1 6 15.14 2.43
 -6 -1 -7 55.27 4.6
 -6 -1 -7 66.7 4.2
 -6 -1 -7 55.64 4.09
 6 1 7 52.17 3.85
 6 1 7 45.75 4.73
 -6 -1 -7 59.18 3.91
 -6 -1 -8 115.91 7.36
 -6 -1 -8 127.2 7.73
 -6 -1 -8 113.62 7.5
 -6 -1 -8 141.07 8.18
 -6 -1 -9 109.4 7.26
 -6 -1 -9 132.79 8.01
 -6 -1 -9 131.38 7.67
 -6 -1 -9 111.27 7.37
 -6 -1 -10 107.97 6.82
 -6 -1 -10 102.75 6.88
 -6 -1 -10 119.42 7.6
 -6 -1 -10 117.89 7.19
 -6 -1 -10 103.09 6.77
 -6 -1 -11 227.02 13.87
 -6 -1 -11 261.76 14.14
 -6 -1 -11 222.05 13.3
 -6 -1 -11 211.04 13.35
 -6 -1 -11 232.48 13.39
 -6 -1 -11 232.19 13.47
 -6 -1 -12 172.63 9.96
 -6 -1 -12 156.46 9.82
 -6 -1 -13 99.22 6.56
 -6 -1 -13 84.79 6.02
 -6 -1 -13 94.65 6.33
 -6 -1 -13 95.35 6.1
 -6 -1 -13 96.84 6
 -6 -1 -14 132.81 8.21
 -6 -1 -14 149.97 8.65
 -6 -1 -14 128.36 8.38
 -6 -1 -15 63.55 4.13
 -6 -1 -15 62.17 4.27
 -6 -1 -15 66.98 4.49
 -6 -1 -15 53.61 4.17
 -6 -1 -16 9.85 1.52
 -6 -1 -16 7.11 1.42
 -6 -1 -16 8.15 1.37
 -6 -1 -16 9.13 1.56
 -6 -1 -17 0.55 0.94
 -6 -1 -17 0.33 0.98
 -6 -1 -18 3.64 0.75
 6 2 -17 29.83 1.87
 6 2 -16 36.02 2.38
 6 2 -16 34.61 2.33
 6 2 -15 48.19 3.28
 6 2 -15 53.85 3.61
 6 2 -15 56.16 3.45
 6 2 -15 48.33 3.22
 6 2 -15 58.21 3.63
 6 2 -14 16.54 1.52
 6 2 -14 15.39 1.8
 6 2 -14 16.56 1.58
 6 2 -14 20.52 2.13
 6 2 -14 21.13 2.34
 6 2 -14 18.31 1.78
 6 2 -14 14.67 1.32
 6 2 -13 4.05 1.49
 6 2 -13 6.79 2.38
 6 2 -12 16.48 2.38
 6 2 -12 10.72 1.92
 6 2 -12 18.11 2.76
 6 2 -12 16.1 2.04
 6 2 -12 16.33 2.18
 6 2 -12 11.36 1.51
 6 2 -11 12.55 2.23
 6 2 -11 11.27 1.56
 6 2 -11 16.2 2.02
 6 2 -11 16.3 2.42
 6 2 -11 12.68 2.3
 6 2 -10 29.04 3.64
 6 2 -10 38.49 3.39
 6 2 -10 31.64 2.86
 6 2 -10 35.99 3.57
 6 2 -10 31.99 3.57
 6 2 -9 27.87 2.68
 6 2 -9 36.38 3.25
 6 2 -9 36.78 3.69
 6 2 -9 29.49 4.29
 6 2 -8 115.36 7.75
 6 2 -8 109.34 7.9
 6 2 -8 115.03 7.24
 6 2 -8 111.14 7.04
 6 2 -8 136.28 7.77
 6 2 -7 15 2.15
 6 2 -7 12.1 1.59
 6 2 -7 14.67 2.43
 6 2 -7 10.86 1.63
 6 2 -7 10.58 2.4
 6 2 -6 270.65 14.88
 6 2 -6 229.91 13.49
 6 2 -6 205.15 13.31
 6 2 -6 245.14 14.02
 6 2 -6 229.17 14.06
 6 2 -6 296.19 14.11
 6 2 -6 258.46 13.76
 6 2 -5 195.72 11.3
 6 2 -5 169.46 11.23
 6 2 -5 202.51 12.11
 6 2 -5 186.08 10.97
 6 2 -4 863.79 46.28
 6 2 -4 882.24 46.51
 6 2 -4 748.92 46.39
 6 2 -3 924.36 50.07
 6 2 -3 873.56 50.2
 6 2 -2 39.49 3.12
 6 2 -2 38.92 3.24
 6 2 -1 47.77 3.39
 6 2 -1 39.45 3.2
 6 2 0 34.72 2.9
 6 2 1 25.87 2.64
 6 2 2 12.64 2.05
 6 2 3 11.21 1.95
 6 2 4 2.47 1.67
 6 2 5 38.07 2.84
 -6 -2 -5 29.61 2.61
 6 2 6 22.61 2.31
 -6 -2 -6 25.55 2.85
 -6 -2 -6 24.41 2.25
 -6 -2 -7 122.22 7.4
 -6 -2 -7 104.08 6.77
 -6 -2 -7 118.87 7.02
 6 2 7 111.69 6.82
 6 2 7 105.91 7.67
 -6 -2 -7 108.88 6.73
 -6 -2 -8 175 11.31
 -6 -2 -8 193.97 11.32
 -6 -2 -8 202.05 11.9
 -6 -2 -8 220 11.61
 -6 -2 -9 3.71 2.29
 -6 -2 -9 1.08 1.38
 -6 -2 -9 1.99 1.55
 -6 -2 -9 0.62 1.67
 -6 -2 -10 11.84 2.12
 -6 -2 -10 9.14 2.61
 -6 -2 -10 7.15 1.75
 -6 -2 -10 6.65 1.75
 -6 -2 -10 7.71 2.69
 -6 -2 -11 8.62 1.84
 -6 -2 -11 9.96 1.85
 -6 -2 -11 10.1 1.89
 -6 -2 -11 9.87 2.92
 -6 -2 -12 157.12 9.27
 -6 -2 -12 144.32 9.21
 -6 -2 -12 167.92 9.97
 -6 -2 -13 72.72 4.95
 -6 -2 -13 76.43 5.57
 -6 -2 -13 78.93 5.18
 -6 -2 -13 70.2 4.9
 -6 -2 -14 130.53 7.71
 -6 -2 -14 136.38 7.93
 -6 -2 -14 135.5 8.19
 -6 -2 -14 121.97 7.61
 -6 -2 -14 109.37 7.71
 -6 -2 -15 226.36 13.28
 -6 -2 -15 210.48 12.95
 -6 -2 -15 257.54 13.46
 -6 -2 -16 119.05 7.04
 -6 -2 -16 114.37 6.79
 -6 -2 -16 133.48 7.12
 -6 -2 -17 80.26 4.86
 -6 -2 -17 81.27 4.62
 -6 -2 -17 71.21 4.77
 -6 -2 -18 74.71 4.27
 -6 -2 -18 67.84 4.26
 6 3 -17 46 2.66
 6 3 -17 40.92 2.56
 6 3 -16 77.56 4.39
 6 3 -16 68.38 4.27
 6 3 -15 143.76 8.19
 6 3 -15 125.87 8.26
 6 3 -15 169.1 8.54
 6 3 -15 156.39 8.31
 6 3 -15 132.92 8.09
 6 3 -14 261.34 12.68
 6 3 -14 199.87 11.99
 6 3 -14 221.06 12.15
 6 3 -14 206.21 12.3
 6 3 -14 186.08 11.89
 6 3 -14 242.74 12.47
 6 3 -13 272.81 17.49
 6 3 -13 273.14 17.37
 6 3 -13 331.89 17.77
 6 3 -13 370.62 18.13
 6 3 -13 374.23 18.25
 6 3 -12 222.59 11.94
 6 3 -12 194.41 11.52
 6 3 -12 168.17 11.15
 6 3 -12 172.6 11.24
 6 3 -12 221 11.76
 6 3 -12 197.66 11.36
 6 3 -11 104.57 7.07
 6 3 -11 101.08 7.03
 6 3 -11 104.53 6.9
 6 3 -11 120.44 7.34
 6 3 -11 114.47 6.94
 6 3 -10 6.9 1.74
 6 3 -10 9.69 2.5
 6 3 -10 10.69 2.35
 6 3 -10 5.56 2.53
 6 3 -10 7.27 2.21
 6 3 -10 6.99 1.76
 6 3 -10 9.1 1.94
 6 3 -9 141.63 8.2
 6 3 -9 119.09 7.38
 6 3 -9 119.36 7.61
 6 3 -9 126.68 8.9
 6 3 -9 127.98 8.55
 6 3 -9 124.62 8.21
 6 3 -8 5 1.48
 6 3 -8 8.73 4.13
 6 3 -8 5.1 1.41
 6 3 -8 5.7 2.24
 6 3 -8 6.05 2.28
 6 3 -7 5.34 2.28
 6 3 -7 10.07 1.54
 6 3 -7 8.67 2.1
 6 3 -7 7.94 1.49
 6 3 -6 261.69 15.86
 6 3 -6 247.17 15.14
 6 3 -6 283.07 15.4
 6 3 -6 268.28 15.19
 6 3 -5 75.25 4.67
 6 3 -5 65.72 4.09
 6 3 -5 64.63 4.8
 6 3 -4 2.85 1.74
 -6 -3 4 -0.48 1.99
 6 3 -4 1.74 1.8
 6 3 -3 184.22 10.73
 6 3 -3 179.4 10.81
 6 3 -2 30.45 2.68
 6 3 -2 24.83 2.6
 6 3 -1 43.21 3.24
 6 3 -1 41.31 3.25
 6 3 0 19.15 2.24
 6 3 0 19.2 2
 6 3 1 1.03 1.72
 6 3 2 16.88 2.16
 6 3 3 60.01 4.17
 6 3 4 5.06 1.79
 6 3 5 210.25 11.94
 -6 -3 -5 197.89 12.04
 -6 -3 -6 87.06 6.1
 -6 -3 -6 87.28 5.66
 6 3 6 78.99 5.36
 -6 -3 -7 26.35 2.29
 6 3 7 25.39 3.24
 6 3 7 25.47 2.42
 -6 -3 -7 29.66 2.96
 -6 -3 -8 3.22 1.79
 6 3 8 2.23 1.46
 -6 -3 -8 2.24 1.37
 -6 -3 -8 0.56 2.07
 -6 -3 -9 28.58 2.65
 -6 -3 -9 35.81 3.46
 6 3 9 28.48 2.54
 -6 -3 -9 38.1 3.05
 6 3 10 33.53 2.85
 -6 -3 -10 37.57 3.01
 -6 -3 -10 41.96 3.91
 -6 -3 -10 37.67 2.95
 -6 -3 -10 40.89 3.19
 -6 -3 -11 70.3 4.83
 -6 -3 -11 68.42 4.74
 -6 -3 -11 80.57 5.66
 -6 -3 -12 29.7 3.44
 -6 -3 -12 25.68 2.56
 -6 -3 -12 25.61 5.42
 -6 -3 -13 5.22 1.69
 -6 -3 -14 11.15 2.45
 -6 -3 -14 9.86 1.67
 -6 -3 -14 10.71 1.68
 -6 -3 -14 7.48 1.76
 -6 -3 -15 29.22 2.85
 -6 -3 -15 25.31 2.14
 -6 -3 -16 81.77 5.19
 -6 -3 -16 67.17 5.02
 -6 -3 -17 154.73 8.54
 -6 -3 -17 137.91 8.42
 -6 -3 -18 92.66 5.46
 6 4 -17 0.03 0.42
 6 4 -16 11.6 1.2
 6 4 -16 10.26 1.06
 6 4 -15 25.67 2.21
 6 4 -15 23.98 1.89
 6 4 -15 25.1 2
 6 4 -14 62.59 4.11
 6 4 -14 53.93 3.84
 6 4 -14 69.55 4.48
 6 4 -14 63.41 4.02
 6 4 -14 65.42 4.48
 6 4 -13 294.55 13.55
 6 4 -13 201.55 12.64
 6 4 -12 395.69 20.23
 6 4 -12 355.31 20.02
 6 4 -12 333.6 19.62
 6 4 -12 373.85 19.87
 6 4 -12 308.88 19.45
 6 4 -12 399.08 20.3
 6 4 -12 334.16 19.77
 6 4 -11 429.07 24.42
 6 4 -11 356.09 24.06
 6 4 -11 448.46 23.94
 6 4 -11 464.27 24.3
 6 4 -11 407.5 24.3
 6 4 -11 492.32 24.69
 6 4 -10 444.41 26.02
 6 4 -10 478.64 25.6
 6 4 -10 483.91 26.35
 6 4 -10 447.54 26.24
 6 4 -10 527.02 26.39
 6 4 -10 470.91 25.9
 6 4 -9 349.39 19.58
 6 4 -9 316.75 19.86
 6 4 -9 349.64 19.28
 6 4 -9 341.39 19.19
 6 4 -9 330.32 20.41
 6 4 -9 404.16 20.13
 6 4 -9 351.15 20.03
 6 4 -9 310.85 19.66
 6 4 -8 451.59 26.35
 6 4 -8 453.18 25.64
 6 4 -8 445.52 25.59
 6 4 -8 403.87 26
 6 4 -8 478.22 25.96
 6 4 -8 531.96 26.52
 6 4 -7 651 37.25
 6 4 -7 683.75 37.56
 6 4 -7 659.12 37.29
 6 4 -7 650.77 37.95
 6 4 -6 76.11 4.66
 6 4 -6 76.15 4.9
 6 4 -6 76.91 4.68
 6 4 -6 66.78 5.34
 6 4 -5 65.88 5.36
 6 4 -5 77.84 5.34
 6 4 -5 79.08 4.73
 6 4 -5 76.8 4.74
 6 4 -5 85.58 5
 6 4 -5 85.62 6.33
 -6 -4 5 68.25 5.76
 6 4 -5 100.02 5.51
 6 4 -4 -0.95 1.88
 6 4 -4 0.2 1.8
 -6 -4 4 0.86 1.95
 6 4 -3 187.99 9.8
 6 4 -3 151.29 10.04
 6 4 -3 155.7 9.99
 -6 -4 3 165.93 10.7
 6 4 -2 8.3 1.97
 6 4 -2 8.92 1.89
 6 4 -2 8.81 1.51
 6 4 -1 177.61 9.79
 6 4 -1 160.49 9.93
 6 4 -1 163.12 9.99
 6 4 0 5.01 1.43
 6 4 0 3.04 1.59
 6 4 0 5.18 1.89
 6 4 1 2.97 1.3
 6 4 1 4.52 1.92
 6 4 1 3.66 1.95
 6 4 2 56.83 4.09
 6 4 3 84.72 5.45
 -6 -4 -3 82.61 5.29
 6 4 4 111.51 6.63
 -6 -4 -4 99.54 6.5
 -6 -4 -5 764.41 42.96
 6 4 5 806.35 42.33
 -6 -4 -5 713.22 42.26
 -6 -4 -6 920.79 49.67
 -6 -4 -6 829.58 48.98
 6 4 6 908.38 48.98
 6 4 7 556.99 31.57
 -6 -4 -7 574.49 31.52
 6 4 7 599.51 30.81
 -6 -4 -7 543.25 30.93
 6 4 7 494.17 30.68
 -6 -4 -8 629.32 35.19
 6 4 8 567.6 34.87
 -6 -4 -8 688.29 35.04
 -6 -4 -9 354.95 19.24
 6 4 9 324.64 19.18
 -6 -4 -9 324.12 19.41
 -6 -4 -10 70.87 4.8
 -6 -4 -10 69.48 4.71
 6 4 10 67.53 4.91
 -6 -4 -10 77.44 5.41
 -6 -4 -11 14.56 2.03
 6 4 11 10.6 2.11
 -6 -4 -11 17.19 2.84
 -6 -4 -11 14.34 5.01
 -6 -4 -12 3.93 2.4
 -6 -4 -12 5.56 1.76
 -6 -4 -13 3.24 1.54
 -6 -4 -13 7.57 3.86
 -6 -4 -14 44.45 3.56
 -6 -4 -14 33.02 2.76
 -6 -4 -15 29.08 2.84
 -6 -4 -16 5.09 0.99
 -6 -4 -16 6.36 1.31
 -6 -4 -16 7.88 1.25
 -6 -4 -17 0.49 0.96
 -6 -4 -17 1.57 0.86
 -6 -4 -18 1.72 0.78
 -6 -4 -19 14.67 1.1
 6 5 -16 3.08 0.85
 6 5 -16 2.37 0.72
 6 5 -15 7.01 1.13
 6 5 -15 7.87 1.31
 6 5 -15 7.21 1.07
 6 5 -14 20.14 2.17
 6 5 -14 21.21 1.95
 6 5 -14 24.09 1.92
 6 5 -13 1.54 1.52
 6 5 -13 2.47 1.65
 6 5 -13 0.82 1.25
 6 5 -12 15.26 2.09
 6 5 -12 14.04 2.24
 6 5 -12 18.18 2.39
 6 5 -12 18.39 2.07
 6 5 -12 16.02 2.06
 6 5 -12 16.03 2.04
 6 5 -12 15.17 1.95
 6 5 -12 17.47 2.48
 6 5 -11 35.94 3.52
 6 5 -11 47.51 3.86
 6 5 -11 41.54 3.82
 6 5 -11 37.82 3.49
 6 5 -11 42.39 4.27
 6 5 -11 44.89 3.46
 6 5 -11 45.71 3.22
 6 5 -11 50.68 3.48
 6 5 -10 118.93 8.17
 6 5 -10 134.57 8.99
 6 5 -10 130.29 7.94
 6 5 -10 113.04 8.05
 6 5 -10 130.85 7.53
 6 5 -10 144.34 8.43
 6 5 -10 135.85 7.65
 6 5 -10 115.73 8.04
 6 5 -9 181.3 12.32
 6 5 -9 190.2 11.77
 6 5 -9 208.32 12.93
 6 5 -9 204.7 11.74
 6 5 -9 181 12.04
 6 5 -9 223.87 12.23
 6 5 -9 201.87 11.33
 6 5 -9 207.29 11.42
 6 5 -9 210.5 12.17
 6 5 -9 174.53 11.81
 6 5 -8 197.99 11.42
 6 5 -8 145.66 9.79
 6 5 -8 167.34 9.83
 6 5 -8 149.65 9.94
 6 5 -8 202.76 10.53
 6 5 -8 168.82 9.46
 6 5 -8 149.7 9.64
 6 5 -8 179.91 11.26
 6 5 -8 169.67 9.51
 6 5 -8 161.62 10.22
 6 5 -7 710.72 34.59
 6 5 -7 532.33 33.24
 6 5 -7 605.44 33.26
 6 5 -7 512.06 33.33
 6 5 -7 740.03 33.88
 6 5 -7 563.53 33.11
 6 5 -7 575.52 33.59
 6 5 -7 590.9 32.96
 6 5 -7 596.23 32.93
 6 5 -6 698.01 35.85
 6 5 -6 623.26 35.5
 6 5 -6 736.98 36.82
 6 5 -6 641.41 35.71
 6 5 -6 614.79 35.5
 6 5 -6 621.26 36.14
 6 5 -6 558.49 35.75
 6 5 -5 174.61 10.56
 6 5 -5 130.59 8.95
 6 5 -5 155.91 8.75
 6 5 -5 176.77 9.53
 -6 -5 5 138.42 9.72
 6 5 -5 159.09 9.05
 6 5 -5 145.58 8.71
 6 5 -5 189.58 9.45
 6 5 -5 140.15 9.31
 6 5 -4 59.76 4.3
 6 5 -4 64.96 4.02
 6 5 -4 55.41 3.52
 6 5 -4 60.3 5.24
 6 5 -4 53.82 3.98
 6 5 -4 51.52 3.74
 6 5 -4 55.78 4.13
 -6 -5 4 49.45 4.63
 6 5 -3 33.95 2.51
 6 5 -3 23.7 2.23
 6 5 -3 23.63 2.7
 6 5 -3 25.35 2.89
 6 5 -3 34.12 3.94
 6 5 -2 200.49 10.3
 6 5 -2 159.44 10.1
 6 5 -2 180.22 10.47
 6 5 -2 180.02 11.43
 6 5 -2 163.73 10.45
 6 5 -1 52.46 3.52
 6 5 -1 43.07 3.83
 6 5 -1 48.81 3.59
 6 5 -1 49.18 4.82
 6 5 0 75.42 4.55
 6 5 0 61.56 4.62
 6 5 0 63.77 4.48
 6 5 1 40.32 3.31
 6 5 1 40.48 3.1
 6 5 1 38.69 3.34
 6 5 2 -0.13 2.19
 6 5 2 1.91 2
 6 5 3 201.84 11.94
 6 5 4 9.16 2
 6 5 4 7 2.89
 6 5 5 59.67 4.05
 6 5 5 57.23 5.11
 -6 -5 -5 47.27 3.71
 -6 -5 -6 46.54 4.42
 6 5 6 49.79 4.71
 6 5 6 47.21 3.85
 6 5 7 321.54 21.67
 6 5 7 334.77 20.95
 -6 -5 -7 351.39 21.62
 -6 -5 -7 393.08 21.05
 6 5 8 837.65 42.19
 -6 -5 -8 828.56 41.9
 6 5 9 895.3 44.21
 -6 -5 -9 750.95 43.91
 -6 -5 -9 705 43.75
 -6 -5 -9 825.53 43.75
 -6 -5 -10 543.88 32.18
 -6 -5 -10 616.76 32.64
 -6 -5 -10 508.21 32.3
 6 5 10 666.2 32.79
 -6 -5 -11 500.75 32.15
 6 5 11 570.21 32.41
 -6 -5 -12 439.38 23.11
 -6 -5 -12 400.27 22.73
 -6 -5 -13 94.87 5.73
 -6 -5 -13 87.95 7.78
 -6 -5 -13 82.68 5.19
 -6 -5 -14 105.11 6.01
 -6 -5 -14 80.38 5.42
 -6 -5 -15 10.46 1.44
 -6 -5 -15 8.93 1.28
 -6 -5 -16 -0.38 0.93
 -6 -5 -16 0.12 0.77
 -6 -5 -16 1.8 1.07
 6 5 17 3.89 0.96
 -6 -5 -17 3.92 1.02
 -6 -5 -18 8.18 1.01
 -6 -5 -19 4.75 0.6
 6 6 -16 21.73 1.44
 6 6 -16 18.14 1.3
 6 6 -15 7.28 0.98
 6 6 -15 4.89 1.02
 6 6 -15 6.09 1.08
 6 6 -14 0.34 1.14
 6 6 -14 0.37 1.03
 6 6 -14 1.42 1.03
 6 6 -14 0.92 1.15
 6 6 -13 3.79 1.4
 6 6 -13 5.66 1.6
 6 6 -13 5.92 1.38
 6 6 -13 4.92 1.29
 6 6 -12 71.01 5.28
 6 6 -12 101.96 5.74
 6 6 -11 106.38 7.32
 6 6 -11 108.58 7.8
 6 6 -11 118.2 6.94
 6 6 -11 119.46 7.23
 6 6 -11 129.31 7.67
 6 6 -11 116.59 7.53
 6 6 -11 124.21 7.09
 6 6 -11 118.31 7.36
 6 6 -10 156.79 8.83
 6 6 -10 144.08 9.36
 6 6 -10 151.39 9.73
 6 6 -10 138.44 9.24
 6 6 -10 148.81 9.29
 6 6 -10 155.87 9.18
 6 6 -10 139.85 9.34
 6 6 -10 160.45 8.75
 6 6 -10 158.25 9.5
 6 6 -10 156.99 9.05
 6 6 -10 129.96 9.2
 6 6 -9 2.26 2.24
 6 6 -9 1.17 1.74
 6 6 -9 0.48 1.83
 6 6 -9 1.39 1.54
 6 6 -9 0.72 2.16
 6 6 -9 1.6 1.44
 6 6 -9 0.25 1.45
 6 6 -9 2.91 1.41
 6 6 -9 1.77 1.81
 6 6 -9 -0.2 1.36
 6 6 -9 0.1 1.87
 6 6 -9 2.4 2.72
 6 6 -8 69.27 5.54
 6 6 -8 61.03 4.67
 6 6 -8 68.35 4.26
 6 6 -8 71.76 4.24
 6 6 -8 60.33 5.56
 6 6 -8 65.8 4.54
 6 6 -8 54.85 4.63
 6 6 -8 68.16 4.64
 6 6 -8 66.01 4.87
 6 6 -8 62.88 4.87
 6 6 -7 5.48 2.51
 6 6 -7 4.26 1.77
 6 6 -7 2.91 1.49
 6 6 -7 4.81 2.09
 6 6 -7 0.6 1.56
 6 6 -7 3.27 1.41
 6 6 -7 2.26 1.95
 6 6 -7 3.81 3.52
 6 6 -7 3.08 1.3
 6 6 -7 3.05 1.95
 6 6 -7 4.52 3.94
 6 6 -6 124.41 7.45
 6 6 -6 169.17 9.56
 6 6 -6 114.43 6.84
 6 6 -6 126.92 7.39
 6 6 -6 107.51 7.78
 6 6 -6 109 7.45
 6 6 -6 188.77 10.21
 6 6 -6 110.4 6.81
 6 6 -6 102.32 7.19
 6 6 -5 83.57 6.08
 6 6 -5 105.37 7.96
 6 6 -5 124.05 6.45
 6 6 -5 99.02 6.29
 6 6 -5 88.67 5.71
 -6 -6 5 87.86 6.78
 6 6 -5 107.56 6.68
 6 6 -5 95.74 5.79
 6 6 -5 93.16 6.43
 6 6 -4 19.53 2.18
 6 6 -4 17.45 1.82
 6 6 -4 26.1 4.01
 6 6 -4 28.01 2.79
 6 6 -4 16.95 1.65
 6 6 -4 20.88 2.69
 6 6 -4 15.97 2.3
 6 6 -4 15.06 2.44
 6 6 -3 2.53 1.53
 6 6 -3 3.53 1.35
 6 6 -3 3.77 2.25
 6 6 -3 1.67 2.97
 6 6 -3 3.64 5.26
 6 6 -3 4.41 1.73
 6 6 -3 3.86 2.24
 6 6 -3 3.66 1.04
 6 6 -3 2.32 1.65
 6 6 -2 159.05 10.17
 6 6 -2 170.76 10.22
 6 6 -2 206.83 10.8
 6 6 -2 198.49 11.88
 6 6 -2 165.13 10.48
 6 6 -1 88.16 5.25
 6 6 -1 71.13 5.09
 6 6 -1 75.8 5.26
 6 6 -1 87.09 6.72
 6 6 -1 85.36 5.65
 6 6 0 1.95 2.16
 6 6 0 2.54 3.04
 6 6 0 2.18 1.44
 6 6 0 0.12 1.7
 6 6 1 50.59 4.25
 6 6 1 51.34 5.12
 6 6 1 56.45 4.01
 6 6 2 31.23 3.37
 6 6 2 38.38 3.19
 6 6 2 33.97 4.38
 6 6 3 12.44 2.44
 6 6 3 8.36 3.2
 6 6 3 10.7 2.16
 6 6 4 25.48 2.72
 6 6 4 28.59 4.03
 6 6 4 24.58 3.03
 6 6 5 163.35 11.25
 6 6 5 150.73 10.19
 6 6 6 199.69 13.42
 6 6 6 196.66 12.36
 6 6 6 226.08 12.9
 6 6 7 92.13 7.5
 6 6 7 92.33 6.55
 -6 -6 -8 0.84 2.42
 6 6 8 -0.88 4.01
 -6 -6 -9 32.89 6.25
 -6 -6 -9 27.11 2.52
 6 6 9 39.62 4.76
 -6 -6 -9 28.93 2.86
 6 6 10 68.35 5.4
 -6 -6 -10 68.71 8.19
 -6 -6 -10 53.13 4
 6 6 11 221.13 12.55
 -6 -6 -11 221.9 11.94
 6 6 12 268.99 16.21
 -6 -6 -12 288.91 18.99
 -6 -6 -13 127.72 9.48
 -6 -6 -13 169.61 9.47
 6 6 13 152.17 9.76
 -6 -6 -13 185.95 12
 -6 -6 -13 200.39 9.83
 -6 -6 -14 263.96 13.79
 -6 -6 -14 224.27 13.88
 6 6 14 232.15 13.89
 6 6 15 217.87 13.42
 -6 -6 -15 254.11 13.4
 -6 -6 -16 129.51 7.43
 6 6 16 129.88 7.57
 -6 -6 -17 48.3 3.15
 -6 -6 -18 15.57 1.28
 6 7 -15 71.51 4.23
 6 7 -14 144.78 7.71
 6 7 -14 139.73 7.77
 6 7 -13 73.62 4.69
 6 7 -13 78.49 4.61
 6 7 -13 76.49 4.69
 6 7 -13 69.75 4.75
 6 7 -13 72.24 4.68
 6 7 -12 20.16 2.17
 6 7 -12 23.74 2.01
 6 7 -12 23.23 2.25
 6 7 -12 22.6 2.02
 6 7 -12 21.75 2.18
 6 7 -12 22.78 2.13
 6 7 -11 0.6 1.4
 6 7 -11 3.03 1.84
 6 7 -11 1.52 1.37
 6 7 -11 2.47 1.38
 6 7 -11 1.26 1.77
 6 7 -10 0.08 1.61
 6 7 -10 0.46 1.66
 6 7 -10 0.34 1.14
 6 7 -10 0.35 1.4
 6 7 -10 -0.34 1.8
 6 7 -10 3.38 1.84
 6 7 -10 0.45 1.33
 6 7 -10 1.15 1.43
 6 7 -10 -1.21 1.92
 6 7 -9 2.72 1.48
 6 7 -9 4.61 1.72
 6 7 -9 3.88 1.97
 6 7 -9 1.76 1.22
 6 7 -9 1.69 3.03
 6 7 -9 3.48 2.21
 6 7 -9 3.85 2.03
 6 7 -9 1.9 1.45
 6 7 -9 2.4 1.42
 6 7 -8 -0.38 2.64
 6 7 -8 0.96 1.89
 6 7 -8 -0.73 2.05
 6 7 -8 -0.28 1.42
 6 7 -8 7.9 4.26
 6 7 -8 0.26 1.55
 6 7 -8 1.36 2.17
 6 7 -8 3 3.42
 6 7 -8 1.1 1.45
 6 7 -8 0.32 1.41
 6 7 -8 2.89 1.94
 6 7 -7 7.3 3.73
 6 7 -7 3 1.84
 6 7 -7 4.92 2.41
 6 7 -7 4.5 1.4
 6 7 -7 4.9 1.53
 6 7 -7 6.02 3.72
 6 7 -7 5.76 5.08
 6 7 -7 4.8 1.8
 6 7 -7 4.39 1.51
 6 7 -7 8.01 2.44
 6 7 -7 4.77 2.05
 6 7 -6 69.8 5.91
 6 7 -6 53.99 4.18
 6 7 -6 77.08 4.8
 6 7 -6 52.74 3.66
 6 7 -6 58.92 3.78
 6 7 -6 45.53 4.13
 6 7 -6 63.8 6.38
 6 7 -6 52.7 4.44
 6 7 -5 3.95 7.58
 6 7 -5 -0.99 1.57
 6 7 -5 -1.73 2.83
 6 7 -5 0.27 1.44
 6 7 -5 0.73 1.18
 6 7 -5 -1.28 1.72
 6 7 -5 1.13 1.93
 6 7 -5 5.5 4.39
 6 7 -4 1.36 1.15
 6 7 -4 0.45 3.01
 6 7 -4 0.11 2.53
 6 7 -4 0.73 1.48
 6 7 -4 2.65 1.76
 6 7 -4 1.92 1.9
 6 7 -4 0.36 1.84
 6 7 -3 15.72 1.61
 6 7 -3 15.98 1.69
 6 7 -3 20.35 2.6
 6 7 -3 17.78 2.32
 6 7 -3 22.09 2.04
 6 7 -3 21.96 3.16
 6 7 -3 18.65 2.38
 6 7 -2 2.18 1.69
 6 7 -2 7.53 3.07
 6 7 -2 4.05 1.6
 6 7 -2 2.61 1.8
 6 7 -2 2 3.58
 6 7 -2 7.62 6.54
 6 7 -2 3.26 1.09
 6 7 -2 2.26 0.94
 6 7 -2 4.07 2.46
 6 7 -1 296.95 16.71
 6 7 -1 308.22 15.35
 6 7 -1 227.01 14.23
 6 7 -1 230.53 14.68
 6 7 -1 245.58 14.71
 6 7 -1 239.92 14.26
 6 7 0 358.94 20.08
 6 7 0 379.35 20.5
 6 7 0 319.17 19.98
 6 7 0 392.27 21.85
 6 7 1 419.12 23.66
 6 7 1 403.61 25.15
 6 7 1 418.68 23.95
 6 7 2 386.8 21.96
 6 7 2 380.11 23.48
 6 7 2 387.68 22.29
 6 7 3 368.66 21.58
[truncated: 208,092 more chars]
